# Supplementary material for: Modelling targeted rabies vaccination strategies for a domestic dog population with heterogeneous roaming patterns
Source: PLoS Negl Trop Dis. 2019 Jul 8;13(7):e0007582. doi: 10.1371/journal.pntd.0007582 (PMC6638970; doi:10.1371/journal.pntd.0007582)
Supplement: S1 Zip file folder — The files contain a summary for each simulation for its respective scenario. The files are named first with the population structure (FP, ED, RD, SD) and then the specific vaccination strategy used for that scenario. (ZIP) [file pntd.0007582.s002.zip › Supp_Files/SD_E0.5_R0.7_S0.7_all_measuresReport.txt]

scenario	iteration	duration	tot_deaths	rabid_dogs	moved	mov_DK	movInfect	n_vacc	n_cull	detDogs_cull	contDogs_cull	reactCull	preemptVaccCov_dogLevel	reactVaccCov_dogLevel	mean_Rt	non_rabid_dead	born	nb_in_exp_cat	nb_in_roam_cat	nb_stayhome	nb_exp_vacc	nb_roam_vacc	nb_stayhome_vacc	nb_contacting_explorer	nb_contacting_roamer	nb_contacting_stayhome	contact_per_explorer	contact_per_roamer	contact_per_stayhome
.	19.01.15-22.54.03-1-115180	148	22	22	4	0	3	560	20	20	0	0	NA	NA	NA	45	47	172	170	518	84	118	358	15	14	30	0.087	0.082	0.058
.	19.01.15-22.54.03-1-115181	148	12	12	4	0	4	554	10	10	0	0	NA	NA	NA	47	38	170	167	514	83	114	357	18	15	14	0.106	0.09	0.027
.	19.01.15-22.54.03-1-115182	123	14	14	3	0	3	557	12	12	0	0	NA	NA	NA	42	46	172	173	514	85	118	354	20	0	14	0.116	0	0.027
.	19.01.15-22.54.03-1-115183	211	30	30	9	0	6	582	28	28	0	0	NA	NA	NA	65	69	173	178	531	88	122	372	51	27	54	0.295	0.152	0.102
.	19.01.15-22.54.03-1-115184	91	7	7	2	0	2	545	5	5	0	0	NA	NA	NA	34	26	168	171	500	82	120	343	7	0	11	0.042	0	0.022
.	19.01.15-22.54.03-1-115185	203	7	7	1	0	0	593	6	6	0	0	NA	NA	NA	56	73	177	177	532	97	124	372	10	2	11	0.056	0.011	0.021
.	19.01.15-22.54.03-1-115186	88	4	4	2	0	2	548	3	3	0	0	NA	NA	NA	38	33	170	171	505	85	119	344	2	0	8	0.012	0	0.016
.	19.01.15-22.54.03-1-115187	93	3	3	0	0	0	541	2	2	0	0	NA	NA	NA	31	25	172	169	497	85	117	339	0	6	3	0	0.036	0.006
.	19.01.15-22.54.16-1-115196	34	1	1	0	0	0	0	0	0	0	0	NA	NA	NA	11	14	164	166	497	0	0	0	0	0	0	0	0	0
.	19.01.15-22.54.18-1-115197	89	6	6	1	0	1	535	5	5	0	0	NA	NA	NA	29	25	169	165	504	79	111	345	5	0	5	0.03	0	0.01
.	19.01.15-22.54.20-1-115198	141	10	10	1	0	0	551	8	8	0	0	NA	NA	NA	28	26	167	169	503	84	118	349	15	7	7	0.09	0.041	0.014
.	19.01.15-22.54.21-1-115199	91	4	4	0	0	0	540	3	3	0	0	NA	NA	NA	25	21	168	168	498	82	115	343	10	1	5	0.06	0.006	0.01
.	19.01.15-22.54.25-1-115200	37	1	1	0	0	0	0	0	0	0	0	NA	NA	NA	9	9	166	163	493	0	0	0	0	0	0	0	0	0
.	19.01.15-22.54.28-1-115201	119	7	7	3	0	3	556	5	5	0	0	NA	NA	NA	37	41	173	172	509	86	117	353	7	7	13	0.04	0.041	0.026
.	19.01.15-22.54.28-1-115202	64	3	3	0	0	0	539	2	2	0	0	NA	NA	NA	15	17	171	165	494	84	113	342	2	0	1	0.012	0	0.002
.	19.01.15-22.54.30-1-115203	33	1	1	0	0	0	0	0	0	0	0	NA	NA	NA	10	8	165	165	491	0	0	0	0	0	1	0	0	0.002
.	19.01.15-22.54.33-1-115204	31	1	1	0	0	0	0	0	0	0	0	NA	NA	NA	17	4	165	163	489	0	0	0	0	0	0	0	0	0
.	19.01.15-22.54.35-1-115209	84	3	3	2	0	1	543	2	2	0	0	NA	NA	NA	30	29	168	169	505	82	115	346	0	3	4	0	0.018	0.008
.	19.01.15-22.54.35-1-115210	110	7	7	2	0	1	552	5	5	0	0	NA	NA	NA	22	30	170	169	504	85	117	350	3	5	16	0.018	0.03	0.032
.	19.01.15-22.54.36-1-115211	149	8	8	2	0	1	576	7	7	0	0	NA	NA	NA	48	58	174	174	523	87	121	368	10	11	10	0.057	0.063	0.019
.	19.01.15-22.54.42-1-115217	59	3	3	0	0	0	99	2	2	0	0	NA	NA	NA	10	18	165	167	499	17	21	61	0	3	3	0	0.018	0.006
.	19.01.15-22.54.42-1-115218	235	20	20	8	0	7	594	17	17	0	0	NA	NA	NA	75	85	181	177	540	96	123	375	15	6	37	0.083	0.034	0.069
.	19.01.15-22.54.44-1-115219	121	9	9	1	0	1	561	8	8	0	0	NA	NA	NA	36	46	175	173	511	91	120	350	2	0	15	0.011	0	0.029
.	19.01.15-22.54.48-1-115220	122	12	12	4	0	3	550	9	9	0	0	NA	NA	NA	39	34	169	170	508	83	116	351	1	12	30	0.006	0.071	0.059
.	19.01.15-22.54.49-1-115221	92	5	5	0	0	0	540	4	4	0	0	NA	NA	NA	24	20	165	168	500	82	118	340	6	0	5	0.036	0	0.01
.	19.01.15-22.54.50-1-115222	199	12	12	5	0	3	563	11	11	0	0	NA	NA	NA	60	49	173	172	517	88	119	356	20	6	5	0.116	0.035	0.01
.	19.01.15-22.54.52-1-115241	88	4	4	2	0	2	546	3	3	0	0	NA	NA	NA	31	28	171	169	501	86	118	342	0	1	7	0	0.006	0.014
.	19.01.15-22.54.56-1-115246	265	14	14	4	0	1	595	12	12	0	0	NA	NA	NA	57	75	175	177	536	90	126	379	13	12	18	0.074	0.068	0.034
.	19.01.15-22.55.00-1-115251	64	4	4	1	0	1	549	3	3	0	0	NA	NA	NA	23	27	166	166	508	82	117	350	4	3	5	0.024	0.018	0.01
.	19.01.15-22.55.04-1-115253	117	6	6	4	0	3	555	4	4	0	0	NA	NA	NA	25	33	168	172	506	84	118	353	9	10	5	0.054	0.058	0.01
.	19.01.15-22.55.06-1-115255	61	3	3	2	0	2	541	2	2	0	0	NA	NA	NA	19	18	168	168	495	86	113	342	0	1	3	0	0.006	0.006
.	19.01.15-22.55.08-1-115258	63	2	2	1	0	1	399	1	1	0	0	NA	NA	NA	12	18	170	164	497	64	78	257	1	0	0	0.006	0	0
.	19.01.15-22.55.16-1-115263	126	16	16	4	0	4	556	14	14	0	0	NA	NA	NA	36	37	169	170	511	87	118	351	9	19	17	0.053	0.112	0.033
.	19.01.15-22.55.16-1-115264	115	17	17	8	0	3	547	12	12	0	0	NA	NA	NA	43	31	171	167	506	86	114	347	23	4	31	0.135	0.024	0.061
.	19.01.15-22.55.17-1-115265	179	13	13	6	0	5	565	7	7	0	0	NA	NA	NA	59	52	173	175	517	88	119	358	2	0	52	0.012	0	0.101
.	19.01.15-22.55.19-1-115266	87	4	4	1	0	1	546	3	3	0	0	NA	NA	NA	20	19	171	167	494	87	118	341	0	5	7	0	0.03	0.014
.	19.01.15-22.55.19-1-115267	269	20	20	4	0	1	587	19	19	0	0	NA	NA	NA	81	75	178	177	533	92	123	372	24	24	33	0.135	0.136	0.062
.	19.01.15-22.55.21-1-115268	90	6	6	2	0	2	550	5	5	0	0	NA	NA	NA	20	31	164	172	508	82	119	349	1	13	8	0.006	0.076	0.016
.	19.01.15-22.55.25-1-115269	91	3	3	0	0	0	547	2	2	0	0	NA	NA	NA	31	26	169	165	505	85	114	348	0	8	1	0	0.048	0.002
.	19.01.15-22.55.27-1-115270	62	2	2	0	0	0	536	1	1	0	0	NA	NA	NA	25	23	168	166	502	81	113	342	9	0	0	0.054	0	0
.	19.01.15-22.55.35-1-115272	213	21	21	5	0	5	577	20	20	0	0	NA	NA	NA	64	64	180	171	526	97	118	362	28	8	34	0.156	0.047	0.065
.	19.01.15-22.55.40-1-115273	95	7	7	3	0	3	563	5	5	0	0	NA	NA	NA	35	48	173	168	520	86	115	362	9	0	13	0.052	0	0.025
.	19.01.15-22.55.41-1-115274	100	12	12	3	0	3	550	10	10	0	0	NA	NA	NA	33	31	171	169	504	85	115	350	9	2	9	0.053	0.012	0.018
.	19.01.15-22.55.42-1-115275	139	12	12	1	0	1	556	11	11	0	0	NA	NA	NA	52	39	167	173	512	81	119	356	21	1	11	0.126	0.006	0.021
.	19.01.15-22.55.43-1-115276	476	66	66	20	0	16	637	59	59	0	0	NA	NA	NA	131	124	190	185	562	106	131	400	86	48	66	0.453	0.259	0.117
.	19.01.15-22.55.48-1-115277	34	1	1	1	0	1	0	0	0	0	0	NA	NA	NA	10	9	163	164	495	0	0	0	0	0	6	0	0	0.012
.	19.01.15-22.55.49-1-115278	86	3	3	0	0	0	548	2	2	0	0	NA	NA	NA	25	29	168	167	507	82	115	351	0	5	5	0	0.03	0.01
.	19.01.15-22.55.51-1-115297	33	1	1	0	0	0	0	0	0	0	0	NA	NA	NA	11	4	163	163	491	0	0	0	0	4	0	0	0.025	0
.	19.01.15-22.55.53-1-115300	30	1	1	0	0	0	0	0	0	0	0	NA	NA	NA	11	13	165	165	496	0	0	0	0	0	1	0	0	0.002
.	19.01.15-22.55.58-1-115306	150	10	10	3	0	2	555	8	8	0	0	NA	NA	NA	59	48	171	175	515	83	119	353	20	19	10	0.117	0.109	0.019
.	19.01.15-22.56.02-1-115310	150	10	10	5	0	4	574	7	7	0	0	NA	NA	NA	47	57	177	171	522	92	120	362	7	6	11	0.04	0.035	0.021
.	19.01.15-22.56.02-1-115311	93	5	5	3	0	2	556	4	4	0	0	NA	NA	NA	30	41	171	168	515	84	116	356	6	0	10	0.035	0	0.019
.	19.01.15-22.56.04-1-115312	175	16	16	6	0	4	578	15	15	0	0	NA	NA	NA	54	69	175	178	529	88	122	368	13	5	28	0.074	0.028	0.053
.	19.01.15-22.56.08-1-115315	133	12	12	4	0	3	546	11	11	0	0	NA	NA	NA	48	27	169	165	506	85	113	348	21	10	13	0.124	0.061	0.026
.	19.01.15-22.56.08-1-115317	129	11	11	5	0	4	551	9	9	0	0	NA	NA	NA	39	35	171	169	508	84	117	350	23	4	13	0.135	0.024	0.026
.	19.01.15-22.56.20-1-115322	143	10	10	2	0	2	555	6	6	0	0	NA	NA	NA	42	36	172	169	508	88	116	351	11	9	11	0.064	0.053	0.022
.	19.01.15-22.56.23-1-115323	261	19	19	6	0	3	574	16	16	0	0	NA	NA	NA	66	63	176	176	524	89	120	365	19	19	14	0.108	0.108	0.027
.	19.01.15-22.56.26-1-115324	36	1	1	0	0	0	0	0	0	0	0	NA	NA	NA	15	6	164	164	491	0	0	0	0	0	0	0	0	0
.	19.01.15-22.56.28-1-115325	97	18	18	2	0	2	543	15	15	0	0	NA	NA	NA	30	23	166	167	503	83	114	346	2	3	25	0.012	0.018	0.05
.	19.01.15-22.56.29-1-115326	285	23	23	4	0	3	595	20	20	0	0	NA	NA	NA	82	87	182	185	533	95	130	370	41	20	24	0.225	0.108	0.045
.	19.01.15-22.56.36-1-115333	279	35	35	11	0	8	606	32	32	0	0	NA	NA	NA	92	91	185	178	541	97	125	384	49	32	48	0.265	0.18	0.089
.	19.01.15-22.56.37-1-115334	236	35	35	3	0	2	586	32	32	0	0	NA	NA	NA	67	66	176	174	529	92	122	372	41	24	46	0.233	0.138	0.087
.	19.01.15-22.56.38-1-115335	61	2	2	1	0	1	250	1	1	0	0	NA	NA	NA	11	19	166	167	499	34	59	157	0	0	3	0	0	0.006
.	19.01.15-22.56.45-1-115340	347	45	45	18	0	13	599	43	43	0	0	NA	NA	NA	95	85	182	176	540	98	125	376	37	28	79	0.203	0.159	0.146
.	19.01.15-22.56.48-1-115342	93	6	6	3	0	2	543	5	5	0	0	NA	NA	NA	31	27	169	169	502	84	116	343	15	7	1	0.089	0.041	0.002
.	19.01.15-22.56.54-1-115363	263	35	35	7	0	6	597	30	30	0	0	NA	NA	NA	61	75	179	180	529	95	128	374	52	37	47	0.291	0.206	0.089
.	19.01.15-22.57.00-1-115371	149	12	12	2	0	2	568	9	9	0	0	NA	NA	NA	30	43	170	173	513	89	120	359	13	3	16	0.076	0.017	0.031
.	19.01.15-22.57.08-1-115374	175	32	32	6	0	5	573	29	29	0	0	NA	NA	NA	63	62	178	176	521	94	124	355	19	34	40	0.107	0.193	0.077
.	19.01.15-22.57.16-1-115381	62	2	2	1	0	1	301	1	1	0	0	NA	NA	NA	15	13	165	169	492	45	64	192	0	0	3	0	0	0.006
.	19.01.15-22.57.17-1-115382	273	21	21	3	0	3	600	19	19	0	0	NA	NA	NA	89	91	182	186	536	95	130	375	25	21	27	0.137	0.113	0.05
.	19.01.15-22.57.25-1-115383	259	64	64	21	0	16	590	57	57	0	0	NA	NA	NA	71	78	184	182	525	101	126	363	53	62	58	0.288	0.341	0.11
.	19.01.15-22.57.27-1-115384	118	4	4	0	0	0	556	1	1	0	0	NA	NA	NA	43	37	172	172	506	87	117	352	16	3	0	0.093	0.017	0
.	19.01.15-22.57.33-1-115385	35	1	1	0	0	0	0	0	0	0	0	NA	NA	NA	10	6	165	166	488	0	0	0	0	0	2	0	0	0.004
.	19.01.15-22.57.35-1-115386	118	4	4	2	0	2	556	3	3	0	0	NA	NA	NA	46	45	173	174	511	86	120	350	6	1	10	0.035	0.006	0.02
.	19.01.15-22.57.36-1-115387	88	4	4	3	0	3	539	3	3	0	0	NA	NA	NA	22	21	166	168	500	82	114	343	7	4	8	0.042	0.024	0.016
.	19.01.15-22.57.44-1-115388	94	3	3	1	0	1	540	2	2	0	0	NA	NA	NA	46	27	168	173	499	80	119	341	5	0	5	0.03	0	0.01
.	19.01.15-22.57.52-1-115407	204	51	51	9	0	8	576	46	46	0	0	NA	NA	NA	60	64	181	172	524	94	117	365	57	30	78	0.315	0.174	0.149
.	19.01.15-22.57.53-1-115409	33	1	1	0	0	0	0	0	0	0	0	NA	NA	NA	8	13	165	166	495	0	0	0	0	0	3	0	0	0.006
.	19.01.15-22.57.54-1-115410	119	7	7	3	0	2	558	6	6	0	0	NA	NA	NA	32	43	174	169	513	87	116	355	19	0	9	0.109	0	0.018
.	19.01.15-22.57.55-1-115413	64	3	3	1	0	1	401	1	1	0	0	NA	NA	NA	21	17	168	166	496	57	82	262	0	2	3	0	0.012	0.006
.	19.01.15-22.57.57-1-115415	168	35	35	15	0	8	570	31	31	0	0	NA	NA	NA	54	52	176	174	515	88	121	361	64	23	36	0.364	0.132	0.07
.	19.01.15-22.57.57-1-115417	148	17	17	6	0	5	556	16	16	0	0	NA	NA	NA	51	42	170	171	514	83	120	353	8	18	28	0.047	0.105	0.054
.	19.01.15-22.57.57-1-115418	32	1	1	0	0	0	0	0	0	0	0	NA	NA	NA	11	9	166	163	493	0	0	0	0	0	0	0	0	0
.	19.01.15-22.57.59-1-115421	31	1	1	0	0	0	0	0	0	0	0	NA	NA	NA	5	14	169	166	492	0	0	0	1	0	0	0.006	0	0
.	19.01.15-22.57.59-1-115422	259	39	39	14	0	10	602	37	37	0	0	NA	NA	NA	74	92	177	187	541	92	132	378	57	37	40	0.322	0.198	0.074
.	19.01.15-22.58.01-1-115426	209	11	11	2	0	2	570	10	10	0	0	NA	NA	NA	72	64	175	180	522	91	124	355	15	3	23	0.086	0.017	0.044
.	19.01.15-22.58.08-1-115430	144	10	10	2	0	1	557	8	8	0	0	NA	NA	NA	46	42	169	174	512	84	124	349	2	3	25	0.012	0.017	0.049
.	19.01.15-22.58.13-1-115432	278	22	22	7	0	4	592	20	20	0	0	NA	NA	NA	88	79	178	175	539	93	125	374	22	18	36	0.124	0.103	0.067
.	19.01.15-22.58.28-1-115437	96	7	7	3	0	3	549	6	6	0	0	NA	NA	NA	30	35	171	172	505	82	118	349	5	0	22	0.029	0	0.044
.	19.01.15-22.58.31-1-115438	58	3	3	0	0	0	100	2	2	0	0	NA	NA	NA	18	17	165	166	499	16	22	62	1	0	6	0.006	0	0.012
.	19.01.15-22.58.32-1-115439	148	17	17	4	0	3	562	16	16	0	0	NA	NA	NA	35	40	171	170	512	88	120	354	17	12	23	0.099	0.071	0.045
.	19.01.15-22.58.40-1-115444	237	27	27	10	0	8	579	23	23	0	0	NA	NA	NA	72	62	171	177	527	87	123	369	16	40	48	0.094	0.226	0.091
.	19.01.15-22.58.46-1-115449	36	1	1	0	0	0	0	0	0	0	0	NA	NA	NA	10	16	169	166	494	0	0	0	0	0	0	0	0	0
.	19.01.15-22.58.47-1-115450	32	1	1	0	0	0	0	0	0	0	0	NA	NA	NA	12	12	166	165	494	0	0	0	0	0	1	0	0	0.002
.	19.01.15-22.58.49-1-115451	179	13	13	3	0	2	554	12	12	0	0	NA	NA	NA	45	42	170	175	510	87	119	348	10	5	12	0.059	0.029	0.024
.	19.01.15-22.58.49-1-115452	63	3	3	2	0	2	545	2	2	0	0	NA	NA	NA	22	28	170	168	503	85	115	345	0	7	0	0	0.042	0
.	19.01.15-22.58.49-1-115453	32	1	1	1	0	1	0	0	0	0	0	NA	NA	NA	6	10	163	163	497	0	0	0	0	0	0	0	0	0
.	19.01.15-22.58.52-1-115472	88	7	7	0	0	0	555	6	6	0	0	NA	NA	NA	30	34	166	171	510	81	118	356	16	0	11	0.096	0	0.022
.	19.01.15-22.59.02-1-115482	293	24	24	9	0	7	589	23	23	0	0	NA	NA	NA	82	76	182	183	524	95	127	367	13	31	48	0.071	0.169	0.092
.	19.01.15-22.59.03-1-115483	200	50	50	18	0	11	573	45	45	0	0	NA	NA	NA	59	65	171	182	525	85	125	363	67	46	28	0.392	0.253	0.053
.	19.01.15-22.59.05-1-115484	124	11	11	3	0	2	563	10	10	0	0	NA	NA	NA	35	49	174	173	515	88	120	355	0	13	26	0	0.075	0.05
.	19.01.15-22.59.05-1-115485	31	1	1	1	0	1	0	0	0	0	0	NA	NA	NA	14	12	165	165	495	0	0	0	0	0	0	0	0	0
.	19.01.15-22.59.07-1-115487	142	10	10	1	0	1	560	8	8	0	0	NA	NA	NA	41	45	176	175	507	93	121	346	6	6	8	0.034	0.034	0.016
.	19.01.15-22.59.08-1-115490	31	1	1	1	0	1	0	0	0	0	0	NA	NA	NA	11	4	164	164	489	0	0	0	0	0	1	0	0	0.002
.	19.01.15-22.59.10-1-115492	93	3	3	1	0	1	550	1	1	0	0	NA	NA	NA	26	31	170	170	504	86	119	345	0	0	4	0	0	0.008
.	19.01.15-22.59.12-1-115493	64	6	6	3	0	2	545	5	5	0	0	NA	NA	NA	21	25	168	172	498	82	119	344	3	0	10	0.018	0	0.02
.	19.01.15-22.59.19-1-115498	33	1	1	0	0	0	0	0	0	0	0	NA	NA	NA	6	11	165	167	492	0	0	0	0	0	0	0	0	0
.	19.01.15-22.59.21-1-115499	62	2	2	0	0	0	539	1	1	0	0	NA	NA	NA	21	26	171	167	501	83	112	344	0	0	7	0	0	0.014
.	19.01.15-22.59.21-1-115500	112	6	6	1	0	1	543	4	4	0	0	NA	NA	NA	31	21	167	168	499	82	117	344	0	0	14	0	0	0.028
.	19.01.15-22.59.25-1-115501	90	3	3	1	0	1	542	2	2	0	0	NA	NA	NA	23	24	169	165	503	83	112	347	9	0	4	0.053	0	0.008
.	19.01.15-22.59.26-1-115502	206	21	21	4	0	2	574	15	15	0	0	NA	NA	NA	70	62	179	177	519	92	123	359	18	17	25	0.101	0.096	0.048
.	19.01.15-22.59.27-1-115503	181	20	20	6	0	5	580	18	18	0	0	NA	NA	NA	54	63	171	174	531	84	122	374	17	26	27	0.099	0.149	0.051
.	19.01.15-22.59.28-1-115504	126	13	13	1	0	1	556	9	9	0	0	NA	NA	NA	46	43	176	169	511	90	118	348	22	20	22	0.125	0.118	0.043
.	19.01.15-22.59.33-1-115505	61	2	2	1	0	1	534	1	1	0	0	NA	NA	NA	21	18	167	168	496	82	113	339	4	0	3	0.024	0	0.006
.	19.01.15-22.59.49-1-115507	61	2	2	1	0	1	543	1	1	0	0	NA	NA	NA	20	24	166	166	505	81	115	347	0	0	5	0	0	0.01
.	19.01.15-22.59.49-1-115508	93	6	6	2	0	2	553	4	4	0	0	NA	NA	NA	27	37	175	171	504	85	118	350	5	2	4	0.029	0.012	0.008
.	19.01.15-22.59.50-1-115511	147	12	12	3	0	2	560	9	9	0	0	NA	NA	NA	45	43	172	170	514	85	116	359	32	23	6	0.186	0.135	0.012
.	19.01.15-22.59.52-1-115528	151	15	15	10	0	8	556	13	13	0	0	NA	NA	NA	41	42	172	171	512	86	114	356	22	17	17	0.128	0.099	0.033
.	19.01.15-23.00.02-1-115542	122	7	7	1	0	1	545	6	6	0	0	NA	NA	NA	35	29	169	168	505	84	117	344	4	3	20	0.024	0.018	0.04
.	19.01.15-23.00.03-1-115543	36	1	1	1	0	1	0	0	0	0	0	NA	NA	NA	10	14	165	165	497	0	0	0	1	0	0	0.006	0	0
.	19.01.15-23.00.03-1-115544	65	2	2	1	0	1	541	1	1	0	0	NA	NA	NA	31	29	167	169	506	83	115	343	0	2	1	0	0.012	0.002
.	19.01.15-23.00.06-1-115546	267	24	24	4	0	4	599	23	23	0	0	NA	NA	NA	69	85	178	180	540	93	126	380	39	26	34	0.219	0.144	0.063
.	19.01.15-23.00.06-1-115548	64	2	2	0	0	0	350	1	1	0	0	NA	NA	NA	18	18	166	165	500	54	78	218	0	0	1	0	0	0.002
.	19.01.15-23.00.07-1-115549	213	25	25	9	0	8	577	21	21	0	0	NA	NA	NA	62	68	183	171	527	94	119	364	34	17	41	0.186	0.099	0.078
.	19.01.15-23.00.17-1-115555	32	1	1	1	0	1	0	0	0	0	0	NA	NA	NA	11	6	163	166	490	0	0	0	0	0	0	0	0	0
.	19.01.15-23.00.17-1-115556	124	9	9	2	0	1	547	8	8	0	0	NA	NA	NA	34	33	169	171	506	82	119	346	2	4	14	0.012	0.023	0.028
.	19.01.15-23.00.19-1-115557	203	23	23	11	0	8	580	21	21	0	0	NA	NA	NA	64	70	180	179	524	92	123	365	37	7	22	0.206	0.039	0.042
.	19.01.15-23.00.20-1-115558	67	2	2	0	0	0	549	1	1	0	0	NA	NA	NA	29	35	170	171	507	84	115	350	0	3	5	0	0.018	0.01
.	19.01.15-23.00.20-1-115559	121	5	5	0	0	0	553	3	3	0	0	NA	NA	NA	32	33	165	172	509	81	119	353	14	1	5	0.085	0.006	0.01
.	19.01.15-23.00.20-1-115560	189	42	42	7	0	6	565	39	39	0	0	NA	NA	NA	58	54	174	170	523	88	116	361	35	31	39	0.201	0.182	0.075
.	19.01.15-23.00.23-1-115561	33	1	1	0	0	0	0	0	0	0	0	NA	NA	NA	14	9	164	163	495	0	0	0	0	2	0	0	0.012	0
.	19.01.15-23.00.25-1-115562	30	1	1	0	0	0	0	0	0	0	0	NA	NA	NA	11	7	163	164	493	0	0	0	0	0	1	0	0	0.002
.	19.01.15-23.00.28-1-115563	156	26	26	9	0	6	565	22	22	0	0	NA	NA	NA	52	56	174	172	523	87	118	360	16	28	35	0.092	0.163	0.067
.	19.01.15-23.00.34-1-115569	153	10	10	5	0	4	559	8	8	0	0	NA	NA	NA	52	41	172	171	511	89	118	352	6	0	22	0.035	0	0.043
.	19.01.15-23.00.39-1-115578	55	2	2	2	0	2	101	1	1	0	0	NA	NA	NA	17	17	165	166	499	14	21	66	0	0	2	0	0	0.004
.	19.01.15-23.00.44-1-115583	119	7	7	2	0	2	546	5	5	0	0	NA	NA	NA	31	29	164	168	510	81	113	352	18	6	3	0.11	0.036	0.006
.	19.01.15-23.00.46-1-115584	60	3	3	0	0	0	545	2	2	0	0	NA	NA	NA	22	31	170	166	508	84	111	350	12	0	0	0.071	0	0
.	19.01.15-23.00.52-1-115603	183	15	15	2	0	2	569	11	11	0	0	NA	NA	NA	59	53	171	173	522	86	119	364	16	12	12	0.094	0.069	0.023
.	19.01.15-23.00.55-1-115608	57	2	2	0	0	0	99	1	1	0	0	NA	NA	NA	8	15	166	165	497	16	15	68	0	0	4	0	0	0.008
.	19.01.15-23.01.01-1-115615	231	15	15	3	0	2	578	12	12	0	0	NA	NA	NA	81	65	182	172	524	96	119	363	10	4	30	0.055	0.023	0.057
.	19.01.15-23.01.01-1-115616	35	1	1	0	0	0	0	0	0	0	0	NA	NA	NA	15	9	165	164	493	0	0	0	1	0	0	0.006	0	0
.	19.01.15-23.01.03-1-115647	92	7	7	1	0	1	541	5	5	0	0	NA	NA	NA	33	27	171	168	501	85	114	342	5	0	10	0.029	0	0.02
.	19.01.15-23.01.04-1-115648	159	11	11	2	0	2	551	8	8	0	0	NA	NA	NA	56	39	174	169	509	86	118	347	18	8	5	0.103	0.047	0.01
.	19.01.15-23.01.04-1-115649	83	3	3	0	0	0	540	2	2	0	0	NA	NA	NA	43	25	167	168	503	84	115	341	4	0	6	0.024	0	0.012
.	19.01.15-23.01.06-1-115671	148	7	7	2	0	2	561	5	5	0	0	NA	NA	NA	43	49	167	172	523	84	117	360	0	14	18	0	0.081	0.034
.	19.01.15-23.01.14-1-115698	92	5	5	1	0	1	548	2	2	0	0	NA	NA	NA	24	26	167	169	503	85	115	348	0	1	7	0	0.006	0.014
.	19.01.15-23.01.18-1-115699	57	2	2	0	0	0	550	1	1	0	0	NA	NA	NA	19	31	166	167	511	81	113	356	3	0	4	0.018	0	0.008
.	19.01.15-23.01.20-1-115700	208	20	20	7	0	5	581	17	17	0	0	NA	NA	NA	62	72	174	177	534	84	123	374	18	1	28	0.103	0.006	0.052
.	19.01.15-23.01.22-1-115701	94	9	9	1	0	1	560	8	8	0	0	NA	NA	NA	27	42	171	175	509	87	119	354	3	6	6	0.018	0.034	0.012
.	19.01.15-23.01.26-1-115702	67	2	2	1	0	1	350	1	1	0	0	NA	NA	NA	14	17	166	164	500	46	74	230	0	2	0	0	0.012	0
.	19.01.15-23.01.27-1-115703	117	13	13	2	0	2	551	12	12	0	0	NA	NA	NA	43	41	173	171	510	86	118	347	11	13	10	0.064	0.076	0.02
.	19.01.15-23.01.27-1-115704	88	9	9	1	0	1	553	8	8	0	0	NA	NA	NA	23	30	175	166	502	92	112	349	1	14	10	0.006	0.084	0.02
.	19.01.15-23.01.29-1-115705	205	27	27	6	0	4	584	25	25	0	0	NA	NA	NA	78	77	175	184	531	88	127	369	31	15	34	0.177	0.082	0.064
.	19.01.15-23.01.29-1-115706	29	1	1	0	0	0	0	0	0	0	0	NA	NA	NA	8	8	166	164	491	0	0	0	0	0	2	0	0	0.004
.	19.01.15-23.01.31-1-115707	95	7	7	1	0	1	549	5	5	0	0	NA	NA	NA	37	30	169	173	501	83	119	347	11	8	11	0.065	0.046	0.022
.	19.01.15-23.01.33-1-115708	32	1	1	0	0	0	0	0	0	0	0	NA	NA	NA	8	11	165	165	494	0	0	0	0	0	2	0	0	0.004
.	19.01.15-23.01.35-1-115709	170	22	22	8	0	4	567	20	20	0	0	NA	NA	NA	60	54	174	176	517	89	121	357	7	10	43	0.04	0.057	0.083
.	19.01.15-23.01.39-1-115710	147	9	9	4	0	3	562	7	7	0	0	NA	NA	NA	50	46	168	174	517	85	122	355	18	6	3	0.107	0.034	0.006
.	19.01.15-23.01.44-1-115711	115	5	5	2	0	2	560	4	4	0	0	NA	NA	NA	41	49	174	175	513	90	117	353	0	3	12	0	0.017	0.023
.	19.01.15-23.01.47-1-115713	182	15	15	3	0	2	579	13	13	0	0	NA	NA	NA	46	56	178	176	515	95	125	359	21	11	13	0.118	0.062	0.025
.	19.01.15-23.01.51-1-115731	146	11	11	5	0	5	550	10	10	0	0	NA	NA	NA	53	40	170	170	513	83	113	354	9	5	11	0.053	0.029	0.021
.	19.01.15-23.01.51-1-115732	85	5	5	0	0	0	543	4	4	0	0	NA	NA	NA	28	23	167	166	503	83	113	347	8	8	2	0.048	0.048	0.004
.	19.01.15-23.01.56-1-115738	66	5	5	2	0	2	548	3	3	0	0	NA	NA	NA	20	26	172	165	502	87	114	347	9	2	7	0.052	0.012	0.014
.	19.01.15-23.02.00-1-115743	35	1	1	0	0	0	0	0	0	0	0	NA	NA	NA	9	8	165	165	491	0	0	0	0	0	0	0	0	0
.	19.01.15-23.02.01-1-115745	89	5	5	1	0	1	549	4	4	0	0	NA	NA	NA	43	41	173	170	511	88	115	346	4	0	13	0.023	0	0.025
.	19.01.15-23.02.03-1-115746	92	3	3	1	0	0	550	2	2	0	0	NA	NA	NA	24	35	170	171	507	83	120	347	4	0	12	0.024	0	0.024
.	19.01.15-23.02.08-1-115750	36	1	1	0	0	0	0	0	0	0	0	NA	NA	NA	10	9	165	166	491	0	0	0	0	0	0	0	0	0
.	19.01.15-23.02.10-1-115753	87	4	4	1	0	1	540	3	3	0	0	NA	NA	NA	39	25	169	169	500	84	115	341	0	4	6	0	0.024	0.012
.	19.01.15-23.02.11-1-115754	121	9	9	2	0	1	556	7	7	0	0	NA	NA	NA	41	37	170	171	509	85	118	353	18	2	7	0.106	0.012	0.014
.	19.01.15-23.02.12-1-115755	58	2	2	1	0	1	549	1	1	0	0	NA	NA	NA	21	31	167	172	505	83	118	348	0	0	5	0	0	0.01
.	19.01.15-23.02.15-1-115759	118	5	5	2	0	2	559	4	4	0	0	NA	NA	NA	35	37	172	169	509	84	119	356	2	0	15	0.012	0	0.029
.	19.01.15-23.02.15-1-115760	92	3	3	0	0	0	535	1	1	0	0	NA	NA	NA	36	19	167	168	497	84	113	338	3	2	2	0.018	0.012	0.004
.	19.01.15-23.02.18-1-115761	129	19	19	7	0	6	566	18	18	0	0	NA	NA	NA	54	56	175	174	520	86	121	359	6	14	21	0.034	0.08	0.04
.	19.01.15-23.02.20-1-115762	35	1	1	0	0	0	0	0	0	0	0	NA	NA	NA	8	9	166	167	489	0	0	0	1	0	0	0.006	0	0
.	19.01.15-23.02.20-1-115763	64	2	2	0	0	0	351	1	1	0	0	NA	NA	NA	16	15	164	165	499	52	75	224	0	0	1	0	0	0.002
.	19.01.15-23.02.22-1-115764	66	2	2	0	0	0	536	1	1	0	0	NA	NA	NA	34	25	166	172	500	79	115	342	1	0	3	0.006	0	0.006
.	19.01.15-23.02.28-1-115765	33	1	1	1	0	1	0	0	0	0	0	NA	NA	NA	14	17	169	164	497	0	0	0	0	0	1	0	0	0.002
.	19.01.15-23.02.29-1-115766	116	8	8	1	0	1	554	6	6	0	0	NA	NA	NA	35	38	169	174	508	83	119	352	14	9	4	0.083	0.052	0.008
.	19.01.15-23.02.30-1-115767	60	3	3	0	0	0	541	1	1	0	0	NA	NA	NA	25	28	170	169	502	83	117	341	0	0	6	0	0	0.012
.	19.01.15-23.02.31-1-115768	35	1	1	0	0	0	0	0	0	0	0	NA	NA	NA	11	12	166	164	495	0	0	0	0	0	1	0	0	0.002
.	19.01.15-23.02.31-1-115769	31	1	1	0	0	0	0	0	0	0	0	NA	NA	NA	6	15	166	166	496	0	0	0	0	0	0	0	0	0
.	19.01.15-23.02.33-1-115770	175	14	14	1	0	1	563	13	13	0	0	NA	NA	NA	45	52	174	171	520	90	114	359	12	21	11	0.069	0.123	0.021
.	19.01.15-23.02.33-1-115771	60	2	2	1	0	1	538	1	1	0	0	NA	NA	NA	29	22	171	165	499	88	109	341	0	4	3	0	0.024	0.006
.	19.01.15-23.02.33-1-115772	34	1	1	1	0	1	0	0	0	0	0	NA	NA	NA	13	7	163	165	492	0	0	0	0	1	0	0	0.006	0
.	19.01.15-23.02.33-1-115773	59	3	3	1	0	1	543	2	2	0	0	NA	NA	NA	22	22	167	168	500	81	117	345	3	0	1	0.018	0	0.002
.	19.01.15-23.02.36-1-115778	59	2	2	0	0	0	533	1	1	0	0	NA	NA	NA	32	21	169	167	498	85	114	334	0	0	4	0	0	0.008
.	19.01.15-23.02.36-1-115779	148	22	22	6	0	5	559	20	20	0	0	NA	NA	NA	50	45	178	168	512	90	113	356	12	3	31	0.067	0.018	0.061
.	19.01.15-23.02.45-1-115788	34	1	1	0	0	0	0	0	0	0	0	NA	NA	NA	7	4	164	164	489	0	0	0	0	0	1	0	0	0.002
.	19.01.15-23.02.46-1-115789	34	1	1	0	0	0	0	0	0	0	0	NA	NA	NA	14	5	163	163	492	0	0	0	0	0	0	0	0	0
.	19.01.15-23.02.47-1-115790	60	2	2	1	0	1	100	1	1	0	0	NA	NA	NA	15	17	167	169	494	18	22	60	0	1	2	0	0.006	0.004
.	19.01.15-23.02.48-1-115791	294	34	34	11	0	10	589	29	29	0	0	NA	NA	NA	96	75	173	179	536	91	123	375	33	17	59	0.191	0.095	0.11
.	19.01.15-23.02.48-1-115792	36	1	1	0	0	0	0	0	0	0	0	NA	NA	NA	9	8	165	164	492	0	0	0	0	0	2	0	0	0.004
.	19.01.15-23.02.48-1-115794	33	1	1	0	0	0	0	0	0	0	0	NA	NA	NA	12	10	165	167	491	0	0	0	0	0	3	0	0	0.006
.	19.01.15-23.02.48-1-115795	275	36	36	7	0	6	586	35	35	0	0	NA	NA	NA	74	76	177	178	534	92	118	376	47	17	52	0.266	0.096	0.097
.	19.01.15-23.02.50-1-115797	97	11	11	3	0	2	559	9	9	0	0	NA	NA	NA	32	39	172	172	508	87	119	353	17	11	20	0.099	0.064	0.039
.	19.01.15-23.02.50-1-115798	96	11	11	1	0	1	538	10	10	0	0	NA	NA	NA	34	25	167	169	502	81	115	342	16	1	12	0.096	0.006	0.024
.	19.01.15-23.02.51-1-115815	59	2	2	1	0	1	50	1	1	0	0	NA	NA	NA	16	17	167	166	497	8	8	34	0	0	3	0	0	0.006
.	19.01.15-23.02.54-1-115819	62	3	3	0	0	0	539	2	2	0	0	NA	NA	NA	30	27	166	165	509	84	111	344	8	0	2	0.048	0	0.004
.	19.01.15-23.02.57-1-115823	201	23	23	9	0	7	582	22	22	0	0	NA	NA	NA	54	62	179	171	525	94	118	370	27	19	25	0.151	0.111	0.048
.	19.01.15-23.02.59-1-115826	118	15	15	6	0	4	549	13	13	0	0	NA	NA	NA	41	34	170	170	507	83	117	349	12	12	23	0.071	0.071	0.045
.	19.01.15-23.03.06-1-115831	61	3	3	1	0	1	537	2	2	0	0	NA	NA	NA	19	20	165	167	501	81	112	344	0	0	6	0	0	0.012
.	19.01.15-23.03.09-1-115834	122	13	13	1	0	1	554	12	12	0	0	NA	NA	NA	47	40	170	170	513	88	115	351	9	15	19	0.053	0.088	0.037
.	19.01.15-23.03.10-1-115836	34	1	1	1	0	1	0	0	0	0	0	NA	NA	NA	6	8	164	167	490	0	0	0	0	0	2	0	0	0.004
.	19.01.15-23.03.13-1-115837	88	3	3	2	0	2	541	2	2	0	0	NA	NA	NA	22	25	165	173	500	83	117	341	4	0	7	0.024	0	0.014
.	19.01.15-23.03.13-1-115838	90	6	6	2	0	2	545	5	5	0	0	NA	NA	NA	34	34	171	169	507	85	113	347	3	6	5	0.018	0.036	0.01
.	19.01.15-23.03.19-1-115842	235	18	18	4	0	3	577	16	16	0	0	NA	NA	NA	78	67	177	174	529	90	121	366	30	10	22	0.169	0.057	0.042
.	19.01.15-23.03.29-1-115844	150	9	9	2	0	2	562	8	8	0	0	NA	NA	NA	41	51	175	173	516	86	118	358	6	4	8	0.034	0.023	0.016
.	19.01.15-23.03.34-1-115845	147	9	9	4	0	4	569	6	6	0	0	NA	NA	NA	43	49	171	173	518	86	122	361	10	8	10	0.058	0.046	0.019
.	19.01.15-23.03.38-1-115846	62	3	3	0	0	0	535	2	2	0	0	NA	NA	NA	33	28	170	168	503	83	113	339	0	2	4	0	0.012	0.008
.	19.01.15-23.03.39-1-115847	39	1	1	0	0	0	0	0	0	0	0	NA	NA	NA	10	14	166	165	496	0	0	0	0	0	3	0	0	0.006
.	19.01.15-23.03.43-1-115848	95	5	5	2	0	2	546	3	3	0	0	NA	NA	NA	30	34	168	168	511	82	115	349	0	1	12	0	0.006	0.023
.	19.01.15-23.03.44-1-115849	125	6	6	2	0	2	563	5	5	0	0	NA	NA	NA	33	46	173	170	516	87	117	359	5	7	12	0.029	0.041	0.023
.	19.01.15-23.03.45-1-115850	272	50	50	13	0	11	571	46	46	0	0	NA	NA	NA	91	64	174	181	522	85	124	362	54	28	70	0.31	0.155	0.134
.	19.01.15-23.03.55-1-115873	86	4	4	1	0	1	538	3	3	0	0	NA	NA	NA	30	22	166	169	500	80	114	344	8	2	0	0.048	0.012	0
.	19.01.15-23.04.00-1-115878	230	13	13	2	0	1	574	9	9	0	0	NA	NA	NA	77	53	173	177	516	87	125	362	15	4	41	0.087	0.023	0.079
.	19.01.15-23.04.00-1-115879	35	1	1	0	0	0	0	0	0	0	0	NA	NA	NA	6	10	163	169	491	0	0	0	0	0	1	0	0	0.002
.	19.01.15-23.04.00-1-115880	151	32	32	10	0	8	566	28	28	0	0	NA	NA	NA	39	47	176	175	509	91	123	352	49	23	39	0.278	0.131	0.077
.	19.01.15-23.04.03-1-115882	32	1	1	1	0	1	0	0	0	0	0	NA	NA	NA	8	8	164	165	492	0	0	0	0	3	0	0	0.018	0
.	19.01.15-23.04.03-1-115883	33	1	1	0	0	0	0	0	0	0	0	NA	NA	NA	8	11	165	166	493	0	0	0	0	0	0	0	0	0
.	19.01.15-23.04.05-1-115884	86	4	4	1	0	0	552	3	3	0	0	NA	NA	NA	34	38	173	174	504	85	118	349	0	7	4	0	0.04	0.008
.	19.01.15-23.04.05-1-115885	32	1	1	0	0	0	0	0	0	0	0	NA	NA	NA	10	8	164	164	493	0	0	0	0	0	1	0	0	0.002
.	19.01.15-23.04.05-1-115886	35	1	1	0	0	0	0	0	0	0	0	NA	NA	NA	16	12	167	166	492	0	0	0	0	2	0	0	0.012	0
.	19.01.15-23.04.07-1-115888	66	2	2	0	0	0	398	0	0	0	0	NA	NA	NA	19	13	164	166	496	64	83	251	0	2	3	0	0.012	0.006
.	19.01.15-23.04.08-1-115891	214	28	28	7	0	7	574	27	27	0	0	NA	NA	NA	64	61	175	175	524	88	119	367	28	20	43	0.16	0.114	0.082
.	19.01.15-23.04.08-1-115892	116	11	11	0	0	0	551	9	9	0	0	NA	NA	NA	32	31	172	169	503	89	114	348	5	2	14	0.029	0.012	0.028
.	19.01.15-23.04.10-1-115894	94	6	6	2	0	2	546	5	5	0	0	NA	NA	NA	53	34	172	166	509	87	111	348	10	3	0	0.058	0.018	0
.	19.01.15-23.04.20-1-115899	91	4	4	1	0	1	552	3	3	0	0	NA	NA	NA	31	36	167	169	513	82	118	352	3	0	5	0.018	0	0.01
.	19.01.15-23.04.21-1-115900	144	11	11	2	0	2	548	9	9	0	0	NA	NA	NA	41	32	174	169	502	86	115	347	9	0	18	0.052	0	0.036
.	19.01.15-23.04.26-1-115901	235	41	41	11	0	10	599	38	38	0	0	NA	NA	NA	79	88	186	184	531	98	131	370	66	23	55	0.355	0.125	0.104
.	19.01.15-23.04.57-1-115933	66	2	2	0	0	0	402	1	1	0	0	NA	NA	NA	13	18	167	164	500	68	89	245	0	2	0	0	0.012	0
.	19.01.15-23.04.58-1-115935	117	9	9	3	0	3	544	8	8	0	0	NA	NA	NA	39	25	166	172	500	82	120	342	6	5	17	0.036	0.029	0.034
.	19.01.15-23.04.59-1-115938	92	12	12	3	0	1	558	10	10	0	0	NA	NA	NA	32	40	169	172	512	85	118	355	2	14	14	0.012	0.081	0.027
.	19.01.15-23.05.00-1-115939	93	8	8	1	0	1	538	7	7	0	0	NA	NA	NA	33	24	170	167	500	82	114	342	8	1	12	0.047	0.006	0.024
.	19.01.15-23.05.06-1-115944	119	6	6	1	0	1	565	5	5	0	0	NA	NA	NA	54	60	171	176	526	84	120	361	7	5	4	0.041	0.028	0.008
.	19.01.15-23.05.09-1-115947	175	25	25	8	0	6	553	22	22	0	0	NA	NA	NA	58	43	172	171	513	84	118	351	33	25	23	0.192	0.146	0.045
.	19.01.15-23.05.15-1-115951	93	4	4	0	0	0	539	3	3	0	0	NA	NA	NA	39	28	169	171	501	83	118	338	1	3	1	0.006	0.018	0.002
.	19.01.15-23.05.20-1-115952	213	17	17	5	0	4	574	13	13	0	0	NA	NA	NA	79	68	175	181	525	86	125	363	31	5	16	0.177	0.028	0.03
.	19.01.15-23.05.21-1-115953	64	3	3	0	0	0	544	2	2	0	0	NA	NA	NA	18	25	165	168	505	82	113	349	0	0	7	0	0	0.014
.	19.01.15-23.05.23-1-115954	36	1	1	0	0	0	0	0	0	0	0	NA	NA	NA	9	10	165	165	493	0	0	0	0	0	0	0	0	0
.	19.01.15-23.05.25-1-115955	82	5	5	0	0	0	543	4	4	0	0	NA	NA	NA	19	27	168	172	500	81	116	346	5	5	0	0.03	0.029	0
.	19.01.15-23.05.27-1-115956	291	28	28	10	0	6	588	24	24	0	0	NA	NA	NA	92	72	175	175	535	89	124	375	62	11	41	0.354	0.063	0.077
.	19.01.15-23.05.28-1-115957	61	2	2	0	0	0	148	1	1	0	0	NA	NA	NA	12	17	165	169	496	25	33	90	0	2	1	0	0.012	0.002
.	19.01.15-23.05.31-1-115959	295	26	26	4	0	3	607	22	22	0	0	NA	NA	NA	69	92	182	176	547	97	120	390	40	23	19	0.22	0.131	0.035
.	19.01.15-23.05.35-1-115960	320	26	26	13	0	7	598	25	25	0	0	NA	NA	NA	85	85	179	178	541	94	124	380	22	52	35	0.123	0.292	0.065
.	19.01.15-23.05.37-1-115961	95	3	3	1	0	1	557	2	2	0	0	NA	NA	NA	44	42	167	171	517	81	117	359	6	0	6	0.036	0	0.012
.	19.01.15-23.05.41-1-115962	121	7	7	1	0	0	550	6	6	0	0	NA	NA	NA	43	36	171	170	508	86	117	347	0	8	9	0	0.047	0.018
.	19.01.15-23.05.51-1-115981	302	11	11	3	0	3	615	8	8	0	0	NA	NA	NA	90	101	184	183	547	96	130	389	6	17	13	0.033	0.093	0.024
.	19.01.15-23.05.53-1-115983	92	4	4	2	0	2	557	2	2	0	0	NA	NA	NA	32	38	171	171	509	87	116	354	0	2	10	0	0.012	0.02
.	19.01.15-23.05.54-1-115986	155	6	6	4	0	4	563	5	5	0	0	NA	NA	NA	51	51	168	175	521	81	121	361	2	0	18	0.012	0	0.035
.	19.01.15-23.05.56-1-115989	148	11	11	3	0	3	563	10	10	0	0	NA	NA	NA	53	45	168	176	514	84	124	355	6	7	20	0.036	0.04	0.039
.	19.01.15-23.06.01-1-115994	126	13	13	2	0	2	558	11	11	0	0	NA	NA	NA	37	43	174	172	510	83	120	355	24	4	11	0.138	0.023	0.022
.	19.01.15-23.06.14-1-116000	124	42	42	13	0	12	563	37	37	0	0	NA	NA	NA	42	46	174	173	512	87	120	356	38	15	59	0.218	0.087	0.115
.	19.01.15-23.06.14-1-116001	93	9	9	3	0	2	552	8	8	0	0	NA	NA	NA	34	32	174	166	505	90	116	346	2	17	8	0.011	0.102	0.016
.	19.01.15-23.06.14-1-116005	122	12	12	2	0	2	557	10	10	0	0	NA	NA	NA	42	45	166	173	519	82	118	357	14	3	4	0.084	0.017	0.008
.	19.01.15-23.06.14-1-116006	63	4	4	1	0	1	538	2	2	0	0	NA	NA	NA	23	19	165	169	498	81	115	342	0	12	3	0	0.071	0.006
.	19.01.15-23.06.18-1-116007	62	2	2	1	0	1	250	1	1	0	0	NA	NA	NA	17	21	166	170	498	40	57	153	0	2	0	0	0.012	0
.	19.01.15-23.06.20-1-116008	89	9	9	2	0	1	545	7	7	0	0	NA	NA	NA	35	33	171	166	509	83	113	349	2	5	13	0.012	0.03	0.026
.	19.01.15-23.06.25-1-116009	61	4	4	2	0	2	542	3	3	0	0	NA	NA	NA	27	26	168	167	504	82	113	347	0	0	12	0	0	0.024
.	19.01.15-23.06.28-1-116010	173	27	27	4	0	3	568	25	25	0	0	NA	NA	NA	48	54	175	169	523	87	115	366	20	26	52	0.114	0.154	0.099
.	19.01.15-23.06.29-1-116011	34	1	1	0	0	0	0	0	0	0	0	NA	NA	NA	12	10	164	165	494	0	0	0	0	0	2	0	0	0.004
.	19.01.15-23.06.29-1-116012	85	3	3	1	0	1	536	2	2	0	0	NA	NA	NA	23	22	166	166	503	82	112	342	0	0	7	0	0	0.014
.	19.01.15-23.06.32-1-116013	57	2	2	2	0	2	151	1	1	0	0	NA	NA	NA	18	15	166	167	495	21	33	97	0	0	2	0	0	0.004
.	19.01.15-23.06.37-1-116016	89	6	6	0	0	0	536	4	4	0	0	NA	NA	NA	27	21	170	164	500	83	112	341	14	7	6	0.082	0.043	0.012
.	19.01.15-23.06.40-1-116017	65	3	3	3	0	2	540	1	1	0	0	NA	NA	NA	21	27	169	170	501	81	116	343	1	0	6	0.006	0	0.012
.	19.01.15-23.06.41-1-116018	179	10	10	6	0	4	561	9	9	0	0	NA	NA	NA	52	48	175	169	517	91	116	354	25	2	7	0.143	0.012	0.014
.	19.01.15-23.06.41-1-116023	206	11	11	3	0	3	571	9	9	0	0	NA	NA	NA	67	63	177	172	527	88	118	365	13	5	18	0.073	0.029	0.034
.	19.01.15-23.06.42-1-116024	33	1	1	1	0	1	0	0	0	0	0	NA	NA	NA	7	6	165	164	490	0	0	0	0	0	2	0	0	0.004
.	19.01.15-23.06.44-1-116025	291	54	54	12	0	9	611	51	51	0	0	NA	NA	NA	72	100	190	177	546	102	124	385	59	53	56	0.311	0.299	0.103
.	19.01.15-23.06.45-1-116030	65	4	4	0	0	0	501	2	2	0	0	NA	NA	NA	16	16	168	167	494	74	110	317	0	0	4	0	0	0.008
.	19.01.15-23.06.53-1-116051	119	6	6	1	0	1	554	5	5	0	0	NA	NA	NA	39	38	168	173	510	86	118	350	0	6	20	0	0.035	0.039
.	19.01.15-23.06.58-1-116057	59	2	2	1	0	1	0	1	1	0	0	NA	NA	NA	15	11	168	163	493	0	0	0	0	0	4	0	0	0.008
.	19.01.15-23.06.58-1-116058	38	1	1	1	0	1	0	0	0	0	0	NA	NA	NA	10	16	166	169	494	0	0	0	2	0	0	0.012	0	0
.	19.01.15-23.07.04-1-116062	118	8	8	2	0	2	553	7	7	0	0	NA	NA	NA	35	43	173	167	516	86	114	353	13	7	6	0.075	0.042	0.012
.	19.01.15-23.07.07-1-116065	35	1	1	0	0	0	0	0	0	0	0	NA	NA	NA	14	12	164	165	496	0	0	0	0	0	1	0	0	0.002
.	19.01.15-23.07.09-1-116069	129	25	25	7	0	7	552	23	23	0	0	NA	NA	NA	55	42	168	172	515	85	118	349	34	22	30	0.202	0.128	0.058
.	19.01.15-23.07.10-1-116070	32	1	1	0	0	0	0	0	0	0	0	NA	NA	NA	10	10	164	165	494	0	0	0	0	0	3	0	0	0.006
.	19.01.15-23.07.11-1-116071	31	1	1	0	0	0	0	0	0	0	0	NA	NA	NA	10	8	167	164	490	0	0	0	0	0	0	0	0	0
.	19.01.15-23.07.13-1-116072	60	2	2	0	0	0	540	1	1	0	0	NA	NA	NA	23	26	169	168	502	84	115	341	0	5	1	0	0.03	0.002
.	19.01.15-23.07.14-1-116076	349	60	60	15	0	9	626	57	57	0	0	NA	NA	NA	99	106	181	184	554	96	131	399	76	45	79	0.42	0.245	0.143
.	19.01.15-23.07.19-1-116077	214	27	27	10	0	8	582	26	26	0	0	NA	NA	NA	53	62	174	174	527	89	121	372	22	35	26	0.126	0.201	0.049
.	19.01.15-23.07.21-1-116078	33	1	1	1	0	1	0	0	0	0	0	NA	NA	NA	13	10	164	165	494	0	0	0	0	0	0	0	0	0
.	19.01.15-23.07.23-1-116079	118	23	23	9	0	8	558	20	20	0	0	NA	NA	NA	34	37	167	169	514	82	118	358	16	10	61	0.096	0.059	0.119
.	19.01.15-23.07.24-1-116080	34	1	1	0	0	0	0	0	0	0	0	NA	NA	NA	3	5	165	165	488	0	0	0	0	0	2	0	0	0.004
.	19.01.15-23.07.25-1-116081	121	5	5	0	0	0	566	4	4	0	0	NA	NA	NA	42	50	172	169	522	84	118	364	0	2	15	0	0.012	0.029
.	19.01.15-23.07.26-1-116082	145	15	15	4	0	4	560	12	12	0	0	NA	NA	NA	43	50	173	174	516	85	120	355	18	6	20	0.104	0.034	0.039
.	19.01.15-23.07.27-1-116083	241	14	14	7	0	6	581	12	12	0	0	NA	NA	NA	73	63	177	174	525	92	121	368	19	6	23	0.107	0.034	0.044
.	19.01.15-23.07.42-1-116084	33	1	1	0	0	0	0	0	0	0	0	NA	NA	NA	6	4	165	164	488	0	0	0	0	0	0	0	0	0
.	19.01.15-23.07.44-1-116085	58	3	3	0	0	0	543	2	2	0	0	NA	NA	NA	22	28	167	166	508	82	113	348	0	4	1	0	0.024	0.002
.	19.01.15-23.07.50-1-116087	38	1	1	0	0	0	0	0	0	0	0	NA	NA	NA	14	10	167	164	492	0	0	0	0	3	0	0	0.018	0
.	19.01.15-23.07.54-1-116107	125	6	6	2	0	2	543	5	5	0	0	NA	NA	NA	31	25	165	169	504	78	117	348	6	4	10	0.036	0.024	0.02
.	19.01.15-23.07.58-1-116113	66	3	3	0	0	0	547	1	1	0	0	NA	NA	NA	26	33	171	170	505	86	116	345	0	0	3	0	0	0.006
.	19.01.15-23.07.59-1-116114	143	6	6	1	0	0	552	5	5	0	0	NA	NA	NA	40	35	170	168	510	85	117	350	5	5	6	0.029	0.03	0.012
.	19.01.15-23.08.00-1-116115	35	1	1	0	0	0	0	0	0	0	0	NA	NA	NA	7	9	166	164	492	0	0	0	0	0	0	0	0	0
.	19.01.15-23.08.01-1-116119	152	23	23	9	0	7	558	22	22	0	0	NA	NA	NA	33	38	170	173	508	88	119	351	17	15	37	0.1	0.087	0.073
.	19.01.15-23.08.01-1-116120	66	4	4	0	0	0	546	3	3	0	0	NA	NA	NA	28	27	168	168	504	86	113	347	6	0	11	0.036	0	0.022
.	19.01.15-23.08.03-1-116121	62	3	3	0	0	0	545	2	2	0	0	NA	NA	NA	19	20	170	167	496	88	116	341	0	0	11	0	0	0.022
.	19.01.15-23.08.06-1-116123	54	2	2	1	0	1	544	1	1	0	0	NA	NA	NA	22	29	173	165	504	83	113	348	0	6	4	0	0.036	0.008
.	19.01.15-23.08.17-1-116130	176	7	7	1	0	1	559	4	4	0	0	NA	NA	NA	56	42	170	171	514	83	120	356	3	3	6	0.018	0.018	0.012
.	19.01.15-23.08.17-1-116131	31	1	1	1	0	1	0	0	0	0	0	NA	NA	NA	9	9	163	166	493	0	0	0	0	1	0	0	0.006	0
.	19.01.15-23.08.17-1-116132	31	1	1	0	0	0	0	0	0	0	0	NA	NA	NA	6	8	166	164	491	0	0	0	0	0	1	0	0	0.002
.	19.01.15-23.08.20-1-116133	243	18	18	5	0	4	608	17	17	0	0	NA	NA	NA	70	92	182	179	544	100	124	384	38	7	18	0.209	0.039	0.033
.	19.01.15-23.08.20-1-116134	95	5	5	2	0	2	553	4	4	0	0	NA	NA	NA	36	40	170	174	509	84	122	347	8	2	7	0.047	0.011	0.014
.	19.01.15-23.08.21-1-116135	241	19	19	3	0	3	583	18	18	0	0	NA	NA	NA	63	66	173	178	528	89	125	369	15	23	22	0.087	0.129	0.042
.	19.01.15-23.08.21-1-116136	92	11	11	4	0	3	542	9	9	0	0	NA	NA	NA	39	33	169	168	509	83	114	345	6	8	17	0.036	0.048	0.033
.	19.01.15-23.08.23-1-116137	61	2	2	0	0	0	539	1	1	0	0	NA	NA	NA	25	23	168	165	503	82	112	345	0	3	1	0	0.018	0.002
.	19.01.15-23.08.36-1-116139	150	22	22	4	0	4	565	19	19	0	0	NA	NA	NA	50	62	175	175	525	86	118	361	14	9	28	0.08	0.051	0.053
.	19.01.15-23.08.38-1-116140	117	5	5	0	0	0	562	4	4	0	0	NA	NA	NA	38	45	171	170	517	86	115	361	0	0	11	0	0	0.021
.	19.01.15-23.08.38-1-116141	88	7	7	2	0	2	553	6	6	0	0	NA	NA	NA	25	31	167	171	506	83	121	349	9	10	7	0.054	0.058	0.014
.	19.01.15-23.08.39-1-116142	34	1	1	0	0	0	0	0	0	0	0	NA	NA	NA	10	8	164	165	492	0	0	0	1	0	0	0.006	0	0
.	19.01.15-23.08.42-1-116143	213	10	10	2	0	2	572	9	9	0	0	NA	NA	NA	56	51	173	171	520	89	121	362	8	1	15	0.046	0.006	0.029
.	19.01.15-23.08.42-1-116144	127	9	9	3	0	3	556	8	8	0	0	NA	NA	NA	49	44	168	175	514	81	119	356	3	5	16	0.018	0.029	0.031
.	19.01.15-23.08.46-1-116153	212	29	29	11	0	9	580	25	25	0	0	NA	NA	NA	51	60	173	178	522	88	124	368	44	19	50	0.254	0.107	0.096
.	19.01.15-23.08.54-1-116174	94	3	3	0	0	0	535	2	2	0	0	NA	NA	NA	30	26	168	167	504	81	111	343	0	2	5	0	0.012	0.01
.	19.01.15-23.09.00-1-116182	158	8	8	0	0	0	563	7	7	0	0	NA	NA	NA	56	48	173	168	520	89	114	360	12	12	8	0.069	0.071	0.015
.	19.01.15-23.09.03-1-116183	152	13	13	1	0	1	560	11	11	0	0	NA	NA	NA	36	42	170	175	510	83	122	355	3	13	11	0.018	0.074	0.022
.	19.01.15-23.09.08-1-116186	88	4	4	0	0	0	542	3	3	0	0	NA	NA	NA	35	29	167	165	510	81	111	350	7	0	2	0.042	0	0.004
.	19.01.15-23.09.08-1-116189	331	55	55	18	0	15	625	52	52	0	0	NA	NA	NA	102	116	185	186	558	99	131	395	52	59	61	0.281	0.317	0.109
.	19.01.15-23.09.10-1-116190	377	36	36	9	0	7	624	32	32	0	0	NA	NA	NA	97	117	196	186	548	106	133	385	36	29	40	0.184	0.156	0.073
.	19.01.15-23.09.11-1-116191	60	2	2	2	0	1	537	1	1	0	0	NA	NA	NA	24	22	167	167	501	83	112	342	3	1	0	0.018	0.006	0
.	19.01.15-23.09.13-1-116192	57	2	2	0	0	0	199	1	1	0	0	NA	NA	NA	16	17	165	166	499	35	42	122	0	2	0	0	0.012	0
.	19.01.15-23.09.29-1-116197	151	7	7	1	0	1	552	5	5	0	0	NA	NA	NA	53	35	170	168	510	86	113	353	0	3	16	0	0.018	0.031
.	19.01.15-23.09.32-1-116198	91	10	10	5	0	4	542	8	8	0	0	NA	NA	NA	33	28	173	166	502	85	112	345	4	4	24	0.023	0.024	0.048
.	19.01.15-23.09.33-1-116199	121	9	9	3	0	2	556	8	8	0	0	NA	NA	NA	42	42	170	171	514	85	118	353	0	18	22	0	0.105	0.043
.	19.01.15-23.09.33-1-116200	393	38	38	11	0	9	608	35	35	0	0	NA	NA	NA	114	90	175	179	549	93	126	389	49	32	47	0.28	0.179	0.086
.	19.01.15-23.09.35-1-116201	150	22	22	4	0	3	578	19	19	0	0	NA	NA	NA	34	55	176	175	517	94	123	361	14	7	43	0.08	0.04	0.083
.	19.01.15-23.09.46-1-116203	89	5	5	2	0	2	546	3	3	0	0	NA	NA	NA	33	30	173	165	505	85	114	347	7	0	8	0.04	0	0.016
.	19.01.15-23.09.49-1-116204	61	3	3	0	0	0	537	2	2	0	0	NA	NA	NA	30	23	169	165	502	82	112	343	8	3	0	0.047	0.018	0
.	19.01.15-23.09.53-1-116223	117	11	11	0	0	0	559	9	9	0	0	NA	NA	NA	43	47	174	173	513	87	121	351	0	12	11	0	0.069	0.021
.	19.01.15-23.09.56-1-116228	176	10	10	3	0	3	557	8	8	0	0	NA	NA	NA	49	38	170	169	512	89	115	353	23	3	8	0.135	0.018	0.016
.	19.01.15-23.10.04-1-116238	59	2	2	0	0	0	546	1	1	0	0	NA	NA	NA	20	24	167	169	501	86	115	345	0	3	7	0	0.018	0.014
.	19.01.15-23.10.06-1-116240	205	16	16	2	0	2	574	14	14	0	0	NA	NA	NA	53	59	180	175	517	93	124	357	8	8	22	0.044	0.046	0.043
.	19.01.15-23.10.24-1-116247	38	1	1	0	0	0	0	0	0	0	0	NA	NA	NA	10	17	169	169	492	0	0	0	0	0	2	0	0	0.004
.	19.01.15-23.10.24-1-116248	34	1	1	1	0	1	0	0	0	0	0	NA	NA	NA	4	13	165	165	496	0	0	0	0	0	3	0	0	0.006
.	19.01.15-23.10.30-1-116250	121	8	8	2	0	2	556	7	7	0	0	NA	NA	NA	24	39	174	165	513	88	113	355	2	13	10	0.011	0.079	0.019
.	19.01.15-23.10.31-1-116251	56	2	2	0	0	0	50	1	1	0	0	NA	NA	NA	17	15	169	169	490	8	12	30	3	0	0	0.018	0	0
.	19.01.15-23.10.37-1-116260	246	14	14	6	0	6	586	13	13	0	0	NA	NA	NA	88	77	181	179	530	94	124	368	7	5	28	0.039	0.028	0.053
.	19.01.15-23.10.37-1-116261	33	1	1	0	0	0	0	0	0	0	0	NA	NA	NA	8	8	163	165	493	0	0	0	0	3	0	0	0.018	0
.	19.01.15-23.10.39-1-116262	116	5	5	3	0	3	565	4	4	0	0	NA	NA	NA	38	44	172	176	509	87	123	355	2	14	2	0.012	0.08	0.004
.	19.01.15-23.10.40-1-116263	93	4	4	1	0	1	544	3	3	0	0	NA	NA	NA	34	29	171	167	504	84	115	345	5	0	5	0.029	0	0.01
.	19.01.15-23.10.41-1-116264	124	18	18	5	0	4	554	15	15	0	0	NA	NA	NA	44	37	170	169	511	84	117	353	30	11	26	0.176	0.065	0.051
.	19.01.15-23.10.45-1-116269	61	2	2	0	0	0	301	1	1	0	0	NA	NA	NA	17	24	168	170	499	45	64	192	3	0	0	0.018	0	0
.	19.01.15-23.10.46-1-116270	63	2	2	0	0	0	353	1	1	0	0	NA	NA	NA	19	22	169	168	498	51	79	223	0	0	1	0	0	0.002
.	19.01.15-23.10.50-1-116276	62	2	2	0	0	0	449	1	1	0	0	NA	NA	NA	16	23	167	166	503	66	95	288	1	0	2	0.006	0	0.004
.	19.01.15-23.10.53-1-116295	122	8	8	3	0	2	555	7	7	0	0	NA	NA	NA	39	40	171	170	512	85	119	351	6	1	17	0.035	0.006	0.033
.	19.01.15-23.10.56-1-116300	90	3	3	1	0	1	555	2	2	0	0	NA	NA	NA	33	37	173	172	505	89	117	349	0	3	3	0	0.017	0.006
.	19.01.15-23.10.56-1-116301	62	2	2	0	0	0	544	1	1	0	0	NA	NA	NA	18	25	167	167	504	83	114	347	0	0	3	0	0	0.006
.	19.01.15-23.10.57-1-116303	62	3	3	0	0	0	538	2	2	0	0	NA	NA	NA	26	28	169	167	505	82	114	342	7	0	2	0.041	0	0.004
.	19.01.15-23.10.57-1-116304	62	2	2	0	0	0	152	1	1	0	0	NA	NA	NA	19	11	164	164	496	18	32	102	0	1	1	0	0.006	0.002
.	19.01.15-23.11.06-1-116310	119	8	8	2	0	2	556	7	7	0	0	NA	NA	NA	39	43	171	174	511	86	119	351	5	3	21	0.029	0.017	0.041
.	19.01.15-23.11.09-1-116314	66	6	6	2	0	2	544	4	4	0	0	NA	NA	NA	28	26	166	167	506	82	113	349	0	2	10	0	0.012	0.02
.	19.01.15-23.11.09-1-116315	60	2	2	0	0	0	536	1	1	0	0	NA	NA	NA	20	17	168	164	498	83	112	341	3	0	1	0.018	0	0.002
.	19.01.15-23.11.10-1-116316	172	23	23	5	0	5	560	20	20	0	0	NA	NA	NA	48	47	168	175	517	84	119	357	19	10	51	0.113	0.057	0.099
.	19.01.15-23.11.12-1-116317	62	5	5	1	0	1	543	4	4	0	0	NA	NA	NA	28	26	165	170	504	81	118	344	4	10	0	0.024	0.059	0
.	19.01.15-23.11.14-1-116321	64	3	3	0	0	0	551	2	2	0	0	NA	NA	NA	18	32	170	173	502	86	119	346	10	0	0	0.059	0	0
.	19.01.15-23.11.15-1-116322	34	1	1	0	0	0	0	0	0	0	0	NA	NA	NA	11	6	165	164	490	0	0	0	0	0	3	0	0	0.006
.	19.01.15-23.11.17-1-116323	147	9	9	2	0	0	566	6	6	0	0	NA	NA	NA	42	49	171	171	520	87	116	363	8	9	20	0.047	0.053	0.038
.	19.01.15-23.11.18-1-116324	29	1	1	0	0	0	0	0	0	0	0	NA	NA	NA	6	6	163	165	491	0	0	0	1	0	0	0.006	0	0
.	19.01.15-23.11.20-1-116325	212	12	12	5	0	4	567	11	11	0	0	NA	NA	NA	69	49	173	171	518	89	120	358	14	23	7	0.081	0.135	0.014
.	19.01.15-23.11.22-1-116326	95	5	5	0	0	0	557	3	3	0	0	NA	NA	NA	38	39	169	170	513	84	117	356	20	0	7	0.118	0	0.014
.	19.01.15-23.11.24-1-116327	95	10	10	3	0	3	547	8	8	0	0	NA	NA	NA	35	32	170	168	507	84	116	347	11	1	17	0.065	0.006	0.034
.	19.01.15-23.11.28-1-116328	122	10	10	4	0	4	543	7	7	0	0	NA	NA	NA	52	31	169	168	507	81	114	348	11	18	4	0.065	0.107	0.008
.	19.01.15-23.11.28-1-116329	156	13	13	4	0	4	566	12	12	0	0	NA	NA	NA	60	57	175	174	521	89	117	360	31	7	9	0.177	0.04	0.017
.	19.01.15-23.11.29-1-116330	119	4	4	0	0	0	543	3	3	0	0	NA	NA	NA	40	33	166	170	510	82	115	346	2	0	12	0.012	0	0.024
.	19.01.15-23.11.38-1-116331	123	7	7	0	0	0	561	6	6	0	0	NA	NA	NA	45	45	169	172	517	84	116	361	5	4	1	0.03	0.023	0.002
.	19.01.15-23.11.43-1-116332	202	32	32	10	0	9	582	31	31	0	0	NA	NA	NA	64	70	170	177	536	84	126	372	24	20	49	0.141	0.113	0.091
.	19.01.15-23.11.45-1-116333	92	8	8	4	0	3	546	7	7	0	0	NA	NA	NA	18	24	166	173	498	82	118	346	10	12	1	0.06	0.069	0.002
.	19.01.15-23.11.45-1-116335	278	19	19	4	0	4	597	18	18	0	0	NA	NA	NA	81	82	175	184	536	92	128	377	10	9	28	0.057	0.049	0.052
.	19.01.15-23.11.47-1-116336	139	7	7	1	0	1	570	6	6	0	0	NA	NA	NA	44	52	175	169	521	92	115	363	8	15	10	0.046	0.089	0.019
.	19.01.15-23.11.49-1-116337	187	22	22	8	0	7	568	19	19	0	0	NA	NA	NA	65	58	175	175	521	89	120	359	35	17	23	0.2	0.097	0.044
.	19.01.15-23.11.49-1-116338	31	1	1	0	0	0	0	0	0	0	0	NA	NA	NA	13	6	164	165	490	0	0	0	0	0	0	0	0	0
.	19.01.15-23.11.52-1-116356	198	50	50	10	0	10	558	45	45	0	0	NA	NA	NA	61	48	171	174	516	86	116	356	60	19	84	0.351	0.109	0.163
.	19.01.15-23.11.55-1-116361	123	8	8	1	0	0	553	7	7	0	0	NA	NA	NA	41	42	174	172	509	85	116	352	10	5	12	0.057	0.029	0.024
.	19.01.15-23.11.59-1-116366	64	2	2	1	0	1	450	1	1	0	0	NA	NA	NA	15	27	168	171	501	70	95	285	0	0	3	0	0	0.006
.	19.01.15-23.12.02-1-116369	60	2	2	0	0	0	549	1	1	0	0	NA	NA	NA	19	31	170	168	506	85	116	348	0	0	8	0	0	0.016
.	19.01.15-23.12.09-1-116375	122	14	14	3	0	3	545	12	12	0	0	NA	NA	NA	47	32	167	169	509	84	113	348	5	6	22	0.03	0.036	0.043
.	19.01.15-23.12.12-1-116376	284	36	36	7	0	5	598	30	30	0	0	NA	NA	NA	76	86	182	188	529	96	134	368	53	19	43	0.291	0.101	0.081
.	19.01.15-23.12.15-1-116380	120	18	18	2	0	2	553	16	16	0	0	NA	NA	NA	36	33	170	170	506	87	116	350	12	7	8	0.071	0.041	0.016
.	19.01.15-23.12.15-1-116381	65	2	2	1	0	1	532	1	1	0	0	NA	NA	NA	35	20	169	166	498	83	113	336	0	0	10	0	0	0.02
.	19.01.15-23.12.22-1-116382	30	1	1	0	0	0	0	0	0	0	0	NA	NA	NA	11	12	166	165	494	0	0	0	0	0	0	0	0	0
.	19.01.15-23.12.24-1-116383	32	1	1	0	0	0	0	0	0	0	0	NA	NA	NA	6	9	166	165	491	0	0	0	0	0	1	0	0	0.002
.	19.01.15-23.12.27-1-116384	117	5	5	2	0	1	560	4	4	0	0	NA	NA	NA	33	46	172	176	511	84	122	354	4	4	5	0.023	0.023	0.01
.	19.01.15-23.12.27-1-116385	83	3	3	1	0	0	552	2	2	0	0	NA	NA	NA	27	29	170	170	502	86	118	348	0	5	5	0	0.029	0.01
.	19.01.15-23.12.27-1-116386	88	4	4	2	0	1	547	3	3	0	0	NA	NA	NA	30	27	165	168	507	83	116	348	7	0	4	0.042	0	0.008
.	19.01.15-23.12.28-1-116387	297	45	45	9	0	8	595	42	42	0	0	NA	NA	NA	95	83	181	180	535	98	125	372	47	52	49	0.26	0.289	0.092
.	19.01.15-23.12.33-1-116388	234	35	35	10	0	7	583	34	34	0	0	NA	NA	NA	67	71	180	177	527	94	122	367	48	23	49	0.267	0.13	0.093
.	19.01.15-23.12.41-1-116393	295	32	32	11	0	7	609	29	29	0	0	NA	NA	NA	78	95	178	184	546	91	131	387	56	15	49	0.315	0.082	0.09
.	19.01.15-23.12.42-1-116394	61	3	3	0	0	0	539	2	2	0	0	NA	NA	NA	21	24	173	167	497	84	113	342	1	3	2	0.006	0.018	0.004
.	19.01.15-23.12.45-1-116395	121	13	13	1	0	1	566	11	11	0	0	NA	NA	NA	46	53	170	176	520	87	121	358	11	2	26	0.065	0.011	0.05
.	19.01.15-23.12.49-1-116404	115	8	8	2	0	2	542	7	7	0	0	NA	NA	NA	33	30	173	169	501	86	116	340	1	5	12	0.006	0.03	0.024
.	19.01.15-23.12.58-1-116429	33	1	1	0	0	0	0	0	0	0	0	NA	NA	NA	4	10	167	164	492	0	0	0	0	0	1	0	0	0.002
.	19.01.15-23.13.01-1-116433	119	6	6	3	0	3	564	5	5	0	0	NA	NA	NA	38	46	171	172	516	88	118	358	0	11	12	0	0.064	0.023
.	19.01.15-23.13.02-1-116435	70	3	3	2	0	2	542	2	2	0	0	NA	NA	NA	15	21	167	165	502	84	113	345	1	1	2	0.006	0.006	0.004
.	19.01.15-23.13.07-1-116438	120	16	16	2	0	0	562	15	15	0	0	NA	NA	NA	37	43	173	169	514	87	117	358	18	3	24	0.104	0.018	0.047
.	19.01.15-23.13.10-1-116441	259	22	22	5	0	4	575	20	20	0	0	NA	NA	NA	73	63	173	179	524	87	125	363	31	18	32	0.179	0.101	0.061
.	19.01.15-23.13.13-1-116442	64	5	5	2	0	1	541	4	4	0	0	NA	NA	NA	22	22	165	169	501	82	117	342	10	0	1	0.061	0	0.002
.	19.01.15-23.13.17-1-116446	121	5	5	3	0	1	541	3	3	0	0	NA	NA	NA	36	28	165	170	506	81	115	345	0	4	7	0	0.024	0.014
.	19.01.15-23.13.20-1-116447	179	35	35	9	0	8	554	29	29	0	0	NA	NA	NA	55	48	172	173	516	84	116	354	9	22	33	0.052	0.127	0.064
.	19.01.15-23.13.29-1-116449	61	3	3	2	0	2	535	2	2	0	0	NA	NA	NA	25	17	165	167	498	80	113	342	2	3	4	0.012	0.018	0.008
.	19.01.15-23.13.32-1-116450	62	2	2	0	0	0	546	1	1	0	0	NA	NA	NA	26	32	172	166	507	83	114	349	2	0	1	0.012	0	0.002
.	19.01.15-23.13.33-1-116451	61	3	3	2	0	2	0	2	2	0	0	NA	NA	NA	22	17	167	165	498	0	0	0	0	0	6	0	0	0.012
.	19.01.15-23.13.34-1-116452	34	1	1	1	0	1	0	0	0	0	0	NA	NA	NA	13	10	164	167	492	0	0	0	0	0	7	0	0	0.014
.	19.01.15-23.13.38-1-116453	60	2	2	0	0	0	0	1	1	0	0	NA	NA	NA	15	16	167	165	497	0	0	0	0	0	2	0	0	0.004
.	19.01.15-23.13.38-1-116454	90	4	4	0	0	0	554	3	3	0	0	NA	NA	NA	39	37	167	170	513	84	114	356	1	0	12	0.006	0	0.023
.	19.01.15-23.13.38-1-116455	61	3	3	1	0	1	101	2	2	0	0	NA	NA	NA	21	14	166	166	495	16	18	67	0	3	0	0	0.018	0
.	19.01.15-23.13.38-1-116456	63	2	2	0	0	0	201	1	1	0	0	NA	NA	NA	22	20	166	171	496	28	40	133	0	0	3	0	0	0.006
.	19.01.15-23.13.42-1-116457	298	33	33	5	0	4	622	28	28	0	0	NA	NA	NA	93	117	199	184	547	109	130	383	53	25	31	0.266	0.136	0.057
.	19.01.15-23.13.43-1-116458	178	7	7	3	0	3	565	6	6	0	0	NA	NA	NA	61	64	177	175	525	90	117	358	0	4	8	0	0.023	0.015
.	19.01.15-23.13.47-1-116459	33	1	1	0	0	0	0	0	0	0	0	NA	NA	NA	4	8	165	164	492	0	0	0	0	0	2	0	0	0.004
.	19.01.15-23.13.47-1-116460	267	40	40	9	0	6	583	35	35	0	0	NA	NA	NA	70	71	178	178	528	90	123	370	44	15	40	0.247	0.084	0.076
.	19.01.15-23.13.48-1-116461	86	5	5	1	0	0	536	4	4	0	0	NA	NA	NA	48	27	166	166	508	80	113	343	3	9	4	0.018	0.054	0.008
.	19.01.15-23.13.49-1-116462	37	1	1	0	0	0	0	0	0	0	0	NA	NA	NA	8	10	164	164	495	0	0	0	0	5	0	0	0.03	0
.	19.01.15-23.13.52-1-116481	92	5	5	1	0	1	559	4	4	0	0	NA	NA	NA	31	40	170	172	511	85	119	355	0	0	13	0	0	0.025
.	19.01.15-23.13.52-1-116482	132	9	9	1	0	1	551	6	6	0	0	NA	NA	NA	51	43	178	167	511	86	112	353	14	5	11	0.079	0.03	0.022
.	19.01.15-23.13.54-1-116485	118	4	4	1	0	1	546	3	3	0	0	NA	NA	NA	20	23	167	167	502	84	114	348	4	6	9	0.024	0.036	0.018
.	19.01.15-23.14.08-1-116495	60	2	2	0	0	0	543	1	1	0	0	NA	NA	NA	20	22	167	169	499	83	117	343	0	0	7	0	0	0.014
.	19.01.15-23.14.11-1-116498	58	2	2	0	0	0	149	1	1	0	0	NA	NA	NA	17	17	168	165	497	27	28	94	0	0	2	0	0	0.004
.	19.01.15-23.14.12-1-116499	121	12	12	1	0	0	552	10	10	0	0	NA	NA	NA	37	36	171	168	510	84	115	353	10	16	9	0.058	0.095	0.018
.	19.01.15-23.14.12-1-116500	89	7	7	3	0	3	548	6	6	0	0	NA	NA	NA	30	30	168	166	509	84	112	352	0	16	2	0	0.096	0.004
.	19.01.15-23.14.13-1-116501	234	11	11	0	0	0	574	10	10	0	0	NA	NA	NA	82	67	179	178	523	92	124	358	20	7	7	0.112	0.039	0.013
.	19.01.15-23.14.19-1-116506	60	3	3	3	0	2	544	2	2	0	0	NA	NA	NA	23	23	167	166	503	83	115	346	6	0	3	0.036	0	0.006
.	19.01.15-23.14.20-1-116507	121	16	16	4	0	4	557	15	15	0	0	NA	NA	NA	43	40	175	169	509	87	116	354	1	7	27	0.006	0.041	0.053
.	19.01.15-23.14.20-1-116508	121	8	8	2	0	2	550	6	6	0	0	NA	NA	NA	25	34	165	171	511	82	118	350	1	6	13	0.006	0.035	0.025
.	19.01.15-23.14.34-1-116509	147	10	10	2	0	2	554	9	9	0	0	NA	NA	NA	47	40	171	173	509	87	119	348	14	8	24	0.082	0.046	0.047
.	19.01.15-23.14.35-1-116510	347	38	38	8	0	7	602	36	36	0	0	NA	NA	NA	80	97	189	176	545	102	122	378	34	38	41	0.18	0.216	0.075
.	19.01.15-23.14.35-1-116511	234	21	21	4	0	4	578	19	19	0	0	NA	NA	NA	69	66	175	173	531	88	122	368	31	12	32	0.177	0.069	0.06
.	19.01.15-23.14.38-1-116513	95	10	10	3	0	2	542	9	9	0	0	NA	NA	NA	42	30	171	169	503	87	112	343	8	17	11	0.047	0.101	0.022
.	19.01.15-23.14.38-1-116514	34	1	1	0	0	0	0	0	0	0	0	NA	NA	NA	7	3	164	163	489	0	0	0	0	0	1	0	0	0.002
.	19.01.15-23.14.39-1-116515	150	27	27	9	0	6	560	24	24	0	0	NA	NA	NA	47	53	173	174	519	87	119	354	45	18	26	0.26	0.103	0.05
.	19.01.15-23.14.41-1-116516	120	19	19	5	0	4	547	17	17	0	0	NA	NA	NA	48	35	169	173	506	84	116	347	39	5	22	0.231	0.029	0.043
.	19.01.15-23.14.48-1-116521	35	1	1	0	0	0	0	0	0	0	0	NA	NA	NA	10	8	166	166	489	0	0	0	0	4	0	0	0.024	0
.	19.01.15-23.14.50-1-116527	62	2	2	0	0	0	544	1	1	0	0	NA	NA	NA	16	24	170	171	496	83	117	344	3	0	4	0.018	0	0.008
.	19.01.15-23.14.57-1-116550	65	2	2	2	0	1	539	1	1	0	0	NA	NA	NA	28	18	165	165	501	81	113	345	0	1	4	0	0.006	0.008
.	19.01.15-23.14.58-1-116551	33	1	1	0	0	0	0	0	0	0	0	NA	NA	NA	10	6	163	164	492	0	0	0	0	0	3	0	0	0.006
.	19.01.15-23.14.59-1-116554	92	4	4	1	0	1	540	3	3	0	0	NA	NA	NA	24	21	167	166	501	82	112	346	2	3	1	0.012	0.018	0.002
.	19.01.15-23.15.02-1-116557	62	3	3	0	0	0	557	2	2	0	0	NA	NA	NA	11	33	173	168	505	88	117	352	0	1	4	0	0.006	0.008
.	19.01.15-23.15.04-1-116558	183	25	25	5	0	4	561	24	24	0	0	NA	NA	NA	42	45	171	170	517	87	114	360	45	23	27	0.263	0.135	0.052
.	19.01.15-23.15.08-1-116562	87	3	3	0	0	0	544	2	2	0	0	NA	NA	NA	31	27	169	167	504	84	114	346	0	0	10	0	0	0.02
.	19.01.15-23.15.09-1-116564	32	1	1	1	0	1	0	0	0	0	0	NA	NA	NA	10	4	163	164	490	0	0	0	0	0	0	0	0	0
.	19.01.15-23.15.11-1-116565	241	12	12	3	0	2	583	10	10	0	0	NA	NA	NA	67	66	177	173	529	91	123	369	25	0	30	0.141	0	0.057
.	19.01.15-23.15.12-1-116566	296	26	26	3	0	2	602	23	23	0	0	NA	NA	NA	84	87	178	183	539	92	128	382	30	34	34	0.169	0.186	0.063
.	19.01.15-23.15.15-1-116570	67	2	2	1	0	1	537	1	1	0	0	NA	NA	NA	29	22	170	166	499	83	109	345	0	5	2	0	0.03	0.004
.	19.01.15-23.15.15-1-116571	61	2	2	0	0	0	250	1	1	0	0	NA	NA	NA	11	14	167	164	496	43	52	155	0	2	1	0	0.012	0.002
.	19.01.15-23.15.22-1-116572	148	12	12	0	0	0	561	11	11	0	0	NA	NA	NA	49	53	171	173	522	84	117	360	11	14	21	0.064	0.081	0.04
.	19.01.15-23.15.23-1-116573	168	21	21	4	0	4	573	17	17	0	0	NA	NA	NA	48	51	174	173	517	91	122	360	23	11	30	0.132	0.064	0.058
.	19.01.15-23.15.26-1-116574	151	15	15	4	0	3	556	13	13	0	0	NA	NA	NA	35	37	171	169	510	85	118	353	18	16	21	0.105	0.095	0.041
.	19.01.15-23.15.27-1-116575	62	2	2	0	0	0	544	1	1	0	0	NA	NA	NA	14	21	166	171	497	81	119	344	0	4	0	0	0.023	0
.	19.01.15-23.15.35-1-116577	119	6	6	1	0	1	561	4	4	0	0	NA	NA	NA	31	42	173	166	516	89	113	359	3	2	12	0.017	0.012	0.023
.	19.01.15-23.15.39-1-116578	121	10	10	1	0	1	547	7	7	0	0	NA	NA	NA	28	28	169	166	506	88	115	344	0	14	9	0	0.084	0.018
.	19.01.15-23.15.42-1-116579	89	4	4	1	0	1	544	3	3	0	0	NA	NA	NA	15	24	168	168	501	83	118	343	0	0	15	0	0	0.03
.	19.01.15-23.15.45-1-116580	119	7	7	2	0	1	558	6	6	0	0	NA	NA	NA	53	39	173	175	504	90	124	344	0	6	24	0	0.034	0.048
.	19.01.15-23.15.50-1-116598	34	1	1	0	0	0	0	0	0	0	0	NA	NA	NA	10	6	163	164	492	0	0	0	0	0	0	0	0	0
.	19.01.15-23.15.52-1-116600	64	3	3	2	0	2	541	2	2	0	0	NA	NA	NA	32	21	167	167	500	84	114	343	1	2	2	0.006	0.012	0.004
.	19.01.15-23.15.53-1-116602	94	5	5	1	0	1	551	4	4	0	0	NA	NA	NA	35	35	170	172	506	87	117	347	0	4	15	0	0.023	0.03
.	19.01.15-23.15.54-1-116605	34	1	1	0	0	0	0	0	0	0	0	NA	NA	NA	6	5	163	163	492	0	0	0	0	0	0	0	0	0
.	19.01.15-23.15.56-1-116608	36	1	1	0	0	0	0	0	0	0	0	NA	NA	NA	7	9	166	163	493	0	0	0	0	0	0	0	0	0
.	19.01.15-23.15.57-1-116610	35	1	1	0	0	0	0	0	0	0	0	NA	NA	NA	17	4	164	164	489	0	0	0	0	0	1	0	0	0.002
.	19.01.15-23.15.58-1-116612	207	11	11	3	0	3	581	9	9	0	0	NA	NA	NA	64	64	175	175	527	92	121	368	0	11	30	0	0.063	0.057
.	19.01.15-23.15.58-1-116613	36	1	1	1	0	1	0	0	0	0	0	NA	NA	NA	10	12	167	163	495	0	0	0	0	0	0	0	0	0
.	19.01.15-23.16.00-1-116616	91	6	6	0	0	0	540	5	5	0	0	NA	NA	NA	30	25	168	165	505	82	115	343	3	0	7	0.018	0	0.014
.	19.01.15-23.16.00-1-116617	36	1	1	1	0	1	0	0	0	0	0	NA	NA	NA	6	11	164	167	493	0	0	0	0	0	0	0	0	0
.	19.01.15-23.16.00-1-116618	30	1	1	0	0	0	0	0	0	0	0	NA	NA	NA	7	6	165	163	491	0	0	0	0	0	0	0	0	0
.	19.01.15-23.16.01-1-116620	33	1	1	0	0	0	0	0	0	0	0	NA	NA	NA	10	10	164	164	495	0	0	0	0	0	4	0	0	0.008
.	19.01.15-23.16.01-1-116621	32	1	1	0	0	0	0	0	0	0	0	NA	NA	NA	10	8	166	165	490	0	0	0	0	0	2	0	0	0.004
.	19.01.15-23.16.02-1-116622	67	3	3	0	0	0	542	2	2	0	0	NA	NA	NA	28	27	166	169	505	81	115	346	0	0	6	0	0	0.012
.	19.01.15-23.16.04-1-116623	86	5	5	2	0	2	542	4	4	0	0	NA	NA	NA	23	29	165	166	511	82	113	347	4	2	4	0.024	0.012	0.008
.	19.01.15-23.16.05-1-116624	63	8	8	1	0	1	533	6	6	0	0	NA	NA	NA	24	24	164	172	501	76	117	340	13	0	14	0.079	0	0.028
.	19.01.15-23.16.07-1-116627	118	10	10	2	0	2	552	9	9	0	0	NA	NA	NA	29	33	171	170	505	85	117	350	5	14	8	0.029	0.082	0.016
.	19.01.15-23.16.07-1-116628	260	26	26	6	0	2	599	25	25	0	0	NA	NA	NA	61	87	182	176	542	94	124	381	26	22	26	0.143	0.125	0.048
.	19.01.15-23.16.12-1-116631	66	3	3	1	0	1	540	1	1	0	0	NA	NA	NA	27	24	170	171	496	85	116	339	1	7	0	0.006	0.041	0
.	19.01.15-23.16.16-1-116635	38	1	1	1	0	1	0	0	0	0	0	NA	NA	NA	7	12	164	167	494	0	0	0	0	0	1	0	0	0.002
.	19.01.15-23.16.18-1-116636	61	2	2	1	0	1	502	1	1	0	0	NA	NA	NA	13	15	166	167	495	76	110	316	2	0	3	0.012	0	0.006
.	19.01.15-23.16.20-1-116637	111	7	7	1	0	1	551	6	6	0	0	NA	NA	NA	27	35	170	172	506	82	120	349	4	6	7	0.024	0.035	0.014
.	19.01.15-23.16.20-1-116638	61	3	3	0	0	0	402	2	2	0	0	NA	NA	NA	17	21	170	165	499	62	84	256	0	3	2	0	0.018	0.004
.	19.01.15-23.16.24-1-116639	33	1	1	1	0	1	0	0	0	0	0	NA	NA	NA	9	9	165	164	493	0	0	0	0	0	5	0	0	0.01
.	19.01.15-23.16.25-1-116640	34	1	1	0	0	0	0	0	0	0	0	NA	NA	NA	8	10	164	165	494	0	0	0	0	1	0	0	0.006	0
.	19.01.15-23.16.26-1-116641	61	2	2	0	0	0	531	1	1	0	0	NA	NA	NA	27	12	163	165	497	78	114	339	0	0	8	0	0	0.016
.	19.01.15-23.16.28-1-116642	64	2	2	0	0	0	350	1	1	0	0	NA	NA	NA	21	18	163	169	499	50	79	221	3	0	1	0.018	0	0.002
.	19.01.15-23.16.29-1-116643	152	12	12	2	0	2	564	10	10	0	0	NA	NA	NA	61	55	169	170	529	84	116	364	23	2	7	0.136	0.012	0.013
.	19.01.15-23.16.29-1-116644	65	2	2	1	0	1	539	1	1	0	0	NA	NA	NA	26	18	167	165	499	84	113	342	0	1	2	0	0.006	0.004
.	19.01.15-23.16.32-1-116645	61	2	2	0	0	0	453	1	1	0	0	NA	NA	NA	16	13	166	167	493	64	99	290	0	1	1	0	0.006	0.002
.	19.01.15-23.16.33-1-116646	87	5	5	1	0	0	550	3	3	0	0	NA	NA	NA	34	34	168	172	507	86	119	345	6	5	3	0.036	0.029	0.006
.	19.01.15-23.16.39-1-116649	184	13	13	3	0	3	575	11	11	0	0	NA	NA	NA	45	56	172	173	524	86	121	368	7	22	20	0.041	0.127	0.038
.	19.01.15-23.16.40-1-116650	141	13	13	4	0	4	556	11	11	0	0	NA	NA	NA	38	45	172	174	512	89	118	349	3	3	27	0.017	0.017	0.053
.	19.01.15-23.16.42-1-116651	113	9	9	0	0	0	547	7	7	0	0	NA	NA	NA	22	27	168	169	503	83	118	346	0	1	14	0	0.006	0.028
.	19.01.15-23.16.42-1-116652	116	4	4	1	0	1	552	3	3	0	0	NA	NA	NA	28	37	170	172	508	85	119	348	5	4	1	0.029	0.023	0.002
.	19.01.15-23.16.43-1-116653	146	5	5	2	0	2	562	4	4	0	0	NA	NA	NA	38	51	174	173	517	90	119	353	3	2	4	0.017	0.012	0.008
.	19.01.15-23.16.52-1-116680	32	1	1	1	0	1	0	0	0	0	0	NA	NA	NA	10	10	163	166	494	0	0	0	0	3	0	0	0.018	0
.	19.01.15-23.16.55-1-116685	37	1	1	0	0	0	0	0	0	0	0	NA	NA	NA	14	9	165	165	492	0	0	0	0	0	1	0	0	0.002
.	19.01.15-23.16.56-1-116686	92	7	7	1	0	0	549	5	5	0	0	NA	NA	NA	31	29	166	167	509	82	116	351	4	1	15	0.024	0.006	0.029
.	19.01.15-23.16.58-1-116690	61	3	3	0	0	0	545	2	2	0	0	NA	NA	NA	21	29	174	166	502	87	112	346	2	0	4	0.011	0	0.008
.	19.01.15-23.16.58-1-116691	207	15	15	3	0	3	577	14	14	0	0	NA	NA	NA	68	69	172	174	536	88	119	370	27	16	17	0.157	0.092	0.032
.	19.01.15-23.16.59-1-116692	34	1	1	0	0	0	0	0	0	0	0	NA	NA	NA	11	7	165	165	490	0	0	0	0	0	4	0	0	0.008
.	19.01.15-23.17.02-1-116696	88	4	4	1	0	1	541	3	3	0	0	NA	NA	NA	33	25	170	168	500	86	114	341	0	5	13	0	0.03	0.026
.	19.01.15-23.17.02-1-116697	144	14	14	1	0	1	577	13	13	0	0	NA	NA	NA	43	51	172	173	519	89	124	364	11	18	24	0.064	0.104	0.046
.	19.01.15-23.17.04-1-116698	320	35	35	10	0	7	596	29	29	0	0	NA	NA	NA	102	83	187	174	535	99	122	375	21	42	47	0.112	0.241	0.088
.	19.01.15-23.17.05-1-116699	91	3	3	0	0	0	543	2	2	0	0	NA	NA	NA	26	23	167	168	501	82	115	346	6	0	2	0.036	0	0.004
.	19.01.15-23.17.07-1-116702	141	21	21	9	0	7	566	19	19	0	0	NA	NA	NA	38	48	168	175	518	85	123	358	22	15	41	0.131	0.086	0.079
.	19.01.15-23.17.11-1-116706	60	2	2	0	0	0	535	1	1	0	0	NA	NA	NA	25	16	166	165	498	84	110	341	0	4	5	0	0.024	0.01
.	19.01.15-23.17.19-1-116710	93	6	6	1	0	1	544	5	5	0	0	NA	NA	NA	33	20	168	166	499	85	116	343	11	3	13	0.065	0.018	0.026
.	19.01.15-23.17.20-1-116711	86	3	3	1	0	1	547	2	2	0	0	NA	NA	NA	35	34	171	168	508	88	114	345	4	4	2	0.023	0.024	0.004
.	19.01.15-23.17.22-1-116712	95	6	6	0	0	0	566	4	4	0	0	NA	NA	NA	34	44	171	174	512	86	122	358	8	0	6	0.047	0	0.012
.	19.01.15-23.17.24-1-116713	201	21	21	6	0	3	572	19	19	0	0	NA	NA	NA	54	51	179	167	518	93	116	363	39	13	28	0.218	0.078	0.054
.	19.01.15-23.17.34-1-116714	60	3	3	0	0	0	542	2	2	0	0	NA	NA	NA	19	20	170	166	497	86	115	341	0	5	2	0	0.03	0.004
.	19.01.15-23.17.38-1-116715	306	31	31	8	0	6	598	30	30	0	0	NA	NA	NA	92	83	184	182	530	99	128	371	47	22	38	0.255	0.121	0.072
.	19.01.15-23.17.40-1-116716	33	1	1	1	0	1	0	0	0	0	0	NA	NA	NA	10	7	164	164	492	0	0	0	0	0	0	0	0	0
.	19.01.15-23.17.40-1-116717	33	1	1	0	0	0	0	0	0	0	0	NA	NA	NA	5	10	166	167	490	0	0	0	0	3	0	0	0.018	0
.	19.01.15-23.17.41-1-116718	118	16	16	3	0	3	550	12	12	0	0	NA	NA	NA	51	41	174	169	511	87	116	347	25	2	16	0.144	0.012	0.031
.	19.01.15-23.17.43-1-116719	123	11	11	3	0	2	546	8	8	0	0	NA	NA	NA	54	37	171	170	509	86	114	346	8	6	15	0.047	0.035	0.029
.	19.01.15-23.17.43-1-116720	117	5	5	1	0	1	559	4	4	0	0	NA	NA	NA	41	38	167	173	511	84	120	355	18	0	3	0.108	0	0.006
.	19.01.15-23.17.46-1-116721	161	29	29	11	0	9	557	27	27	0	0	NA	NA	NA	55	42	168	174	513	84	122	351	55	14	37	0.327	0.08	0.072
.	19.01.15-23.17.49-1-116722	120	7	7	0	0	0	550	6	6	0	0	NA	NA	NA	30	31	167	170	507	84	118	348	2	12	1	0.012	0.071	0.002
.	19.01.15-23.18.03-1-116751	202	12	12	2	0	2	578	10	10	0	0	NA	NA	NA	60	62	173	176	526	86	125	367	11	5	14	0.064	0.028	0.027
.	19.01.15-23.18.07-1-116754	33	1	1	0	0	0	0	0	0	0	0	NA	NA	NA	4	4	164	163	490	0	0	0	0	0	0	0	0	0
.	19.01.15-23.18.08-1-116757	123	5	5	2	0	2	551	4	4	0	0	NA	NA	NA	44	35	173	171	504	87	117	347	1	5	6	0.006	0.029	0.012
.	19.01.15-23.18.09-1-116758	171	25	25	6	0	5	585	21	21	0	0	NA	NA	NA	51	65	183	172	523	98	121	366	32	24	39	0.175	0.14	0.075
.	19.01.15-23.18.10-1-116759	146	11	11	1	0	1	552	8	8	0	0	NA	NA	NA	54	41	173	170	511	86	114	352	2	18	14	0.012	0.106	0.027
.	19.01.15-23.18.10-1-116760	33	1	1	1	0	1	0	0	0	0	0	NA	NA	NA	8	6	165	164	490	0	0	0	0	0	2	0	0	0.004
.	19.01.15-23.18.11-1-116761	91	9	9	4	0	3	538	7	7	0	0	NA	NA	NA	31	29	166	168	508	79	113	346	14	1	11	0.084	0.006	0.022
.	19.01.15-23.18.12-1-116762	35	1	1	0	0	0	0	0	0	0	0	NA	NA	NA	11	6	163	163	493	0	0	0	0	0	4	0	0	0.008
.	19.01.15-23.18.15-1-116766	277	44	44	11	0	8	611	41	41	0	0	NA	NA	NA	77	95	182	176	550	99	127	385	63	34	51	0.346	0.193	0.093
.	19.01.15-23.18.32-1-116768	152	9	9	0	0	0	552	6	6	0	0	NA	NA	NA	42	35	168	170	510	82	119	351	7	6	3	0.042	0.035	0.006
.	19.01.15-23.18.43-1-116769	207	17	17	1	0	1	569	16	16	0	0	NA	NA	NA	70	63	173	172	531	91	116	362	16	9	15	0.092	0.052	0.028
.	19.01.15-23.18.45-1-116770	116	11	11	4	0	4	553	9	9	0	0	NA	NA	NA	48	36	172	171	506	85	117	351	4	7	22	0.023	0.041	0.043
.	19.01.15-23.18.46-1-116771	183	36	36	10	0	8	565	34	34	0	0	NA	NA	NA	55	48	168	177	516	82	123	360	70	25	28	0.417	0.141	0.054
.	19.01.15-23.18.46-1-116772	38	1	1	1	0	1	0	0	0	0	0	NA	NA	NA	9	11	165	165	494	0	0	0	1	0	0	0.006	0	0
.	19.01.15-23.18.50-1-116777	156	19	19	6	0	5	562	17	17	0	0	NA	NA	NA	36	45	171	171	516	88	113	361	9	25	18	0.053	0.146	0.035
.	19.01.15-23.18.50-1-116779	92	5	5	3	0	3	553	4	4	0	0	NA	NA	NA	35	35	170	168	510	86	115	352	0	4	12	0	0.024	0.024
.	19.01.15-23.19.01-1-116810	154	12	12	4	0	3	578	11	11	0	0	NA	NA	NA	35	57	176	172	522	93	120	365	25	7	20	0.142	0.041	0.038
.	19.01.15-23.19.08-1-116814	115	6	6	4	0	3	546	4	4	0	0	NA	NA	NA	41	31	170	170	504	81	118	347	20	7	5	0.118	0.041	0.01
.	19.01.15-23.19.09-1-116816	216	25	25	9	0	8	591	20	20	0	0	NA	NA	NA	65	78	172	177	542	89	122	380	37	26	34	0.215	0.147	0.063
.	19.01.15-23.19.12-1-116817	31	1	1	1	0	1	0	0	0	0	0	NA	NA	NA	5	9	166	163	493	0	0	0	0	0	3	0	0	0.006
.	19.01.15-23.19.12-1-116818	32	1	1	1	0	1	0	0	0	0	0	NA	NA	NA	5	10	165	165	493	0	0	0	0	0	0	0	0	0
.	19.01.15-23.19.14-1-116822	179	29	29	9	0	5	558	27	27	0	0	NA	NA	NA	74	48	170	169	522	86	116	356	27	21	57	0.159	0.124	0.109
.	19.01.15-23.19.43-1-116825	88	8	8	1	0	1	544	7	7	0	0	NA	NA	NA	43	32	169	170	506	83	117	344	7	3	15	0.041	0.018	0.03
.	19.01.15-23.19.48-1-116826	152	19	19	4	0	3	556	15	15	0	0	NA	NA	NA	62	42	169	172	514	87	115	354	32	25	22	0.189	0.145	0.043
.	19.01.15-23.20.10-1-116862	89	4	4	0	0	0	552	2	2	0	0	NA	NA	NA	21	35	171	170	507	88	117	347	3	0	3	0.018	0	0.006
.	19.01.15-23.20.16-1-116866	204	53	53	11	0	9	561	47	47	0	0	NA	NA	NA	62	55	173	175	520	84	118	359	52	47	62	0.301	0.269	0.119
.	19.01.15-23.20.27-1-116867	177	7	7	3	0	3	572	5	5	0	0	NA	NA	NA	62	61	173	175	526	85	122	365	9	4	3	0.052	0.023	0.006
.	19.01.15-23.20.30-1-116869	180	16	16	7	0	5	568	13	13	0	0	NA	NA	NA	44	49	177	176	509	94	122	352	11	19	22	0.062	0.108	0.043
.	19.01.15-23.20.36-1-116878	91	4	4	1	0	0	547	3	3	0	0	NA	NA	NA	34	31	169	168	507	84	117	346	2	0	8	0.012	0	0.016
.	19.01.15-23.20.40-1-116879	413	35	35	11	0	8	636	34	34	0	0	NA	NA	NA	106	118	185	181	565	100	131	405	40	19	33	0.216	0.105	0.058
.	19.01.15-23.20.48-1-116880	241	17	17	9	0	4	575	14	14	0	0	NA	NA	NA	73	67	178	174	528	91	118	366	11	19	20	0.062	0.109	0.038
.	19.01.15-23.20.57-1-116913	204	21	21	7	0	5	572	19	19	0	0	NA	NA	NA	77	64	179	174	524	89	119	364	8	30	40	0.045	0.172	0.076
.	19.01.15-23.21.13-1-116922	148	14	14	4	0	4	563	13	13	0	0	NA	NA	NA	33	48	173	172	516	87	120	356	4	7	21	0.023	0.041	0.041
.	19.01.15-23.21.17-1-116926	147	5	5	3	0	2	569	4	4	0	0	NA	NA	NA	36	47	170	174	516	88	121	360	7	3	2	0.041	0.017	0.004
.	19.01.15-23.21.36-1-116927	180	11	11	2	0	2	561	10	10	0	0	NA	NA	NA	55	42	173	169	513	88	116	357	16	9	19	0.092	0.053	0.037
.	19.01.15-23.21.51-1-116946	33	1	1	0	0	0	0	0	0	0	0	NA	NA	NA	9	4	164	163	490	0	0	0	5	0	0	0.03	0	0
.	19.01.15-23.21.54-1-116951	130	11	11	0	0	0	561	10	10	0	0	NA	NA	NA	33	47	175	171	514	88	117	356	4	5	15	0.023	0.029	0.029
.	19.01.15-23.21.55-1-116952	36	1	1	0	0	0	0	0	0	0	0	NA	NA	NA	9	10	166	166	491	0	0	0	0	1	0	0	0.006	0
.	19.01.15-23.22.00-1-116959	62	4	4	0	0	0	546	2	2	0	0	NA	NA	NA	25	31	174	168	502	87	113	346	1	2	6	0.006	0.012	0.012
.	19.01.15-23.22.03-1-116960	150	20	20	5	0	5	558	19	19	0	0	NA	NA	NA	56	51	178	170	516	90	114	354	11	6	23	0.062	0.035	0.045
.	19.01.15-23.22.03-1-116961	32	1	1	0	0	0	0	0	0	0	0	NA	NA	NA	6	15	168	166	494	0	0	0	0	0	1	0	0	0.002
.	19.01.15-23.22.09-1-116967	212	35	35	11	0	9	568	32	32	0	0	NA	NA	NA	50	50	174	172	517	89	121	358	65	7	46	0.374	0.041	0.089
.	19.01.15-23.22.23-1-116971	61	3	3	1	0	1	547	2	2	0	0	NA	NA	NA	18	24	169	168	500	85	116	346	0	1	7	0	0.006	0.014
.	19.01.15-23.22.25-1-116972	31	1	1	0	0	0	0	0	0	0	0	NA	NA	NA	14	7	165	166	489	0	0	0	0	0	1	0	0	0.002
.	19.01.15-23.22.26-1-116973	294	29	29	9	0	5	614	27	27	0	0	NA	NA	NA	84	95	188	180	540	106	127	381	45	25	47	0.239	0.139	0.087
.	19.01.15-23.22.28-1-116974	85	7	7	2	0	2	548	5	5	0	0	NA	NA	NA	34	29	169	167	506	84	115	349	7	2	9	0.041	0.012	0.018
.	19.01.15-23.22.28-1-116975	66	2	2	2	0	2	548	1	1	0	0	NA	NA	NA	32	33	170	169	507	82	118	348	0	0	8	0	0	0.016
.	19.01.15-23.22.39-1-116980	68	5	5	2	0	2	545	4	4	0	0	NA	NA	NA	31	29	169	171	502	83	116	346	4	8	14	0.024	0.047	0.028
.	19.01.15-23.22.48-1-116981	65	3	3	1	0	1	149	2	2	0	0	NA	NA	NA	13	15	165	168	495	21	27	101	0	2	3	0	0.012	0.006
.	19.01.15-23.22.52-1-117007	95	6	6	0	0	0	556	5	5	0	0	NA	NA	NA	38	42	170	175	510	85	121	350	6	12	0	0.035	0.069	0
.	19.01.15-23.22.58-1-117017	87	3	3	0	0	0	539	2	2	0	0	NA	NA	NA	45	28	167	170	504	82	113	344	8	0	2	0.048	0	0.004
.	19.01.15-23.23.06-1-117024	156	10	10	4	0	3	563	8	8	0	0	NA	NA	NA	44	51	177	173	514	89	121	353	9	10	3	0.051	0.058	0.006
.	19.01.15-23.23.09-1-117027	231	36	36	5	0	4	584	31	31	0	0	NA	NA	NA	72	73	174	179	533	88	123	373	46	25	42	0.264	0.14	0.079
.	19.01.15-23.23.10-1-117028	234	27	27	5	0	4	580	25	25	0	0	NA	NA	NA	70	64	172	177	528	88	125	367	27	25	51	0.157	0.141	0.097
.	19.01.15-23.23.12-1-117029	125	8	8	1	0	0	562	7	7	0	0	NA	NA	NA	33	44	170	171	516	85	119	358	15	1	10	0.088	0.006	0.019
.	19.01.15-23.23.16-1-117033	90	5	5	2	0	1	543	4	4	0	0	NA	NA	NA	23	27	167	169	504	84	117	342	0	1	7	0	0.006	0.014
.	19.01.15-23.23.16-1-117034	289	22	22	4	0	4	595	20	20	0	0	NA	NA	NA	86	82	175	179	541	90	125	380	30	5	31	0.171	0.028	0.057
.	19.01.15-23.23.16-1-117035	121	15	15	7	0	5	547	13	13	0	0	NA	NA	NA	45	35	169	169	510	83	115	349	20	28	11	0.118	0.166	0.022
.	19.01.15-23.23.30-1-117037	229	31	31	9	0	7	579	27	27	0	0	NA	NA	NA	80	64	174	178	525	90	124	365	43	32	34	0.247	0.18	0.065
.	19.01.15-23.23.33-1-117038	184	12	12	2	0	2	578	9	9	0	0	NA	NA	NA	68	66	178	175	526	90	121	367	20	6	14	0.112	0.034	0.027
.	19.01.15-23.23.33-1-117039	176	14	14	3	0	3	571	13	13	0	0	NA	NA	NA	48	49	174	174	514	89	124	358	12	6	18	0.069	0.034	0.035
.	19.01.15-23.23.34-1-117040	181	10	10	3	0	2	570	9	9	0	0	NA	NA	NA	49	54	173	178	516	89	123	358	5	6	18	0.029	0.034	0.035
.	19.01.15-23.23.46-1-117041	63	2	2	0	0	0	530	0	0	0	0	NA	NA	NA	34	14	166	166	495	79	114	337	0	0	8	0	0	0.016
.	19.01.15-23.23.57-1-117065	37	1	1	1	0	1	0	0	0	0	0	NA	NA	NA	11	5	163	166	489	0	0	0	0	0	1	0	0	0.002
.	19.01.15-23.24.00-1-117069	148	9	9	1	0	1	557	7	7	0	0	NA	NA	NA	47	45	177	170	511	88	116	353	18	7	2	0.102	0.041	0.004
.	19.01.15-23.24.00-1-117070	114	9	9	1	0	1	543	7	7	0	0	NA	NA	NA	36	27	165	169	506	82	113	348	6	8	12	0.036	0.047	0.024
.	19.01.15-23.24.02-1-117072	34	1	1	0	0	0	0	0	0	0	0	NA	NA	NA	6	15	168	165	495	0	0	0	0	0	0	0	0	0
.	19.01.15-23.24.04-1-117073	35	1	1	1	0	1	0	0	0	0	0	NA	NA	NA	9	11	164	165	495	0	0	0	0	2	0	0	0.012	0
.	19.01.15-23.24.04-1-117074	33	1	1	0	0	0	0	0	0	0	0	NA	NA	NA	9	3	164	163	489	0	0	0	0	0	3	0	0	0.006
.	19.01.15-23.24.06-1-117075	149	8	8	4	0	3	561	6	6	0	0	NA	NA	NA	40	49	176	177	509	86	123	352	8	0	16	0.045	0	0.031
.	19.01.15-23.24.06-1-117077	138	8	8	2	0	2	560	6	6	0	0	NA	NA	NA	34	41	173	168	513	85	117	358	5	6	10	0.029	0.036	0.019
.	19.01.15-23.24.07-1-117079	90	5	5	0	0	0	545	4	4	0	0	NA	NA	NA	20	27	169	171	500	85	118	342	0	7	7	0	0.041	0.014
.	19.01.15-23.24.07-1-117081	148	14	14	5	0	4	563	13	13	0	0	NA	NA	NA	40	42	169	175	511	86	122	355	15	28	11	0.089	0.16	0.022
.	19.01.15-23.24.11-1-117083	151	9	9	2	0	2	554	8	8	0	0	NA	NA	NA	46	44	177	168	512	90	110	354	0	24	8	0	0.143	0.016
.	19.01.15-23.24.18-1-117088	31	1	1	0	0	0	0	0	0	0	0	NA	NA	NA	5	9	163	167	492	0	0	0	0	0	0	0	0	0
.	19.01.15-23.24.19-1-117089	30	1	1	0	0	0	0	0	0	0	0	NA	NA	NA	6	14	165	166	496	0	0	0	0	0	0	0	0	0
.	19.01.15-23.24.20-1-117090	206	27	27	7	0	7	564	25	25	0	0	NA	NA	NA	56	49	174	168	520	89	116	359	21	22	46	0.121	0.131	0.088
.	19.01.15-23.24.24-1-117091	115	18	18	5	0	4	564	15	15	0	0	NA	NA	NA	25	48	173	173	515	84	120	360	20	12	9	0.116	0.069	0.017
.	19.01.15-23.24.27-1-117092	60	2	2	1	0	0	539	1	1	0	0	NA	NA	NA	19	16	166	167	496	80	116	343	0	6	2	0	0.036	0.004
.	19.01.15-23.24.27-1-117093	143	10	10	2	0	2	568	9	9	0	0	NA	NA	NA	42	47	174	169	517	92	116	360	13	8	19	0.075	0.047	0.037
.	19.01.15-23.24.28-1-117094	150	30	30	10	0	7	570	26	26	0	0	NA	NA	NA	43	50	172	167	524	89	115	366	43	5	43	0.25	0.03	0.082
.	19.01.15-23.24.33-1-117095	264	27	27	8	0	4	585	23	23	0	0	NA	NA	NA	88	71	178	182	524	93	129	363	52	19	38	0.292	0.104	0.073
.	19.01.15-23.24.37-1-117096	148	8	8	1	0	1	562	7	7	0	0	NA	NA	NA	47	44	172	175	510	89	121	352	15	1	3	0.087	0.006	0.006
.	19.01.15-23.24.39-1-117098	179	18	18	5	0	4	567	15	15	0	0	NA	NA	NA	63	54	174	174	519	86	120	361	22	15	12	0.126	0.086	0.023
.	19.01.15-23.24.40-1-117099	157	8	8	2	0	2	563	6	6	0	0	NA	NA	NA	44	56	172	175	522	85	119	359	5	3	12	0.029	0.017	0.023
.	19.01.15-23.24.51-1-117117	63	2	2	1	0	1	538	1	1	0	0	NA	NA	NA	24	18	168	163	500	84	113	341	4	0	0	0.024	0	0
.	19.01.15-23.24.54-1-117125	92	3	3	1	0	1	555	2	2	0	0	NA	NA	NA	30	40	170	171	512	86	116	353	0	1	4	0	0.006	0.008
.	19.01.15-23.24.58-1-117134	88	3	3	1	0	1	551	1	1	0	0	NA	NA	NA	27	27	168	166	506	85	116	350	10	0	0	0.06	0	0
.	19.01.15-23.25.01-1-117138	62	2	2	0	0	0	449	1	1	0	0	NA	NA	NA	19	13	166	167	493	68	92	289	1	1	0	0.006	0.006	0
.	19.01.15-23.25.06-1-117140	151	10	10	4	0	4	566	9	9	0	0	NA	NA	NA	51	56	177	171	521	91	118	357	8	4	22	0.045	0.023	0.042
.	19.01.15-23.25.06-1-117141	87	3	3	0	0	0	554	2	2	0	0	NA	NA	NA	23	37	172	170	508	87	116	351	9	0	1	0.052	0	0.002
.	19.01.15-23.25.08-1-117144	96	3	3	1	0	1	545	1	1	0	0	NA	NA	NA	28	26	168	167	504	84	114	347	0	3	1	0	0.018	0.002
.	19.01.15-23.25.12-1-117146	36	1	1	0	0	0	0	0	0	0	0	NA	NA	NA	12	16	168	168	493	0	0	0	0	0	0	0	0	0
.	19.01.15-23.25.13-1-117147	149	23	23	4	0	4	563	20	20	0	0	NA	NA	NA	43	47	171	175	514	88	121	354	14	18	30	0.082	0.103	0.058
.	19.01.15-23.25.14-1-117148	176	16	16	2	0	2	563	12	12	0	0	NA	NA	NA	60	43	170	172	514	86	119	358	18	11	30	0.106	0.064	0.058
.	19.01.15-23.25.14-1-117152	35	1	1	0	0	0	0	0	0	0	0	NA	NA	NA	9	10	164	166	493	0	0	0	0	4	0	0	0.024	0
.	19.01.15-23.25.17-1-117153	32	1	1	0	0	0	0	0	0	0	0	NA	NA	NA	8	12	167	167	491	0	0	0	3	0	0	0.018	0	0
.	19.01.15-23.25.17-1-117154	180	8	8	3	0	2	576	7	7	0	0	NA	NA	NA	65	61	171	180	523	85	126	365	7	4	19	0.041	0.022	0.036
.	19.01.15-23.25.21-1-117155	30	1	1	0	0	0	0	0	0	0	0	NA	NA	NA	11	9	165	165	492	0	0	0	0	2	0	0	0.012	0
.	19.01.15-23.25.24-1-117156	58	2	2	1	0	1	533	1	1	0	0	NA	NA	NA	33	25	164	169	505	78	111	344	0	3	4	0	0.018	0.008
.	19.01.15-23.25.27-1-117157	61	5	5	1	0	1	535	4	4	0	0	NA	NA	NA	26	22	165	165	505	79	113	343	10	1	1	0.061	0.006	0.002
.	19.01.15-23.25.27-1-117158	88	6	6	2	0	1	550	5	5	0	0	NA	NA	NA	31	32	168	168	509	85	114	351	5	0	15	0.03	0	0.029
.	19.01.15-23.25.27-1-117159	149	15	15	5	0	5	560	13	13	0	0	NA	NA	NA	62	54	173	173	521	87	117	356	11	27	20	0.064	0.156	0.038
.	19.01.15-23.25.31-1-117161	67	3	3	1	0	1	537	2	2	0	0	NA	NA	NA	25	22	169	166	500	81	113	343	0	0	5	0	0	0.01
.	19.01.15-23.25.39-1-117162	318	63	63	16	0	11	593	57	57	0	0	NA	NA	NA	93	75	175	178	535	89	124	380	97	48	50	0.554	0.27	0.093
.	19.01.15-23.25.43-1-117163	347	22	22	4	0	1	608	18	18	0	0	NA	NA	NA	105	102	179	183	553	92	128	388	24	24	46	0.134	0.131	0.083
.	19.01.15-23.25.45-1-117164	32	1	1	0	0	0	0	0	0	0	0	NA	NA	NA	8	8	167	163	491	0	0	0	0	0	0	0	0	0
.	19.01.15-23.25.46-1-117165	32	1	1	0	0	0	0	0	0	0	0	NA	NA	NA	11	5	165	165	488	0	0	0	0	0	1	0	0	0.002
.	19.01.15-23.25.47-1-117166	148	8	8	3	0	2	568	7	7	0	0	NA	NA	NA	36	52	175	176	514	90	123	355	5	10	12	0.029	0.057	0.023
.	19.01.15-23.25.48-1-117167	59	2	2	0	0	0	0	1	1	0	0	NA	NA	NA	12	20	171	166	496	0	0	0	1	2	0	0.006	0.012	0
.	19.01.15-23.25.48-1-117168	173	14	14	3	0	2	556	12	12	0	0	NA	NA	NA	41	40	167	170	516	84	116	356	17	7	17	0.102	0.041	0.033
.	19.01.15-23.25.48-1-117169	61	2	2	1	0	1	535	1	1	0	0	NA	NA	NA	28	20	164	165	504	78	112	345	1	0	5	0.006	0	0.01
.	19.01.15-23.25.50-1-117187	208	12	12	4	0	3	567	10	10	0	0	NA	NA	NA	72	58	175	173	523	87	118	362	16	3	24	0.091	0.017	0.046
.	19.01.15-23.25.53-1-117190	281	17	17	6	0	4	605	15	15	0	0	NA	NA	NA	88	92	184	183	538	98	130	377	13	22	30	0.071	0.12	0.056
.	19.01.15-23.25.57-1-117196	33	1	1	0	0	0	0	0	0	0	0	NA	NA	NA	6	14	165	165	497	0	0	0	1	0	0	0.006	0	0
.	19.01.15-23.26.00-1-117200	64	2	2	0	0	0	498	1	1	0	0	NA	NA	NA	16	16	164	167	498	73	109	316	4	0	0	0.024	0	0
.	19.01.15-23.26.04-1-117202	119	10	10	1	0	1	560	8	8	0	0	NA	NA	NA	42	45	173	171	514	87	119	354	10	2	16	0.058	0.012	0.031
.	19.01.15-23.26.12-1-117207	65	3	3	1	0	1	541	2	2	0	0	NA	NA	NA	21	26	167	167	505	85	114	342	0	0	6	0	0	0.012
.	19.01.15-23.26.15-1-117211	60	3	3	2	0	2	253	2	2	0	0	NA	NA	NA	22	13	168	166	492	33	58	162	0	8	5	0	0.048	0.01
.	19.01.15-23.26.23-1-117212	122	15	15	2	0	2	562	13	13	0	0	NA	NA	NA	46	45	170	174	514	83	121	358	21	3	23	0.124	0.017	0.045
.	19.01.15-23.26.25-1-117213	32	1	1	0	0	0	0	0	0	0	0	NA	NA	NA	8	10	167	166	490	0	0	0	1	0	0	0.006	0	0
.	19.01.15-23.26.26-1-117214	201	15	15	2	0	1	583	13	13	0	0	NA	NA	NA	54	70	182	172	529	97	121	365	30	2	31	0.165	0.012	0.059
.	19.01.15-23.26.27-1-117215	391	32	32	10	0	8	618	29	29	0	0	NA	NA	NA	111	111	181	187	556	95	129	394	45	20	57	0.249	0.107	0.103
.	19.01.15-23.26.27-1-117216	147	12	12	2	0	2	558	11	11	0	0	NA	NA	NA	53	47	179	172	509	89	117	352	18	3	18	0.101	0.017	0.035
.	19.01.15-23.26.28-1-117217	149	14	14	1	0	1	573	11	11	0	0	NA	NA	NA	47	57	173	175	522	89	122	362	13	18	12	0.075	0.103	0.023
.	19.01.15-23.26.28-1-117218	150	10	10	4	0	3	565	9	9	0	0	NA	NA	NA	37	47	169	174	517	85	120	360	3	3	21	0.018	0.017	0.041
.	19.01.15-23.26.32-1-117219	185	12	12	6	0	4	572	11	11	0	0	NA	NA	NA	45	49	173	176	513	88	123	361	18	5	13	0.104	0.028	0.025
.	19.01.15-23.26.58-1-117254	149	24	24	10	0	7	562	21	21	0	0	NA	NA	NA	47	45	169	174	515	85	121	356	27	21	47	0.16	0.121	0.091
.	19.01.15-23.26.58-1-117256	214	24	24	6	0	4	585	22	22	0	0	NA	NA	NA	56	72	175	183	527	90	128	367	25	20	39	0.143	0.109	0.074
.	19.01.15-23.27.00-1-117258	87	5	5	2	0	2	553	4	4	0	0	NA	NA	NA	39	40	175	173	505	87	119	347	3	0	6	0.017	0	0.012
.	19.01.15-23.27.00-1-117260	207	21	21	8	0	5	558	18	18	0	0	NA	NA	NA	55	45	173	173	512	85	119	354	32	16	28	0.185	0.092	0.055
.	19.01.15-23.27.00-1-117262	116	7	7	0	0	0	550	6	6	0	0	NA	NA	NA	26	33	168	169	509	83	116	351	4	3	8	0.024	0.018	0.016
.	19.01.15-23.27.01-1-117263	122	11	11	1	0	1	549	8	8	0	0	NA	NA	NA	46	43	172	170	514	85	112	352	4	2	21	0.023	0.012	0.041
.	19.01.15-23.27.17-1-117272	117	12	12	2	0	1	554	11	11	0	0	NA	NA	NA	42	35	170	170	508	86	118	350	8	13	12	0.047	0.076	0.024
.	19.01.15-23.27.20-1-117273	32	1	1	0	0	0	0	0	0	0	0	NA	NA	NA	11	10	164	166	493	0	0	0	0	0	2	0	0	0.004
.	19.01.15-23.27.22-1-117274	241	15	15	6	0	4	583	14	14	0	0	NA	NA	NA	70	67	169	180	531	85	122	376	12	31	16	0.071	0.172	0.03
.	19.01.15-23.27.23-1-117275	182	14	14	6	0	6	575	13	13	0	0	NA	NA	NA	57	62	176	175	524	90	122	363	10	7	17	0.057	0.04	0.032
.	19.01.15-23.27.29-1-117276	37	1	1	0	0	0	0	0	0	0	0	NA	NA	NA	16	6	165	165	489	0	0	0	5	0	0	0.03	0	0
.	19.01.15-23.27.31-1-117277	161	9	9	5	0	3	571	7	7	0	0	NA	NA	NA	62	51	174	172	518	89	118	364	0	1	23	0	0.006	0.044
.	19.01.15-23.27.34-1-117278	110	15	15	2	0	1	551	14	14	0	0	NA	NA	NA	44	38	173	172	506	86	116	349	11	11	14	0.064	0.064	0.028
.	19.01.15-23.27.37-1-117279	57	2	2	0	0	0	353	1	1	0	0	NA	NA	NA	17	14	165	164	498	50	75	228	0	0	2	0	0	0.004
.	19.01.15-23.27.42-1-117280	177	8	8	1	0	1	572	7	7	0	0	NA	NA	NA	45	53	174	177	515	89	123	360	3	0	21	0.017	0	0.041
.	19.01.15-23.27.43-1-117281	35	1	1	1	0	1	0	0	0	0	0	NA	NA	NA	7	11	165	163	496	0	0	0	0	0	3	0	0	0.006
.	19.01.15-23.27.48-1-117282	56	2	2	0	0	0	534	1	1	0	0	NA	NA	NA	27	20	167	167	499	81	111	342	3	0	3	0.018	0	0.006
.	19.01.15-23.27.48-1-117283	34	1	1	0	0	0	0	0	0	0	0	NA	NA	NA	10	5	164	163	491	0	0	0	0	0	0	0	0	0
.	19.01.15-23.27.50-1-117285	175	23	23	6	0	5	565	22	22	0	0	NA	NA	NA	52	53	172	170	524	88	112	365	25	49	15	0.145	0.288	0.029
.	19.01.15-23.27.51-1-117287	201	10	10	2	0	2	578	7	7	0	0	NA	NA	NA	63	65	178	180	520	90	125	363	18	3	10	0.101	0.017	0.019
.	19.01.15-23.27.51-1-117304	208	49	49	13	0	10	557	43	43	0	0	NA	NA	NA	62	51	170	177	517	85	119	353	51	42	42	0.3	0.237	0.081
.	19.01.15-23.28.06-1-117316	63	2	2	1	0	1	544	1	1	0	0	NA	NA	NA	28	36	171	169	509	85	109	350	4	0	4	0.023	0	0.008
.	19.01.15-23.28.20-1-117323	147	6	6	2	0	2	557	5	5	0	0	NA	NA	NA	40	38	173	169	509	89	118	350	5	0	5	0.029	0	0.01
.	19.01.15-23.28.28-1-117325	213	33	33	7	0	4	589	30	30	0	0	NA	NA	NA	53	67	180	170	530	99	118	372	47	12	65	0.261	0.071	0.123
.	19.01.15-23.28.30-1-117326	59	2	2	1	0	1	450	0	0	0	0	NA	NA	NA	13	10	166	166	491	71	98	281	0	0	4	0	0	0.008
.	19.01.15-23.28.40-1-117327	62	2	2	0	0	0	252	1	1	0	0	NA	NA	NA	22	14	165	165	497	35	51	166	0	0	7	0	0	0.014
.	19.01.15-23.28.40-1-117328	84	9	9	1	0	1	546	7	7	0	0	NA	NA	NA	42	35	170	168	510	83	115	348	0	7	24	0	0.042	0.047
.	19.01.15-23.28.43-1-117329	86	6	6	3	0	1	541	4	4	0	0	NA	NA	NA	34	25	167	166	505	82	115	344	11	2	4	0.066	0.012	0.008
.	19.01.15-23.28.52-1-117348	113	5	5	1	0	1	554	3	3	0	0	NA	NA	NA	34	31	169	171	504	87	117	350	6	0	7	0.036	0	0.014
.	19.01.15-23.28.54-1-117351	60	3	3	2	0	2	542	2	2	0	0	NA	NA	NA	18	24	168	169	500	84	117	341	0	0	6	0	0	0.012
.	19.01.15-23.29.04-1-117367	148	14	14	4	0	3	569	11	11	0	0	NA	NA	NA	52	48	169	173	519	85	122	362	19	15	17	0.112	0.087	0.033
.	19.01.15-23.29.06-1-117369	85	7	7	1	0	1	539	6	6	0	0	NA	NA	NA	20	18	165	166	500	80	113	346	0	4	14	0	0.024	0.028
.	19.01.15-23.29.08-1-117372	89	7	7	3	0	3	542	5	5	0	0	NA	NA	NA	29	24	168	167	502	84	115	343	6	0	6	0.036	0	0.012
.	19.01.15-23.29.12-1-117374	151	8	8	1	0	1	553	6	6	0	0	NA	NA	NA	41	37	168	168	514	83	113	357	3	5	11	0.018	0.03	0.021
.	19.01.15-23.29.12-1-117375	94	8	8	2	0	1	549	7	7	0	0	NA	NA	NA	42	33	167	169	510	79	117	353	2	2	23	0.012	0.012	0.045
.	19.01.15-23.29.13-1-117379	96	6	6	1	0	0	546	4	4	0	0	NA	NA	NA	24	26	166	168	505	82	117	347	13	0	6	0.078	0	0.012
.	19.01.15-23.29.24-1-117381	125	6	6	0	0	0	538	5	5	0	0	NA	NA	NA	41	22	167	170	498	82	117	339	3	0	10	0.018	0	0.02
.	19.01.15-23.29.25-1-117382	116	11	11	5	0	5	555	10	10	0	0	NA	NA	NA	37	36	170	169	510	89	114	352	4	15	6	0.024	0.089	0.012
.	19.01.15-23.29.37-1-117383	124	7	7	2	0	0	555	5	5	0	0	NA	NA	NA	35	41	171	168	515	85	116	354	11	10	3	0.064	0.06	0.006
.	19.01.15-23.29.38-1-117385	89	8	8	0	0	0	540	7	7	0	0	NA	NA	NA	35	21	166	170	498	82	114	344	2	20	2	0.012	0.118	0.004
.	19.01.15-23.29.40-1-117386	88	4	4	0	0	0	542	3	3	0	0	NA	NA	NA	32	26	169	169	501	84	116	342	4	0	3	0.024	0	0.006
.	19.01.15-23.29.42-1-117387	120	5	5	0	0	0	563	4	4	0	0	NA	NA	NA	32	40	171	173	509	88	122	353	1	1	9	0.006	0.006	0.018
.	19.01.15-23.29.42-1-117388	58	2	2	1	0	1	102	1	1	0	0	NA	NA	NA	13	17	166	164	500	16	26	60	0	1	9	0	0.006	0.018
.	19.01.15-23.29.46-1-117389	532	49	49	13	0	9	637	41	41	0	0	NA	NA	NA	136	125	187	185	566	100	131	406	69	49	47	0.369	0.265	0.083
.	19.01.15-23.29.50-1-117391	203	20	20	8	0	7	589	17	17	0	0	NA	NA	NA	59	70	176	183	524	89	133	367	10	13	42	0.057	0.071	0.08
.	19.01.15-23.29.52-1-117409	32	1	1	0	0	0	0	0	0	0	0	NA	NA	NA	10	10	165	166	492	0	0	0	0	0	0	0	0	0
.	19.01.15-23.29.53-1-117411	31	1	1	0	0	0	0	0	0	0	0	NA	NA	NA	10	17	164	169	497	0	0	0	3	0	0	0.018	0	0
.	19.01.15-23.29.54-1-117413	33	1	1	0	0	0	0	0	0	0	0	NA	NA	NA	13	13	166	167	493	0	0	0	0	1	0	0	0.006	0
.	19.01.15-23.29.55-1-117416	31	1	1	0	0	0	0	0	0	0	0	NA	NA	NA	12	14	166	167	494	0	0	0	0	0	1	0	0	0.002
.	19.01.15-23.29.55-1-117417	36	1	1	0	0	0	0	0	0	0	0	NA	NA	NA	7	8	167	164	490	0	0	0	1	0	0	0.006	0	0
.	19.01.15-23.29.56-1-117418	155	12	12	3	0	3	555	11	11	0	0	NA	NA	NA	39	36	170	170	509	88	115	352	6	9	14	0.035	0.053	0.028
.	19.01.15-23.29.57-1-117420	39	1	1	0	0	0	0	0	0	0	0	NA	NA	NA	13	8	167	163	491	0	0	0	0	0	1	0	0	0.002
.	19.01.15-23.29.59-1-117423	88	6	6	1	0	1	541	4	4	0	0	NA	NA	NA	24	29	169	171	502	82	115	344	0	7	14	0	0.041	0.028
.	19.01.15-23.29.59-1-117424	385	25	25	3	0	3	623	23	23	0	0	NA	NA	NA	108	112	187	190	548	100	135	388	20	11	51	0.107	0.058	0.093
.	19.01.15-23.30.00-1-117426	178	12	12	0	0	0	581	9	9	0	0	NA	NA	NA	55	72	180	171	534	91	117	373	8	8	9	0.044	0.047	0.017
.	19.01.15-23.30.01-1-117428	97	5	5	2	0	2	550	4	4	0	0	NA	NA	NA	31	27	169	168	503	84	118	348	11	2	4	0.065	0.012	0.008
.	19.01.15-23.30.02-1-117433	59	2	2	0	0	0	352	1	1	0	0	NA	NA	NA	19	17	165	164	501	55	77	220	0	0	9	0	0	0.018
.	19.01.15-23.30.13-1-117441	95	8	8	1	0	1	546	7	7	0	0	NA	NA	NA	36	29	169	170	503	85	117	344	3	7	4	0.018	0.041	0.008
.	19.01.15-23.30.16-1-117442	239	58	58	19	0	12	572	52	52	0	0	NA	NA	NA	62	59	176	170	526	89	116	367	63	17	81	0.358	0.1	0.154
.	19.01.15-23.30.18-1-117443	58	2	2	0	0	0	251	1	1	0	0	NA	NA	NA	18	9	164	163	495	38	55	158	1	0	3	0.006	0	0.006
.	19.01.15-23.30.20-1-117444	60	2	2	0	0	0	547	1	1	0	0	NA	NA	NA	18	26	167	168	504	81	116	350	0	0	5	0	0	0.01
.	19.01.15-23.30.25-1-117445	144	6	6	3	0	3	550	5	5	0	0	NA	NA	NA	42	37	170	170	510	84	114	352	0	9	11	0	0.053	0.022
.	19.01.15-23.30.27-1-117446	151	5	5	2	0	1	555	4	4	0	0	NA	NA	NA	37	30	169	170	504	86	118	351	5	0	7	0.03	0	0.014
.	19.01.15-23.30.28-1-117447	213	9	9	3	0	3	596	6	6	0	0	NA	NA	NA	53	82	176	182	537	93	126	377	15	1	12	0.085	0.005	0.022
.	19.01.15-23.30.32-1-117453	204	19	19	7	0	6	576	15	15	0	0	NA	NA	NA	78	62	177	174	524	92	122	362	21	14	32	0.119	0.08	0.061
.	19.01.15-23.30.34-1-117454	118	6	6	0	0	0	548	4	4	0	0	NA	NA	NA	37	33	165	172	509	80	116	352	19	0	2	0.115	0	0.004
.	19.01.15-23.30.42-1-117459	63	3	3	0	0	0	538	1	1	0	0	NA	NA	NA	26	21	167	167	500	85	112	341	0	0	7	0	0	0.014
.	19.01.15-23.30.44-1-117460	206	15	15	6	0	5	579	14	14	0	0	NA	NA	NA	59	64	170	169	538	86	115	378	23	10	19	0.135	0.059	0.035
.	19.01.15-23.30.44-1-117461	290	33	33	5	0	3	605	26	26	0	0	NA	NA	NA	91	89	171	186	545	86	131	388	42	20	48	0.246	0.108	0.088
.	19.01.15-23.30.50-1-117463	136	14	14	4	0	3	568	13	13	0	0	NA	NA	NA	56	57	169	173	528	84	117	367	22	8	33	0.13	0.046	0.062
.	19.01.15-23.30.50-1-117464	87	3	3	0	0	0	544	2	2	0	0	NA	NA	NA	27	27	166	169	505	79	115	350	9	0	0	0.054	0	0
.	19.01.15-23.30.58-1-117493	31	1	1	0	0	0	0	0	0	0	0	NA	NA	NA	10	5	164	164	490	0	0	0	0	0	0	0	0	0
.	19.01.15-23.31.00-1-117499	35	1	1	0	0	0	0	0	0	0	0	NA	NA	NA	9	16	167	170	492	0	0	0	0	0	5	0	0	0.01
.	19.01.15-23.31.01-1-117502	122	9	9	1	0	0	554	7	7	0	0	NA	NA	NA	38	39	172	174	506	88	115	351	2	9	7	0.012	0.052	0.014
.	19.01.15-23.31.02-1-117503	184	13	13	2	0	1	567	10	10	0	0	NA	NA	NA	66	55	177	173	518	88	120	359	8	12	17	0.045	0.069	0.033
.	19.01.15-23.31.05-1-117504	59	3	3	1	0	1	540	1	1	0	0	NA	NA	NA	23	26	170	167	502	86	112	342	0	4	6	0	0.024	0.012
.	19.01.15-23.31.05-1-117505	120	9	9	0	0	0	554	7	7	0	0	NA	NA	NA	30	35	174	169	505	90	116	348	4	11	1	0.023	0.065	0.002
.	19.01.15-23.31.14-1-117553	58	2	2	1	0	1	199	1	1	0	0	NA	NA	NA	19	15	165	166	497	27	37	135	0	3	0	0	0.018	0
.	19.01.15-23.31.20-1-117554	121	10	10	2	0	2	544	8	8	0	0	NA	NA	NA	43	33	166	174	506	81	119	344	0	6	20	0	0.034	0.04
.	19.01.15-23.31.21-1-117555	58	2	2	1	0	1	199	1	1	0	0	NA	NA	NA	18	25	165	170	503	31	41	127	0	0	1	0	0	0.002
.	19.01.15-23.31.21-1-117556	215	12	12	3	0	3	578	10	10	0	0	NA	NA	NA	55	58	175	172	524	92	119	367	1	25	21	0.006	0.145	0.04
.	19.01.15-23.31.22-1-117557	173	10	10	4	0	3	567	8	8	0	0	NA	NA	NA	49	56	178	173	518	89	120	358	5	14	10	0.028	0.081	0.019
.	19.01.15-23.31.25-1-117558	337	26	26	7	0	5	597	24	24	0	0	NA	NA	NA	98	82	182	171	542	95	120	382	30	20	19	0.165	0.117	0.035
.	19.01.15-23.31.27-1-117559	34	1	1	1	0	1	0	0	0	0	0	NA	NA	NA	9	11	166	163	495	0	0	0	1	0	0	0.006	0	0
.	19.01.15-23.31.30-1-117560	93	6	6	0	0	0	548	5	5	0	0	NA	NA	NA	33	29	165	169	508	81	116	351	0	14	6	0	0.083	0.012
.	19.01.15-23.31.31-1-117561	151	11	11	1	0	1	558	10	10	0	0	NA	NA	NA	37	42	172	173	510	89	119	350	0	3	11	0	0.017	0.022
.	19.01.15-23.31.36-1-117562	180	28	28	9	0	7	569	24	24	0	0	NA	NA	NA	56	56	176	172	521	89	117	363	39	23	30	0.222	0.134	0.058
.	19.01.15-23.31.40-1-117563	62	4	4	3	0	3	529	3	3	0	0	NA	NA	NA	27	19	164	166	502	77	110	342	1	0	10	0.006	0	0.02
.	19.01.15-23.31.44-1-117564	98	5	5	1	0	0	533	2	2	0	0	NA	NA	NA	38	24	170	168	499	83	112	338	6	0	4	0.035	0	0.008
.	19.01.15-23.31.46-1-117566	34	1	1	1	0	1	0	0	0	0	0	NA	NA	NA	6	8	164	163	494	0	0	0	0	0	6	0	0	0.012
.	19.01.15-23.31.48-1-117567	124	15	15	2	0	1	562	12	12	0	0	NA	NA	NA	26	46	171	171	517	85	118	359	4	7	18	0.023	0.041	0.035
.	19.01.15-23.31.52-1-117586	115	11	11	1	0	1	538	9	9	0	0	NA	NA	NA	34	27	171	169	500	87	114	337	0	8	18	0	0.047	0.036
.	19.01.15-23.31.57-1-117592	95	7	7	4	0	4	537	6	6	0	0	NA	NA	NA	43	31	172	165	507	82	107	348	21	0	9	0.122	0	0.018
.	19.01.15-23.31.57-1-117593	62	5	5	1	0	1	404	4	4	0	0	NA	NA	NA	14	20	166	167	500	63	86	255	0	0	9	0	0	0.018
.	19.01.15-23.31.58-1-117595	124	16	16	6	0	5	555	15	15	0	0	NA	NA	NA	40	36	173	170	506	89	119	347	7	7	29	0.04	0.041	0.057
.	19.01.15-23.32.03-1-117599	239	24	24	8	0	6	589	20	20	0	0	NA	NA	NA	83	76	179	184	526	93	128	368	14	20	38	0.078	0.109	0.072
.	19.01.15-23.32.12-1-117605	160	14	14	3	0	3	569	13	13	0	0	NA	NA	NA	46	54	169	174	524	86	119	364	7	5	21	0.041	0.029	0.04
.	19.01.15-23.32.13-1-117606	29	1	1	0	0	0	0	0	0	0	0	NA	NA	NA	11	8	164	163	494	0	0	0	0	0	1	0	0	0.002
.	19.01.15-23.32.14-1-117610	91	3	3	0	0	0	546	2	2	0	0	NA	NA	NA	38	32	169	166	510	86	115	345	9	2	0	0.053	0.012	0
.	19.01.15-23.32.15-1-117611	58	2	2	1	0	0	533	1	1	0	0	NA	NA	NA	36	22	169	168	498	83	114	336	0	0	3	0	0	0.006
.	19.01.15-23.32.15-1-117612	210	25	25	8	0	5	586	23	23	0	0	NA	NA	NA	74	73	177	180	529	92	125	369	42	1	24	0.237	0.006	0.045
.	19.01.15-23.32.17-1-117613	93	8	8	1	0	1	539	6	6	0	0	NA	NA	NA	27	28	168	173	500	79	117	343	6	3	10	0.036	0.017	0.02
.	19.01.15-23.32.26-1-117614	119	5	5	0	0	0	549	4	4	0	0	NA	NA	NA	40	34	172	168	507	88	114	347	2	5	3	0.012	0.03	0.006
.	19.01.15-23.32.27-1-117615	64	4	4	2	0	2	545	3	3	0	0	NA	NA	NA	18	29	170	169	503	84	115	346	4	0	9	0.024	0	0.018
.	19.01.15-23.32.27-1-117616	59	2	2	0	0	0	298	1	1	0	0	NA	NA	NA	22	22	165	169	501	50	62	186	0	3	5	0	0.018	0.01
.	19.01.15-23.32.30-1-117617	62	2	2	0	0	0	501	1	1	0	0	NA	NA	NA	17	16	167	165	497	75	109	317	0	0	2	0	0	0.004
.	19.01.15-23.32.35-1-117622	92	6	6	2	0	1	536	5	5	0	0	NA	NA	NA	42	21	168	168	498	79	117	340	9	4	3	0.054	0.024	0.006
.	19.01.15-23.32.38-1-117623	33	1	1	1	0	1	0	0	0	0	0	NA	NA	NA	18	7	163	163	494	0	0	0	0	3	0	0	0.018	0
.	19.01.15-23.32.39-1-117624	322	29	29	11	0	8	601	26	26	0	0	NA	NA	NA	100	94	184	185	538	96	130	375	54	19	46	0.293	0.103	0.086
.	19.01.15-23.32.41-1-117625	92	4	4	0	0	0	551	3	3	0	0	NA	NA	NA	30	39	177	169	506	92	112	347	7	0	3	0.04	0	0.006
.	19.01.15-23.32.42-1-117626	87	4	4	1	0	1	540	2	2	0	0	NA	NA	NA	31	21	168	165	501	87	111	342	2	8	4	0.012	0.048	0.008
.	19.01.15-23.32.44-1-117627	63	2	2	0	0	0	201	1	1	0	0	NA	NA	NA	15	17	167	166	497	30	41	130	0	2	1	0	0.012	0.002
.	19.01.15-23.32.46-1-117628	36	1	1	0	0	0	0	0	0	0	0	NA	NA	NA	11	14	166	165	496	0	0	0	0	1	0	0	0.006	0
.	19.01.15-23.32.46-1-117629	174	11	11	1	0	1	562	10	10	0	0	NA	NA	NA	52	48	172	174	515	87	121	354	6	16	10	0.035	0.092	0.019
.	19.01.15-23.32.49-1-117630	58	2	2	1	0	1	542	1	1	0	0	NA	NA	NA	23	31	169	172	503	84	118	340	0	4	3	0	0.023	0.006
.	19.01.15-23.32.52-1-117649	236	15	15	3	0	3	588	12	12	0	0	NA	NA	NA	66	70	174	172	537	89	123	376	6	8	28	0.034	0.047	0.052
.	19.01.15-23.32.53-1-117651	180	12	12	4	0	3	567	8	8	0	0	NA	NA	NA	73	58	171	177	523	86	120	361	7	20	15	0.041	0.113	0.029
.	19.01.15-23.32.55-1-117654	68	2	2	2	0	2	549	1	1	0	0	NA	NA	NA	16	29	169	167	506	85	116	348	0	7	2	0	0.042	0.004
.	19.01.15-23.33.11-1-117674	32	1	1	0	0	0	0	0	0	0	0	NA	NA	NA	9	8	164	165	492	0	0	0	0	0	0	0	0	0
.	19.01.15-23.33.11-1-117675	67	2	2	1	0	1	502	0	0	0	0	NA	NA	NA	21	18	167	166	498	80	106	316	0	0	4	0	0	0.008
.	19.01.15-23.33.13-1-117676	97	6	6	0	0	0	542	5	5	0	0	NA	NA	NA	18	20	168	168	497	83	115	344	1	1	7	0.006	0.006	0.014
.	19.01.15-23.33.13-1-117677	238	37	37	8	0	6	607	34	34	0	0	NA	NA	NA	57	86	181	181	537	96	130	381	44	22	51	0.243	0.122	0.095
.	19.01.15-23.33.19-1-117681	179	24	24	6	0	5	571	23	23	0	0	NA	NA	NA	39	55	171	174	523	87	119	365	18	22	24	0.105	0.126	0.046
.	19.01.15-23.33.26-1-117683	152	7	7	1	0	1	563	5	5	0	0	NA	NA	NA	50	46	176	173	510	93	118	352	8	8	3	0.045	0.046	0.006
.	19.01.15-23.33.28-1-117684	62	3	3	0	0	0	303	2	2	0	0	NA	NA	NA	14	12	165	165	495	42	63	198	2	0	6	0.012	0	0.012
.	19.01.15-23.33.31-1-117685	88	3	3	1	0	1	551	2	2	0	0	NA	NA	NA	39	38	172	175	504	84	121	346	5	0	5	0.029	0	0.01
.	19.01.15-23.33.31-1-117686	118	5	5	1	0	0	552	3	3	0	0	NA	NA	NA	36	38	165	169	517	82	115	355	4	3	5	0.024	0.018	0.01
.	19.01.15-23.33.38-1-117687	61	3	3	1	0	1	538	2	2	0	0	NA	NA	NA	20	19	168	169	495	84	114	340	0	4	7	0	0.024	0.014
.	19.01.15-23.33.39-1-117688	120	4	4	0	0	0	554	2	2	0	0	NA	NA	NA	47	50	175	170	518	85	115	354	0	0	11	0	0	0.021
.	19.01.15-23.33.43-1-117689	197	29	29	9	0	6	571	26	26	0	0	NA	NA	NA	60	57	178	168	524	90	118	363	23	12	51	0.129	0.071	0.097
.	19.01.15-23.33.48-1-117690	93	5	5	1	0	1	541	4	4	0	0	NA	NA	NA	23	26	165	168	506	82	112	347	0	5	9	0	0.03	0.018
.	19.01.15-23.33.49-1-117691	124	10	10	6	0	5	549	8	8	0	0	NA	NA	NA	44	41	173	174	507	85	118	346	0	3	19	0	0.017	0.037
.	19.01.15-23.33.52-1-117710	152	17	17	3	0	2	562	16	16	0	0	NA	NA	NA	49	45	172	170	516	86	118	358	11	29	18	0.064	0.171	0.035
.	19.01.15-23.33.52-1-117711	62	3	3	2	0	2	250	2	2	0	0	NA	NA	NA	19	18	165	166	500	37	56	157	0	0	8	0	0	0.016
.	19.01.15-23.33.54-1-117713	36	1	1	1	0	1	0	0	0	0	0	NA	NA	NA	8	13	165	167	494	0	0	0	0	3	0	0	0.018	0
.	19.01.15-23.33.56-1-117717	34	1	1	0	0	0	0	0	0	0	0	NA	NA	NA	13	15	166	164	498	0	0	0	0	0	0	0	0	0
.	19.01.15-23.33.58-1-117719	60	4	4	1	0	1	297	3	3	0	0	NA	NA	NA	16	17	166	170	494	50	64	183	0	6	2	0	0.035	0.004
.	19.01.15-23.34.00-1-117723	32	1	1	0	0	0	0	0	0	0	0	NA	NA	NA	11	8	165	164	492	0	0	0	0	0	0	0	0	0
.	19.01.15-23.34.02-1-117725	60	2	2	1	0	1	350	1	1	0	0	NA	NA	NA	15	11	165	166	493	51	77	222	0	0	4	0	0	0.008
.	19.01.15-23.34.04-1-117726	33	1	1	0	0	0	0	0	0	0	0	NA	NA	NA	7	4	163	163	491	0	0	0	0	0	0	0	0	0
.	19.01.15-23.34.04-1-117727	36	1	1	0	0	0	0	0	0	0	0	NA	NA	NA	9	8	164	164	493	0	0	0	0	1	0	0	0.006	0
.	19.01.15-23.34.07-1-117730	123	10	10	2	0	2	571	8	8	0	0	NA	NA	NA	39	52	177	172	516	92	117	362	9	12	5	0.051	0.07	0.01
.	19.01.15-23.34.07-1-117731	34	1	1	0	0	0	0	0	0	0	0	NA	NA	NA	9	12	166	166	493	0	0	0	0	0	1	0	0	0.002
.	19.01.15-23.34.14-1-117734	91	13	13	4	0	3	555	10	10	0	0	NA	NA	NA	15	35	170	170	508	85	116	354	3	8	18	0.018	0.047	0.035
.	19.01.15-23.34.14-1-117735	57	2	2	0	0	0	537	1	1	0	0	NA	NA	NA	20	19	168	167	497	83	113	341	7	1	0	0.042	0.006	0
.	19.01.15-23.34.14-1-117736	150	12	12	1	0	1	553	11	11	0	0	NA	NA	NA	61	45	176	173	509	90	119	344	7	9	16	0.04	0.052	0.031
.	19.01.15-23.34.15-1-117740	150	16	16	4	0	4	564	15	15	0	0	NA	NA	NA	45	48	172	179	510	86	128	350	23	14	19	0.134	0.078	0.037
.	19.01.15-23.34.23-1-117742	208	12	12	6	0	4	574	9	9	0	0	NA	NA	NA	64	61	176	174	524	90	119	365	10	20	7	0.057	0.115	0.013
.	19.01.15-23.34.26-1-117743	118	5	5	2	0	2	551	3	3	0	0	NA	NA	NA	32	32	170	172	503	84	121	346	11	0	3	0.065	0	0.006
.	19.01.15-23.34.26-1-117744	118	12	12	3	0	3	545	10	10	0	0	NA	NA	NA	33	29	167	167	508	83	114	348	2	4	15	0.012	0.024	0.03
.	19.01.15-23.34.30-1-117745	65	2	2	1	0	1	539	1	1	0	0	NA	NA	NA	29	26	170	168	501	85	114	340	2	0	1	0.012	0	0.002
.	19.01.15-23.34.36-1-117746	128	6	6	1	0	1	563	5	5	0	0	NA	NA	NA	44	48	175	174	512	88	120	355	9	1	7	0.051	0.006	0.014
.	19.01.15-23.34.36-1-117747	64	3	3	0	0	0	543	1	1	0	0	NA	NA	NA	33	33	170	169	507	82	116	345	3	1	2	0.018	0.006	0.004
.	19.01.15-23.34.38-1-117749	65	3	3	0	0	0	545	2	2	0	0	NA	NA	NA	17	23	168	165	503	84	112	349	6	0	3	0.036	0	0.006
.	19.01.15-23.34.42-1-117750	151	11	11	1	0	1	558	10	10	0	0	NA	NA	NA	55	49	168	177	517	84	121	353	5	7	15	0.03	0.04	0.029
.	19.01.15-23.34.43-1-117751	94	4	4	2	0	2	553	3	3	0	0	NA	NA	NA	38	35	169	169	510	84	117	352	3	3	11	0.018	0.018	0.022
.	19.01.15-23.34.45-1-117752	31	1	1	0	0	0	0	0	0	0	0	NA	NA	NA	10	7	166	164	490	0	0	0	2	0	0	0.012	0	0
.	19.01.15-23.34.48-1-117753	297	20	20	4	0	2	594	19	19	0	0	NA	NA	NA	96	86	185	182	532	102	125	367	36	16	29	0.195	0.088	0.055
.	19.01.15-23.34.49-1-117754	119	5	5	3	0	3	555	2	2	0	0	NA	NA	NA	32	40	173	172	508	85	119	351	0	7	7	0	0.041	0.014
.	19.01.15-23.34.51-1-117772	34	1	1	0	0	0	0	0	0	0	0	NA	NA	NA	9	5	163	165	490	0	0	0	0	0	0	0	0	0
.	19.01.15-23.34.51-1-117773	141	18	18	6	0	4	565	15	15	0	0	NA	NA	NA	36	50	180	170	513	93	117	355	23	11	15	0.128	0.065	0.029
.	19.01.15-23.34.54-1-117777	115	6	6	1	0	1	556	4	4	0	0	NA	NA	NA	40	39	173	170	509	87	116	353	0	2	13	0	0.012	0.026
.	19.01.15-23.34.54-1-117778	33	1	1	1	0	1	0	0	0	0	0	NA	NA	NA	9	7	165	163	492	0	0	0	0	0	1	0	0	0.002
.	19.01.15-23.34.56-1-117781	187	17	17	3	0	3	566	14	14	0	0	NA	NA	NA	54	49	171	175	516	87	119	360	22	8	13	0.129	0.046	0.025
.	19.01.15-23.34.58-1-117788	97	8	8	2	0	2	550	7	7	0	0	NA	NA	NA	29	36	167	176	506	82	120	348	12	4	9	0.072	0.023	0.018
.	19.01.15-23.35.02-1-117796	95	5	5	2	0	1	544	4	4	0	0	NA	NA	NA	28	27	164	168	508	79	116	349	3	9	5	0.018	0.054	0.01
.	19.01.15-23.35.06-1-117798	62	3	3	2	0	2	535	1	1	0	0	NA	NA	NA	37	25	169	169	500	82	113	340	0	11	4	0	0.065	0.008
.	19.01.15-23.35.07-1-117800	91	5	5	2	0	1	553	4	4	0	0	NA	NA	NA	32	39	167	176	509	82	122	349	5	2	6	0.03	0.011	0.012
.	19.01.15-23.35.10-1-117803	95	8	8	3	0	3	552	6	6	0	0	NA	NA	NA	27	33	171	168	507	87	116	349	7	17	10	0.041	0.101	0.02
.	19.01.15-23.35.17-1-117807	59	2	2	1	0	1	546	1	1	0	0	NA	NA	NA	21	30	169	166	508	84	113	349	0	1	3	0	0.006	0.006
.	19.01.15-23.35.18-1-117808	128	20	20	10	0	8	557	19	19	0	0	NA	NA	NA	38	45	167	176	515	81	119	357	34	19	6	0.204	0.108	0.012
.	19.01.15-23.35.21-1-117809	93	3	3	1	0	1	545	2	2	0	0	NA	NA	NA	29	27	170	169	501	83	117	345	1	4	0	0.006	0.024	0
.	19.01.15-23.35.21-1-117810	149	7	7	1	0	1	555	5	5	0	0	NA	NA	NA	45	43	170	169	517	87	113	355	2	8	8	0.012	0.047	0.015
.	19.01.15-23.35.24-1-117811	67	4	4	1	0	1	549	3	3	0	0	NA	NA	NA	22	32	167	171	507	84	116	349	0	5	0	0	0.029	0
.	19.01.15-23.35.25-1-117812	62	2	2	0	0	0	249	1	1	0	0	NA	NA	NA	20	17	164	166	500	45	45	159	0	0	4	0	0	0.008
.	19.01.15-23.35.31-1-117814	87	3	3	1	0	1	544	1	1	0	0	NA	NA	NA	24	32	176	166	503	87	112	345	0	2	3	0	0.012	0.006
.	19.01.15-23.35.31-1-117815	36	1	1	0	0	0	0	0	0	0	0	NA	NA	NA	10	10	167	165	491	0	0	0	0	0	2	0	0	0.004
.	19.01.15-23.35.32-1-117816	85	3	3	1	0	1	534	2	2	0	0	NA	NA	NA	27	19	165	168	499	78	117	339	9	0	0	0.055	0	0
.	19.01.15-23.35.35-1-117817	86	4	4	1	0	1	538	2	2	0	0	NA	NA	NA	26	22	167	167	501	83	113	342	4	0	5	0.024	0	0.01
.	19.01.15-23.35.36-1-117818	94	3	3	0	0	0	534	2	2	0	0	NA	NA	NA	29	15	166	164	498	80	112	342	1	0	2	0.006	0	0.004
.	19.01.15-23.35.38-1-117819	93	5	5	0	0	0	542	4	4	0	0	NA	NA	NA	22	26	165	169	505	80	116	346	5	8	8	0.03	0.047	0.016
.	19.01.15-23.35.39-1-117820	127	5	5	4	0	4	552	4	4	0	0	NA	NA	NA	37	36	170	169	510	84	114	354	0	8	6	0	0.047	0.012
.	19.01.15-23.35.44-1-117821	64	4	4	0	0	0	498	3	3	0	0	NA	NA	NA	17	13	166	167	493	77	106	315	0	0	5	0	0	0.01
.	19.01.15-23.35.45-1-117822	88	6	6	2	0	1	553	4	4	0	0	NA	NA	NA	38	39	170	172	510	83	118	352	3	2	6	0.018	0.012	0.012
.	19.01.15-23.35.48-1-117823	66	3	3	1	0	1	544	2	2	0	0	NA	NA	NA	22	27	169	166	505	83	113	348	6	0	2	0.036	0	0.004
.	19.01.15-23.35.49-1-117824	120	9	9	1	0	1	558	7	7	0	0	NA	NA	NA	32	37	172	172	506	85	123	350	16	4	10	0.093	0.023	0.02
.	19.01.15-23.35.51-1-117842	62	2	2	0	0	0	445	1	1	0	0	NA	NA	NA	17	23	165	165	506	68	88	289	0	1	0	0	0.006	0
.	19.01.15-23.35.52-1-117844	184	9	9	1	0	1	573	7	7	0	0	NA	NA	NA	75	65	175	179	524	90	122	361	24	11	9	0.137	0.061	0.017
.	19.01.15-23.35.57-1-117850	98	5	5	2	0	2	555	4	4	0	0	NA	NA	NA	33	40	170	174	509	85	121	349	2	0	12	0.012	0	0.024
.	19.01.15-23.35.59-1-117854	61	3	3	1	0	1	536	2	2	0	0	NA	NA	NA	31	22	166	168	501	82	111	343	3	3	2	0.018	0.018	0.004
.	19.01.15-23.36.00-1-117856	119	12	12	2	0	2	560	10	10	0	0	NA	NA	NA	50	45	173	171	514	84	122	354	26	3	20	0.15	0.018	0.039
.	19.01.15-23.36.01-1-117858	64	2	2	0	0	0	499	1	1	0	0	NA	NA	NA	10	21	169	165	500	79	108	312	0	1	1	0	0.006	0.002
.	19.01.15-23.36.07-1-117861	63	4	4	3	0	2	540	3	3	0	0	NA	NA	NA	24	20	170	165	498	86	112	342	0	0	12	0	0	0.024
.	19.01.15-23.36.08-1-117863	214	17	17	9	0	7	581	15	15	0	0	NA	NA	NA	66	69	182	173	527	96	120	365	34	21	12	0.187	0.121	0.023
.	19.01.15-23.36.14-1-117868	141	9	9	1	0	1	560	8	8	0	0	NA	NA	NA	34	44	170	172	515	85	120	355	13	10	8	0.076	0.058	0.016
.	19.01.15-23.36.15-1-117869	86	4	4	0	0	0	545	3	3	0	0	NA	NA	NA	22	31	172	168	504	83	115	347	0	3	11	0	0.018	0.022
.	19.01.15-23.36.15-1-117870	35	1	1	0	0	0	0	0	0	0	0	NA	NA	NA	10	6	164	165	490	0	0	0	4	0	0	0.024	0	0
.	19.01.15-23.36.16-1-117871	64	3	3	1	0	1	545	2	2	0	0	NA	NA	NA	19	31	169	168	507	82	114	349	0	3	4	0	0.018	0.008
.	19.01.15-23.36.18-1-117872	35	1	1	0	0	0	0	0	0	0	0	NA	NA	NA	10	12	169	163	493	0	0	0	1	0	0	0.006	0	0
.	19.01.15-23.36.21-1-117873	31	1	1	0	0	0	0	0	0	0	0	NA	NA	NA	9	9	164	165	493	0	0	0	0	0	1	0	0	0.002
.	19.01.15-23.36.25-1-117874	64	3	3	1	0	1	541	2	2	0	0	NA	NA	NA	27	24	168	166	503	83	113	345	1	0	6	0.006	0	0.012
.	19.01.15-23.36.26-1-117875	171	12	12	2	0	2	570	10	10	0	0	NA	NA	NA	55	57	174	174	522	89	122	359	18	3	13	0.103	0.017	0.025
.	19.01.15-23.36.27-1-117876	141	7	7	2	0	1	561	6	6	0	0	NA	NA	NA	42	48	167	172	522	84	120	357	7	1	8	0.042	0.006	0.015
.	19.01.15-23.36.27-1-117877	148	10	10	4	0	3	554	6	6	0	0	NA	NA	NA	35	35	170	169	509	87	118	349	8	13	15	0.047	0.077	0.029
.	19.01.15-23.36.31-1-117878	181	8	8	3	0	2	578	7	7	0	0	NA	NA	NA	51	63	172	177	527	87	124	367	15	4	6	0.087	0.023	0.011
.	19.01.15-23.36.33-1-117879	91	6	6	1	0	1	558	3	3	0	0	NA	NA	NA	44	42	174	170	511	89	117	352	4	11	4	0.023	0.065	0.008
.	19.01.15-23.36.37-1-117882	60	2	2	0	0	0	530	1	1	0	0	NA	NA	NA	20	14	167	166	494	79	114	337	2	1	0	0.012	0.006	0
.	19.01.15-23.36.38-1-117883	87	4	4	1	0	0	538	3	3	0	0	NA	NA	NA	26	23	169	167	500	84	115	339	8	0	3	0.047	0	0.006
.	19.01.15-23.36.41-1-117884	116	7	7	2	0	1	544	6	6	0	0	NA	NA	NA	29	31	170	167	507	84	112	348	0	0	22	0	0	0.043
.	19.01.15-23.36.49-1-117886	57	2	2	1	0	1	537	1	1	0	0	NA	NA	NA	23	20	166	166	501	77	114	346	0	0	4	0	0	0.008
.	19.01.15-23.36.56-1-117909	183	17	17	5	0	5	566	16	16	0	0	NA	NA	NA	49	53	174	173	519	88	118	360	8	13	21	0.046	0.075	0.04
.	19.01.15-23.36.57-1-117911	62	2	2	0	0	0	539	1	1	0	0	NA	NA	NA	19	21	167	172	495	81	120	338	0	0	7	0	0	0.014
.	19.01.15-23.37.00-1-117919	198	16	16	3	0	2	569	15	15	0	0	NA	NA	NA	77	55	169	173	526	85	117	367	10	17	22	0.059	0.098	0.042
.	19.01.15-23.37.00-1-117920	116	5	5	1	0	1	558	4	4	0	0	NA	NA	NA	40	42	174	174	507	91	117	350	7	4	4	0.04	0.023	0.008
.	19.01.15-23.37.14-1-117934	57	2	2	1	0	1	0	1	1	0	0	NA	NA	NA	15	12	166	164	495	0	0	0	4	0	2	0.024	0	0.004
.	19.01.15-23.37.18-1-117935	92	4	4	2	0	2	551	3	3	0	0	NA	NA	NA	33	33	171	174	501	84	122	345	6	0	5	0.035	0	0.01
.	19.01.15-23.37.19-1-117936	150	22	22	6	0	6	553	21	21	0	0	NA	NA	NA	42	43	174	178	504	86	123	344	7	12	43	0.04	0.067	0.085
.	19.01.15-23.37.20-1-117937	360	35	35	12	0	9	621	32	32	0	0	NA	NA	NA	94	112	188	183	554	99	130	392	64	33	44	0.34	0.18	0.079
.	19.01.15-23.37.22-1-117938	60	2	2	0	0	0	101	1	1	0	0	NA	NA	NA	16	13	163	166	497	13	19	69	0	0	3	0	0	0.006
.	19.01.15-23.37.26-1-117939	172	9	9	2	0	2	558	7	7	0	0	NA	NA	NA	44	43	171	167	518	87	111	360	7	8	8	0.041	0.048	0.015
.	19.01.15-23.37.29-1-117940	122	12	12	4	0	2	554	8	8	0	0	NA	NA	NA	34	36	175	164	510	89	110	355	9	22	17	0.051	0.134	0.033
.	19.01.15-23.37.31-1-117941	87	3	3	1	0	1	549	1	1	0	0	NA	NA	NA	24	34	167	169	511	83	114	352	3	1	2	0.018	0.006	0.004
.	19.01.15-23.37.32-1-117942	31	1	1	1	0	1	0	0	0	0	0	NA	NA	NA	12	6	165	165	489	0	0	0	0	0	0	0	0	0
.	19.01.15-23.37.34-1-117943	86	5	5	0	0	0	536	4	4	0	0	NA	NA	NA	36	29	165	170	507	77	113	346	8	0	3	0.048	0	0.006
.	19.01.15-23.37.35-1-117944	293	25	25	6	0	3	591	24	24	0	0	NA	NA	NA	77	74	174	178	535	90	123	378	26	33	29	0.149	0.185	0.054
.	19.01.15-23.37.39-1-117945	158	15	15	4	0	4	555	14	14	0	0	NA	NA	NA	41	36	170	171	508	89	116	350	15	12	31	0.088	0.07	0.061
.	19.01.15-23.37.45-1-117946	63	2	2	1	0	1	542	1	1	0	0	NA	NA	NA	17	19	168	167	497	84	115	343	0	0	4	0	0	0.008
.	19.01.15-23.37.48-1-117947	176	32	32	15	0	9	572	28	28	0	0	NA	NA	NA	49	57	174	173	523	88	119	365	24	25	42	0.138	0.145	0.08
.	19.01.15-23.37.51-1-117966	92	3	3	2	0	2	536	2	2	0	0	NA	NA	NA	25	26	168	165	506	81	112	343	0	2	4	0	0.012	0.008
.	19.01.15-23.37.53-1-117968	90	6	6	3	0	2	553	5	5	0	0	NA	NA	NA	28	34	171	172	504	86	120	347	16	2	10	0.094	0.012	0.02
.	19.01.15-23.37.57-1-117973	90	6	6	1	0	1	552	4	4	0	0	NA	NA	NA	30	32	171	168	506	88	116	348	0	3	10	0	0.018	0.02
.	19.01.15-23.37.58-1-117975	30	1	1	0	0	0	0	0	0	0	0	NA	NA	NA	9	6	164	163	492	0	0	0	2	0	0	0.012	0	0
.	19.01.15-23.38.00-1-117978	97	4	4	0	0	0	555	3	3	0	0	NA	NA	NA	30	32	168	170	507	87	118	350	0	2	7	0	0.012	0.014
.	19.01.15-23.38.05-1-117981	91	5	5	1	0	1	552	4	4	0	0	NA	NA	NA	30	36	168	167	514	83	113	356	4	0	7	0.024	0	0.014
.	19.01.15-23.38.11-1-117986	236	29	29	11	0	10	582	27	27	0	0	NA	NA	NA	69	69	180	169	533	96	115	371	46	23	29	0.256	0.136	0.054
.	19.01.15-23.38.12-1-117987	115	9	9	3	0	3	552	8	8	0	0	NA	NA	NA	40	37	167	168	515	83	117	352	2	1	14	0.012	0.006	0.027
.	19.01.15-23.38.15-1-117991	62	4	4	0	0	0	147	3	3	0	0	NA	NA	NA	24	14	165	167	495	30	33	84	0	0	3	0	0	0.006
.	19.01.15-23.38.16-1-117992	210	36	36	11	0	9	574	35	35	0	0	NA	NA	NA	60	55	173	178	517	88	124	362	51	22	35	0.295	0.124	0.068
.	19.01.15-23.38.17-1-117993	127	14	14	4	0	2	557	12	12	0	0	NA	NA	NA	32	40	171	171	511	85	119	353	21	7	15	0.123	0.041	0.029
.	19.01.15-23.38.20-1-117994	97	9	9	1	0	1	563	8	8	0	0	NA	NA	NA	24	35	169	172	507	85	121	357	9	6	6	0.053	0.035	0.012
.	19.01.15-23.38.21-1-117995	33	1	1	0	0	0	0	0	0	0	0	NA	NA	NA	16	5	163	164	491	0	0	0	0	0	1	0	0	0.002
.	19.01.15-23.38.24-1-117997	116	9	9	1	0	1	547	8	8	0	0	NA	NA	NA	31	35	171	168	509	84	112	351	3	6	11	0.018	0.036	0.022
.	19.01.15-23.38.25-1-117998	122	12	12	8	0	4	549	10	10	0	0	NA	NA	NA	44	36	173	170	506	83	116	350	5	4	19	0.029	0.024	0.038
.	19.01.15-23.38.30-1-117999	33	1	1	0	0	0	0	0	0	0	0	NA	NA	NA	11	9	164	165	493	0	0	0	0	2	0	0	0.012	0
.	19.01.15-23.38.33-1-118000	61	2	2	0	0	0	351	0	0	0	0	NA	NA	NA	14	22	170	167	498	53	75	223	0	0	4	0	0	0.008
.	19.01.15-23.38.41-1-118001	31	1	1	0	0	0	0	0	0	0	0	NA	NA	NA	4	9	166	165	491	0	0	0	0	0	0	0	0	0
.	19.01.15-23.38.42-1-118002	55	2	2	0	0	0	534	1	1	0	0	NA	NA	NA	34	26	170	168	501	84	112	338	0	3	2	0	0.018	0.004
.	19.01.15-23.38.43-1-118003	477	70	70	18	0	13	642	67	67	0	0	NA	NA	NA	121	128	186	189	566	101	134	407	69	75	87	0.371	0.397	0.154
.	19.01.15-23.38.45-1-118004	58	2	2	0	0	0	542	1	1	0	0	NA	NA	NA	20	24	165	171	501	81	115	346	0	2	2	0	0.012	0.004
.	19.01.15-23.38.46-1-118005	63	3	3	1	0	1	535	2	2	0	0	NA	NA	NA	26	17	165	166	499	83	115	337	7	0	3	0.042	0	0.006
.	19.01.15-23.38.46-1-118006	32	1	1	1	0	1	0	0	0	0	0	NA	NA	NA	11	9	163	168	491	0	0	0	0	0	1	0	0	0.002
.	19.01.15-23.38.47-1-118007	66	4	4	1	0	1	543	3	3	0	0	NA	NA	NA	26	25	164	168	506	84	116	343	7	1	3	0.043	0.006	0.006
.	19.01.15-23.38.48-1-118008	33	1	1	0	0	0	0	0	0	0	0	NA	NA	NA	9	5	164	164	490	0	0	0	0	1	0	0	0.006	0
.	19.01.15-23.38.51-1-118025	70	5	5	0	0	0	543	4	4	0	0	NA	NA	NA	24	26	167	168	504	82	116	345	4	5	1	0.024	0.03	0.002
.	19.01.15-23.38.55-1-118031	91	6	6	1	0	1	558	5	5	0	0	NA	NA	NA	31	39	174	167	511	88	116	354	0	3	13	0	0.018	0.025
.	19.01.15-23.38.55-1-118032	60	2	2	1	0	0	538	1	1	0	0	NA	NA	NA	30	23	164	170	502	81	115	342	3	0	2	0.018	0	0.004
.	19.01.15-23.38.59-1-118036	61	2	2	1	0	1	148	1	1	0	0	NA	NA	NA	14	13	165	166	495	24	34	90	0	0	5	0	0	0.01
.	19.01.15-23.39.01-1-118044	65	4	4	1	0	1	550	3	3	0	0	NA	NA	NA	23	36	166	171	512	82	118	350	2	0	9	0.012	0	0.018
.	19.01.15-23.39.02-1-118045	120	6	6	0	0	0	548	5	5	0	0	NA	NA	NA	35	36	172	167	510	89	112	347	1	0	12	0.006	0	0.024
.	19.01.15-23.39.07-1-118052	60	2	2	1	0	0	536	1	1	0	0	NA	NA	NA	26	20	166	170	497	83	114	339	0	0	9	0	0	0.018
.	19.01.15-23.39.09-1-118055	123	10	10	1	0	1	547	7	7	0	0	NA	NA	NA	34	29	165	170	507	81	115	351	4	11	6	0.024	0.065	0.012
.	19.01.15-23.39.09-1-118056	63	2	2	1	0	1	544	1	1	0	0	NA	NA	NA	19	24	167	166	504	82	114	348	0	6	3	0	0.036	0.006
.	19.01.15-23.39.11-1-118057	89	5	5	2	0	2	556	4	4	0	0	NA	NA	NA	28	41	168	171	515	84	119	353	4	0	10	0.024	0	0.019
.	19.01.15-23.39.12-1-118058	93	6	6	2	0	2	550	1	1	0	0	NA	NA	NA	26	42	175	168	512	85	115	350	3	9	3	0.017	0.054	0.006
.	19.01.15-23.39.16-1-118063	84	3	3	1	0	1	541	2	2	0	0	NA	NA	NA	23	26	168	166	505	82	114	345	0	0	11	0	0	0.022
.	19.01.15-23.39.20-1-118064	86	8	8	1	0	0	546	7	7	0	0	NA	NA	NA	19	26	170	165	504	83	112	351	10	1	7	0.059	0.006	0.014
.	19.01.15-23.39.20-1-118065	32	1	1	0	0	0	0	0	0	0	0	NA	NA	NA	10	11	165	164	495	0	0	0	0	0	1	0	0	0.002
.	19.01.15-23.39.22-1-118066	86	3	3	1	0	1	544	2	2	0	0	NA	NA	NA	17	24	169	167	501	85	114	345	0	2	3	0	0.012	0.006
.	19.01.15-23.39.23-1-118067	90	6	6	0	0	0	546	5	5	0	0	NA	NA	NA	17	24	169	170	498	86	116	344	8	0	5	0.047	0	0.01
.	19.01.15-23.39.29-1-118068	36	1	1	0	0	0	0	0	0	0	0	NA	NA	NA	11	9	164	165	493	0	0	0	0	0	0	0	0	0
.	19.01.15-23.39.29-1-118069	238	23	23	4	0	4	600	20	20	0	0	NA	NA	NA	79	91	184	183	537	99	129	372	15	21	32	0.082	0.115	0.06
.	19.01.15-23.39.29-1-118070	96	12	12	4	0	3	553	10	10	0	0	NA	NA	NA	21	35	173	169	506	87	116	350	13	0	23	0.075	0	0.045
.	19.01.15-23.39.31-1-118071	33	1	1	0	0	0	0	0	0	0	0	NA	NA	NA	7	10	165	164	494	0	0	0	0	0	2	0	0	0.004
.	19.01.15-23.39.32-1-118072	33	1	1	1	0	1	0	0	0	0	0	NA	NA	NA	14	10	168	165	490	0	0	0	0	0	5	0	0	0.01
.	19.01.15-23.39.33-1-118073	31	1	1	0	0	0	0	0	0	0	0	NA	NA	NA	6	15	168	166	494	0	0	0	0	0	1	0	0	0.002
.	19.01.15-23.39.35-1-118074	153	8	8	2	0	2	574	7	7	0	0	NA	NA	NA	51	63	177	178	521	90	122	362	2	5	13	0.011	0.028	0.025
.	19.01.15-23.39.36-1-118075	92	3	3	0	0	0	545	2	2	0	0	NA	NA	NA	27	26	167	171	501	82	120	343	0	0	3	0	0	0.006
.	19.01.15-23.39.36-1-118076	33	1	1	0	0	0	0	0	0	0	0	NA	NA	NA	18	6	165	163	491	0	0	0	0	0	0	0	0	0
.	19.01.15-23.39.40-1-118078	120	13	13	2	0	0	563	12	12	0	0	NA	NA	NA	40	45	175	173	510	87	121	355	9	15	5	0.051	0.087	0.01
.	19.01.15-23.39.46-1-118079	63	3	3	2	0	2	545	1	1	0	0	NA	NA	NA	26	28	167	165	509	82	112	351	0	0	8	0	0	0.016
.	19.01.15-23.39.47-1-118080	178	22	22	4	0	4	563	21	21	0	0	NA	NA	NA	63	49	172	175	515	88	124	351	32	10	33	0.186	0.057	0.064
.	19.01.15-23.39.52-1-118098	240	20	20	10	0	7	580	18	18	0	0	NA	NA	NA	75	68	178	171	532	93	114	373	28	11	40	0.157	0.064	0.075
.	19.01.15-23.40.00-1-118108	63	3	3	2	0	2	548	2	2	0	0	NA	NA	NA	25	32	168	168	509	84	116	348	0	0	7	0	0	0.014
.	19.01.15-23.40.01-1-118110	208	17	17	4	0	3	582	13	13	0	0	NA	NA	NA	50	65	177	178	523	88	125	369	32	19	15	0.181	0.107	0.029
.	19.01.15-23.40.05-1-118116	113	5	5	1	0	1	549	3	3	0	0	NA	NA	NA	32	37	166	172	512	81	120	348	5	0	7	0.03	0	0.014
.	19.01.15-23.40.06-1-118117	210	49	49	15	0	13	582	46	46	0	0	NA	NA	NA	65	61	176	180	518	93	128	361	66	16	70	0.375	0.089	0.135
.	19.01.15-23.40.10-1-118121	130	16	16	3	0	3	554	14	14	0	0	NA	NA	NA	42	37	170	172	508	87	118	349	16	8	31	0.094	0.047	0.061
.	19.01.15-23.40.15-1-118125	35	1	1	1	0	1	0	0	0	0	0	NA	NA	NA	6	13	165	167	494	0	0	0	0	0	1	0	0	0.002
.	19.01.15-23.40.18-1-118126	33	1	1	1	0	1	0	0	0	0	0	NA	NA	NA	9	7	164	164	492	0	0	0	0	0	1	0	0	0.002
.	19.01.15-23.40.21-1-118127	62	2	2	0	0	0	201	1	1	0	0	NA	NA	NA	21	21	168	168	498	29	45	127	0	4	2	0	0.024	0.004
.	19.01.15-23.40.22-1-118128	92	4	4	1	0	1	551	3	3	0	0	NA	NA	NA	30	30	168	169	506	85	117	349	8	3	3	0.048	0.018	0.006
.	19.01.15-23.40.26-1-118129	336	52	52	13	0	10	615	46	46	0	0	NA	NA	NA	84	117	191	180	559	104	122	389	59	48	61	0.309	0.267	0.109
.	19.01.15-23.40.29-1-118130	89	3	3	0	0	0	560	2	2	0	0	NA	NA	NA	41	41	171	170	513	87	119	354	0	1	3	0	0.006	0.006
.	19.01.15-23.40.30-1-118132	330	73	73	24	0	18	596	68	68	0	0	NA	NA	NA	98	81	172	181	541	88	127	381	85	47	93	0.494	0.26	0.172
.	19.01.15-23.40.31-1-118133	62	2	2	1	0	1	351	1	1	0	0	NA	NA	NA	11	14	164	167	496	56	77	218	0	0	3	0	0	0.006
.	19.01.15-23.40.37-1-118142	92	11	11	2	0	1	549	8	8	0	0	NA	NA	NA	33	30	173	167	503	87	113	349	10	17	6	0.058	0.102	0.012
.	19.01.15-23.40.39-1-118143	34	1	1	0	0	0	0	0	0	0	0	NA	NA	NA	6	7	165	165	490	0	0	0	0	1	0	0	0.006	0
.	19.01.15-23.40.41-1-118144	203	19	19	6	0	5	578	17	17	0	0	NA	NA	NA	59	59	175	177	520	91	123	364	16	6	32	0.091	0.034	0.062
.	19.01.15-23.40.41-1-118145	188	19	19	3	0	3	583	17	17	0	0	NA	NA	NA	64	69	175	181	526	91	126	366	12	20	26	0.069	0.11	0.049
.	19.01.15-23.40.42-1-118146	93	7	7	0	0	0	532	6	6	0	0	NA	NA	NA	35	17	166	166	498	82	112	338	7	7	6	0.042	0.042	0.012
.	19.01.15-23.40.42-1-118147	86	4	4	1	0	1	542	3	3	0	0	NA	NA	NA	26	24	169	171	497	83	119	340	1	3	4	0.006	0.018	0.008
.	19.01.15-23.40.57-1-118173	89	5	5	0	0	0	549	3	3	0	0	NA	NA	NA	29	31	172	171	501	88	119	342	4	0	13	0.023	0	0.026
.	19.01.15-23.40.58-1-118174	89	3	3	1	0	0	553	2	2	0	0	NA	NA	NA	24	35	166	169	513	84	117	352	1	0	6	0.006	0	0.012
.	19.01.15-23.40.59-1-118176	118	4	4	1	0	1	554	3	3	0	0	NA	NA	NA	34	46	174	170	515	85	115	354	1	0	5	0.006	0	0.01
.	19.01.15-23.41.11-1-118191	117	4	4	0	0	0	553	3	3	0	0	NA	NA	NA	29	35	171	171	506	87	117	349	2	1	2	0.012	0.006	0.004
.	19.01.15-23.41.14-1-118195	37	1	1	0	0	0	0	0	0	0	0	NA	NA	NA	11	15	165	165	498	0	0	0	0	0	0	0	0	0
.	19.01.15-23.41.15-1-118196	94	6	6	2	0	2	546	5	5	0	0	NA	NA	NA	39	36	167	169	513	85	113	348	7	6	13	0.042	0.036	0.025
.	19.01.15-23.41.16-1-118197	64	2	2	0	0	0	451	1	1	0	0	NA	NA	NA	18	17	168	163	499	67	98	286	0	0	3	0	0	0.006
.	19.01.15-23.41.17-1-118198	204	16	16	4	0	4	574	13	13	0	0	NA	NA	NA	53	57	178	175	517	95	119	360	7	14	19	0.039	0.08	0.037
.	19.01.15-23.41.20-1-118199	60	2	2	0	0	0	149	1	1	0	0	NA	NA	NA	18	12	165	165	495	26	30	93	0	2	2	0	0.012	0.004
.	19.01.15-23.41.23-1-118200	96	5	5	1	0	1	544	4	4	0	0	NA	NA	NA	41	28	168	168	505	82	113	349	6	0	9	0.036	0	0.018
.	19.01.15-23.41.26-1-118201	146	10	10	4	0	4	558	9	9	0	0	NA	NA	NA	44	42	173	168	514	88	117	353	12	5	11	0.069	0.03	0.021
.	19.01.15-23.41.30-1-118202	118	14	14	4	0	3	550	11	11	0	0	NA	NA	NA	34	32	173	167	505	88	113	349	13	11	19	0.075	0.066	0.038
.	19.01.15-23.41.30-1-118203	33	1	1	0	0	0	0	0	0	0	0	NA	NA	NA	10	10	164	164	495	0	0	0	0	3	0	0	0.018	0
.	19.01.15-23.41.37-1-118204	60	2	2	1	0	1	0	1	1	0	0	NA	NA	NA	19	15	164	168	496	0	0	0	0	0	1	0	0	0.002
.	19.01.15-23.41.39-1-118205	99	3	3	0	0	0	555	2	2	0	0	NA	NA	NA	38	36	173	167	509	85	116	354	2	4	2	0.012	0.024	0.004
.	19.01.15-23.41.42-1-118207	63	2	2	0	0	0	540	1	1	0	0	NA	NA	NA	27	26	168	169	502	84	111	345	4	0	1	0.024	0	0.002
.	19.01.15-23.41.42-1-118208	266	49	49	13	0	12	605	44	44	0	0	NA	NA	NA	84	93	179	187	540	94	133	378	28	35	61	0.156	0.187	0.113
.	19.01.15-23.41.44-1-118209	179	6	6	1	0	1	571	5	5	0	0	NA	NA	NA	40	51	173	176	515	88	123	360	12	1	5	0.069	0.006	0.01
.	19.01.15-23.41.44-1-118210	91	10	10	1	0	1	554	9	9	0	0	NA	NA	NA	34	43	171	172	513	85	117	352	2	15	6	0.012	0.087	0.012
.	19.01.15-23.42.02-1-118239	147	12	12	3	0	2	566	10	10	0	0	NA	NA	NA	54	53	173	172	521	90	121	355	22	2	18	0.127	0.012	0.035
.	19.01.15-23.42.03-1-118240	294	34	34	6	0	5	605	31	31	0	0	NA	NA	NA	80	92	181	190	534	95	136	374	38	23	49	0.21	0.121	0.092
.	19.01.15-23.42.04-1-118241	61	2	2	0	0	0	301	1	1	0	0	NA	NA	NA	15	22	167	167	501	40	68	193	0	0	3	0	0	0.006
.	19.01.15-23.42.10-1-118247	60	5	5	1	0	1	544	2	2	0	0	NA	NA	NA	25	24	166	167	504	83	114	347	4	0	3	0.024	0	0.006
.	19.01.15-23.42.12-1-118248	154	18	18	5	0	5	561	16	16	0	0	NA	NA	NA	50	46	169	171	519	85	116	360	32	23	13	0.189	0.135	0.025
.	19.01.15-23.42.14-1-118252	325	21	21	9	0	8	603	18	18	0	0	NA	NA	NA	86	87	182	173	545	98	120	385	22	14	24	0.121	0.081	0.044
.	19.01.15-23.42.16-1-118253	34	1	1	0	0	0	0	0	0	0	0	NA	NA	NA	10	15	167	164	497	0	0	0	2	0	0	0.012	0	0
.	19.01.15-23.42.18-1-118254	321	68	68	19	0	17	591	62	62	0	0	NA	NA	NA	94	77	178	174	538	94	122	375	52	89	67	0.292	0.511	0.125
.	19.01.15-23.42.24-1-118255	204	29	29	7	0	5	567	27	27	0	0	NA	NA	NA	65	50	172	174	517	88	119	360	19	37	43	0.11	0.213	0.083
.	19.01.15-23.42.34-1-118260	95	8	8	2	0	2	550	7	7	0	0	NA	NA	NA	44	34	170	174	503	88	119	343	3	2	18	0.018	0.011	0.036
.	19.01.15-23.42.35-1-118261	32	1	1	1	0	1	0	0	0	0	0	NA	NA	NA	7	7	164	164	492	0	0	0	0	0	3	0	0	0.006
.	19.01.15-23.42.38-1-118262	211	9	9	1	0	1	579	8	8	0	0	NA	NA	NA	66	66	178	177	524	93	124	362	3	5	9	0.017	0.028	0.017
.	19.01.15-23.42.46-1-118263	118	13	13	2	0	2	554	12	12	0	0	NA	NA	NA	30	42	171	171	513	84	115	355	3	15	14	0.018	0.088	0.027
.	19.01.15-23.42.48-1-118264	156	11	11	4	0	2	553	10	10	0	0	NA	NA	NA	47	40	170	171	512	84	120	349	12	22	8	0.071	0.129	0.016
.	19.01.15-23.42.54-1-118285	61	2	2	1	0	1	250	0	0	0	0	NA	NA	NA	19	19	168	164	500	37	52	161	0	4	1	0	0.024	0.002
.	19.01.15-23.43.00-1-118291	65	4	4	1	0	1	546	3	3	0	0	NA	NA	NA	27	31	173	167	504	88	115	343	4	3	3	0.023	0.018	0.006
.	19.01.15-23.43.02-1-118299	29	1	1	0	0	0	0	0	0	0	0	NA	NA	NA	8	6	165	164	490	0	0	0	0	0	0	0	0	0
.	19.01.15-23.43.04-1-118300	35	1	1	0	0	0	0	0	0	0	0	NA	NA	NA	17	8	163	165	493	0	0	0	0	0	0	0	0	0
.	19.01.15-23.43.05-1-118301	62	2	2	2	0	1	544	1	1	0	0	NA	NA	NA	28	29	168	166	508	83	111	350	0	5	2	0	0.03	0.004
.	19.01.15-23.43.05-1-118302	90	5	5	0	0	0	544	2	2	0	0	NA	NA	NA	36	26	168	167	504	83	111	350	2	3	8	0.012	0.018	0.016
.	19.01.15-23.43.11-1-118311	207	21	21	6	0	4	572	19	19	0	0	NA	NA	NA	62	49	175	171	516	94	120	358	24	5	24	0.137	0.029	0.047
.	19.01.15-23.43.12-1-118312	127	16	16	2	0	2	556	15	15	0	0	NA	NA	NA	42	33	171	169	506	84	119	353	12	11	10	0.07	0.065	0.02
.	19.01.15-23.43.15-1-118316	61	2	2	0	0	0	544	1	1	0	0	NA	NA	NA	22	22	170	168	497	83	115	346	0	0	6	0	0	0.012
.	19.01.15-23.43.15-1-118317	89	3	3	0	0	0	552	2	2	0	0	NA	NA	NA	26	29	172	170	500	88	117	347	0	0	7	0	0	0.014
.	19.01.15-23.43.15-1-118318	158	7	7	1	0	1	557	6	6	0	0	NA	NA	NA	48	46	167	170	522	82	116	359	4	14	4	0.024	0.082	0.008
.	19.01.15-23.43.19-1-118319	155	13	13	2	0	0	557	8	8	0	0	NA	NA	NA	37	36	172	171	506	86	117	354	6	2	27	0.035	0.012	0.053
.	19.01.15-23.43.21-1-118320	59	2	2	0	0	0	539	1	1	0	0	NA	NA	NA	22	20	166	167	500	83	112	344	0	0	3	0	0	0.006
.	19.01.15-23.43.27-1-118322	149	13	13	3	0	1	565	12	12	0	0	NA	NA	NA	52	52	181	172	512	93	119	353	11	5	15	0.061	0.029	0.029
.	19.01.15-23.43.34-1-118323	120	9	9	5	0	3	558	8	8	0	0	NA	NA	NA	47	47	175	167	518	87	114	357	5	1	20	0.029	0.006	0.039
.	19.01.15-23.43.35-1-118324	61	2	2	0	0	0	538	1	1	0	0	NA	NA	NA	25	18	165	166	500	82	114	342	0	0	4	0	0	0.008
.	19.01.15-23.43.39-1-118325	33	1	1	1	0	1	0	0	0	0	0	NA	NA	NA	7	10	165	165	493	0	0	0	0	2	0	0	0.012	0
.	19.01.15-23.43.39-1-118326	117	6	6	3	0	2	559	5	5	0	0	NA	NA	NA	27	35	173	172	503	89	121	349	0	5	14	0	0.029	0.028
.	19.01.15-23.43.41-1-118327	62	2	2	0	0	0	545	1	1	0	0	NA	NA	NA	24	27	168	170	502	81	118	346	0	2	2	0	0.012	0.004
.	19.01.15-23.43.41-1-118328	116	6	6	3	0	3	556	4	4	0	0	NA	NA	NA	36	38	169	172	510	84	120	352	2	0	9	0.012	0	0.018
.	19.01.15-23.43.45-1-118329	121	9	9	2	0	2	551	7	7	0	0	NA	NA	NA	38	35	168	172	508	84	118	349	8	0	17	0.048	0	0.033
.	19.01.15-23.43.45-1-118330	124	7	7	2	0	2	565	6	6	0	0	NA	NA	NA	50	51	172	176	516	90	121	354	1	7	8	0.006	0.04	0.016
.	19.01.15-23.43.47-1-118331	92	5	5	0	0	0	556	3	3	0	0	NA	NA	NA	27	31	164	167	513	83	115	358	0	5	7	0	0.03	0.014
.	19.01.15-23.43.55-1-118353	202	23	23	4	0	4	562	19	19	0	0	NA	NA	NA	59	51	172	173	519	89	119	354	35	16	32	0.203	0.092	0.062
.	19.01.15-23.43.55-1-118354	126	9	9	1	0	1	546	8	8	0	0	NA	NA	NA	45	35	168	167	513	82	115	349	6	8	8	0.036	0.048	0.016
.	19.01.15-23.43.55-1-118355	182	8	8	2	0	1	572	6	6	0	0	NA	NA	NA	43	57	170	177	523	88	121	363	3	0	30	0.018	0	0.057
.	19.01.15-23.44.00-1-118360	269	23	23	9	0	7	589	21	21	0	0	NA	NA	NA	92	73	181	180	525	94	128	367	18	0	70	0.099	0	0.133
.	19.01.15-23.44.04-1-118363	65	6	6	3	0	3	546	5	5	0	0	NA	NA	NA	29	32	168	172	505	85	120	341	9	0	6	0.054	0	0.012
.	19.01.15-23.44.06-1-118365	122	5	5	1	0	1	553	4	4	0	0	NA	NA	NA	35	36	169	170	510	86	119	348	3	0	3	0.018	0	0.006
.	19.01.15-23.44.15-1-118372	123	15	15	5	0	4	554	12	12	0	0	NA	NA	NA	39	36	169	172	508	87	119	348	6	11	16	0.036	0.064	0.031
.	19.01.15-23.44.16-1-118374	61	3	3	1	0	1	149	2	2	0	0	NA	NA	NA	15	12	169	165	491	19	32	98	5	3	2	0.03	0.018	0.004
.	19.01.15-23.44.18-1-118375	34	1	1	0	0	0	0	0	0	0	0	NA	NA	NA	8	10	166	166	491	0	0	0	0	0	0	0	0	0
.	19.01.15-23.44.24-1-118376	118	11	11	2	0	2	566	10	10	0	0	NA	NA	NA	36	53	171	174	521	86	118	362	0	1	20	0	0.006	0.038
.	19.01.15-23.44.24-1-118377	30	1	1	0	0	0	0	0	0	0	0	NA	NA	NA	5	8	164	164	493	0	0	0	0	0	0	0	0	0
.	19.01.15-23.44.26-1-118378	65	2	2	1	0	1	499	1	1	0	0	NA	NA	NA	13	24	167	166	504	74	102	323	1	0	1	0.006	0	0.002
.	19.01.15-23.44.27-1-118379	90	5	5	0	0	0	547	3	3	0	0	NA	NA	NA	27	30	174	165	504	87	114	346	12	0	2	0.069	0	0.004
.	19.01.15-23.44.31-1-118380	178	28	28	6	0	5	556	26	26	0	0	NA	NA	NA	51	37	172	171	507	87	117	352	29	38	41	0.169	0.222	0.081
.	19.01.15-23.44.31-1-118381	59	2	2	1	0	1	248	1	1	0	0	NA	NA	NA	15	16	166	166	497	42	54	152	0	0	3	0	0	0.006
.	19.01.15-23.44.37-1-118382	121	7	7	5	0	3	550	6	6	0	0	NA	NA	NA	48	39	166	170	516	80	115	355	0	7	15	0	0.041	0.029
.	19.01.15-23.44.39-1-118384	125	20	20	5	0	4	562	18	18	0	0	NA	NA	NA	36	44	176	174	507	91	117	354	18	25	11	0.102	0.144	0.022
.	19.01.15-23.44.41-1-118385	144	10	10	4	0	4	558	8	8	0	0	NA	NA	NA	40	44	169	168	520	85	119	354	9	0	20	0.053	0	0.038
.	19.01.15-23.44.41-1-118386	157	14	14	3	0	2	560	11	11	0	0	NA	NA	NA	55	45	170	173	515	84	122	354	10	3	29	0.059	0.017	0.056
.	19.01.15-23.44.43-1-118387	125	6	6	0	0	0	544	4	4	0	0	NA	NA	NA	38	24	167	170	500	86	116	342	3	0	14	0.018	0	0.028
.	19.01.15-23.44.55-1-118409	67	2	2	0	0	0	543	1	1	0	0	NA	NA	NA	25	24	166	164	507	83	111	349	0	3	3	0	0.018	0.006
.	19.01.15-23.45.02-1-118416	61	2	2	0	0	0	301	1	1	0	0	NA	NA	NA	17	19	168	170	494	50	63	188	0	0	2	0	0	0.004
.	19.01.15-23.45.04-1-118421	94	11	11	3	0	2	558	10	10	0	0	NA	NA	NA	30	37	171	169	510	89	117	352	5	13	16	0.029	0.077	0.031
.	19.01.15-23.45.08-1-118430	90	10	10	2	0	2	551	8	8	0	0	NA	NA	NA	33	35	171	174	503	85	122	344	4	9	11	0.023	0.052	0.022
.	19.01.15-23.45.12-1-118431	64	3	3	0	0	0	505	2	2	0	0	NA	NA	NA	19	20	165	165	503	77	107	321	0	0	3	0	0	0.006
.	19.01.15-23.45.12-1-118432	216	30	30	10	0	8	578	29	29	0	0	NA	NA	NA	61	63	172	182	522	86	128	364	43	7	53	0.25	0.038	0.102
.	19.01.15-23.45.12-1-118434	145	9	9	1	0	1	560	8	8	0	0	NA	NA	NA	51	44	171	176	510	84	122	354	11	1	5	0.064	0.006	0.01
.	19.01.15-23.45.24-1-118438	150	6	6	1	0	0	551	4	4	0	0	NA	NA	NA	50	43	173	169	514	84	114	353	4	0	8	0.023	0	0.016
.	19.01.15-23.45.24-1-118439	399	46	46	12	0	9	642	43	43	0	0	NA	NA	NA	115	129	189	197	556	103	145	394	84	23	60	0.444	0.117	0.108
.	19.01.15-23.45.26-1-118440	65	2	2	0	0	0	540	1	1	0	0	NA	NA	NA	30	29	169	168	505	80	116	344	0	1	2	0	0.006	0.004
.	19.01.15-23.45.29-1-118441	32	1	1	0	0	0	0	0	0	0	0	NA	NA	NA	6	9	166	164	492	0	0	0	0	0	5	0	0	0.01
.	19.01.15-23.45.31-1-118443	110	9	9	2	0	2	547	7	7	0	0	NA	NA	NA	48	37	171	168	511	82	112	353	8	7	5	0.047	0.042	0.01
.	19.01.15-23.45.32-1-118444	150	6	6	4	0	3	561	5	5	0	0	NA	NA	NA	47	44	173	170	514	88	117	356	0	11	14	0	0.065	0.027
.	19.01.15-23.45.34-1-118445	34	1	1	0	0	0	0	0	0	0	0	NA	NA	NA	13	9	163	167	492	0	0	0	0	0	0	0	0	0
.	19.01.15-23.45.35-1-118446	144	10	10	2	0	2	549	9	9	0	0	NA	NA	NA	40	39	167	172	513	82	118	349	12	10	12	0.072	0.058	0.023
.	19.01.15-23.45.36-1-118447	94	8	8	3	0	3	555	5	5	0	0	NA	NA	NA	40	37	170	170	510	84	118	353	0	7	19	0	0.041	0.037
.	19.01.15-23.45.38-1-118448	111	7	7	1	0	1	546	6	6	0	0	NA	NA	NA	46	32	166	168	511	83	112	351	9	4	5	0.054	0.024	0.01
.	19.01.15-23.45.41-1-118449	122	13	13	4	0	3	556	12	12	0	0	NA	NA	NA	34	43	168	171	517	82	118	356	13	0	21	0.077	0	0.041
.	19.01.15-23.45.50-1-118467	263	24	24	8	0	7	578	18	18	0	0	NA	NA	NA	82	64	183	172	522	96	119	363	43	17	25	0.235	0.099	0.048
.	19.01.15-23.45.52-1-118469	89	12	12	5	0	5	539	11	11	0	0	NA	NA	NA	22	24	170	169	498	84	113	342	1	12	11	0.006	0.071	0.022
.	19.01.15-23.45.57-1-118475	32	1	1	0	0	0	0	0	0	0	0	NA	NA	NA	7	8	163	168	490	0	0	0	0	0	1	0	0	0.002
.	19.01.15-23.45.58-1-118478	240	60	60	20	0	16	581	55	55	0	0	NA	NA	NA	63	70	181	174	528	96	120	365	66	23	88	0.365	0.132	0.167
.	19.01.15-23.45.59-1-118480	264	21	21	5	0	1	588	17	17	0	0	NA	NA	NA	81	71	179	177	528	97	124	367	29	10	34	0.162	0.056	0.064
.	19.01.15-23.45.59-1-118481	178	18	18	6	0	4	575	16	16	0	0	NA	NA	NA	56	53	179	169	518	95	118	362	8	15	25	0.045	0.089	0.048
.	19.01.15-23.46.00-1-118482	146	20	20	3	0	3	568	18	18	0	0	NA	NA	NA	37	49	171	173	518	87	121	360	29	27	8	0.17	0.156	0.015
.	19.01.15-23.46.08-1-118489	172	29	29	10	0	7	570	24	24	0	0	NA	NA	NA	44	53	175	173	518	93	117	360	21	27	33	0.12	0.156	0.064
.	19.01.15-23.46.12-1-118490	89	3	3	1	0	1	552	2	2	0	0	NA	NA	NA	28	40	171	166	516	83	113	356	2	4	3	0.012	0.024	0.006
.	19.01.15-23.46.29-1-118494	32	1	1	1	0	1	0	0	0	0	0	NA	NA	NA	10	8	163	165	493	0	0	0	0	0	2	0	0	0.004
.	19.01.15-23.46.32-1-118495	211	18	18	5	0	4	595	15	15	0	0	NA	NA	NA	62	82	173	181	541	88	126	381	13	17	34	0.075	0.094	0.063
.	19.01.15-23.46.36-1-118498	303	32	32	10	0	7	628	30	30	0	0	NA	NA	NA	89	112	187	186	552	98	133	397	35	15	56	0.187	0.081	0.101
.	19.01.15-23.46.37-1-118499	301	52	52	16	0	12	588	48	48	0	0	NA	NA	NA	89	75	179	179	530	96	126	366	34	72	60	0.19	0.402	0.113
.	19.01.15-23.46.39-1-118500	176	35	35	11	0	6	585	32	32	0	0	NA	NA	NA	55	73	184	179	523	97	125	363	29	34	57	0.158	0.19	0.109
.	19.01.15-23.46.42-1-118501	32	1	1	0	0	0	0	0	0	0	0	NA	NA	NA	9	7	166	164	490	0	0	0	0	0	0	0	0	0
.	19.01.15-23.46.43-1-118502	34	1	1	0	0	0	0	0	0	0	0	NA	NA	NA	7	9	166	165	491	0	0	0	0	0	2	0	0	0.004
.	19.01.15-23.46.45-1-118503	122	5	5	1	0	1	557	3	3	0	0	NA	NA	NA	50	43	168	174	514	85	118	354	4	10	4	0.024	0.057	0.008
.	19.01.15-23.46.45-1-118504	154	9	9	0	0	0	570	7	7	0	0	NA	NA	NA	35	54	175	172	520	89	119	362	12	5	9	0.069	0.029	0.017
.	19.01.15-23.46.56-1-118528	187	19	19	5	0	3	574	18	18	0	0	NA	NA	NA	48	55	174	176	518	91	125	358	33	9	27	0.19	0.051	0.052
.	19.01.15-23.47.09-1-118547	121	8	8	2	0	2	542	7	7	0	0	NA	NA	NA	40	31	171	166	507	81	113	348	5	0	18	0.029	0	0.036
.	19.01.15-23.47.16-1-118551	63	3	3	1	0	1	542	2	2	0	0	NA	NA	NA	25	22	170	167	498	84	114	344	2	1	1	0.012	0.006	0.002
.	19.01.15-23.47.16-1-118552	91	7	7	1	0	1	554	5	5	0	0	NA	NA	NA	51	47	176	177	507	85	124	345	3	2	15	0.017	0.011	0.03
.	19.01.15-23.47.22-1-118553	63	3	3	0	0	0	553	2	2	0	0	NA	NA	NA	22	32	167	169	509	83	119	351	2	0	2	0.012	0	0.004
.	19.01.15-23.47.29-1-118554	116	10	10	1	0	1	547	8	8	0	0	NA	NA	NA	35	31	169	171	504	84	116	347	2	9	12	0.012	0.053	0.024
.	19.01.15-23.47.29-1-118555	257	24	24	4	0	4	585	22	22	0	0	NA	NA	NA	74	77	178	172	540	90	119	376	20	25	42	0.112	0.145	0.078
.	19.01.15-23.47.30-1-118556	58	3	3	1	0	1	541	2	2	0	0	NA	NA	NA	20	25	173	165	500	86	111	344	0	0	8	0	0	0.016
.	19.01.15-23.47.31-1-118557	66	3	3	1	0	1	542	0	0	0	0	NA	NA	NA	27	29	170	169	503	84	116	342	0	0	5	0	0	0.01
.	19.01.15-23.47.35-1-118558	97	8	8	1	0	1	548	5	5	0	0	NA	NA	NA	36	34	170	166	511	84	112	352	2	4	18	0.012	0.024	0.035
.	19.01.15-23.47.36-1-118559	92	5	5	2	0	2	550	4	4	0	0	NA	NA	NA	31	33	167	173	506	83	119	348	3	6	6	0.018	0.035	0.012
.	19.01.15-23.47.38-1-118560	199	36	36	6	0	6	567	34	34	0	0	NA	NA	NA	49	48	171	172	518	88	121	358	43	11	33	0.251	0.064	0.064
.	19.01.15-23.47.44-1-118561	66	4	4	0	0	0	545	2	2	0	0	NA	NA	NA	30	31	167	171	506	81	117	347	1	0	7	0.006	0	0.014
.	19.01.15-23.47.45-1-118562	123	5	5	1	0	1	554	4	4	0	0	NA	NA	NA	31	41	172	172	510	86	117	351	4	6	4	0.023	0.035	0.008
.	19.01.15-23.47.50-1-118564	292	39	39	12	0	10	591	38	38	0	0	NA	NA	NA	90	73	180	178	528	96	124	371	43	22	53	0.239	0.124	0.1
.	19.01.15-23.47.50-1-118581	122	14	14	6	0	5	566	11	11	0	0	NA	NA	NA	34	46	171	170	518	87	119	360	9	5	12	0.053	0.029	0.023
.	19.01.15-23.47.52-1-118583	198	20	20	7	0	5	577	19	19	0	0	NA	NA	NA	57	59	177	175	520	91	122	364	29	25	22	0.164	0.143	0.042
.	19.01.15-23.47.54-1-118587	185	11	11	3	0	3	570	10	10	0	0	NA	NA	NA	60	55	173	177	518	86	125	359	7	12	14	0.04	0.068	0.027
.	19.01.15-23.48.03-1-118595	31	1	1	1	0	1	0	0	0	0	0	NA	NA	NA	7	11	165	165	494	0	0	0	0	0	0	0	0	0
.	19.01.15-23.48.11-1-118600	58	2	2	1	0	1	298	1	1	0	0	NA	NA	NA	19	12	167	165	493	53	58	187	0	2	0	0	0.012	0
.	19.01.15-23.48.11-1-118601	93	5	5	1	0	1	549	4	4	0	0	NA	NA	NA	36	33	169	169	508	83	113	353	4	3	8	0.024	0.018	0.016
.	19.01.15-23.48.18-1-118605	115	10	10	3	0	3	546	9	9	0	0	NA	NA	NA	47	34	170	166	511	85	114	347	10	8	24	0.059	0.048	0.047
.	19.01.15-23.48.20-1-118606	57	2	2	1	0	1	150	1	1	0	0	NA	NA	NA	15	16	166	163	500	25	28	97	0	0	2	0	0	0.004
.	19.01.15-23.48.21-1-118607	153	18	18	3	0	3	565	16	16	0	0	NA	NA	NA	47	49	172	171	519	87	119	359	16	17	25	0.093	0.099	0.048
.	19.01.15-23.48.22-1-118608	124	10	10	4	0	4	553	9	9	0	0	NA	NA	NA	45	41	173	170	511	83	118	352	14	8	21	0.081	0.047	0.041
.	19.01.15-23.48.27-1-118610	121	4	4	1	0	0	551	3	3	0	0	NA	NA	NA	29	32	165	169	511	80	117	354	5	2	6	0.03	0.012	0.012
.	19.01.15-23.48.28-1-118611	92	4	4	1	0	1	556	3	3	0	0	NA	NA	NA	26	35	172	169	507	89	117	350	0	4	3	0	0.024	0.006
.	19.01.15-23.48.37-1-118612	93	12	12	2	0	2	550	11	11	0	0	NA	NA	NA	22	36	168	171	510	83	118	349	1	9	20	0.006	0.053	0.039
.	19.01.15-23.48.41-1-118613	33	1	1	0	0	0	0	0	0	0	0	NA	NA	NA	9	13	165	165	496	0	0	0	0	0	2	0	0	0.004
.	19.01.15-23.48.41-1-118614	59	2	2	1	0	1	539	1	1	0	0	NA	NA	NA	28	23	167	166	503	80	116	343	3	0	3	0.018	0	0.006
.	19.01.15-23.48.42-1-118615	154	9	9	6	0	6	568	8	8	0	0	NA	NA	NA	34	48	174	171	516	88	116	364	8	13	6	0.046	0.076	0.012
.	19.01.15-23.48.44-1-118616	32	1	1	0	0	0	0	0	0	0	0	NA	NA	NA	10	7	166	163	491	0	0	0	0	0	0	0	0	0
.	19.01.15-23.48.44-1-118617	63	2	2	0	0	0	543	1	1	0	0	NA	NA	NA	25	28	172	168	501	84	113	346	8	0	0	0.047	0	0
.	19.01.15-23.48.45-1-118618	120	4	4	1	0	1	555	2	2	0	0	NA	NA	NA	37	40	172	174	507	83	122	350	0	5	3	0	0.029	0.006
.	19.01.15-23.48.46-1-118619	357	30	30	5	0	2	619	28	28	0	0	NA	NA	NA	105	113	186	183	557	99	130	390	25	31	52	0.134	0.169	0.093
.	19.01.15-23.48.55-1-118641	62	4	4	1	0	0	549	2	2	0	0	NA	NA	NA	21	30	169	169	505	83	119	347	0	6	6	0	0.036	0.012
.	19.01.15-23.48.57-1-118643	112	10	10	5	0	5	554	8	8	0	0	NA	NA	NA	34	36	173	166	510	87	114	353	14	12	9	0.081	0.072	0.018
.	19.01.15-23.48.57-1-118645	414	22	22	2	0	1	622	21	21	0	0	NA	NA	NA	124	110	179	185	559	89	132	401	36	3	43	0.201	0.016	0.077
.	19.01.15-23.48.58-1-118646	204	40	40	5	0	2	570	36	36	0	0	NA	NA	NA	58	64	177	178	522	89	123	358	17	32	38	0.096	0.18	0.073
.	19.01.15-23.49.00-1-118650	59	2	2	1	0	1	201	0	0	0	0	NA	NA	NA	8	13	164	164	498	27	48	126	0	0	1	0	0	0.002
.	19.01.15-23.49.03-1-118654	63	3	3	2	0	2	534	2	2	0	0	NA	NA	NA	35	25	166	167	505	77	115	342	0	3	7	0	0.018	0.014
.	19.01.15-23.49.04-1-118656	64	2	2	0	0	0	544	1	1	0	0	NA	NA	NA	17	25	166	169	503	82	116	346	0	5	2	0	0.03	0.004
.	19.01.15-23.49.11-1-118670	91	6	6	1	0	0	547	5	5	0	0	NA	NA	NA	38	38	169	170	512	83	117	347	9	0	7	0.053	0	0.014
.	19.01.15-23.49.18-1-118675	61	2	2	1	0	1	541	1	1	0	0	NA	NA	NA	28	26	171	168	500	85	115	341	7	4	0	0.041	0.024	0
.	19.01.15-23.49.18-1-118676	241	44	44	12	0	7	594	43	43	0	0	NA	NA	NA	76	79	181	178	533	94	127	373	70	25	52	0.387	0.14	0.098
.	19.01.15-23.49.22-1-118677	216	26	26	6	0	5	580	23	23	0	0	NA	NA	NA	73	70	172	177	534	85	125	370	26	35	18	0.151	0.198	0.034
.	19.01.15-23.49.25-1-118678	89	4	4	1	0	1	542	3	3	0	0	NA	NA	NA	19	21	168	170	496	82	117	343	0	5	1	0	0.029	0.002
.	19.01.15-23.49.31-1-118679	59	2	2	0	0	0	152	1	1	0	0	NA	NA	NA	18	16	164	167	498	23	31	98	0	0	2	0	0	0.004
.	19.01.15-23.49.35-1-118680	32	1	1	0	0	0	0	0	0	0	0	NA	NA	NA	10	10	164	166	493	0	0	0	2	0	0	0.012	0	0
.	19.01.15-23.49.38-1-118681	159	21	21	5	0	3	558	17	17	0	0	NA	NA	NA	43	42	176	170	509	90	118	350	21	13	29	0.119	0.076	0.057
.	19.01.15-23.49.39-1-118683	33	1	1	0	0	0	0	0	0	0	0	NA	NA	NA	7	9	166	165	491	0	0	0	0	0	1	0	0	0.002
.	19.01.15-23.49.39-1-118684	58	3	3	0	0	0	547	2	2	0	0	NA	NA	NA	23	28	168	170	503	83	118	346	2	4	1	0.012	0.024	0.002
.	19.01.15-23.49.41-1-118685	199	15	15	3	0	2	572	14	14	0	0	NA	NA	NA	54	56	174	171	524	91	118	363	35	8	22	0.201	0.047	0.042
.	19.01.15-23.49.44-1-118686	84	4	4	2	0	2	547	3	3	0	0	NA	NA	NA	36	28	166	169	506	83	115	349	7	6	1	0.042	0.036	0.002
.	19.01.15-23.49.52-1-118705	216	21	21	4	0	3	578	18	18	0	0	NA	NA	NA	61	68	172	181	528	87	124	367	13	22	33	0.076	0.122	0.062
.	19.01.15-23.49.56-1-118710	121	11	11	5	0	3	545	8	8	0	0	NA	NA	NA	34	27	169	169	502	84	116	345	1	9	13	0.006	0.053	0.026
.	19.01.15-23.50.02-1-118716	154	10	10	3	0	1	567	8	8	0	0	NA	NA	NA	56	58	177	175	519	87	120	360	22	9	31	0.124	0.051	0.06
.	19.01.15-23.50.02-1-118721	201	19	19	6	0	5	575	16	16	0	0	NA	NA	NA	65	61	171	177	526	86	123	366	17	9	18	0.099	0.051	0.034
.	19.01.15-23.50.08-1-118725	114	6	6	0	0	0	561	4	4	0	0	NA	NA	NA	31	39	171	174	507	85	125	351	7	5	7	0.041	0.029	0.014
.	19.01.15-23.50.13-1-118727	91	7	7	0	0	0	544	6	6	0	0	NA	NA	NA	29	26	167	169	503	81	116	347	6	4	1	0.036	0.024	0.002
.	19.01.15-23.50.16-1-118731	91	3	3	0	0	0	536	2	2	0	0	NA	NA	NA	37	22	167	166	502	81	110	345	7	3	0	0.042	0.018	0
.	19.01.15-23.50.17-1-118732	34	1	1	0	0	0	0	0	0	0	0	NA	NA	NA	17	7	163	166	491	0	0	0	0	1	0	0	0.006	0
.	19.01.15-23.50.21-1-118733	35	1	1	0	0	0	0	0	0	0	0	NA	NA	NA	12	12	164	166	495	0	0	0	0	4	0	0	0.024	0
.	19.01.15-23.50.24-1-118734	58	2	2	0	0	0	251	1	1	0	0	NA	NA	NA	14	16	167	165	497	40	52	159	0	2	1	0	0.012	0.002
.	19.01.15-23.50.26-1-118735	182	11	11	1	0	1	577	8	8	0	0	NA	NA	NA	56	59	174	175	523	88	123	366	15	8	6	0.086	0.046	0.011
.	19.01.15-23.50.27-1-118736	31	1	1	0	0	0	0	0	0	0	0	NA	NA	NA	9	9	164	166	492	0	0	0	0	1	0	0	0.006	0
.	19.01.15-23.50.29-1-118737	93	4	4	1	0	1	547	3	3	0	0	NA	NA	NA	27	26	165	165	509	80	113	354	7	3	10	0.042	0.018	0.02
.	19.01.15-23.50.31-1-118739	202	13	13	3	0	2	555	11	11	0	0	NA	NA	NA	81	44	167	174	516	83	120	352	17	5	27	0.102	0.029	0.052
.	19.01.15-23.50.32-1-118740	60	2	2	0	0	0	351	1	1	0	0	NA	NA	NA	25	20	164	167	502	47	72	232	0	0	3	0	0	0.006
.	19.01.15-23.50.33-1-118745	231	30	30	11	0	9	572	28	28	0	0	NA	NA	NA	65	60	173	175	525	85	121	366	38	13	42	0.22	0.074	0.08
.	19.01.15-23.50.33-1-118746	95	3	3	1	0	1	549	2	2	0	0	NA	NA	NA	39	34	169	170	508	84	117	348	6	0	7	0.036	0	0.014
.	19.01.15-23.50.33-1-118747	56	2	2	0	0	0	540	0	0	0	0	NA	NA	NA	22	21	166	168	500	81	114	345	3	1	0	0.018	0.006	0
.	19.01.15-23.50.34-1-118748	203	26	26	12	0	7	571	22	22	0	0	NA	NA	NA	71	55	172	174	522	85	124	362	39	14	49	0.227	0.08	0.094
.	19.01.15-23.50.44-1-118753	65	4	4	0	0	0	544	3	3	0	0	NA	NA	NA	24	27	168	166	506	83	114	347	3	0	6	0.018	0	0.012
.	19.01.15-23.50.46-1-118754	119	5	5	2	0	2	548	3	3	0	0	NA	NA	NA	25	31	173	166	505	86	115	347	4	0	12	0.023	0	0.024
.	19.01.15-23.50.47-1-118755	60	2	2	0	0	0	352	1	1	0	0	NA	NA	NA	16	16	165	166	498	52	79	221	1	0	0	0.006	0	0
.	19.01.15-23.50.48-1-118756	95	9	9	1	0	1	558	8	8	0	0	NA	NA	NA	28	38	170	171	510	85	119	354	37	12	0	0.218	0.07	0
.	19.01.15-23.50.50-1-118774	34	1	1	0	0	0	0	0	0	0	0	NA	NA	NA	4	8	166	164	491	0	0	0	0	0	0	0	0	0
.	19.01.15-23.50.53-1-118777	149	32	32	10	0	10	561	30	30	0	0	NA	NA	NA	55	49	174	174	514	91	117	353	40	18	43	0.23	0.103	0.084
.	19.01.15-23.50.57-1-118783	94	8	8	1	0	1	548	7	7	0	0	NA	NA	NA	31	33	171	170	505	86	114	348	3	2	16	0.018	0.012	0.032
.	19.01.15-23.51.00-1-118786	124	12	12	1	0	1	567	9	9	0	0	NA	NA	NA	39	51	171	173	520	84	120	363	10	9	12	0.058	0.052	0.023
.	19.01.15-23.51.00-1-118788	150	9	9	6	0	4	556	8	8	0	0	NA	NA	NA	56	42	173	173	509	86	120	350	26	0	4	0.15	0	0.008
.	19.01.15-23.51.04-1-118790	61	2	2	0	0	0	541	1	1	0	0	NA	NA	NA	25	26	168	165	506	84	112	345	3	0	4	0.018	0	0.008
.	19.01.15-23.51.12-1-118803	95	11	11	3	0	3	549	10	10	0	0	NA	NA	NA	33	25	168	167	503	84	116	349	0	15	15	0	0.09	0.03
.	19.01.15-23.51.19-1-118807	243	17	17	3	0	3	587	16	16	0	0	NA	NA	NA	73	76	175	185	529	91	128	368	31	13	31	0.177	0.07	0.059
.	19.01.15-23.51.19-1-118808	198	38	38	11	0	10	575	34	34	0	0	NA	NA	NA	50	64	175	177	525	89	123	363	59	34	43	0.337	0.192	0.082
.	19.01.15-23.51.19-1-118809	178	20	20	3	0	3	574	18	18	0	0	NA	NA	NA	63	59	172	172	528	87	120	367	36	4	33	0.209	0.023	0.062
.	19.01.15-23.51.23-1-118810	154	7	7	1	0	1	559	5	5	0	0	NA	NA	NA	47	50	173	169	521	87	115	357	5	6	5	0.029	0.036	0.01
.	19.01.15-23.51.28-1-118811	147	7	7	1	0	1	558	6	6	0	0	NA	NA	NA	54	45	171	169	518	86	113	359	4	1	10	0.023	0.006	0.019
.	19.01.15-23.51.28-1-118812	303	58	58	19	0	15	602	54	54	0	0	NA	NA	NA	81	80	174	183	536	91	130	381	84	40	74	0.483	0.219	0.138
.	19.01.15-23.51.45-1-118813	176	21	21	5	0	4	574	18	18	0	0	NA	NA	NA	62	64	178	179	520	92	123	359	12	38	12	0.067	0.212	0.023
.	19.01.15-23.51.57-1-118838	31	1	1	0	0	0	0	0	0	0	0	NA	NA	NA	5	11	167	164	493	0	0	0	0	0	2	0	0	0.004
.	19.01.15-23.51.57-1-118839	119	8	8	2	0	2	563	7	7	0	0	NA	NA	NA	39	51	180	172	512	93	118	352	11	0	24	0.061	0	0.047
.	19.01.15-23.51.59-1-118842	97	8	8	1	0	1	544	6	6	0	0	NA	NA	NA	21	25	172	168	498	88	117	339	4	1	10	0.023	0.006	0.02
.	19.01.15-23.51.59-1-118843	87	3	3	0	0	0	554	2	2	0	0	NA	NA	NA	26	28	167	172	502	85	119	350	0	0	10	0	0	0.02
.	19.01.15-23.52.08-1-118849	100	8	8	2	0	1	553	6	6	0	0	NA	NA	NA	31	35	172	172	504	88	120	345	14	18	1	0.081	0.105	0.002
.	19.01.15-23.52.10-1-118852	61	2	2	0	0	0	544	1	1	0	0	NA	NA	NA	28	32	171	170	504	83	114	347	0	0	11	0	0	0.022
.	19.01.15-23.52.17-1-118856	90	3	3	0	0	0	536	2	2	0	0	NA	NA	NA	24	19	170	165	497	84	111	341	10	0	4	0.059	0	0.008
.	19.01.15-23.52.19-1-118857	259	18	18	7	0	4	593	16	16	0	0	NA	NA	NA	85	82	180	177	538	95	121	377	44	23	25	0.244	0.13	0.046
.	19.01.15-23.52.20-1-118858	242	40	40	8	0	7	599	37	37	0	0	NA	NA	NA	61	81	187	172	535	100	119	380	62	36	42	0.332	0.209	0.079
.	19.01.15-23.52.24-1-118859	122	18	18	4	0	4	562	15	15	0	0	NA	NA	NA	32	49	172	174	516	85	119	358	19	23	16	0.11	0.132	0.031
.	19.01.15-23.52.26-1-118860	60	2	2	1	0	1	201	1	1	0	0	NA	NA	NA	18	24	170	168	499	30	46	125	0	1	2	0	0.006	0.004
.	19.01.15-23.52.44-1-118865	294	29	29	9	0	8	593	24	24	0	0	NA	NA	NA	88	74	176	185	526	93	133	367	45	15	31	0.256	0.081	0.059
.	19.01.15-23.52.44-1-118866	66	2	2	0	0	0	538	1	1	0	0	NA	NA	NA	27	20	169	166	498	84	113	341	0	4	2	0	0.024	0.004
.	19.01.15-23.52.58-1-118892	112	6	6	2	0	2	549	5	5	0	0	NA	NA	NA	35	28	165	171	505	82	117	350	8	5	2	0.048	0.029	0.004
.	19.01.15-23.53.02-1-118907	65	6	6	2	0	2	545	5	5	0	0	NA	NA	NA	29	27	169	170	501	84	118	343	7	1	5	0.041	0.006	0.01
.	19.01.15-23.53.03-1-118908	120	14	14	6	0	5	554	11	11	0	0	NA	NA	NA	38	34	166	169	512	82	115	357	4	5	39	0.024	0.03	0.076
.	19.01.15-23.53.08-1-118912	179	22	22	5	0	4	572	20	20	0	0	NA	NA	NA	61	58	174	171	526	90	116	366	24	5	36	0.138	0.029	0.068
.	19.01.15-23.53.25-1-118926	33	1	1	0	0	0	0	0	0	0	0	NA	NA	NA	11	7	164	165	491	0	0	0	0	0	4	0	0	0.008
.	19.01.15-23.53.36-1-118927	38	1	1	0	0	0	0	0	0	0	0	NA	NA	NA	19	12	164	166	495	0	0	0	0	0	0	0	0	0
.	19.01.15-23.53.38-1-118928	65	2	2	0	0	0	531	1	1	0	0	NA	NA	NA	23	18	168	167	496	81	113	337	0	0	2	0	0	0.004
.	19.01.15-23.53.42-1-118929	96	4	4	1	0	1	548	3	3	0	0	NA	NA	NA	33	31	169	167	508	85	115	348	7	0	5	0.041	0	0.01
.	19.01.15-23.53.49-1-118930	246	18	18	6	0	5	585	16	16	0	0	NA	NA	NA	81	69	179	175	528	93	121	371	17	9	20	0.095	0.051	0.038
.	19.01.15-23.53.52-1-118949	33	1	1	0	0	0	0	0	0	0	0	NA	NA	NA	14	11	166	167	491	0	0	0	0	0	1	0	0	0.002
.	19.01.15-23.53.55-1-118953	34	1	1	0	0	0	0	0	0	0	0	NA	NA	NA	3	8	165	164	492	0	0	0	0	0	1	0	0	0.002
.	19.01.15-23.53.58-1-118956	96	3	3	0	0	0	551	2	2	0	0	NA	NA	NA	21	31	171	170	503	86	116	349	6	0	0	0.035	0	0
.	19.01.15-23.53.58-1-118958	63	2	2	1	0	1	536	1	1	0	0	NA	NA	NA	30	26	166	173	500	80	117	339	0	6	1	0	0.035	0.002
.	19.01.15-23.54.01-1-118962	142	9	9	3	0	3	559	8	8	0	0	NA	NA	NA	35	45	170	170	518	86	119	354	5	0	30	0.029	0	0.058
.	19.01.15-23.54.15-1-118970	145	12	12	4	0	2	556	9	9	0	0	NA	NA	NA	58	44	171	174	512	85	118	353	5	15	19	0.029	0.086	0.037
.	19.01.15-23.54.25-1-118972	63	2	2	1	0	1	500	1	1	0	0	NA	NA	NA	17	17	170	163	497	75	105	320	0	0	4	0	0	0.008
.	19.01.15-23.54.27-1-118973	125	12	12	1	0	1	552	10	10	0	0	NA	NA	NA	34	44	171	171	515	85	114	353	1	4	20	0.006	0.023	0.039
.	19.01.15-23.54.27-1-118974	58	2	2	0	0	0	50	1	1	0	0	NA	NA	NA	16	21	167	168	499	7	8	35	0	0	2	0	0	0.004
.	19.01.15-23.54.33-1-118975	120	7	7	2	0	2	547	6	6	0	0	NA	NA	NA	26	28	168	169	504	83	114	350	6	0	9	0.036	0	0.018
.	19.01.15-23.54.33-1-118976	32	1	1	0	0	0	0	0	0	0	0	NA	NA	NA	10	12	166	166	493	0	0	0	0	0	0	0	0	0
.	19.01.15-23.54.34-1-118977	33	1	1	0	0	0	0	0	0	0	0	NA	NA	NA	10	12	166	166	493	0	0	0	0	0	0	0	0	0
.	19.01.15-23.54.36-1-118978	174	17	17	5	0	4	565	14	14	0	0	NA	NA	NA	40	47	176	172	512	92	119	354	13	20	34	0.074	0.116	0.066
.	19.01.15-23.54.42-1-118980	60	2	2	1	0	1	545	1	1	0	0	NA	NA	NA	16	22	166	169	500	82	118	345	10	0	6	0.06	0	0.012
.	19.01.15-23.54.50-1-118982	152	8	8	4	0	3	555	6	6	0	0	NA	NA	NA	42	41	170	172	512	84	119	352	6	0	17	0.035	0	0.033
.	19.01.15-23.55.00-1-119008	145	7	7	1	0	0	548	6	6	0	0	NA	NA	NA	58	31	165	171	508	81	117	350	10	1	10	0.061	0.006	0.02
.	19.01.15-23.55.02-1-119010	216	12	12	3	0	1	579	10	10	0	0	NA	NA	NA	57	64	182	172	523	97	116	366	22	6	26	0.121	0.035	0.05
.	19.01.15-23.55.06-1-119012	94	6	6	0	0	0	548	5	5	0	0	NA	NA	NA	40	40	173	170	510	86	116	346	5	6	6	0.029	0.035	0.012
.	19.01.15-23.55.11-1-119020	444	45	45	17	0	13	627	38	38	0	0	NA	NA	NA	133	124	187	188	562	103	128	396	46	38	68	0.246	0.202	0.121
.	19.01.15-23.55.12-1-119021	210	10	10	4	0	4	583	8	8	0	0	NA	NA	NA	56	67	176	177	527	90	125	368	13	7	13	0.074	0.04	0.025
.	19.01.15-23.55.16-1-119029	94	6	6	2	0	1	547	5	5	0	0	NA	NA	NA	39	30	173	167	503	85	116	346	8	6	6	0.046	0.036	0.012
.	19.01.15-23.55.21-1-119030	33	1	1	1	0	1	0	0	0	0	0	NA	NA	NA	7	11	166	165	493	0	0	0	0	0	0	0	0	0
.	19.01.15-23.55.23-1-119031	90	5	5	2	0	1	547	4	4	0	0	NA	NA	NA	23	35	170	170	508	83	116	348	5	0	2	0.029	0	0.004
.	19.01.15-23.55.25-1-119032	71	3	3	1	0	1	536	2	2	0	0	NA	NA	NA	16	21	166	165	503	79	114	343	1	0	6	0.006	0	0.012
.	19.01.15-23.55.25-1-119033	157	12	12	6	0	5	565	11	11	0	0	NA	NA	NA	57	46	171	173	515	89	122	354	7	3	21	0.041	0.017	0.041
.	19.01.15-23.55.28-1-119034	59	2	2	0	0	0	528	1	1	0	0	NA	NA	NA	35	18	168	168	495	80	113	335	2	2	0	0.012	0.012	0
.	19.01.15-23.55.35-1-119036	88	7	7	1	0	1	540	6	6	0	0	NA	NA	NA	32	24	165	173	499	82	118	340	0	1	13	0	0.006	0.026
.	19.01.15-23.55.40-1-119037	33	1	1	0	0	0	0	0	0	0	0	NA	NA	NA	6	4	165	163	489	0	0	0	0	0	0	0	0	0
.	19.01.15-23.55.41-1-119038	93	4	4	1	0	0	537	3	3	0	0	NA	NA	NA	35	26	170	170	499	82	117	338	2	0	4	0.012	0	0.008
.	19.01.15-23.55.41-1-119039	152	18	18	6	0	3	573	16	16	0	0	NA	NA	NA	53	53	172	177	517	87	123	363	41	8	11	0.238	0.045	0.021
.	19.01.15-23.55.42-1-119040	119	7	7	2	0	2	545	6	6	0	0	NA	NA	NA	36	28	170	168	503	85	115	345	4	3	12	0.024	0.018	0.024
.	19.01.15-23.55.43-1-119041	62	2	2	0	0	0	350	1	1	0	0	NA	NA	NA	23	18	166	167	498	52	72	226	0	5	2	0	0.03	0.004
.	19.01.15-23.55.43-1-119042	117	4	4	0	0	0	546	3	3	0	0	NA	NA	NA	47	34	170	173	504	82	121	343	3	0	2	0.018	0	0.004
.	19.01.15-23.55.50-1-119044	155	8	8	1	0	1	572	7	7	0	0	NA	NA	NA	37	49	171	175	516	85	123	364	12	11	7	0.07	0.063	0.014
.	19.01.15-23.55.53-1-119064	257	15	15	8	0	5	575	14	14	0	0	NA	NA	NA	61	58	176	177	518	93	126	356	8	5	38	0.045	0.028	0.073
.	19.01.15-23.55.54-1-119066	97	6	6	3	0	2	549	5	5	0	0	NA	NA	NA	43	33	172	170	504	88	113	348	6	6	8	0.035	0.035	0.016
.	19.01.15-23.55.55-1-119068	215	23	23	5	0	5	579	17	17	0	0	NA	NA	NA	71	67	180	176	524	92	123	364	43	4	20	0.239	0.023	0.038
.	19.01.15-23.56.00-1-119074	61	4	4	2	0	2	544	3	3	0	0	NA	NA	NA	29	29	169	169	504	82	115	347	0	1	15	0	0.006	0.03
.	19.01.15-23.56.00-1-119075	149	8	8	3	0	3	566	6	6	0	0	NA	NA	NA	35	49	169	173	520	85	120	361	5	6	9	0.03	0.035	0.017
.	19.01.15-23.56.12-1-119081	38	1	1	0	0	0	0	0	0	0	0	NA	NA	NA	13	11	165	164	495	0	0	0	0	0	1	0	0	0.002
.	19.01.15-23.56.13-1-119082	293	18	18	4	0	2	612	14	14	0	0	NA	NA	NA	95	105	188	183	547	100	126	386	27	14	12	0.144	0.077	0.022
.	19.01.15-23.56.14-1-119086	129	7	7	0	0	0	566	6	6	0	0	NA	NA	NA	41	47	170	169	521	87	117	362	13	0	12	0.076	0	0.023
.	19.01.15-23.56.15-1-119087	152	8	8	3	0	1	557	7	7	0	0	NA	NA	NA	68	45	176	168	514	92	112	353	0	11	7	0	0.065	0.014
.	19.01.15-23.56.15-1-119088	153	18	18	7	0	5	565	15	15	0	0	NA	NA	NA	50	51	166	172	526	79	122	364	29	0	15	0.175	0	0.029
.	19.01.15-23.56.19-1-119089	95	8	8	2	0	2	546	6	6	0	0	NA	NA	NA	27	27	168	166	506	83	113	350	9	0	16	0.054	0	0.032
.	19.01.15-23.56.23-1-119090	92	7	7	1	0	1	551	5	5	0	0	NA	NA	NA	34	35	169	174	505	85	121	345	6	1	5	0.036	0.006	0.01
.	19.01.15-23.56.26-1-119091	30	1	1	0	0	0	0	0	0	0	0	NA	NA	NA	8	9	165	165	492	0	0	0	0	0	1	0	0	0.002
.	19.01.15-23.56.28-1-119092	129	11	11	4	0	4	551	10	10	0	0	NA	NA	NA	41	39	168	173	511	84	116	351	21	13	8	0.125	0.075	0.016
.	19.01.15-23.56.32-1-119093	66	3	3	1	0	1	398	2	2	0	0	NA	NA	NA	14	21	167	171	496	59	82	257	3	5	0	0.018	0.029	0
.	19.01.15-23.56.39-1-119096	117	7	7	1	0	1	556	5	5	0	0	NA	NA	NA	29	40	173	171	509	88	117	351	3	15	3	0.017	0.088	0.006
.	19.01.15-23.56.40-1-119097	58	2	2	0	0	0	201	0	0	0	0	NA	NA	NA	16	18	167	167	497	32	44	125	0	1	0	0	0.006	0
.	19.01.15-23.56.43-1-119098	90	4	4	2	0	2	552	3	3	0	0	NA	NA	NA	37	35	170	169	509	84	116	352	4	6	7	0.024	0.036	0.014
.	19.01.15-23.56.45-1-119099	32	1	1	0	0	0	0	0	0	0	0	NA	NA	NA	8	12	165	166	494	0	0	0	0	0	1	0	0	0.002
.	19.01.15-23.56.45-1-119100	63	2	2	0	0	0	149	1	1	0	0	NA	NA	NA	16	25	166	168	504	24	33	92	1	0	3	0.006	0	0.006
.	19.01.15-23.56.46-1-119102	83	8	8	1	0	1	543	5	5	0	0	NA	NA	NA	34	29	166	168	508	82	114	347	2	0	22	0.012	0	0.043
.	19.01.15-23.56.46-1-119103	63	2	2	1	0	0	522	1	1	0	0	NA	NA	NA	35	15	167	167	494	79	110	333	6	0	3	0.036	0	0.006
.	19.01.15-23.56.48-1-119104	145	11	11	1	0	1	574	7	7	0	0	NA	NA	NA	43	60	173	175	525	89	121	364	29	5	1	0.168	0.029	0.002
.	19.01.15-23.56.50-1-119106	115	7	7	2	0	1	558	5	5	0	0	NA	NA	NA	36	39	172	168	512	87	116	355	8	0	13	0.047	0	0.025
.	19.01.15-23.56.53-1-119125	206	23	23	6	0	5	588	20	20	0	0	NA	NA	NA	59	76	176	176	537	90	121	377	23	40	25	0.131	0.227	0.047
.	19.01.15-23.56.56-1-119129	182	26	26	8	0	6	573	23	23	0	0	NA	NA	NA	60	58	174	178	519	89	123	361	22	23	52	0.126	0.129	0.1
.	19.01.15-23.56.58-1-119131	64	4	4	0	0	0	535	3	3	0	0	NA	NA	NA	30	22	170	167	498	81	112	342	8	0	3	0.047	0	0.006
.	19.01.15-23.56.58-1-119134	34	1	1	1	0	1	0	0	0	0	0	NA	NA	NA	14	15	168	163	497	0	0	0	0	0	1	0	0	0.002
.	19.01.15-23.57.00-1-119136	121	5	5	2	0	2	554	3	3	0	0	NA	NA	NA	32	32	170	167	508	85	115	354	6	2	6	0.035	0.012	0.012
.	19.01.15-23.57.01-1-119138	34	1	1	0	0	0	0	0	0	0	0	NA	NA	NA	10	9	164	163	495	0	0	0	0	0	0	0	0	0
.	19.01.15-23.57.02-1-119139	170	16	16	2	0	2	559	14	14	0	0	NA	NA	NA	51	42	170	171	514	83	119	357	14	6	24	0.082	0.035	0.047
.	19.01.15-23.57.04-1-119140	125	8	8	0	0	0	551	7	7	0	0	NA	NA	NA	36	41	171	172	511	85	115	351	5	10	3	0.029	0.058	0.006
.	19.01.15-23.57.19-1-119157	127	4	4	0	0	0	558	3	3	0	0	NA	NA	NA	44	38	172	170	509	87	118	353	0	3	10	0	0.018	0.02
.	19.01.15-23.57.23-1-119158	245	19	19	5	0	5	589	15	15	0	0	NA	NA	NA	82	77	184	176	530	99	122	368	17	6	27	0.092	0.034	0.051
.	19.01.15-23.57.23-1-119159	267	29	29	8	0	5	602	24	24	0	0	NA	NA	NA	68	90	180	184	539	94	129	379	45	9	33	0.25	0.049	0.061
.	19.01.15-23.57.26-1-119160	86	4	4	1	0	1	550	3	3	0	0	NA	NA	NA	29	37	169	171	510	86	114	350	3	3	5	0.018	0.018	0.01
.	19.01.15-23.57.36-1-119161	86	4	4	0	0	0	536	2	2	0	0	NA	NA	NA	19	21	168	164	502	83	112	341	0	0	14	0	0	0.028
.	19.01.15-23.57.39-1-119162	272	32	32	10	0	8	584	29	29	0	0	NA	NA	NA	77	71	177	175	532	89	123	372	57	4	41	0.322	0.023	0.077
.	19.01.15-23.57.43-1-119163	174	30	30	6	0	5	566	24	24	0	0	NA	NA	NA	52	46	174	170	515	91	118	357	31	24	44	0.178	0.141	0.085
.	19.01.15-23.57.45-1-119164	65	3	3	1	0	1	546	2	2	0	0	NA	NA	NA	18	29	171	169	502	87	115	344	3	2	2	0.018	0.012	0.004
.	19.01.15-23.57.46-1-119165	62	4	4	0	0	0	545	3	3	0	0	NA	NA	NA	28	30	167	166	510	80	113	352	2	2	7	0.012	0.012	0.014
.	19.01.15-23.57.50-1-119167	205	17	17	4	0	4	582	15	15	0	0	NA	NA	NA	63	67	180	174	526	94	122	366	24	14	17	0.133	0.08	0.032
.	19.01.15-23.57.52-1-119185	151	13	13	2	0	2	563	12	12	0	0	NA	NA	NA	54	50	177	174	512	87	119	357	12	18	2	0.068	0.103	0.004
.	19.01.15-23.57.55-1-119189	92	5	5	1	0	1	548	4	4	0	0	NA	NA	NA	22	27	171	169	500	86	118	344	3	4	5	0.018	0.024	0.01
.	19.01.15-23.58.01-1-119197	206	22	22	6	0	5	569	19	19	0	0	NA	NA	NA	78	57	171	172	527	88	120	361	27	13	37	0.158	0.076	0.07
.	19.01.15-23.58.02-1-119198	118	4	4	1	0	1	560	2	2	0	0	NA	NA	NA	41	42	171	172	512	88	117	355	8	0	0	0.047	0	0
.	19.01.15-23.58.05-1-119199	92	4	4	1	0	1	542	3	3	0	0	NA	NA	NA	32	23	168	166	502	85	115	342	3	4	3	0.018	0.024	0.006
.	19.01.15-23.58.11-1-119204	87	6	6	3	0	3	546	4	4	0	0	NA	NA	NA	24	22	168	169	498	84	116	346	11	8	5	0.065	0.047	0.01
.	19.01.15-23.58.17-1-119208	88	3	3	1	0	1	545	2	2	0	0	NA	NA	NA	22	30	167	170	506	81	116	348	0	6	1	0	0.035	0.002
.	19.01.15-23.58.17-1-119209	167	11	11	3	0	3	584	9	9	0	0	NA	NA	NA	47	66	175	177	527	89	120	375	7	14	17	0.04	0.079	0.032
.	19.01.15-23.58.20-1-119210	175	34	34	13	0	10	565	32	32	0	0	NA	NA	NA	59	53	166	174	526	83	119	363	44	13	63	0.265	0.075	0.12
.	19.01.15-23.58.24-1-119212	39	1	1	0	0	0	0	0	0	0	0	NA	NA	NA	10	5	163	164	491	0	0	0	0	0	1	0	0	0.002
.	19.01.15-23.58.25-1-119213	148	26	26	5	0	5	562	21	21	0	0	NA	NA	NA	59	55	178	169	521	91	116	355	21	19	42	0.118	0.112	0.081
.	19.01.15-23.58.26-1-119214	95	10	10	2	0	2	556	9	9	0	0	NA	NA	NA	37	34	168	170	509	85	117	354	1	10	9	0.006	0.059	0.018
.	19.01.15-23.58.27-1-119215	61	2	2	0	0	0	539	0	0	0	0	NA	NA	NA	28	18	164	167	500	82	115	342	0	3	2	0	0.018	0.004
.	19.01.15-23.58.31-1-119216	64	2	2	0	0	0	538	1	1	0	0	NA	NA	NA	30	25	165	168	505	81	113	344	0	2	4	0	0.012	0.008
.	19.01.15-23.58.31-1-119217	58	4	4	2	0	2	550	3	3	0	0	NA	NA	NA	14	32	168	167	510	82	117	351	7	0	7	0.042	0	0.014
.	19.01.15-23.58.48-1-119218	235	18	18	6	0	5	593	16	16	0	0	NA	NA	NA	70	74	173	178	536	88	126	379	23	18	23	0.133	0.101	0.043
.	19.01.15-23.58.48-1-119219	148	16	16	4	0	3	553	14	14	0	0	NA	NA	NA	43	40	171	169	513	86	116	351	8	3	35	0.047	0.018	0.068
.	19.01.15-23.58.49-1-119220	93	9	9	3	0	2	560	7	7	0	0	NA	NA	NA	30	41	166	167	521	82	115	363	21	0	9	0.127	0	0.017
.	19.01.15-23.58.51-1-119238	118	14	14	8	0	4	556	12	12	0	0	NA	NA	NA	33	48	178	175	508	89	122	345	6	13	13	0.034	0.074	0.026
.	19.01.15-23.58.52-1-119240	37	1	1	1	0	1	0	0	0	0	0	NA	NA	NA	10	6	163	163	493	0	0	0	0	0	2	0	0	0.004
.	19.01.15-23.58.52-1-119241	171	12	12	3	0	3	560	10	10	0	0	NA	NA	NA	46	45	171	169	518	85	117	358	19	6	10	0.111	0.036	0.019
.	19.01.15-23.58.56-1-119246	140	19	19	4	0	3	550	16	16	0	0	NA	NA	NA	42	34	165	170	512	81	116	353	7	12	46	0.042	0.071	0.09
.	19.01.15-23.59.18-1-119268	119	5	5	1	0	1	559	3	3	0	0	NA	NA	NA	32	41	170	172	512	87	121	351	2	4	6	0.012	0.023	0.012
.	19.01.15-23.59.18-1-119269	65	3	3	1	0	1	543	2	2	0	0	NA	NA	NA	27	25	168	164	506	83	111	349	3	3	1	0.018	0.018	0.002
.	19.01.15-23.59.21-1-119270	60	2	2	0	0	0	541	1	1	0	0	NA	NA	NA	32	24	168	166	503	84	112	345	0	0	5	0	0	0.01
.	19.01.15-23.59.37-1-119271	312	36	36	14	0	12	612	33	33	0	0	NA	NA	NA	80	100	180	186	547	91	133	388	31	46	54	0.172	0.247	0.099
.	19.01.15-23.59.38-1-119272	94	4	4	0	0	0	542	3	3	0	0	NA	NA	NA	26	28	170	167	504	84	115	343	0	0	10	0	0	0.02
.	19.01.15-23.59.38-1-119273	91	4	4	2	0	2	534	3	3	0	0	NA	NA	NA	37	25	167	168	503	81	115	338	0	4	6	0	0.024	0.012
.	19.01.15-23.59.40-1-119275	32	1	1	0	0	0	0	0	0	0	0	NA	NA	NA	9	10	163	168	492	0	0	0	0	0	3	0	0	0.006
.	19.01.15-23.59.40-1-119276	61	2	2	1	0	1	401	1	1	0	0	NA	NA	NA	20	18	165	169	497	60	86	255	1	0	1	0.006	0	0.002
.	19.01.15-23.59.42-1-119277	32	1	1	0	0	0	0	0	0	0	0	NA	NA	NA	12	8	164	163	494	0	0	0	1	0	0	0.006	0	0
.	19.01.15-23.59.44-1-119278	34	1	1	0	0	0	0	0	0	0	0	NA	NA	NA	9	9	165	165	492	0	0	0	2	0	0	0.012	0	0
.	19.01.15-23.59.44-1-119279	96	4	4	1	0	1	535	2	2	0	0	NA	NA	NA	28	17	169	165	496	84	112	339	0	1	5	0	0.006	0.01
.	19.01.15-23.59.47-1-119280	246	29	29	4	0	3	589	26	26	0	0	NA	NA	NA	78	78	180	179	532	94	126	369	55	36	19	0.306	0.201	0.036
.	19.01.15-23.59.50-1-119282	125	8	8	2	0	2	558	7	7	0	0	NA	NA	NA	43	43	172	172	512	84	118	356	13	13	2	0.076	0.076	0.004
.	19.01.15-23.59.52-1-119300	236	32	32	8	0	6	577	28	28	0	0	NA	NA	NA	60	59	178	173	521	93	122	362	42	21	34	0.236	0.121	0.065
.	19.01.15-23.59.52-1-119301	31	1	1	0	0	0	0	0	0	0	0	NA	NA	NA	10	10	164	166	493	0	0	0	7	0	0	0.043	0	0
.	19.01.15-23.59.53-1-119302	172	8	8	5	0	5	562	7	7	0	0	NA	NA	NA	63	54	171	173	523	84	118	360	12	8	6	0.07	0.046	0.011
.	19.01.15-23.59.53-1-119304	61	2	2	2	0	2	151	1	1	0	0	NA	NA	NA	29	20	166	165	502	16	34	101	0	0	6	0	0	0.012
.	19.01.15-23.59.54-1-119307	229	14	14	5	0	3	571	11	11	0	0	NA	NA	NA	69	55	172	178	518	85	124	362	14	12	10	0.081	0.067	0.019
.	19.01.15-23.59.59-1-119312	35	1	1	0	0	0	0	0	0	0	0	NA	NA	NA	10	8	168	163	490	0	0	0	0	0	1	0	0	0.002
.	19.01.16-00.00.02-1-119319	142	9	9	4	0	2	561	7	7	0	0	NA	NA	NA	49	48	176	170	515	88	118	355	7	3	16	0.04	0.018	0.031
.	19.01.16-00.00.03-1-119320	63	2	2	0	0	0	454	1	1	0	0	NA	NA	NA	19	18	165	166	500	70	97	287	1	0	2	0.006	0	0.004
.	19.01.16-00.00.11-1-119325	118	10	10	3	0	1	555	9	9	0	0	NA	NA	NA	42	34	172	169	506	86	117	352	14	8	10	0.081	0.047	0.02
.	19.01.16-00.00.14-1-119329	430	50	50	14	0	10	633	47	47	0	0	NA	NA	NA	122	122	180	195	560	98	140	395	77	60	40	0.428	0.308	0.071
.	19.01.16-00.00.15-1-119330	37	1	1	0	0	0	0	0	0	0	0	NA	NA	NA	4	12	168	165	492	0	0	0	0	0	0	0	0	0
.	19.01.16-00.00.18-1-119331	211	30	30	8	0	5	585	29	29	0	0	NA	NA	NA	60	69	176	175	531	88	121	376	41	21	42	0.233	0.12	0.079
.	19.01.16-00.00.21-1-119332	153	17	17	6	0	6	561	13	13	0	0	NA	NA	NA	37	43	168	177	511	86	121	354	21	9	14	0.125	0.051	0.027
.	19.01.16-00.00.22-1-119333	118	9	9	1	0	1	547	8	8	0	0	NA	NA	NA	28	24	168	168	501	84	117	346	9	2	12	0.054	0.012	0.024
.	19.01.16-00.00.35-1-119343	88	6	6	2	0	2	551	5	5	0	0	NA	NA	NA	35	34	167	173	507	84	116	351	7	4	8	0.042	0.023	0.016
.	19.01.16-00.00.38-1-119344	38	1	1	1	0	1	0	0	0	0	0	NA	NA	NA	17	7	165	164	491	0	0	0	4	0	0	0.024	0	0
.	19.01.16-00.00.40-1-119345	148	14	14	3	0	3	576	13	13	0	0	NA	NA	NA	48	65	176	179	523	88	124	364	23	7	12	0.131	0.039	0.023
.	19.01.16-00.00.41-1-119346	87	9	9	1	0	1	540	8	8	0	0	NA	NA	NA	33	29	165	171	506	80	117	343	11	7	4	0.067	0.041	0.008
.	19.01.16-00.00.42-1-119347	33	1	1	0	0	0	0	0	0	0	0	NA	NA	NA	4	10	166	165	492	0	0	0	2	0	0	0.012	0	0
.	19.01.16-00.00.43-1-119348	331	15	15	4	0	3	627	13	13	0	0	NA	NA	NA	96	114	179	186	562	95	133	399	17	10	8	0.095	0.054	0.014
.	19.01.16-00.00.45-1-119349	63	3	3	1	0	1	541	2	2	0	0	NA	NA	NA	22	23	166	166	504	83	115	343	0	0	6	0	0	0.012
.	19.01.16-00.00.49-1-119350	62	4	4	0	0	0	541	3	3	0	0	NA	NA	NA	25	22	168	170	497	81	117	343	0	6	3	0	0.035	0.006
.	19.01.16-00.01.00-1-119378	86	8	8	4	0	4	546	6	6	0	0	NA	NA	NA	31	30	167	166	510	81	116	349	19	0	7	0.114	0	0.014
.	19.01.16-00.01.03-1-119414	119	4	4	2	0	2	564	3	3	0	0	NA	NA	NA	33	47	171	170	519	87	118	359	10	0	6	0.058	0	0.012
.	19.01.16-00.01.05-1-119435	213	21	21	8	0	5	575	16	16	0	0	NA	NA	NA	64	60	174	176	523	87	124	364	26	19	31	0.149	0.108	0.059
.	19.01.16-00.01.18-1-119471	175	9	9	2	0	2	562	8	8	0	0	NA	NA	NA	61	46	174	174	511	87	121	354	9	5	19	0.052	0.029	0.037
.	19.01.16-00.01.21-1-119472	94	4	4	0	0	0	539	2	2	0	0	NA	NA	NA	31	20	166	168	499	79	116	344	0	0	8	0	0	0.016
.	19.01.16-00.01.24-1-119473	148	13	13	3	0	3	556	12	12	0	0	NA	NA	NA	52	43	170	176	510	84	122	350	10	2	28	0.059	0.011	0.055
.	19.01.16-00.01.25-1-119474	57	2	2	0	0	0	151	1	1	0	0	NA	NA	NA	16	15	166	164	498	21	31	99	0	4	5	0	0.024	0.01
.	19.01.16-00.01.31-1-119475	62	3	3	0	0	0	545	2	2	0	0	NA	NA	NA	21	29	171	169	502	84	116	345	11	0	4	0.064	0	0.008
.	19.01.16-00.01.32-1-119476	86	5	5	1	0	1	544	4	4	0	0	NA	NA	NA	34	28	169	166	506	84	113	347	7	12	0	0.041	0.072	0
.	19.01.16-00.01.34-1-119477	34	1	1	1	0	1	0	0	0	0	0	NA	NA	NA	11	12	165	165	495	0	0	0	0	0	1	0	0	0.002
.	19.01.16-00.01.36-1-119478	68	2	2	0	0	0	542	1	1	0	0	NA	NA	NA	27	30	171	170	502	85	116	341	0	0	2	0	0	0.004
.	19.01.16-00.01.38-1-119479	236	35	35	8	0	5	584	29	29	0	0	NA	NA	NA	59	70	170	177	536	86	124	374	41	27	50	0.241	0.153	0.093
.	19.01.16-00.01.46-1-119481	57	2	2	0	0	0	540	1	1	0	0	NA	NA	NA	24	22	169	165	501	83	113	344	7	0	0	0.041	0	0
.	19.01.16-00.01.47-1-119482	33	1	1	0	0	0	0	0	0	0	0	NA	NA	NA	11	4	165	163	489	0	0	0	0	0	0	0	0	0
.	19.01.16-00.01.47-1-119483	89	3	3	1	0	0	536	2	2	0	0	NA	NA	NA	35	25	165	166	507	77	111	348	2	0	1	0.012	0	0.002
.	19.01.16-00.01.48-1-119484	182	14	14	1	0	0	573	13	13	0	0	NA	NA	NA	66	61	173	176	525	86	123	364	12	10	8	0.069	0.057	0.015
.	19.01.16-00.01.49-1-119485	114	5	5	1	0	1	558	4	4	0	0	NA	NA	NA	40	46	173	171	515	84	118	356	7	3	10	0.04	0.018	0.019
.	19.01.16-00.02.00-1-119513	61	3	3	1	0	1	199	2	2	0	0	NA	NA	NA	19	16	168	163	498	31	39	129	0	0	3	0	0	0.006
.	19.01.16-00.02.01-1-119514	64	4	4	1	0	1	535	3	3	0	0	NA	NA	NA	25	20	168	167	498	83	114	338	0	6	1	0	0.036	0.002
.	19.01.16-00.02.02-1-119515	62	2	2	1	0	1	543	1	1	0	0	NA	NA	NA	19	22	164	166	505	81	114	348	0	2	2	0	0.012	0.004
.	19.01.16-00.02.02-1-119516	62	2	2	0	0	0	550	1	1	0	0	NA	NA	NA	28	32	175	169	501	89	116	345	0	0	5	0	0	0.01
.	19.01.16-00.02.05-1-119517	113	5	5	2	0	2	546	3	3	0	0	NA	NA	NA	37	34	168	174	505	80	120	346	1	4	12	0.006	0.023	0.024
.	19.01.16-00.02.11-1-119523	93	6	6	1	0	1	539	5	5	0	0	NA	NA	NA	31	28	170	169	502	84	118	337	7	4	7	0.041	0.024	0.014
.	19.01.16-00.02.15-1-119527	86	5	5	3	0	3	544	4	4	0	0	NA	NA	NA	26	22	168	167	500	86	113	345	0	12	4	0	0.072	0.008
.	19.01.16-00.02.16-1-119528	237	23	23	3	0	1	587	20	20	0	0	NA	NA	NA	65	68	181	175	525	96	118	373	43	6	25	0.238	0.034	0.048
.	19.01.16-00.02.17-1-119529	63	2	2	0	0	0	547	1	1	0	0	NA	NA	NA	20	28	170	168	503	82	117	348	4	0	1	0.024	0	0.002
.	19.01.16-00.02.18-1-119530	59	2	2	0	0	0	543	1	1	0	0	NA	NA	NA	25	29	170	165	507	85	111	347	0	1	1	0	0.006	0.002
.	19.01.16-00.02.22-1-119531	93	4	4	0	0	0	552	3	3	0	0	NA	NA	NA	31	35	167	174	507	82	118	352	1	10	0	0.006	0.057	0
.	19.01.16-00.02.25-1-119532	88	5	5	0	0	0	538	3	3	0	0	NA	NA	NA	32	18	170	166	495	87	115	336	3	1	10	0.018	0.006	0.02
.	19.01.16-00.02.28-1-119533	38	1	1	0	0	0	0	0	0	0	0	NA	NA	NA	5	17	168	164	498	0	0	0	0	0	0	0	0	0
.	19.01.16-00.02.30-1-119534	36	1	1	0	0	0	0	0	0	0	0	NA	NA	NA	13	14	166	166	495	0	0	0	0	2	0	0	0.012	0
.	19.01.16-00.02.32-1-119535	179	14	14	5	0	5	567	11	11	0	0	NA	NA	NA	57	49	169	177	516	86	123	358	16	9	12	0.095	0.051	0.023
.	19.01.16-00.02.32-1-119536	143	9	9	4	0	4	557	7	7	0	0	NA	NA	NA	49	53	177	173	516	89	116	352	8	11	14	0.045	0.064	0.027
.	19.01.16-00.02.33-1-119537	66	3	3	1	0	1	537	2	2	0	0	NA	NA	NA	24	23	167	168	501	81	114	342	4	0	2	0.024	0	0.004
.	19.01.16-00.02.34-1-119539	142	28	28	7	0	6	566	26	26	0	0	NA	NA	NA	42	48	172	170	519	88	119	359	32	40	40	0.186	0.235	0.077
.	19.01.16-00.02.40-1-119543	204	21	21	6	0	5	584	20	20	0	0	NA	NA	NA	60	66	177	179	523	91	128	365	10	14	42	0.056	0.078	0.08
.	19.01.16-00.02.40-1-119544	58	3	3	1	0	1	536	2	2	0	0	NA	NA	NA	24	21	168	170	496	81	115	340	9	4	0	0.054	0.024	0
.	19.01.16-00.02.43-1-119545	148	8	8	1	0	1	572	6	6	0	0	NA	NA	NA	43	59	170	177	525	84	123	365	18	2	9	0.106	0.011	0.017
.	19.01.16-00.02.47-1-119546	122	10	10	5	0	4	552	9	9	0	0	NA	NA	NA	43	38	170	170	511	85	115	352	1	22	19	0.006	0.129	0.037
.	19.01.16-00.02.55-1-119568	293	39	39	15	0	12	597	36	36	0	0	NA	NA	NA	103	82	179	181	535	96	128	373	56	22	69	0.313	0.122	0.129
.	19.01.16-00.02.55-1-119569	33	1	1	0	0	0	0	0	0	0	0	NA	NA	NA	7	7	165	165	490	0	0	0	0	0	0	0	0	0
.	19.01.16-00.02.56-1-119571	117	5	5	1	0	1	547	4	4	0	0	NA	NA	NA	44	32	170	170	505	85	116	346	10	0	2	0.059	0	0.004
.	19.01.16-00.02.57-1-119573	265	21	21	7	0	4	604	19	19	0	0	NA	NA	NA	77	88	187	175	539	99	124	381	45	34	9	0.241	0.194	0.017
.	19.01.16-00.02.58-1-119574	87	4	4	0	0	0	534	2	2	0	0	NA	NA	NA	32	24	167	168	502	81	114	339	0	0	4	0	0	0.008
.	19.01.16-00.03.02-1-119580	82	5	5	2	0	1	525	4	4	0	0	NA	NA	NA	31	10	165	167	491	80	115	330	1	0	9	0.006	0	0.018
.	19.01.16-00.03.11-1-119585	98	4	4	0	0	0	560	2	2	0	0	NA	NA	NA	23	38	171	173	507	85	122	353	0	0	15	0	0	0.03
.	19.01.16-00.03.12-1-119586	145	17	17	4	0	3	550	16	16	0	0	NA	NA	NA	47	36	171	170	508	86	118	346	0	11	28	0	0.065	0.055
.	19.01.16-00.03.12-1-119587	66	4	4	1	0	1	543	3	3	0	0	NA	NA	NA	24	28	172	165	504	87	112	344	0	9	4	0	0.055	0.008
.	19.01.16-00.03.17-1-119599	210	21	21	6	0	5	564	18	18	0	0	NA	NA	NA	83	54	172	174	521	85	120	359	34	15	23	0.198	0.086	0.044
.	19.01.16-00.03.18-1-119600	117	6	6	4	0	4	549	4	4	0	0	NA	NA	NA	38	38	169	177	505	81	125	343	5	0	17	0.03	0	0.034
.	19.01.16-00.03.19-1-119601	145	13	13	2	0	2	561	12	12	0	0	NA	NA	NA	52	51	172	174	518	88	120	353	5	5	17	0.029	0.029	0.033
.	19.01.16-00.03.27-1-119603	65	4	4	2	0	1	534	3	3	0	0	NA	NA	NA	39	23	170	165	501	83	110	341	0	7	2	0	0.042	0.004
.	19.01.16-00.03.34-1-119604	93	5	5	0	0	0	541	4	4	0	0	NA	NA	NA	27	22	169	167	499	84	114	343	6	4	3	0.036	0.024	0.006
.	19.01.16-00.03.39-1-119605	33	1	1	0	0	0	0	0	0	0	0	NA	NA	NA	5	5	163	163	492	0	0	0	0	0	0	0	0	0
.	19.01.16-00.03.40-1-119606	264	30	30	9	0	9	583	23	23	0	0	NA	NA	NA	80	76	181	176	532	94	121	368	55	5	52	0.304	0.028	0.098
.	19.01.16-00.03.42-1-119607	153	13	13	3	0	3	554	12	12	0	0	NA	NA	NA	45	43	176	170	510	90	116	348	7	18	5	0.04	0.106	0.01
.	19.01.16-00.03.43-1-119608	118	4	4	0	0	0	542	2	2	0	0	NA	NA	NA	28	26	168	169	502	82	115	345	0	2	7	0	0.012	0.014
.	19.01.16-00.03.45-1-119609	35	1	1	0	0	0	0	0	0	0	0	NA	NA	NA	13	6	164	165	490	0	0	0	0	0	0	0	0	0
.	19.01.16-00.03.48-1-119610	59	2	2	0	0	0	152	1	1	0	0	NA	NA	NA	16	19	165	170	497	19	37	96	0	0	3	0	0	0.006
.	19.01.16-00.03.49-1-119612	296	26	26	5	0	5	604	24	24	0	0	NA	NA	NA	89	89	174	177	551	89	127	388	10	13	42	0.057	0.073	0.076
.	19.01.16-00.03.50-1-119614	34	1	1	1	0	1	0	0	0	0	0	NA	NA	NA	15	8	165	164	492	0	0	0	0	2	0	0	0.012	0
.	19.01.16-00.03.53-1-119632	112	5	5	0	0	0	552	4	4	0	0	NA	NA	NA	31	36	174	173	502	86	120	346	3	4	8	0.017	0.023	0.016
.	19.01.16-00.03.56-1-119636	31	1	1	0	0	0	0	0	0	0	0	NA	NA	NA	4	7	163	164	493	0	0	0	0	0	0	0	0	0
.	19.01.16-00.03.57-1-119638	33	1	1	0	0	0	0	0	0	0	0	NA	NA	NA	10	10	165	167	491	0	0	0	0	0	2	0	0	0.004
.	19.01.16-00.03.57-1-119639	111	11	11	3	0	3	555	10	10	0	0	NA	NA	NA	30	35	170	169	509	86	117	352	13	1	17	0.076	0.006	0.033
.	19.01.16-00.03.59-1-119642	226	30	30	7	0	6	575	29	29	0	0	NA	NA	NA	57	63	174	178	524	89	123	363	32	24	31	0.184	0.135	0.059
.	19.01.16-00.03.59-1-119643	60	3	3	1	0	1	532	2	2	0	0	NA	NA	NA	22	14	164	166	497	80	112	340	4	0	1	0.024	0	0.002
.	19.01.16-00.04.01-1-119646	93	10	10	1	0	1	556	8	8	0	0	NA	NA	NA	38	44	169	172	516	84	118	354	0	12	22	0	0.07	0.043
.	19.01.16-00.04.06-1-119649	123	24	24	8	0	7	556	22	22	0	0	NA	NA	NA	40	37	171	167	512	87	114	355	3	30	18	0.018	0.18	0.035
.	19.01.16-00.04.12-1-119652	96	5	5	0	0	0	559	4	4	0	0	NA	NA	NA	34	39	172	169	511	87	119	353	7	3	10	0.041	0.018	0.02
.	19.01.16-00.04.20-1-119657	176	9	9	3	0	2	573	8	8	0	0	NA	NA	NA	57	56	173	180	516	88	127	358	19	0	23	0.11	0	0.045
.	19.01.16-00.04.32-1-119658	34	1	1	0	0	0	0	0	0	0	0	NA	NA	NA	5	14	165	170	492	0	0	0	0	0	2	0	0	0.004
.	19.01.16-00.04.33-1-119659	65	4	4	2	0	1	537	3	3	0	0	NA	NA	NA	22	19	165	167	500	80	115	342	0	9	6	0	0.054	0.012
.	19.01.16-00.04.35-1-119660	204	20	20	7	0	6	577	15	15	0	0	NA	NA	NA	53	65	177	175	526	90	122	365	15	22	28	0.085	0.126	0.053
.	19.01.16-00.04.35-1-119661	34	1	1	1	0	1	0	0	0	0	0	NA	NA	NA	6	5	163	164	491	0	0	0	0	1	0	0	0.006	0
.	19.01.16-00.04.42-1-119663	215	14	14	3	0	2	575	12	12	0	0	NA	NA	NA	49	59	171	173	528	88	117	370	11	8	22	0.064	0.046	0.042
.	19.01.16-00.04.44-1-119664	272	18	18	4	0	4	573	16	16	0	0	NA	NA	NA	76	70	178	174	531	91	117	365	6	25	31	0.034	0.144	0.058
.	19.01.16-00.04.45-1-119665	35	1	1	1	0	1	0	0	0	0	0	NA	NA	NA	7	13	165	165	496	0	0	0	0	0	1	0	0	0.002
.	19.01.16-00.04.48-1-119666	93	8	8	3	0	2	558	7	7	0	0	NA	NA	NA	24	46	172	170	517	83	118	357	11	0	16	0.064	0	0.031
.	19.01.16-00.04.50-1-119668	118	8	8	1	0	0	565	7	7	0	0	NA	NA	NA	35	53	176	168	522	89	116	360	10	4	7	0.057	0.024	0.013
.	19.01.16-00.04.50-1-119669	63	3	3	1	0	1	538	2	2	0	0	NA	NA	NA	25	21	166	168	500	82	113	343	3	0	7	0.018	0	0.014
.	19.01.16-00.04.50-1-119670	118	6	6	1	0	0	562	5	5	0	0	NA	NA	NA	48	46	171	174	514	86	123	353	4	2	10	0.023	0.011	0.019
.	19.01.16-00.04.51-1-119687	35	1	1	0	0	0	0	0	0	0	0	NA	NA	NA	9	11	165	167	492	0	0	0	3	0	0	0.018	0	0
.	19.01.16-00.04.53-1-119690	64	3	3	2	0	2	251	2	2	0	0	NA	NA	NA	14	19	165	170	497	36	48	167	0	0	5	0	0	0.01
.	19.01.16-00.05.04-1-119699	37	1	1	0	0	0	0	0	0	0	0	NA	NA	NA	15	6	164	164	491	0	0	0	0	0	0	0	0	0
.	19.01.16-00.05.04-1-119700	117	6	6	3	0	2	547	5	5	0	0	NA	NA	NA	29	30	170	168	505	83	114	350	7	14	3	0.041	0.083	0.006
.	19.01.16-00.05.08-1-119703	91	4	4	1	0	1	560	3	3	0	0	NA	NA	NA	21	39	171	171	510	85	117	358	6	4	4	0.035	0.023	0.008
.	19.01.16-00.05.09-1-119706	122	10	10	3	0	3	560	8	8	0	0	NA	NA	NA	41	44	174	174	509	89	120	351	6	3	30	0.034	0.017	0.059
.	19.01.16-00.05.10-1-119707	93	6	6	2	0	2	540	5	5	0	0	NA	NA	NA	31	24	170	168	499	84	115	341	12	4	5	0.071	0.024	0.01
.	19.01.16-00.05.12-1-119708	31	1	1	0	0	0	0	0	0	0	0	NA	NA	NA	13	2	163	165	487	0	0	0	0	0	1	0	0	0.002
.	19.01.16-00.05.14-1-119712	89	5	5	1	0	1	541	4	4	0	0	NA	NA	NA	34	29	168	167	507	84	114	343	10	4	3	0.06	0.024	0.006
.	19.01.16-00.05.14-1-119713	237	23	23	4	0	4	590	20	20	0	0	NA	NA	NA	67	75	180	179	529	93	126	371	41	24	14	0.228	0.134	0.026
.	19.01.16-00.05.17-1-119722	112	5	5	0	0	0	549	4	4	0	0	NA	NA	NA	21	33	171	170	505	87	115	347	8	1	9	0.047	0.006	0.018
.	19.01.16-00.05.21-1-119723	92	4	4	1	0	1	542	2	2	0	0	NA	NA	NA	18	24	168	165	504	82	112	348	4	2	3	0.024	0.012	0.006
.	19.01.16-00.05.27-1-119724	210	35	35	8	0	7	578	28	28	0	0	NA	NA	NA	63	61	178	176	520	93	124	361	35	38	31	0.197	0.216	0.06
.	19.01.16-00.05.30-1-119725	91	5	5	1	0	1	542	4	4	0	0	NA	NA	NA	23	26	168	174	497	81	120	341	4	12	1	0.024	0.069	0.002
.	19.01.16-00.05.31-1-119727	202	15	15	5	0	4	569	14	14	0	0	NA	NA	NA	80	56	180	172	517	94	118	357	29	11	33	0.161	0.064	0.064
.	19.01.16-00.05.35-1-119728	271	24	24	7	0	4	576	18	18	0	0	NA	NA	NA	79	64	179	174	524	91	123	362	38	21	44	0.212	0.121	0.084
.	19.01.16-00.05.37-1-119729	35	1	1	0	0	0	0	0	0	0	0	NA	NA	NA	11	7	166	165	489	0	0	0	0	0	0	0	0	0
.	19.01.16-00.05.39-1-119730	33	1	1	0	0	0	0	0	0	0	0	NA	NA	NA	7	12	165	165	495	0	0	0	0	0	1	0	0	0.002
.	19.01.16-00.05.40-1-119731	93	4	4	0	0	0	537	3	3	0	0	NA	NA	NA	34	25	170	169	499	82	113	342	1	9	2	0.006	0.053	0.004
.	19.01.16-00.05.41-1-119732	93	4	4	2	0	2	538	3	3	0	0	NA	NA	NA	26	17	166	168	496	82	117	339	0	0	10	0	0	0.02
.	19.01.16-00.05.41-1-119733	176	26	26	5	0	5	567	23	23	0	0	NA	NA	NA	50	52	173	179	513	88	122	357	15	22	33	0.087	0.123	0.064
.	19.01.16-00.05.48-1-119734	150	14	14	3	0	3	558	13	13	0	0	NA	NA	NA	44	38	168	172	511	83	120	355	20	3	36	0.119	0.017	0.07
.	19.01.16-00.05.54-1-119756	118	13	13	5	0	5	560	11	11	0	0	NA	NA	NA	30	40	167	169	517	81	117	362	12	10	15	0.072	0.059	0.029
.	19.01.16-00.05.54-1-119757	58	2	2	1	0	1	202	1	1	0	0	NA	NA	NA	12	17	164	167	499	23	48	131	0	0	3	0	0	0.006
.	19.01.16-00.05.56-1-119759	90	8	8	2	0	2	543	7	7	0	0	NA	NA	NA	35	29	171	168	503	87	115	341	9	12	5	0.053	0.071	0.01
.	19.01.16-00.06.02-1-119766	61	5	5	2	0	2	529	4	4	0	0	NA	NA	NA	33	23	165	171	500	79	114	336	0	14	0	0	0.082	0
.	19.01.16-00.06.03-1-119767	263	37	37	9	0	5	571	32	32	0	0	NA	NA	NA	74	56	176	176	517	93	124	354	47	21	43	0.267	0.119	0.083
.	19.01.16-00.06.18-1-119775	60	3	3	0	0	0	540	2	2	0	0	NA	NA	NA	23	18	170	166	495	86	114	340	5	0	12	0.029	0	0.024
.	19.01.16-00.06.25-1-119776	212	41	41	9	0	9	586	36	36	0	0	NA	NA	NA	66	76	181	179	529	97	125	364	39	21	45	0.215	0.117	0.085
.	19.01.16-00.06.26-1-119777	31	1	1	0	0	0	0	0	0	0	0	NA	NA	NA	8	10	167	164	492	0	0	0	0	0	0	0	0	0
.	19.01.16-00.06.27-1-119778	96	3	3	0	0	0	538	1	1	0	0	NA	NA	NA	29	22	169	167	499	83	114	341	0	0	4	0	0	0.008
.	19.01.16-00.06.31-1-119779	33	1	1	0	0	0	0	0	0	0	0	NA	NA	NA	5	6	165	164	490	0	0	0	0	1	0	0	0.006	0
.	19.01.16-00.06.31-1-119780	92	5	5	1	0	1	554	4	4	0	0	NA	NA	NA	25	34	164	175	508	82	119	353	2	5	4	0.012	0.029	0.008
.	19.01.16-00.06.31-1-119781	35	1	1	1	0	1	0	0	0	0	0	NA	NA	NA	10	10	163	165	495	0	0	0	0	0	4	0	0	0.008
.	19.01.16-00.06.32-1-119782	115	16	16	5	0	3	551	13	13	0	0	NA	NA	NA	49	38	167	169	515	83	114	354	15	14	12	0.09	0.083	0.023
.	19.01.16-00.06.33-1-119783	60	2	2	1	0	1	0	1	1	0	0	NA	NA	NA	22	22	168	166	501	0	0	0	0	0	4	0	0	0.008
.	19.01.16-00.06.35-1-119786	92	4	4	4	0	3	553	3	3	0	0	NA	NA	NA	28	36	173	172	504	88	120	345	4	0	12	0.023	0	0.024
.	19.01.16-00.06.36-1-119787	90	8	8	2	0	2	548	7	7	0	0	NA	NA	NA	30	30	169	170	504	86	119	343	2	0	21	0.012	0	0.042
.	19.01.16-00.06.37-1-119788	156	22	22	12	0	8	564	21	21	0	0	NA	NA	NA	48	40	170	170	513	84	119	361	24	31	13	0.141	0.182	0.025
.	19.01.16-00.06.45-1-119789	88	6	6	1	0	1	545	4	4	0	0	NA	NA	NA	19	25	168	168	502	82	116	347	3	4	7	0.018	0.024	0.014
.	19.01.16-00.06.49-1-119791	121	12	12	2	0	2	552	11	11	0	0	NA	NA	NA	47	38	172	167	512	84	116	352	7	12	29	0.041	0.072	0.057
.	19.01.16-00.06.51-1-119809	63	4	4	0	0	0	530	3	3	0	0	NA	NA	NA	29	19	168	166	498	83	109	338	0	5	4	0	0.03	0.008
.	19.01.16-00.06.57-1-119816	468	36	36	12	0	10	639	31	31	0	0	NA	NA	NA	98	131	187	193	564	99	139	401	55	22	49	0.294	0.114	0.087
.	19.01.16-00.06.59-1-119818	124	7	7	3	0	2	566	6	6	0	0	NA	NA	NA	33	46	173	167	519	88	115	363	19	2	7	0.11	0.012	0.013
.	19.01.16-00.07.02-1-119822	126	5	5	0	0	0	563	4	4	0	0	NA	NA	NA	43	53	178	175	513	91	120	352	0	9	10	0	0.051	0.019
.	19.01.16-00.07.07-1-119824	90	3	3	2	0	2	547	1	1	0	0	NA	NA	NA	29	29	173	166	503	87	113	347	0	7	3	0	0.042	0.006
.	19.01.16-00.07.10-1-119829	91	4	4	0	0	0	541	3	3	0	0	NA	NA	NA	25	26	170	167	502	85	111	345	1	9	3	0.006	0.054	0.006
.	19.01.16-00.07.12-1-119830	213	22	22	5	0	5	593	21	21	0	0	NA	NA	NA	60	76	181	176	532	96	122	375	31	23	23	0.171	0.131	0.043
.	19.01.16-00.07.17-1-119838	31	1	1	0	0	0	0	0	0	0	0	NA	NA	NA	7	12	166	165	494	0	0	0	0	0	3	0	0	0.006
.	19.01.16-00.07.19-1-119843	39	1	1	0	0	0	0	0	0	0	0	NA	NA	NA	8	9	165	164	493	0	0	0	0	0	1	0	0	0.002
.	19.01.16-00.07.19-1-119844	112	11	11	1	0	1	550	9	9	0	0	NA	NA	NA	25	32	169	171	505	86	117	347	4	18	16	0.024	0.105	0.032
.	19.01.16-00.07.20-1-119845	312	47	47	12	0	12	598	43	43	0	0	NA	NA	NA	86	88	178	182	541	92	128	378	59	38	55	0.331	0.209	0.102
.	19.01.16-00.07.22-1-119846	89	4	4	1	0	1	541	3	3	0	0	NA	NA	NA	30	23	170	165	501	84	115	342	0	12	7	0	0.073	0.014
.	19.01.16-00.07.23-1-119847	117	14	14	1	0	1	553	13	13	0	0	NA	NA	NA	40	36	170	172	507	83	120	350	10	4	23	0.059	0.023	0.045
.	19.01.16-00.07.26-1-119848	83	3	3	0	0	0	543	2	2	0	0	NA	NA	NA	28	32	169	170	506	81	116	346	4	0	4	0.024	0	0.008
.	19.01.16-00.07.32-1-119849	88	3	3	1	0	1	546	2	2	0	0	NA	NA	NA	33	39	170	174	508	84	118	344	3	0	4	0.018	0	0.008
.	19.01.16-00.07.39-1-119850	125	22	22	6	0	5	549	20	20	0	0	NA	NA	NA	41	33	168	172	506	83	118	348	33	20	28	0.196	0.116	0.055
.	19.01.16-00.07.41-1-119851	118	10	10	2	0	2	550	9	9	0	0	NA	NA	NA	36	39	169	169	514	83	115	352	14	12	7	0.083	0.071	0.014
.	19.01.16-00.07.45-1-119852	435	71	71	20	0	17	638	64	64	0	0	NA	NA	NA	121	135	184	193	571	96	139	403	87	70	104	0.473	0.363	0.182
.	19.01.16-00.07.47-1-119853	91	9	9	0	0	0	551	7	7	0	0	NA	NA	NA	33	34	168	169	510	84	116	351	26	6	3	0.155	0.036	0.006
.	19.01.16-00.07.50-1-119855	88	6	6	0	0	0	546	5	5	0	0	NA	NA	NA	32	30	171	168	504	84	114	348	7	0	7	0.041	0	0.014
.	19.01.16-00.07.53-1-119874	32	1	1	0	0	0	0	0	0	0	0	NA	NA	NA	10	7	163	164	493	0	0	0	0	1	0	0	0.006	0
.	19.01.16-00.07.53-1-119875	119	6	6	0	0	0	568	3	3	0	0	NA	NA	NA	27	56	173	168	528	86	115	367	8	5	1	0.046	0.03	0.002
.	19.01.16-00.08.06-1-119886	35	1	1	0	0	0	0	0	0	0	0	NA	NA	NA	9	8	165	165	491	0	0	0	0	0	0	0	0	0
.	19.01.16-00.08.08-1-119890	147	12	12	4	0	4	560	10	10	0	0	NA	NA	NA	44	36	173	167	509	89	115	356	22	8	8	0.127	0.048	0.016
.	19.01.16-00.08.12-1-119891	33	1	1	0	0	0	0	0	0	0	0	NA	NA	NA	9	11	165	165	494	0	0	0	0	0	0	0	0	0
.	19.01.16-00.08.14-1-119895	90	5	5	1	0	1	553	4	4	0	0	NA	NA	NA	27	38	167	171	513	82	116	355	5	9	7	0.03	0.053	0.014
.	19.01.16-00.08.16-1-119896	206	30	30	7	0	4	565	29	29	0	0	NA	NA	NA	61	60	175	176	522	88	117	360	16	20	42	0.091	0.114	0.08
.	19.01.16-00.08.21-1-119897	155	10	10	4	0	3	570	9	9	0	0	NA	NA	NA	47	51	169	177	518	85	125	360	15	0	10	0.089	0	0.019
.	19.01.16-00.08.26-1-119899	364	36	36	15	0	13	616	33	33	0	0	NA	NA	NA	111	107	186	187	547	99	134	383	23	56	34	0.124	0.299	0.062
.	19.01.16-00.08.38-1-119900	261	32	32	6	0	5	575	29	29	0	0	NA	NA	NA	93	69	172	179	531	87	122	366	59	11	45	0.343	0.061	0.085
.	19.01.16-00.08.42-1-119901	180	11	11	0	0	0	557	10	10	0	0	NA	NA	NA	52	49	170	171	521	86	113	358	6	12	10	0.035	0.07	0.019
.	19.01.16-00.08.58-1-119926	176	34	34	3	0	3	566	32	32	0	0	NA	NA	NA	57	47	169	172	519	86	119	361	29	34	23	0.172	0.198	0.044
.	19.01.16-00.08.59-1-119928	33	1	1	0	0	0	0	0	0	0	0	NA	NA	NA	9	8	164	166	491	0	0	0	1	0	0	0.006	0	0
.	19.01.16-00.09.02-1-119931	32	1	1	1	0	1	0	0	0	0	0	NA	NA	NA	12	9	165	164	493	0	0	0	0	4	0	0	0.024	0
.	19.01.16-00.09.12-1-119936	33	1	1	0	0	0	0	0	0	0	0	NA	NA	NA	5	13	167	166	493	0	0	0	0	0	1	0	0	0.002
.	19.01.16-00.09.13-1-119937	37	1	1	0	0	0	0	0	0	0	0	NA	NA	NA	11	7	163	163	494	0	0	0	5	0	0	0.031	0	0
.	19.01.16-00.09.15-1-119941	32	1	1	1	0	1	0	0	0	0	0	NA	NA	NA	14	10	164	165	494	0	0	0	0	0	4	0	0	0.008
.	19.01.16-00.09.15-1-119943	304	31	31	13	0	7	615	27	27	0	0	NA	NA	NA	89	99	189	180	543	105	129	381	59	11	52	0.312	0.061	0.096
.	19.01.16-00.09.17-1-119944	33	1	1	0	0	0	0	0	0	0	0	NA	NA	NA	7	7	166	164	490	0	0	0	0	1	0	0	0.006	0
.	19.01.16-00.09.18-1-119949	93	4	4	0	0	0	546	3	3	0	0	NA	NA	NA	38	28	168	169	504	84	117	345	0	3	8	0	0.018	0.016
.	19.01.16-00.09.20-1-119954	36	1	1	0	0	0	0	0	0	0	0	NA	NA	NA	8	5	165	163	490	0	0	0	0	1	0	0	0.006	0
.	19.01.16-00.09.23-1-119955	94	7	7	2	0	2	555	6	6	0	0	NA	NA	NA	32	34	171	171	505	89	119	347	9	5	5	0.053	0.029	0.01
.	19.01.16-00.09.24-1-119956	152	6	6	1	0	1	557	5	5	0	0	NA	NA	NA	60	44	175	173	509	86	117	354	11	8	1	0.063	0.046	0.002
.	19.01.16-00.09.40-1-119958	147	5	5	3	0	3	552	4	4	0	0	NA	NA	NA	36	31	166	166	512	83	116	353	3	4	10	0.018	0.024	0.02
.	19.01.16-00.09.43-1-119959	33	1	1	1	0	1	0	0	0	0	0	NA	NA	NA	6	10	166	165	492	0	0	0	0	2	0	0	0.012	0
.	19.01.16-00.09.44-1-119960	31	1	1	0	0	0	0	0	0	0	0	NA	NA	NA	11	14	165	166	496	0	0	0	0	0	2	0	0	0.004
.	19.01.16-00.09.45-1-119961	231	14	14	2	0	1	574	12	12	0	0	NA	NA	NA	64	55	174	167	527	88	116	370	22	5	13	0.126	0.03	0.025
.	19.01.16-00.09.45-1-119962	147	8	8	0	0	0	555	7	7	0	0	NA	NA	NA	49	40	174	170	509	86	118	351	2	13	5	0.011	0.076	0.01
.	19.01.16-00.09.47-1-119963	203	21	21	7	0	4	590	19	19	0	0	NA	NA	NA	48	66	173	173	533	91	123	376	23	14	28	0.133	0.081	0.053
.	19.01.16-00.09.47-1-119964	118	8	8	3	0	2	557	7	7	0	0	NA	NA	NA	46	38	172	168	511	87	117	353	9	7	9	0.052	0.042	0.018
.	19.01.16-00.09.56-1-119988	113	5	5	2	0	2	539	4	4	0	0	NA	NA	NA	33	18	166	167	498	83	115	341	6	0	7	0.036	0	0.014
.	19.01.16-00.10.00-1-119992	97	5	5	1	0	1	549	4	4	0	0	NA	NA	NA	23	32	169	168	508	83	115	351	1	9	9	0.006	0.054	0.018
.	19.01.16-00.10.05-1-119998	99	5	5	2	0	2	559	4	4	0	0	NA	NA	NA	28	46	171	178	510	84	123	352	3	0	18	0.018	0	0.035
.	19.01.16-00.10.07-1-120001	33	1	1	0	0	0	0	0	0	0	0	NA	NA	NA	14	11	165	167	492	0	0	0	1	0	0	0.006	0	0
.	19.01.16-00.10.07-1-120002	235	12	12	7	0	6	582	10	10	0	0	NA	NA	NA	58	63	178	178	520	96	122	364	1	19	26	0.006	0.107	0.05
.	19.01.16-00.10.11-1-120005	95	8	8	2	0	1	564	6	6	0	0	NA	NA	NA	28	45	171	171	516	86	122	356	20	3	4	0.117	0.018	0.008
.	19.01.16-00.10.12-1-120006	128	4	4	2	0	2	544	1	1	0	0	NA	NA	NA	35	32	170	173	502	83	120	341	0	6	3	0	0.035	0.006
.	19.01.16-00.10.13-1-120007	33	1	1	0	0	0	0	0	0	0	0	NA	NA	NA	12	11	164	166	494	0	0	0	0	1	0	0	0.006	0
.	19.01.16-00.10.15-1-120011	97	7	7	1	0	1	552	6	6	0	0	NA	NA	NA	34	33	169	171	506	83	119	350	6	0	12	0.036	0	0.024
.	19.01.16-00.10.17-1-120012	62	5	5	1	0	1	541	4	4	0	0	NA	NA	NA	18	21	166	169	499	82	113	346	0	6	3	0	0.036	0.006
.	19.01.16-00.10.18-1-120013	96	3	3	1	0	1	556	2	2	0	0	NA	NA	NA	36	44	172	171	514	88	117	351	4	0	4	0.023	0	0.008
.	19.01.16-00.10.22-1-120014	62	2	2	1	0	1	538	1	1	0	0	NA	NA	NA	28	22	167	168	500	79	115	344	0	3	2	0	0.018	0.004
.	19.01.16-00.10.22-1-120015	59	2	2	1	0	1	200	0	0	0	0	NA	NA	NA	21	19	167	168	497	31	41	128	0	0	1	0	0	0.002
.	19.01.16-00.10.26-1-120016	115	6	6	1	0	1	556	4	4	0	0	NA	NA	NA	45	44	172	172	513	85	116	355	2	5	7	0.012	0.029	0.014
.	19.01.16-00.10.32-1-120018	65	3	3	2	0	1	539	2	2	0	0	NA	NA	NA	25	25	173	169	496	87	115	337	3	4	0	0.017	0.024	0
.	19.01.16-00.10.32-1-120019	63	2	2	0	0	0	497	1	1	0	0	NA	NA	NA	19	18	168	167	496	75	104	318	2	0	1	0.012	0	0.002
.	19.01.16-00.10.33-1-120024	172	23	23	9	0	8	566	21	21	0	0	NA	NA	NA	51	57	171	173	526	86	118	362	9	13	47	0.053	0.075	0.089
.	19.01.16-00.10.34-1-120025	156	18	18	3	0	3	550	15	15	0	0	NA	NA	NA	54	41	181	170	503	93	112	345	13	24	15	0.072	0.141	0.03
.	19.01.16-00.10.34-1-120026	118	10	10	3	0	3	547	7	7	0	0	NA	NA	NA	51	40	168	172	513	84	113	350	12	8	9	0.071	0.047	0.018
.	19.01.16-00.10.36-1-120031	123	7	7	2	0	2	562	6	6	0	0	NA	NA	NA	33	38	167	167	517	84	116	362	0	7	25	0	0.042	0.048
.	19.01.16-00.10.37-1-120032	180	12	12	5	0	4	567	11	11	0	0	NA	NA	NA	59	55	175	175	518	87	123	357	8	22	12	0.046	0.126	0.023
.	19.01.16-00.10.45-1-120033	33	1	1	0	0	0	0	0	0	0	0	NA	NA	NA	10	11	165	163	496	0	0	0	0	0	1	0	0	0.002
.	19.01.16-00.10.46-1-120034	212	14	14	6	0	5	570	12	12	0	0	NA	NA	NA	59	54	174	172	521	89	117	364	32	2	15	0.184	0.012	0.029
.	19.01.16-00.10.46-1-120035	62	2	2	0	0	0	248	1	1	0	0	NA	NA	NA	26	21	165	167	502	38	50	160	0	0	5	0	0	0.01
.	19.01.16-00.10.48-1-120036	90	6	6	2	0	2	549	3	3	0	0	NA	NA	NA	36	31	172	174	498	88	121	340	8	1	9	0.047	0.006	0.018
.	19.01.16-00.10.57-1-120061	194	15	15	3	0	3	582	14	14	0	0	NA	NA	NA	58	66	180	184	515	91	132	359	27	5	12	0.15	0.027	0.023
.	19.01.16-00.10.57-1-120062	167	11	11	7	0	5	563	8	8	0	0	NA	NA	NA	46	51	177	173	514	90	117	356	16	11	5	0.09	0.064	0.01
.	19.01.16-00.10.57-1-120063	179	25	25	6	0	4	580	23	23	0	0	NA	NA	NA	45	64	177	174	526	92	121	367	40	15	42	0.226	0.086	0.08
.	19.01.16-00.11.04-1-120068	60	3	3	0	0	0	399	2	2	0	0	NA	NA	NA	11	15	164	166	498	58	85	256	0	4	4	0	0.024	0.008
.	19.01.16-00.11.07-1-120071	149	25	25	5	0	1	570	21	21	0	0	NA	NA	NA	56	50	171	171	521	88	118	364	37	24	25	0.216	0.14	0.048
.	19.01.16-00.11.08-1-120074	88	3	3	2	0	2	538	2	2	0	0	NA	NA	NA	32	28	168	169	504	82	115	341	0	0	6	0	0	0.012
.	19.01.16-00.11.09-1-120075	37	1	1	1	0	1	0	0	0	0	0	NA	NA	NA	10	12	166	165	494	0	0	0	1	0	0	0.006	0	0
.	19.01.16-00.11.11-1-120076	91	5	5	2	0	2	540	4	4	0	0	NA	NA	NA	28	25	165	168	505	79	113	348	0	3	11	0	0.018	0.022
.	19.01.16-00.11.12-1-120077	91	5	5	1	0	1	547	4	4	0	0	NA	NA	NA	25	27	166	167	507	83	114	350	0	5	6	0	0.03	0.012
.	19.01.16-00.11.17-1-120081	89	6	6	0	0	0	546	5	5	0	0	NA	NA	NA	39	30	166	174	503	81	121	344	1	5	10	0.006	0.029	0.02
.	19.01.16-00.11.20-1-120086	32	1	1	1	0	1	0	0	0	0	0	NA	NA	NA	4	7	164	164	492	0	0	0	0	1	0	0	0.006	0
.	19.01.16-00.11.22-1-120091	111	11	11	0	0	0	549	10	10	0	0	NA	NA	NA	33	32	169	171	505	82	117	350	13	5	6	0.077	0.029	0.012
.	19.01.16-00.11.22-1-120092	291	35	35	7	0	4	598	32	32	0	0	NA	NA	NA	84	82	178	177	540	93	124	381	36	21	52	0.202	0.119	0.096
.	19.01.16-00.11.23-1-120093	30	1	1	1	0	1	0	0	0	0	0	NA	NA	NA	7	7	163	163	494	0	0	0	0	0	0	0	0	0
.	19.01.16-00.11.25-1-120094	123	8	8	1	0	1	557	6	6	0	0	NA	NA	NA	37	36	169	168	512	86	117	354	2	16	2	0.012	0.095	0.004
.	19.01.16-00.11.27-1-120095	61	2	2	0	0	0	453	1	1	0	0	NA	NA	NA	17	20	166	167	500	67	99	287	0	0	2	0	0	0.004
.	19.01.16-00.11.29-1-120096	148	14	14	7	0	7	555	13	13	0	0	NA	NA	NA	45	38	170	170	511	85	117	353	26	12	19	0.153	0.071	0.037
.	19.01.16-00.11.38-1-120097	119	12	12	4	0	4	540	10	10	0	0	NA	NA	NA	37	28	176	168	497	86	115	339	14	2	15	0.08	0.012	0.03
.	19.01.16-00.11.39-1-120098	151	15	15	3	0	3	562	13	13	0	0	NA	NA	NA	35	41	173	173	508	87	122	353	16	16	18	0.092	0.092	0.035
.	19.01.16-00.11.44-1-120099	118	14	14	5	0	4	563	13	13	0	0	NA	NA	NA	40	44	174	172	511	88	118	357	12	11	8	0.069	0.064	0.016
.	19.01.16-00.11.45-1-120100	128	5	5	1	0	1	553	4	4	0	0	NA	NA	NA	45	36	172	171	506	86	120	347	0	5	10	0	0.029	0.02
.	19.01.16-00.11.45-1-120101	88	5	5	0	0	0	548	4	4	0	0	NA	NA	NA	31	35	171	172	505	85	118	345	3	3	7	0.018	0.017	0.014
.	19.01.16-00.11.52-1-120121	67	3	3	1	0	1	535	1	1	0	0	NA	NA	NA	31	22	169	166	500	84	114	337	0	6	4	0	0.036	0.008
.	19.01.16-00.11.58-1-120128	32	1	1	0	0	0	0	0	0	0	0	NA	NA	NA	11	7	164	165	491	0	0	0	0	0	0	0	0	0
.	19.01.16-00.12.00-1-120132	40	1	1	0	0	0	0	0	0	0	0	NA	NA	NA	10	11	163	165	496	0	0	0	0	0	0	0	0	0
.	19.01.16-00.12.04-1-120133	140	12	12	2	0	2	549	11	11	0	0	NA	NA	NA	44	34	167	175	505	82	120	347	10	1	19	0.06	0.006	0.038
.	19.01.16-00.12.04-1-120134	94	5	5	2	0	1	547	4	4	0	0	NA	NA	NA	31	32	171	171	503	85	117	345	10	8	2	0.058	0.047	0.004
.	19.01.16-00.12.04-1-120135	210	15	15	9	0	6	562	13	13	0	0	NA	NA	NA	74	50	172	169	522	87	117	358	9	12	28	0.052	0.071	0.054
.	19.01.16-00.12.06-1-120136	120	8	8	0	0	0	569	7	7	0	0	NA	NA	NA	36	49	171	179	512	85	127	357	4	0	10	0.023	0	0.02
.	19.01.16-00.12.07-1-120139	63	3	3	2	0	2	541	2	2	0	0	NA	NA	NA	25	29	170	165	507	82	111	348	0	0	13	0	0	0.026
.	19.01.16-00.12.07-1-120140	60	2	2	0	0	0	536	1	1	0	0	NA	NA	NA	33	23	167	168	501	82	115	339	0	0	6	0	0	0.012
.	19.01.16-00.12.10-1-120144	182	31	31	8	0	5	570	29	29	0	0	NA	NA	NA	45	52	177	173	515	94	121	355	24	42	36	0.136	0.243	0.07
.	19.01.16-00.12.19-1-120148	187	25	25	6	0	6	562	24	24	0	0	NA	NA	NA	53	50	171	174	518	85	118	359	21	12	31	0.123	0.069	0.06
.	19.01.16-00.12.20-1-120149	34	1	1	1	0	1	0	0	0	0	0	NA	NA	NA	5	7	164	165	491	0	0	0	0	1	0	0	0.006	0
.	19.01.16-00.12.21-1-120150	158	9	9	2	0	2	566	7	7	0	0	NA	NA	NA	44	45	171	168	519	85	116	365	6	13	10	0.035	0.077	0.019
.	19.01.16-00.12.21-1-120151	30	1	1	0	0	0	0	0	0	0	0	NA	NA	NA	13	13	167	164	495	0	0	0	0	0	0	0	0	0
.	19.01.16-00.12.23-1-120152	152	6	6	4	0	4	558	5	5	0	0	NA	NA	NA	32	41	169	170	515	84	116	358	4	0	9	0.024	0	0.017
.	19.01.16-00.12.24-1-120153	62	3	3	1	0	1	0	2	2	0	0	NA	NA	NA	22	22	165	169	501	0	0	0	0	3	3	0	0.018	0.006
.	19.01.16-00.12.25-1-120154	151	6	6	1	0	1	556	5	5	0	0	NA	NA	NA	48	37	169	174	507	84	121	351	2	11	6	0.012	0.063	0.012
.	19.01.16-00.12.27-1-120155	154	8	8	3	0	3	570	6	6	0	0	NA	NA	NA	29	48	175	177	509	89	125	356	4	9	20	0.023	0.051	0.039
.	19.01.16-00.12.29-1-120156	154	14	14	2	0	2	560	12	12	0	0	NA	NA	NA	46	42	166	172	517	84	119	357	3	18	18	0.018	0.105	0.035
.	19.01.16-00.12.30-1-120157	162	29	29	15	0	14	551	28	28	0	0	NA	NA	NA	50	39	171	169	512	84	116	351	22	28	59	0.129	0.166	0.115
.	19.01.16-00.12.41-1-120162	198	12	12	2	0	2	584	11	11	0	0	NA	NA	NA	38	61	177	177	520	91	125	368	17	10	21	0.096	0.056	0.04
.	19.01.16-00.12.42-1-120163	92	6	6	1	0	1	551	4	4	0	0	NA	NA	NA	36	32	171	166	508	86	115	350	0	7	10	0	0.042	0.02
.	19.01.16-00.12.44-1-120164	178	10	10	2	0	2	580	8	8	0	0	NA	NA	NA	59	64	173	171	533	88	122	370	19	6	14	0.11	0.035	0.026
.	19.01.16-00.12.49-1-120165	179	38	38	11	0	10	558	37	37	0	0	NA	NA	NA	45	42	171	169	515	86	116	356	61	20	26	0.357	0.118	0.05
.	19.01.16-00.12.54-1-120185	263	35	35	9	0	5	582	33	33	0	0	NA	NA	NA	78	68	181	175	525	98	124	360	51	10	41	0.282	0.057	0.078
.	19.01.16-00.12.55-1-120188	116	7	7	4	0	3	548	6	6	0	0	NA	NA	NA	29	35	170	166	512	86	110	352	4	0	14	0.024	0	0.027
.	19.01.16-00.13.02-1-120196	119	10	10	0	0	0	558	9	9	0	0	NA	NA	NA	43	41	170	173	511	87	118	353	4	0	14	0.024	0	0.027
.	19.01.16-00.13.03-1-120197	146	13	13	5	0	3	551	12	12	0	0	NA	NA	NA	42	39	170	171	511	84	118	349	18	7	25	0.106	0.041	0.049
.	19.01.16-00.13.11-1-120202	124	13	13	4	0	3	558	10	10	0	0	NA	NA	NA	29	38	169	171	511	87	117	354	0	2	19	0	0.012	0.037
.	19.01.16-00.13.12-1-120203	119	7	7	2	0	2	565	6	6	0	0	NA	NA	NA	33	46	167	171	521	84	117	364	9	0	10	0.054	0	0.019
.	19.01.16-00.13.14-1-120204	61	2	2	0	0	0	449	1	1	0	0	NA	NA	NA	16	14	167	166	494	71	94	284	0	0	3	0	0	0.006
.	19.01.16-00.13.15-1-120208	58	2	2	1	0	1	250	1	1	0	0	NA	NA	NA	14	12	164	166	495	36	45	169	0	0	1	0	0	0.002
.	19.01.16-00.13.22-1-120217	57	2	2	0	0	0	251	1	1	0	0	NA	NA	NA	14	16	166	168	495	34	49	168	1	0	1	0.006	0	0.002
.	19.01.16-00.13.25-1-120219	120	9	9	0	0	0	551	8	8	0	0	NA	NA	NA	50	35	174	169	505	88	116	347	14	15	6	0.08	0.089	0.012
.	19.01.16-00.13.26-1-120220	378	37	37	13	0	10	618	32	32	0	0	NA	NA	NA	124	107	188	184	548	104	130	384	32	33	42	0.17	0.179	0.077
.	19.01.16-00.13.31-1-120221	92	5	5	0	0	0	550	3	3	0	0	NA	NA	NA	42	35	168	170	510	83	118	349	2	2	5	0.012	0.012	0.01
.	19.01.16-00.13.32-1-120222	122	5	5	2	0	2	556	4	4	0	0	NA	NA	NA	39	38	170	177	504	84	123	349	5	0	10	0.029	0	0.02
.	19.01.16-00.13.32-1-120223	156	10	10	2	0	2	574	9	9	0	0	NA	NA	NA	53	53	175	172	519	92	119	363	4	3	17	0.023	0.017	0.033
.	19.01.16-00.13.35-1-120224	209	34	34	9	0	6	583	29	29	0	0	NA	NA	NA	64	74	173	181	533	89	127	367	65	28	52	0.376	0.155	0.098
.	19.01.16-00.13.45-1-120225	356	41	41	15	0	12	624	36	36	0	0	NA	NA	NA	92	110	190	186	547	101	132	391	32	33	67	0.168	0.177	0.122
.	19.01.16-00.13.48-1-120226	31	1	1	0	0	0	0	0	0	0	0	NA	NA	NA	10	7	165	164	491	0	0	0	0	0	0	0	0	0
.	19.01.16-00.13.49-1-120228	33	1	1	0	0	0	0	0	0	0	0	NA	NA	NA	12	8	165	165	491	0	0	0	2	0	0	0.012	0	0
.	19.01.16-00.13.50-1-120245	87	4	4	1	0	1	535	3	3	0	0	NA	NA	NA	29	20	163	169	501	78	115	342	0	1	7	0	0.006	0.014
.	19.01.16-00.13.51-1-120246	151	6	6	0	0	0	571	4	4	0	0	NA	NA	NA	53	53	171	177	518	88	123	360	2	4	7	0.012	0.023	0.014
.	19.01.16-00.13.52-1-120248	202	9	9	1	0	1	577	8	8	0	0	NA	NA	NA	61	62	175	179	521	91	124	362	2	18	10	0.011	0.101	0.019
.	19.01.16-00.13.53-1-120249	176	26	26	4	0	4	557	24	24	0	0	NA	NA	NA	53	37	172	174	504	88	121	348	22	32	36	0.128	0.184	0.071
.	19.01.16-00.13.55-1-120253	238	23	23	7	0	4	575	21	21	0	0	NA	NA	NA	60	64	181	174	522	91	118	366	27	5	63	0.149	0.029	0.121
.	19.01.16-00.14.06-1-120261	62	2	2	0	0	0	148	1	1	0	0	NA	NA	NA	16	14	164	167	496	26	33	89	0	0	1	0	0	0.002
.	19.01.16-00.14.10-1-120265	152	11	11	1	0	1	562	9	9	0	0	NA	NA	NA	43	44	176	170	511	90	119	353	17	15	13	0.097	0.088	0.025
.	19.01.16-00.14.14-1-120269	36	1	1	0	0	0	0	0	0	0	0	NA	NA	NA	11	13	167	168	491	0	0	0	0	1	0	0	0.006	0
.	19.01.16-00.14.17-1-120271	92	11	11	2	0	1	544	9	9	0	0	NA	NA	NA	31	33	170	168	508	87	114	343	0	6	13	0	0.036	0.026
.	19.01.16-00.14.17-1-120272	118	11	11	3	0	3	553	8	8	0	0	NA	NA	NA	36	39	173	172	507	90	117	346	2	9	14	0.012	0.052	0.028
.	19.01.16-00.14.20-1-120273	56	2	2	0	0	0	200	1	1	0	0	NA	NA	NA	13	21	170	165	499	34	44	122	3	0	1	0.018	0	0.002
.	19.01.16-00.14.24-1-120274	117	11	11	2	0	2	557	9	9	0	0	NA	NA	NA	44	34	169	165	513	88	111	358	17	7	10	0.101	0.042	0.019
.	19.01.16-00.14.32-1-120275	61	2	2	2	0	1	535	1	1	0	0	NA	NA	NA	28	20	167	166	500	81	114	340	4	9	0	0.024	0.054	0
.	19.01.16-00.14.37-1-120276	144	7	7	0	0	0	563	4	4	0	0	NA	NA	NA	57	52	174	169	522	85	118	360	3	3	9	0.017	0.018	0.017
.	19.01.16-00.14.38-1-120278	88	5	5	0	0	0	557	4	4	0	0	NA	NA	NA	21	34	168	173	506	85	120	352	11	0	4	0.065	0	0.008
.	19.01.16-00.14.39-1-120279	31	1	1	0	0	0	0	0	0	0	0	NA	NA	NA	8	13	166	164	496	0	0	0	0	0	1	0	0	0.002
.	19.01.16-00.14.40-1-120280	37	1	1	0	0	0	0	0	0	0	0	NA	NA	NA	13	7	163	167	490	0	0	0	0	0	0	0	0	0
.	19.01.16-00.14.41-1-120281	33	1	1	1	0	1	0	0	0	0	0	NA	NA	NA	3	11	165	167	492	0	0	0	0	0	0	0	0	0
.	19.01.16-00.14.43-1-120282	179	10	10	3	0	2	566	8	8	0	0	NA	NA	NA	54	52	174	180	511	89	124	353	14	7	8	0.08	0.039	0.016
.	19.01.16-00.14.43-1-120283	37	1	1	0	0	0	0	0	0	0	0	NA	NA	NA	7	8	165	164	492	0	0	0	0	0	2	0	0	0.004
.	19.01.16-00.14.44-1-120284	63	2	2	1	0	1	152	1	1	0	0	NA	NA	NA	17	15	167	168	493	20	41	91	0	2	1	0	0.012	0.002
.	19.01.16-00.14.45-1-120285	91	8	8	0	0	0	549	7	7	0	0	NA	NA	NA	23	30	170	171	502	85	120	344	0	2	16	0	0.012	0.032
.	19.01.16-00.14.46-1-120286	63	2	2	1	0	1	547	1	1	0	0	NA	NA	NA	20	31	165	173	506	79	120	348	0	2	4	0	0.012	0.008
.	19.01.16-00.14.48-1-120287	389	49	49	11	0	10	610	43	43	0	0	NA	NA	NA	105	106	189	181	549	100	124	386	67	45	53	0.354	0.249	0.097
.	19.01.16-00.14.49-1-120288	121	6	6	1	0	1	550	5	5	0	0	NA	NA	NA	49	36	167	173	509	83	121	346	6	1	12	0.036	0.006	0.024
.	19.01.16-00.14.53-1-120308	197	44	44	8	0	4	580	41	41	0	0	NA	NA	NA	60	65	180	176	522	93	124	363	39	49	30	0.217	0.278	0.057
.	19.01.16-00.14.54-1-120310	127	5	5	1	0	1	552	4	4	0	0	NA	NA	NA	26	31	172	171	501	89	119	344	8	6	3	0.047	0.035	0.006
.	19.01.16-00.14.59-1-120316	125	8	8	2	0	2	552	6	6	0	0	NA	NA	NA	35	37	170	168	512	83	115	354	11	5	7	0.065	0.03	0.014
.	19.01.16-00.15.00-1-120318	152	9	9	2	0	2	550	8	8	0	0	NA	NA	NA	50	44	171	169	517	82	115	353	11	11	11	0.064	0.065	0.021
.	19.01.16-00.15.04-1-120320	175	52	52	14	0	10	574	48	48	0	0	NA	NA	NA	47	52	171	176	518	88	123	363	71	25	65	0.415	0.142	0.125
.	19.01.16-00.15.05-1-120321	64	7	7	1	0	1	548	6	6	0	0	NA	NA	NA	19	26	170	169	500	84	117	347	3	1	9	0.018	0.006	0.018
.	19.01.16-00.15.07-1-120324	34	1	1	1	0	1	0	0	0	0	0	NA	NA	NA	9	13	164	167	495	0	0	0	0	0	3	0	0	0.006
.	19.01.16-00.15.10-1-120327	144	18	18	4	0	2	555	16	16	0	0	NA	NA	NA	44	39	172	167	513	88	113	354	4	13	33	0.023	0.078	0.064
.	19.01.16-00.15.11-1-120328	121	17	17	6	0	5	568	15	15	0	0	NA	NA	NA	37	49	170	172	520	87	120	361	11	4	24	0.065	0.023	0.046
.	19.01.16-00.15.19-1-120332	125	5	5	2	0	0	563	3	3	0	0	NA	NA	NA	46	45	172	176	510	89	122	352	0	29	10	0	0.165	0.02
.	19.01.16-00.15.22-1-120341	35	1	1	1	0	1	0	0	0	0	0	NA	NA	NA	13	7	165	164	491	0	0	0	2	0	0	0.012	0	0
.	19.01.16-00.15.23-1-120342	145	17	17	4	0	4	576	16	16	0	0	NA	NA	NA	45	51	177	176	511	93	126	357	19	11	13	0.107	0.062	0.025
.	19.01.16-00.15.25-1-120343	126	16	16	6	0	3	563	14	14	0	0	NA	NA	NA	43	45	177	173	508	92	120	351	23	8	30	0.13	0.046	0.059
.	19.01.16-00.15.39-1-120345	35	1	1	1	0	1	0	0	0	0	0	NA	NA	NA	11	8	164	164	493	0	0	0	3	0	0	0.018	0	0
.	19.01.16-00.15.43-1-120346	181	8	8	1	0	1	578	7	7	0	0	NA	NA	NA	55	61	173	175	526	89	123	366	6	10	11	0.035	0.057	0.021
.	19.01.16-00.15.46-1-120347	33	1	1	0	0	0	0	0	0	0	0	NA	NA	NA	9	14	166	165	496	0	0	0	0	0	0	0	0	0
.	19.01.16-00.15.47-1-120348	119	7	7	1	0	0	550	5	5	0	0	NA	NA	NA	34	35	171	169	508	86	115	349	3	9	8	0.018	0.053	0.016
.	19.01.16-00.15.48-1-120349	178	15	15	5	0	5	555	13	13	0	0	NA	NA	NA	54	46	176	173	510	90	119	346	9	8	29	0.051	0.046	0.057
.	19.01.16-00.15.51-1-120367	372	49	49	11	0	11	621	44	44	0	0	NA	NA	NA	111	118	185	182	564	99	126	396	59	23	59	0.319	0.126	0.105
.	19.01.16-00.15.56-1-120374	65	4	4	0	0	0	543	1	1	0	0	NA	NA	NA	25	20	166	167	500	82	118	343	0	0	7	0	0	0.014
.	19.01.16-00.16.00-1-120379	32	1	1	0	0	0	0	0	0	0	0	NA	NA	NA	12	11	166	166	492	0	0	0	0	3	0	0	0.018	0
.	19.01.16-00.16.03-1-120381	115	9	9	3	0	2	552	8	8	0	0	NA	NA	NA	37	34	172	170	505	86	115	351	8	4	17	0.047	0.024	0.034
.	19.01.16-00.16.03-1-120382	31	1	1	0	0	0	0	0	0	0	0	NA	NA	NA	9	8	165	164	492	0	0	0	0	0	3	0	0	0.006
.	19.01.16-00.16.03-1-120383	31	1	1	0	0	0	0	0	0	0	0	NA	NA	NA	16	11	163	166	495	0	0	0	0	2	0	0	0.012	0
.	19.01.16-00.16.04-1-120384	93	8	8	3	0	2	552	7	7	0	0	NA	NA	NA	22	29	167	170	505	84	116	352	11	4	2	0.066	0.024	0.004
.	19.01.16-00.16.05-1-120386	94	5	5	0	0	0	555	3	3	0	0	NA	NA	NA	32	34	167	170	510	82	118	355	8	0	10	0.048	0	0.02
.	19.01.16-00.16.05-1-120387	65	2	2	1	0	1	540	1	1	0	0	NA	NA	NA	19	20	167	165	501	83	114	343	6	0	1	0.036	0	0.002
.	19.01.16-00.16.12-1-120391	288	27	27	6	0	5	603	24	24	0	0	NA	NA	NA	81	94	181	177	549	91	123	389	25	18	50	0.138	0.102	0.091
.	19.01.16-00.16.16-1-120395	117	6	6	3	0	1	551	4	4	0	0	NA	NA	NA	46	35	172	171	505	86	116	349	6	3	3	0.035	0.018	0.006
.	19.01.16-00.16.19-1-120396	145	9	9	1	0	0	553	6	6	0	0	NA	NA	NA	41	35	171	170	507	86	116	351	2	4	15	0.012	0.024	0.03
.	19.01.16-00.16.21-1-120397	90	3	3	2	0	2	542	2	2	0	0	NA	NA	NA	28	28	167	168	506	82	115	345	0	0	8	0	0	0.016
.	19.01.16-00.16.24-1-120398	143	9	9	3	0	3	560	8	8	0	0	NA	NA	NA	42	43	166	173	517	80	119	361	14	0	6	0.084	0	0.012
.	19.01.16-00.16.25-1-120399	126	6	6	2	0	2	550	4	4	0	0	NA	NA	NA	39	33	170	169	507	87	120	343	0	15	14	0	0.089	0.028
.	19.01.16-00.16.26-1-120400	114	8	8	2	0	2	553	6	6	0	0	NA	NA	NA	43	41	173	170	511	86	116	351	9	7	7	0.052	0.041	0.014
.	19.01.16-00.16.33-1-120401	32	1	1	1	0	1	0	0	0	0	0	NA	NA	NA	11	5	165	163	490	0	0	0	0	0	0	0	0	0
.	19.01.16-00.16.35-1-120404	413	35	35	11	0	8	642	32	32	0	0	NA	NA	NA	128	140	188	188	577	100	134	408	30	42	45	0.16	0.223	0.078
.	19.01.16-00.16.36-1-120405	271	39	39	7	0	3	588	37	37	0	0	NA	NA	NA	79	79	187	175	530	100	119	369	44	20	55	0.235	0.114	0.104
.	19.01.16-00.16.38-1-120406	68	7	7	1	0	1	542	5	5	0	0	NA	NA	NA	32	34	172	167	508	82	116	344	7	1	19	0.041	0.006	0.037
.	19.01.16-00.16.44-1-120407	31	1	1	0	0	0	0	0	0	0	0	NA	NA	NA	6	4	165	163	489	0	0	0	3	0	0	0.018	0	0
.	19.01.16-00.16.45-1-120408	88	6	6	0	0	0	541	5	5	0	0	NA	NA	NA	26	31	171	167	506	82	112	347	0	6	7	0	0.036	0.014
.	19.01.16-00.16.46-1-120410	150	18	18	9	0	6	561	17	17	0	0	NA	NA	NA	57	52	175	177	513	86	121	354	5	11	45	0.029	0.062	0.088
.	19.01.16-00.16.47-1-120411	179	57	57	9	0	9	569	50	50	0	0	NA	NA	NA	57	56	171	171	527	83	120	366	55	29	91	0.322	0.17	0.173
.	19.01.16-00.16.56-1-120434	93	7	7	2	0	2	547	6	6	0	0	NA	NA	NA	32	34	171	169	507	86	113	348	2	12	4	0.012	0.071	0.008
.	19.01.16-00.16.57-1-120436	59	3	3	0	0	0	544	2	2	0	0	NA	NA	NA	17	23	166	172	498	81	120	343	0	0	6	0	0	0.012
.	19.01.16-00.17.00-1-120440	233	26	26	11	0	7	573	24	24	0	0	NA	NA	NA	74	60	176	170	527	91	117	365	17	32	41	0.097	0.188	0.078
.	19.01.16-00.17.05-1-120442	58	2	2	1	0	1	152	1	1	0	0	NA	NA	NA	18	18	167	167	497	25	31	96	3	0	0	0.018	0	0
.	19.01.16-00.17.10-1-120448	143	11	11	5	0	5	545	10	10	0	0	NA	NA	NA	50	33	167	171	508	83	118	344	18	13	11	0.108	0.076	0.022
.	19.01.16-00.17.13-1-120449	33	1	1	0	0	0	0	0	0	0	0	NA	NA	NA	7	8	164	164	493	0	0	0	0	1	0	0	0.006	0
.	19.01.16-00.17.14-1-120453	93	5	5	3	0	3	551	4	4	0	0	NA	NA	NA	24	35	172	166	510	85	114	352	5	0	9	0.029	0	0.018
.	19.01.16-00.17.16-1-120454	178	29	29	7	0	5	579	26	26	0	0	NA	NA	NA	39	63	176	177	523	92	124	363	26	17	38	0.148	0.096	0.073
.	19.01.16-00.17.18-1-120455	65	3	3	1	0	0	544	2	2	0	0	NA	NA	NA	17	22	167	169	499	84	116	344	1	0	6	0.006	0	0.012
.	19.01.16-00.17.30-1-120464	217	39	39	12	0	9	566	38	38	0	0	NA	NA	NA	71	56	173	173	523	87	121	358	46	36	47	0.266	0.208	0.09
.	19.01.16-00.17.32-1-120465	150	16	16	4	0	4	571	11	11	0	0	NA	NA	NA	41	56	175	172	522	88	122	361	14	5	15	0.08	0.029	0.029
.	19.01.16-00.17.32-1-120466	90	8	8	2	0	2	545	7	7	0	0	NA	NA	NA	35	31	171	166	507	85	112	348	6	5	11	0.035	0.03	0.022
.	19.01.16-00.17.33-1-120467	32	1	1	1	0	1	0	0	0	0	0	NA	NA	NA	10	8	164	163	494	0	0	0	0	1	0	0	0.006	0
.	19.01.16-00.17.35-1-120468	61	4	4	0	0	0	545	3	3	0	0	NA	NA	NA	23	23	166	165	505	82	113	350	3	6	4	0.018	0.036	0.008
.	19.01.16-00.17.39-1-120469	92	3	3	0	0	0	549	2	2	0	0	NA	NA	NA	28	30	169	168	506	84	113	352	0	2	2	0	0.012	0.004
.	19.01.16-00.17.43-1-120470	178	7	7	0	0	0	562	6	6	0	0	NA	NA	NA	44	43	172	169	515	87	116	359	5	1	12	0.029	0.006	0.023
.	19.01.16-00.17.51-1-120488	234	25	25	9	0	7	570	22	22	0	0	NA	NA	NA	59	53	170	173	523	85	121	364	28	21	34	0.165	0.121	0.065
.	19.01.16-00.17.52-1-120489	95	6	6	3	0	3	546	3	3	0	0	NA	NA	NA	43	35	167	169	512	81	117	348	0	4	15	0	0.024	0.029
.	19.01.16-00.17.54-1-120493	149	11	11	3	0	3	562	10	10	0	0	NA	NA	NA	50	45	175	168	515	90	113	359	8	15	24	0.046	0.089	0.047
.	19.01.16-00.17.58-1-120498	148	11	11	2	0	1	574	10	10	0	0	NA	NA	NA	45	59	175	178	519	88	123	363	13	9	9	0.074	0.051	0.017
.	19.01.16-00.17.58-1-120500	147	11	11	2	0	2	552	9	9	0	0	NA	NA	NA	48	44	175	169	513	86	112	354	6	13	3	0.034	0.077	0.006
.	19.01.16-00.18.00-1-120502	32	1	1	1	0	1	0	0	0	0	0	NA	NA	NA	7	7	163	164	493	0	0	0	0	2	0	0	0.012	0
.	19.01.16-00.18.02-1-120505	33	1	1	0	0	0	0	0	0	0	0	NA	NA	NA	6	5	164	163	491	0	0	0	0	0	2	0	0	0.004
.	19.01.16-00.18.05-1-120506	88	5	5	3	0	3	537	4	4	0	0	NA	NA	NA	26	20	166	169	498	82	113	342	3	11	3	0.018	0.065	0.006
.	19.01.16-00.18.05-1-120508	97	7	7	3	0	3	552	6	6	0	0	NA	NA	NA	29	38	172	165	514	88	113	351	0	17	9	0	0.103	0.018
.	19.01.16-00.18.10-1-120512	441	33	33	9	0	7	625	27	27	0	0	NA	NA	NA	117	111	182	179	563	96	125	404	39	31	23	0.214	0.173	0.041
.	19.01.16-00.18.18-1-120516	63	4	4	1	0	1	533	3	3	0	0	NA	NA	NA	25	19	166	164	502	80	109	344	5	6	1	0.03	0.037	0.002
.	19.01.16-00.18.18-1-120517	88	5	5	0	0	0	548	4	4	0	0	NA	NA	NA	37	39	170	170	512	80	117	351	4	0	5	0.024	0	0.01
.	19.01.16-00.18.22-1-120518	59	3	3	0	0	0	540	2	2	0	0	NA	NA	NA	20	19	169	166	497	86	112	342	5	6	0	0.03	0.036	0
.	19.01.16-00.18.22-1-120519	156	15	15	3	0	3	557	13	13	0	0	NA	NA	NA	62	49	176	170	516	90	116	351	12	7	19	0.068	0.041	0.037
.	19.01.16-00.18.24-1-120521	36	1	1	0	0	0	0	0	0	0	0	NA	NA	NA	5	8	165	163	493	0	0	0	0	0	0	0	0	0
.	19.01.16-00.18.26-1-120522	213	16	16	5	0	4	579	15	15	0	0	NA	NA	NA	74	66	178	175	526	91	122	366	20	6	40	0.112	0.034	0.076
.	19.01.16-00.18.32-1-120523	230	12	12	5	0	5	581	10	10	0	0	NA	NA	NA	67	61	174	173	527	91	122	368	5	8	30	0.029	0.046	0.057
.	19.01.16-00.18.33-1-120524	63	3	3	1	0	1	533	2	2	0	0	NA	NA	NA	36	31	171	170	503	84	111	338	3	2	3	0.018	0.012	0.006
.	19.01.16-00.18.33-1-120525	57	2	2	1	0	1	249	1	1	0	0	NA	NA	NA	17	13	166	165	495	36	52	161	3	0	0	0.018	0	0
.	19.01.16-00.18.36-1-120526	57	2	2	0	0	0	536	1	1	0	0	NA	NA	NA	20	16	166	164	499	80	113	343	0	0	7	0	0	0.014
.	19.01.16-00.18.38-1-120527	143	17	17	10	0	7	555	16	16	0	0	NA	NA	NA	44	46	171	176	512	82	121	352	26	5	19	0.152	0.028	0.037
.	19.01.16-00.18.43-1-120528	36	1	1	0	0	0	0	0	0	0	0	NA	NA	NA	10	11	166	164	494	0	0	0	0	0	0	0	0	0
.	19.01.16-00.18.46-1-120529	36	1	1	1	0	1	0	0	0	0	0	NA	NA	NA	12	10	164	165	494	0	0	0	0	0	0	0	0	0
.	19.01.16-00.18.47-1-120530	111	16	16	3	0	3	540	13	13	0	0	NA	NA	NA	30	26	169	171	499	83	115	342	7	25	7	0.041	0.146	0.014
.	19.01.16-00.18.48-1-120531	95	5	5	1	0	1	552	4	4	0	0	NA	NA	NA	38	36	166	175	508	84	120	348	0	3	10	0	0.017	0.02
.	19.01.16-00.18.49-1-120532	36	1	1	0	0	0	0	0	0	0	0	NA	NA	NA	6	11	166	164	494	0	0	0	0	0	0	0	0	0
.	19.01.16-00.18.50-1-120534	118	9	9	2	0	2	555	8	8	0	0	NA	NA	NA	31	33	172	169	505	86	118	351	8	8	10	0.047	0.047	0.02
.	19.01.16-00.18.51-1-120551	237	18	18	6	0	6	590	16	16	0	0	NA	NA	NA	70	82	177	177	541	89	123	378	8	17	20	0.045	0.096	0.037
.	19.01.16-00.18.55-1-120556	174	13	13	4	0	2	566	11	11	0	0	NA	NA	NA	57	51	175	170	519	90	115	361	17	0	39	0.097	0	0.075
.	19.01.16-00.19.06-1-120564	354	72	72	18	0	15	589	60	60	0	0	NA	NA	NA	89	87	178	181	541	91	126	372	55	46	88	0.309	0.254	0.163
.	19.01.16-00.19.06-1-120565	156	17	17	6	0	5	559	14	14	0	0	NA	NA	NA	48	40	170	169	514	83	118	358	24	0	27	0.141	0	0.053
.	19.01.16-00.19.07-1-120567	34	1	1	0	0	0	0	0	0	0	0	NA	NA	NA	5	8	165	163	493	0	0	0	0	0	0	0	0	0
.	19.01.16-00.19.09-1-120570	323	72	72	24	0	18	599	68	68	0	0	NA	NA	NA	80	93	185	187	534	102	128	369	81	48	84	0.438	0.257	0.157
.	19.01.16-00.19.10-1-120571	116	8	8	2	0	2	552	6	6	0	0	NA	NA	NA	27	34	172	170	505	87	118	347	5	1	11	0.029	0.006	0.022
.	19.01.16-00.19.12-1-120572	118	6	6	0	0	0	549	5	5	0	0	NA	NA	NA	42	41	173	169	512	87	113	349	1	2	11	0.006	0.012	0.021
.	19.01.16-00.19.15-1-120577	148	17	17	3	0	3	554	14	14	0	0	NA	NA	NA	50	42	167	167	521	83	112	359	27	8	8	0.162	0.048	0.015
.	19.01.16-00.19.26-1-120586	65	2	2	1	0	1	542	1	1	0	0	NA	NA	NA	23	20	168	166	499	85	112	345	0	2	2	0	0.012	0.004
.	19.01.16-00.19.27-1-120587	31	1	1	0	0	0	0	0	0	0	0	NA	NA	NA	9	8	164	165	492	0	0	0	1	0	0	0.006	0	0
.	19.01.16-00.19.28-1-120588	68	5	5	3	0	3	547	4	4	0	0	NA	NA	NA	20	27	175	168	497	88	115	344	7	5	4	0.04	0.03	0.008
.	19.01.16-00.19.30-1-120589	33	1	1	0	0	0	0	0	0	0	0	NA	NA	NA	9	11	165	166	493	0	0	0	0	3	0	0	0.018	0
.	19.01.16-00.19.32-1-120590	116	9	9	4	0	4	562	8	8	0	0	NA	NA	NA	29	45	168	175	515	84	121	357	14	1	14	0.083	0.006	0.027
.	19.01.16-00.19.33-1-120591	147	7	7	2	0	1	562	5	5	0	0	NA	NA	NA	48	51	170	172	522	87	117	358	0	0	15	0	0	0.029
.	19.01.16-00.19.34-1-120592	238	30	30	5	0	4	583	27	27	0	0	NA	NA	NA	70	72	180	180	525	97	125	361	40	22	34	0.222	0.122	0.065
.	19.01.16-00.19.39-1-120594	34	1	1	1	0	1	0	0	0	0	0	NA	NA	NA	8	11	166	166	492	0	0	0	0	1	0	0	0.006	0
.	19.01.16-00.19.42-1-120595	317	29	29	12	0	9	617	26	26	0	0	NA	NA	NA	97	105	178	188	552	94	133	390	39	5	76	0.219	0.027	0.138
.	19.01.16-00.19.42-1-120596	89	4	4	1	0	1	546	3	3	0	0	NA	NA	NA	39	39	169	175	508	83	118	345	0	7	5	0	0.04	0.01
.	19.01.16-00.19.44-1-120597	121	10	10	2	0	1	560	9	9	0	0	NA	NA	NA	30	43	169	170	517	84	117	359	4	2	17	0.024	0.012	0.033
.	19.01.16-00.19.53-1-120617	96	4	4	0	0	0	556	3	3	0	0	NA	NA	NA	35	36	169	176	504	84	120	352	3	1	7	0.018	0.006	0.014
.	19.01.16-00.19.55-1-120620	185	13	13	4	0	4	569	11	11	0	0	NA	NA	NA	47	59	175	173	524	92	119	358	9	21	16	0.051	0.121	0.031
.	19.01.16-00.19.57-1-120624	121	8	8	4	0	3	552	7	7	0	0	NA	NA	NA	49	40	173	169	511	85	119	348	5	0	13	0.029	0	0.025
.	19.01.16-00.20.07-1-120635	148	12	12	5	0	4	566	10	10	0	0	NA	NA	NA	52	56	175	179	515	90	124	352	18	12	11	0.103	0.067	0.021
.	19.01.16-00.20.11-1-120637	34	1	1	0	0	0	0	0	0	0	0	NA	NA	NA	15	8	164	165	492	0	0	0	0	0	4	0	0	0.008
.	19.01.16-00.20.15-1-120641	63	2	2	1	0	1	548	1	1	0	0	NA	NA	NA	17	31	167	168	509	82	118	348	0	0	2	0	0	0.004
.	19.01.16-00.20.27-1-120642	35	1	1	0	0	0	0	0	0	0	0	NA	NA	NA	13	9	165	164	493	0	0	0	0	0	0	0	0	0
.	19.01.16-00.20.29-1-120643	63	4	4	0	0	0	540	3	3	0	0	NA	NA	NA	24	26	170	171	498	86	115	339	0	3	5	0	0.018	0.01
.	19.01.16-00.20.30-1-120644	57	2	2	0	0	0	100	1	1	0	0	NA	NA	NA	16	17	166	168	496	18	21	61	0	3	0	0	0.018	0
.	19.01.16-00.20.31-1-120646	202	16	16	2	0	2	578	14	14	0	0	NA	NA	NA	64	67	177	176	527	90	123	365	26	8	14	0.147	0.045	0.027
.	19.01.16-00.20.34-1-120651	93	6	6	3	0	3	549	4	4	0	0	NA	NA	NA	37	35	168	169	511	83	114	352	7	3	8	0.042	0.018	0.016
.	19.01.16-00.20.37-1-120656	85	4	4	1	0	1	551	3	3	0	0	NA	NA	NA	21	30	167	171	505	85	120	346	0	4	11	0	0.023	0.022
.	19.01.16-00.20.39-1-120657	340	36	36	7	0	7	602	32	32	0	0	NA	NA	NA	99	87	180	185	535	94	132	376	40	29	35	0.222	0.157	0.065
.	19.01.16-00.20.42-1-120658	35	1	1	1	0	1	0	0	0	0	0	NA	NA	NA	10	9	167	164	491	0	0	0	0	0	0	0	0	0
.	19.01.16-00.20.45-1-120659	147	12	12	0	0	0	565	11	11	0	0	NA	NA	NA	34	46	168	172	519	84	121	360	8	8	13	0.048	0.047	0.025
.	19.01.16-00.20.46-1-120660	185	25	25	5	0	3	580	23	23	0	0	NA	NA	NA	60	69	179	177	526	92	123	365	14	40	34	0.078	0.226	0.065
.	19.01.16-00.20.48-1-120661	63	2	2	0	0	0	249	1	1	0	0	NA	NA	NA	15	20	164	169	500	40	54	155	3	1	0	0.018	0.006	0
.	19.01.16-00.20.52-1-120681	183	46	46	11	0	9	577	42	42	0	0	NA	NA	NA	68	67	176	177	527	88	123	366	61	46	25	0.347	0.26	0.047
.	19.01.16-00.20.53-1-120682	34	1	1	0	0	0	0	0	0	0	0	NA	NA	NA	12	10	164	166	493	0	0	0	0	0	2	0	0	0.004
.	19.01.16-00.20.53-1-120683	64	3	3	0	0	0	546	2	2	0	0	NA	NA	NA	18	25	165	170	503	79	119	348	6	0	3	0.036	0	0.006
.	19.01.16-00.20.56-1-120687	178	25	25	7	0	5	582	22	22	0	0	NA	NA	NA	68	72	176	181	528	90	130	362	14	14	42	0.08	0.077	0.08
.	19.01.16-00.21.07-1-120696	152	10	10	2	0	2	564	9	9	0	0	NA	NA	NA	45	50	171	176	516	87	122	355	11	4	9	0.064	0.023	0.017
.	19.01.16-00.21.07-1-120697	34	1	1	0	0	0	0	0	0	0	0	NA	NA	NA	7	4	165	163	489	0	0	0	0	0	3	0	0	0.006
.	19.01.16-00.21.10-1-120700	114	4	4	1	0	1	548	3	3	0	0	NA	NA	NA	25	33	167	171	508	80	116	352	2	0	3	0.012	0	0.006
.	19.01.16-00.21.10-1-120701	150	8	8	4	0	2	561	7	7	0	0	NA	NA	NA	66	48	173	176	512	88	121	352	25	11	4	0.145	0.062	0.008
.	19.01.16-00.21.11-1-120702	92	4	4	0	0	0	540	3	3	0	0	NA	NA	NA	29	25	170	164	504	86	110	344	0	0	7	0	0	0.014
.	19.01.16-00.21.26-1-120714	60	2	2	0	0	0	545	1	1	0	0	NA	NA	NA	28	34	166	171	510	82	116	347	0	4	2	0	0.023	0.004
.	19.01.16-00.21.26-1-120715	261	13	13	2	0	2	588	12	12	0	0	NA	NA	NA	74	75	186	176	526	99	121	368	6	12	16	0.032	0.068	0.03
.	19.01.16-00.21.36-1-120716	144	11	11	2	0	2	562	9	9	0	0	NA	NA	NA	46	43	171	175	510	87	120	355	19	14	16	0.111	0.08	0.031
.	19.01.16-00.21.43-1-120717	123	9	9	3	0	3	555	8	8	0	0	NA	NA	NA	45	40	170	173	510	86	119	350	0	10	9	0	0.058	0.018
.	19.01.16-00.21.43-1-120718	90	16	16	3	0	3	550	15	15	0	0	NA	NA	NA	46	42	171	172	512	82	119	349	18	3	21	0.105	0.017	0.041
.	19.01.16-00.21.43-1-120719	94	5	5	1	0	1	540	3	3	0	0	NA	NA	NA	27	22	167	169	499	82	119	339	4	1	15	0.024	0.006	0.03
.	19.01.16-00.21.44-1-120720	175	12	12	0	0	0	569	11	11	0	0	NA	NA	NA	58	54	168	176	523	86	121	362	4	12	13	0.024	0.068	0.025
.	19.01.16-00.21.49-1-120722	119	9	9	2	0	2	553	8	8	0	0	NA	NA	NA	34	39	171	174	507	85	118	350	4	8	11	0.023	0.046	0.022
.	19.01.16-00.21.55-1-120744	88	3	3	1	0	1	544	2	2	0	0	NA	NA	NA	38	29	171	166	505	85	115	344	0	0	16	0	0	0.032
.	19.01.16-00.22.01-1-120750	117	5	5	1	0	1	546	3	3	0	0	NA	NA	NA	32	26	166	171	502	83	119	344	4	2	2	0.024	0.012	0.004
.	19.01.16-00.22.06-1-120753	124	7	7	2	0	2	548	6	6	0	0	NA	NA	NA	24	31	170	172	502	84	118	346	0	7	15	0	0.041	0.03
.	19.01.16-00.22.12-1-120758	83	5	5	0	0	0	546	4	4	0	0	NA	NA	NA	22	26	166	173	500	81	119	346	6	2	3	0.036	0.012	0.006
.	19.01.16-00.22.12-1-120759	141	10	10	4	0	3	559	9	9	0	0	NA	NA	NA	39	45	168	172	518	84	115	360	6	7	11	0.036	0.041	0.021
.	19.01.16-00.22.13-1-120760	67	5	5	1	0	1	537	4	4	0	0	NA	NA	NA	30	22	167	168	500	83	111	343	5	0	11	0.03	0	0.022
.	19.01.16-00.22.14-1-120764	228	16	16	6	0	5	596	14	14	0	0	NA	NA	NA	75	78	175	179	537	90	129	377	22	6	29	0.126	0.034	0.054
.	19.01.16-00.22.15-1-120765	424	46	46	10	0	9	623	44	44	0	0	NA	NA	NA	120	112	182	188	555	94	133	396	40	37	62	0.22	0.197	0.112
.	19.01.16-00.22.15-1-120766	153	12	12	4	0	3	565	8	8	0	0	NA	NA	NA	48	49	171	172	519	85	119	361	6	13	22	0.035	0.076	0.042
.	19.01.16-00.22.19-1-120767	88	6	6	4	0	3	545	5	5	0	0	NA	NA	NA	22	27	167	167	506	83	112	350	0	8	15	0	0.048	0.03
.	19.01.16-00.22.27-1-120768	151	11	11	3	0	2	549	8	8	0	0	NA	NA	NA	48	32	170	172	503	87	119	343	2	5	14	0.012	0.029	0.028
.	19.01.16-00.22.28-1-120769	179	17	17	6	0	6	574	15	15	0	0	NA	NA	NA	55	60	172	172	529	87	120	367	12	14	17	0.07	0.081	0.032
.	19.01.16-00.22.29-1-120770	64	2	2	0	0	0	454	1	1	0	0	NA	NA	NA	15	18	166	167	498	67	90	297	0	0	2	0	0	0.004
.	19.01.16-00.22.34-1-120775	234	23	23	13	0	11	572	19	19	0	0	NA	NA	NA	66	59	172	177	523	88	121	363	22	20	26	0.128	0.113	0.05
.	19.01.16-00.22.41-1-120776	64	2	2	0	0	0	538	1	1	0	0	NA	NA	NA	28	20	168	167	498	85	115	338	3	0	0	0.018	0	0
.	19.01.16-00.22.42-1-120777	207	14	14	5	0	4	570	13	13	0	0	NA	NA	NA	67	62	175	177	523	89	126	355	8	10	13	0.046	0.056	0.025
.	19.01.16-00.22.43-1-120778	238	17	17	6	0	4	572	15	15	0	0	NA	NA	NA	58	53	180	172	514	94	119	359	19	2	16	0.106	0.012	0.031
.	19.01.16-00.22.49-1-120779	63	2	2	0	0	0	352	1	1	0	0	NA	NA	NA	16	20	170	166	497	54	70	228	0	2	0	0	0.012	0
.	19.01.16-00.22.53-1-120799	89	5	5	2	0	2	535	4	4	0	0	NA	NA	NA	26	20	165	165	503	79	113	343	0	14	4	0	0.085	0.008
.	19.01.16-00.22.57-1-120804	64	2	2	1	0	0	544	1	1	0	0	NA	NA	NA	25	29	169	168	505	84	115	345	5	4	0	0.03	0.024	0
.	19.01.16-00.23.00-1-120809	119	4	4	1	0	1	552	3	3	0	0	NA	NA	NA	35	33	167	166	513	83	114	355	3	3	6	0.018	0.018	0.012
.	19.01.16-00.23.02-1-120811	86	7	7	1	0	1	549	4	4	0	0	NA	NA	NA	19	29	174	171	497	87	117	345	7	0	6	0.04	0	0.012
.	19.01.16-00.23.22-1-120819	61	3	3	1	0	1	550	2	2	0	0	NA	NA	NA	22	28	169	171	501	86	116	348	0	8	9	0	0.047	0.018
.	19.01.16-00.23.22-1-120820	60	2	2	0	0	0	200	1	1	0	0	NA	NA	NA	14	13	169	164	493	31	42	127	3	0	0	0.018	0	0
.	19.01.16-00.23.24-1-120822	149	11	11	3	0	2	561	10	10	0	0	NA	NA	NA	44	53	178	170	518	91	115	355	8	0	23	0.045	0	0.044
.	19.01.16-00.23.24-1-120823	331	44	44	10	0	6	590	36	36	0	0	NA	NA	NA	88	82	177	179	539	93	123	374	38	29	64	0.215	0.162	0.119
.	19.01.16-00.23.26-1-120828	216	17	17	4	0	3	572	15	15	0	0	NA	NA	NA	64	48	176	172	513	92	118	362	17	24	10	0.097	0.14	0.019
.	19.01.16-00.23.30-1-120833	32	1	1	1	0	1	0	0	0	0	0	NA	NA	NA	6	11	166	166	492	0	0	0	0	0	1	0	0	0.002
.	19.01.16-00.23.32-1-120834	86	4	4	0	0	0	544	3	3	0	0	NA	NA	NA	17	22	165	167	503	81	114	349	1	3	4	0.006	0.018	0.008
.	19.01.16-00.23.36-1-120835	57	2	2	0	0	0	50	1	1	0	0	NA	NA	NA	12	14	169	168	490	6	8	36	0	0	3	0	0	0.006
.	19.01.16-00.23.36-1-120836	203	21	21	4	0	3	574	19	19	0	0	NA	NA	NA	65	62	179	176	520	90	122	362	11	8	32	0.061	0.045	0.062
.	19.01.16-00.23.38-1-120837	90	5	5	0	0	0	545	4	4	0	0	NA	NA	NA	20	30	167	172	504	83	117	345	0	2	8	0	0.012	0.016
.	19.01.16-00.23.42-1-120838	299	22	22	6	0	5	592	20	20	0	0	NA	NA	NA	94	75	175	178	535	92	125	375	31	24	18	0.177	0.135	0.034
.	19.01.16-00.23.43-1-120839	120	5	5	5	0	3	568	4	4	0	0	NA	NA	NA	36	56	168	174	527	83	122	363	0	9	12	0	0.052	0.023
.	19.01.16-00.23.51-1-120857	213	44	44	12	0	10	572	42	42	0	0	NA	NA	NA	71	65	171	172	535	85	116	371	38	29	59	0.222	0.169	0.11
.	19.01.16-00.23.58-1-120864	92	5	5	0	0	0	550	4	4	0	0	NA	NA	NA	30	32	169	166	510	86	114	350	2	10	1	0.012	0.06	0.002
.	19.01.16-00.24.00-1-120868	149	12	12	2	0	1	564	11	11	0	0	NA	NA	NA	36	46	172	174	513	87	123	354	25	6	20	0.145	0.034	0.039
.	19.01.16-00.24.07-1-120872	65	3	3	0	0	0	300	2	2	0	0	NA	NA	NA	26	20	166	168	499	50	66	184	0	0	6	0	0	0.012
.	19.01.16-00.24.14-1-120878	56	2	2	0	0	0	0	1	1	0	0	NA	NA	NA	11	19	165	164	503	0	0	0	1	0	3	0.006	0	0.006
.	19.01.16-00.24.14-1-120879	91	4	4	1	0	1	532	3	3	0	0	NA	NA	NA	39	22	167	168	500	83	112	337	0	5	0	0	0.03	0
.	19.01.16-00.24.18-1-120881	30	1	1	1	0	1	0	0	0	0	0	NA	NA	NA	11	7	164	164	492	0	0	0	0	0	3	0	0	0.006
.	19.01.16-00.24.19-1-120882	211	13	13	2	0	1	585	12	12	0	0	NA	NA	NA	53	70	181	182	520	96	127	362	27	0	19	0.149	0	0.037
.	19.01.16-00.24.20-1-120883	62	2	2	1	0	1	538	1	1	0	0	NA	NA	NA	20	16	168	166	495	84	114	340	3	0	2	0.018	0	0.004
.	19.01.16-00.24.23-1-120884	209	40	40	9	0	9	569	35	35	0	0	NA	NA	NA	73	66	184	182	513	94	126	349	63	6	48	0.342	0.033	0.094
.	19.01.16-00.24.25-1-120885	65	2	2	0	0	0	403	1	1	0	0	NA	NA	NA	15	18	167	165	499	59	85	259	0	0	3	0	0	0.006
.	19.01.16-00.24.27-1-120886	92	3	3	1	0	1	542	0	0	0	0	NA	NA	NA	24	23	171	166	499	83	115	344	6	0	0	0.035	0	0
.	19.01.16-00.24.30-1-120887	60	2	2	0	0	0	50	1	1	0	0	NA	NA	NA	16	16	168	165	496	7	10	33	0	0	3	0	0	0.006
.	19.01.16-00.24.33-1-120888	90	4	4	1	0	1	539	2	2	0	0	NA	NA	NA	36	23	166	169	501	81	113	345	6	0	4	0.036	0	0.008
.	19.01.16-00.24.36-1-120889	154	13	13	7	0	6	567	11	11	0	0	NA	NA	NA	43	47	175	174	511	90	121	356	15	8	19	0.086	0.046	0.037
.	19.01.16-00.24.37-1-120890	266	33	33	10	0	7	587	30	30	0	0	NA	NA	NA	85	72	180	178	527	95	125	367	40	12	56	0.222	0.067	0.106
.	19.01.16-00.24.41-1-120892	173	21	21	6	0	5	563	20	20	0	0	NA	NA	NA	42	45	178	168	512	90	117	356	23	16	30	0.129	0.095	0.059
.	19.01.16-00.24.44-1-120893	92	7	7	1	0	1	536	6	6	0	0	NA	NA	NA	29	18	166	168	497	82	113	341	3	8	6	0.018	0.048	0.012
.	19.01.16-00.24.47-1-120894	61	2	2	2	0	1	542	1	1	0	0	NA	NA	NA	24	26	171	168	500	86	114	342	1	0	1	0.006	0	0.002
.	19.01.16-00.24.47-1-120895	100	5	5	1	0	1	539	4	4	0	0	NA	NA	NA	25	18	164	168	499	80	115	344	5	9	0	0.03	0.054	0
.	19.01.16-00.24.51-1-120913	121	6	6	3	0	3	563	4	4	0	0	NA	NA	NA	30	45	170	174	514	86	120	357	4	21	1	0.024	0.121	0.002
.	19.01.16-00.25.00-1-120922	126	13	13	8	0	7	557	12	12	0	0	NA	NA	NA	36	39	171	173	508	88	120	349	5	15	22	0.029	0.087	0.043
.	19.01.16-00.25.00-1-120924	91	5	5	1	0	1	539	4	4	0	0	NA	NA	NA	32	26	167	165	507	81	113	345	3	0	10	0.018	0	0.02
.	19.01.16-00.25.01-1-120925	326	31	31	9	0	8	605	30	30	0	0	NA	NA	NA	77	85	174	178	546	89	127	389	39	33	43	0.224	0.185	0.079
.	19.01.16-00.25.05-1-120927	69	5	5	3	0	3	540	3	3	0	0	NA	NA	NA	36	24	167	172	498	81	120	339	9	0	2	0.054	0	0.004
.	19.01.16-00.25.09-1-120932	115	8	8	1	0	1	553	7	7	0	0	NA	NA	NA	42	36	170	171	508	84	117	352	7	10	6	0.041	0.058	0.012
.	19.01.16-00.25.17-1-120936	33	1	1	0	0	0	0	0	0	0	0	NA	NA	NA	11	15	165	164	499	0	0	0	0	0	0	0	0	0
.	19.01.16-00.25.18-1-120937	34	1	1	0	0	0	0	0	0	0	0	NA	NA	NA	8	9	165	167	490	0	0	0	0	0	5	0	0	0.01
.	19.01.16-00.25.19-1-120938	152	22	22	7	0	7	561	19	19	0	0	NA	NA	NA	37	48	171	176	514	86	122	353	27	4	21	0.158	0.023	0.041
.	19.01.16-00.25.20-1-120939	147	8	8	1	0	1	565	7	7	0	0	NA	NA	NA	52	50	173	172	518	85	120	360	2	0	14	0.012	0	0.027
.	19.01.16-00.25.21-1-120940	316	84	84	23	0	21	579	80	80	0	0	NA	NA	NA	72	65	178	176	524	94	121	364	103	26	115	0.579	0.148	0.219
.	19.01.16-00.25.22-1-120941	64	2	2	1	0	1	540	1	1	0	0	NA	NA	NA	20	25	171	164	503	83	112	345	1	0	0	0.006	0	0
.	19.01.16-00.25.27-1-120950	95	4	4	0	0	0	548	2	2	0	0	NA	NA	NA	29	27	169	166	505	85	115	348	2	0	1	0.012	0	0.002
.	19.01.16-00.25.31-1-120952	57	3	3	1	0	0	541	1	1	0	0	NA	NA	NA	27	22	168	167	500	83	116	342	5	0	14	0.03	0	0.028
.	19.01.16-00.25.34-1-120953	178	9	9	4	0	4	581	8	8	0	0	NA	NA	NA	69	69	178	181	523	92	125	364	17	0	11	0.096	0	0.021
.	19.01.16-00.25.34-1-120954	256	32	32	2	0	2	588	30	30	0	0	NA	NA	NA	65	68	178	170	533	95	118	375	21	31	58	0.118	0.182	0.109
.	19.01.16-00.25.41-1-120955	32	1	1	0	0	0	0	0	0	0	0	NA	NA	NA	12	10	166	164	493	0	0	0	0	0	0	0	0	0
.	19.01.16-00.25.43-1-120956	155	30	30	9	0	8	566	27	27	0	0	NA	NA	NA	59	60	172	180	521	84	124	358	21	28	31	0.122	0.156	0.06
.	19.01.16-00.25.44-1-120957	37	1	1	0	0	0	0	0	0	0	0	NA	NA	NA	9	15	167	165	496	0	0	0	1	0	0	0.006	0	0
.	19.01.16-00.25.45-1-120958	90	7	7	5	0	5	548	6	6	0	0	NA	NA	NA	30	33	171	168	507	86	115	347	5	0	11	0.029	0	0.022
.	19.01.16-00.25.45-1-120959	171	44	44	11	0	6	561	41	41	0	0	NA	NA	NA	63	55	174	173	521	85	118	358	61	27	50	0.351	0.156	0.096
.	19.01.16-00.25.53-1-120979	89	4	4	0	0	0	547	2	2	0	0	NA	NA	NA	27	29	169	169	504	83	116	348	3	1	4	0.018	0.006	0.008
.	19.01.16-00.25.55-1-120982	126	9	9	3	0	2	549	7	7	0	0	NA	NA	NA	39	38	169	169	513	83	115	351	2	12	11	0.012	0.071	0.021
.	19.01.16-00.25.57-1-120986	64	3	3	1	0	1	547	2	2	0	0	NA	NA	NA	20	28	167	172	502	81	119	347	1	0	2	0.006	0	0.004
.	19.01.16-00.26.04-1-120991	89	9	9	2	0	2	553	8	8	0	0	NA	NA	NA	30	39	170	167	515	85	115	353	5	0	16	0.029	0	0.031
.	19.01.16-00.26.08-1-120994	32	1	1	0	0	0	0	0	0	0	0	NA	NA	NA	11	8	164	165	492	0	0	0	0	0	0	0	0	0
.	19.01.16-00.26.10-1-120997	126	5	5	3	0	2	561	4	4	0	0	NA	NA	NA	46	46	171	174	514	88	122	351	9	3	9	0.053	0.017	0.018
.	19.01.16-00.26.11-1-120998	210	15	15	2	0	2	588	13	13	0	0	NA	NA	NA	65	78	179	180	532	92	128	368	7	0	38	0.039	0	0.071
.	19.01.16-00.26.15-1-121002	146	24	24	4	0	4	553	21	21	0	0	NA	NA	NA	44	36	167	169	513	87	115	351	24	27	29	0.144	0.16	0.057
.	19.01.16-00.26.23-1-121003	123	13	13	6	0	5	553	10	10	0	0	NA	NA	NA	48	41	171	170	513	84	116	353	7	17	17	0.041	0.1	0.033
.	19.01.16-00.26.27-1-121004	242	39	39	14	0	13	590	36	36	0	0	NA	NA	NA	72	79	187	174	531	98	124	368	62	25	61	0.332	0.144	0.115
.	19.01.16-00.26.27-1-121005	230	32	32	10	0	9	595	31	31	0	0	NA	NA	NA	68	83	172	179	545	89	125	381	51	17	60	0.297	0.095	0.11
.	19.01.16-00.26.28-1-121006	35	1	1	1	0	1	0	0	0	0	0	NA	NA	NA	10	12	163	165	497	0	0	0	0	5	0	0	0.03	0
.	19.01.16-00.26.31-1-121007	33	1	1	0	0	0	0	0	0	0	0	NA	NA	NA	8	9	166	164	492	0	0	0	0	6	0	0	0.037	0
.	19.01.16-00.26.34-1-121010	116	15	15	6	0	5	565	14	14	0	0	NA	NA	NA	34	52	173	175	517	86	119	360	7	10	18	0.04	0.057	0.035
.	19.01.16-00.26.41-1-121011	200	16	16	4	0	2	584	14	14	0	0	NA	NA	NA	61	74	172	177	538	89	122	373	27	0	28	0.157	0	0.052
.	19.01.16-00.26.47-1-121013	297	21	21	3	0	1	606	18	18	0	0	NA	NA	NA	98	94	186	183	538	99	129	378	31	16	47	0.167	0.087	0.087
.	19.01.16-00.26.48-1-121014	154	17	17	4	0	2	557	15	15	0	0	NA	NA	NA	37	50	178	172	513	91	114	352	19	12	15	0.107	0.07	0.029
.	19.01.16-00.26.54-1-121035	63	2	2	1	0	1	537	1	1	0	0	NA	NA	NA	23	18	169	165	497	85	113	339	4	0	7	0.024	0	0.014
.	19.01.16-00.27.01-1-121043	209	35	35	12	0	11	586	30	30	0	0	NA	NA	NA	52	72	176	174	535	90	121	375	28	27	44	0.159	0.155	0.082
.	19.01.16-00.27.06-1-121044	34	1	1	0	0	0	0	0	0	0	0	NA	NA	NA	8	11	167	164	493	0	0	0	0	2	0	0	0.012	0
.	19.01.16-00.27.08-1-121049	63	2	2	0	0	0	201	1	1	0	0	NA	NA	NA	21	16	166	165	498	30	44	127	1	0	0	0.006	0	0
.	19.01.16-00.27.09-1-121051	89	4	4	1	0	0	549	3	3	0	0	NA	NA	NA	35	33	167	175	504	82	121	346	3	0	9	0.018	0	0.018
.	19.01.16-00.27.15-1-121055	87	8	8	2	0	2	545	7	7	0	0	NA	NA	NA	29	33	168	170	508	83	113	349	4	3	9	0.024	0.018	0.018
.	19.01.16-00.27.18-1-121056	68	2	2	0	0	0	538	1	1	0	0	NA	NA	NA	31	26	165	167	507	82	113	343	0	0	4	0	0	0.008
.	19.01.16-00.27.22-1-121057	119	6	6	2	0	2	554	4	4	0	0	NA	NA	NA	31	33	168	172	506	86	118	350	2	11	17	0.012	0.064	0.034
.	19.01.16-00.27.22-1-121058	215	25	25	5	0	4	571	22	22	0	0	NA	NA	NA	72	56	174	174	521	88	120	363	37	20	21	0.213	0.115	0.04
.	19.01.16-00.27.24-1-121059	150	6	6	2	0	2	559	3	3	0	0	NA	NA	NA	40	39	168	174	510	84	122	353	2	3	7	0.012	0.017	0.014
.	19.01.16-00.27.28-1-121064	95	3	3	0	0	0	540	2	2	0	0	NA	NA	NA	34	32	170	168	507	83	112	345	2	0	1	0.012	0	0.002
.	19.01.16-00.27.32-1-121069	119	10	10	4	0	3	556	8	8	0	0	NA	NA	NA	41	31	167	168	509	86	116	354	0	1	20	0	0.006	0.039
.	19.01.16-00.27.34-1-121070	35	1	1	0	0	0	0	0	0	0	0	NA	NA	NA	5	11	165	166	493	0	0	0	0	0	2	0	0	0.004
.	19.01.16-00.27.37-1-121071	120	9	9	4	0	3	553	7	7	0	0	NA	NA	NA	39	35	172	168	508	88	115	350	21	5	7	0.122	0.03	0.014
.	19.01.16-00.27.37-1-121072	202	21	21	4	0	4	568	18	18	0	0	NA	NA	NA	54	53	172	175	519	89	122	357	12	11	32	0.07	0.063	0.062
.	19.01.16-00.27.41-1-121073	86	4	4	1	0	1	543	3	3	0	0	NA	NA	NA	22	25	168	167	503	85	114	344	10	0	5	0.06	0	0.01
.	19.01.16-00.27.42-1-121074	154	16	16	0	0	0	559	15	15	0	0	NA	NA	NA	37	41	171	172	511	85	120	354	18	5	14	0.105	0.029	0.027
.	19.01.16-00.27.42-1-121075	31	1	1	0	0	0	0	0	0	0	0	NA	NA	NA	19	7	165	164	491	0	0	0	0	0	1	0	0	0.002
.	19.01.16-00.27.43-1-121076	59	3	3	1	0	1	539	1	1	0	0	NA	NA	NA	26	26	172	165	502	86	113	340	1	0	6	0.006	0	0.012
.	19.01.16-00.27.45-1-121077	94	4	4	1	0	1	543	2	2	0	0	NA	NA	NA	24	26	167	170	502	84	114	345	10	0	3	0.06	0	0.006
.	19.01.16-00.27.53-1-121097	154	6	6	5	0	5	554	5	5	0	0	NA	NA	NA	50	40	170	174	509	85	121	348	6	2	12	0.035	0.011	0.024
.	19.01.16-00.27.56-1-121101	59	2	2	0	0	0	100	1	1	0	0	NA	NA	NA	19	15	165	167	496	17	22	61	0	0	4	0	0	0.008
.	19.01.16-00.27.57-1-121102	63	2	2	1	0	1	546	0	0	0	0	NA	NA	NA	36	31	169	169	506	83	116	347	1	0	1	0.006	0	0.002
.	19.01.16-00.28.03-1-121109	239	42	42	15	0	11	590	38	38	0	0	NA	NA	NA	68	78	179	180	532	96	125	369	51	32	41	0.285	0.178	0.077
.	19.01.16-00.28.04-1-121110	91	6	6	2	0	2	538	4	4	0	0	NA	NA	NA	24	20	168	169	496	84	117	337	7	10	3	0.042	0.059	0.006
.	19.01.16-00.28.04-1-121111	122	7	7	1	0	1	551	5	5	0	0	NA	NA	NA	35	35	168	171	509	84	116	351	2	2	15	0.012	0.012	0.029
.	19.01.16-00.28.08-1-121115	300	16	16	7	0	7	618	14	14	0	0	NA	NA	NA	83	104	186	182	549	98	129	391	32	3	19	0.172	0.016	0.035
.	19.01.16-00.28.10-1-121117	58	3	3	0	0	0	350	2	2	0	0	NA	NA	NA	18	14	164	167	496	53	74	223	1	0	4	0.006	0	0.008
.	19.01.16-00.28.11-1-121118	89	13	13	5	0	5	548	10	10	0	0	NA	NA	NA	40	38	171	170	510	83	116	349	8	15	15	0.047	0.088	0.029
.	19.01.16-00.28.12-1-121119	57	2	2	1	0	1	538	1	1	0	0	NA	NA	NA	22	21	167	167	500	79	114	345	1	10	0	0.006	0.06	0
.	19.01.16-00.28.12-1-121120	118	9	9	1	0	1	544	8	8	0	0	NA	NA	NA	43	31	167	170	507	79	121	344	12	7	3	0.072	0.041	0.006
.	19.01.16-00.28.20-1-121124	89	3	3	0	0	0	540	2	2	0	0	NA	NA	NA	23	21	170	165	499	83	114	343	3	2	0	0.018	0.012	0
.	19.01.16-00.28.21-1-121125	34	1	1	0	0	0	0	0	0	0	0	NA	NA	NA	9	10	168	165	490	0	0	0	0	0	4	0	0	0.008
.	19.01.16-00.28.22-1-121126	33	1	1	1	0	1	0	0	0	0	0	NA	NA	NA	8	8	163	165	493	0	0	0	0	0	3	0	0	0.006
.	19.01.16-00.28.24-1-121128	293	27	27	6	0	4	599	25	25	0	0	NA	NA	NA	104	84	179	177	541	92	125	382	30	19	45	0.168	0.107	0.083
.	19.01.16-00.28.24-1-121129	116	4	4	0	0	0	563	3	3	0	0	NA	NA	NA	36	45	168	176	514	84	121	358	6	0	6	0.036	0	0.012
.	19.01.16-00.28.24-1-121130	35	1	1	0	0	0	0	0	0	0	0	NA	NA	NA	11	14	167	167	493	0	0	0	0	0	0	0	0	0
.	19.01.16-00.28.27-1-121131	235	32	32	7	0	6	587	30	30	0	0	NA	NA	NA	75	80	178	177	538	93	119	375	22	27	29	0.124	0.153	0.054
.	19.01.16-00.28.33-1-121132	143	15	15	5	0	5	548	12	12	0	0	NA	NA	NA	42	36	170	170	509	85	117	346	5	20	15	0.029	0.118	0.029
.	19.01.16-00.28.33-1-121133	150	9	9	2	0	2	561	8	8	0	0	NA	NA	NA	33	43	170	167	519	85	113	363	16	2	6	0.094	0.012	0.012
.	19.01.16-00.28.34-1-121134	33	1	1	0	0	0	0	0	0	0	0	NA	NA	NA	13	7	163	163	494	0	0	0	0	0	0	0	0	0
.	19.01.16-00.28.37-1-121135	151	13	13	2	0	2	567	10	10	0	0	NA	NA	NA	36	55	172	174	522	86	122	359	4	5	19	0.023	0.029	0.036
.	19.01.16-00.28.41-1-121136	59	3	3	0	0	0	545	1	1	0	0	NA	NA	NA	23	28	168	167	506	81	115	349	5	3	0	0.03	0.018	0
.	19.01.16-00.28.41-1-121137	157	15	15	2	0	2	564	13	13	0	0	NA	NA	NA	43	53	172	169	525	88	117	359	13	6	16	0.076	0.036	0.03
.	19.01.16-00.28.54-1-121157	91	5	5	2	0	2	545	3	3	0	0	NA	NA	NA	33	29	171	166	505	83	115	347	0	1	13	0	0.006	0.026
.	19.01.16-00.28.54-1-121159	57	2	2	1	0	1	539	1	1	0	0	NA	NA	NA	20	24	168	168	501	82	114	343	2	3	0	0.012	0.018	0
.	19.01.16-00.28.59-1-121165	150	16	16	5	0	4	555	14	14	0	0	NA	NA	NA	48	46	169	173	517	84	116	355	19	10	17	0.112	0.058	0.033
.	19.01.16-00.29.00-1-121167	209	22	22	8	0	6	566	20	20	0	0	NA	NA	NA	79	53	173	168	525	88	115	363	20	16	31	0.116	0.095	0.059
.	19.01.16-00.29.04-1-121169	96	4	4	2	0	2	542	2	2	0	0	NA	NA	NA	29	28	170	168	503	84	115	343	4	0	3	0.024	0	0.006
.	19.01.16-00.29.07-1-121173	63	2	2	0	0	0	542	1	1	0	0	NA	NA	NA	22	27	169	171	500	84	116	342	2	0	4	0.012	0	0.008
.	19.01.16-00.29.10-1-121175	150	16	16	3	0	2	562	13	13	0	0	NA	NA	NA	54	49	170	169	523	85	117	360	16	11	37	0.094	0.065	0.071
.	19.01.16-00.29.11-1-121176	117	6	6	0	0	0	549	5	5	0	0	NA	NA	NA	35	39	171	173	508	84	116	349	8	5	2	0.047	0.029	0.004
.	19.01.16-00.29.12-1-121177	117	6	6	2	0	2	536	5	5	0	0	NA	NA	NA	39	21	166	170	498	82	114	340	7	4	2	0.042	0.024	0.004
.	19.01.16-00.29.14-1-121181	159	11	11	2	0	2	557	10	10	0	0	NA	NA	NA	42	45	175	170	513	88	116	353	10	10	9	0.057	0.059	0.018
.	19.01.16-00.29.20-1-121183	126	6	6	2	0	0	551	5	5	0	0	NA	NA	NA	50	36	170	168	511	84	116	351	12	0	10	0.071	0	0.02
.	19.01.16-00.29.20-1-121184	68	2	2	1	0	1	536	1	1	0	0	NA	NA	NA	23	22	170	168	497	83	114	339	0	0	3	0	0	0.006
.	19.01.16-00.29.29-1-121185	32	1	1	0	0	0	0	0	0	0	0	NA	NA	NA	10	7	163	164	493	0	0	0	0	0	2	0	0	0.004
.	19.01.16-00.29.31-1-121190	150	9	9	2	0	2	567	7	7	0	0	NA	NA	NA	54	48	172	171	518	88	116	363	2	11	19	0.012	0.064	0.037
.	19.01.16-00.29.31-1-121192	208	22	22	5	0	3	563	21	21	0	0	NA	NA	NA	46	47	170	172	518	85	121	357	14	12	29	0.082	0.07	0.056
.	19.01.16-00.29.31-1-121196	122	10	10	1	0	1	550	9	9	0	0	NA	NA	NA	53	40	174	174	505	89	119	342	6	8	10	0.034	0.046	0.02
.	19.01.16-00.29.31-1-121197	93	7	7	1	0	0	556	4	4	0	0	NA	NA	NA	27	40	173	168	512	87	116	353	3	20	1	0.017	0.119	0.002
.	19.01.16-00.29.33-1-121198	100	8	8	2	0	2	547	7	7	0	0	NA	NA	NA	30	28	170	167	504	84	116	347	0	8	12	0	0.048	0.024
.	19.01.16-00.29.38-1-121199	83	5	5	1	0	1	535	3	3	0	0	NA	NA	NA	26	20	168	165	500	83	111	341	0	4	7	0	0.024	0.014
.	19.01.16-00.29.42-1-121201	63	3	3	0	0	0	552	2	2	0	0	NA	NA	NA	26	36	169	169	511	83	118	351	3	2	1	0.018	0.012	0.002
.	19.01.16-00.29.42-1-121202	86	4	4	1	0	0	538	3	3	0	0	NA	NA	NA	22	23	165	170	501	82	116	340	4	0	7	0.024	0	0.014
.	19.01.16-00.29.49-1-121203	34	1	1	0	0	0	0	0	0	0	0	NA	NA	NA	12	14	165	166	496	0	0	0	0	0	0	0	0	0
.	19.01.16-00.29.51-1-121221	30	1	1	0	0	0	0	0	0	0	0	NA	NA	NA	16	6	164	164	491	0	0	0	6	0	0	0.037	0	0
.	19.01.16-00.29.51-1-121223	35	1	1	1	0	1	0	0	0	0	0	NA	NA	NA	13	19	169	168	495	0	0	0	0	0	1	0	0	0.002
.	19.01.16-00.29.53-1-121225	149	18	18	3	0	2	553	17	17	0	0	NA	NA	NA	49	35	171	171	506	85	118	350	33	7	39	0.193	0.041	0.077
.	19.01.16-00.29.53-1-121226	94	4	4	0	0	0	554	3	3	0	0	NA	NA	NA	31	35	172	165	511	86	112	356	0	2	7	0	0.012	0.014
.	19.01.16-00.29.53-1-121227	60	2	2	1	0	1	299	1	1	0	0	NA	NA	NA	10	17	167	169	494	49	68	182	2	0	1	0.012	0	0.002
.	19.01.16-00.29.54-1-121228	58	2	2	1	0	1	300	1	1	0	0	NA	NA	NA	12	14	167	164	496	51	67	182	0	0	3	0	0	0.006
.	19.01.16-00.29.54-1-121230	122	21	21	6	0	6	544	20	20	0	0	NA	NA	NA	43	34	170	171	506	84	116	344	9	5	29	0.053	0.029	0.057
.	19.01.16-00.29.57-1-121234	326	50	50	5	0	5	607	45	45	0	0	NA	NA	NA	100	92	181	175	549	93	121	393	73	45	35	0.403	0.257	0.064
.	19.01.16-00.29.57-1-121235	61	2	2	1	0	1	249	1	1	0	0	NA	NA	NA	18	16	165	167	497	39	53	157	0	2	1	0	0.012	0.002
.	19.01.16-00.30.03-1-121244	177	23	23	5	0	5	572	21	21	0	0	NA	NA	NA	57	60	172	180	521	86	124	362	18	22	36	0.105	0.122	0.069
.	19.01.16-00.30.05-1-121245	36	1	1	1	0	1	0	0	0	0	0	NA	NA	NA	19	7	163	165	492	0	0	0	0	4	0	0	0.024	0
.	19.01.16-00.30.05-1-121246	353	37	37	10	0	10	622	34	34	0	0	NA	NA	NA	93	114	183	187	557	100	133	389	61	18	47	0.333	0.096	0.084
.	19.01.16-00.30.08-1-121250	31	1	1	0	0	0	0	0	0	0	0	NA	NA	NA	4	10	166	164	493	0	0	0	0	0	1	0	0	0.002
.	19.01.16-00.30.09-1-121252	64	2	2	0	0	0	546	1	1	0	0	NA	NA	NA	18	29	168	172	502	83	119	344	1	4	0	0.006	0.023	0
.	19.01.16-00.30.11-1-121253	264	55	55	16	0	14	580	49	49	0	0	NA	NA	NA	74	67	178	176	526	90	123	367	43	45	56	0.242	0.256	0.106
.	19.01.16-00.30.11-1-121254	64	3	3	1	0	0	549	2	2	0	0	NA	NA	NA	17	22	168	167	500	86	115	348	0	4	1	0	0.024	0.002
.	19.01.16-00.30.22-1-121258	119	14	14	6	0	5	552	11	11	0	0	NA	NA	NA	33	35	173	172	503	86	118	348	16	9	21	0.092	0.052	0.042
.	19.01.16-00.30.24-1-121259	215	27	27	4	0	3	565	25	25	0	0	NA	NA	NA	67	50	176	172	515	93	115	357	26	21	32	0.148	0.122	0.062
.	19.01.16-00.30.27-1-121260	128	9	9	3	0	2	558	7	7	0	0	NA	NA	NA	43	38	177	173	501	93	120	345	13	0	22	0.073	0	0.044
.	19.01.16-00.30.30-1-121261	31	1	1	0	0	0	0	0	0	0	0	NA	NA	NA	15	7	163	164	493	0	0	0	0	0	0	0	0	0
.	19.01.16-00.30.34-1-121267	88	6	6	1	0	1	544	5	5	0	0	NA	NA	NA	25	28	172	172	497	85	117	342	14	0	7	0.081	0	0.014
.	19.01.16-00.30.43-1-121272	59	2	2	2	0	1	531	1	1	0	0	NA	NA	NA	26	20	168	165	500	81	112	338	0	0	7	0	0	0.014
.	19.01.16-00.30.49-1-121273	67	3	3	1	0	1	549	2	2	0	0	NA	NA	NA	19	27	169	169	502	85	119	345	0	1	4	0	0.006	0.008
.	19.01.16-00.30.52-1-121292	265	41	41	10	0	8	586	38	38	0	0	NA	NA	NA	60	78	181	184	526	92	129	365	53	49	48	0.293	0.266	0.091
.	19.01.16-00.30.53-1-121294	177	17	17	5	0	4	572	16	16	0	0	NA	NA	NA	60	56	174	174	521	87	120	365	20	16	21	0.115	0.092	0.04
.	19.01.16-00.30.56-1-121299	61	2	2	0	0	0	201	1	1	0	0	NA	NA	NA	15	17	166	167	497	32	41	128	0	0	6	0	0	0.012
.	19.01.16-00.31.03-1-121305	90	6	6	1	0	1	542	5	5	0	0	NA	NA	NA	28	22	170	168	497	86	112	344	7	7	9	0.041	0.042	0.018
.	19.01.16-00.31.05-1-121327	146	10	10	3	0	1	558	8	8	0	0	NA	NA	NA	54	42	167	169	519	84	117	357	2	14	19	0.012	0.083	0.037
.	19.01.16-00.31.06-1-121328	64	2	2	1	0	1	544	1	1	0	0	NA	NA	NA	34	36	170	169	510	84	114	346	0	0	4	0	0	0.008
.	19.01.16-00.31.08-1-121330	209	61	61	14	0	11	569	56	56	0	0	NA	NA	NA	62	58	172	175	524	86	119	364	62	54	43	0.36	0.309	0.082
.	19.01.16-00.31.14-1-121356	66	4	4	1	0	1	541	3	3	0	0	NA	NA	NA	26	21	165	170	499	84	113	344	0	0	19	0	0	0.038
.	19.01.16-00.31.19-1-121357	56	2	2	1	0	1	102	1	1	0	0	NA	NA	NA	17	21	168	166	500	12	18	72	2	7	0	0.012	0.042	0
.	19.01.16-00.31.21-1-121358	149	14	14	5	0	4	552	11	11	0	0	NA	NA	NA	62	36	172	171	506	87	115	350	14	9	13	0.081	0.053	0.026
.	19.01.16-00.31.22-1-121359	64	2	2	1	0	1	544	1	1	0	0	NA	NA	NA	23	20	166	168	499	81	116	347	0	0	3	0	0	0.006
.	19.01.16-00.31.24-1-121360	67	3	3	2	0	2	501	2	2	0	0	NA	NA	NA	16	32	170	169	506	81	104	316	0	5	4	0	0.03	0.008
.	19.01.16-00.31.28-1-121361	30	1	1	1	0	1	0	0	0	0	0	NA	NA	NA	12	7	165	165	490	0	0	0	3	0	0	0.018	0	0
.	19.01.16-00.31.29-1-121362	180	10	10	2	0	1	567	8	8	0	0	NA	NA	NA	58	53	176	169	521	90	116	361	6	5	24	0.034	0.03	0.046
.	19.01.16-00.31.29-1-121363	88	5	5	1	0	1	545	2	2	0	0	NA	NA	NA	28	27	171	171	498	81	118	346	6	5	2	0.035	0.029	0.004
.	19.01.16-00.31.30-1-121368	126	26	26	4	0	2	554	25	25	0	0	NA	NA	NA	21	34	170	172	505	84	120	350	18	6	53	0.106	0.035	0.105
.	19.01.16-00.31.35-1-121373	64	3	3	2	0	1	549	2	2	0	0	NA	NA	NA	30	37	169	170	511	81	117	351	0	5	6	0	0.029	0.012
.	19.01.16-00.31.40-1-121374	89	3	3	1	0	1	549	2	2	0	0	NA	NA	NA	23	28	168	171	502	83	116	350	0	3	1	0	0.018	0.002
.	19.01.16-00.31.44-1-121375	154	9	9	1	0	1	562	7	7	0	0	NA	NA	NA	54	46	178	169	512	92	116	354	9	11	5	0.051	0.065	0.01
.	19.01.16-00.31.47-1-121377	87	6	6	1	0	1	544	5	5	0	0	NA	NA	NA	17	23	169	168	499	85	116	343	6	2	10	0.036	0.012	0.02
.	19.01.16-00.31.49-1-121379	87	4	4	1	0	1	547	3	3	0	0	NA	NA	NA	11	24	163	171	503	81	119	347	7	0	2	0.043	0	0.004
.	19.01.16-00.31.49-1-121380	34	1	1	1	0	1	0	0	0	0	0	NA	NA	NA	10	9	165	164	493	0	0	0	0	0	1	0	0	0.002
.	19.01.16-00.31.52-1-121398	32	1	1	0	0	0	0	0	0	0	0	NA	NA	NA	13	12	164	166	495	0	0	0	0	0	0	0	0	0
.	19.01.16-00.31.53-1-121401	206	28	28	7	0	4	570	25	25	0	0	NA	NA	NA	74	57	176	176	518	89	123	358	38	24	37	0.216	0.136	0.071
.	19.01.16-00.31.54-1-121402	452	36	36	12	0	11	640	32	32	0	0	NA	NA	NA	147	133	188	186	572	101	131	408	32	27	63	0.17	0.145	0.11
.	19.01.16-00.31.55-1-121404	113	11	11	5	0	5	552	9	9	0	0	NA	NA	NA	34	34	173	166	508	88	114	350	14	5	5	0.081	0.03	0.01
.	19.01.16-00.32.03-1-121411	34	1	1	0	0	0	0	0	0	0	0	NA	NA	NA	9	11	163	165	496	0	0	0	0	0	0	0	0	0
.	19.01.16-00.32.04-1-121412	97	7	7	2	0	2	540	6	6	0	0	NA	NA	NA	44	35	171	171	506	83	116	341	0	6	12	0	0.035	0.024
.	19.01.16-00.32.05-1-121413	63	2	2	1	0	1	406	1	1	0	0	NA	NA	NA	17	27	167	168	505	59	81	266	0	0	6	0	0	0.012
.	19.01.16-00.32.08-1-121417	84	3	3	0	0	0	542	2	2	0	0	NA	NA	NA	27	23	169	167	500	84	116	342	0	0	10	0	0	0.02
.	19.01.16-00.32.15-1-121423	60	3	3	3	0	2	537	2	2	0	0	NA	NA	NA	32	24	169	165	503	83	108	346	6	8	0	0.036	0.048	0
.	19.01.16-00.32.18-1-121424	65	2	2	2	0	1	539	0	0	0	0	NA	NA	NA	28	25	167	168	503	80	116	343	0	0	3	0	0	0.006
.	19.01.16-00.32.18-1-121425	147	7	7	1	0	1	554	6	6	0	0	NA	NA	NA	37	36	170	172	507	87	118	349	7	11	3	0.041	0.064	0.006
.	19.01.16-00.32.21-1-121426	34	1	1	0	0	0	0	0	0	0	0	NA	NA	NA	10	13	167	167	492	0	0	0	0	0	0	0	0	0
.	19.01.16-00.32.23-1-121427	176	6	6	2	0	1	564	5	5	0	0	NA	NA	NA	39	49	171	170	521	84	117	363	10	5	1	0.058	0.029	0.002
.	19.01.16-00.32.24-1-121428	30	1	1	0	0	0	0	0	0	0	0	NA	NA	NA	3	9	164	164	494	0	0	0	0	0	1	0	0	0.002
.	19.01.16-00.32.27-1-121429	176	24	24	4	0	4	575	20	20	0	0	NA	NA	NA	51	58	176	178	517	90	128	357	38	13	32	0.216	0.073	0.062
.	19.01.16-00.32.31-1-121430	37	1	1	1	0	1	0	0	0	0	0	NA	NA	NA	16	10	166	164	493	0	0	0	0	0	2	0	0	0.004
.	19.01.16-00.32.32-1-121431	147	18	18	2	0	2	563	15	15	0	0	NA	NA	NA	42	44	171	174	512	86	120	357	13	10	22	0.076	0.057	0.043
.	19.01.16-00.32.35-1-121436	94	4	4	1	0	1	543	3	3	0	0	NA	NA	NA	23	28	167	172	502	85	113	345	1	5	2	0.006	0.029	0.004
.	19.01.16-00.32.35-1-121437	280	30	30	10	0	8	578	26	26	0	0	NA	NA	NA	66	74	181	186	520	92	130	356	51	12	53	0.282	0.065	0.102
.	19.01.16-00.32.40-1-121438	186	21	21	4	0	4	574	19	19	0	0	NA	NA	NA	46	52	175	170	520	90	119	365	35	9	23	0.2	0.053	0.044
.	19.01.16-00.32.40-1-121439	92	6	6	2	0	2	555	5	5	0	0	NA	NA	NA	27	40	173	173	507	85	122	348	0	0	12	0	0	0.024
.	19.01.16-00.32.45-1-121440	122	9	9	1	0	1	563	8	8	0	0	NA	NA	NA	32	44	170	171	516	84	117	362	1	12	7	0.006	0.07	0.014
.	19.01.16-00.32.55-1-121462	58	2	2	1	0	1	0	1	1	0	0	NA	NA	NA	13	22	170	164	501	0	0	0	0	3	0	0	0.018	0
.	19.01.16-00.32.59-1-121467	35	1	1	0	0	0	0	0	0	0	0	NA	NA	NA	11	12	163	166	496	0	0	0	4	0	0	0.025	0	0
.	19.01.16-00.32.59-1-121468	178	21	21	6	0	6	566	20	20	0	0	NA	NA	NA	49	52	174	175	516	88	121	357	8	13	22	0.046	0.074	0.043
.	19.01.16-00.33.01-1-121472	114	15	15	3	0	3	544	12	12	0	0	NA	NA	NA	42	32	170	168	507	83	116	345	16	1	14	0.094	0.006	0.028
.	19.01.16-00.33.02-1-121473	124	5	5	1	0	1	554	2	2	0	0	NA	NA	NA	31	37	175	169	506	87	118	349	0	3	4	0	0.018	0.008
.	19.01.16-00.33.04-1-121474	62	2	2	0	0	0	496	1	1	0	0	NA	NA	NA	19	16	167	165	497	78	99	319	0	0	2	0	0	0.004
.	19.01.16-00.33.05-1-121475	147	13	13	4	0	3	549	11	11	0	0	NA	NA	NA	50	40	169	174	510	82	118	349	6	18	6	0.036	0.103	0.012
.	19.01.16-00.33.15-1-121483	85	5	5	2	0	2	539	4	4	0	0	NA	NA	NA	30	32	173	170	502	84	113	342	6	3	3	0.035	0.018	0.006
.	19.01.16-00.33.16-1-121484	119	7	7	3	0	3	554	6	6	0	0	NA	NA	NA	39	38	171	167	513	85	113	356	2	13	11	0.012	0.078	0.021
.	19.01.16-00.33.18-1-121485	83	3	3	1	0	1	549	2	2	0	0	NA	NA	NA	36	35	167	170	511	85	115	349	0	0	9	0	0	0.018
.	19.01.16-00.33.21-1-121486	155	32	32	6	0	5	567	29	29	0	0	NA	NA	NA	31	53	173	174	519	87	116	364	23	21	46	0.133	0.121	0.089
.	19.01.16-00.33.27-1-121488	153	12	12	4	0	3	568	10	10	0	0	NA	NA	NA	47	56	179	177	513	89	124	355	28	6	10	0.156	0.034	0.019
.	19.01.16-00.33.28-1-121489	277	17	17	2	0	2	585	16	16	0	0	NA	NA	NA	95	69	178	175	529	92	120	373	19	3	30	0.107	0.017	0.057
.	19.01.16-00.33.30-1-121490	62	4	4	0	0	0	536	3	3	0	0	NA	NA	NA	22	18	166	168	497	81	115	340	0	0	11	0	0	0.022
.	19.01.16-00.33.30-1-121491	153	19	19	6	0	5	560	17	17	0	0	NA	NA	NA	45	52	174	177	514	90	122	348	17	9	30	0.098	0.051	0.058
.	19.01.16-00.33.32-1-121496	295	38	38	9	0	8	588	37	37	0	0	NA	NA	NA	79	70	177	177	529	92	124	372	43	62	36	0.243	0.35	0.068
.	19.01.16-00.33.35-1-121501	184	13	13	5	0	2	569	10	10	0	0	NA	NA	NA	60	63	175	172	529	88	117	364	16	14	19	0.091	0.081	0.036
.	19.01.16-00.33.37-1-121502	33	1	1	1	0	1	0	0	0	0	0	NA	NA	NA	10	9	164	166	492	0	0	0	0	0	1	0	0	0.002
.	19.01.16-00.33.40-1-121503	59	3	3	0	0	0	544	2	2	0	0	NA	NA	NA	29	26	171	167	501	84	115	345	5	6	2	0.029	0.036	0.004
.	19.01.16-00.33.44-1-121504	31	1	1	0	0	0	0	0	0	0	0	NA	NA	NA	10	3	163	163	490	0	0	0	0	0	0	0	0	0
.	19.01.16-00.33.46-1-121505	33	1	1	0	0	0	0	0	0	0	0	NA	NA	NA	6	12	164	164	497	0	0	0	2	0	0	0.012	0	0
.	19.01.16-00.34.02-1-121533	156	19	19	6	0	5	556	18	18	0	0	NA	NA	NA	56	51	172	175	517	83	121	352	18	4	28	0.105	0.023	0.054
.	19.01.16-00.34.08-1-121537	64	2	2	0	0	0	449	1	1	0	0	NA	NA	NA	14	15	168	166	494	68	94	287	3	0	0	0.018	0	0
.	19.01.16-00.34.12-1-121539	64	5	5	1	0	1	537	4	4	0	0	NA	NA	NA	19	18	168	165	498	81	112	344	10	10	1	0.06	0.061	0.002
.	19.01.16-00.34.16-1-121544	30	1	1	0	0	0	0	0	0	0	0	NA	NA	NA	4	9	163	168	491	0	0	0	0	0	0	0	0	0
.	19.01.16-00.34.17-1-121545	294	47	47	14	0	9	596	42	42	0	0	NA	NA	NA	82	81	183	176	535	97	122	377	68	45	42	0.372	0.256	0.079
.	19.01.16-00.34.18-1-121546	265	22	22	6	0	5	584	19	19	0	0	NA	NA	NA	67	71	174	181	529	87	124	373	34	16	30	0.195	0.088	0.057
.	19.01.16-00.34.21-1-121547	144	15	15	6	0	4	554	14	14	0	0	NA	NA	NA	43	47	176	167	517	87	112	355	16	6	22	0.091	0.036	0.043
.	19.01.16-00.34.21-1-121548	64	4	4	2	0	2	534	3	3	0	0	NA	NA	NA	32	22	170	166	499	82	113	339	0	0	14	0	0	0.028
.	19.01.16-00.34.28-1-121549	123	13	13	3	0	3	560	11	11	0	0	NA	NA	NA	30	45	175	169	514	88	117	355	4	16	12	0.023	0.095	0.023
.	19.01.16-00.34.29-1-121550	88	5	5	1	0	1	545	4	4	0	0	NA	NA	NA	27	27	166	170	504	81	117	347	4	0	12	0.024	0	0.024
.	19.01.16-00.34.36-1-121551	88	6	6	3	0	1	549	5	5	0	0	NA	NA	NA	24	31	170	167	507	84	115	350	0	0	17	0	0	0.034
.	19.01.16-00.34.44-1-121553	119	4	4	0	0	0	543	2	2	0	0	NA	NA	NA	47	28	167	168	506	84	112	347	0	15	5	0	0.089	0.01
.	19.01.16-00.34.45-1-121554	149	12	12	4	0	3	553	9	9	0	0	NA	NA	NA	43	38	170	170	511	86	114	353	11	17	11	0.065	0.1	0.022
.	19.01.16-00.34.46-1-121555	152	14	14	9	0	5	568	13	13	0	0	NA	NA	NA	46	52	170	178	517	87	124	357	15	12	20	0.088	0.067	0.039
.	19.01.16-00.34.52-1-121574	33	1	1	0	0	0	0	0	0	0	0	NA	NA	NA	7	9	166	165	491	0	0	0	0	0	0	0	0	0
.	19.01.16-00.34.53-1-121575	147	11	11	3	0	3	555	8	8	0	0	NA	NA	NA	38	44	170	171	516	87	118	350	6	20	7	0.035	0.117	0.014
.	19.01.16-00.34.54-1-121578	122	9	9	2	0	2	547	7	7	0	0	NA	NA	NA	56	41	172	172	510	83	117	347	9	6	9	0.052	0.035	0.018
.	19.01.16-00.34.56-1-121581	61	2	2	0	0	0	501	1	1	0	0	NA	NA	NA	20	19	166	168	498	75	106	320	0	2	2	0	0.012	0.004
.	19.01.16-00.34.58-1-121584	175	8	8	5	0	4	556	7	7	0	0	NA	NA	NA	55	41	172	171	511	88	117	351	0	17	7	0	0.099	0.014
.	19.01.16-00.35.04-1-121588	118	10	10	0	0	0	556	9	9	0	0	NA	NA	NA	28	37	167	173	510	83	119	354	14	8	9	0.084	0.046	0.018
.	19.01.16-00.35.11-1-121593	201	14	14	2	0	2	558	13	13	0	0	NA	NA	NA	59	40	176	171	506	91	117	350	11	4	31	0.062	0.023	0.061
.	19.01.16-00.35.13-1-121594	35	1	1	0	0	0	0	0	0	0	0	NA	NA	NA	14	8	167	164	490	0	0	0	0	1	0	0	0.006	0
.	19.01.16-00.35.14-1-121598	146	9	9	3	0	2	569	8	8	0	0	NA	NA	NA	41	53	170	174	522	86	120	363	6	9	11	0.035	0.052	0.021
.	19.01.16-00.35.16-1-121599	89	5	5	2	0	2	566	4	4	0	0	NA	NA	NA	27	51	171	172	521	85	121	360	13	15	1	0.076	0.087	0.002
.	19.01.16-00.35.18-1-121600	31	1	1	0	0	0	0	0	0	0	0	NA	NA	NA	14	9	165	164	493	0	0	0	0	1	0	0	0.006	0
.	19.01.16-00.35.20-1-121601	94	6	6	1	0	0	551	5	5	0	0	NA	NA	NA	37	40	170	172	511	83	119	349	0	4	15	0	0.023	0.029
.	19.01.16-00.35.20-1-121602	381	23	23	5	0	4	626	20	20	0	0	NA	NA	NA	108	116	195	176	558	108	124	394	52	7	31	0.267	0.04	0.056
.	19.01.16-00.35.24-1-121603	31	1	1	0	0	0	0	0	0	0	0	NA	NA	NA	17	15	165	164	499	0	0	0	0	0	2	0	0	0.004
.	19.01.16-00.35.26-1-121604	32	1	1	0	0	0	0	0	0	0	0	NA	NA	NA	9	8	163	164	494	0	0	0	0	0	0	0	0	0
.	19.01.16-00.35.27-1-121605	36	1	1	0	0	0	0	0	0	0	0	NA	NA	NA	9	10	163	166	494	0	0	0	0	0	3	0	0	0.006
[truncated: 1 more rows]
