# Supplementary material for: Modelling targeted rabies vaccination strategies for a domestic dog population with heterogeneous roaming patterns
Source: PLoS Negl Trop Dis. 2019 Jul 8;13(7):e0007582. doi: 10.1371/journal.pntd.0007582 (PMC6638970; doi:10.1371/journal.pntd.0007582)
Supplement: S1 Zip file folder — The files contain a summary for each simulation for its respective scenario. The files are named first with the population structure (FP, ED, RD, SD) and then the specific vaccination strategy used for that scenario. (ZIP) [file pntd.0007582.s002.zip › Supp_Files/SD_E0.5_R0.7_S0.9_all_measuresReport.txt]

scenario	iteration	duration	tot_deaths	rabid_dogs	moved	mov_DK	movInfect	n_vacc	n_cull	detDogs_cull	contDogs_cull	reactCull	preemptVaccCov_dogLevel	reactVaccCov_dogLevel	mean_Rt	non_rabid_dead	born	nb_in_exp_cat	nb_in_roam_cat	nb_stayhome	nb_exp_vacc	nb_roam_vacc	nb_stayhome_vacc	nb_contacting_explorer	nb_contacting_roamer	nb_contacting_stayhome	contact_per_explorer	contact_per_roamer	contact_per_stayhome
.	19.01.15-22.57.08-1-230424	91	5	5	3	0	3	646	4	4	0	0	NA	NA	NA	36	34	168	173	506	80	120	446	10	9	2	0.06	0.052	0.004
.	19.01.15-22.57.08-1-230425	92	11	11	5	0	4	650	10	10	0	0	NA	NA	NA	40	36	173	171	505	90	113	447	3	3	18	0.017	0.018	0.036
.	19.01.15-22.57.08-1-230426	148	7	7	1	0	1	661	5	5	0	0	NA	NA	NA	54	48	170	173	518	84	119	458	19	0	5	0.112	0	0.01
.	19.01.15-22.57.08-1-230427	122	4	4	1	0	1	648	3	3	0	0	NA	NA	NA	49	38	173	172	506	86	118	444	6	0	8	0.035	0	0.016
.	19.01.15-22.57.08-1-230428	148	15	15	5	0	4	645	14	14	0	0	NA	NA	NA	50	41	167	172	515	84	115	446	8	1	31	0.048	0.006	0.06
.	19.01.15-22.57.08-1-230429	119	15	15	4	0	4	656	14	14	0	0	NA	NA	NA	37	50	176	174	513	86	118	452	10	9	26	0.057	0.052	0.051
.	19.01.15-22.57.08-1-230430	124	7	7	1	0	1	653	6	6	0	0	NA	NA	NA	48	39	171	172	509	85	119	449	2	4	10	0.012	0.023	0.02
.	19.01.15-22.57.08-1-230431	115	6	6	2	0	1	656	5	5	0	0	NA	NA	NA	40	43	175	170	511	89	117	450	5	3	13	0.029	0.018	0.025
.	19.01.15-22.57.25-1-230455	55	2	2	0	0	0	640	1	1	0	0	NA	NA	NA	19	20	166	167	500	80	115	445	6	0	3	0.036	0	0.006
.	19.01.15-22.57.26-1-230457	62	3	3	1	0	1	248	2	2	0	0	NA	NA	NA	15	9	165	164	493	36	44	168	1	0	8	0.006	0	0.016
.	19.01.15-22.57.27-1-230459	123	18	18	4	0	4	646	16	16	0	0	NA	NA	NA	49	41	175	173	506	86	119	441	14	13	34	0.08	0.075	0.067
.	19.01.15-22.57.29-1-230462	119	12	12	1	0	1	655	10	10	0	0	NA	NA	NA	39	40	170	174	509	87	119	449	17	7	17	0.1	0.04	0.033
.	19.01.15-22.57.32-1-230472	88	5	5	1	0	1	650	3	3	0	0	NA	NA	NA	32	45	170	170	518	83	115	452	5	3	8	0.029	0.018	0.015
.	19.01.15-22.57.33-1-230491	37	1	1	0	0	0	0	0	0	0	0	NA	NA	NA	5	8	165	163	493	0	0	0	0	0	0	0	0	0
.	19.01.15-22.57.35-1-230494	31	1	1	0	0	0	0	0	0	0	0	NA	NA	NA	6	9	167	164	491	0	0	0	1	0	0	0.006	0	0
.	19.01.15-22.57.35-1-230495	119	7	7	5	0	3	658	6	6	0	0	NA	NA	NA	44	40	173	170	510	89	117	452	17	3	13	0.098	0.018	0.025
.	19.01.15-22.57.36-1-230496	127	9	9	4	0	3	672	8	8	0	0	NA	NA	NA	36	54	172	178	517	87	124	461	3	18	12	0.017	0.101	0.023
.	19.01.15-22.57.37-1-230498	59	2	2	0	0	0	349	1	1	0	0	NA	NA	NA	17	13	165	166	495	48	58	243	0	1	3	0	0.006	0.006
.	19.01.15-22.57.38-1-230499	93	9	9	2	0	2	650	7	7	0	0	NA	NA	NA	26	33	168	168	510	84	115	451	22	2	5	0.131	0.012	0.01
.	19.01.15-22.57.39-1-230501	190	9	9	5	0	3	683	8	8	0	0	NA	NA	NA	48	66	175	177	527	89	125	469	22	21	5	0.126	0.119	0.009
.	19.01.15-22.57.51-1-230510	61	2	2	1	0	1	630	0	0	0	0	NA	NA	NA	36	23	170	169	497	83	113	434	5	0	2	0.029	0	0.004
.	19.01.15-22.57.51-1-230511	101	7	7	4	0	4	644	5	5	0	0	NA	NA	NA	41	30	170	167	506	82	115	447	0	6	16	0	0.036	0.032
.	19.01.15-22.57.59-1-230520	238	32	32	4	0	3	684	29	29	0	0	NA	NA	NA	82	69	172	179	531	86	125	473	82	22	16	0.477	0.123	0.03
.	19.01.15-22.58.00-1-230526	114	6	6	1	0	1	645	5	5	0	0	NA	NA	NA	29	34	172	169	506	84	117	444	5	3	9	0.029	0.018	0.018
.	19.01.15-22.58.02-1-230528	61	3	3	1	0	1	648	2	2	0	0	NA	NA	NA	27	29	171	169	502	85	116	447	0	0	6	0	0	0.012
.	19.01.15-22.58.03-1-230531	112	7	7	2	0	1	650	6	6	0	0	NA	NA	NA	33	44	178	168	511	87	113	450	2	2	15	0.011	0.012	0.029
.	19.01.15-22.58.06-1-230538	210	17	17	4	0	3	672	16	16	0	0	NA	NA	NA	59	52	176	173	516	92	123	457	34	9	19	0.193	0.052	0.037
.	19.01.15-22.58.07-1-230541	211	26	26	5	0	5	677	25	25	0	0	NA	NA	NA	51	64	174	180	523	86	123	468	20	52	28	0.115	0.289	0.054
.	19.01.15-22.58.08-1-230544	230	19	19	6	0	4	677	16	16	0	0	NA	NA	NA	68	66	173	181	525	86	126	465	49	10	34	0.283	0.055	0.065
.	19.01.15-22.58.11-1-230546	152	7	7	1	0	1	645	3	3	0	0	NA	NA	NA	54	35	170	176	502	83	123	439	5	5	10	0.029	0.028	0.02
.	19.01.15-22.58.17-1-230553	60	2	2	2	0	2	350	1	1	0	0	NA	NA	NA	13	27	169	171	500	44	70	236	5	0	0	0.03	0	0
.	19.01.15-22.58.19-1-230555	145	12	12	2	0	2	653	9	9	0	0	NA	NA	NA	56	42	171	175	509	86	122	445	18	12	10	0.105	0.069	0.02
.	19.01.15-22.58.27-1-230571	68	5	5	1	0	1	642	4	4	0	0	NA	NA	NA	33	34	169	169	509	84	112	446	0	0	10	0	0	0.02
.	19.01.15-22.58.29-1-230575	63	2	2	0	0	0	640	1	1	0	0	NA	NA	NA	21	22	166	170	499	81	118	441	0	0	7	0	0	0.014
.	19.01.15-22.58.34-1-230592	206	9	9	1	0	1	679	8	8	0	0	NA	NA	NA	62	68	176	178	527	89	125	465	0	21	8	0	0.118	0.015
.	19.01.15-22.58.37-1-230596	146	14	14	1	0	1	664	13	13	0	0	NA	NA	NA	45	55	172	171	525	85	118	461	18	1	23	0.105	0.006	0.044
.	19.01.15-22.58.43-1-230602	86	3	3	1	0	1	645	2	2	0	0	NA	NA	NA	33	32	171	169	505	87	116	442	0	3	6	0	0.018	0.012
.	19.01.15-22.58.44-1-230606	180	24	24	8	0	6	660	21	21	0	0	NA	NA	NA	45	51	172	170	522	85	113	462	42	26	23	0.244	0.153	0.044
.	19.01.15-22.58.44-1-230607	62	3	3	0	0	0	634	2	2	0	0	NA	NA	NA	20	18	166	170	495	81	116	437	6	0	2	0.036	0	0.004
.	19.01.15-22.58.47-1-230610	147	24	24	6	0	5	653	23	23	0	0	NA	NA	NA	40	38	171	167	513	87	112	454	36	41	17	0.211	0.246	0.033
.	19.01.15-22.58.53-1-230619	140	26	26	5	0	3	655	21	21	0	0	NA	NA	NA	39	46	170	165	524	87	110	458	24	35	36	0.141	0.212	0.069
.	19.01.15-22.58.54-1-230621	33	1	1	1	0	1	0	0	0	0	0	NA	NA	NA	5	6	163	165	491	0	0	0	0	1	0	0	0.006	0
.	19.01.15-22.58.55-1-230622	36	1	1	0	0	0	0	0	0	0	0	NA	NA	NA	4	8	164	165	492	0	0	0	0	0	1	0	0	0.002
.	19.01.15-22.58.57-1-230627	62	2	2	0	0	0	602	1	1	0	0	NA	NA	NA	21	15	163	165	500	73	105	424	0	0	4	0	0	0.008
.	19.01.15-22.58.58-1-230629	66	3	3	0	0	0	643	1	1	0	0	NA	NA	NA	21	24	170	168	499	87	114	442	0	0	5	0	0	0.01
.	19.01.15-22.58.58-1-230630	68	3	3	1	0	1	616	2	2	0	0	NA	NA	NA	33	11	166	166	492	80	110	426	0	0	2	0	0	0.004
.	19.01.15-22.58.59-1-230632	67	2	2	0	0	0	639	1	1	0	0	NA	NA	NA	26	25	168	169	501	84	115	440	0	6	3	0	0.036	0.006
.	19.01.15-22.59.09-1-230647	62	3	3	0	0	0	637	2	2	0	0	NA	NA	NA	26	26	172	168	499	84	114	439	0	0	8	0	0	0.016
.	19.01.15-22.59.11-1-230648	57	4	4	2	0	2	633	2	2	0	0	NA	NA	NA	25	22	168	169	498	85	114	434	0	0	9	0	0	0.018
.	19.01.15-22.59.12-1-230651	34	1	1	1	0	1	0	0	0	0	0	NA	NA	NA	7	13	164	165	497	0	0	0	0	2	0	0	0.012	0
.	19.01.15-22.59.12-1-230652	88	3	3	2	0	1	643	2	2	0	0	NA	NA	NA	29	33	168	172	506	83	117	443	0	0	5	0	0	0.01
.	19.01.15-22.59.13-1-230654	113	7	7	1	0	0	652	6	6	0	0	NA	NA	NA	46	38	169	169	513	83	114	455	2	1	7	0.012	0.006	0.014
.	19.01.15-22.59.15-1-230657	61	3	3	0	0	0	634	2	2	0	0	NA	NA	NA	29	23	169	167	500	81	114	439	0	3	3	0	0.018	0.006
.	19.01.15-22.59.23-1-230674	237	12	12	2	0	2	672	11	11	0	0	NA	NA	NA	76	56	175	174	520	90	121	461	23	14	7	0.131	0.08	0.013
.	19.01.15-22.59.25-1-230676	58	2	2	1	0	1	646	1	1	0	0	NA	NA	NA	18	26	168	167	504	83	115	448	0	3	4	0	0.018	0.008
.	19.01.15-22.59.27-1-230677	86	4	4	2	0	2	646	2	2	0	0	NA	NA	NA	32	35	171	168	509	85	115	446	1	3	7	0.006	0.018	0.014
.	19.01.15-22.59.27-1-230678	211	27	27	8	0	6	683	24	24	0	0	NA	NA	NA	77	73	176	181	529	90	124	469	65	20	32	0.369	0.11	0.06
.	19.01.15-22.59.27-1-230679	90	3	3	2	0	2	656	2	2	0	0	NA	NA	NA	28	38	170	168	513	88	116	452	11	0	4	0.065	0	0.008
.	19.01.15-22.59.29-1-230680	41	1	1	0	0	0	0	0	0	0	0	NA	NA	NA	9	14	169	166	492	0	0	0	0	0	1	0	0	0.002
.	19.01.15-22.59.33-1-230705	93	4	4	1	0	1	660	3	3	0	0	NA	NA	NA	28	42	173	169	513	87	118	455	14	0	7	0.081	0	0.014
.	19.01.15-22.59.34-1-230707	85	3	3	0	0	0	645	2	2	0	0	NA	NA	NA	26	27	168	167	505	83	113	449	0	3	4	0	0.018	0.008
.	19.01.15-22.59.35-1-230709	60	3	3	1	0	1	51	2	2	0	0	NA	NA	NA	19	16	163	164	502	6	6	39	0	0	9	0	0	0.018
.	19.01.15-22.59.46-1-230714	260	20	20	6	0	4	709	16	16	0	0	NA	NA	NA	74	95	180	184	544	95	127	487	35	24	23	0.194	0.13	0.042
.	19.01.15-22.59.50-1-230717	34	1	1	0	0	0	0	0	0	0	0	NA	NA	NA	9	10	165	166	492	0	0	0	0	0	1	0	0	0.002
.	19.01.15-22.59.50-1-230719	93	5	5	1	0	1	637	4	4	0	0	NA	NA	NA	27	21	166	167	501	82	113	442	2	5	4	0.012	0.03	0.008
.	19.01.15-22.59.52-1-230721	58	3	3	1	0	0	642	2	2	0	0	NA	NA	NA	23	24	164	170	503	82	116	444	0	0	6	0	0	0.012
.	19.01.15-22.59.52-1-230723	60	2	2	0	0	0	149	1	1	0	0	NA	NA	NA	15	16	165	167	497	18	27	104	0	0	3	0	0	0.006
.	19.01.15-22.59.54-1-230726	154	11	11	7	0	6	664	6	6	0	0	NA	NA	NA	45	50	168	177	518	84	122	458	2	34	9	0.012	0.192	0.017
.	19.01.15-22.59.57-1-230731	98	10	10	4	0	1	653	8	8	0	0	NA	NA	NA	31	39	170	173	509	86	116	451	14	9	13	0.082	0.052	0.026
.	19.01.15-23.00.01-1-230740	89	5	5	1	0	1	642	4	4	0	0	NA	NA	NA	25	26	167	167	505	84	116	442	18	0	0	0.108	0	0
.	19.01.15-23.00.02-1-230745	185	8	8	1	0	0	671	7	7	0	0	NA	NA	NA	61	55	175	171	522	88	119	464	25	3	5	0.143	0.018	0.01
.	19.01.15-23.00.06-1-230753	138	14	14	2	0	2	664	12	12	0	0	NA	NA	NA	60	51	174	176	514	87	123	454	10	9	19	0.057	0.051	0.037
.	19.01.15-23.00.07-1-230756	148	19	19	3	0	3	670	15	15	0	0	NA	NA	NA	39	56	177	173	519	90	120	460	42	20	13	0.237	0.116	0.025
.	19.01.15-23.00.18-1-230772	146	10	10	3	0	3	657	9	9	0	0	NA	NA	NA	55	43	167	172	517	86	115	456	2	12	16	0.012	0.07	0.031
.	19.01.15-23.00.20-1-230777	144	8	8	1	0	1	670	7	7	0	0	NA	NA	NA	35	58	171	176	524	83	121	466	16	3	6	0.094	0.017	0.011
.	19.01.15-23.00.21-1-230778	125	9	9	2	0	2	648	8	8	0	0	NA	NA	NA	30	34	171	171	505	85	119	444	0	8	18	0	0.047	0.036
.	19.01.15-23.00.24-1-230784	34	1	1	0	0	0	0	0	0	0	0	NA	NA	NA	9	15	165	167	496	0	0	0	0	0	2	0	0	0.004
.	19.01.15-23.00.26-1-230787	67	2	2	2	0	2	353	1	1	0	0	NA	NA	NA	24	13	167	164	495	42	61	250	0	1	2	0	0.006	0.004
.	19.01.15-23.00.26-1-230790	58	2	2	0	0	0	198	1	1	0	0	NA	NA	NA	15	24	167	166	504	24	39	135	0	0	3	0	0	0.006
.	19.01.15-23.00.27-1-230791	61	3	3	0	0	0	637	2	2	0	0	NA	NA	NA	17	24	166	173	498	81	119	437	0	2	2	0	0.012	0.004
.	19.01.15-23.00.31-1-230793	175	8	8	2	0	1	663	6	6	0	0	NA	NA	NA	65	56	168	177	524	83	121	459	21	8	3	0.125	0.045	0.006
.	19.01.15-23.00.36-1-230810	34	1	1	0	0	0	0	0	0	0	0	NA	NA	NA	10	8	164	163	494	0	0	0	0	1	0	0	0.006	0
.	19.01.15-23.00.37-1-230811	68	2	2	0	0	0	651	1	1	0	0	NA	NA	NA	25	33	167	166	513	85	116	450	0	0	3	0	0	0.006
.	19.01.15-23.00.44-1-230815	64	5	5	0	0	0	626	4	4	0	0	NA	NA	NA	28	15	170	164	494	83	109	434	3	8	3	0.018	0.049	0.006
.	19.01.15-23.00.45-1-230816	62	3	3	0	0	0	150	2	2	0	0	NA	NA	NA	9	17	165	166	499	17	32	101	1	0	2	0.006	0	0.004
.	19.01.15-23.00.46-1-230819	59	2	2	1	0	1	449	1	1	0	0	NA	NA	NA	17	13	168	163	495	57	82	310	0	0	8	0	0	0.016
.	19.01.15-23.00.47-1-230820	125	6	6	0	0	0	658	5	5	0	0	NA	NA	NA	46	43	172	170	514	87	119	452	5	4	6	0.029	0.024	0.012
.	19.01.15-23.00.47-1-230822	60	6	6	3	0	2	635	5	5	0	0	NA	NA	NA	30	19	169	168	495	85	114	436	11	12	0	0.065	0.071	0
.	19.01.15-23.00.48-1-230823	33	1	1	0	0	0	0	0	0	0	0	NA	NA	NA	10	6	164	164	491	0	0	0	0	0	0	0	0	0
.	19.01.15-23.00.50-1-230826	30	1	1	0	0	0	0	0	0	0	0	NA	NA	NA	8	9	164	167	491	0	0	0	0	0	1	0	0	0.002
.	19.01.15-23.00.52-1-230830	120	10	10	1	0	1	642	9	9	0	0	NA	NA	NA	34	33	168	167	511	80	115	447	5	2	15	0.03	0.012	0.029
.	19.01.15-23.00.56-1-230836	34	1	1	0	0	0	0	0	0	0	0	NA	NA	NA	10	10	167	165	491	0	0	0	0	0	2	0	0	0.004
.	19.01.15-23.00.56-1-230837	149	27	27	6	0	5	674	25	25	0	0	NA	NA	NA	37	57	180	173	517	92	119	463	40	31	23	0.222	0.179	0.044
.	19.01.15-23.00.58-1-230841	116	10	10	2	0	1	659	9	9	0	0	NA	NA	NA	34	45	176	171	511	88	118	453	18	1	7	0.102	0.006	0.014
.	19.01.15-23.00.58-1-230842	98	5	5	3	0	3	642	4	4	0	0	NA	NA	NA	27	22	168	168	499	84	114	444	2	1	9	0.012	0.006	0.018
.	19.01.15-23.01.00-1-230846	32	1	1	0	0	0	0	0	0	0	0	NA	NA	NA	8	13	166	168	492	0	0	0	0	0	3	0	0	0.006
.	19.01.15-23.01.03-1-230880	33	1	1	1	0	1	0	0	0	0	0	NA	NA	NA	9	9	164	165	493	0	0	0	0	0	2	0	0	0.004
.	19.01.15-23.01.04-1-230885	92	8	8	2	0	2	638	7	7	0	0	NA	NA	NA	33	21	163	168	503	79	118	441	14	11	9	0.086	0.065	0.018
.	19.01.15-23.01.06-1-230910	34	1	1	1	0	1	0	0	0	0	0	NA	NA	NA	8	9	165	163	494	0	0	0	0	0	0	0	0	0
.	19.01.15-23.01.06-1-230911	68	3	3	1	0	1	645	2	2	0	0	NA	NA	NA	24	28	170	165	506	83	116	446	0	1	4	0	0.006	0.008
.	19.01.15-23.01.09-1-230934	64	3	3	1	0	1	629	2	2	0	0	NA	NA	NA	36	19	167	168	497	82	113	434	0	0	7	0	0	0.014
.	19.01.15-23.01.10-1-230936	154	11	11	4	0	3	663	7	7	0	0	NA	NA	NA	56	51	175	175	514	89	122	452	21	11	4	0.12	0.063	0.008
.	19.01.15-23.01.16-1-230945	35	1	1	1	0	1	0	0	0	0	0	NA	NA	NA	9	15	166	168	494	0	0	0	0	0	0	0	0	0
.	19.01.15-23.01.16-1-230946	31	1	1	0	0	0	0	0	0	0	0	NA	NA	NA	5	12	166	167	492	0	0	0	0	0	0	0	0	0
.	19.01.15-23.01.19-1-230950	58	2	2	0	0	0	636	1	1	0	0	NA	NA	NA	22	24	169	168	500	80	115	441	0	2	3	0	0.012	0.006
.	19.01.15-23.01.19-1-230952	147	13	13	7	0	6	650	12	12	0	0	NA	NA	NA	50	38	173	169	509	86	116	448	11	13	16	0.064	0.077	0.031
.	19.01.15-23.01.20-1-230959	201	22	22	6	0	3	686	19	19	0	0	NA	NA	NA	70	72	179	178	528	95	124	467	23	24	15	0.128	0.135	0.028
.	19.01.15-23.01.22-1-230963	149	8	8	3	0	2	660	6	6	0	0	NA	NA	NA	46	44	168	171	518	85	115	460	6	5	11	0.036	0.029	0.021
.	19.01.15-23.01.25-1-230967	62	2	2	0	0	0	647	1	1	0	0	NA	NA	NA	20	26	167	167	505	83	115	449	0	0	4	0	0	0.008
.	19.01.15-23.01.28-1-230968	89	6	6	1	0	1	643	5	5	0	0	NA	NA	NA	27	31	167	170	507	83	117	443	5	0	14	0.03	0	0.028
.	19.01.15-23.01.32-1-230971	33	1	1	0	0	0	0	0	0	0	0	NA	NA	NA	13	13	168	165	493	0	0	0	0	0	1	0	0	0.002
.	19.01.15-23.01.33-1-230995	37	1	1	0	0	0	0	0	0	0	0	NA	NA	NA	11	7	165	164	491	0	0	0	0	0	0	0	0	0
.	19.01.15-23.01.35-1-230997	157	12	12	6	0	6	668	9	9	0	0	NA	NA	NA	48	52	168	168	529	82	114	472	22	5	12	0.131	0.03	0.023
.	19.01.15-23.01.36-1-230999	61	3	3	2	0	1	639	2	2	0	0	NA	NA	NA	28	21	168	166	500	82	113	444	2	7	3	0.012	0.042	0.006
.	19.01.15-23.01.39-1-231002	61	2	2	1	0	1	641	1	1	0	0	NA	NA	NA	31	30	167	169	507	81	113	447	0	0	5	0	0	0.01
.	19.01.15-23.01.40-1-231003	37	1	1	0	0	0	0	0	0	0	0	NA	NA	NA	7	7	163	166	491	0	0	0	0	0	1	0	0	0.002
.	19.01.15-23.01.43-1-231008	93	3	3	0	0	0	646	2	2	0	0	NA	NA	NA	33	32	173	166	506	87	111	448	5	0	10	0.029	0	0.02
.	19.01.15-23.01.44-1-231010	35	1	1	0	0	0	0	0	0	0	0	NA	NA	NA	13	8	164	165	492	0	0	0	0	0	1	0	0	0.002
.	19.01.15-23.01.45-1-231011	56	2	2	0	0	0	202	1	1	0	0	NA	NA	NA	15	14	165	166	496	24	29	149	0	4	0	0	0.024	0
.	19.01.15-23.01.48-1-231013	91	7	7	2	0	2	652	6	6	0	0	NA	NA	NA	25	34	172	171	504	87	117	448	17	0	4	0.099	0	0.008
.	19.01.15-23.01.49-1-231014	36	1	1	1	0	1	0	0	0	0	0	NA	NA	NA	7	11	165	166	493	0	0	0	4	0	0	0.024	0	0
.	19.01.15-23.01.50-1-231017	154	9	9	4	0	3	668	7	7	0	0	NA	NA	NA	49	53	175	173	518	92	118	458	22	4	13	0.126	0.023	0.025
.	19.01.15-23.01.52-1-231018	63	3	3	1	0	1	638	2	2	0	0	NA	NA	NA	24	26	168	168	503	83	113	442	0	0	11	0	0	0.022
.	19.01.15-23.01.53-1-231019	86	5	5	2	0	1	641	4	4	0	0	NA	NA	NA	24	28	169	167	505	83	115	443	2	0	10	0.012	0	0.02
.	19.01.15-23.01.54-1-231022	148	18	18	7	0	4	656	16	16	0	0	NA	NA	NA	57	44	176	176	505	90	123	443	13	38	29	0.074	0.216	0.057
.	19.01.15-23.01.58-1-231027	183	13	13	3	0	3	662	11	11	0	0	NA	NA	NA	63	53	175	177	514	88	120	454	26	23	5	0.149	0.13	0.01
.	19.01.15-23.01.59-1-231030	36	1	1	1	0	1	0	0	0	0	0	NA	NA	NA	12	9	164	164	494	0	0	0	0	0	2	0	0	0.004
.	19.01.15-23.02.02-1-231035	178	30	30	7	0	5	681	27	27	0	0	NA	NA	NA	58	66	183	175	521	97	121	463	51	14	32	0.279	0.08	0.061
.	19.01.15-23.02.03-1-231037	30	1	1	0	0	0	0	0	0	0	0	NA	NA	NA	7	4	165	163	489	0	0	0	0	0	0	0	0	0
.	19.01.15-23.02.05-1-231042	150	24	24	6	0	6	674	21	21	0	0	NA	NA	NA	41	62	181	179	515	91	127	456	58	22	13	0.32	0.123	0.025
.	19.01.15-23.02.07-1-231048	31	1	1	0	0	0	0	0	0	0	0	NA	NA	NA	7	11	168	163	493	0	0	0	0	0	1	0	0	0.002
.	19.01.15-23.02.09-1-231050	32	1	1	0	0	0	0	0	0	0	0	NA	NA	NA	13	7	164	167	489	0	0	0	1	0	0	0.006	0	0
.	19.01.15-23.02.11-1-231053	155	6	6	7	0	3	663	5	5	0	0	NA	NA	NA	44	48	179	172	510	90	120	453	12	5	4	0.067	0.029	0.008
.	19.01.15-23.02.11-1-231054	57	2	2	1	0	1	98	1	1	0	0	NA	NA	NA	20	20	168	165	500	16	15	67	0	0	1	0	0	0.002
.	19.01.15-23.02.12-1-231055	174	15	15	5	0	4	674	13	13	0	0	NA	NA	NA	60	59	177	173	522	93	117	464	20	14	20	0.113	0.081	0.038
.	19.01.15-23.02.14-1-231059	63	3	3	0	0	0	644	2	2	0	0	NA	NA	NA	21	24	167	170	500	82	116	446	0	0	4	0	0	0.008
.	19.01.15-23.02.17-1-231062	35	1	1	0	0	0	0	0	0	0	0	NA	NA	NA	7	14	165	165	497	0	0	0	0	0	2	0	0	0.004
.	19.01.15-23.02.21-1-231070	91	3	3	1	0	1	636	2	2	0	0	NA	NA	NA	38	23	167	169	500	82	117	437	0	0	8	0	0	0.016
.	19.01.15-23.02.28-1-231086	144	15	15	6	0	3	647	13	13	0	0	NA	NA	NA	39	33	171	168	507	86	114	447	33	2	12	0.193	0.012	0.024
.	19.01.15-23.02.29-1-231087	59	2	2	0	0	0	650	1	1	0	0	NA	NA	NA	16	31	171	167	506	85	116	449	0	4	5	0	0.024	0.01
.	19.01.15-23.02.30-1-231088	122	22	22	5	0	3	647	19	19	0	0	NA	NA	NA	35	34	171	170	506	88	117	442	15	27	23	0.088	0.159	0.045
.	19.01.15-23.02.31-1-231089	150	8	8	4	0	3	659	7	7	0	0	NA	NA	NA	46	42	169	172	514	86	118	455	18	12	3	0.107	0.07	0.006
.	19.01.15-23.02.36-1-231108	96	4	4	0	0	0	653	3	3	0	0	NA	NA	NA	35	38	170	169	512	83	117	453	8	8	5	0.047	0.047	0.01
.	19.01.15-23.02.41-1-231112	34	1	1	0	0	0	0	0	0	0	0	NA	NA	NA	7	10	168	166	489	0	0	0	1	0	0	0.006	0	0
.	19.01.15-23.02.43-1-231117	175	16	16	8	0	4	668	14	14	0	0	NA	NA	NA	53	57	171	173	526	87	118	463	16	12	15	0.094	0.069	0.029
.	19.01.15-23.02.43-1-231118	95	5	5	0	0	0	648	3	3	0	0	NA	NA	NA	27	34	165	168	514	81	113	454	5	1	7	0.03	0.006	0.014
.	19.01.15-23.02.45-1-231119	91	4	4	1	0	1	658	3	3	0	0	NA	NA	NA	36	39	171	171	510	87	116	455	3	3	7	0.018	0.018	0.014
.	19.01.15-23.02.51-1-231127	86	5	5	2	0	1	658	3	3	0	0	NA	NA	NA	35	43	173	174	509	85	118	455	0	6	24	0	0.034	0.047
.	19.01.15-23.02.53-1-231130	87	5	5	0	0	0	641	4	4	0	0	NA	NA	NA	33	27	163	168	509	80	114	447	8	4	4	0.049	0.024	0.008
.	19.01.15-23.02.53-1-231131	61	3	3	1	0	1	631	2	2	0	0	NA	NA	NA	30	26	168	168	503	80	112	439	0	8	4	0	0.048	0.008
.	19.01.15-23.02.54-1-231132	157	15	15	1	0	1	655	14	14	0	0	NA	NA	NA	54	41	170	169	515	85	116	454	4	14	18	0.024	0.083	0.035
.	19.01.15-23.03.00-1-231146	237	19	19	0	0	0	669	16	16	0	0	NA	NA	NA	51	51	177	176	511	94	122	453	13	32	20	0.073	0.182	0.039
.	19.01.15-23.03.02-1-231151	95	6	6	0	0	0	659	5	5	0	0	NA	NA	NA	34	34	168	170	509	86	116	457	20	3	5	0.119	0.018	0.01
.	19.01.15-23.03.08-1-231160	89	6	6	2	0	2	648	5	5	0	0	NA	NA	NA	31	29	168	167	507	80	114	454	9	7	8	0.054	0.042	0.016
.	19.01.15-23.03.09-1-231162	61	2	2	2	0	1	640	1	1	0	0	NA	NA	NA	17	18	165	167	499	84	115	441	0	0	9	0	0	0.018
.	19.01.15-23.03.10-1-231163	123	7	7	2	0	2	645	6	6	0	0	NA	NA	NA	41	28	172	165	504	88	113	444	5	2	9	0.029	0.012	0.018
.	19.01.15-23.03.12-1-231166	150	9	9	1	0	1	656	8	8	0	0	NA	NA	NA	35	38	168	172	511	85	117	454	7	19	7	0.042	0.11	0.014
.	19.01.15-23.03.12-1-231167	232	14	14	5	0	4	667	12	12	0	0	NA	NA	NA	74	54	175	174	518	87	120	460	15	23	25	0.086	0.132	0.048
.	19.01.15-23.03.19-1-231179	113	5	5	0	0	0	646	4	4	0	0	NA	NA	NA	47	36	172	169	508	85	116	445	0	5	7	0	0.03	0.014
.	19.01.15-23.03.25-1-231185	144	22	22	4	0	4	664	21	21	0	0	NA	NA	NA	43	55	175	175	518	88	119	457	49	6	31	0.28	0.034	0.06
.	19.01.15-23.03.29-1-231188	92	6	6	2	0	2	659	3	3	0	0	NA	NA	NA	30	48	172	172	517	86	115	458	2	10	16	0.012	0.058	0.031
.	19.01.15-23.03.30-1-231190	61	2	2	1	0	1	635	1	1	0	0	NA	NA	NA	19	20	166	166	501	81	115	439	0	0	7	0	0	0.014
.	19.01.15-23.03.31-1-231193	64	4	4	0	0	0	641	3	3	0	0	NA	NA	NA	28	28	169	168	504	83	115	443	1	0	9	0.006	0	0.018
.	19.01.15-23.03.38-1-231216	114	6	6	0	0	0	636	4	4	0	0	NA	NA	NA	43	34	165	170	512	80	113	443	7	7	1	0.042	0.041	0.002
.	19.01.15-23.03.43-1-231220	31	1	1	0	0	0	0	0	0	0	0	NA	NA	NA	12	4	163	164	490	0	0	0	0	0	1	0	0	0.002
.	19.01.15-23.03.44-1-231224	55	2	2	0	0	0	0	1	1	0	0	NA	NA	NA	15	25	168	168	502	0	0	0	0	3	0	0	0.018	0
.	19.01.15-23.03.45-1-231225	150	15	15	5	0	3	673	12	12	0	0	NA	NA	NA	44	56	175	176	518	93	121	459	25	24	10	0.143	0.136	0.019
.	19.01.15-23.03.53-1-231229	262	23	23	5	0	1	692	21	21	0	0	NA	NA	NA	84	80	177	184	532	91	132	469	70	15	19	0.395	0.082	0.036
.	19.01.15-23.03.54-1-231232	155	11	11	6	0	5	667	9	9	0	0	NA	NA	NA	49	53	179	174	513	95	119	453	19	14	9	0.106	0.08	0.018
.	19.01.15-23.03.55-1-231234	95	7	7	3	0	3	643	6	6	0	0	NA	NA	NA	36	36	170	174	505	85	118	440	6	5	9	0.035	0.029	0.018
.	19.01.15-23.03.58-1-231242	32	1	1	0	0	0	0	0	0	0	0	NA	NA	NA	12	11	164	166	494	0	0	0	0	0	0	0	0	0
.	19.01.15-23.03.59-1-231245	32	1	1	1	0	1	0	0	0	0	0	NA	NA	NA	8	6	164	165	490	0	0	0	0	0	0	0	0	0
.	19.01.15-23.04.01-1-231249	66	5	5	1	0	1	639	4	4	0	0	NA	NA	NA	28	27	168	167	505	79	114	446	0	6	1	0	0.036	0.002
.	19.01.15-23.04.02-1-231254	86	6	6	2	0	2	645	5	5	0	0	NA	NA	NA	29	34	168	170	509	81	114	450	11	3	4	0.065	0.018	0.008
.	19.01.15-23.04.05-1-231259	61	2	2	1	0	1	636	1	1	0	0	NA	NA	NA	23	18	167	167	497	82	114	440	4	8	0	0.024	0.048	0
.	19.01.15-23.04.14-1-231271	91	6	6	1	0	1	647	4	4	0	0	NA	NA	NA	42	32	167	169	509	81	118	448	6	1	14	0.036	0.006	0.028
.	19.01.15-23.04.16-1-231273	64	5	5	1	0	1	650	3	3	0	0	NA	NA	NA	29	34	168	169	510	82	116	452	0	7	11	0	0.041	0.022
.	19.01.15-23.04.17-1-231276	92	5	5	2	0	1	644	2	2	0	0	NA	NA	NA	28	32	170	172	503	83	117	444	3	2	7	0.018	0.012	0.014
.	19.01.15-23.04.18-1-231278	91	4	4	1	0	0	636	3	3	0	0	NA	NA	NA	29	25	167	167	504	83	112	441	1	0	11	0.006	0	0.022
.	19.01.15-23.04.20-1-231283	90	5	5	3	0	3	657	4	4	0	0	NA	NA	NA	31	42	171	174	510	85	118	454	0	20	6	0	0.115	0.012
.	19.01.15-23.04.20-1-231284	126	10	10	0	0	0	663	7	7	0	0	NA	NA	NA	42	48	175	168	518	90	114	459	5	9	7	0.029	0.054	0.014
.	19.01.15-23.04.22-1-231287	85	6	6	1	0	1	641	5	5	0	0	NA	NA	NA	22	22	166	170	499	82	117	442	1	3	7	0.006	0.018	0.014
.	19.01.15-23.04.33-1-231314	63	2	2	1	0	1	397	1	1	0	0	NA	NA	NA	20	27	168	168	504	58	66	273	0	0	4	0	0	0.008
.	19.01.15-23.04.34-1-231315	151	8	8	2	0	2	657	7	7	0	0	NA	NA	NA	47	42	173	170	512	86	117	454	4	16	4	0.023	0.094	0.008
.	19.01.15-23.04.57-1-231318	64	4	4	0	0	0	656	3	3	0	0	NA	NA	NA	20	38	171	170	510	86	118	452	0	7	8	0	0.041	0.016
.	19.01.15-23.04.57-1-231322	182	36	36	10	0	8	683	34	34	0	0	NA	NA	NA	60	67	178	181	521	93	125	465	41	17	62	0.23	0.094	0.119
.	19.01.15-23.05.05-1-231341	35	1	1	1	0	1	0	0	0	0	0	NA	NA	NA	13	8	165	164	492	0	0	0	0	4	0	0	0.024	0
.	19.01.15-23.05.05-1-231342	179	17	17	3	0	2	678	16	16	0	0	NA	NA	NA	64	64	179	172	526	94	117	467	18	14	23	0.101	0.081	0.044
.	19.01.15-23.05.07-1-231344	122	11	11	4	0	2	657	10	10	0	0	NA	NA	NA	41	38	166	170	515	82	117	458	24	5	16	0.145	0.029	0.031
.	19.01.15-23.05.08-1-231347	69	4	4	1	0	1	632	2	2	0	0	NA	NA	NA	37	24	165	166	506	80	112	440	0	2	11	0	0.012	0.022
.	19.01.15-23.05.09-1-231349	59	2	2	1	0	1	639	1	1	0	0	NA	NA	NA	14	18	166	166	499	83	114	442	0	0	6	0	0	0.012
.	19.01.15-23.05.15-1-231355	37	1	1	1	0	1	0	0	0	0	0	NA	NA	NA	7	13	168	166	492	0	0	0	0	0	1	0	0	0.002
.	19.01.15-23.05.15-1-231356	120	10	10	3	0	2	639	7	7	0	0	NA	NA	NA	38	32	171	170	504	83	116	440	17	14	8	0.099	0.082	0.016
.	19.01.15-23.05.19-1-231363	59	2	2	0	0	0	0	1	1	0	0	NA	NA	NA	16	14	164	168	495	0	0	0	1	0	2	0.006	0	0.004
.	19.01.15-23.05.22-1-231369	120	6	6	3	0	2	655	5	5	0	0	NA	NA	NA	35	43	176	168	512	89	116	450	11	5	9	0.062	0.03	0.018
.	19.01.15-23.05.23-1-231371	128	12	12	2	0	2	657	11	11	0	0	NA	NA	NA	46	45	174	173	511	86	120	451	2	4	15	0.011	0.023	0.029
.	19.01.15-23.05.25-1-231373	62	3	3	0	0	0	642	1	1	0	0	NA	NA	NA	22	25	165	170	503	83	113	446	0	0	10	0	0	0.02
.	19.01.15-23.05.26-1-231374	57	2	2	0	0	0	638	1	1	0	0	NA	NA	NA	22	25	167	168	503	83	114	441	0	3	2	0	0.018	0.004
.	19.01.15-23.05.35-1-231405	152	12	12	1	0	1	659	7	7	0	0	NA	NA	NA	43	40	172	169	512	89	116	454	21	10	12	0.122	0.059	0.023
.	19.01.15-23.05.41-1-231412	63	2	2	2	0	2	599	1	1	0	0	NA	NA	NA	18	22	166	169	500	77	110	412	0	2	2	0	0.012	0.004
.	19.01.15-23.05.41-1-231413	62	2	2	1	0	1	294	1	1	0	0	NA	NA	NA	16	17	166	171	493	44	57	193	1	0	3	0.006	0	0.006
.	19.01.15-23.05.42-1-231415	153	15	15	8	0	5	649	14	14	0	0	NA	NA	NA	57	43	170	169	517	84	115	450	5	22	22	0.029	0.13	0.043
.	19.01.15-23.05.42-1-231416	205	20	20	4	0	4	671	16	16	0	0	NA	NA	NA	75	66	184	172	523	95	120	456	27	15	22	0.147	0.087	0.042
.	19.01.15-23.05.44-1-231419	67	4	4	2	0	2	644	3	3	0	0	NA	NA	NA	16	24	169	167	501	85	114	445	2	0	8	0.012	0	0.016
.	19.01.15-23.05.46-1-231420	148	15	15	5	0	5	661	13	13	0	0	NA	NA	NA	57	49	170	171	521	86	116	459	33	20	13	0.194	0.117	0.025
.	19.01.15-23.05.52-1-231426	224	31	31	8	0	7	692	26	26	0	0	NA	NA	NA	60	77	182	174	534	94	120	478	72	32	33	0.396	0.184	0.062
.	19.01.15-23.05.54-1-231428	61	2	2	0	0	0	247	1	1	0	0	NA	NA	NA	16	20	165	167	501	32	46	169	0	0	4	0	0	0.008
.	19.01.15-23.05.55-1-231430	118	5	5	3	0	1	650	4	4	0	0	NA	NA	NA	38	33	167	169	510	84	115	451	8	0	7	0.048	0	0.014
.	19.01.15-23.06.00-1-231439	61	3	3	0	0	0	639	2	2	0	0	NA	NA	NA	29	23	168	167	501	83	114	442	0	0	14	0	0	0.028
.	19.01.15-23.06.02-1-231445	152	19	19	7	0	5	670	17	17	0	0	NA	NA	NA	50	53	173	173	520	92	117	461	38	9	11	0.22	0.052	0.021
.	19.01.15-23.06.04-1-231449	33	1	1	0	0	0	0	0	0	0	0	NA	NA	NA	5	10	165	166	492	0	0	0	0	0	1	0	0	0.002
.	19.01.15-23.06.10-1-231454	92	10	10	4	0	3	640	9	9	0	0	NA	NA	NA	30	25	172	168	498	84	116	440	11	11	15	0.064	0.065	0.03
.	19.01.15-23.06.12-1-231458	147	10	10	3	0	2	659	8	8	0	0	NA	NA	NA	46	46	168	178	513	82	125	452	0	19	13	0	0.107	0.025
.	19.01.15-23.06.16-1-231466	62	2	2	0	0	0	96	1	1	0	0	NA	NA	NA	14	19	167	166	499	16	16	64	1	1	0	0.006	0.006	0
.	19.01.15-23.06.17-1-231467	153	8	8	3	0	2	666	7	7	0	0	NA	NA	NA	39	50	175	174	514	92	121	453	5	8	11	0.029	0.046	0.021
.	19.01.15-23.06.21-1-231471	118	10	10	2	0	2	660	9	9	0	0	NA	NA	NA	41	53	174	174	518	89	120	451	21	3	11	0.121	0.017	0.021
.	19.01.15-23.06.23-1-231473	280	26	26	12	0	9	699	24	24	0	0	NA	NA	NA	80	83	174	174	548	87	122	490	50	31	21	0.287	0.178	0.038
.	19.01.15-23.06.24-1-231476	93	7	7	5	0	3	646	5	5	0	0	NA	NA	NA	31	31	170	166	508	86	113	447	3	0	22	0.018	0	0.043
.	19.01.15-23.06.34-1-231514	90	4	4	1	0	1	644	3	3	0	0	NA	NA	NA	33	32	168	170	507	81	117	446	4	8	3	0.024	0.047	0.006
.	19.01.15-23.06.36-1-231515	87	5	5	2	0	1	655	4	4	0	0	NA	NA	NA	29	39	167	175	510	82	123	450	8	3	8	0.048	0.017	0.016
.	19.01.15-23.06.38-1-231516	90	5	5	4	0	3	644	3	3	0	0	NA	NA	NA	27	29	169	167	506	84	115	445	0	2	14	0	0.012	0.028
.	19.01.15-23.06.39-1-231518	94	3	3	0	0	0	658	1	1	0	0	NA	NA	NA	30	35	167	167	514	84	117	457	4	10	2	0.024	0.06	0.004
.	19.01.15-23.06.43-1-231519	61	4	4	2	0	1	635	3	3	0	0	NA	NA	NA	28	22	168	167	500	82	109	444	0	5	7	0	0.03	0.014
.	19.01.15-23.06.45-1-231521	250	24	24	6	0	6	688	22	22	0	0	NA	NA	NA	75	76	180	181	528	93	125	470	72	29	11	0.4	0.16	0.021
.	19.01.15-23.06.48-1-231526	30	1	1	1	0	1	0	0	0	0	0	NA	NA	NA	8	11	165	164	495	0	0	0	2	0	0	0.012	0	0
.	19.01.15-23.06.50-1-231528	29	1	1	0	0	0	0	0	0	0	0	NA	NA	NA	9	6	164	165	490	0	0	0	0	0	0	0	0	0
.	19.01.15-23.06.55-1-231532	61	2	2	0	0	0	99	1	1	0	0	NA	NA	NA	17	14	170	166	491	14	13	72	0	0	4	0	0	0.008
.	19.01.15-23.06.55-1-231533	58	2	2	0	0	0	197	1	1	0	0	NA	NA	NA	9	19	167	170	495	24	38	135	0	6	0	0	0.035	0
.	19.01.15-23.06.55-1-231534	93	3	3	1	0	1	648	2	2	0	0	NA	NA	NA	30	33	171	169	506	90	118	440	2	0	9	0.012	0	0.018
.	19.01.15-23.06.59-1-231541	141	23	23	4	0	3	653	21	21	0	0	NA	NA	NA	35	37	172	166	512	85	115	453	27	12	32	0.157	0.072	0.062
.	19.01.15-23.07.01-1-231544	92	7	7	1	0	1	650	6	6	0	0	NA	NA	NA	27	33	171	169	506	86	115	449	20	7	14	0.117	0.041	0.028
.	19.01.15-23.07.05-1-231553	33	1	1	1	0	1	0	0	0	0	0	NA	NA	NA	16	12	166	164	495	0	0	0	0	0	1	0	0	0.002
.	19.01.15-23.07.06-1-231556	32	1	1	0	0	0	0	0	0	0	0	NA	NA	NA	10	17	168	164	498	0	0	0	3	0	0	0.018	0	0
.	19.01.15-23.07.08-1-231559	63	2	2	1	0	1	642	1	1	0	0	NA	NA	NA	31	29	169	168	505	85	114	443	6	0	3	0.036	0	0.006
.	19.01.15-23.07.08-1-231560	60	4	4	0	0	0	634	3	3	0	0	NA	NA	NA	28	20	166	167	500	80	112	442	5	3	4	0.03	0.018	0.008
.	19.01.15-23.07.12-1-231563	88	4	4	1	0	1	641	3	3	0	0	NA	NA	NA	24	28	169	170	502	84	116	441	1	2	3	0.006	0.012	0.006
.	19.01.15-23.07.13-1-231564	30	1	1	0	0	0	0	0	0	0	0	NA	NA	NA	7	4	164	163	490	0	0	0	0	0	0	0	0	0
.	19.01.15-23.07.14-1-231568	130	6	6	1	0	1	655	4	4	0	0	NA	NA	NA	44	40	170	174	509	86	118	451	2	12	8	0.012	0.069	0.016
.	19.01.15-23.07.19-1-231572	91	3	3	1	0	1	637	2	2	0	0	NA	NA	NA	36	29	168	171	503	84	117	436	0	1	3	0	0.006	0.006
.	19.01.15-23.07.21-1-231578	111	6	6	1	0	1	652	3	3	0	0	NA	NA	NA	39	43	170	170	516	85	113	454	8	7	0	0.047	0.041	0
.	19.01.15-23.07.23-1-231580	120	16	16	7	0	7	657	14	14	0	0	NA	NA	NA	38	44	177	165	515	94	111	452	12	27	21	0.068	0.164	0.041
.	19.01.15-23.07.23-1-231581	89	8	8	2	0	2	642	5	5	0	0	NA	NA	NA	22	31	170	168	506	83	113	446	3	10	1	0.018	0.06	0.002
.	19.01.15-23.07.28-1-231590	59	2	2	1	0	0	632	1	1	0	0	NA	NA	NA	27	21	167	166	501	82	112	438	3	0	11	0.018	0	0.022
.	19.01.15-23.07.32-1-231593	58	2	2	1	0	1	149	1	1	0	0	NA	NA	NA	21	23	166	169	501	20	27	102	0	0	2	0	0	0.004
.	19.01.15-23.07.33-1-231610	95	8	8	1	0	1	631	7	7	0	0	NA	NA	NA	25	18	167	171	493	81	116	434	0	3	13	0	0.018	0.026
.	19.01.15-23.07.33-1-231611	294	28	28	12	0	7	687	26	26	0	0	NA	NA	NA	90	73	182	177	527	96	123	468	42	44	32	0.231	0.249	0.061
.	19.01.15-23.07.40-1-231625	31	1	1	0	0	0	0	0	0	0	0	NA	NA	NA	5	12	169	168	488	0	0	0	0	1	0	0	0.006	0
.	19.01.15-23.07.40-1-231626	58	3	3	1	0	1	625	2	2	0	0	NA	NA	NA	30	16	165	168	496	80	110	435	3	6	0	0.018	0.036	0
.	19.01.15-23.07.42-1-231627	233	38	38	13	0	8	681	35	35	0	0	NA	NA	NA	70	68	174	176	531	93	122	466	44	12	59	0.253	0.068	0.111
.	19.01.15-23.07.42-1-231629	147	16	16	6	0	3	654	14	14	0	0	NA	NA	NA	48	34	168	171	508	83	120	451	22	9	32	0.131	0.053	0.063
.	19.01.15-23.07.43-1-231630	93	4	4	1	0	1	642	3	3	0	0	NA	NA	NA	31	26	168	168	503	83	114	445	5	4	4	0.03	0.024	0.008
.	19.01.15-23.07.45-1-231634	92	5	5	1	0	1	641	2	2	0	0	NA	NA	NA	25	25	166	170	502	83	117	441	0	3	12	0	0.018	0.024
.	19.01.15-23.07.53-1-231640	148	13	13	6	0	6	663	12	12	0	0	NA	NA	NA	46	49	173	170	519	89	118	456	30	7	24	0.173	0.041	0.046
.	19.01.15-23.07.57-1-231646	64	3	3	0	0	0	635	2	2	0	0	NA	NA	NA	32	23	167	170	499	83	113	439	0	0	7	0	0	0.014
.	19.01.15-23.07.58-1-231647	65	5	5	4	0	4	641	4	4	0	0	NA	NA	NA	30	29	169	168	505	83	116	442	8	3	5	0.047	0.018	0.01
.	19.01.15-23.07.59-1-231650	86	3	3	1	0	1	648	2	2	0	0	NA	NA	NA	27	32	169	170	506	87	115	446	0	7	5	0	0.041	0.01
.	19.01.15-23.08.06-1-231666	122	4	4	3	0	2	664	3	3	0	0	NA	NA	NA	40	47	168	173	519	85	118	461	0	11	6	0	0.064	0.012
.	19.01.15-23.08.17-1-231678	227	16	16	7	0	3	681	12	12	0	0	NA	NA	NA	65	61	176	174	524	92	121	468	32	18	10	0.182	0.103	0.019
.	19.01.15-23.08.18-1-231681	122	4	4	0	0	0	654	3	3	0	0	NA	NA	NA	34	39	171	173	508	85	119	450	3	3	4	0.018	0.017	0.008
.	19.01.15-23.08.19-1-231686	91	10	10	6	0	4	652	9	9	0	0	NA	NA	NA	25	39	173	170	509	85	119	448	24	11	10	0.139	0.065	0.02
.	19.01.15-23.08.20-1-231688	152	17	17	5	0	4	649	16	16	0	0	NA	NA	NA	50	36	171	167	511	83	116	450	30	8	23	0.175	0.048	0.045
.	19.01.15-23.08.24-1-231695	33	1	1	1	0	1	0	0	0	0	0	NA	NA	NA	7	9	165	165	492	0	0	0	0	0	1	0	0	0.002
.	19.01.15-23.08.26-1-231696	145	9	9	4	0	3	672	8	8	0	0	NA	NA	NA	33	51	177	173	514	90	119	463	28	0	5	0.158	0	0.01
.	19.01.15-23.08.28-1-231698	121	11	11	3	0	2	649	10	10	0	0	NA	NA	NA	35	38	171	171	509	85	120	444	18	10	12	0.105	0.058	0.024
.	19.01.15-23.08.28-1-231700	63	2	2	2	0	2	200	1	1	0	0	NA	NA	NA	22	20	165	171	497	25	40	135	0	0	1	0	0	0.002
.	19.01.15-23.08.34-1-231720	59	2	2	0	0	0	637	1	1	0	0	NA	NA	NA	27	23	169	167	500	83	111	443	0	2	2	0	0.012	0.004
.	19.01.15-23.08.38-1-231726	153	10	10	3	0	2	684	8	8	0	0	NA	NA	NA	32	60	175	181	517	93	128	463	36	6	7	0.206	0.033	0.014
.	19.01.15-23.08.45-1-231732	62	3	3	0	0	0	147	2	2	0	0	NA	NA	NA	21	19	168	165	499	23	25	99	1	0	5	0.006	0	0.01
.	19.01.15-23.08.47-1-231733	33	1	1	1	0	1	0	0	0	0	0	NA	NA	NA	5	11	164	166	494	0	0	0	0	0	0	0	0	0
.	19.01.15-23.08.55-1-231737	86	3	3	0	0	0	650	2	2	0	0	NA	NA	NA	27	31	168	167	509	86	113	451	0	0	6	0	0	0.012
.	19.01.15-23.08.55-1-231738	207	18	18	5	0	4	690	15	15	0	0	NA	NA	NA	61	77	176	172	542	92	115	483	17	19	33	0.097	0.11	0.061
.	19.01.15-23.08.55-1-231740	60	2	2	0	0	0	0	1	1	0	0	NA	NA	NA	16	17	166	168	496	0	0	0	0	0	3	0	0	0.006
.	19.01.15-23.08.56-1-231743	121	10	10	1	0	1	658	8	8	0	0	NA	NA	NA	45	49	169	176	517	84	122	452	6	8	11	0.036	0.045	0.021
.	19.01.15-23.08.56-1-231745	210	24	24	4	0	4	669	22	22	0	0	NA	NA	NA	58	58	174	182	515	88	128	453	50	21	30	0.287	0.115	0.058
.	19.01.15-23.08.56-1-231746	233	24	24	3	0	2	679	23	23	0	0	NA	NA	NA	65	60	171	175	527	86	121	472	29	45	23	0.17	0.257	0.044
.	19.01.15-23.08.58-1-231749	60	3	3	0	0	0	147	1	1	0	0	NA	NA	NA	19	15	167	166	495	20	28	99	0	4	0	0	0.024	0
.	19.01.15-23.08.59-1-231754	147	7	7	0	0	0	667	6	6	0	0	NA	NA	NA	46	51	172	172	520	89	115	463	16	3	8	0.093	0.017	0.015
.	19.01.15-23.09.04-1-231766	151	11	11	2	0	1	658	8	8	0	0	NA	NA	NA	48	41	171	170	513	86	116	456	13	5	13	0.076	0.029	0.025
.	19.01.15-23.09.08-1-231771	66	2	2	0	0	0	549	1	1	0	0	NA	NA	NA	20	11	165	165	494	68	101	380	0	1	1	0	0.006	0.002
.	19.01.15-23.09.09-1-231774	35	1	1	0	0	0	0	0	0	0	0	NA	NA	NA	7	16	172	164	493	0	0	0	0	0	0	0	0	0
.	19.01.15-23.09.20-1-231783	203	10	10	4	0	2	694	9	9	0	0	NA	NA	NA	84	73	175	176	535	91	122	481	2	24	9	0.011	0.136	0.017
.	19.01.15-23.09.24-1-231786	87	5	5	3	0	2	650	4	4	0	0	NA	NA	NA	33	32	170	168	507	85	113	452	9	0	10	0.053	0	0.02
.	19.01.15-23.09.31-1-231794	151	9	9	2	0	2	668	8	8	0	0	NA	NA	NA	45	53	174	175	517	90	120	458	14	8	6	0.08	0.046	0.012
.	19.01.15-23.09.32-1-231796	240	19	19	4	0	3	685	15	15	0	0	NA	NA	NA	78	71	177	178	529	91	125	469	32	21	16	0.181	0.118	0.03
.	19.01.15-23.09.33-1-231813	57	2	2	1	0	1	248	1	1	0	0	NA	NA	NA	11	19	167	165	500	32	41	175	0	0	6	0	0	0.012
.	19.01.15-23.09.39-1-231826	93	5	5	3	0	2	653	4	4	0	0	NA	NA	NA	37	39	170	172	510	88	116	449	5	8	8	0.029	0.047	0.016
.	19.01.15-23.09.41-1-231829	63	2	2	2	0	1	643	1	1	0	0	NA	NA	NA	21	23	168	169	499	83	118	442	5	3	0	0.03	0.018	0
.	19.01.15-23.09.43-1-231831	210	14	14	2	0	2	681	12	12	0	0	NA	NA	NA	52	64	173	177	527	89	123	469	27	24	9	0.156	0.136	0.017
.	19.01.15-23.09.44-1-231833	87	4	4	1	0	1	649	2	2	0	0	NA	NA	NA	29	31	164	173	507	83	117	449	0	11	5	0	0.064	0.01
.	19.01.15-23.09.46-1-231834	122	7	7	0	0	0	650	6	6	0	0	NA	NA	NA	51	36	170	168	511	84	115	451	8	0	10	0.047	0	0.02
.	19.01.15-23.09.46-1-231835	116	6	6	1	0	1	664	5	5	0	0	NA	NA	NA	43	49	175	170	517	91	116	457	7	9	1	0.04	0.053	0.002
.	19.01.15-23.09.53-1-231844	59	2	2	0	0	0	399	1	1	0	0	NA	NA	NA	9	24	168	166	503	49	72	278	1	1	0	0.006	0.006	0
.	19.01.15-23.09.55-1-231847	150	9	9	3	0	3	650	8	8	0	0	NA	NA	NA	48	39	177	167	508	89	112	449	11	5	12	0.062	0.03	0.024
.	19.01.15-23.09.58-1-231856	95	7	7	2	0	2	648	5	5	0	0	NA	NA	NA	37	33	165	172	509	80	117	451	5	10	2	0.03	0.058	0.004
.	19.01.15-23.10.04-1-231871	148	13	13	2	0	2	649	11	11	0	0	NA	NA	NA	60	39	175	168	509	87	118	444	20	6	19	0.114	0.036	0.037
.	19.01.15-23.10.06-1-231875	33	1	1	0	0	0	0	0	0	0	0	NA	NA	NA	9	10	164	167	492	0	0	0	1	0	0	0.006	0	0
.	19.01.15-23.10.06-1-231876	36	1	1	0	0	0	0	0	0	0	0	NA	NA	NA	15	8	165	163	493	0	0	0	0	0	0	0	0	0
.	19.01.15-23.10.11-1-231879	119	5	5	3	0	3	643	4	4	0	0	NA	NA	NA	39	31	169	166	509	87	111	445	6	3	3	0.036	0.018	0.006
.	19.01.15-23.10.13-1-231882	159	14	14	5	0	5	671	13	13	0	0	NA	NA	NA	47	58	173	173	525	87	120	464	16	22	16	0.092	0.127	0.03
.	19.01.15-23.10.18-1-231887	152	6	6	1	0	1	635	5	5	0	0	NA	NA	NA	68	28	166	170	505	77	115	443	4	4	18	0.024	0.024	0.036
.	19.01.15-23.10.19-1-231889	211	34	34	5	0	5	663	30	30	0	0	NA	NA	NA	78	58	177	179	515	90	122	451	60	54	27	0.339	0.302	0.052
.	19.01.15-23.10.19-1-231890	146	13	13	0	0	0	663	10	10	0	0	NA	NA	NA	45	47	171	172	517	87	121	455	7	10	9	0.041	0.058	0.017
.	19.01.15-23.10.31-1-231898	182	14	14	2	0	2	652	12	12	0	0	NA	NA	NA	58	39	171	166	515	85	112	455	7	14	16	0.041	0.084	0.031
.	19.01.15-23.10.34-1-231915	115	8	8	2	0	2	643	7	7	0	0	NA	NA	NA	31	32	168	171	506	81	117	445	7	6	5	0.042	0.035	0.01
.	19.01.15-23.10.37-1-231916	186	23	23	6	0	4	677	19	19	0	0	NA	NA	NA	55	67	177	176	527	90	122	465	36	27	21	0.203	0.153	0.04
.	19.01.15-23.10.42-1-231920	150	14	14	6	0	4	669	13	13	0	0	NA	NA	NA	44	50	170	175	518	86	122	461	39	26	2	0.229	0.149	0.004
.	19.01.15-23.10.44-1-231922	61	2	2	0	0	0	149	1	1	0	0	NA	NA	NA	19	13	166	165	495	21	29	99	0	0	3	0	0	0.006
.	19.01.15-23.10.54-1-231933	90	4	4	2	0	2	647	3	3	0	0	NA	NA	NA	36	36	170	176	503	82	124	441	0	3	8	0	0.017	0.016
.	19.01.15-23.10.54-1-231934	91	6	6	2	0	1	644	4	4	0	0	NA	NA	NA	22	25	164	167	507	83	113	448	9	0	11	0.055	0	0.022
.	19.01.15-23.10.55-1-231935	32	1	1	0	0	0	0	0	0	0	0	NA	NA	NA	13	13	167	165	494	0	0	0	0	0	0	0	0	0
.	19.01.15-23.10.57-1-231940	116	7	7	0	0	0	652	6	6	0	0	NA	NA	NA	32	31	168	170	506	82	117	453	8	10	9	0.048	0.059	0.018
.	19.01.15-23.10.57-1-231941	114	10	10	3	0	2	664	8	8	0	0	NA	NA	NA	40	53	174	178	514	89	122	453	22	12	4	0.126	0.067	0.008
.	19.01.15-23.10.57-1-231942	58	2	2	0	0	0	644	1	1	0	0	NA	NA	NA	23	20	164	166	503	84	114	446	0	0	5	0	0	0.01
.	19.01.15-23.11.10-1-231959	90	3	3	1	0	1	656	2	2	0	0	NA	NA	NA	34	44	177	171	509	91	115	450	1	10	3	0.006	0.058	0.006
.	19.01.15-23.11.12-1-231962	31	1	1	0	0	0	0	0	0	0	0	NA	NA	NA	12	11	163	163	498	0	0	0	0	0	0	0	0	0
.	19.01.15-23.11.13-1-231966	195	12	12	1	0	1	676	11	11	0	0	NA	NA	NA	44	55	176	172	520	91	121	464	10	10	14	0.057	0.058	0.027
.	19.01.15-23.11.14-1-231970	34	1	1	0	0	0	0	0	0	0	0	NA	NA	NA	14	2	164	163	488	0	0	0	1	0	0	0.006	0	0
.	19.01.15-23.11.14-1-231971	60	2	2	0	0	0	638	1	1	0	0	NA	NA	NA	18	20	167	168	498	84	115	439	0	0	7	0	0	0.014
.	19.01.15-23.11.16-1-231974	66	3	3	0	0	0	646	2	2	0	0	NA	NA	NA	22	27	169	164	507	85	112	449	0	0	9	0	0	0.018
.	19.01.15-23.11.17-1-231976	154	20	20	7	0	5	668	18	18	0	0	NA	NA	NA	50	49	172	177	513	86	121	461	56	14	27	0.326	0.079	0.053
.	19.01.15-23.11.21-1-231984	57	2	2	0	0	0	640	1	1	0	0	NA	NA	NA	28	30	166	172	505	78	118	444	0	0	4	0	0	0.008
.	19.01.15-23.11.21-1-231985	35	1	1	0	0	0	0	0	0	0	0	NA	NA	NA	6	11	165	164	495	0	0	0	0	0	2	0	0	0.004
.	19.01.15-23.11.22-1-231986	150	16	16	4	0	3	676	14	14	0	0	NA	NA	NA	41	55	175	177	516	92	123	461	30	14	12	0.171	0.079	0.023
.	19.01.15-23.11.24-1-231988	60	2	2	0	0	0	297	1	1	0	0	NA	NA	NA	17	15	165	165	498	42	45	210	0	0	2	0	0	0.004
.	19.01.15-23.11.27-1-231991	321	30	30	10	0	6	687	28	28	0	0	NA	NA	NA	101	77	180	179	531	93	124	470	27	45	37	0.15	0.251	0.07
.	19.01.15-23.11.29-1-231994	119	12	12	2	0	2	657	8	8	0	0	NA	NA	NA	46	36	170	173	506	90	119	448	17	1	19	0.1	0.006	0.038
.	19.01.15-23.11.32-1-231996	145	9	9	1	0	1	660	6	6	0	0	NA	NA	NA	49	46	170	175	514	86	120	454	7	3	9	0.041	0.017	0.018
.	19.01.15-23.11.35-1-232014	84	4	4	2	0	1	642	3	3	0	0	NA	NA	NA	26	24	172	166	499	84	114	444	0	0	13	0	0	0.026
.	19.01.15-23.11.35-1-232015	298	32	32	7	0	4	714	27	27	0	0	NA	NA	NA	89	103	185	189	542	100	133	481	79	27	31	0.427	0.143	0.057
.	19.01.15-23.11.38-1-232025	212	37	37	10	0	7	675	34	34	0	0	NA	NA	NA	76	70	178	176	529	89	121	465	71	52	26	0.399	0.295	0.049
.	19.01.15-23.11.51-1-232035	119	9	9	1	0	1	656	8	8	0	0	NA	NA	NA	44	50	179	173	511	88	122	446	15	0	33	0.084	0	0.065
.	19.01.15-23.11.51-1-232036	32	1	1	0	0	0	0	0	0	0	0	NA	NA	NA	9	9	165	165	492	0	0	0	0	0	0	0	0	0
.	19.01.15-23.11.52-1-232037	116	12	12	2	0	1	655	9	9	0	0	NA	NA	NA	20	35	170	176	502	86	122	447	15	3	8	0.088	0.017	0.016
.	19.01.15-23.11.52-1-232038	91	6	6	4	0	3	651	4	4	0	0	NA	NA	NA	31	33	171	168	507	88	114	449	4	4	10	0.023	0.024	0.02
.	19.01.15-23.11.53-1-232039	123	10	10	1	0	1	658	8	8	0	0	NA	NA	NA	39	46	173	172	514	88	116	454	15	15	3	0.087	0.087	0.006
.	19.01.15-23.11.57-1-232047	89	5	5	2	0	2	650	4	4	0	0	NA	NA	NA	40	38	169	173	509	82	118	450	0	1	9	0	0.006	0.018
.	19.01.15-23.12.14-1-232077	121	19	19	9	0	8	654	17	17	0	0	NA	NA	NA	42	45	174	168	516	86	111	457	20	58	5	0.115	0.345	0.01
.	19.01.15-23.12.15-1-232079	90	8	8	2	0	2	635	7	7	0	0	NA	NA	NA	29	24	168	170	499	83	114	438	1	5	9	0.006	0.029	0.018
.	19.01.15-23.12.15-1-232080	89	4	4	1	0	1	651	3	3	0	0	NA	NA	NA	24	29	168	169	505	81	120	450	6	0	5	0.036	0	0.01
.	19.01.15-23.12.17-1-232083	61	3	3	0	0	0	635	2	2	0	0	NA	NA	NA	24	23	169	171	496	84	117	434	1	2	4	0.006	0.012	0.008
.	19.01.15-23.12.18-1-232084	113	7	7	3	0	3	642	5	5	0	0	NA	NA	NA	39	33	169	170	507	83	114	445	7	11	2	0.041	0.065	0.004
.	19.01.15-23.12.18-1-232085	62	2	2	0	0	0	645	1	1	0	0	NA	NA	NA	25	26	172	165	502	87	114	444	1	1	0	0.006	0.006	0
.	19.01.15-23.12.27-1-232095	87	5	5	3	0	3	647	4	4	0	0	NA	NA	NA	24	33	168	170	508	85	118	444	16	5	1	0.095	0.029	0.002
.	19.01.15-23.12.32-1-232099	152	12	12	5	0	3	677	9	9	0	0	NA	NA	NA	53	65	178	169	531	89	116	472	11	20	18	0.062	0.118	0.034
.	19.01.15-23.12.32-1-232100	92	4	4	1	0	1	636	2	2	0	0	NA	NA	NA	42	30	168	170	505	79	115	442	1	13	4	0.006	0.076	0.008
.	19.01.15-23.12.33-1-232116	90	4	4	2	0	2	646	3	3	0	0	NA	NA	NA	38	30	165	170	508	84	118	444	4	0	7	0.024	0	0.014
.	19.01.15-23.12.34-1-232118	118	12	12	2	0	2	648	10	10	0	0	NA	NA	NA	38	35	173	169	506	87	114	447	29	7	10	0.168	0.041	0.02
.	19.01.15-23.12.36-1-232120	143	11	11	0	0	0	666	10	10	0	0	NA	NA	NA	25	46	172	170	517	89	119	458	21	5	6	0.122	0.029	0.012
.	19.01.15-23.12.37-1-232121	57	2	2	1	0	0	640	1	1	0	0	NA	NA	NA	18	29	171	169	502	84	115	441	3	12	0	0.018	0.071	0
.	19.01.15-23.12.49-1-232127	129	7	7	1	0	1	646	6	6	0	0	NA	NA	NA	43	39	174	168	510	88	113	445	8	0	8	0.046	0	0.016
.	19.01.15-23.12.49-1-232128	60	2	2	0	0	0	348	1	1	0	0	NA	NA	NA	15	20	167	167	499	48	61	239	5	0	0	0.03	0	0
.	19.01.15-23.12.52-1-232132	96	4	4	1	0	0	636	3	3	0	0	NA	NA	NA	28	23	165	170	501	79	113	444	0	0	5	0	0	0.01
.	19.01.15-23.12.53-1-232138	61	3	3	0	0	0	639	1	1	0	0	NA	NA	NA	21	22	168	165	502	81	116	442	0	0	6	0	0	0.012
.	19.01.15-23.12.53-1-232139	61	4	4	2	0	1	632	3	3	0	0	NA	NA	NA	30	24	169	168	500	79	112	441	8	0	7	0.047	0	0.014
.	19.01.15-23.13.00-1-232148	206	10	10	1	0	1	675	8	8	0	0	NA	NA	NA	75	61	176	179	519	93	125	457	7	18	14	0.04	0.101	0.027
.	19.01.15-23.13.01-1-232149	173	11	11	2	0	2	667	10	10	0	0	NA	NA	NA	42	45	172	172	514	89	117	461	9	10	9	0.052	0.058	0.018
.	19.01.15-23.13.03-1-232155	128	14	14	6	0	4	645	12	12	0	0	NA	NA	NA	45	31	169	171	504	84	116	445	17	26	9	0.101	0.152	0.018
.	19.01.15-23.13.03-1-232157	121	4	4	1	0	1	654	3	3	0	0	NA	NA	NA	34	32	169	168	508	85	116	453	1	3	6	0.006	0.018	0.012
.	19.01.15-23.13.07-1-232163	125	6	6	1	0	1	667	5	5	0	0	NA	NA	NA	37	49	172	176	514	89	122	456	5	5	4	0.029	0.028	0.008
.	19.01.15-23.13.08-1-232164	61	4	4	1	0	0	630	3	3	0	0	NA	NA	NA	27	13	164	168	494	82	115	433	0	6	6	0	0.036	0.012
.	19.01.15-23.13.09-1-232167	147	6	6	0	0	0	652	5	5	0	0	NA	NA	NA	41	36	170	171	508	85	119	448	6	9	4	0.035	0.053	0.008
.	19.01.15-23.13.09-1-232168	63	2	2	0	0	0	639	1	1	0	0	NA	NA	NA	28	28	168	167	506	82	112	445	0	2	4	0	0.012	0.008
.	19.01.15-23.13.19-1-232179	32	1	1	0	0	0	0	0	0	0	0	NA	NA	NA	8	5	164	163	491	0	0	0	0	0	8	0	0	0.016
.	19.01.15-23.13.22-1-232185	169	26	26	6	0	5	665	24	24	0	0	NA	NA	NA	50	50	180	171	512	93	115	457	46	43	29	0.256	0.251	0.057
.	19.01.15-23.13.23-1-232186	199	22	22	6	0	2	675	20	20	0	0	NA	NA	NA	69	55	172	172	524	87	120	468	50	9	43	0.291	0.052	0.082
.	19.01.15-23.13.24-1-232188	34	1	1	1	0	1	0	0	0	0	0	NA	NA	NA	15	11	164	165	495	0	0	0	0	1	0	0	0.006	0
.	19.01.15-23.13.25-1-232191	63	2	2	0	0	0	402	1	1	0	0	NA	NA	NA	18	32	165	169	511	46	72	284	5	0	0	0.03	0	0
.	19.01.15-23.13.25-1-232192	62	2	2	2	0	1	642	1	1	0	0	NA	NA	NA	26	27	170	171	499	86	119	437	0	0	6	0	0	0.012
.	19.01.15-23.13.27-1-232194	34	1	1	0	0	0	0	0	0	0	0	NA	NA	NA	8	5	163	163	492	0	0	0	1	0	0	0.006	0	0
.	19.01.15-23.13.27-1-232196	59	2	2	0	0	0	50	1	1	0	0	NA	NA	NA	19	24	170	168	499	5	12	33	5	0	0	0.029	0	0
.	19.01.15-23.13.28-1-232198	33	1	1	1	0	1	0	0	0	0	0	NA	NA	NA	9	6	165	165	489	0	0	0	0	2	0	0	0.012	0
.	19.01.15-23.13.28-1-232199	96	8	8	4	0	4	649	7	7	0	0	NA	NA	NA	40	42	167	176	512	82	120	447	0	8	17	0	0.045	0.033
.	19.01.15-23.13.29-1-232202	114	10	10	1	0	1	652	8	8	0	0	NA	NA	NA	44	42	168	170	517	83	116	453	12	9	2	0.071	0.053	0.004
.	19.01.15-23.13.30-1-232203	123	6	6	3	0	2	670	4	4	0	0	NA	NA	NA	39	57	171	172	527	87	121	462	0	9	12	0	0.052	0.023
.	19.01.15-23.13.33-1-232221	34	1	1	1	0	1	0	0	0	0	0	NA	NA	NA	8	8	164	164	493	0	0	0	0	0	0	0	0	0
.	19.01.15-23.13.36-1-232223	181	19	19	5	0	5	684	17	17	0	0	NA	NA	NA	58	67	175	182	523	90	128	466	30	3	18	0.171	0.016	0.034
.	19.01.15-23.13.37-1-232226	59	3	3	0	0	0	632	1	1	0	0	NA	NA	NA	27	22	164	167	504	77	113	442	4	1	1	0.024	0.006	0.002
.	19.01.15-23.13.40-1-232235	59	4	4	2	0	2	641	3	3	0	0	NA	NA	NA	16	19	167	167	498	84	116	441	0	7	8	0	0.042	0.016
.	19.01.15-23.13.48-1-232245	61	2	2	0	0	0	497	1	1	0	0	NA	NA	NA	23	15	165	170	493	70	96	331	0	0	5	0	0	0.01
.	19.01.15-23.13.50-1-232246	32	1	1	0	0	0	0	0	0	0	0	NA	NA	NA	9	10	164	164	495	0	0	0	0	0	1	0	0	0.002
.	19.01.15-23.13.52-1-232247	65	3	3	1	0	1	640	2	2	0	0	NA	NA	NA	29	22	169	167	499	87	113	440	5	2	3	0.03	0.012	0.006
.	19.01.15-23.13.52-1-232248	205	25	25	11	0	9	674	22	22	0	0	NA	NA	NA	63	63	179	173	524	95	115	464	81	7	26	0.453	0.04	0.05
.	19.01.15-23.13.52-1-232249	36	1	1	0	0	0	0	0	0	0	0	NA	NA	NA	6	12	167	163	495	0	0	0	0	0	1	0	0	0.002
.	19.01.15-23.13.56-1-232254	87	6	6	1	0	0	646	5	5	0	0	NA	NA	NA	35	32	175	169	501	88	116	442	3	4	7	0.017	0.024	0.014
.	19.01.15-23.13.58-1-232260	34	1	1	0	0	0	0	0	0	0	0	NA	NA	NA	8	13	164	167	495	0	0	0	0	0	0	0	0	0
.	19.01.15-23.14.02-1-232267	234	21	21	11	0	8	668	18	18	0	0	NA	NA	NA	56	54	177	173	517	92	120	456	34	22	12	0.192	0.127	0.023
.	19.01.15-23.14.06-1-232275	89	8	8	1	0	0	653	6	6	0	0	NA	NA	NA	32	33	172	172	502	88	118	447	16	0	16	0.093	0	0.032
.	19.01.15-23.14.07-1-232276	31	1	1	0	0	0	0	0	0	0	0	NA	NA	NA	9	10	166	164	493	0	0	0	0	0	0	0	0	0
.	19.01.15-23.14.07-1-232278	35	1	1	1	0	1	0	0	0	0	0	NA	NA	NA	12	10	166	165	492	0	0	0	0	0	1	0	0	0.002
.	19.01.15-23.14.09-1-232279	89	4	4	1	0	1	643	3	3	0	0	NA	NA	NA	28	27	166	175	499	82	120	441	3	4	4	0.018	0.023	0.008
.	19.01.15-23.14.09-1-232280	63	2	2	0	0	0	347	0	0	0	0	NA	NA	NA	14	22	168	166	501	47	59	241	0	0	1	0	0	0.002
.	19.01.15-23.14.09-1-232281	93	3	3	1	0	1	625	1	1	0	0	NA	NA	NA	30	13	168	165	493	80	111	434	0	3	2	0	0.018	0.004
.	19.01.15-23.14.10-1-232282	206	26	26	8	0	5	673	21	21	0	0	NA	NA	NA	53	48	171	174	516	89	124	460	39	13	31	0.228	0.075	0.06
.	19.01.15-23.14.13-1-232288	93	4	4	1	0	1	655	3	3	0	0	NA	NA	NA	28	43	174	164	518	87	111	457	4	5	6	0.023	0.03	0.012
.	19.01.15-23.14.20-1-232298	91	9	9	3	0	2	647	8	8	0	0	NA	NA	NA	27	35	169	177	502	81	122	444	8	5	6	0.047	0.028	0.012
.	19.01.15-23.14.24-1-232307	87	7	7	3	0	3	641	6	6	0	0	NA	NA	NA	27	24	170	168	499	84	114	443	7	4	1	0.041	0.024	0.002
.	19.01.15-23.14.25-1-232309	37	1	1	0	0	0	0	0	0	0	0	NA	NA	NA	10	6	164	165	490	0	0	0	0	0	1	0	0	0.002
.	19.01.15-23.14.28-1-232312	69	3	3	2	0	2	498	1	1	0	0	NA	NA	NA	17	25	168	167	503	64	85	349	0	1	3	0	0.006	0.006
.	19.01.15-23.14.29-1-232316	65	2	2	0	0	0	398	1	1	0	0	NA	NA	NA	20	26	168	173	498	53	78	267	0	0	5	0	0	0.01
.	19.01.15-23.14.30-1-232318	150	18	18	1	0	0	652	17	17	0	0	NA	NA	NA	56	45	180	166	512	91	111	450	32	10	9	0.178	0.06	0.018
.	19.01.15-23.14.37-1-232339	62	2	2	0	0	0	636	1	1	0	0	NA	NA	NA	30	22	169	169	497	84	117	435	0	0	3	0	0	0.006
.	19.01.15-23.14.39-1-232341	33	1	1	1	0	1	0	0	0	0	0	NA	NA	NA	11	10	164	164	495	0	0	0	0	0	1	0	0	0.002
.	19.01.15-23.14.40-1-232342	152	14	14	3	0	2	666	13	13	0	0	NA	NA	NA	57	45	174	175	509	90	122	454	28	14	14	0.161	0.08	0.028
.	19.01.15-23.14.41-1-232344	160	19	19	4	0	3	665	17	17	0	0	NA	NA	NA	59	52	175	177	513	86	122	457	24	43	13	0.137	0.243	0.025
.	19.01.15-23.14.41-1-232345	89	4	4	1	0	1	648	2	2	0	0	NA	NA	NA	29	30	170	169	504	85	116	447	0	8	2	0	0.047	0.004
.	19.01.15-23.14.42-1-232347	58	2	2	0	0	0	640	1	1	0	0	NA	NA	NA	21	23	169	166	501	81	115	444	0	0	9	0	0	0.018
.	19.01.15-23.14.44-1-232350	60	3	3	1	0	1	631	2	2	0	0	NA	NA	NA	27	21	166	166	502	80	110	441	0	2	5	0	0.012	0.01
.	19.01.15-23.14.50-1-232355	63	2	2	1	0	1	199	1	1	0	0	NA	NA	NA	20	16	169	167	493	28	36	135	1	1	0	0.006	0.006	0
.	19.01.15-23.14.55-1-232358	92	11	11	5	0	5	647	8	8	0	0	NA	NA	NA	28	33	168	168	510	83	115	449	15	3	9	0.089	0.018	0.018
.	19.01.15-23.14.57-1-232361	177	7	7	2	0	2	678	6	6	0	0	NA	NA	NA	59	65	176	177	525	89	122	467	14	0	5	0.08	0	0.01
.	19.01.15-23.14.59-1-232367	212	15	15	3	0	2	684	13	13	0	0	NA	NA	NA	59	67	176	182	522	90	129	465	17	14	9	0.097	0.077	0.017
.	19.01.15-23.14.59-1-232368	117	6	6	0	0	0	659	5	5	0	0	NA	NA	NA	42	42	172	173	510	88	119	452	0	6	10	0	0.035	0.02
.	19.01.15-23.15.00-1-232370	61	2	2	0	0	0	636	1	1	0	0	NA	NA	NA	21	22	165	169	501	79	116	441	0	0	4	0	0	0.008
.	19.01.15-23.15.04-1-232380	97	4	4	1	0	1	644	3	3	0	0	NA	NA	NA	22	25	166	168	504	80	117	447	0	8	4	0	0.048	0.008
.	19.01.15-23.15.11-1-232387	87	6	6	3	0	2	639	5	5	0	0	NA	NA	NA	24	25	167	171	500	82	117	440	2	0	7	0.012	0	0.014
.	19.01.15-23.15.13-1-232393	143	13	13	3	0	3	665	12	12	0	0	NA	NA	NA	41	55	175	178	515	91	119	455	3	16	25	0.017	0.09	0.049
.	19.01.15-23.15.16-1-232399	84	4	4	1	0	0	641	3	3	0	0	NA	NA	NA	29	21	165	166	503	84	113	444	0	0	10	0	0	0.02
.	19.01.15-23.15.17-1-232400	121	8	8	2	0	1	673	7	7	0	0	NA	NA	NA	41	61	177	182	515	89	126	458	0	24	9	0	0.132	0.017
.	19.01.15-23.15.19-1-232402	200	14	14	5	0	5	681	13	13	0	0	NA	NA	NA	57	73	178	177	531	91	123	467	19	12	10	0.107	0.068	0.019
.	19.01.15-23.15.20-1-232407	34	1	1	0	0	0	0	0	0	0	0	NA	NA	NA	7	8	166	164	491	0	0	0	0	0	1	0	0	0.002
.	19.01.15-23.15.23-1-232410	93	6	6	0	0	0	645	4	4	0	0	NA	NA	NA	43	36	170	170	509	84	114	447	4	0	13	0.024	0	0.026
.	19.01.15-23.15.23-1-232411	154	26	26	5	0	5	675	22	22	0	0	NA	NA	NA	54	64	176	175	526	88	118	469	56	45	3	0.318	0.257	0.006
.	19.01.15-23.15.31-1-232418	64	6	6	1	0	1	644	4	4	0	0	NA	NA	NA	26	32	171	167	507	85	114	445	1	0	13	0.006	0	0.026
.	19.01.15-23.15.31-1-232419	92	3	3	1	0	1	651	2	2	0	0	NA	NA	NA	29	35	172	170	506	84	115	452	10	0	4	0.058	0	0.008
.	19.01.15-23.15.33-1-232436	121	5	5	1	0	1	652	4	4	0	0	NA	NA	NA	29	34	170	171	506	82	120	450	1	21	2	0.006	0.123	0.004
.	19.01.15-23.15.40-1-232448	35	1	1	0	0	0	0	0	0	0	0	NA	NA	NA	9	9	165	164	493	0	0	0	0	0	1	0	0	0.002
.	19.01.15-23.15.41-1-232450	36	1	1	0	0	0	0	0	0	0	0	NA	NA	NA	11	9	165	166	491	0	0	0	0	0	0	0	0	0
.	19.01.15-23.15.41-1-232452	62	2	2	0	0	0	99	1	1	0	0	NA	NA	NA	19	19	166	170	496	14	10	75	0	3	1	0	0.018	0.002
.	19.01.15-23.15.42-1-232453	115	9	9	1	0	0	655	8	8	0	0	NA	NA	NA	41	44	172	174	511	86	116	453	4	6	13	0.023	0.034	0.025
.	19.01.15-23.15.43-1-232454	92	7	7	4	0	3	629	6	6	0	0	NA	NA	NA	24	16	165	166	498	80	116	433	3	0	15	0.018	0	0.03
.	19.01.15-23.15.48-1-232459	61	2	2	0	0	0	644	1	1	0	0	NA	NA	NA	27	24	171	167	499	86	114	444	0	8	2	0	0.048	0.004
.	19.01.15-23.15.48-1-232460	34	1	1	1	0	1	0	0	0	0	0	NA	NA	NA	7	20	167	166	500	0	0	0	0	0	2	0	0	0.004
.	19.01.15-23.15.49-1-232461	120	5	5	2	0	2	639	4	4	0	0	NA	NA	NA	40	30	167	169	507	79	116	444	1	0	9	0.006	0	0.018
.	19.01.15-23.15.49-1-232463	90	3	3	1	0	1	642	1	1	0	0	NA	NA	NA	17	25	173	165	500	85	114	443	3	0	0	0.017	0	0
.	19.01.15-23.15.50-1-232465	152	10	10	4	0	4	670	8	8	0	0	NA	NA	NA	55	52	171	175	519	85	121	464	13	10	15	0.076	0.057	0.029
.	19.01.15-23.15.53-1-232466	182	19	19	5	0	3	663	18	18	0	0	NA	NA	NA	50	51	176	174	514	89	122	452	20	40	13	0.114	0.23	0.025
.	19.01.15-23.16.01-1-232481	148	24	24	9	0	6	658	21	21	0	0	NA	NA	NA	44	41	166	171	517	77	119	462	27	31	15	0.163	0.181	0.029
.	19.01.15-23.16.02-1-232483	95	5	5	2	0	2	646	4	4	0	0	NA	NA	NA	27	34	172	167	508	82	113	451	13	1	2	0.076	0.006	0.004
.	19.01.15-23.16.04-1-232487	67	3	3	2	0	2	640	2	2	0	0	NA	NA	NA	22	22	166	165	504	81	111	448	0	2	3	0	0.012	0.006
.	19.01.15-23.16.04-1-232488	65	2	2	1	0	1	640	1	1	0	0	NA	NA	NA	21	21	167	165	502	85	111	444	0	0	4	0	0	0.008
.	19.01.15-23.16.05-1-232490	83	5	5	2	0	2	651	4	4	0	0	NA	NA	NA	19	31	169	168	507	84	116	451	0	4	14	0	0.024	0.028
.	19.01.15-23.16.07-1-232497	62	2	2	1	0	1	648	1	1	0	0	NA	NA	NA	20	28	168	168	505	86	113	449	3	0	1	0.018	0	0.002
.	19.01.15-23.16.15-1-232518	212	25	25	7	0	5	684	24	24	0	0	NA	NA	NA	54	68	177	175	529	91	122	471	60	13	26	0.339	0.074	0.049
.	19.01.15-23.16.18-1-232520	209	12	12	2	0	2	680	11	11	0	0	NA	NA	NA	56	66	174	179	526	89	121	470	12	16	6	0.069	0.089	0.011
.	19.01.15-23.16.18-1-232521	33	1	1	0	0	0	0	0	0	0	0	NA	NA	NA	7	7	165	163	492	0	0	0	0	0	2	0	0	0.004
.	19.01.15-23.16.19-1-232525	240	22	22	8	0	3	691	20	20	0	0	NA	NA	NA	75	80	173	183	537	90	124	477	31	27	26	0.179	0.148	0.048
.	19.01.15-23.16.20-1-232527	93	5	5	2	0	2	647	4	4	0	0	NA	NA	NA	28	28	173	166	502	86	114	447	0	5	7	0	0.03	0.014
.	19.01.15-23.16.22-1-232529	62	2	2	1	0	1	295	1	1	0	0	NA	NA	NA	23	17	165	168	497	37	65	193	0	0	4	0	0	0.008
.	19.01.15-23.16.23-1-232533	35	1	1	1	0	1	0	0	0	0	0	NA	NA	NA	8	12	164	165	496	0	0	0	0	0	0	0	0	0
.	19.01.15-23.16.26-1-232544	64	2	2	0	0	0	639	1	1	0	0	NA	NA	NA	24	24	169	166	502	83	112	444	7	0	3	0.041	0	0.006
.	19.01.15-23.16.32-1-232547	64	7	7	1	0	1	646	6	6	0	0	NA	NA	NA	20	31	167	173	504	83	118	445	8	7	2	0.048	0.04	0.004
.	19.01.15-23.16.33-1-232564	153	26	26	5	0	4	648	21	21	0	0	NA	NA	NA	58	42	169	172	514	83	117	448	40	17	20	0.237	0.099	0.039
.	19.01.15-23.16.37-1-232568	32	1	1	0	0	0	0	0	0	0	0	NA	NA	NA	8	10	165	166	492	0	0	0	0	0	0	0	0	0
.	19.01.15-23.16.40-1-232573	152	9	9	4	0	3	663	7	7	0	0	NA	NA	NA	47	52	175	181	509	85	128	450	47	4	8	0.269	0.022	0.016
.	19.01.15-23.16.41-1-232575	116	5	5	1	0	1	650	4	4	0	0	NA	NA	NA	37	36	174	170	505	89	114	447	1	0	7	0.006	0	0.014
.	19.01.15-23.16.42-1-232576	156	22	22	7	0	6	648	20	20	0	0	NA	NA	NA	52	38	173	167	511	86	114	448	20	21	24	0.116	0.126	0.047
.	19.01.15-23.16.45-1-232577	177	16	16	2	0	2	675	15	15	0	0	NA	NA	NA	56	58	172	174	525	88	121	466	22	24	11	0.128	0.138	0.021
.	19.01.15-23.16.50-1-232579	84	4	4	1	0	1	640	2	2	0	0	NA	NA	NA	23	26	171	169	499	85	115	440	0	0	6	0	0	0.012
.	19.01.15-23.17.01-1-232602	111	5	5	1	0	1	649	4	4	0	0	NA	NA	NA	35	33	168	167	511	83	114	452	0	11	10	0	0.066	0.02
.	19.01.15-23.17.02-1-232604	115	8	8	3	0	3	653	6	6	0	0	NA	NA	NA	40	43	171	174	511	84	118	451	1	7	7	0.006	0.04	0.014
.	19.01.15-23.17.03-1-232606	93	9	9	3	0	2	635	7	7	0	0	NA	NA	NA	31	26	167	171	501	82	115	438	2	9	16	0.012	0.053	0.032
.	19.01.15-23.17.05-1-232610	157	10	10	3	0	2	674	9	9	0	0	NA	NA	NA	45	60	172	169	532	87	116	471	19	21	13	0.11	0.124	0.024
.	19.01.15-23.17.05-1-232611	65	3	3	0	0	0	633	2	2	0	0	NA	NA	NA	36	24	173	167	497	85	114	434	0	2	3	0	0.012	0.006
.	19.01.15-23.17.18-1-232629	56	2	2	0	0	0	202	1	1	0	0	NA	NA	NA	18	19	165	167	500	24	35	143	2	0	0	0.012	0	0
.	19.01.15-23.17.19-1-232630	61	5	5	0	0	0	639	4	4	0	0	NA	NA	NA	23	21	164	168	502	79	118	442	0	4	10	0	0.024	0.02
.	19.01.15-23.17.19-1-232631	243	28	28	8	0	5	698	24	24	0	0	NA	NA	NA	79	82	183	178	534	100	125	473	48	23	20	0.262	0.129	0.037
.	19.01.15-23.17.19-1-232637	61	4	4	3	0	3	652	3	3	0	0	NA	NA	NA	38	45	171	168	519	84	115	453	6	0	6	0.035	0	0.012
.	19.01.15-23.17.20-1-232639	180	11	11	3	0	3	664	9	9	0	0	NA	NA	NA	58	47	176	170	514	91	118	455	24	14	8	0.136	0.082	0.016
.	19.01.15-23.17.24-1-232643	96	3	3	2	0	2	643	1	1	0	0	NA	NA	NA	20	26	166	167	506	79	116	448	0	0	8	0	0	0.016
.	19.01.15-23.17.25-1-232646	65	5	5	1	0	1	634	3	3	0	0	NA	NA	NA	38	22	165	169	501	79	115	440	1	1	12	0.006	0.006	0.024
.	19.01.15-23.17.26-1-232647	68	3	3	1	0	1	640	1	1	0	0	NA	NA	NA	25	29	172	165	505	83	115	442	6	0	5	0.035	0	0.01
.	19.01.15-23.17.37-1-232674	30	1	1	0	0	0	0	0	0	0	0	NA	NA	NA	7	7	164	167	489	0	0	0	0	0	1	0	0	0.002
.	19.01.15-23.17.37-1-232675	67	3	3	1	0	1	633	2	2	0	0	NA	NA	NA	28	21	167	169	498	82	116	435	0	0	5	0	0	0.01
.	19.01.15-23.17.38-1-232677	92	7	7	2	0	2	645	6	6	0	0	NA	NA	NA	36	31	171	168	505	85	114	446	6	2	14	0.035	0.012	0.028
.	19.01.15-23.17.40-1-232679	86	7	7	0	0	0	651	6	6	0	0	NA	NA	NA	26	33	167	171	508	84	118	449	14	0	1	0.084	0	0.002
.	19.01.15-23.17.41-1-232689	143	15	15	2	0	2	673	14	14	0	0	NA	NA	NA	31	50	172	168	523	89	115	469	15	5	14	0.087	0.03	0.027
.	19.01.15-23.17.43-1-232692	60	4	4	1	0	1	638	3	3	0	0	NA	NA	NA	25	23	165	168	503	82	113	443	0	0	9	0	0	0.018
.	19.01.15-23.17.44-1-232694	36	1	1	0	0	0	0	0	0	0	0	NA	NA	NA	15	10	166	165	492	0	0	0	0	0	0	0	0	0
.	19.01.15-23.17.46-1-232696	238	24	24	7	0	5	679	23	23	0	0	NA	NA	NA	78	64	175	176	526	89	122	468	46	32	21	0.263	0.182	0.04
.	19.01.15-23.17.49-1-232697	121	10	10	1	0	1	649	9	9	0	0	NA	NA	NA	36	37	172	170	508	82	117	450	28	2	8	0.163	0.012	0.016
.	19.01.15-23.17.54-1-232701	68	3	3	0	0	0	633	2	2	0	0	NA	NA	NA	23	19	165	166	501	81	112	440	7	1	0	0.042	0.006	0
.	19.01.15-23.17.57-1-232709	116	4	4	0	0	0	655	3	3	0	0	NA	NA	NA	42	45	175	168	515	88	115	452	6	2	4	0.034	0.012	0.008
.	19.01.15-23.17.59-1-232713	57	2	2	0	0	0	248	1	1	0	0	NA	NA	NA	19	19	168	169	495	35	40	173	3	0	2	0.018	0	0.004
.	19.01.15-23.17.59-1-232715	130	8	8	2	0	2	651	5	5	0	0	NA	NA	NA	36	41	176	171	507	88	117	446	6	7	6	0.034	0.041	0.012
.	19.01.15-23.18.07-1-232731	95	3	3	0	0	0	654	2	2	0	0	NA	NA	NA	24	34	172	170	505	88	115	451	2	0	5	0.012	0	0.01
.	19.01.15-23.18.08-1-232733	157	7	7	3	0	2	671	4	4	0	0	NA	NA	NA	30	50	176	167	520	89	117	465	10	7	6	0.057	0.042	0.012
.	19.01.15-23.18.09-1-232735	32	1	1	1	0	1	0	0	0	0	0	NA	NA	NA	4	6	163	164	492	0	0	0	0	0	2	0	0	0.004
.	19.01.15-23.18.09-1-232736	62	2	2	3	0	2	639	1	1	0	0	NA	NA	NA	22	26	170	169	500	83	115	441	3	0	2	0.018	0	0.004
.	19.01.15-23.18.12-1-232740	92	4	4	1	0	1	632	2	2	0	0	NA	NA	NA	39	25	166	164	508	78	112	442	3	7	2	0.018	0.043	0.004
.	19.01.15-23.18.15-1-232745	62	2	2	0	0	0	646	1	1	0	0	NA	NA	NA	16	27	165	169	506	81	115	450	0	0	7	0	0	0.014
.	19.01.15-23.18.16-1-232746	87	5	5	0	0	0	647	3	3	0	0	NA	NA	NA	26	28	168	168	505	83	116	448	2	4	8	0.012	0.024	0.016
.	19.01.15-23.18.19-1-232752	87	4	4	0	0	0	640	2	2	0	0	NA	NA	NA	15	23	171	172	493	85	116	439	0	0	6	0	0	0.012
.	19.01.15-23.18.22-1-232760	64	2	2	0	0	0	634	1	1	0	0	NA	NA	NA	18	16	165	164	500	79	112	443	0	0	4	0	0	0.008
.	19.01.15-23.18.24-1-232767	92	6	6	3	0	2	654	5	5	0	0	NA	NA	NA	41	38	171	171	509	86	117	451	6	2	9	0.035	0.012	0.018
.	19.01.15-23.18.28-1-232769	35	1	1	1	0	1	0	0	0	0	0	NA	NA	NA	7	4	164	165	488	0	0	0	0	1	0	0	0.006	0
.	19.01.15-23.18.30-1-232770	64	2	2	1	0	1	649	1	1	0	0	NA	NA	NA	24	29	167	167	508	84	114	451	0	3	3	0	0.018	0.006
.	19.01.15-23.18.32-1-232773	235	19	19	7	0	6	680	17	17	0	0	NA	NA	NA	70	72	181	180	524	95	124	461	29	30	19	0.16	0.167	0.036
.	19.01.15-23.18.35-1-232789	57	2	2	0	0	0	652	1	1	0	0	NA	NA	NA	19	34	169	169	509	84	117	451	0	2	1	0	0.012	0.002
.	19.01.15-23.18.37-1-232791	118	7	7	3	0	2	656	6	6	0	0	NA	NA	NA	35	39	171	172	509	85	116	455	12	8	3	0.07	0.047	0.006
.	19.01.15-23.18.42-1-232795	37	1	1	1	0	1	0	0	0	0	0	NA	NA	NA	7	15	164	166	498	0	0	0	0	0	2	0	0	0.004
.	19.01.15-23.18.47-1-232801	34	1	1	0	0	0	0	0	0	0	0	NA	NA	NA	8	9	164	163	495	0	0	0	0	2	0	0	0.012	0
.	19.01.15-23.18.47-1-232803	56	2	2	1	0	0	638	1	1	0	0	NA	NA	NA	26	27	168	166	506	83	111	444	0	0	2	0	0	0.004
.	19.01.15-23.18.49-1-232806	35	1	1	0	0	0	0	0	0	0	0	NA	NA	NA	10	14	166	167	494	0	0	0	1	0	0	0.006	0	0
.	19.01.15-23.18.50-1-232807	182	10	10	4	0	2	670	8	8	0	0	NA	NA	NA	52	52	171	171	523	85	120	465	10	5	13	0.058	0.029	0.025
.	19.01.15-23.18.51-1-232808	65	3	3	0	0	0	629	1	1	0	0	NA	NA	NA	33	21	171	168	495	84	114	431	3	5	1	0.018	0.03	0.002
.	19.01.15-23.18.52-1-232810	58	2	2	0	0	0	301	1	1	0	0	NA	NA	NA	18	15	167	167	494	38	51	212	0	1	0	0	0.006	0
.	19.01.15-23.18.53-1-232811	62	3	3	1	0	1	649	2	2	0	0	NA	NA	NA	21	32	167	169	509	81	114	454	3	3	0	0.018	0.018	0
.	19.01.15-23.18.53-1-232812	64	3	3	0	0	0	451	2	2	0	0	NA	NA	NA	20	14	165	167	495	61	72	318	0	2	0	0	0.012	0
.	19.01.15-23.19.01-1-232825	36	1	1	1	0	1	0	0	0	0	0	NA	NA	NA	7	12	163	167	495	0	0	0	0	0	0	0	0	0
.	19.01.15-23.19.02-1-232828	60	4	4	1	0	1	643	3	3	0	0	NA	NA	NA	20	23	171	168	497	86	115	442	8	1	0	0.047	0.006	0
.	19.01.15-23.19.03-1-232832	32	1	1	0	0	0	0	0	0	0	0	NA	NA	NA	8	10	165	166	492	0	0	0	0	0	3	0	0	0.006
.	19.01.15-23.19.04-1-232834	63	3	3	0	0	0	638	2	2	0	0	NA	NA	NA	24	23	169	166	501	85	114	439	5	0	0	0.03	0	0
.	19.01.15-23.19.06-1-232837	58	2	2	0	0	0	642	1	1	0	0	NA	NA	NA	25	25	166	171	501	81	118	443	0	0	2	0	0	0.004
.	19.01.15-23.19.07-1-232838	65	2	2	2	0	2	400	1	1	0	0	NA	NA	NA	15	15	164	166	498	47	71	282	0	0	3	0	0	0.006
.	19.01.15-23.19.07-1-232839	126	10	10	6	0	4	655	9	9	0	0	NA	NA	NA	47	39	175	167	510	88	115	452	5	3	30	0.029	0.018	0.059
.	19.01.15-23.19.11-1-232846	122	16	16	4	0	3	642	13	13	0	0	NA	NA	NA	34	31	173	173	498	86	119	437	6	24	31	0.035	0.139	0.062
.	19.01.15-23.19.12-1-232847	64	5	5	0	0	0	640	3	3	0	0	NA	NA	NA	22	25	165	170	503	81	116	443	1	0	14	0.006	0	0.028
.	19.01.15-23.19.15-1-232852	151	11	11	7	0	6	652	8	8	0	0	NA	NA	NA	65	46	173	173	513	85	120	447	16	5	15	0.092	0.029	0.029
.	19.01.15-23.19.47-1-232880	119	10	10	1	0	1	644	8	8	0	0	NA	NA	NA	29	29	168	167	507	81	114	449	4	1	21	0.024	0.006	0.041
.	19.01.15-23.20.00-1-232894	90	5	5	3	0	2	660	4	4	0	0	NA	NA	NA	35	42	169	170	516	85	118	457	7	0	9	0.041	0	0.017
.	19.01.15-23.20.11-1-232908	91	5	5	2	0	2	658	3	3	0	0	NA	NA	NA	34	34	167	170	510	86	118	454	10	0	14	0.06	0	0.027
.	19.01.15-23.20.13-1-232914	90	4	4	1	0	1	646	2	2	0	0	NA	NA	NA	28	32	172	167	506	88	114	444	1	0	9	0.006	0	0.018
.	19.01.15-23.20.14-1-232916	61	3	3	0	0	0	626	2	2	0	0	NA	NA	NA	38	22	167	164	504	79	110	437	5	0	3	0.03	0	0.006
.	19.01.15-23.20.15-1-232920	38	1	1	1	0	1	0	0	0	0	0	NA	NA	NA	9	16	169	167	493	0	0	0	0	0	0	0	0	0
.	19.01.15-23.20.18-1-232924	91	5	5	1	0	1	648	4	4	0	0	NA	NA	NA	25	26	166	170	503	83	117	448	9	7	4	0.054	0.041	0.008
.	19.01.15-23.20.27-1-232930	121	9	9	4	0	3	643	8	8	0	0	NA	NA	NA	31	34	166	168	513	81	112	450	8	13	15	0.048	0.077	0.029
.	19.01.15-23.20.30-1-232935	57	2	2	0	0	0	249	0	0	0	0	NA	NA	NA	15	21	166	164	504	33	40	176	0	1	2	0	0.006	0.004
.	19.01.15-23.20.35-1-232952	36	1	1	0	0	0	0	0	0	0	0	NA	NA	NA	11	7	164	164	492	0	0	0	0	0	2	0	0	0.004
.	19.01.15-23.20.36-1-232954	92	9	9	2	0	1	639	8	8	0	0	NA	NA	NA	36	31	170	167	507	83	111	445	3	12	11	0.018	0.072	0.022
.	19.01.15-23.20.36-1-232956	120	4	4	2	0	2	653	3	3	0	0	NA	NA	NA	35	37	169	171	510	83	119	451	7	8	0	0.041	0.047	0
.	19.01.15-23.20.39-1-232958	62	4	4	1	0	1	630	3	3	0	0	NA	NA	NA	27	24	166	166	505	79	112	439	2	0	7	0.012	0	0.014
.	19.01.15-23.20.40-1-232959	150	8	8	3	0	2	663	6	6	0	0	NA	NA	NA	67	51	167	173	524	84	121	458	4	13	3	0.024	0.075	0.006
.	19.01.15-23.20.42-1-232965	61	3	3	1	0	1	636	2	2	0	0	NA	NA	NA	26	25	166	168	504	81	114	441	3	0	7	0.018	0	0.014
.	19.01.15-23.20.43-1-232967	85	3	3	1	0	1	641	2	2	0	0	NA	NA	NA	31	25	172	168	498	87	114	440	0	3	3	0	0.018	0.006
.	19.01.15-23.20.51-1-232972	86	4	4	2	0	2	648	3	3	0	0	NA	NA	NA	32	34	168	171	508	83	119	446	1	4	9	0.006	0.023	0.018
.	19.01.15-23.20.56-1-232975	149	9	9	2	0	0	649	7	7	0	0	NA	NA	NA	55	41	176	168	510	90	112	447	4	8	33	0.023	0.048	0.065
.	19.01.15-23.21.00-1-232980	216	20	20	8	0	6	697	19	19	0	0	NA	NA	NA	68	91	180	182	542	96	122	479	44	23	19	0.244	0.126	0.035
.	19.01.15-23.21.00-1-232981	62	2	2	1	0	0	635	1	1	0	0	NA	NA	NA	22	21	168	168	498	84	114	437	0	1	3	0	0.006	0.006
.	19.01.15-23.21.03-1-232986	63	3	3	2	0	2	448	2	2	0	0	NA	NA	NA	14	17	167	168	495	59	79	310	4	0	2	0.024	0	0.004
.	19.01.15-23.21.16-1-233000	120	11	11	4	0	4	649	8	8	0	0	NA	NA	NA	30	29	174	168	500	87	116	446	9	12	14	0.052	0.071	0.028
.	19.01.15-23.21.22-1-233004	345	22	22	5	0	2	726	20	20	0	0	NA	NA	NA	96	110	185	182	556	100	127	499	69	26	14	0.373	0.143	0.025
.	19.01.15-23.21.36-1-233021	35	1	1	0	0	0	0	0	0	0	0	NA	NA	NA	7	17	164	167	499	0	0	0	0	0	3	0	0	0.006
.	19.01.15-23.21.44-1-233030	35	1	1	0	0	0	0	0	0	0	0	NA	NA	NA	13	8	165	165	491	0	0	0	0	0	0	0	0	0
.	19.01.15-23.21.45-1-233031	62	2	2	0	0	0	631	0	0	0	0	NA	NA	NA	26	16	164	167	498	79	112	440	0	0	7	0	0	0.014
.	19.01.15-23.21.50-1-233034	122	5	5	1	0	1	647	4	4	0	0	NA	NA	NA	40	35	170	174	504	82	120	445	3	0	3	0.018	0	0.006
.	19.01.15-23.21.51-1-233036	34	1	1	0	0	0	0	0	0	0	0	NA	NA	NA	15	9	163	165	494	0	0	0	0	0	0	0	0	0
.	19.01.15-23.21.53-1-233039	30	1	1	0	0	0	0	0	0	0	0	NA	NA	NA	4	6	165	165	489	0	0	0	0	0	2	0	0	0.004
.	19.01.15-23.21.54-1-233040	31	1	1	1	0	1	0	0	0	0	0	NA	NA	NA	7	6	164	164	491	0	0	0	0	0	2	0	0	0.004
.	19.01.15-23.21.56-1-233045	62	2	2	2	0	2	0	1	1	0	0	NA	NA	NA	10	18	165	170	496	0	0	0	2	1	0	0.012	0.006	0
.	19.01.15-23.22.03-1-233054	122	14	14	3	0	2	661	13	13	0	0	NA	NA	NA	42	42	171	169	515	90	115	456	2	11	24	0.012	0.065	0.047
.	19.01.15-23.22.03-1-233055	171	15	15	3	0	3	686	14	14	0	0	NA	NA	NA	54	73	176	177	533	92	123	471	15	15	22	0.085	0.085	0.041
.	19.01.15-23.22.04-1-233058	32	1	1	0	0	0	0	0	0	0	0	NA	NA	NA	10	6	165	164	490	0	0	0	0	0	0	0	0	0
.	19.01.15-23.22.07-1-233063	113	5	5	0	0	0	645	3	3	0	0	NA	NA	NA	42	30	167	169	507	82	115	448	2	4	3	0.012	0.024	0.006
.	19.01.15-23.22.09-1-233065	96	5	5	3	0	2	662	3	3	0	0	NA	NA	NA	32	35	169	168	511	84	116	462	2	8	9	0.012	0.048	0.018
.	19.01.15-23.22.09-1-233066	92	5	5	1	0	1	654	4	4	0	0	NA	NA	NA	28	33	172	169	505	90	115	449	7	19	3	0.041	0.112	0.006
.	19.01.15-23.22.09-1-233067	61	3	3	0	0	0	633	2	2	0	0	NA	NA	NA	24	17	167	165	498	82	112	439	3	0	4	0.018	0	0.008
.	19.01.15-23.22.15-1-233075	32	1	1	0	0	0	0	0	0	0	0	NA	NA	NA	12	8	163	165	493	0	0	0	0	0	0	0	0	0
.	19.01.15-23.22.18-1-233076	33	1	1	0	0	0	0	0	0	0	0	NA	NA	NA	10	10	165	164	494	0	0	0	0	0	3	0	0	0.006
.	19.01.15-23.22.23-1-233080	60	2	2	1	0	1	303	1	1	0	0	NA	NA	NA	21	17	167	165	498	34	58	211	0	2	1	0	0.012	0.002
.	19.01.15-23.22.29-1-233089	66	2	2	0	0	0	645	1	1	0	0	NA	NA	NA	27	37	171	168	511	82	114	449	0	3	5	0	0.018	0.01
.	19.01.15-23.22.30-1-233090	64	3	3	1	0	1	637	2	2	0	0	NA	NA	NA	30	26	165	168	506	81	114	442	0	3	2	0	0.018	0.004
.	19.01.15-23.22.33-1-233108	97	7	7	2	0	2	645	5	5	0	0	NA	NA	NA	31	30	169	167	507	85	113	447	0	2	14	0	0.012	0.028
.	19.01.15-23.22.34-1-233110	91	3	3	1	0	1	629	2	2	0	0	NA	NA	NA	27	13	164	166	496	80	115	434	0	8	0	0	0.048	0
.	19.01.15-23.22.37-1-233111	36	1	1	0	0	0	0	0	0	0	0	NA	NA	NA	11	12	165	165	495	0	0	0	0	0	0	0	0	0
.	19.01.15-23.22.37-1-233112	190	21	21	8	0	7	662	18	18	0	0	NA	NA	NA	59	50	173	170	520	86	119	457	46	15	19	0.266	0.088	0.037
.	19.01.15-23.22.39-1-233114	30	1	1	0	0	0	0	0	0	0	0	NA	NA	NA	8	11	163	167	494	0	0	0	0	0	1	0	0	0.002
.	19.01.15-23.22.44-1-233118	38	1	1	0	0	0	0	0	0	0	0	NA	NA	NA	12	13	166	167	493	0	0	0	0	0	0	0	0	0
.	19.01.15-23.22.46-1-233120	182	11	11	2	0	2	668	9	9	0	0	NA	NA	NA	57	56	172	173	524	86	120	462	22	15	3	0.128	0.087	0.006
.	19.01.15-23.22.46-1-233121	91	3	3	0	0	0	637	2	2	0	0	NA	NA	NA	36	22	166	169	500	81	113	443	3	3	1	0.018	0.018	0.002
.	19.01.15-23.22.48-1-233123	67	5	5	0	0	0	642	3	3	0	0	NA	NA	NA	21	24	166	171	500	82	117	443	2	4	14	0.012	0.023	0.028
.	19.01.15-23.22.50-1-233125	147	6	6	2	0	2	644	5	5	0	0	NA	NA	NA	45	41	174	170	510	83	114	447	2	7	12	0.011	0.041	0.024
.	19.01.15-23.22.54-1-233128	176	30	30	10	0	9	643	24	24	0	0	NA	NA	NA	66	42	172	168	515	86	112	445	48	20	36	0.279	0.119	0.07
.	19.01.15-23.23.04-1-233141	62	2	2	0	0	0	252	1	1	0	0	NA	NA	NA	23	10	164	168	491	29	48	175	0	2	1	0	0.012	0.002
.	19.01.15-23.23.07-1-233148	56	2	2	1	0	1	638	1	1	0	0	NA	NA	NA	28	27	164	171	505	81	117	440	0	0	4	0	0	0.008
.	19.01.15-23.23.12-1-233153	66	3	3	1	0	1	641	2	2	0	0	NA	NA	NA	28	19	166	169	497	82	116	443	3	0	5	0.018	0	0.01
.	19.01.15-23.23.14-1-233156	149	12	12	4	0	3	668	11	11	0	0	NA	NA	NA	51	55	171	176	521	87	122	459	20	11	19	0.117	0.062	0.036
.	19.01.15-23.23.14-1-233157	144	11	11	3	0	3	655	8	8	0	0	NA	NA	NA	50	47	180	175	505	91	121	443	11	1	20	0.061	0.006	0.04
.	19.01.15-23.23.16-1-233162	35	1	1	1	0	1	0	0	0	0	0	NA	NA	NA	4	8	165	163	493	0	0	0	0	0	0	0	0	0
.	19.01.15-23.23.19-1-233163	33	1	1	1	0	1	0	0	0	0	0	NA	NA	NA	7	4	164	165	488	0	0	0	0	0	1	0	0	0.002
.	19.01.15-23.23.19-1-233166	149	9	9	0	0	0	676	8	8	0	0	NA	NA	NA	52	66	177	170	532	88	115	473	9	18	6	0.051	0.106	0.011
.	19.01.15-23.23.21-1-233170	33	1	1	1	0	1	0	0	0	0	0	NA	NA	NA	13	9	164	165	493	0	0	0	0	0	4	0	0	0.008
.	19.01.15-23.23.22-1-233174	122	10	10	2	0	1	652	9	9	0	0	NA	NA	NA	43	39	174	168	510	86	117	449	10	14	10	0.057	0.083	0.02
.	19.01.15-23.23.23-1-233175	121	16	16	6	0	5	649	13	13	0	0	NA	NA	NA	30	30	165	173	505	82	117	450	33	17	15	0.2	0.098	0.03
.	19.01.15-23.23.27-1-233181	94	3	3	0	0	0	637	2	2	0	0	NA	NA	NA	24	20	165	170	498	82	114	441	6	3	0	0.036	0.018	0
.	19.01.15-23.23.28-1-233182	87	7	7	2	0	2	656	6	6	0	0	NA	NA	NA	24	37	166	169	515	84	117	455	2	0	14	0.012	0	0.027
.	19.01.15-23.23.38-1-233207	84	9	9	2	0	2	634	8	8	0	0	NA	NA	NA	36	20	167	168	498	83	114	437	23	0	1	0.138	0	0.002
.	19.01.15-23.23.41-1-233211	95	5	5	3	0	3	645	4	4	0	0	NA	NA	NA	21	29	169	170	503	83	115	447	6	9	3	0.036	0.053	0.006
.	19.01.15-23.23.42-1-233212	209	27	27	7	0	3	679	23	23	0	0	NA	NA	NA	55	63	177	169	530	91	119	469	83	25	17	0.469	0.148	0.032
.	19.01.15-23.23.45-1-233225	119	9	9	1	0	0	652	7	7	0	0	NA	NA	NA	44	35	171	166	511	85	112	455	0	1	20	0	0.006	0.039
.	19.01.15-23.23.46-1-233227	86	4	4	1	0	1	638	3	3	0	0	NA	NA	NA	23	21	165	167	502	80	113	445	0	0	10	0	0	0.02
.	19.01.15-23.23.52-1-233229	34	1	1	0	0	0	0	0	0	0	0	NA	NA	NA	7	10	163	166	494	0	0	0	1	0	0	0.006	0	0
.	19.01.15-23.23.55-1-233235	295	26	26	9	0	9	699	23	23	0	0	NA	NA	NA	88	85	173	186	539	85	133	481	33	22	14	0.191	0.118	0.026
.	19.01.15-23.23.57-1-233239	35	1	1	0	0	0	0	0	0	0	0	NA	NA	NA	11	7	164	165	491	0	0	0	0	0	3	0	0	0.006
.	19.01.15-23.23.59-1-233244	61	2	2	0	0	0	640	1	1	0	0	NA	NA	NA	29	24	168	169	500	85	114	441	0	4	3	0	0.024	0.006
.	19.01.15-23.24.00-1-233247	57	2	2	0	0	0	636	1	1	0	0	NA	NA	NA	26	18	163	167	501	79	112	445	3	0	3	0.018	0	0.006
.	19.01.15-23.24.01-1-233249	123	4	4	1	0	0	648	3	3	0	0	NA	NA	NA	33	32	171	167	507	85	113	450	5	0	4	0.029	0	0.008
.	19.01.15-23.24.03-1-233253	66	3	3	2	0	2	635	2	2	0	0	NA	NA	NA	26	22	168	168	499	81	116	438	7	0	2	0.042	0	0.004
.	19.01.15-23.24.05-1-233256	34	1	1	0	0	0	0	0	0	0	0	NA	NA	NA	7	12	164	167	494	0	0	0	0	0	2	0	0	0.004
.	19.01.15-23.24.07-1-233261	62	3	3	3	0	1	635	2	2	0	0	NA	NA	NA	25	16	165	165	499	80	113	442	4	5	4	0.024	0.03	0.008
.	19.01.15-23.24.11-1-233268	116	12	12	4	0	4	650	10	10	0	0	NA	NA	NA	46	37	171	166	513	84	111	455	16	18	11	0.094	0.108	0.021
.	19.01.15-23.24.13-1-233271	36	1	1	0	0	0	0	0	0	0	0	NA	NA	NA	8	13	163	169	494	0	0	0	0	0	1	0	0	0.002
.	19.01.15-23.24.14-1-233275	120	5	5	2	0	2	647	4	4	0	0	NA	NA	NA	41	40	167	172	514	83	117	447	4	4	7	0.024	0.023	0.014
.	19.01.15-23.24.16-1-233278	172	11	11	5	0	3	665	9	9	0	0	NA	NA	NA	56	52	170	179	516	86	125	454	13	13	14	0.076	0.073	0.027
.	19.01.15-23.24.18-1-233280	89	3	3	0	0	0	642	2	2	0	0	NA	NA	NA	32	30	167	168	508	80	114	448	7	0	4	0.042	0	0.008
.	19.01.15-23.24.19-1-233281	117	11	11	4	0	4	656	10	10	0	0	NA	NA	NA	27	39	174	170	508	89	117	450	18	12	10	0.103	0.071	0.02
.	19.01.15-23.24.27-1-233287	174	12	12	2	0	1	666	10	10	0	0	NA	NA	NA	39	52	179	172	514	90	115	461	14	12	8	0.078	0.07	0.016
.	19.01.15-23.24.36-1-233308	116	4	4	1	0	1	643	2	2	0	0	NA	NA	NA	46	34	169	169	509	82	113	448	4	2	7	0.024	0.012	0.014
.	19.01.15-23.24.37-1-233310	94	7	7	1	0	1	651	6	6	0	0	NA	NA	NA	27	33	172	167	507	86	114	451	5	4	3	0.029	0.024	0.006
.	19.01.15-23.24.38-1-233311	87	7	7	2	0	2	644	6	6	0	0	NA	NA	NA	29	29	166	167	509	81	111	452	0	4	15	0	0.024	0.029
.	19.01.15-23.24.38-1-233312	64	3	3	1	0	1	203	2	2	0	0	NA	NA	NA	18	10	167	163	493	24	34	145	0	0	5	0	0	0.01
.	19.01.15-23.24.43-1-233319	88	5	5	2	0	2	642	4	4	0	0	NA	NA	NA	41	32	170	169	506	83	113	446	0	10	1	0	0.059	0.002
.	19.01.15-23.24.45-1-233322	96	14	14	5	0	4	659	12	12	0	0	NA	NA	NA	30	40	170	174	509	89	121	449	6	17	12	0.035	0.098	0.024
.	19.01.15-23.24.49-1-233327	32	1	1	1	0	1	0	0	0	0	0	NA	NA	NA	8	11	166	164	494	0	0	0	0	0	1	0	0	0.002
.	19.01.15-23.24.50-1-233328	62	2	2	0	0	0	497	1	1	0	0	NA	NA	NA	25	16	167	167	495	65	95	337	0	3	2	0	0.018	0.004
.	19.01.15-23.24.53-1-233330	29	1	1	0	0	0	0	0	0	0	0	NA	NA	NA	5	12	166	165	494	0	0	0	0	0	0	0	0	0
.	19.01.15-23.24.53-1-233331	127	12	12	4	0	4	655	11	11	0	0	NA	NA	NA	40	37	172	168	510	87	113	455	25	10	12	0.145	0.06	0.024
.	19.01.15-23.24.55-1-233333	89	3	3	1	0	1	641	2	2	0	0	NA	NA	NA	42	32	168	169	508	82	114	445	6	0	3	0.036	0	0.006
.	19.01.15-23.24.55-1-233336	156	15	15	6	0	5	656	11	11	0	0	NA	NA	NA	65	43	172	170	514	85	118	453	22	16	12	0.128	0.094	0.023
.	19.01.15-23.24.57-1-233339	36	1	1	1	0	1	0	0	0	0	0	NA	NA	NA	15	9	165	165	492	0	0	0	0	0	1	0	0	0.002
.	19.01.15-23.25.00-1-233350	127	6	6	4	0	4	659	5	5	0	0	NA	NA	NA	40	37	169	169	512	85	117	457	0	10	10	0	0.059	0.02
.	19.01.15-23.25.01-1-233351	90	6	6	1	0	1	657	5	5	0	0	NA	NA	NA	26	37	170	167	513	84	116	457	6	5	8	0.035	0.03	0.016
.	19.01.15-23.25.02-1-233353	87	5	5	1	0	0	641	4	4	0	0	NA	NA	NA	23	27	171	168	501	85	118	438	0	7	5	0	0.042	0.01
.	19.01.15-23.25.06-1-233361	63	3	3	1	0	1	644	2	2	0	0	NA	NA	NA	26	33	174	169	503	88	114	442	2	0	5	0.011	0	0.01
.	19.01.15-23.25.11-1-233366	96	6	6	2	0	2	650	5	5	0	0	NA	NA	NA	26	27	168	168	504	86	116	448	7	0	15	0.042	0	0.03
.	19.01.15-23.25.14-1-233374	34	1	1	0	0	0	0	0	0	0	0	NA	NA	NA	3	10	167	165	491	0	0	0	0	0	0	0	0	0
.	19.01.15-23.25.16-1-233377	124	6	6	0	0	0	648	4	4	0	0	NA	NA	NA	38	29	171	169	502	83	118	447	11	0	11	0.064	0	0.022
.	19.01.15-23.25.19-1-233378	59	3	3	1	0	1	0	2	2	0	0	NA	NA	NA	17	20	166	169	498	0	0	0	0	0	7	0	0	0.014
.	19.01.15-23.25.21-1-233383	32	1	1	0	0	0	0	0	0	0	0	NA	NA	NA	12	15	167	164	497	0	0	0	0	0	0	0	0	0
.	19.01.15-23.25.22-1-233386	34	1	1	0	0	0	0	0	0	0	0	NA	NA	NA	5	11	167	163	494	0	0	0	0	0	0	0	0	0
.	19.01.15-23.25.24-1-233388	173	23	23	5	0	5	664	21	21	0	0	NA	NA	NA	60	53	171	174	521	85	121	458	41	18	43	0.24	0.103	0.083
.	19.01.15-23.25.27-1-233390	182	16	16	5	0	1	665	15	15	0	0	NA	NA	NA	66	55	174	174	520	86	121	458	16	21	11	0.092	0.121	0.021
.	19.01.15-23.25.27-1-233392	190	7	7	6	0	5	672	4	4	0	0	NA	NA	NA	54	58	176	173	522	90	123	459	15	0	19	0.085	0	0.036
.	19.01.15-23.25.27-1-233394	114	12	12	3	0	3	645	11	11	0	0	NA	NA	NA	41	40	172	170	511	85	114	446	6	16	15	0.035	0.094	0.029
.	19.01.15-23.25.27-1-233395	62	2	2	0	0	0	638	1	1	0	0	NA	NA	NA	25	26	168	168	503	83	116	439	0	0	7	0	0	0.014
.	19.01.15-23.25.28-1-233397	118	5	5	1	0	1	652	3	3	0	0	NA	NA	NA	46	35	172	168	508	89	116	447	3	7	4	0.017	0.042	0.008
.	19.01.15-23.25.34-1-233416	119	6	6	0	0	0	662	5	5	0	0	NA	NA	NA	53	48	172	171	518	86	116	460	10	7	3	0.058	0.041	0.006
.	19.01.15-23.25.35-1-233418	161	12	12	5	0	4	687	10	10	0	0	NA	NA	NA	51	65	179	176	523	94	124	469	11	14	9	0.061	0.08	0.017
.	19.01.15-23.25.41-1-233423	29	1	1	0	0	0	0	0	0	0	0	NA	NA	NA	9	10	165	166	492	0	0	0	1	0	0	0.006	0	0
.	19.01.15-23.25.43-1-233424	35	1	1	0	0	0	0	0	0	0	0	NA	NA	NA	17	6	164	163	492	0	0	0	0	0	1	0	0	0.002
.	19.01.15-23.25.46-1-233438	67	2	2	0	0	0	646	1	1	0	0	NA	NA	NA	19	27	169	171	500	84	116	446	0	0	4	0	0	0.008
.	19.01.15-23.25.47-1-233439	65	3	3	0	0	0	630	1	1	0	0	NA	NA	NA	35	22	168	169	498	81	115	434	5	0	1	0.03	0	0.002
.	19.01.15-23.25.49-1-233443	63	2	2	0	0	0	641	1	1	0	0	NA	NA	NA	25	26	168	164	507	83	112	446	0	0	6	0	0	0.012
.	19.01.15-23.25.53-1-233445	92	5	5	2	0	2	636	4	4	0	0	NA	NA	NA	42	36	171	171	507	80	115	441	2	6	1	0.012	0.035	0.002
.	19.01.15-23.25.55-1-233449	65	7	7	3	0	2	646	6	6	0	0	NA	NA	NA	22	28	168	173	500	85	119	442	8	15	2	0.048	0.087	0.004
.	19.01.15-23.25.59-1-233454	267	10	10	4	0	4	675	7	7	0	0	NA	NA	NA	77	68	175	181	525	90	126	459	10	16	8	0.057	0.088	0.015
.	19.01.15-23.26.00-1-233456	151	15	15	0	0	0	669	9	9	0	0	NA	NA	NA	48	55	172	171	525	87	120	462	20	10	11	0.116	0.058	0.021
.	19.01.15-23.26.02-1-233458	96	6	6	1	0	1	651	5	5	0	0	NA	NA	NA	36	37	170	172	508	85	119	447	5	0	10	0.029	0	0.02
.	19.01.15-23.26.03-1-233462	209	9	9	4	0	3	673	8	8	0	0	NA	NA	NA	63	62	179	173	523	93	118	462	12	9	23	0.067	0.052	0.044
.	19.01.15-23.26.04-1-233466	37	1	1	0	0	0	0	0	0	0	0	NA	NA	NA	13	8	166	166	489	0	0	0	0	0	0	0	0	0
.	19.01.15-23.26.05-1-233469	93	6	6	2	0	2	645	5	5	0	0	NA	NA	NA	32	27	169	170	501	84	118	443	13	3	4	0.077	0.018	0.008
.	19.01.15-23.26.07-1-233474	64	6	6	1	0	1	640	5	5	0	0	NA	NA	NA	18	19	168	166	498	82	117	441	0	9	3	0	0.054	0.006
.	19.01.15-23.26.11-1-233478	62	4	4	1	0	1	636	3	3	0	0	NA	NA	NA	26	23	170	167	499	85	113	438	0	0	6	0	0	0.012
.	19.01.15-23.26.16-1-233489	91	6	6	1	0	1	657	5	5	0	0	NA	NA	NA	24	39	168	172	512	85	117	455	6	6	12	0.036	0.035	0.023
.	19.01.15-23.26.23-1-233499	194	12	12	3	0	2	683	11	11	0	0	NA	NA	NA	74	70	176	178	529	88	126	469	16	1	22	0.091	0.006	0.042
.	19.01.15-23.26.23-1-233500	62	2	2	1	0	1	646	1	1	0	0	NA	NA	NA	24	28	169	168	504	83	115	448	0	0	6	0	0	0.012
.	19.01.15-23.26.24-1-233502	126	9	9	3	0	3	642	8	8	0	0	NA	NA	NA	43	31	171	169	504	82	118	442	15	3	20	0.088	0.018	0.04
.	19.01.15-23.26.26-1-233513	35	1	1	0	0	0	0	0	0	0	0	NA	NA	NA	7	8	164	167	490	0	0	0	0	0	0	0	0	0
.	19.01.15-23.26.27-1-233515	175	16	16	4	0	3	677	14	14	0	0	NA	NA	NA	48	59	173	175	524	88	121	468	10	32	15	0.058	0.183	0.029
.	19.01.15-23.26.28-1-233516	90	3	3	0	0	0	634	1	1	0	0	NA	NA	NA	30	17	163	171	496	82	117	435	0	6	5	0	0.035	0.01
.	19.01.15-23.26.30-1-233517	58	2	2	0	0	0	0	1	1	0	0	NA	NA	NA	24	16	164	165	500	0	0	0	0	0	3	0	0	0.006
.	19.01.15-23.26.31-1-233519	119	19	19	2	0	2	642	16	16	0	0	NA	NA	NA	47	31	168	172	504	83	119	440	12	13	19	0.071	0.076	0.038
.	19.01.15-23.26.35-1-233539	60	2	2	0	0	0	644	1	1	0	0	NA	NA	NA	24	28	169	169	503	81	116	447	0	1	6	0	0.006	0.012
.	19.01.15-23.26.38-1-233542	122	12	12	3	0	3	642	11	11	0	0	NA	NA	NA	38	30	172	170	501	83	115	444	14	9	5	0.081	0.053	0.01
.	19.01.15-23.26.42-1-233543	151	13	13	2	0	1	655	12	12	0	0	NA	NA	NA	56	46	174	172	513	87	120	448	11	10	14	0.063	0.058	0.027
.	19.01.15-23.26.45-1-233545	32	1	1	0	0	0	0	0	0	0	0	NA	NA	NA	10	8	164	165	492	0	0	0	0	0	1	0	0	0.002
.	19.01.15-23.26.48-1-233549	33	1	1	0	0	0	0	0	0	0	0	NA	NA	NA	8	10	166	164	493	0	0	0	1	0	0	0.006	0	0
.	19.01.15-23.26.48-1-233550	150	7	7	2	0	2	679	6	6	0	0	NA	NA	NA	47	65	173	177	528	89	119	471	4	5	9	0.023	0.028	0.017
.	19.01.15-23.26.50-1-233555	58	3	3	1	0	0	636	2	2	0	0	NA	NA	NA	20	15	165	168	495	83	114	439	13	0	3	0.079	0	0.006
.	19.01.15-23.26.50-1-233556	90	4	4	2	0	2	638	3	3	0	0	NA	NA	NA	34	26	167	171	501	82	120	436	6	0	6	0.036	0	0.012
.	19.01.15-23.26.51-1-233557	240	20	20	6	0	5	668	17	17	0	0	NA	NA	NA	84	57	177	178	515	89	123	456	22	19	15	0.124	0.107	0.029
.	19.01.15-23.27.02-1-233573	93	11	11	2	0	2	633	8	8	0	0	NA	NA	NA	44	25	171	169	498	84	115	434	15	10	23	0.088	0.059	0.046
.	19.01.15-23.27.05-1-233581	148	6	6	2	0	2	646	5	5	0	0	NA	NA	NA	48	33	171	170	505	86	114	446	7	0	18	0.041	0	0.036
.	19.01.15-23.27.05-1-233582	182	30	30	15	0	9	660	27	27	0	0	NA	NA	NA	54	45	170	172	516	86	120	454	50	65	31	0.294	0.378	0.06
.	19.01.15-23.27.07-1-233587	99	10	10	1	0	1	648	8	8	0	0	NA	NA	NA	33	31	170	167	507	82	116	450	1	17	10	0.006	0.102	0.02
.	19.01.15-23.27.08-1-233588	64	2	2	0	0	0	594	1	1	0	0	NA	NA	NA	18	21	166	167	501	75	105	414	0	0	3	0	0	0.006
.	19.01.15-23.27.18-1-233594	35	1	1	0	0	0	0	0	0	0	0	NA	NA	NA	8	11	166	165	493	0	0	0	0	0	1	0	0	0.002
.	19.01.15-23.27.20-1-233600	88	7	7	2	0	2	637	6	6	0	0	NA	NA	NA	41	27	168	170	502	81	114	442	9	3	10	0.054	0.018	0.02
.	19.01.15-23.27.20-1-233601	64	5	5	1	0	1	644	4	4	0	0	NA	NA	NA	33	30	168	169	506	85	116	443	12	0	3	0.071	0	0.006
.	19.01.15-23.27.27-1-233605	124	11	11	6	0	5	671	7	7	0	0	NA	NA	NA	38	53	168	179	519	83	125	463	11	29	11	0.065	0.162	0.021
.	19.01.15-23.27.28-1-233608	62	4	4	0	0	0	633	3	3	0	0	NA	NA	NA	26	16	169	166	494	81	115	437	4	0	11	0.024	0	0.022
.	19.01.15-23.27.28-1-233611	172	32	32	8	0	4	674	29	29	0	0	NA	NA	NA	52	51	180	170	514	94	120	460	26	34	35	0.144	0.2	0.068
.	19.01.15-23.27.31-1-233614	148	9	9	2	0	2	656	7	7	0	0	NA	NA	NA	41	44	172	170	515	87	118	451	1	16	8	0.006	0.094	0.016
.	19.01.15-23.27.35-1-233633	120	8	8	0	0	0	646	6	6	0	0	NA	NA	NA	39	29	167	165	510	82	115	449	8	4	6	0.048	0.024	0.012
.	19.01.15-23.27.38-1-233637	148	11	11	4	0	3	670	9	9	0	0	NA	NA	NA	44	51	170	178	516	84	125	461	18	12	8	0.106	0.067	0.016
.	19.01.15-23.27.43-1-233641	209	9	9	2	0	2	672	8	8	0	0	NA	NA	NA	62	62	175	174	526	90	121	461	16	6	5	0.091	0.034	0.01
.	19.01.15-23.27.44-1-233642	92	7	7	3	0	3	650	6	6	0	0	NA	NA	NA	28	32	167	169	509	83	117	450	5	8	6	0.03	0.047	0.012
.	19.01.15-23.28.04-1-233667	93	4	4	0	0	0	637	3	3	0	0	NA	NA	NA	30	20	168	169	496	84	116	437	0	0	4	0	0	0.008
.	19.01.15-23.28.05-1-233669	33	1	1	0	0	0	0	0	0	0	0	NA	NA	NA	8	12	165	165	495	0	0	0	0	0	0	0	0	0
.	19.01.15-23.28.18-1-233678	174	25	25	13	0	10	656	23	23	0	0	NA	NA	NA	54	45	172	172	514	85	117	454	33	26	19	0.192	0.151	0.037
.	19.01.15-23.28.19-1-233680	150	18	18	4	0	2	654	17	17	0	0	NA	NA	NA	44	36	172	165	512	86	115	453	35	8	10	0.203	0.048	0.02
.	19.01.15-23.28.24-1-233693	94	5	5	0	0	0	653	4	4	0	0	NA	NA	NA	32	35	168	172	508	84	121	448	12	14	4	0.071	0.081	0.008
.	19.01.15-23.28.25-1-233695	63	2	2	0	0	0	639	1	1	0	0	NA	NA	NA	25	31	168	167	509	79	112	448	0	0	2	0	0	0.004
.	19.01.15-23.28.30-1-233696	206	21	21	5	0	5	676	20	20	0	0	NA	NA	NA	69	68	174	174	533	86	119	471	49	28	13	0.282	0.161	0.024
.	19.01.15-23.28.37-1-233714	84	3	3	0	0	0	643	2	2	0	0	NA	NA	NA	45	30	168	172	503	80	118	445	1	3	2	0.006	0.017	0.004
.	19.01.15-23.28.40-1-233717	62	4	4	0	0	0	636	3	3	0	0	NA	NA	NA	33	26	166	170	503	80	117	439	4	2	3	0.024	0.012	0.006
.	19.01.15-23.28.44-1-233723	209	24	24	11	0	8	672	21	21	0	0	NA	NA	NA	75	64	182	176	519	96	120	456	61	18	26	0.335	0.102	0.05
.	19.01.15-23.28.46-1-233725	32	1	1	1	0	1	0	0	0	0	0	NA	NA	NA	6	8	165	166	490	0	0	0	0	0	1	0	0	0.002
.	19.01.15-23.28.55-1-233732	63	3	3	0	0	0	634	2	2	0	0	NA	NA	NA	28	25	168	167	503	79	111	444	7	0	5	0.042	0	0.01
.	19.01.15-23.28.56-1-233734	208	8	8	0	0	0	681	5	5	0	0	NA	NA	NA	71	67	173	177	530	88	126	467	18	0	6	0.104	0	0.011
.	19.01.15-23.28.59-1-233738	88	6	6	1	0	1	638	3	3	0	0	NA	NA	NA	36	32	172	171	502	85	119	434	2	11	5	0.012	0.064	0.01
.	19.01.15-23.29.00-1-233740	109	5	5	0	0	0	651	4	4	0	0	NA	NA	NA	31	34	168	167	512	83	113	455	15	0	3	0.089	0	0.006
.	19.01.15-23.29.04-1-233751	62	2	2	1	0	1	635	1	1	0	0	NA	NA	NA	31	23	167	169	500	82	115	438	1	0	1	0.006	0	0.002
.	19.01.15-23.29.07-1-233756	114	14	14	4	0	4	654	13	13	0	0	NA	NA	NA	25	42	171	173	511	83	117	454	7	11	24	0.041	0.064	0.047
.	19.01.15-23.29.11-1-233757	86	3	3	1	0	1	643	2	2	0	0	NA	NA	NA	42	32	166	168	511	81	114	448	0	0	10	0	0	0.02
.	19.01.15-23.29.14-1-233762	31	1	1	0	0	0	0	0	0	0	0	NA	NA	NA	13	4	165	163	489	0	0	0	0	0	1	0	0	0.002
.	19.01.15-23.29.17-1-233765	58	2	2	0	0	0	0	1	1	0	0	NA	NA	NA	14	15	169	165	494	0	0	0	0	0	5	0	0	0.01
.	19.01.15-23.29.17-1-233766	130	15	15	5	0	5	663	13	13	0	0	NA	NA	NA	40	47	175	171	514	90	115	458	18	39	6	0.103	0.228	0.012
.	19.01.15-23.29.17-1-233767	217	31	31	9	0	7	697	27	27	0	0	NA	NA	NA	61	85	183	184	531	95	129	473	43	38	26	0.235	0.207	0.049
.	19.01.15-23.29.17-1-233769	119	5	5	0	0	0	652	4	4	0	0	NA	NA	NA	42	39	174	170	508	91	113	448	9	6	0	0.052	0.035	0
.	19.01.15-23.29.18-1-233770	160	10	10	1	0	1	666	9	9	0	0	NA	NA	NA	63	52	181	171	513	91	117	458	17	17	6	0.094	0.099	0.012
.	19.01.15-23.29.21-1-233777	294	47	47	9	0	6	680	44	44	0	0	NA	NA	NA	78	73	172	180	534	87	125	468	106	27	28	0.616	0.15	0.052
.	19.01.15-23.29.27-1-233783	89	4	4	0	0	0	649	3	3	0	0	NA	NA	NA	32	32	171	169	505	88	117	444	3	0	9	0.018	0	0.018
.	19.01.15-23.29.39-1-233805	33	1	1	0	0	0	0	0	0	0	0	NA	NA	NA	8	11	165	163	496	0	0	0	0	0	1	0	0	0.002
.	19.01.15-23.29.40-1-233807	173	24	24	7	0	6	684	20	20	0	0	NA	NA	NA	61	64	170	178	529	86	125	473	48	11	23	0.282	0.062	0.043
.	19.01.15-23.29.41-1-233808	93	5	5	0	0	0	650	2	2	0	0	NA	NA	NA	30	38	167	172	512	83	117	450	0	13	2	0	0.076	0.004
.	19.01.15-23.29.44-1-233811	93	4	4	1	0	1	641	3	3	0	0	NA	NA	NA	28	29	166	167	509	81	112	448	2	0	9	0.012	0	0.018
.	19.01.15-23.29.45-1-233812	93	3	3	0	0	0	645	2	2	0	0	NA	NA	NA	40	36	174	168	507	87	114	444	0	0	8	0	0	0.016
.	19.01.15-23.29.52-1-233820	87	4	4	0	0	0	647	3	3	0	0	NA	NA	NA	24	30	166	168	509	80	115	452	6	0	2	0.036	0	0.004
.	19.01.15-23.29.53-1-233822	61	3	3	0	0	0	641	1	1	0	0	NA	NA	NA	29	30	173	168	502	86	116	439	0	0	8	0	0	0.016
.	19.01.15-23.29.59-1-233833	170	8	8	3	0	2	668	7	7	0	0	NA	NA	NA	65	60	174	177	522	85	122	461	14	7	10	0.08	0.04	0.019
.	19.01.15-23.30.00-1-233837	32	1	1	1	0	1	0	0	0	0	0	NA	NA	NA	10	17	165	168	497	0	0	0	0	0	1	0	0	0.002
.	19.01.15-23.30.01-1-233840	62	3	3	0	0	0	637	2	2	0	0	NA	NA	NA	30	26	167	171	501	80	116	441	0	3	4	0	0.018	0.008
.	19.01.15-23.30.02-1-233847	60	3	3	0	0	0	252	1	1	0	0	NA	NA	NA	22	15	163	169	496	31	43	178	0	0	6	0	0	0.012
.	19.01.15-23.30.08-1-233858	59	2	2	1	0	1	47	1	1	0	0	NA	NA	NA	19	16	167	165	497	7	13	27	0	0	1	0	0	0.002
.	19.01.15-23.30.08-1-233859	116	5	5	1	0	1	655	4	4	0	0	NA	NA	NA	41	36	171	172	506	88	119	448	4	2	2	0.023	0.012	0.004
.	19.01.15-23.30.14-1-233864	60	3	3	0	0	0	638	2	2	0	0	NA	NA	NA	25	27	170	167	503	81	114	443	0	0	5	0	0	0.01
.	19.01.15-23.30.15-1-233866	99	7	7	0	0	0	658	5	5	0	0	NA	NA	NA	27	39	171	166	515	87	114	457	1	0	16	0.006	0	0.031
.	19.01.15-23.30.17-1-233871	63	2	2	0	0	0	295	1	1	0	0	NA	NA	NA	14	14	166	168	493	44	54	197	0	0	1	0	0	0.002
.	19.01.15-23.30.19-1-233875	68	3	3	0	0	0	645	2	2	0	0	NA	NA	NA	24	24	166	167	504	78	114	453	0	1	4	0	0.006	0.008
.	19.01.15-23.30.22-1-233882	91	3	3	1	0	1	638	2	2	0	0	NA	NA	NA	43	23	167	167	502	84	114	440	0	4	5	0	0.024	0.01
.	19.01.15-23.30.23-1-233883	35	1	1	0	0	0	0	0	0	0	0	NA	NA	NA	5	12	165	164	496	0	0	0	0	0	1	0	0	0.002
.	19.01.15-23.30.26-1-233885	61	2	2	1	0	1	642	1	1	0	0	NA	NA	NA	20	24	167	167	503	81	115	446	0	7	0	0	0.042	0
.	19.01.15-23.30.27-1-233887	63	3	3	0	0	0	643	2	2	0	0	NA	NA	NA	25	27	167	166	507	82	114	447	5	2	3	0.03	0.012	0.006
.	19.01.15-23.30.29-1-233888	152	9	9	2	0	2	663	8	8	0	0	NA	NA	NA	43	57	173	180	517	84	125	454	15	3	5	0.087	0.017	0.01
.	19.01.15-23.30.30-1-233890	32	1	1	0	0	0	0	0	0	0	0	NA	NA	NA	12	6	165	164	490	0	0	0	0	0	1	0	0	0.002
.	19.01.15-23.30.32-1-233909	330	40	40	11	0	8	727	35	35	0	0	NA	NA	NA	110	107	186	183	551	104	131	492	77	56	29	0.414	0.306	0.053
.	19.01.15-23.30.34-1-233913	35	1	1	0	0	0	0	0	0	0	0	NA	NA	NA	8	13	166	166	494	0	0	0	0	0	3	0	0	0.006
.	19.01.15-23.30.34-1-233914	63	3	3	4	0	3	639	2	2	0	0	NA	NA	NA	30	22	167	169	499	84	117	438	2	0	5	0.012	0	0.01
.	19.01.15-23.30.37-1-233917	34	1	1	0	0	0	0	0	0	0	0	NA	NA	NA	8	16	166	166	497	0	0	0	0	0	0	0	0	0
.	19.01.15-23.30.38-1-233918	122	8	8	2	0	1	647	7	7	0	0	NA	NA	NA	31	31	168	170	506	83	118	446	0	5	17	0	0.029	0.034
.	19.01.15-23.30.38-1-233919	177	12	12	4	0	3	684	10	10	0	0	NA	NA	NA	58	68	178	170	533	91	118	475	24	14	7	0.135	0.082	0.013
.	19.01.15-23.30.40-1-233921	64	6	6	1	0	1	644	4	4	0	0	NA	NA	NA	24	31	168	170	506	83	115	446	7	0	9	0.042	0	0.018
.	19.01.15-23.30.41-1-233922	32	1	1	0	0	0	0	0	0	0	0	NA	NA	NA	1	4	163	163	491	0	0	0	0	0	0	0	0	0
.	19.01.15-23.30.42-1-233924	95	9	9	4	0	4	644	7	7	0	0	NA	NA	NA	34	28	169	167	505	82	114	448	7	8	7	0.041	0.048	0.014
.	19.01.15-23.30.43-1-233925	180	19	19	2	0	2	664	16	16	0	0	NA	NA	NA	62	57	172	180	518	89	121	454	22	12	24	0.128	0.067	0.046
.	19.01.15-23.30.50-1-233932	145	13	13	3	0	2	660	12	12	0	0	NA	NA	NA	51	49	172	175	515	85	118	457	12	4	32	0.07	0.023	0.062
.	19.01.15-23.30.52-1-233934	60	2	2	1	0	1	629	1	1	0	0	NA	NA	NA	34	19	165	169	498	78	115	436	5	0	2	0.03	0	0.004
.	19.01.15-23.30.58-1-233945	92	4	4	1	0	1	649	3	3	0	0	NA	NA	NA	32	30	165	173	505	85	119	445	0	0	8	0	0	0.016
.	19.01.15-23.30.58-1-233947	32	1	1	0	0	0	0	0	0	0	0	NA	NA	NA	6	12	164	165	496	0	0	0	0	0	1	0	0	0.002
.	19.01.15-23.31.00-1-233951	93	5	5	1	0	0	652	3	3	0	0	NA	NA	NA	35	38	170	167	514	85	115	452	1	5	8	0.006	0.03	0.016
.	19.01.15-23.31.03-1-233954	65	2	2	1	0	1	599	1	1	0	0	NA	NA	NA	18	18	165	169	497	77	109	413	0	0	4	0	0	0.008
.	19.01.15-23.31.05-1-233980	150	8	8	0	0	0	664	6	6	0	0	NA	NA	NA	48	48	177	171	513	93	118	453	4	1	12	0.023	0.006	0.023
.	19.01.15-23.31.05-1-233981	62	2	2	0	0	0	634	1	1	0	0	NA	NA	NA	22	16	164	169	496	82	117	435	0	0	7	0	0	0.014
.	19.01.15-23.31.14-1-234017	117	9	9	1	0	1	649	7	7	0	0	NA	NA	NA	35	34	169	167	511	84	115	450	3	3	14	0.018	0.018	0.027
.	19.01.15-23.31.14-1-234018	89	7	7	3	0	3	660	6	6	0	0	NA	NA	NA	27	37	170	170	510	85	119	456	2	8	9	0.012	0.047	0.018
.	19.01.15-23.31.15-1-234020	120	6	6	2	0	2	642	5	5	0	0	NA	NA	NA	31	22	171	165	499	86	113	443	9	5	1	0.053	0.03	0.002
.	19.01.15-23.31.16-1-234022	202	14	14	1	0	1	673	13	13	0	0	NA	NA	NA	46	58	171	174	526	86	120	467	18	3	16	0.105	0.017	0.03
.	19.01.15-23.31.17-1-234023	127	8	8	1	0	1	648	7	7	0	0	NA	NA	NA	45	31	173	171	500	91	117	440	15	12	8	0.087	0.07	0.016
.	19.01.15-23.31.19-1-234025	31	1	1	0	0	0	0	0	0	0	0	NA	NA	NA	6	10	163	164	496	0	0	0	0	1	0	0	0.006	0
.	19.01.15-23.31.22-1-234031	35	1	1	1	0	1	0	0	0	0	0	NA	NA	NA	14	11	164	167	493	0	0	0	0	0	1	0	0	0.002
.	19.01.15-23.31.24-1-234034	58	3	3	0	0	0	639	2	2	0	0	NA	NA	NA	27	19	166	166	500	83	114	442	2	4	0	0.012	0.024	0
.	19.01.15-23.31.26-1-234035	116	7	7	0	0	0	655	5	5	0	0	NA	NA	NA	31	36	170	172	507	86	120	449	5	2	5	0.029	0.012	0.01
.	19.01.15-23.31.32-1-234056	69	2	2	1	0	1	646	1	1	0	0	NA	NA	NA	30	33	171	170	505	84	115	447	0	0	2	0	0	0.004
.	19.01.15-23.31.33-1-234059	89	6	6	0	0	0	650	4	4	0	0	NA	NA	NA	30	35	170	175	503	84	122	444	9	0	7	0.053	0	0.014
.	19.01.15-23.31.35-1-234062	118	17	17	2	0	1	656	13	13	0	0	NA	NA	NA	27	36	174	166	509	89	112	455	10	11	40	0.057	0.066	0.079
.	19.01.15-23.31.36-1-234064	56	2	2	1	0	0	633	1	1	0	0	NA	NA	NA	28	16	164	165	500	80	113	440	4	2	0	0.024	0.012	0
.	19.01.15-23.31.38-1-234068	33	1	1	0	0	0	0	0	0	0	0	NA	NA	NA	9	5	163	165	490	0	0	0	0	3	0	0	0.018	0
.	19.01.15-23.31.41-1-234069	37	1	1	0	0	0	0	0	0	0	0	NA	NA	NA	15	7	163	163	494	0	0	0	0	0	2	0	0	0.004
.	19.01.15-23.31.44-1-234074	31	1	1	0	0	0	0	0	0	0	0	NA	NA	NA	5	10	163	163	497	0	0	0	2	0	0	0.012	0	0
.	19.01.15-23.31.44-1-234075	63	3	3	0	0	0	637	2	2	0	0	NA	NA	NA	30	28	173	166	502	85	112	440	0	2	9	0	0.012	0.018
.	19.01.15-23.31.46-1-234076	117	10	10	6	0	4	650	9	9	0	0	NA	NA	NA	33	36	168	174	507	81	125	444	12	0	28	0.071	0	0.055
.	19.01.15-23.31.46-1-234077	32	1	1	0	0	0	0	0	0	0	0	NA	NA	NA	4	10	164	164	495	0	0	0	0	0	1	0	0	0.002
.	19.01.15-23.31.48-1-234086	65	3	3	0	0	0	254	1	1	0	0	NA	NA	NA	13	22	167	169	499	31	35	188	2	0	0	0.012	0	0
.	19.01.15-23.31.50-1-234088	121	11	11	5	0	3	653	8	8	0	0	NA	NA	NA	35	32	167	172	506	85	120	448	14	2	9	0.084	0.012	0.018
.	19.01.15-23.31.50-1-234089	117	9	9	1	0	0	645	7	7	0	0	NA	NA	NA	38	29	169	167	506	83	117	445	0	6	13	0	0.036	0.026
.	19.01.15-23.31.52-1-234091	61	2	2	0	0	0	650	1	1	0	0	NA	NA	NA	19	26	171	167	501	87	116	447	0	8	0	0	0.048	0
.	19.01.15-23.31.53-1-234092	35	1	1	0	0	0	0	0	0	0	0	NA	NA	NA	7	8	166	164	491	0	0	0	0	0	2	0	0	0.004
.	19.01.15-23.31.56-1-234094	34	1	1	0	0	0	0	0	0	0	0	NA	NA	NA	6	9	166	164	492	0	0	0	0	0	2	0	0	0.004
.	19.01.15-23.31.59-1-234105	89	4	4	2	0	2	653	3	3	0	0	NA	NA	NA	31	43	175	171	510	86	117	450	0	0	12	0	0	0.024
.	19.01.15-23.32.00-1-234107	30	1	1	1	0	1	0	0	0	0	0	NA	NA	NA	12	9	166	165	491	0	0	0	0	1	0	0	0.006	0
.	19.01.15-23.32.00-1-234109	144	9	9	5	0	5	657	7	7	0	0	NA	NA	NA	45	41	172	175	507	87	120	450	19	12	5	0.11	0.069	0.01
.	19.01.15-23.32.02-1-234116	200	17	17	7	0	5	665	16	16	0	0	NA	NA	NA	62	60	176	172	525	90	114	461	37	7	27	0.21	0.041	0.051
.	19.01.15-23.32.07-1-234122	150	8	8	0	0	0	662	7	7	0	0	NA	NA	NA	44	52	174	169	522	87	119	456	7	1	11	0.04	0.006	0.021
.	19.01.15-23.32.07-1-234123	64	2	2	1	0	1	346	1	1	0	0	NA	NA	NA	21	30	173	172	498	48	70	228	0	0	5	0	0	0.01
.	19.01.15-23.32.12-1-234126	120	10	10	0	0	0	646	7	7	0	0	NA	NA	NA	34	35	173	169	506	87	112	447	5	10	14	0.029	0.059	0.028
.	19.01.15-23.32.12-1-234127	61	3	3	0	0	0	637	2	2	0	0	NA	NA	NA	26	18	167	166	498	82	114	441	11	7	0	0.066	0.042	0
.	19.01.15-23.32.13-1-234131	90	6	6	2	0	2	649	5	5	0	0	NA	NA	NA	25	37	169	177	504	78	125	446	7	3	10	0.041	0.017	0.02
.	19.01.15-23.32.19-1-234139	179	17	17	4	0	3	659	16	16	0	0	NA	NA	NA	57	52	173	171	521	85	117	457	8	23	14	0.046	0.135	0.027
.	19.01.15-23.32.19-1-234140	64	3	3	1	0	1	640	1	1	0	0	NA	NA	NA	26	27	167	168	505	85	115	440	6	0	6	0.036	0	0.012
.	19.01.15-23.32.22-1-234146	59	3	3	1	0	1	645	2	2	0	0	NA	NA	NA	15	31	171	172	501	83	121	441	6	1	6	0.035	0.006	0.012
.	19.01.15-23.32.28-1-234153	297	23	23	7	0	7	717	21	21	0	0	NA	NA	NA	95	103	182	177	557	95	124	498	42	13	19	0.231	0.073	0.034
.	19.01.15-23.32.30-1-234156	34	1	1	0	0	0	0	0	0	0	0	NA	NA	NA	11	7	166	163	491	0	0	0	0	0	0	0	0	0
.	19.01.15-23.32.32-1-234158	37	1	1	0	0	0	0	0	0	0	0	NA	NA	NA	13	13	167	163	496	0	0	0	0	0	0	0	0	0
.	19.01.15-23.32.32-1-234159	150	15	15	6	0	6	656	13	13	0	0	NA	NA	NA	34	40	169	172	512	82	122	452	7	0	36	0.041	0	0.07
.	19.01.15-23.32.34-1-234177	121	6	6	2	0	1	647	4	4	0	0	NA	NA	NA	39	41	173	167	514	85	113	449	14	4	7	0.081	0.024	0.014
.	19.01.15-23.32.35-1-234178	31	1	1	1	0	1	0	0	0	0	0	NA	NA	NA	5	8	163	165	493	0	0	0	0	0	0	0	0	0
.	19.01.15-23.32.36-1-234183	119	11	11	1	0	1	651	8	8	0	0	NA	NA	NA	34	35	169	170	509	84	117	450	2	5	11	0.012	0.029	0.022
.	19.01.15-23.32.37-1-234185	39	1	1	1	0	1	0	0	0	0	0	NA	NA	NA	6	14	166	164	497	0	0	0	0	0	0	0	0	0
.	19.01.15-23.32.37-1-234186	217	17	17	5	0	5	687	15	15	0	0	NA	NA	NA	60	67	176	176	528	91	122	474	52	8	15	0.295	0.045	0.028
.	19.01.15-23.32.43-1-234190	31	1	1	1	0	1	0	0	0	0	0	NA	NA	NA	8	7	165	164	491	0	0	0	6	0	0	0.036	0	0
.	19.01.15-23.32.43-1-234191	115	11	11	3	0	3	649	9	9	0	0	NA	NA	NA	46	40	168	172	513	83	117	449	1	12	9	0.006	0.07	0.018
.	19.01.15-23.32.45-1-234195	95	7	7	2	0	1	654	6	6	0	0	NA	NA	NA	30	37	171	167	512	83	114	457	14	8	10	0.082	0.048	0.02
.	19.01.15-23.32.50-1-234199	62	3	3	1	0	1	639	1	1	0	0	NA	NA	NA	26	26	169	166	504	85	110	444	0	4	6	0	0.024	0.012
.	19.01.15-23.32.59-1-234206	89	3	3	2	0	2	648	2	2	0	0	NA	NA	NA	20	32	170	171	504	85	116	447	0	4	4	0	0.023	0.008
.	19.01.15-23.33.08-1-234215	190	17	17	6	0	4	671	15	15	0	0	NA	NA	NA	57	59	181	177	514	94	122	455	15	16	30	0.083	0.09	0.058
.	19.01.15-23.33.11-1-234216	33	1	1	0	0	0	0	0	0	0	0	NA	NA	NA	12	10	165	166	492	0	0	0	0	0	0	0	0	0
.	19.01.15-23.33.11-1-234218	204	15	15	4	0	4	674	13	13	0	0	NA	NA	NA	46	61	179	176	519	93	121	460	16	10	17	0.089	0.057	0.033
.	19.01.15-23.33.13-1-234221	92	4	4	1	0	1	647	3	3	0	0	NA	NA	NA	27	32	170	170	505	87	116	444	0	3	8	0	0.018	0.016
.	19.01.15-23.33.13-1-234223	32	1	1	0	0	0	0	0	0	0	0	NA	NA	NA	9	9	166	164	492	0	0	0	0	0	1	0	0	0.002
.	19.01.15-23.33.16-1-234227	32	1	1	0	0	0	0	0	0	0	0	NA	NA	NA	16	6	164	165	490	0	0	0	0	0	4	0	0	0.008
.	19.01.15-23.33.17-1-234228	177	7	7	1	0	1	653	6	6	0	0	NA	NA	NA	51	35	170	169	509	85	115	453	6	8	3	0.035	0.047	0.006
.	19.01.15-23.33.18-1-234230	62	5	5	0	0	0	636	4	4	0	0	NA	NA	NA	17	19	168	168	496	80	115	441	8	0	8	0.048	0	0.016
.	19.01.15-23.33.21-1-234236	95	3	3	0	0	0	652	2	2	0	0	NA	NA	NA	31	36	170	168	511	85	116	451	3	3	2	0.018	0.018	0.004
.	19.01.15-23.33.22-1-234240	241	22	22	7	0	4	702	20	20	0	0	NA	NA	NA	58	89	185	182	535	95	130	477	42	25	17	0.227	0.137	0.032
.	19.01.15-23.33.30-1-234248	188	46	46	12	0	8	684	41	41	0	0	NA	NA	NA	66	71	178	173	533	94	118	472	42	64	35	0.236	0.37	0.066
.	19.01.15-23.33.32-1-234249	65	4	4	0	0	0	650	3	3	0	0	NA	NA	NA	26	38	171	169	511	83	118	449	0	3	2	0	0.018	0.004
.	19.01.15-23.33.36-1-234267	115	12	12	3	0	3	653	11	11	0	0	NA	NA	NA	31	37	173	175	502	86	122	445	15	10	10	0.087	0.057	0.02
.	19.01.15-23.33.38-1-234270	119	6	6	2	0	2	651	5	5	0	0	NA	NA	NA	35	35	168	172	508	87	120	444	2	12	3	0.012	0.07	0.006
.	19.01.15-23.33.38-1-234271	34	1	1	0	0	0	0	0	0	0	0	NA	NA	NA	6	4	164	163	490	0	0	0	0	2	0	0	0.012	0
.	19.01.15-23.33.40-1-234273	173	16	16	6	0	6	662	14	14	0	0	NA	NA	NA	60	48	172	172	517	86	119	457	42	1	5	0.244	0.006	0.01
.	19.01.15-23.33.45-1-234281	31	1	1	1	0	1	0	0	0	0	0	NA	NA	NA	5	7	163	167	490	0	0	0	0	0	1	0	0	0.002
.	19.01.15-23.33.46-1-234282	61	4	4	1	0	1	398	2	2	0	0	NA	NA	NA	14	17	166	166	498	54	72	272	0	2	10	0	0.012	0.02
.	19.01.15-23.33.49-1-234294	91	3	3	0	0	0	646	2	2	0	0	NA	NA	NA	23	27	165	166	509	84	114	448	2	0	6	0.012	0	0.012
.	19.01.15-23.33.52-1-234297	68	2	2	0	0	0	642	1	1	0	0	NA	NA	NA	26	28	171	166	504	85	113	444	0	4	1	0	0.024	0.002
.	19.01.15-23.33.59-1-234304	112	13	13	4	0	4	658	12	12	0	0	NA	NA	NA	39	45	171	173	514	86	122	450	22	5	13	0.129	0.029	0.025
.	19.01.15-23.34.02-1-234308	63	3	3	0	0	0	643	2	2	0	0	NA	NA	NA	20	25	168	168	502	85	117	441	0	0	6	0	0	0.012
.	19.01.15-23.34.03-1-234311	65	2	2	2	0	2	495	1	1	0	0	NA	NA	NA	23	26	167	164	508	67	85	343	0	5	2	0	0.03	0.004
.	19.01.15-23.34.05-1-234315	147	6	6	4	0	2	660	5	5	0	0	NA	NA	NA	50	45	171	170	517	87	119	454	16	0	4	0.094	0	0.008
.	19.01.15-23.34.05-1-234316	34	1	1	0	0	0	0	0	0	0	0	NA	NA	NA	14	10	165	166	492	0	0	0	0	0	1	0	0	0.002
.	19.01.15-23.34.07-1-234325	153	9	9	1	0	0	667	8	8	0	0	NA	NA	NA	47	49	171	168	523	86	116	465	10	0	13	0.058	0	0.025
.	19.01.15-23.34.08-1-234327	122	9	9	3	0	3	650	7	7	0	0	NA	NA	NA	34	35	170	170	508	83	115	452	11	2	15	0.065	0.012	0.03
.	19.01.15-23.34.15-1-234338	34	1	1	1	0	1	0	0	0	0	0	NA	NA	NA	7	9	166	164	492	0	0	0	0	7	0	0	0.043	0
.	19.01.15-23.34.16-1-234339	183	23	23	12	0	9	675	21	21	0	0	NA	NA	NA	66	58	174	174	523	89	122	464	34	28	22	0.195	0.161	0.042
.	19.01.15-23.34.18-1-234340	63	3	3	0	0	0	99	2	2	0	0	NA	NA	NA	15	19	166	166	500	13	20	66	2	0	1	0.012	0	0.002
.	19.01.15-23.34.21-1-234345	95	6	6	3	0	2	654	4	4	0	0	NA	NA	NA	41	44	172	173	512	82	120	452	4	2	13	0.023	0.012	0.025
.	19.01.15-23.34.26-1-234348	62	2	2	1	0	1	635	1	1	0	0	NA	NA	NA	24	19	166	165	501	83	113	439	2	0	4	0.012	0	0.008
.	19.01.15-23.34.27-1-234351	36	1	1	1	0	1	0	0	0	0	0	NA	NA	NA	9	9	165	165	492	0	0	0	0	0	0	0	0	0
.	19.01.15-23.34.28-1-234354	94	6	6	4	0	4	657	4	4	0	0	NA	NA	NA	27	42	176	170	509	91	117	449	6	5	18	0.034	0.029	0.035
.	19.01.15-23.34.28-1-234355	61	3	3	1	0	0	644	2	2	0	0	NA	NA	NA	16	26	165	168	506	79	118	447	0	5	4	0	0.03	0.008
.	19.01.15-23.34.30-1-234358	145	21	21	3	0	3	670	19	19	0	0	NA	NA	NA	48	50	173	175	515	89	122	459	36	14	24	0.208	0.08	0.047
.	19.01.15-23.34.30-1-234359	125	16	16	4	0	3	659	14	14	0	0	NA	NA	NA	30	44	169	170	518	84	113	462	7	14	14	0.041	0.082	0.027
.	19.01.15-23.34.37-1-234378	90	5	5	1	0	1	651	4	4	0	0	NA	NA	NA	44	38	168	173	510	87	119	445	3	11	4	0.018	0.064	0.008
.	19.01.15-23.34.40-1-234379	83	8	8	3	0	3	641	6	6	0	0	NA	NA	NA	27	26	168	166	505	84	114	443	3	1	14	0.018	0.006	0.028
.	19.01.15-23.34.41-1-234380	89	3	3	0	0	0	650	2	2	0	0	NA	NA	NA	20	28	168	166	507	85	115	450	0	2	3	0	0.012	0.006
.	19.01.15-23.34.46-1-234383	143	5	5	2	0	2	652	4	4	0	0	NA	NA	NA	49	38	168	174	509	84	119	449	12	10	6	0.071	0.057	0.012
.	19.01.15-23.34.48-1-234386	180	20	20	8	0	4	680	18	18	0	0	NA	NA	NA	59	64	181	176	520	97	122	461	35	22	23	0.193	0.125	0.044
.	19.01.15-23.34.56-1-234395	90	7	7	1	0	1	646	5	5	0	0	NA	NA	NA	36	27	170	166	504	86	116	444	0	15	11	0	0.09	0.022
.	19.01.15-23.34.57-1-234397	34	1	1	1	0	1	0	0	0	0	0	NA	NA	NA	5	9	167	165	490	0	0	0	0	0	0	0	0	0
.	19.01.15-23.34.58-1-234399	58	2	2	1	0	0	641	1	1	0	0	NA	NA	NA	19	22	168	171	496	85	117	439	3	0	3	0.018	0	0.006
.	19.01.15-23.34.59-1-234403	34	1	1	0	0	0	0	0	0	0	0	NA	NA	NA	9	11	164	167	493	0	0	0	4	0	0	0.024	0	0
.	19.01.15-23.35.00-1-234405	114	6	6	0	0	0	648	5	5	0	0	NA	NA	NA	31	27	169	171	500	86	119	443	3	7	6	0.018	0.041	0.012
.	19.01.15-23.35.01-1-234408	90	5	5	2	0	2	640	3	3	0	0	NA	NA	NA	40	29	165	173	504	79	118	443	6	3	6	0.036	0.017	0.012
.	19.01.15-23.35.02-1-234410	125	9	9	5	0	5	644	8	8	0	0	NA	NA	NA	48	37	171	174	505	85	118	441	15	0	11	0.088	0	0.022
.	19.01.15-23.35.05-1-234416	32	1	1	0	0	0	0	0	0	0	0	NA	NA	NA	11	9	165	166	491	0	0	0	1	0	0	0.006	0	0
.	19.01.15-23.35.07-1-234423	36	1	1	1	0	1	0	0	0	0	0	NA	NA	NA	8	7	163	165	492	0	0	0	0	2	0	0	0.012	0
.	19.01.15-23.35.10-1-234426	32	1	1	0	0	0	0	0	0	0	0	NA	NA	NA	8	9	166	165	491	0	0	0	0	0	1	0	0	0.002
.	19.01.15-23.35.11-1-234430	35	1	1	0	0	0	0	0	0	0	0	NA	NA	NA	12	10	164	165	494	0	0	0	0	0	0	0	0	0
.	19.01.15-23.35.12-1-234432	62	2	2	1	0	1	632	1	1	0	0	NA	NA	NA	34	21	167	168	499	80	114	438	0	0	3	0	0	0.006
.	19.01.15-23.35.12-1-234434	64	2	2	1	0	1	642	1	1	0	0	NA	NA	NA	24	24	167	169	501	82	117	443	0	0	2	0	0	0.004
.	19.01.15-23.35.14-1-234436	199	30	30	4	0	4	667	29	29	0	0	NA	NA	NA	51	56	177	174	518	90	120	457	47	16	37	0.266	0.092	0.071
.	19.01.15-23.35.15-1-234439	59	2	2	0	0	0	98	1	1	0	0	NA	NA	NA	19	11	166	165	493	12	20	66	0	0	2	0	0	0.004
.	19.01.15-23.35.18-1-234442	186	12	12	4	0	2	684	10	10	0	0	NA	NA	NA	63	73	175	175	536	90	121	473	36	14	9	0.206	0.08	0.017
.	19.01.15-23.35.19-1-234443	140	7	7	0	0	0	655	6	6	0	0	NA	NA	NA	42	43	172	176	508	86	121	448	6	7	3	0.035	0.04	0.006
.	19.01.15-23.35.22-1-234449	89	12	12	1	0	1	658	10	10	0	0	NA	NA	NA	24	41	172	171	511	89	116	453	5	7	12	0.029	0.041	0.023
.	19.01.15-23.35.23-1-234452	124	15	15	3	0	3	644	13	13	0	0	NA	NA	NA	41	39	166	167	519	80	114	450	7	8	22	0.042	0.048	0.042
.	19.01.15-23.35.27-1-234454	91	3	3	1	0	1	632	2	2	0	0	NA	NA	NA	46	25	168	172	498	83	119	430	2	0	8	0.012	0	0.016
.	19.01.15-23.35.27-1-234455	35	1	1	1	0	1	0	0	0	0	0	NA	NA	NA	7	9	164	166	492	0	0	0	0	0	1	0	0	0.002
.	19.01.15-23.35.28-1-234456	125	14	14	1	0	1	657	12	12	0	0	NA	NA	NA	43	37	171	168	511	89	113	455	3	13	9	0.018	0.077	0.018
.	19.01.15-23.35.30-1-234458	88	7	7	2	0	2	653	6	6	0	0	NA	NA	NA	14	31	169	170	505	86	117	450	7	1	10	0.041	0.006	0.02
.	19.01.15-23.35.41-1-234479	117	9	9	4	0	4	655	7	7	0	0	NA	NA	NA	31	41	168	170	516	83	116	456	7	10	6	0.042	0.059	0.012
.	19.01.15-23.35.43-1-234482	259	13	13	5	0	3	692	12	12	0	0	NA	NA	NA	80	81	178	176	540	92	120	480	18	13	15	0.101	0.074	0.028
.	19.01.15-23.35.46-1-234485	118	4	4	1	0	1	652	3	3	0	0	NA	NA	NA	28	30	172	170	501	89	118	445	1	5	2	0.006	0.029	0.004
.	19.01.15-23.35.48-1-234489	35	1	1	0	0	0	0	0	0	0	0	NA	NA	NA	5	11	163	167	494	0	0	0	0	0	3	0	0	0.006
.	19.01.15-23.35.49-1-234490	63	3	3	1	0	1	636	2	2	0	0	NA	NA	NA	23	20	167	166	500	83	115	438	0	5	3	0	0.03	0.006
.	19.01.15-23.35.51-1-234499	117	6	6	1	0	1	648	5	5	0	0	NA	NA	NA	37	38	173	172	506	86	116	446	9	3	6	0.052	0.017	0.012
.	19.01.15-23.35.51-1-234500	98	7	7	1	0	1	639	5	5	0	0	NA	NA	NA	40	30	169	169	505	83	116	440	7	4	4	0.041	0.024	0.008
.	19.01.15-23.35.53-1-234501	63	3	3	1	0	1	451	2	2	0	0	NA	NA	NA	21	15	166	167	495	58	84	309	0	2	5	0	0.012	0.01
.	19.01.15-23.36.01-1-234514	62	3	3	0	0	0	644	2	2	0	0	NA	NA	NA	25	23	164	167	505	83	116	445	0	0	5	0	0	0.01
.	19.01.15-23.36.02-1-234517	88	5	5	1	0	0	648	4	4	0	0	NA	NA	NA	18	26	167	170	502	80	119	449	5	0	4	0.03	0	0.008
.	19.01.15-23.36.07-1-234528	116	7	7	1	0	1	658	5	5	0	0	NA	NA	NA	48	47	171	172	517	83	117	458	6	8	8	0.035	0.047	0.015
.	19.01.15-23.36.08-1-234529	62	3	3	0	0	0	642	2	2	0	0	NA	NA	NA	24	26	169	170	500	84	117	441	0	0	4	0	0	0.008
.	19.01.15-23.36.10-1-234532	58	2	2	0	0	0	50	1	1	0	0	NA	NA	NA	20	16	165	167	497	7	7	36	2	1	0	0.012	0.006	0
.	19.01.15-23.36.10-1-234533	114	9	9	5	0	5	661	7	7	0	0	NA	NA	NA	40	45	169	173	516	86	120	455	24	0	18	0.142	0	0.035
.	19.01.15-23.36.11-1-234534	65	4	4	0	0	0	499	3	3	0	0	NA	NA	NA	13	18	166	167	498	71	94	334	0	0	7	0	0	0.014
.	19.01.15-23.36.16-1-234544	37	1	1	1	0	1	0	0	0	0	0	NA	NA	NA	10	14	164	163	500	0	0	0	0	0	1	0	0	0.002
.	19.01.15-23.36.16-1-234545	125	4	4	1	0	0	655	3	3	0	0	NA	NA	NA	32	39	169	170	513	80	119	456	5	6	8	0.03	0.035	0.016
.	19.01.15-23.36.16-1-234546	60	2	2	0	0	0	636	1	1	0	0	NA	NA	NA	27	27	166	169	505	78	115	443	0	0	6	0	0	0.012
.	19.01.15-23.36.19-1-234550	120	8	8	1	0	1	667	7	7	0	0	NA	NA	NA	42	49	174	174	514	90	119	458	21	8	16	0.121	0.046	0.031
.	19.01.15-23.36.19-1-234551	230	13	13	0	0	0	699	11	11	0	0	NA	NA	NA	67	83	183	184	529	100	128	471	38	6	26	0.208	0.033	0.049
.	19.01.15-23.36.23-1-234559	125	10	10	2	0	2	664	8	8	0	0	NA	NA	NA	26	42	172	171	512	86	118	460	0	9	22	0	0.053	0.043
.	19.01.15-23.36.26-1-234570	89	4	4	1	0	1	650	3	3	0	0	NA	NA	NA	33	36	166	174	509	82	118	450	0	9	1	0	0.052	0.002
.	19.01.15-23.36.30-1-234572	111	9	9	1	0	0	655	7	7	0	0	NA	NA	NA	34	37	176	169	505	90	115	450	6	6	14	0.034	0.036	0.028
.	19.01.15-23.36.31-1-234575	91	9	9	0	0	0	635	7	7	0	0	NA	NA	NA	32	18	166	165	500	83	112	440	0	16	2	0	0.097	0.004
.	19.01.15-23.36.33-1-234592	33	1	1	0	0	0	0	0	0	0	0	NA	NA	NA	8	10	164	166	493	0	0	0	0	0	0	0	0	0
.	19.01.15-23.36.34-1-234595	65	5	5	0	0	0	639	4	4	0	0	NA	NA	NA	25	26	168	169	502	83	114	442	0	2	20	0	0.012	0.04
.	19.01.15-23.36.35-1-234597	88	7	7	2	0	1	642	5	5	0	0	NA	NA	NA	29	23	165	169	502	80	116	446	0	4	15	0	0.024	0.03
.	19.01.15-23.36.44-1-234605	116	6	6	3	0	3	637	4	4	0	0	NA	NA	NA	40	29	168	168	506	82	115	440	3	15	5	0.018	0.089	0.01
.	19.01.15-23.36.44-1-234606	58	2	2	1	0	1	634	1	1	0	0	NA	NA	NA	21	20	168	166	499	82	110	442	0	0	7	0	0	0.014
.	19.01.15-23.36.49-1-234609	96	4	4	0	0	0	651	2	2	0	0	NA	NA	NA	36	35	167	172	509	84	118	449	8	4	6	0.048	0.023	0.012
.	19.01.15-23.36.49-1-234610	34	1	1	0	0	0	0	0	0	0	0	NA	NA	NA	5	9	167	164	491	0	0	0	0	0	0	0	0	0
.	19.01.15-23.36.52-1-234613	148	6	6	2	0	1	666	5	5	0	0	NA	NA	NA	40	51	172	171	521	86	117	463	5	10	3	0.029	0.058	0.006
.	19.01.15-23.37.08-1-234630	32	1	1	0	0	0	0	0	0	0	0	NA	NA	NA	10	4	164	163	490	0	0	0	0	2	0	0	0.012	0
.	19.01.15-23.37.09-1-234631	36	1	1	0	0	0	0	0	0	0	0	NA	NA	NA	6	6	163	166	490	0	0	0	0	0	0	0	0	0
.	19.01.15-23.37.14-1-234635	32	1	1	0	0	0	0	0	0	0	0	NA	NA	NA	10	13	165	164	497	0	0	0	0	0	1	0	0	0.002
.	19.01.15-23.37.14-1-234638	34	1	1	1	0	1	0	0	0	0	0	NA	NA	NA	8	5	165	164	489	0	0	0	0	1	0	0	0.006	0
.	19.01.15-23.37.14-1-234639	115	8	8	2	0	2	662	7	7	0	0	NA	NA	NA	35	51	169	178	517	86	124	452	8	5	11	0.047	0.028	0.021
.	19.01.15-23.37.17-1-234644	58	2	2	1	0	1	0	1	1	0	0	NA	NA	NA	22	18	164	168	499	0	0	0	0	0	1	0	0	0.002
.	19.01.15-23.37.17-1-234645	263	20	20	5	0	3	692	17	17	0	0	NA	NA	NA	76	75	176	177	535	90	122	480	29	23	15	0.165	0.13	0.028
.	19.01.15-23.37.20-1-234650	61	3	3	0	0	0	640	2	2	0	0	NA	NA	NA	27	26	169	169	501	85	115	440	2	5	2	0.012	0.03	0.004
.	19.01.15-23.37.20-1-234654	119	7	7	4	0	3	661	6	6	0	0	NA	NA	NA	29	42	172	169	514	88	115	458	11	10	7	0.064	0.059	0.014
.	19.01.15-23.37.20-1-234655	117	9	9	6	0	6	649	8	8	0	0	NA	NA	NA	38	36	167	173	509	82	117	450	23	3	17	0.138	0.017	0.033
.	19.01.15-23.37.26-1-234659	207	43	43	10	0	7	673	40	40	0	0	NA	NA	NA	58	64	172	176	529	83	122	468	51	51	51	0.297	0.29	0.096
.	19.01.15-23.37.28-1-234660	116	7	7	1	0	1	663	5	5	0	0	NA	NA	NA	37	47	169	173	518	84	116	463	6	4	11	0.036	0.023	0.021
.	19.01.15-23.37.32-1-234666	95	5	5	0	0	0	653	4	4	0	0	NA	NA	NA	42	38	173	170	508	89	118	446	1	4	6	0.006	0.024	0.012
.	19.01.15-23.37.34-1-234683	118	13	13	3	0	0	636	11	11	0	0	NA	NA	NA	26	20	168	166	499	81	113	442	17	4	21	0.101	0.024	0.042
.	19.01.15-23.37.37-1-234687	61	2	2	0	0	0	150	1	1	0	0	NA	NA	NA	15	21	167	167	500	20	26	104	5	0	0	0.03	0	0
.	19.01.15-23.37.43-1-234696	127	10	10	2	0	2	675	9	9	0	0	NA	NA	NA	41	52	172	174	519	89	121	465	6	8	16	0.035	0.046	0.031
.	19.01.15-23.37.45-1-234698	31	1	1	0	0	0	0	0	0	0	0	NA	NA	NA	14	4	163	166	488	0	0	0	0	0	1	0	0	0.002
.	19.01.15-23.37.46-1-234699	208	23	23	6	0	4	686	21	21	0	0	NA	NA	NA	58	71	180	176	528	93	123	470	37	18	18	0.206	0.102	0.034
.	19.01.15-23.37.47-1-234700	61	3	3	2	0	2	396	2	2	0	0	NA	NA	NA	16	16	167	168	494	52	73	271	1	0	5	0.006	0	0.01
.	19.01.15-23.37.47-1-234701	40	1	1	0	0	0	0	0	0	0	0	NA	NA	NA	8	12	164	166	495	0	0	0	0	0	1	0	0	0.002
.	19.01.15-23.37.50-1-234710	145	9	9	3	0	3	661	8	8	0	0	NA	NA	NA	55	50	170	171	522	84	116	461	19	0	16	0.112	0	0.031
.	19.01.15-23.37.51-1-234711	296	53	53	15	0	11	688	49	49	0	0	NA	NA	NA	68	76	178	179	532	90	125	473	78	72	37	0.438	0.402	0.07
.	19.01.15-23.37.56-1-234717	211	25	25	4	0	4	682	19	19	0	0	NA	NA	NA	53	67	175	177	528	88	125	469	39	14	34	0.223	0.079	0.064
.	19.01.15-23.37.59-1-234724	151	7	7	2	0	1	653	6	6	0	0	NA	NA	NA	39	41	173	167	514	85	115	453	4	9	14	0.023	0.054	0.027
.	19.01.15-23.38.00-1-234726	98	6	6	3	0	3	655	5	5	0	0	NA	NA	NA	33	35	170	168	510	86	117	452	0	14	5	0	0.083	0.01
.	19.01.15-23.38.04-1-234735	89	10	10	6	0	6	650	8	8	0	0	NA	NA	NA	32	38	171	167	513	86	113	451	9	11	8	0.053	0.066	0.016
.	19.01.15-23.38.16-1-234749	121	8	8	2	0	1	646	5	5	0	0	NA	NA	NA	35	31	170	168	506	83	115	448	9	4	15	0.053	0.024	0.03
.	19.01.15-23.38.19-1-234752	92	6	6	1	0	1	635	5	5	0	0	NA	NA	NA	24	16	164	167	498	80	114	441	2	0	19	0.012	0	0.038
.	19.01.15-23.38.19-1-234753	157	10	10	4	0	3	669	9	9	0	0	NA	NA	NA	55	61	179	172	523	92	120	457	5	8	22	0.028	0.047	0.042
.	19.01.15-23.38.20-1-234761	174	13	13	5	0	4	665	12	12	0	0	NA	NA	NA	52	49	170	173	519	88	117	460	3	5	28	0.018	0.029	0.054
.	19.01.15-23.38.24-1-234767	115	8	8	3	0	3	653	6	6	0	0	NA	NA	NA	29	39	172	169	511	87	115	451	4	3	7	0.023	0.018	0.014
.	19.01.15-23.38.32-1-234790	92	6	6	0	0	0	646	5	5	0	0	NA	NA	NA	33	36	173	168	508	85	114	447	13	5	0	0.075	0.03	0
.	19.01.15-23.38.37-1-234797	121	10	10	3	0	3	653	9	9	0	0	NA	NA	NA	41	40	171	173	509	85	122	446	8	9	18	0.047	0.052	0.035
.	19.01.15-23.38.37-1-234798	143	7	7	2	0	1	660	6	6	0	0	NA	NA	NA	35	49	171	174	517	87	119	454	9	1	3	0.053	0.006	0.006
.	19.01.15-23.38.38-1-234799	228	37	37	11	0	7	702	33	33	0	0	NA	NA	NA	45	81	181	174	539	95	122	485	82	19	34	0.453	0.109	0.063
.	19.01.15-23.38.42-1-234804	168	15	15	5	0	4	668	12	12	0	0	NA	NA	NA	57	55	171	174	523	86	120	462	17	24	18	0.099	0.138	0.034
.	19.01.15-23.38.45-1-234808	272	17	17	6	0	4	684	16	16	0	0	NA	NA	NA	85	69	173	185	524	88	131	465	40	10	17	0.231	0.054	0.032
.	19.01.15-23.38.48-1-234811	117	23	23	8	0	4	650	20	20	0	0	NA	NA	NA	44	35	167	169	512	79	118	453	17	19	36	0.102	0.112	0.07
.	19.01.15-23.38.51-1-234814	175	16	16	5	0	5	656	12	12	0	0	NA	NA	NA	60	49	177	170	515	89	117	450	17	17	6	0.096	0.1	0.012
.	19.01.15-23.38.57-1-234822	32	1	1	0	0	0	0	0	0	0	0	NA	NA	NA	10	10	164	163	496	0	0	0	0	0	1	0	0	0.002
.	19.01.15-23.38.59-1-234829	88	3	3	2	0	2	636	2	2	0	0	NA	NA	NA	25	18	166	169	496	83	114	439	0	5	2	0	0.03	0.004
.	19.01.15-23.39.00-1-234831	62	3	3	0	0	0	648	2	2	0	0	NA	NA	NA	19	27	170	167	503	86	118	444	0	4	3	0	0.024	0.006
.	19.01.15-23.39.05-1-234843	36	1	1	0	0	0	0	0	0	0	0	NA	NA	NA	11	6	165	163	491	0	0	0	0	3	0	0	0.018	0
.	19.01.15-23.39.08-1-234847	269	19	19	10	0	5	701	17	17	0	0	NA	NA	NA	63	90	180	188	535	93	134	474	57	14	20	0.317	0.074	0.037
.	19.01.15-23.39.13-1-234851	61	3	3	0	0	0	643	2	2	0	0	NA	NA	NA	23	29	167	167	508	84	114	445	1	3	0	0.006	0.018	0
.	19.01.15-23.39.14-1-234853	65	2	2	1	0	1	640	1	1	0	0	NA	NA	NA	21	26	168	170	501	84	117	439	0	3	1	0	0.018	0.002
.	19.01.15-23.39.15-1-234855	37	1	1	0	0	0	0	0	0	0	0	NA	NA	NA	9	14	164	168	495	0	0	0	0	1	0	0	0.006	0
.	19.01.15-23.39.18-1-234861	121	19	19	7	0	4	651	15	15	0	0	NA	NA	NA	52	45	171	172	515	83	117	451	17	13	27	0.099	0.076	0.052
.	19.01.15-23.39.18-1-234862	122	13	13	3	0	3	659	12	12	0	0	NA	NA	NA	39	50	170	177	516	85	124	450	11	12	23	0.065	0.068	0.045
.	19.01.15-23.39.20-1-234867	60	2	2	0	0	0	199	1	1	0	0	NA	NA	NA	13	15	166	165	497	30	30	139	0	2	3	0	0.012	0.006
.	19.01.15-23.39.25-1-234874	123	11	11	4	0	2	659	9	9	0	0	NA	NA	NA	43	41	175	170	509	86	118	455	24	3	17	0.137	0.018	0.033
.	19.01.15-23.39.28-1-234878	123	6	6	2	0	1	667	5	5	0	0	NA	NA	NA	43	52	173	176	516	90	123	454	4	11	5	0.023	0.062	0.01
.	19.01.15-23.39.29-1-234880	89	4	4	0	0	0	638	3	3	0	0	NA	NA	NA	48	28	167	171	503	80	114	444	4	2	4	0.024	0.012	0.008
.	19.01.15-23.39.29-1-234881	115	5	5	1	0	1	656	4	4	0	0	NA	NA	NA	34	43	170	168	518	85	113	458	12	3	0	0.071	0.018	0
.	19.01.15-23.39.31-1-234882	95	6	6	3	0	2	647	5	5	0	0	NA	NA	NA	28	31	167	167	510	83	111	453	0	4	15	0	0.024	0.029
.	19.01.15-23.39.44-1-234903	35	1	1	0	0	0	0	0	0	0	0	NA	NA	NA	16	14	167	164	496	0	0	0	0	0	0	0	0	0
.	19.01.15-23.39.46-1-234904	59	2	2	1	0	1	0	1	1	0	0	NA	NA	NA	21	16	167	166	496	0	0	0	0	5	0	0	0.03	0
.	19.01.15-23.39.49-1-234908	172	6	6	1	0	0	672	4	4	0	0	NA	NA	NA	54	62	173	173	529	86	120	466	6	7	18	0.035	0.04	0.034
.	19.01.15-23.39.51-1-234911	151	13	13	3	0	3	669	12	12	0	0	NA	NA	NA	50	50	176	171	516	94	117	458	20	11	12	0.114	0.064	0.023
.	19.01.15-23.39.54-1-234920	81	4	4	0	0	0	642	3	3	0	0	NA	NA	NA	38	30	169	168	506	82	113	447	0	4	4	0	0.024	0.008
.	19.01.15-23.39.54-1-234921	61	3	3	1	0	1	621	2	2	0	0	NA	NA	NA	25	10	164	164	495	78	112	431	0	0	13	0	0	0.026
.	19.01.15-23.39.57-1-234926	153	13	13	2	0	2	669	12	12	0	0	NA	NA	NA	37	52	175	172	518	90	121	458	37	2	5	0.211	0.012	0.01
.	19.01.15-23.40.00-1-234935	94	6	6	2	0	2	657	5	5	0	0	NA	NA	NA	34	37	167	172	511	83	118	456	5	9	4	0.03	0.052	0.008
.	19.01.15-23.40.01-1-234937	64	2	2	1	0	1	647	1	1	0	0	NA	NA	NA	19	25	170	166	502	83	116	448	0	0	4	0	0	0.008
.	19.01.15-23.40.01-1-234939	65	9	9	2	0	1	637	8	8	0	0	NA	NA	NA	16	18	165	167	499	81	114	442	0	14	22	0	0.084	0.044
.	19.01.15-23.40.09-1-234955	129	17	17	5	0	5	662	13	13	0	0	NA	NA	NA	40	52	171	174	520	85	117	460	21	17	4	0.123	0.098	0.008
.	19.01.15-23.40.11-1-234957	211	48	48	13	0	11	672	43	43	0	0	NA	NA	NA	53	54	171	172	524	87	118	467	99	18	42	0.579	0.105	0.08
.	19.01.15-23.40.11-1-234961	120	8	8	1	0	1	642	7	7	0	0	NA	NA	NA	39	34	170	167	510	81	114	447	4	4	13	0.024	0.024	0.025
.	19.01.15-23.40.15-1-234968	245	16	16	5	0	5	689	15	15	0	0	NA	NA	NA	68	73	176	176	534	90	124	475	11	16	28	0.062	0.091	0.052
.	19.01.15-23.40.17-1-234970	200	18	18	5	0	4	671	17	17	0	0	NA	NA	NA	65	55	180	171	517	96	119	456	24	16	19	0.133	0.094	0.037
.	19.01.15-23.40.18-1-234972	123	5	5	1	0	1	664	4	4	0	0	NA	NA	NA	40	50	171	170	522	86	122	456	3	10	1	0.018	0.059	0.002
.	19.01.15-23.40.25-1-234981	93	6	6	3	0	3	641	5	5	0	0	NA	NA	NA	40	26	166	167	506	84	113	444	0	10	17	0	0.06	0.034
.	19.01.15-23.40.27-1-234985	96	5	5	1	0	1	645	4	4	0	0	NA	NA	NA	25	32	168	169	508	82	114	449	0	5	7	0	0.03	0.014
.	19.01.15-23.40.34-1-235005	69	3	3	0	0	0	654	2	2	0	0	NA	NA	NA	23	30	168	168	507	86	115	453	5	0	7	0.03	0	0.014
.	19.01.15-23.40.35-1-235008	84	5	5	2	0	2	636	4	4	0	0	NA	NA	NA	44	26	167	170	502	82	117	437	7	0	8	0.042	0	0.016
.	19.01.15-23.40.36-1-235011	214	31	31	13	0	7	687	27	27	0	0	NA	NA	NA	55	75	180	179	529	92	124	471	46	41	27	0.256	0.229	0.051
.	19.01.15-23.40.45-1-235013	70	6	6	1	0	1	634	5	5	0	0	NA	NA	NA	26	18	167	168	496	81	115	438	11	1	7	0.066	0.006	0.014
.	19.01.15-23.40.45-1-235014	33	1	1	0	0	0	0	0	0	0	0	NA	NA	NA	5	11	167	164	493	0	0	0	0	0	1	0	0	0.002
.	19.01.15-23.40.48-1-235016	151	9	9	3	0	1	652	8	8	0	0	NA	NA	NA	47	40	172	173	508	88	119	445	6	8	12	0.035	0.046	0.024
.	19.01.15-23.40.49-1-235017	152	14	14	4	0	4	649	11	11	0	0	NA	NA	NA	39	33	165	173	508	80	119	450	35	6	16	0.212	0.035	0.031
.	19.01.15-23.40.49-1-235019	149	9	9	4	0	2	667	7	7	0	0	NA	NA	NA	37	50	175	176	512	89	124	454	33	0	22	0.189	0	0.043
.	19.01.15-23.40.53-1-235020	63	2	2	0	0	0	498	1	1	0	0	NA	NA	NA	12	17	164	166	500	62	86	350	0	2	1	0	0.012	0.002
.	19.01.15-23.40.53-1-235021	60	4	4	2	0	2	631	2	2	0	0	NA	NA	NA	28	16	165	165	499	82	113	436	10	0	8	0.061	0	0.016
.	19.01.15-23.41.06-1-235045	59	2	2	0	0	0	251	1	1	0	0	NA	NA	NA	17	17	168	166	496	26	47	178	3	0	2	0.018	0	0.004
.	19.01.15-23.41.06-1-235046	151	10	10	1	0	1	661	8	8	0	0	NA	NA	NA	42	42	173	174	508	89	120	452	19	3	5	0.11	0.017	0.01
.	19.01.15-23.41.08-1-235049	33	1	1	0	0	0	0	0	0	0	0	NA	NA	NA	4	3	164	163	489	0	0	0	0	3	0	0	0.018	0
.	19.01.15-23.41.11-1-235052	63	3	3	0	0	0	634	1	1	0	0	NA	NA	NA	31	26	169	167	503	80	114	440	4	0	0	0.024	0	0
.	19.01.15-23.41.14-1-235058	152	6	6	1	0	1	649	4	4	0	0	NA	NA	NA	48	38	175	172	504	85	118	446	3	10	6	0.017	0.058	0.012
.	19.01.15-23.41.15-1-235060	30	1	1	1	0	1	0	0	0	0	0	NA	NA	NA	5	9	166	164	492	0	0	0	0	1	0	0	0.006	0
.	19.01.15-23.41.15-1-235062	35	1	1	0	0	0	0	0	0	0	0	NA	NA	NA	9	14	164	167	496	0	0	0	0	0	0	0	0	0
.	19.01.15-23.41.17-1-235064	37	1	1	0	0	0	0	0	0	0	0	NA	NA	NA	5	9	164	165	493	0	0	0	0	0	3	0	0	0.006
.	19.01.15-23.41.17-1-235065	88	3	3	0	0	0	653	2	2	0	0	NA	NA	NA	28	35	171	172	505	86	120	447	2	3	3	0.012	0.017	0.006
.	19.01.15-23.41.23-1-235072	87	3	3	0	0	0	643	2	2	0	0	NA	NA	NA	21	27	169	167	504	84	115	444	0	0	7	0	0	0.014
.	19.01.15-23.41.23-1-235075	151	30	30	3	0	2	663	27	27	0	0	NA	NA	NA	51	53	177	168	521	89	115	459	68	15	30	0.384	0.089	0.058
.	19.01.15-23.41.27-1-235077	148	5	5	1	0	1	648	3	3	0	0	NA	NA	NA	41	37	168	172	510	82	118	448	0	6	9	0	0.035	0.018
.	19.01.15-23.41.29-1-235079	63	2	2	0	0	0	647	1	1	0	0	NA	NA	NA	19	28	166	167	508	82	114	451	3	0	2	0.018	0	0.004
.	19.01.15-23.41.30-1-235081	62	2	2	2	0	2	640	1	1	0	0	NA	NA	NA	20	28	168	168	505	79	113	448	1	0	1	0.006	0	0.002
.	19.01.15-23.41.36-1-235098	126	8	8	1	0	1	657	6	6	0	0	NA	NA	NA	32	39	172	170	510	88	119	450	8	4	3	0.047	0.024	0.006
.	19.01.15-23.41.38-1-235101	159	16	16	8	0	7	665	13	13	0	0	NA	NA	NA	35	51	169	175	520	82	123	460	36	19	8	0.213	0.109	0.015
.	19.01.15-23.41.40-1-235104	148	8	8	3	0	3	661	7	7	0	0	NA	NA	NA	49	44	173	170	514	87	119	455	7	8	7	0.04	0.047	0.014
.	19.01.15-23.41.44-1-235107	116	4	4	5	0	3	646	3	3	0	0	NA	NA	NA	23	27	167	172	501	83	118	445	0	6	10	0	0.035	0.02
.	19.01.15-23.41.46-1-235109	179	16	16	9	0	6	659	12	12	0	0	NA	NA	NA	56	43	180	171	505	94	119	446	48	13	16	0.267	0.076	0.032
.	19.01.15-23.41.46-1-235110	87	4	4	3	0	2	645	3	3	0	0	NA	NA	NA	34	40	174	171	508	85	117	443	0	11	13	0	0.064	0.026
.	19.01.15-23.42.02-1-235126	66	4	4	1	0	1	635	2	2	0	0	NA	NA	NA	20	20	167	166	500	83	112	440	2	0	7	0.012	0	0.014
.	19.01.15-23.42.11-1-235138	32	1	1	0	0	0	0	0	0	0	0	NA	NA	NA	6	8	165	165	491	0	0	0	0	0	1	0	0	0.002
.	19.01.15-23.42.13-1-235143	178	18	18	5	0	5	685	17	17	0	0	NA	NA	NA	45	64	172	176	529	88	124	473	31	18	11	0.18	0.102	0.021
.	19.01.15-23.42.17-1-235148	89	3	3	1	0	1	651	2	2	0	0	NA	NA	NA	38	37	170	168	512	85	115	451	0	3	3	0	0.018	0.006
.	19.01.15-23.42.19-1-235150	33	1	1	1	0	1	0	0	0	0	0	NA	NA	NA	10	17	165	167	498	0	0	0	0	0	0	0	0	0
.	19.01.15-23.42.20-1-235155	174	19	19	3	0	2	657	17	17	0	0	NA	NA	NA	54	48	174	174	513	89	115	453	37	38	8	0.213	0.218	0.016
.	19.01.15-23.42.20-1-235156	88	5	5	2	0	2	632	4	4	0	0	NA	NA	NA	21	20	169	167	497	81	111	440	4	0	7	0.024	0	0.014
.	19.01.15-23.42.21-1-235157	89	5	5	0	0	0	640	4	4	0	0	NA	NA	NA	28	24	170	167	500	86	113	441	9	4	3	0.053	0.024	0.006
.	19.01.15-23.42.27-1-235162	112	6	6	2	0	1	646	4	4	0	0	NA	NA	NA	29	29	170	167	505	86	112	448	2	10	9	0.012	0.06	0.018
.	19.01.15-23.42.27-1-235163	59	2	2	1	0	1	246	1	1	0	0	NA	NA	NA	30	13	165	163	498	32	48	166	0	0	4	0	0	0.008
.	19.01.15-23.42.28-1-235166	151	19	19	4	0	4	642	16	16	0	0	NA	NA	NA	39	36	174	173	502	88	113	441	9	14	23	0.052	0.081	0.046
.	19.01.15-23.42.33-1-235191	82	10	10	2	0	2	657	9	9	0	0	NA	NA	NA	23	40	166	168	519	78	115	464	15	1	4	0.09	0.006	0.008
.	19.01.15-23.42.37-1-235193	92	9	9	3	0	3	636	7	7	0	0	NA	NA	NA	35	31	169	167	508	82	113	441	17	0	10	0.101	0	0.02
.	19.01.15-23.42.37-1-235194	35	1	1	0	0	0	0	0	0	0	0	NA	NA	NA	13	12	164	166	495	0	0	0	0	0	1	0	0	0.002
.	19.01.15-23.42.40-1-235197	64	4	4	1	0	1	632	3	3	0	0	NA	NA	NA	31	25	170	168	500	85	113	434	0	3	10	0	0.018	0.02
.	19.01.15-23.42.41-1-235199	140	13	13	7	0	5	665	11	11	0	0	NA	NA	NA	27	50	177	170	516	91	117	457	20	13	11	0.113	0.076	0.021
.	19.01.15-23.42.44-1-235201	93	7	7	2	0	2	642	6	6	0	0	NA	NA	NA	28	26	167	169	503	80	116	446	7	0	8	0.042	0	0.016
.	19.01.15-23.42.46-1-235205	122	11	11	3	0	2	656	9	9	0	0	NA	NA	NA	35	39	170	168	514	85	116	455	18	4	21	0.106	0.024	0.041
.	19.01.15-23.42.56-1-235213	30	1	1	1	0	1	0	0	0	0	0	NA	NA	NA	9	11	166	165	493	0	0	0	0	0	0	0	0	0
.	19.01.15-23.42.56-1-235215	211	32	32	14	0	8	669	29	29	0	0	NA	NA	NA	63	53	176	176	514	94	122	453	51	14	25	0.29	0.08	0.049
.	19.01.15-23.42.56-1-235217	200	25	25	4	0	3	671	23	23	0	0	NA	NA	NA	53	55	175	176	517	90	125	456	50	19	23	0.286	0.108	0.044
.	19.01.15-23.42.58-1-235219	121	13	13	0	0	0	661	12	12	0	0	NA	NA	NA	36	41	174	169	511	90	117	454	10	6	18	0.057	0.036	0.035
.	19.01.15-23.42.58-1-235220	32	1	1	1	0	1	0	0	0	0	0	NA	NA	NA	16	13	164	167	495	0	0	0	0	0	1	0	0	0.002
.	19.01.15-23.43.00-1-235223	187	14	14	4	0	4	669	12	12	0	0	NA	NA	NA	57	61	173	177	524	85	122	462	9	10	31	0.052	0.056	0.059
.	19.01.15-23.43.01-1-235225	62	2	2	2	0	2	447	1	1	0	0	NA	NA	NA	16	15	164	167	497	58	85	304	1	4	0	0.006	0.024	0
.	19.01.15-23.43.03-1-235229	266	13	13	1	0	1	696	11	11	0	0	NA	NA	NA	75	80	182	178	533	96	127	473	22	0	16	0.121	0	0.03
.	19.01.15-23.43.10-1-235240	32	1	1	0	0	0	0	0	0	0	0	NA	NA	NA	9	12	165	165	495	0	0	0	0	0	0	0	0	0
.	19.01.15-23.43.13-1-235245	118	10	10	3	0	2	656	9	9	0	0	NA	NA	NA	35	44	170	169	518	86	115	455	4	7	12	0.024	0.041	0.023
.	19.01.15-23.43.13-1-235246	31	1	1	0	0	0	0	0	0	0	0	NA	NA	NA	8	12	165	165	495	0	0	0	0	0	2	0	0	0.004
.	19.01.15-23.43.13-1-235247	92	8	8	3	0	2	636	5	5	0	0	NA	NA	NA	32	28	171	168	502	86	113	437	1	3	17	0.006	0.018	0.034
.	19.01.15-23.43.15-1-235252	92	12	12	3	0	2	643	10	10	0	0	NA	NA	NA	34	32	173	168	504	89	110	444	7	10	18	0.04	0.06	0.036
.	19.01.15-23.43.23-1-235263	88	6	6	1	0	1	638	5	5	0	0	NA	NA	NA	41	30	170	168	505	82	111	445	8	2	5	0.047	0.012	0.01
.	19.01.15-23.43.30-1-235270	124	6	6	1	0	1	650	5	5	0	0	NA	NA	NA	36	35	168	170	510	82	116	452	1	9	12	0.006	0.053	0.024
.	19.01.15-23.43.32-1-235271	61	2	2	1	0	1	630	1	1	0	0	NA	NA	NA	31	22	170	168	497	84	114	432	0	5	1	0	0.03	0.002
.	19.01.15-23.43.36-1-235289	34	1	1	0	0	0	0	0	0	0	0	NA	NA	NA	5	11	165	165	494	0	0	0	0	0	1	0	0	0.002
.	19.01.15-23.43.36-1-235294	114	11	11	5	0	2	654	8	8	0	0	NA	NA	NA	44	36	168	168	513	81	118	455	29	0	29	0.173	0	0.057
.	19.01.15-23.43.38-1-235297	120	18	18	9	0	9	651	15	15	0	0	NA	NA	NA	41	41	174	171	509	88	115	448	11	26	27	0.063	0.152	0.053
.	19.01.15-23.43.39-1-235298	83	3	3	0	0	0	641	2	2	0	0	NA	NA	NA	24	23	167	167	502	82	114	445	0	6	7	0	0.036	0.014
.	19.01.15-23.43.41-1-235299	119	7	7	2	0	2	658	5	5	0	0	NA	NA	NA	40	44	176	174	507	90	121	447	12	4	7	0.068	0.023	0.014
.	19.01.15-23.43.43-1-235304	113	11	11	2	0	1	661	10	10	0	0	NA	NA	NA	47	49	171	169	522	85	117	459	25	12	0	0.146	0.071	0
.	19.01.15-23.43.44-1-235306	33	1	1	0	0	0	0	0	0	0	0	NA	NA	NA	13	8	166	163	492	0	0	0	0	0	0	0	0	0
.	19.01.15-23.43.46-1-235307	61	2	2	0	0	0	252	1	1	0	0	NA	NA	NA	15	20	167	167	499	31	42	179	4	0	0	0.024	0	0
.	19.01.15-23.43.46-1-235309	125	7	7	1	0	1	660	6	6	0	0	NA	NA	NA	55	42	171	173	511	88	120	452	2	5	15	0.012	0.029	0.029
.	19.01.15-23.43.51-1-235312	66	2	2	0	0	0	102	1	1	0	0	NA	NA	NA	25	15	165	166	497	12	15	75	0	4	0	0	0.024	0
.	19.01.15-23.43.54-1-235321	35	1	1	0	0	0	0	0	0	0	0	NA	NA	NA	8	11	166	164	494	0	0	0	0	0	0	0	0	0
.	19.01.15-23.43.56-1-235326	180	29	29	8	0	4	674	26	26	0	0	NA	NA	NA	52	58	174	176	521	92	123	459	56	11	31	0.322	0.062	0.06
.	19.01.15-23.43.57-1-235327	256	13	13	1	0	0	679	11	11	0	0	NA	NA	NA	73	64	178	173	526	91	121	467	16	18	15	0.09	0.104	0.029
.	19.01.15-23.44.04-1-235344	86	3	3	0	0	0	651	1	1	0	0	NA	NA	NA	33	35	171	171	506	87	115	449	0	7	7	0	0.041	0.014
.	19.01.15-23.44.04-1-235346	154	12	12	3	0	3	662	10	10	0	0	NA	NA	NA	43	38	168	169	514	83	119	460	18	17	11	0.107	0.101	0.021
.	19.01.15-23.44.10-1-235353	61	2	2	0	0	0	635	1	1	0	0	NA	NA	NA	27	20	166	169	498	80	116	439	2	0	2	0.012	0	0.004
.	19.01.15-23.44.10-1-235354	88	7	7	1	0	1	644	6	6	0	0	NA	NA	NA	34	36	171	168	510	83	115	446	1	0	13	0.006	0	0.025
.	19.01.15-23.44.14-1-235359	118	4	4	0	0	0	647	3	3	0	0	NA	NA	NA	51	31	169	169	506	85	116	446	11	2	1	0.065	0.012	0.002
.	19.01.15-23.44.20-1-235366	120	21	21	4	0	3	666	19	19	0	0	NA	NA	NA	42	57	172	173	525	86	116	464	41	6	26	0.238	0.035	0.05
.	19.01.15-23.44.24-1-235368	64	2	2	1	0	1	350	1	1	0	0	NA	NA	NA	25	20	167	168	498	48	68	234	2	0	2	0.012	0	0.004
.	19.01.15-23.44.28-1-235371	32	1	1	0	0	0	0	0	0	0	0	NA	NA	NA	8	5	163	165	490	0	0	0	0	3	0	0	0.018	0
.	19.01.15-23.44.30-1-235375	147	13	13	4	0	4	663	12	12	0	0	NA	NA	NA	53	55	178	169	521	88	117	458	18	19	16	0.101	0.112	0.031
.	19.01.15-23.44.31-1-235380	88	4	4	1	0	1	641	3	3	0	0	NA	NA	NA	42	25	167	170	501	83	118	440	4	7	9	0.024	0.041	0.018
.	19.01.15-23.44.32-1-235396	33	1	1	0	0	0	0	0	0	0	0	NA	NA	NA	6	16	165	166	498	0	0	0	0	0	0	0	0	0
.	19.01.15-23.44.35-1-235399	31	1	1	0	0	0	0	0	0	0	0	NA	NA	NA	9	4	163	163	491	0	0	0	1	0	0	0.006	0	0
.	19.01.15-23.44.36-1-235401	115	5	5	0	0	0	651	4	4	0	0	NA	NA	NA	40	38	171	171	509	86	115	450	14	5	3	0.082	0.029	0.006
.	19.01.15-23.44.37-1-235404	169	11	11	4	0	2	660	7	7	0	0	NA	NA	NA	63	52	171	175	519	87	119	454	13	3	22	0.076	0.017	0.042
.	19.01.15-23.44.37-1-235405	204	27	27	11	0	6	658	24	24	0	0	NA	NA	NA	55	43	170	171	515	85	117	456	33	41	33	0.194	0.24	0.064
.	19.01.15-23.44.40-1-235406	63	3	3	0	0	0	49	2	2	0	0	NA	NA	NA	18	12	165	167	493	7	10	32	0	4	0	0	0.024	0
.	19.01.15-23.44.49-1-235409	64	5	5	0	0	0	648	3	3	0	0	NA	NA	NA	28	32	174	165	506	84	112	452	0	0	12	0	0	0.024
.	19.01.15-23.44.53-1-235412	63	2	2	0	0	0	0	1	1	0	0	NA	NA	NA	20	24	165	170	502	0	0	0	1	0	1	0.006	0	0.002
.	19.01.15-23.44.59-1-235421	35	1	1	0	0	0	0	0	0	0	0	NA	NA	NA	9	10	166	168	489	0	0	0	0	0	0	0	0	0
.	19.01.15-23.45.00-1-235424	93	5	5	0	0	0	645	4	4	0	0	NA	NA	NA	31	36	176	171	502	87	116	442	5	9	2	0.028	0.053	0.004
.	19.01.15-23.45.02-1-235428	91	3	3	2	0	2	650	2	2	0	0	NA	NA	NA	14	31	166	171	507	79	121	450	0	4	5	0	0.023	0.01
.	19.01.15-23.45.04-1-235433	121	4	4	1	0	0	656	3	3	0	0	NA	NA	NA	47	43	171	175	510	86	121	449	0	9	2	0	0.051	0.004
.	19.01.15-23.45.06-1-235437	116	8	8	1	0	1	643	6	6	0	0	NA	NA	NA	42	26	165	167	507	84	116	443	25	6	12	0.152	0.036	0.024
.	19.01.15-23.45.10-1-235440	34	1	1	0	0	0	0	0	0	0	0	NA	NA	NA	19	6	165	164	490	0	0	0	0	2	0	0	0.012	0
.	19.01.15-23.45.10-1-235441	36	1	1	1	0	1	0	0	0	0	0	NA	NA	NA	18	6	167	163	489	0	0	0	0	0	0	0	0	0
.	19.01.15-23.45.13-1-235444	149	10	10	2	0	1	672	9	9	0	0	NA	NA	NA	36	53	172	175	519	91	120	461	16	13	4	0.093	0.074	0.008
.	19.01.15-23.45.15-1-235448	122	15	15	2	0	2	648	12	12	0	0	NA	NA	NA	40	40	172	170	511	84	111	453	9	19	10	0.052	0.112	0.02
.	19.01.15-23.45.17-1-235450	91	15	15	2	0	1	647	14	14	0	0	NA	NA	NA	35	37	171	171	508	86	114	447	5	19	11	0.029	0.111	0.022
.	19.01.15-23.45.18-1-235451	35	1	1	0	0	0	0	0	0	0	0	NA	NA	NA	11	9	165	163	494	0	0	0	0	3	0	0	0.018	0
.	19.01.15-23.45.19-1-235452	152	11	11	3	0	3	657	8	8	0	0	NA	NA	NA	43	49	168	168	526	82	116	459	7	11	4	0.042	0.065	0.008
.	19.01.15-23.45.22-1-235457	62	2	2	1	0	1	640	1	1	0	0	NA	NA	NA	21	20	171	167	495	85	117	438	3	0	2	0.018	0	0.004
.	19.01.15-23.45.22-1-235458	124	9	9	2	0	1	650	7	7	0	0	NA	NA	NA	25	29	170	167	505	86	115	449	6	1	22	0.035	0.006	0.044
.	19.01.15-23.45.26-1-235462	31	1	1	1	0	1	0	0	0	0	0	NA	NA	NA	5	13	164	163	499	0	0	0	0	0	4	0	0	0.008
.	19.01.15-23.45.28-1-235464	210	23	23	3	0	3	677	18	18	0	0	NA	NA	NA	70	60	177	174	522	92	119	466	41	26	16	0.232	0.149	0.031
.	19.01.15-23.45.30-1-235466	134	14	14	4	0	3	643	13	13	0	0	NA	NA	NA	42	30	169	169	505	79	118	446	27	5	15	0.16	0.03	0.03
.	19.01.15-23.45.35-1-235483	171	16	16	4	0	4	685	15	15	0	0	NA	NA	NA	49	67	172	179	529	90	126	469	15	8	25	0.087	0.045	0.047
.	19.01.15-23.45.35-1-235484	231	13	13	0	0	0	691	12	12	0	0	NA	NA	NA	67	74	181	179	527	94	126	471	23	5	12	0.127	0.028	0.023
.	19.01.15-23.45.37-1-235486	147	14	14	2	0	2	658	12	12	0	0	NA	NA	NA	53	50	170	177	516	85	121	452	14	10	15	0.082	0.056	0.029
.	19.01.15-23.45.41-1-235487	89	3	3	0	0	0	640	2	2	0	0	NA	NA	NA	31	24	167	168	502	81	117	442	6	0	5	0.036	0	0.01
.	19.01.15-23.45.42-1-235488	145	7	7	1	0	0	665	6	6	0	0	NA	NA	NA	48	51	175	173	516	93	117	455	9	7	12	0.051	0.04	0.023
.	19.01.15-23.45.42-1-235489	361	44	44	16	0	9	704	41	41	0	0	NA	NA	NA	87	88	182	176	543	96	127	481	87	46	31	0.478	0.261	0.057
.	19.01.15-23.45.54-1-235524	64	2	2	1	0	0	634	1	1	0	0	NA	NA	NA	36	27	167	168	505	82	113	439	0	4	0	0	0.024	0
.	19.01.15-23.45.55-1-235525	61	2	2	0	0	0	0	1	1	0	0	NA	NA	NA	18	22	169	172	494	0	0	0	0	2	0	0	0.012	0
.	19.01.15-23.45.58-1-235532	63	3	3	0	0	0	644	2	2	0	0	NA	NA	NA	28	33	172	173	501	85	116	443	0	3	2	0	0.017	0.004
.	19.01.15-23.46.00-1-235535	92	12	12	3	0	3	650	9	9	0	0	NA	NA	NA	32	37	173	167	510	85	114	451	8	11	11	0.046	0.066	0.022
.	19.01.15-23.46.04-1-235540	34	1	1	0	0	0	0	0	0	0	0	NA	NA	NA	11	12	165	164	496	0	0	0	0	0	1	0	0	0.002
.	19.01.15-23.46.06-1-235543	146	10	10	3	0	3	647	8	8	0	0	NA	NA	NA	49	38	166	171	514	83	116	448	10	14	8	0.06	0.082	0.016
.	19.01.15-23.46.07-1-235545	124	9	9	3	0	3	655	7	7	0	0	NA	NA	NA	49	53	171	170	525	84	118	453	7	6	15	0.041	0.035	0.029
.	19.01.15-23.46.07-1-235546	65	4	4	0	0	0	353	2	2	0	0	NA	NA	NA	25	17	167	165	498	43	61	249	3	1	4	0.018	0.006	0.008
.	19.01.15-23.46.07-1-235547	120	15	15	3	0	3	647	13	13	0	0	NA	NA	NA	42	40	174	172	507	90	115	442	13	22	20	0.075	0.128	0.039
.	19.01.15-23.46.08-1-235548	117	12	12	4	0	4	661	11	11	0	0	NA	NA	NA	40	43	173	175	508	87	122	452	3	15	9	0.017	0.086	0.018
.	19.01.15-23.46.16-1-235559	62	2	2	1	0	1	295	1	1	0	0	NA	NA	NA	18	13	166	163	497	44	56	195	2	0	0	0.012	0	0
.	19.01.15-23.46.21-1-235565	150	9	9	2	0	0	660	8	8	0	0	NA	NA	NA	44	37	170	169	511	86	118	456	10	4	9	0.059	0.024	0.018
.	19.01.15-23.46.27-1-235578	175	31	31	8	0	6	664	30	30	0	0	NA	NA	NA	55	53	179	173	514	90	120	454	38	37	23	0.212	0.214	0.045
.	19.01.15-23.46.28-1-235579	123	5	5	2	0	2	657	4	4	0	0	NA	NA	NA	39	41	170	172	512	88	118	451	4	5	7	0.024	0.029	0.014
.	19.01.15-23.46.28-1-235580	175	26	26	8	0	7	666	20	20	0	0	NA	NA	NA	54	57	179	176	515	88	124	454	51	37	25	0.285	0.21	0.049
.	19.01.15-23.46.28-1-235581	215	16	16	3	0	2	677	13	13	0	0	NA	NA	NA	63	61	177	169	528	87	118	472	56	14	8	0.316	0.083	0.015
.	19.01.15-23.46.33-1-235599	87	8	8	1	0	1	637	6	6	0	0	NA	NA	NA	26	29	170	167	505	81	114	442	1	0	15	0.006	0	0.03
.	19.01.15-23.46.35-1-235605	203	22	22	3	0	2	679	18	18	0	0	NA	NA	NA	68	68	173	181	527	89	127	463	18	1	29	0.104	0.006	0.055
.	19.01.15-23.46.44-1-235609	84	3	3	2	0	2	634	2	2	0	0	NA	NA	NA	17	17	165	164	501	80	112	442	2	0	7	0.012	0	0.014
.	19.01.15-23.46.46-1-235611	60	3	3	0	0	0	631	2	2	0	0	NA	NA	NA	25	14	165	164	498	80	113	438	2	0	6	0.012	0	0.012
.	19.01.15-23.46.50-1-235613	116	7	7	2	0	1	664	6	6	0	0	NA	NA	NA	42	46	178	169	512	92	115	457	22	5	10	0.124	0.03	0.02
.	19.01.15-23.46.56-1-235617	32	1	1	1	0	1	0	0	0	0	0	NA	NA	NA	10	6	164	164	491	0	0	0	0	1	0	0	0.006	0
.	19.01.15-23.47.00-1-235624	89	4	4	0	0	0	658	3	3	0	0	NA	NA	NA	25	35	169	174	505	85	122	451	0	0	6	0	0	0.012
.	19.01.15-23.47.03-1-235629	208	47	47	13	0	9	669	41	41	0	0	NA	NA	NA	68	60	175	179	519	90	119	460	81	41	28	0.463	0.229	0.054
.	19.01.15-23.47.04-1-235631	145	25	25	8	0	6	672	19	19	0	0	NA	NA	NA	41	56	174	173	522	88	120	464	25	28	28	0.144	0.162	0.054
.	19.01.15-23.47.05-1-235633	62	2	2	0	0	0	300	1	1	0	0	NA	NA	NA	19	16	166	163	500	39	50	211	0	3	1	0	0.018	0.002
.	19.01.15-23.47.08-1-235637	120	8	8	1	0	1	654	7	7	0	0	NA	NA	NA	38	39	171	168	513	85	115	454	5	10	8	0.029	0.06	0.016
.	19.01.15-23.47.10-1-235639	58	2	2	2	0	1	643	0	0	0	0	NA	NA	NA	25	33	173	167	506	82	112	449	0	0	4	0	0	0.008
.	19.01.15-23.47.14-1-235646	174	15	15	7	0	4	654	13	13	0	0	NA	NA	NA	59	41	172	168	514	87	114	453	60	3	17	0.349	0.018	0.033
.	19.01.15-23.47.15-1-235647	98	11	11	2	0	2	657	9	9	0	0	NA	NA	NA	27	33	168	169	509	85	116	456	15	11	7	0.089	0.065	0.014
.	19.01.15-23.47.15-1-235648	97	8	8	5	0	3	654	7	7	0	0	NA	NA	NA	47	39	173	166	513	90	114	450	7	17	10	0.04	0.102	0.019
.	19.01.15-23.47.22-1-235654	149	8	8	5	0	4	662	7	7	0	0	NA	NA	NA	45	48	173	174	514	86	121	455	25	0	10	0.145	0	0.019
.	19.01.15-23.47.24-1-235655	147	10	10	4	0	3	659	9	9	0	0	NA	NA	NA	42	50	174	173	516	86	121	452	15	7	15	0.086	0.04	0.029
.	19.01.15-23.47.29-1-235662	91	9	9	3	0	3	645	7	7	0	0	NA	NA	NA	33	30	169	167	507	82	113	450	0	7	13	0	0.042	0.026
.	19.01.15-23.47.36-1-235681	36	1	1	0	0	0	0	0	0	0	0	NA	NA	NA	5	8	166	166	489	0	0	0	0	0	1	0	0	0.002
.	19.01.15-23.47.36-1-235682	59	2	2	1	0	1	646	1	1	0	0	NA	NA	NA	19	24	165	174	498	81	119	446	5	4	0	0.03	0.023	0
.	19.01.15-23.47.36-1-235683	151	18	18	4	0	2	642	17	17	0	0	NA	NA	NA	60	39	173	171	508	88	116	438	26	26	23	0.15	0.152	0.045
.	19.01.15-23.47.39-1-235686	127	6	6	1	0	1	648	4	4	0	0	NA	NA	NA	48	29	169	167	506	87	114	447	5	3	21	0.03	0.018	0.042
.	19.01.15-23.47.41-1-235689	59	2	2	0	0	0	647	1	1	0	0	NA	NA	NA	26	27	168	166	506	84	112	451	0	0	5	0	0	0.01
.	19.01.15-23.47.43-1-235690	34	1	1	0	0	0	0	0	0	0	0	NA	NA	NA	6	14	167	165	495	0	0	0	0	0	2	0	0	0.004
.	19.01.15-23.47.44-1-235691	90	7	7	1	0	1	645	6	6	0	0	NA	NA	NA	40	34	169	170	508	80	117	448	10	1	9	0.059	0.006	0.018
.	19.01.15-23.47.46-1-235692	66	4	4	2	0	2	638	3	3	0	0	NA	NA	NA	27	26	167	167	505	81	111	446	5	11	2	0.03	0.066	0.004
.	19.01.15-23.47.49-1-235693	90	3	3	0	0	0	635	2	2	0	0	NA	NA	NA	30	29	172	170	500	84	112	439	0	0	3	0	0	0.006
.	19.01.15-23.47.49-1-235694	174	13	13	4	0	4	680	11	11	0	0	NA	NA	NA	47	68	181	174	526	93	117	470	9	0	36	0.05	0	0.068
.	19.01.15-23.47.53-1-235696	124	10	10	4	0	3	654	8	8	0	0	NA	NA	NA	38	38	169	174	508	86	121	447	10	14	10	0.059	0.08	0.02
.	19.01.15-23.47.55-1-235705	126	12	12	4	0	4	650	10	10	0	0	NA	NA	NA	42	36	171	170	508	83	117	450	2	8	33	0.012	0.047	0.065
.	19.01.15-23.48.01-1-235711	252	14	14	5	0	5	700	13	13	0	0	NA	NA	NA	66	81	174	179	541	91	126	483	24	18	19	0.138	0.101	0.035
.	19.01.15-23.48.02-1-235713	120	4	4	1	0	1	648	3	3	0	0	NA	NA	NA	47	35	168	167	513	84	115	449	10	0	6	0.06	0	0.012
.	19.01.15-23.48.13-1-235721	34	1	1	0	0	0	0	0	0	0	0	NA	NA	NA	12	11	163	163	498	0	0	0	0	0	0	0	0	0
.	19.01.15-23.48.17-1-235724	119	10	10	2	0	1	644	9	9	0	0	NA	NA	NA	44	37	174	173	503	87	118	439	19	8	12	0.109	0.046	0.024
.	19.01.15-23.48.18-1-235725	64	4	4	2	0	2	643	3	3	0	0	NA	NA	NA	30	27	167	169	504	81	115	447	5	4	4	0.03	0.024	0.008
.	19.01.15-23.48.18-1-235726	179	24	24	6	0	3	654	20	20	0	0	NA	NA	NA	58	42	174	172	509	85	117	452	50	28	13	0.287	0.163	0.026
.	19.01.15-23.48.19-1-235727	63	3	3	1	0	0	626	2	2	0	0	NA	NA	NA	36	21	165	165	504	78	112	436	0	0	10	0	0	0.02
.	19.01.15-23.48.21-1-235731	34	1	1	1	0	1	0	0	0	0	0	NA	NA	NA	10	4	164	164	489	0	0	0	0	0	2	0	0	0.004
.	19.01.15-23.48.24-1-235750	111	6	6	0	0	0	658	4	4	0	0	NA	NA	NA	41	43	170	171	515	85	121	452	9	6	4	0.053	0.035	0.008
.	19.01.15-23.48.27-1-235759	56	2	2	1	0	1	0	1	1	0	0	NA	NA	NA	17	19	167	166	499	0	0	0	0	0	10	0	0	0.02
.	19.01.15-23.48.27-1-235760	125	9	9	4	0	3	651	8	8	0	0	NA	NA	NA	50	37	171	169	510	85	111	455	20	12	2	0.117	0.071	0.004
.	19.01.15-23.48.31-1-235761	164	7	7	3	0	3	658	5	5	0	0	NA	NA	NA	42	44	170	172	515	84	120	454	8	6	2	0.047	0.035	0.004
.	19.01.15-23.48.32-1-235777	36	1	1	1	0	1	0	0	0	0	0	NA	NA	NA	9	11	168	163	493	0	0	0	0	0	1	0	0	0.002
.	19.01.15-23.48.32-1-235778	64	2	2	1	0	1	634	1	1	0	0	NA	NA	NA	28	22	169	167	499	81	112	441	2	0	4	0.012	0	0.008
.	19.01.15-23.48.33-1-235779	261	20	20	3	0	2	678	18	18	0	0	NA	NA	NA	58	62	176	177	522	90	122	466	35	30	23	0.199	0.169	0.044
.	19.01.15-23.48.35-1-235780	66	4	4	1	0	1	629	3	3	0	0	NA	NA	NA	36	27	169	169	502	81	112	436	2	6	2	0.012	0.036	0.004
.	19.01.15-23.48.40-1-235781	127	12	12	1	0	1	648	11	11	0	0	NA	NA	NA	36	37	174	167	509	85	116	447	0	5	14	0	0.03	0.028
.	19.01.15-23.48.40-1-235782	200	10	10	4	0	3	677	9	9	0	0	NA	NA	NA	62	61	176	170	528	93	117	467	6	17	15	0.034	0.1	0.028
.	19.01.15-23.48.45-1-235785	94	5	5	1	0	1	643	3	3	0	0	NA	NA	NA	37	32	172	168	505	87	114	442	0	3	7	0	0.018	0.014
.	19.01.15-23.48.48-1-235786	59	2	2	0	0	0	100	1	1	0	0	NA	NA	NA	17	22	169	166	500	13	15	72	4	0	2	0.024	0	0.004
.	19.01.15-23.48.49-1-235787	62	3	3	1	0	1	644	2	2	0	0	NA	NA	NA	22	23	168	170	498	86	116	442	0	0	13	0	0	0.026
.	19.01.15-23.48.50-1-235788	59	2	2	0	0	0	629	1	1	0	0	NA	NA	NA	25	19	171	164	497	83	110	436	0	0	5	0	0	0.01
.	19.01.15-23.48.55-1-235789	91	4	4	2	0	2	642	2	2	0	0	NA	NA	NA	29	29	169	172	501	79	118	445	1	3	4	0.006	0.017	0.008
.	19.01.15-23.48.55-1-235790	121	7	7	5	0	4	666	6	6	0	0	NA	NA	NA	36	49	174	169	519	90	115	461	20	9	0	0.115	0.053	0
.	19.01.15-23.49.00-1-235796	120	9	9	3	0	3	644	6	6	0	0	NA	NA	NA	33	34	168	173	506	83	121	440	10	8	22	0.06	0.046	0.043
.	19.01.15-23.49.02-1-235799	117	14	14	6	0	5	655	11	11	0	0	NA	NA	NA	36	42	168	175	512	85	120	450	14	15	7	0.083	0.086	0.014
.	19.01.15-23.49.02-1-235800	172	12	12	1	0	1	678	11	11	0	0	NA	NA	NA	42	55	176	172	520	93	121	464	14	7	9	0.08	0.041	0.017
.	19.01.15-23.49.03-1-235802	119	14	14	2	0	2	659	12	12	0	0	NA	NA	NA	43	43	172	168	516	87	113	459	32	15	2	0.186	0.089	0.004
.	19.01.15-23.49.05-1-235806	94	7	7	1	0	1	647	6	6	0	0	NA	NA	NA	38	33	167	174	505	84	118	445	6	9	6	0.036	0.052	0.012
.	19.01.15-23.49.18-1-235812	158	37	37	12	0	9	669	33	33	0	0	NA	NA	NA	46	54	172	176	519	87	123	459	68	51	24	0.395	0.29	0.046
.	19.01.15-23.49.18-1-235813	87	6	6	1	0	1	645	4	4	0	0	NA	NA	NA	21	25	171	167	500	86	113	446	3	0	9	0.018	0	0.018
.	19.01.15-23.49.19-1-235814	120	5	5	0	0	0	652	4	4	0	0	NA	NA	NA	29	35	172	168	508	86	115	451	0	3	7	0	0.018	0.014
.	19.01.15-23.49.27-1-235818	59	3	3	1	0	1	101	2	2	0	0	NA	NA	NA	20	15	164	166	498	14	11	76	4	1	0	0.024	0.006	0
.	19.01.15-23.49.30-1-235819	124	9	9	2	0	1	660	8	8	0	0	NA	NA	NA	40	44	172	174	511	87	116	457	4	12	5	0.023	0.069	0.01
.	19.01.15-23.49.31-1-235820	91	8	8	4	0	4	652	7	7	0	0	NA	NA	NA	28	38	171	167	513	86	113	453	5	8	15	0.029	0.048	0.029
.	19.01.15-23.49.34-1-235836	114	5	5	2	0	1	642	4	4	0	0	NA	NA	NA	36	30	166	166	511	80	113	449	6	4	8	0.036	0.024	0.016
.	19.01.15-23.49.35-1-235837	178	16	16	5	0	2	679	14	14	0	0	NA	NA	NA	58	66	177	168	534	88	114	477	28	21	20	0.158	0.125	0.037
.	19.01.15-23.49.35-1-235838	38	1	1	0	0	0	0	0	0	0	0	NA	NA	NA	14	15	166	167	495	0	0	0	2	0	0	0.012	0	0
.	19.01.15-23.49.35-1-235839	32	1	1	0	0	0	0	0	0	0	0	NA	NA	NA	7	9	164	165	493	0	0	0	0	0	2	0	0	0.004
.	19.01.15-23.49.37-1-235840	86	4	4	0	0	0	646	2	2	0	0	NA	NA	NA	28	31	171	170	503	84	117	445	0	2	7	0	0.012	0.014
.	19.01.15-23.49.38-1-235841	66	2	2	2	0	2	646	1	1	0	0	NA	NA	NA	33	32	168	167	510	84	114	448	0	0	4	0	0	0.008
.	19.01.15-23.49.38-1-235842	34	1	1	0	0	0	0	0	0	0	0	NA	NA	NA	9	7	164	165	491	0	0	0	3	0	0	0.018	0	0
.	19.01.15-23.49.41-1-235843	33	1	1	0	0	0	0	0	0	0	0	NA	NA	NA	11	14	165	164	498	0	0	0	0	0	0	0	0	0
.	19.01.15-23.49.43-1-235844	60	2	2	0	0	0	348	1	1	0	0	NA	NA	NA	19	24	172	167	498	46	61	241	0	4	0	0	0.024	0
.	19.01.15-23.49.50-1-235845	179	10	10	3	0	3	662	9	9	0	0	NA	NA	NA	47	48	173	170	518	88	116	458	29	12	8	0.168	0.071	0.015
.	19.01.15-23.49.51-1-235846	89	5	5	2	0	2	641	4	4	0	0	NA	NA	NA	29	26	170	169	500	83	113	445	0	1	10	0	0.006	0.02
.	19.01.15-23.49.51-1-235847	68	4	4	1	0	1	637	2	2	0	0	NA	NA	NA	25	23	166	174	496	80	119	438	0	3	6	0	0.017	0.012
.	19.01.15-23.49.54-1-235848	39	1	1	1	0	1	0	0	0	0	0	NA	NA	NA	21	19	166	169	497	0	0	0	0	0	1	0	0	0.002
.	19.01.15-23.49.55-1-235849	35	1	1	0	0	0	0	0	0	0	0	NA	NA	NA	10	6	164	166	489	0	0	0	4	0	0	0.024	0	0
.	19.01.15-23.49.55-1-235850	123	13	13	3	0	2	652	10	10	0	0	NA	NA	NA	39	40	175	169	509	88	115	449	17	1	15	0.097	0.006	0.029
.	19.01.15-23.49.58-1-235861	67	2	2	1	0	1	633	1	1	0	0	NA	NA	NA	27	17	165	166	499	81	113	439	2	0	3	0.012	0	0.006
.	19.01.15-23.49.58-1-235862	34	1	1	0	0	0	0	0	0	0	0	NA	NA	NA	14	14	166	165	496	0	0	0	0	0	0	0	0	0
.	19.01.15-23.49.59-1-235866	150	5	5	0	0	0	663	4	4	0	0	NA	NA	NA	38	42	165	172	518	83	120	460	10	0	4	0.061	0	0.008
.	19.01.15-23.50.05-1-235877	32	1	1	1	0	1	0	0	0	0	0	NA	NA	NA	7	16	164	167	498	0	0	0	0	2	0	0	0.012	0
.	19.01.15-23.50.08-1-235880	86	5	5	0	0	0	643	4	4	0	0	NA	NA	NA	19	21	167	169	498	83	117	443	0	3	12	0	0.018	0.024
.	19.01.15-23.50.08-1-235881	88	5	5	2	0	2	646	4	4	0	0	NA	NA	NA	35	39	172	170	510	87	115	444	2	5	1	0.012	0.029	0.002
.	19.01.15-23.50.08-1-235882	61	2	2	0	0	0	448	1	1	0	0	NA	NA	NA	19	15	169	167	492	58	81	309	0	1	0	0	0.006	0
.	19.01.15-23.50.10-1-235883	95	9	9	1	0	1	645	6	6	0	0	NA	NA	NA	34	33	169	169	508	87	111	447	5	11	4	0.03	0.065	0.008
.	19.01.15-23.50.11-1-235884	90	5	5	2	0	2	639	4	4	0	0	NA	NA	NA	42	37	165	170	515	77	116	446	2	0	13	0.012	0	0.025
.	19.01.15-23.50.16-1-235889	34	1	1	0	0	0	0	0	0	0	0	NA	NA	NA	13	6	164	165	490	0	0	0	0	0	2	0	0	0.004
.	19.01.15-23.50.18-1-235890	32	1	1	0	0	0	0	0	0	0	0	NA	NA	NA	7	10	164	167	492	0	0	0	0	0	0	0	0	0
.	19.01.15-23.50.18-1-235891	34	1	1	0	0	0	0	0	0	0	0	NA	NA	NA	13	6	164	164	491	0	0	0	0	0	0	0	0	0
.	19.01.15-23.50.19-1-235892	115	4	4	1	0	1	642	3	3	0	0	NA	NA	NA	49	33	168	172	506	84	115	443	10	0	4	0.06	0	0.008
.	19.01.15-23.50.19-1-235893	84	8	8	2	0	2	642	7	7	0	0	NA	NA	NA	26	25	166	164	508	81	111	450	6	6	6	0.036	0.037	0.012
.	19.01.15-23.50.20-1-235897	131	18	18	7	0	5	660	16	16	0	0	NA	NA	NA	37	41	176	172	506	90	118	452	35	9	33	0.199	0.052	0.065
.	19.01.15-23.50.21-1-235898	34	1	1	1	0	1	0	0	0	0	0	NA	NA	NA	10	5	163	164	491	0	0	0	0	0	0	0	0	0
.	19.01.15-23.50.23-1-235899	150	14	14	1	0	1	669	13	13	0	0	NA	NA	NA	49	52	172	167	526	89	117	463	9	13	14	0.052	0.078	0.027
.	19.01.15-23.50.23-1-235900	61	4	4	0	0	0	641	3	3	0	0	NA	NA	NA	21	24	167	169	501	81	116	444	6	9	2	0.036	0.053	0.004
.	19.01.15-23.50.24-1-235901	31	1	1	1	0	1	0	0	0	0	0	NA	NA	NA	10	8	164	165	492	0	0	0	0	0	1	0	0	0.002
.	19.01.15-23.50.26-1-235902	64	2	2	1	0	1	248	1	1	0	0	NA	NA	NA	19	17	168	165	497	32	40	176	2	0	3	0.012	0	0.006
.	19.01.15-23.50.27-1-235903	64	6	6	1	0	1	633	5	5	0	0	NA	NA	NA	28	20	166	168	499	81	115	437	0	15	2	0	0.089	0.004
.	19.01.15-23.50.28-1-235904	89	7	7	1	0	1	657	6	6	0	0	NA	NA	NA	24	38	174	170	507	88	119	450	15	9	4	0.086	0.053	0.008
.	19.01.15-23.50.34-1-235920	33	1	1	1	0	1	0	0	0	0	0	NA	NA	NA	5	16	167	164	498	0	0	0	0	0	1	0	0	0.002
.	19.01.15-23.50.36-1-235921	115	14	14	4	0	3	640	12	12	0	0	NA	NA	NA	41	25	169	167	502	84	114	442	26	21	19	0.154	0.126	0.038
.	19.01.15-23.50.38-1-235922	85	7	7	0	0	0	636	6	6	0	0	NA	NA	NA	27	25	170	166	502	81	112	443	0	4	12	0	0.024	0.024
.	19.01.15-23.50.39-1-235923	120	4	4	1	0	1	664	3	3	0	0	NA	NA	NA	42	57	180	172	518	94	117	453	6	0	10	0.033	0	0.019
.	19.01.15-23.50.40-1-235924	200	29	29	3	0	2	669	26	26	0	0	NA	NA	NA	55	58	179	174	518	90	120	459	73	22	22	0.408	0.126	0.042
.	19.01.15-23.50.43-1-235925	89	4	4	1	0	1	647	1	1	0	0	NA	NA	NA	22	32	175	168	502	89	116	442	2	7	0	0.011	0.042	0
.	19.01.15-23.50.47-1-235926	66	4	4	1	0	1	629	3	3	0	0	NA	NA	NA	32	21	169	166	499	79	111	439	0	2	6	0	0.012	0.012
.	19.01.15-23.50.48-1-235927	63	2	2	0	0	0	644	1	1	0	0	NA	NA	NA	13	24	167	165	505	84	112	448	0	3	0	0	0.018	0
.	19.01.15-23.50.53-1-235928	33	1	1	0	0	0	0	0	0	0	0	NA	NA	NA	3	14	166	166	495	0	0	0	0	0	0	0	0	0
.	19.01.15-23.50.53-1-235929	94	4	4	1	0	1	658	3	3	0	0	NA	NA	NA	29	39	169	173	510	85	119	454	0	2	10	0	0.012	0.02
.	19.01.15-23.50.55-1-235931	60	3	3	0	0	0	640	2	2	0	0	NA	NA	NA	26	26	169	169	501	83	117	440	3	0	6	0.018	0	0.012
.	19.01.15-23.50.56-1-235932	89	4	4	2	0	2	644	2	2	0	0	NA	NA	NA	31	28	168	168	505	84	115	445	0	2	4	0	0.012	0.008
.	19.01.15-23.50.59-1-235936	33	1	1	0	0	0	0	0	0	0	0	NA	NA	NA	12	4	164	163	490	0	0	0	0	0	0	0	0	0
.	19.01.15-23.51.00-1-235938	87	5	5	1	0	1	643	4	4	0	0	NA	NA	NA	21	27	166	172	502	83	118	442	5	2	5	0.03	0.012	0.01
.	19.01.15-23.51.01-1-235939	62	2	2	0	0	0	199	1	1	0	0	NA	NA	NA	15	18	166	166	499	26	33	140	0	0	5	0	0	0.01
.	19.01.15-23.51.01-1-235941	184	16	16	6	0	5	686	15	15	0	0	NA	NA	NA	69	69	171	181	530	85	126	475	22	32	12	0.129	0.177	0.023
.	19.01.15-23.51.03-1-235944	90	5	5	1	0	0	643	4	4	0	0	NA	NA	NA	36	35	172	170	506	85	115	443	4	11	3	0.023	0.065	0.006
.	19.01.15-23.51.10-1-235949	240	16	16	6	0	6	677	14	14	0	0	NA	NA	NA	59	63	177	172	527	92	115	470	20	13	24	0.113	0.076	0.046
.	19.01.15-23.51.10-1-235950	88	3	3	0	0	0	644	2	2	0	0	NA	NA	NA	26	32	169	171	505	82	116	446	0	2	4	0	0.012	0.008
.	19.01.15-23.51.10-1-235951	59	3	3	1	0	1	632	2	2	0	0	NA	NA	NA	25	20	167	167	499	82	113	437	0	0	4	0	0	0.008
.	19.01.15-23.51.10-1-235952	58	2	2	1	0	1	49	1	1	0	0	NA	NA	NA	14	20	169	167	497	7	10	32	0	0	2	0	0	0.004
.	19.01.15-23.51.17-1-235959	96	13	13	2	0	2	644	12	12	0	0	NA	NA	NA	31	23	170	166	500	87	110	447	9	18	13	0.053	0.108	0.026
.	19.01.15-23.51.17-1-235960	95	13	13	2	0	2	629	11	11	0	0	NA	NA	NA	37	21	170	167	497	82	115	432	16	5	15	0.094	0.03	0.03
.	19.01.15-23.51.23-1-235964	56	2	2	0	0	0	51	1	1	0	0	NA	NA	NA	19	18	167	166	498	5	10	36	1	0	2	0.006	0	0.004
.	19.01.15-23.51.26-1-235965	32	1	1	0	0	0	0	0	0	0	0	NA	NA	NA	18	9	164	165	493	0	0	0	0	0	2	0	0	0.004
.	19.01.15-23.51.27-1-235966	108	7	7	1	0	1	645	6	6	0	0	NA	NA	NA	38	28	166	168	507	82	116	447	2	1	15	0.012	0.006	0.03
.	19.01.15-23.51.29-1-235967	62	3	3	3	0	2	643	2	2	0	0	NA	NA	NA	23	28	168	172	501	80	118	445	0	2	8	0	0.012	0.016
.	19.01.15-23.51.29-1-235968	65	4	4	2	0	2	639	3	3	0	0	NA	NA	NA	27	24	170	167	500	83	114	442	4	2	7	0.024	0.012	0.014
.	19.01.15-23.51.35-1-235984	111	5	5	3	0	2	666	4	4	0	0	NA	NA	NA	46	52	171	174	520	87	119	460	6	9	2	0.035	0.052	0.004
.	19.01.15-23.51.44-1-235985	123	7	7	1	0	1	658	5	5	0	0	NA	NA	NA	45	48	173	168	520	86	115	457	6	4	19	0.035	0.024	0.037
.	19.01.15-23.51.50-1-235986	37	1	1	0	0	0	0	0	0	0	0	NA	NA	NA	6	13	164	165	497	0	0	0	0	0	3	0	0	0.006
.	19.01.15-23.51.51-1-235987	62	2	2	0	0	0	634	1	1	0	0	NA	NA	NA	25	24	166	170	501	80	114	440	0	1	1	0	0.006	0.002
.	19.01.15-23.51.54-1-235988	148	14	14	3	0	2	666	13	13	0	0	NA	NA	NA	44	51	172	173	519	87	120	459	32	17	11	0.186	0.098	0.021
.	19.01.15-23.51.54-1-235989	147	6	6	1	0	1	667	4	4	0	0	NA	NA	NA	43	46	173	170	516	87	118	462	9	1	7	0.052	0.006	0.014
.	19.01.15-23.51.54-1-235990	61	3	3	0	0	0	639	2	2	0	0	NA	NA	NA	27	21	166	169	499	79	118	442	0	0	6	0	0	0.012
.	19.01.15-23.51.55-1-235991	88	5	5	1	0	1	651	4	4	0	0	NA	NA	NA	14	26	171	167	501	88	115	448	0	10	8	0	0.06	0.016
.	19.01.15-23.51.56-1-235993	121	11	11	5	0	1	640	8	8	0	0	NA	NA	NA	55	35	173	170	505	87	118	435	28	3	16	0.162	0.018	0.032
.	19.01.15-23.51.59-1-236004	33	1	1	0	0	0	0	0	0	0	0	NA	NA	NA	9	8	166	166	489	0	0	0	0	0	1	0	0	0.002
.	19.01.15-23.52.01-1-236007	64	2	2	2	0	2	395	1	1	0	0	NA	NA	NA	9	24	168	168	501	55	66	274	0	0	3	0	0	0.006
.	19.01.15-23.52.03-1-236010	93	4	4	0	0	0	646	3	3	0	0	NA	NA	NA	24	29	171	166	505	85	112	449	1	8	0	0.006	0.048	0
.	19.01.15-23.52.04-1-236012	59	2	2	1	0	0	636	1	1	0	0	NA	NA	NA	26	14	164	167	496	82	117	437	2	2	0	0.012	0.012	0
.	19.01.15-23.52.08-1-236016	93	4	4	1	0	1	651	3	3	0	0	NA	NA	NA	42	35	168	167	513	83	116	452	0	0	7	0	0	0.014
.	19.01.15-23.52.11-1-236017	95	8	8	3	0	2	638	6	6	0	0	NA	NA	NA	35	23	169	168	499	84	115	439	4	7	11	0.024	0.042	0.022
.	19.01.15-23.52.12-1-236019	32	1	1	1	0	1	0	0	0	0	0	NA	NA	NA	9	7	165	165	490	0	0	0	0	0	0	0	0	0
.	19.01.15-23.52.14-1-236021	66	4	4	3	0	2	637	3	3	0	0	NA	NA	NA	25	22	169	165	501	83	113	441	3	0	13	0.018	0	0.026
.	19.01.15-23.52.14-1-236023	34	1	1	0	0	0	0	0	0	0	0	NA	NA	NA	6	11	165	165	494	0	0	0	0	0	0	0	0	0
.	19.01.15-23.52.16-1-236025	61	5	5	2	0	1	644	4	4	0	0	NA	NA	NA	28	32	171	170	504	85	117	442	10	8	4	0.058	0.047	0.008
.	19.01.15-23.52.16-1-236026	90	3	3	1	0	1	649	2	2	0	0	NA	NA	NA	24	35	168	170	510	85	115	449	7	1	2	0.042	0.006	0.004
.	19.01.15-23.52.17-1-236027	174	16	16	2	0	2	679	14	14	0	0	NA	NA	NA	46	62	173	178	524	90	124	465	38	13	18	0.22	0.073	0.034
.	19.01.15-23.52.21-1-236031	90	8	8	4	0	3	640	7	7	0	0	NA	NA	NA	40	29	168	169	505	79	118	443	15	8	6	0.089	0.047	0.012
.	19.01.15-23.52.23-1-236032	60	2	2	1	0	1	647	1	1	0	0	NA	NA	NA	19	26	166	168	505	84	115	448	0	0	4	0	0	0.008
.	19.01.15-23.52.25-1-236033	172	27	27	7	0	6	673	23	23	0	0	NA	NA	NA	42	57	175	178	517	90	125	458	46	23	18	0.263	0.129	0.035
.	19.01.15-23.52.30-1-236036	62	4	4	2	0	2	635	3	3	0	0	NA	NA	NA	23	20	166	167	500	81	117	437	4	3	7	0.024	0.018	0.014
.	19.01.15-23.52.35-1-236052	70	5	5	0	0	0	551	4	4	0	0	NA	NA	NA	20	12	165	165	495	65	100	386	5	4	0	0.03	0.024	0
.	19.01.15-23.52.37-1-236053	60	3	3	1	0	1	349	2	2	0	0	NA	NA	NA	17	21	166	167	501	45	64	240	0	0	8	0	0	0.016
.	19.01.15-23.52.44-1-236054	121	18	18	7	0	5	657	16	16	0	0	NA	NA	NA	32	37	170	169	511	85	118	454	37	5	21	0.218	0.03	0.041
.	19.01.15-23.52.47-1-236055	63	2	2	1	0	1	444	1	1	0	0	NA	NA	NA	15	19	170	169	493	62	84	298	0	0	7	0	0	0.014
.	19.01.15-23.53.01-1-236063	211	30	30	15	0	8	670	27	27	0	0	NA	NA	NA	51	59	177	174	521	88	120	462	51	18	54	0.288	0.103	0.104
.	19.01.15-23.53.02-1-236075	178	14	14	5	0	3	674	11	11	0	0	NA	NA	NA	53	58	178	177	516	94	125	455	9	6	33	0.051	0.034	0.064
.	19.01.15-23.53.05-1-236079	94	15	15	5	0	4	647	13	13	0	0	NA	NA	NA	38	32	168	171	506	86	118	443	7	2	26	0.042	0.012	0.051
.	19.01.15-23.53.05-1-236080	88	4	4	1	0	1	634	3	3	0	0	NA	NA	NA	32	22	165	167	503	83	115	436	0	0	12	0	0	0.024
.	19.01.15-23.53.06-1-236081	60	2	2	1	0	1	302	1	1	0	0	NA	NA	NA	16	28	168	168	505	34	54	214	4	0	0	0.024	0	0
.	19.01.15-23.53.09-1-236083	119	13	13	3	0	3	663	12	12	0	0	NA	NA	NA	40	52	172	176	517	88	120	455	1	7	18	0.006	0.04	0.035
.	19.01.15-23.53.20-1-236091	33	1	1	0	0	0	0	0	0	0	0	NA	NA	NA	5	10	167	166	490	0	0	0	2	0	0	0.012	0	0
.	19.01.15-23.53.33-1-236107	146	11	11	1	0	0	658	9	9	0	0	NA	NA	NA	33	37	170	172	508	88	119	451	12	3	17	0.071	0.017	0.033
.	19.01.15-23.53.39-1-236108	60	2	2	0	0	0	632	1	1	0	0	NA	NA	NA	21	20	166	167	500	81	111	440	3	1	0	0.018	0.006	0
.	19.01.15-23.53.49-1-236111	118	7	7	1	0	0	640	6	6	0	0	NA	NA	NA	32	25	167	176	495	80	122	438	6	1	15	0.036	0.006	0.03
.	19.01.15-23.53.49-1-236112	34	1	1	0	0	0	0	0	0	0	0	NA	NA	NA	7	8	164	163	494	0	0	0	0	2	0	0	0.012	0
.	19.01.15-23.53.55-1-236113	60	2	2	1	0	1	640	1	1	0	0	NA	NA	NA	25	27	173	163	504	86	110	444	0	8	0	0	0.049	0
.	19.01.15-23.53.55-1-236115	148	16	16	5	0	5	651	14	14	0	0	NA	NA	NA	38	38	172	168	511	84	115	452	7	10	29	0.041	0.06	0.057
.	19.01.15-23.53.58-1-236126	62	2	2	1	0	1	636	1	1	0	0	NA	NA	NA	27	23	167	167	502	82	115	439	3	0	4	0.018	0	0.008
.	19.01.15-23.53.59-1-236127	37	1	1	0	0	0	0	0	0	0	0	NA	NA	NA	12	4	166	163	488	0	0	0	0	0	3	0	0	0.006
.	19.01.15-23.54.00-1-236129	143	19	19	9	0	6	667	18	18	0	0	NA	NA	NA	32	48	174	174	513	89	122	456	40	29	12	0.23	0.167	0.023
.	19.01.15-23.54.07-1-236137	121	11	11	5	0	4	659	8	8	0	0	NA	NA	NA	40	47	170	172	518	88	117	454	4	11	21	0.024	0.064	0.041
.	19.01.15-23.54.10-1-236138	150	13	13	7	0	5	679	11	11	0	0	NA	NA	NA	46	64	173	177	527	85	123	471	18	0	19	0.104	0	0.036
.	19.01.15-23.54.11-1-236139	91	6	6	1	0	0	643	3	3	0	0	NA	NA	NA	27	26	168	168	503	84	114	445	3	0	13	0.018	0	0.026
.	19.01.15-23.54.20-1-236144	34	1	1	0	0	0	0	0	0	0	0	NA	NA	NA	16	20	166	168	499	0	0	0	0	0	3	0	0	0.006
.	19.01.15-23.54.25-1-236148	96	5	5	0	0	0	653	3	3	0	0	NA	NA	NA	28	34	168	170	509	81	118	454	3	4	4	0.018	0.024	0.008
.	19.01.15-23.54.30-1-236149	153	6	6	3	0	3	658	4	4	0	0	NA	NA	NA	56	50	173	175	515	84	118	456	11	9	6	0.064	0.051	0.012
.	19.01.15-23.54.31-1-236150	61	3	3	0	0	0	640	2	2	0	0	NA	NA	NA	22	21	168	168	498	84	114	442	1	0	7	0.006	0	0.014
.	19.01.15-23.54.44-1-236166	30	1	1	0	0	0	0	0	0	0	0	NA	NA	NA	5	7	165	164	491	0	0	0	0	0	2	0	0	0.004
.	19.01.15-23.54.47-1-236167	89	7	7	2	0	1	641	6	6	0	0	NA	NA	NA	32	35	169	174	505	82	116	443	16	3	9	0.095	0.017	0.018
.	19.01.15-23.54.59-1-236174	209	15	15	3	0	3	674	14	14	0	0	NA	NA	NA	55	60	175	172	526	90	119	465	17	16	22	0.097	0.093	0.042
.	19.01.15-23.55.01-1-236177	90	7	7	2	0	1	642	6	6	0	0	NA	NA	NA	25	23	169	169	498	84	117	441	0	0	17	0	0	0.034
.	19.01.15-23.55.02-1-236179	63	3	3	1	0	1	637	2	2	0	0	NA	NA	NA	28	20	167	168	498	85	113	439	4	5	4	0.024	0.03	0.008
.	19.01.15-23.55.05-1-236182	38	1	1	1	0	1	0	0	0	0	0	NA	NA	NA	11	11	166	163	495	0	0	0	0	0	0	0	0	0
.	19.01.15-23.55.09-1-236186	63	3	3	0	0	0	630	1	1	0	0	NA	NA	NA	21	16	167	164	498	81	108	441	4	0	1	0.024	0	0.002
.	19.01.15-23.55.10-1-236187	88	5	5	1	0	1	643	4	4	0	0	NA	NA	NA	20	29	167	168	507	81	114	448	0	3	9	0	0.018	0.018
.	19.01.15-23.55.13-1-236190	55	2	2	0	0	0	300	1	1	0	0	NA	NA	NA	19	10	165	164	494	37	59	204	3	0	0	0.018	0	0
.	19.01.15-23.55.13-1-236192	115	6	6	2	0	1	666	5	5	0	0	NA	NA	NA	24	39	171	171	510	89	119	458	3	10	6	0.018	0.058	0.012
.	19.01.15-23.55.16-1-236194	138	16	16	3	0	2	654	14	14	0	0	NA	NA	NA	36	42	174	170	511	85	118	451	29	21	13	0.167	0.124	0.025
.	19.01.15-23.55.22-1-236198	117	11	11	8	0	6	656	10	10	0	0	NA	NA	NA	37	46	173	171	515	86	119	451	14	5	19	0.081	0.029	0.037
.	19.01.15-23.55.24-1-236199	36	1	1	0	0	0	0	0	0	0	0	NA	NA	NA	11	6	164	164	491	0	0	0	0	0	1	0	0	0.002
.	19.01.15-23.55.24-1-236200	35	1	1	1	0	1	0	0	0	0	0	NA	NA	NA	10	15	166	163	499	0	0	0	0	0	3	0	0	0.006
.	19.01.15-23.55.27-1-236201	113	6	6	1	0	0	647	5	5	0	0	NA	NA	NA	30	36	167	177	505	80	120	447	9	6	3	0.054	0.034	0.006
.	19.01.15-23.55.27-1-236202	92	5	5	2	0	1	648	4	4	0	0	NA	NA	NA	28	29	168	171	503	81	119	448	4	4	8	0.024	0.023	0.016
.	19.01.15-23.55.27-1-236203	113	14	14	3	0	2	656	11	11	0	0	NA	NA	NA	36	40	170	170	513	83	117	456	7	9	22	0.041	0.053	0.043
.	19.01.15-23.55.28-1-236204	62	2	2	0	0	0	634	1	1	0	0	NA	NA	NA	20	17	168	164	498	84	112	438	0	7	0	0	0.043	0
.	19.01.15-23.55.32-1-236220	207	21	21	7	0	4	676	20	20	0	0	NA	NA	NA	80	58	180	171	520	95	118	463	41	22	30	0.228	0.129	0.058
.	19.01.15-23.55.35-1-236221	85	3	3	0	0	0	650	2	2	0	0	NA	NA	NA	24	29	170	171	501	88	121	441	6	1	2	0.035	0.006	0.004
.	19.01.15-23.55.41-1-236222	113	8	8	1	0	1	642	7	7	0	0	NA	NA	NA	41	43	176	173	507	86	114	442	3	10	12	0.017	0.058	0.024
.	19.01.15-23.55.44-1-236223	64	3	3	0	0	0	644	2	2	0	0	NA	NA	NA	21	24	169	172	496	87	116	441	4	7	0	0.024	0.041	0
.	19.01.15-23.55.44-1-236224	179	19	19	8	0	5	663	18	18	0	0	NA	NA	NA	60	49	171	174	517	87	120	456	4	40	24	0.023	0.23	0.046
.	19.01.15-23.55.44-1-236225	123	9	9	2	0	2	662	7	7	0	0	NA	NA	NA	44	49	172	175	515	88	120	454	4	17	9	0.023	0.097	0.017
.	19.01.15-23.55.48-1-236226	143	6	6	0	0	0	656	5	5	0	0	NA	NA	NA	47	41	172	172	510	87	119	450	5	6	1	0.029	0.035	0.002
.	19.01.15-23.55.51-1-236227	187	12	12	3	0	2	669	11	11	0	0	NA	NA	NA	46	54	172	177	518	90	124	455	10	8	15	0.058	0.045	0.029
.	19.01.15-23.55.53-1-236228	57	2	2	0	0	0	0	1	1	0	0	NA	NA	NA	12	15	164	165	499	0	0	0	0	2	0	0	0.012	0
.	19.01.15-23.55.57-1-236231	62	2	2	0	0	0	102	1	1	0	0	NA	NA	NA	23	15	166	164	498	11	17	74	0	4	0	0	0.024	0
.	19.01.15-23.55.57-1-236232	30	1	1	0	0	0	0	0	0	0	0	NA	NA	NA	8	7	165	164	491	0	0	0	0	0	0	0	0	0
.	19.01.15-23.55.59-1-236235	29	1	1	0	0	0	0	0	0	0	0	NA	NA	NA	8	8	164	166	491	0	0	0	0	0	1	0	0	0.002
.	19.01.15-23.56.00-1-236244	229	11	11	4	0	3	687	10	10	0	0	NA	NA	NA	54	68	179	175	527	94	123	470	20	10	18	0.112	0.057	0.034
.	19.01.15-23.56.01-1-236246	85	4	4	1	0	1	643	3	3	0	0	NA	NA	NA	32	31	169	167	508	84	113	446	4	0	11	0.024	0	0.022
.	19.01.15-23.56.03-1-236249	109	6	6	2	0	2	639	3	3	0	0	NA	NA	NA	28	27	167	166	507	82	111	446	2	5	4	0.012	0.03	0.008
.	19.01.15-23.56.07-1-236254	150	17	17	2	0	1	665	15	15	0	0	NA	NA	NA	42	41	171	169	514	86	121	458	11	2	19	0.064	0.012	0.037
.	19.01.15-23.56.07-1-236255	87	3	3	0	0	0	641	2	2	0	0	NA	NA	NA	37	29	167	169	506	82	116	443	0	0	8	0	0	0.016
.	19.01.15-23.56.08-1-236256	32	1	1	0	0	0	0	0	0	0	0	NA	NA	NA	3	8	164	165	492	0	0	0	1	0	0	0.006	0	0
.	19.01.15-23.56.11-1-236257	145	15	15	6	0	5	654	14	14	0	0	NA	NA	NA	52	41	170	173	511	85	118	451	17	7	26	0.1	0.04	0.051
.	19.01.15-23.56.14-1-236264	90	6	6	0	0	0	652	4	4	0	0	NA	NA	NA	26	33	171	171	504	90	117	445	1	4	10	0.006	0.023	0.02
.	19.01.15-23.56.16-1-236265	290	21	21	7	0	3	705	17	17	0	0	NA	NA	NA	76	88	189	176	536	107	121	477	40	12	36	0.212	0.068	0.067
.	19.01.15-23.56.17-1-236266	124	6	6	3	0	3	655	5	5	0	0	NA	NA	NA	36	43	169	173	514	84	118	453	5	13	7	0.03	0.075	0.014
.	19.01.15-23.56.23-1-236272	144	9	9	1	0	1	650	7	7	0	0	NA	NA	NA	56	42	169	173	513	84	119	447	6	2	21	0.036	0.012	0.041
.	19.01.15-23.56.23-1-236273	229	39	39	14	0	11	690	35	35	0	0	NA	NA	NA	75	78	177	176	538	92	120	478	82	60	20	0.463	0.341	0.037
.	19.01.15-23.56.26-1-236282	32	1	1	0	0	0	0	0	0	0	0	NA	NA	NA	10	4	163	164	490	0	0	0	0	0	1	0	0	0.002
.	19.01.15-23.56.30-1-236283	64	4	4	2	0	2	638	3	3	0	0	NA	NA	NA	21	22	167	168	500	84	114	440	0	0	15	0	0	0.03
.	19.01.15-23.56.32-1-236284	85	4	4	1	0	1	638	2	2	0	0	NA	NA	NA	25	31	171	169	504	84	112	442	6	0	6	0.035	0	0.012
.	19.01.15-23.56.36-1-236300	35	1	1	0	0	0	0	0	0	0	0	NA	NA	NA	13	12	165	167	493	0	0	0	0	0	0	0	0	0
.	19.01.15-23.56.36-1-236301	90	6	6	1	0	1	644	5	5	0	0	NA	NA	NA	27	31	167	173	504	80	118	446	3	11	4	0.018	0.064	0.008
.	19.01.15-23.56.38-1-236302	119	6	6	3	0	2	644	4	4	0	0	NA	NA	NA	39	30	171	168	504	86	115	443	0	5	17	0	0.03	0.034
.	19.01.15-23.56.44-1-236303	68	2	2	0	0	0	642	1	1	0	0	NA	NA	NA	17	22	166	167	502	82	115	445	0	0	4	0	0	0.008
.	19.01.15-23.56.45-1-236304	94	4	4	1	0	1	639	3	3	0	0	NA	NA	NA	26	27	171	165	504	86	114	439	1	0	7	0.006	0	0.014
.	19.01.15-23.56.47-1-236305	63	4	4	1	0	1	0	3	3	0	0	NA	NA	NA	22	15	166	164	498	0	0	0	1	0	6	0.006	0	0.012
.	19.01.15-23.56.49-1-236306	92	4	4	1	0	0	652	3	3	0	0	NA	NA	NA	35	39	173	171	508	84	118	450	8	0	7	0.046	0	0.014
.	19.01.15-23.56.52-1-236307	65	2	2	0	0	0	397	1	1	0	0	NA	NA	NA	13	18	165	170	496	55	71	271	0	3	3	0	0.018	0.006
.	19.01.15-23.56.52-1-236308	60	2	2	0	0	0	349	1	1	0	0	NA	NA	NA	17	21	165	167	502	47	59	243	0	0	3	0	0	0.006
.	19.01.15-23.56.53-1-236309	85	4	4	1	0	1	636	3	3	0	0	NA	NA	NA	21	22	167	170	498	80	116	440	0	2	8	0	0.012	0.016
.	19.01.15-23.56.56-1-236311	37	1	1	0	0	0	0	0	0	0	0	NA	NA	NA	13	9	164	164	494	0	0	0	0	0	4	0	0	0.008
.	19.01.15-23.56.57-1-236313	146	9	9	1	0	1	648	8	8	0	0	NA	NA	NA	50	42	173	173	509	84	118	446	19	5	13	0.11	0.029	0.026
.	19.01.15-23.56.59-1-236316	35	1	1	0	0	0	0	0	0	0	0	NA	NA	NA	11	7	163	165	492	0	0	0	0	0	1	0	0	0.002
.	19.01.15-23.57.01-1-236319	61	3	3	2	0	1	634	2	2	0	0	NA	NA	NA	26	16	164	166	499	81	110	443	5	7	0	0.03	0.042	0
.	19.01.15-23.57.01-1-236321	32	1	1	0	0	0	0	0	0	0	0	NA	NA	NA	8	11	166	164	494	0	0	0	0	0	2	0	0	0.004
.	19.01.15-23.57.03-1-236323	144	16	16	3	0	3	659	14	14	0	0	NA	NA	NA	52	56	173	175	521	87	121	451	7	11	26	0.04	0.063	0.05
.	19.01.15-23.57.03-1-236325	124	6	6	2	0	1	645	5	5	0	0	NA	NA	NA	44	37	171	169	510	83	116	446	10	3	8	0.058	0.018	0.016
.	19.01.15-23.57.04-1-236326	63	5	5	0	0	0	638	4	4	0	0	NA	NA	NA	22	17	165	166	499	82	113	443	1	12	0	0.006	0.072	0
.	19.01.15-23.57.16-1-236334	207	18	18	9	0	7	679	17	17	0	0	NA	NA	NA	66	66	180	179	520	95	125	459	47	10	23	0.261	0.056	0.044
.	19.01.15-23.57.16-1-236335	62	2	2	1	0	1	347	0	0	0	0	NA	NA	NA	16	24	168	166	503	46	66	235	5	0	0	0.03	0	0
.	19.01.15-23.57.21-1-236339	134	12	12	2	0	2	661	10	10	0	0	NA	NA	NA	33	42	173	171	511	87	121	453	12	7	16	0.069	0.041	0.031
.	19.01.15-23.57.21-1-236340	61	3	3	0	0	0	640	2	2	0	0	NA	NA	NA	26	26	170	167	502	81	111	448	2	8	0	0.012	0.048	0
.	19.01.15-23.57.26-1-236341	60	2	2	1	0	1	640	1	1	0	0	NA	NA	NA	23	23	169	171	496	85	116	439	0	0	6	0	0	0.012
.	19.01.15-23.57.33-1-236359	124	19	19	8	0	8	650	17	17	0	0	NA	NA	NA	51	43	172	168	516	86	111	453	18	21	35	0.105	0.125	0.068
.	19.01.15-23.57.34-1-236360	90	6	6	0	0	0	641	5	5	0	0	NA	NA	NA	29	24	172	168	497	85	116	440	10	2	3	0.058	0.012	0.006
.	19.01.15-23.57.36-1-236361	59	2	2	0	0	0	636	1	1	0	0	NA	NA	NA	32	24	169	166	502	83	113	440	3	0	2	0.018	0	0.004
.	19.01.15-23.57.38-1-236362	91	8	8	1	0	1	645	6	6	0	0	NA	NA	NA	31	27	168	166	506	85	114	446	11	14	6	0.065	0.084	0.012
.	19.01.15-23.57.40-1-236363	97	7	7	1	0	1	653	5	5	0	0	NA	NA	NA	40	38	171	169	511	87	116	450	8	9	4	0.047	0.053	0.008
.	19.01.15-23.57.45-1-236364	88	4	4	1	0	1	644	3	3	0	0	NA	NA	NA	28	24	169	165	503	84	112	448	1	0	11	0.006	0	0.022
.	19.01.15-23.57.49-1-236365	92	5	5	0	0	0	639	4	4	0	0	NA	NA	NA	23	25	168	170	500	80	116	443	5	4	8	0.03	0.024	0.016
.	19.01.15-23.57.50-1-236366	63	3	3	1	0	1	649	1	1	0	0	NA	NA	NA	17	25	167	170	501	82	119	448	4	1	2	0.024	0.006	0.004
.	19.01.15-23.57.50-1-236367	34	1	1	1	0	1	0	0	0	0	0	NA	NA	NA	7	4	163	165	489	0	0	0	0	0	2	0	0	0.004
.	19.01.15-23.57.53-1-236368	86	8	8	1	0	1	641	6	6	0	0	NA	NA	NA	32	30	166	169	508	81	116	444	3	10	3	0.018	0.059	0.006
.	19.01.15-23.57.53-1-236369	61	2	2	0	0	0	628	1	1	0	0	NA	NA	NA	37	18	165	166	500	79	113	436	0	0	2	0	0	0.004
.	19.01.15-23.57.56-1-236371	57	2	2	0	0	0	0	1	1	0	0	NA	NA	NA	22	22	166	166	503	0	0	0	1	0	3	0.006	0	0.006
.	19.01.15-23.57.59-1-236375	92	6	6	2	0	1	633	4	4	0	0	NA	NA	NA	38	26	166	169	504	83	111	439	0	10	9	0	0.059	0.018
.	19.01.15-23.57.59-1-236376	216	36	36	5	0	4	691	31	31	0	0	NA	NA	NA	69	74	176	177	534	92	124	475	58	30	37	0.33	0.169	0.069
.	19.01.15-23.58.00-1-236378	36	1	1	0	0	0	0	0	0	0	0	NA	NA	NA	8	8	163	166	492	0	0	0	0	0	1	0	0	0.002
.	19.01.15-23.58.02-1-236389	34	1	1	0	0	0	0	0	0	0	0	NA	NA	NA	10	13	166	164	496	0	0	0	0	0	1	0	0	0.002
.	19.01.15-23.58.03-1-236390	125	7	7	2	0	2	667	6	6	0	0	NA	NA	NA	46	48	169	169	523	86	116	465	12	11	1	0.071	0.065	0.002
.	19.01.15-23.58.03-1-236391	148	17	17	6	0	4	666	15	15	0	0	NA	NA	NA	43	53	174	178	514	88	121	457	36	1	17	0.207	0.006	0.033
.	19.01.15-23.58.04-1-236393	32	1	1	0	0	0	0	0	0	0	0	NA	NA	NA	9	9	166	165	491	0	0	0	0	0	1	0	0	0.002
.	19.01.15-23.58.05-1-236394	88	6	6	2	0	2	655	5	5	0	0	NA	NA	NA	32	45	169	169	520	85	113	457	3	1	10	0.018	0.006	0.019
.	19.01.15-23.58.05-1-236396	34	1	1	0	0	0	0	0	0	0	0	NA	NA	NA	7	3	164	163	489	0	0	0	0	0	1	0	0	0.002
.	19.01.15-23.58.07-1-236399	153	23	23	5	0	5	660	21	21	0	0	NA	NA	NA	44	46	172	174	513	88	120	452	27	22	27	0.157	0.126	0.053
.	19.01.15-23.58.07-1-236400	153	8	8	1	0	1	668	6	6	0	0	NA	NA	NA	67	49	172	173	517	89	121	458	8	4	20	0.047	0.023	0.039
.	19.01.15-23.58.13-1-236403	113	7	7	2	0	2	656	6	6	0	0	NA	NA	NA	45	46	170	168	521	85	115	456	7	8	6	0.041	0.048	0.012
.	19.01.15-23.58.16-1-236406	34	1	1	0	0	0	0	0	0	0	0	NA	NA	NA	16	8	165	165	491	0	0	0	0	0	1	0	0	0.002
.	19.01.15-23.58.18-1-236407	96	8	8	1	0	1	637	6	6	0	0	NA	NA	NA	20	22	166	169	500	82	117	438	1	7	5	0.006	0.041	0.01
.	19.01.15-23.58.21-1-236411	59	2	2	0	0	0	639	1	1	0	0	NA	NA	NA	21	21	164	165	505	80	113	446	1	0	7	0.006	0	0.014
.	19.01.15-23.58.23-1-236412	87	4	4	0	0	0	633	2	2	0	0	NA	NA	NA	42	32	168	170	507	82	114	437	1	4	9	0.006	0.024	0.018
.	19.01.15-23.58.29-1-236417	88	6	6	1	0	1	650	5	5	0	0	NA	NA	NA	33	31	167	171	506	83	119	448	0	1	13	0	0.006	0.026
.	19.01.15-23.58.30-1-236418	116	6	6	2	0	2	655	5	5	0	0	NA	NA	NA	30	41	172	173	509	87	119	449	7	0	9	0.041	0	0.018
.	19.01.15-23.58.31-1-236419	180	14	14	5	0	3	664	12	12	0	0	NA	NA	NA	56	49	176	173	513	90	120	454	34	5	21	0.193	0.029	0.041
.	19.01.15-23.58.35-1-236435	60	3	3	0	0	0	641	2	2	0	0	NA	NA	NA	27	32	172	171	502	85	116	440	0	0	9	0	0	0.018
.	19.01.15-23.58.36-1-236436	185	22	22	5	0	4	657	20	20	0	0	NA	NA	NA	55	43	175	170	511	87	115	455	15	25	41	0.086	0.147	0.08
.	19.01.15-23.58.40-1-236437	152	18	18	5	0	5	651	15	15	0	0	NA	NA	NA	55	40	175	171	507	89	118	444	18	4	29	0.103	0.023	0.057
.	19.01.15-23.58.47-1-236440	140	14	14	1	0	1	652	11	11	0	0	NA	NA	NA	34	32	169	170	506	83	117	452	6	12	13	0.036	0.071	0.026
.	19.01.15-23.58.54-1-236441	97	8	8	1	0	1	649	6	6	0	0	NA	NA	NA	21	29	169	167	506	83	114	452	2	17	7	0.012	0.102	0.014
.	19.01.15-23.58.54-1-236442	119	7	7	1	0	1	652	6	6	0	0	NA	NA	NA	35	34	175	164	508	89	114	449	4	3	6	0.023	0.018	0.012
.	19.01.15-23.58.59-1-236447	88	3	3	1	0	1	644	2	2	0	0	NA	NA	NA	22	31	169	169	506	82	116	446	0	0	10	0	0	0.02
.	19.01.15-23.59.09-1-236456	146	10	10	2	0	1	659	8	8	0	0	NA	NA	NA	42	44	167	171	519	84	117	458	7	14	8	0.042	0.082	0.015
.	19.01.15-23.59.14-1-236460	119	6	6	2	0	2	642	5	5	0	0	NA	NA	NA	36	27	170	166	504	83	116	443	1	8	7	0.006	0.048	0.014
.	19.01.15-23.59.20-1-236466	60	2	2	0	0	0	152	1	1	0	0	NA	NA	NA	16	19	166	166	500	18	24	110	0	5	1	0	0.03	0.002
.	19.01.15-23.59.20-1-236467	136	5	5	2	0	1	671	4	4	0	0	NA	NA	NA	20	49	169	175	518	85	124	462	14	0	2	0.083	0	0.004
.	19.01.15-23.59.21-1-236468	116	7	7	3	0	2	648	6	6	0	0	NA	NA	NA	32	27	166	170	504	82	118	448	7	4	3	0.042	0.024	0.006
.	19.01.15-23.59.28-1-236469	34	1	1	0	0	0	0	0	0	0	0	NA	NA	NA	8	9	165	164	493	0	0	0	0	0	1	0	0	0.002
.	19.01.15-23.59.34-1-236485	151	12	12	3	0	3	663	10	10	0	0	NA	NA	NA	29	40	170	173	510	86	121	456	18	12	7	0.106	0.069	0.014
.	19.01.15-23.59.37-1-236486	34	1	1	0	0	0	0	0	0	0	0	NA	NA	NA	10	10	165	163	495	0	0	0	0	0	3	0	0	0.006
.	19.01.15-23.59.37-1-236487	33	1	1	0	0	0	0	0	0	0	0	NA	NA	NA	13	11	164	166	494	0	0	0	0	0	0	0	0	0
.	19.01.15-23.59.37-1-236488	149	9	9	2	0	1	652	8	8	0	0	NA	NA	NA	42	39	173	170	509	88	117	447	3	11	11	0.017	0.065	0.022
.	19.01.15-23.59.37-1-236489	181	19	19	6	0	6	649	17	17	0	0	NA	NA	NA	65	38	167	169	515	84	111	454	23	10	27	0.138	0.059	0.052
.	19.01.15-23.59.39-1-236490	146	35	35	8	0	5	643	31	31	0	0	NA	NA	NA	47	33	169	168	509	81	114	448	41	31	35	0.243	0.185	0.069
.	19.01.15-23.59.39-1-236491	64	2	2	1	0	1	642	1	1	0	0	NA	NA	NA	27	27	170	167	503	84	116	442	0	0	5	0	0	0.01
.	19.01.15-23.59.39-1-236492	152	17	17	6	0	5	673	16	16	0	0	NA	NA	NA	48	49	173	173	516	90	121	462	40	0	21	0.231	0	0.041
.	19.01.15-23.59.39-1-236493	96	5	5	0	0	0	642	4	4	0	0	NA	NA	NA	26	27	167	167	506	82	113	447	9	3	0	0.054	0.018	0
.	19.01.15-23.59.41-1-236494	67	2	2	1	0	1	354	0	0	0	0	NA	NA	NA	19	22	164	165	506	41	61	252	0	0	4	0	0	0.008
.	19.01.15-23.59.52-1-236495	142	6	6	1	0	0	663	5	5	0	0	NA	NA	NA	49	46	174	176	509	85	124	454	9	0	9	0.052	0	0.018
.	19.01.15-23.59.52-1-236496	147	30	30	9	0	8	660	26	26	0	0	NA	NA	NA	34	45	168	175	515	85	123	452	29	22	39	0.173	0.126	0.076
.	19.01.15-23.59.57-1-236499	210	10	10	4	0	3	666	9	9	0	0	NA	NA	NA	60	51	171	174	519	83	120	463	23	23	19	0.135	0.132	0.037
.	19.01.15-23.59.59-1-236504	91	5	5	0	0	0	651	4	4	0	0	NA	NA	NA	23	32	168	171	506	85	117	449	0	5	4	0	0.029	0.008
.	19.01.16-00.00.01-1-236507	89	8	8	5	0	4	654	6	6	0	0	NA	NA	NA	37	37	171	168	511	84	116	454	11	1	11	0.064	0.006	0.022
.	19.01.16-00.00.06-1-236524	115	9	9	2	0	2	646	5	5	0	0	NA	NA	NA	42	39	173	169	510	89	111	446	0	28	15	0	0.166	0.029
.	19.01.16-00.00.09-1-236526	87	4	4	0	0	0	645	3	3	0	0	NA	NA	NA	35	28	171	169	501	84	116	445	8	4	2	0.047	0.024	0.004
.	19.01.16-00.00.11-1-236528	121	8	8	0	0	0	662	6	6	0	0	NA	NA	NA	39	44	174	174	509	86	122	454	10	10	20	0.057	0.057	0.039
.	19.01.16-00.00.15-1-236532	116	9	9	2	0	2	643	6	6	0	0	NA	NA	NA	28	27	167	173	500	81	121	441	9	10	3	0.054	0.058	0.006
.	19.01.16-00.00.20-1-236536	99	14	14	2	0	2	649	12	12	0	0	NA	NA	NA	37	37	173	170	507	86	114	449	20	7	9	0.116	0.041	0.018
.	19.01.16-00.00.24-1-236537	33	1	1	0	0	0	0	0	0	0	0	NA	NA	NA	9	8	163	165	493	0	0	0	4	0	0	0.025	0	0
.	19.01.16-00.00.25-1-236538	60	4	4	0	0	0	641	3	3	0	0	NA	NA	NA	21	22	166	169	500	82	116	443	5	4	0	0.03	0.024	0
.	19.01.16-00.00.26-1-236539	208	17	17	5	0	4	690	14	14	0	0	NA	NA	NA	65	74	174	181	532	91	126	473	41	26	14	0.236	0.144	0.026
.	19.01.16-00.00.27-1-236540	67	2	2	0	0	0	628	1	1	0	0	NA	NA	NA	26	15	168	163	497	82	112	434	0	0	3	0	0	0.006
.	19.01.16-00.00.28-1-236541	143	10	10	0	0	0	658	8	8	0	0	NA	NA	NA	42	44	175	171	511	88	118	452	9	29	16	0.051	0.17	0.031
.	19.01.16-00.00.34-1-236557	63	2	2	0	0	0	638	1	1	0	0	NA	NA	NA	31	23	169	170	497	83	117	438	0	2	3	0	0.012	0.006
.	19.01.16-00.00.35-1-236558	34	1	1	0	0	0	0	0	0	0	0	NA	NA	NA	11	10	165	163	495	0	0	0	0	0	3	0	0	0.006
.	19.01.16-00.00.37-1-236559	87	3	3	1	0	1	646	2	2	0	0	NA	NA	NA	31	29	167	171	504	83	119	444	0	4	7	0	0.023	0.014
.	19.01.16-00.00.38-1-236560	184	25	25	5	0	5	675	22	22	0	0	NA	NA	NA	64	61	181	173	520	96	118	461	34	34	17	0.188	0.197	0.033
.	19.01.16-00.00.39-1-236561	119	6	6	3	0	3	660	4	4	0	0	NA	NA	NA	37	47	171	175	514	86	121	453	3	4	5	0.018	0.023	0.01
.	19.01.16-00.00.41-1-236562	65	4	4	0	0	0	637	2	2	0	0	NA	NA	NA	27	22	171	164	500	82	113	442	9	2	3	0.053	0.012	0.006
.	19.01.16-00.00.42-1-236563	301	29	29	10	0	6	689	27	27	0	0	NA	NA	NA	92	77	175	181	534	92	126	471	65	22	43	0.371	0.122	0.081
.	19.01.16-00.00.48-1-236564	63	2	2	0	0	0	603	1	1	0	0	NA	NA	NA	18	16	168	164	497	79	103	421	0	2	0	0	0.012	0
.	19.01.16-00.00.57-1-236567	146	21	21	6	0	3	657	18	18	0	0	NA	NA	NA	55	43	167	171	518	84	117	456	16	6	32	0.096	0.035	0.062
.	19.01.16-00.00.59-1-236570	302	27	27	9	0	8	713	24	24	0	0	NA	NA	NA	99	101	183	185	546	101	132	480	53	37	21	0.29	0.2	0.038
.	19.01.16-00.01.00-1-236572	91	7	7	2	0	1	650	6	6	0	0	NA	NA	NA	31	34	169	172	506	84	119	447	0	2	12	0	0.012	0.024
.	19.01.16-00.01.02-1-236609	61	2	2	1	0	1	643	0	0	0	0	NA	NA	NA	27	30	167	172	504	81	117	445	1	2	0	0.006	0.012	0
.	19.01.16-00.01.07-1-236635	148	11	11	2	0	1	662	10	10	0	0	NA	NA	NA	50	51	171	173	520	86	119	457	11	15	11	0.064	0.087	0.021
.	19.01.16-00.01.16-1-236662	62	2	2	1	0	1	351	1	1	0	0	NA	NA	NA	16	15	163	168	497	39	61	251	0	3	2	0	0.018	0.004
.	19.01.16-00.01.20-1-236666	33	1	1	0	0	0	0	0	0	0	0	NA	NA	NA	10	7	166	164	490	0	0	0	0	0	1	0	0	0.002
.	19.01.16-00.01.22-1-236667	155	11	11	5	0	4	670	9	9	0	0	NA	NA	NA	49	57	177	172	521	91	118	461	17	18	7	0.096	0.105	0.013
.	19.01.16-00.01.27-1-236668	146	8	8	2	0	2	664	7	7	0	0	NA	NA	NA	42	46	173	171	515	90	116	458	2	4	13	0.012	0.023	0.025
.	19.01.16-00.01.27-1-236669	88	4	4	1	0	1	645	3	3	0	0	NA	NA	NA	33	29	172	169	501	88	116	441	1	7	3	0.006	0.041	0.006
.	19.01.16-00.01.34-1-236685	36	1	1	0	0	0	0	0	0	0	0	NA	NA	NA	11	9	164	165	493	0	0	0	0	0	1	0	0	0.002
.	19.01.16-00.01.35-1-236686	87	7	7	4	0	3	654	6	6	0	0	NA	NA	NA	32	40	172	167	514	86	114	454	1	14	4	0.006	0.084	0.008
.	19.01.16-00.01.36-1-236687	122	9	9	8	0	6	667	7	7	0	0	NA	NA	NA	30	51	172	172	520	86	114	467	3	8	14	0.017	0.047	0.027
.	19.01.16-00.01.37-1-236688	70	6	6	4	0	4	639	4	4	0	0	NA	NA	NA	26	27	170	169	501	84	113	442	3	4	8	0.018	0.024	0.016
.	19.01.16-00.01.40-1-236689	146	19	19	4	0	2	673	17	17	0	0	NA	NA	NA	50	61	176	172	526	92	118	463	16	7	31	0.091	0.041	0.059
.	19.01.16-00.01.42-1-236690	84	9	9	3	0	2	641	7	7	0	0	NA	NA	NA	21	23	168	169	499	83	115	443	2	7	14	0.012	0.041	0.028
.	19.01.16-00.01.46-1-236691	87	4	4	2	0	2	638	3	3	0	0	NA	NA	NA	33	27	170	169	501	82	114	442	10	2	0	0.059	0.012	0
.	19.01.16-00.02.00-1-236698	343	17	17	7	0	6	702	15	15	0	0	NA	NA	NA	105	91	177	186	541	91	132	479	28	13	18	0.158	0.07	0.033
.	19.01.16-00.02.00-1-236699	172	17	17	1	0	1	670	15	15	0	0	NA	NA	NA	55	53	173	176	517	88	124	458	25	20	14	0.145	0.114	0.027
.	19.01.16-00.02.01-1-236700	91	8	8	1	0	1	638	6	6	0	0	NA	NA	NA	17	24	172	167	498	84	114	440	12	8	1	0.07	0.048	0.002
.	19.01.16-00.02.02-1-236702	114	14	14	7	0	6	653	13	13	0	0	NA	NA	NA	38	39	169	169	514	87	117	449	5	7	25	0.03	0.041	0.049
.	19.01.16-00.02.03-1-236704	119	5	5	2	0	1	655	4	4	0	0	NA	NA	NA	52	42	174	173	508	88	119	448	0	2	10	0	0.012	0.02
.	19.01.16-00.02.09-1-236716	153	6	6	2	0	2	673	5	5	0	0	NA	NA	NA	51	65	179	176	523	94	121	458	13	6	7	0.073	0.034	0.013
.	19.01.16-00.02.13-1-236718	149	14	14	2	0	2	663	13	13	0	0	NA	NA	NA	37	47	169	176	515	85	124	454	30	4	15	0.178	0.023	0.029
.	19.01.16-00.02.15-1-236722	265	12	12	4	0	2	692	11	11	0	0	NA	NA	NA	64	73	172	175	539	88	123	481	15	16	6	0.087	0.091	0.011
.	19.01.16-00.02.19-1-236723	185	12	12	5	0	3	669	10	10	0	0	NA	NA	NA	52	53	176	167	523	88	116	465	26	16	14	0.148	0.096	0.027
.	19.01.16-00.02.19-1-236727	61	2	2	0	0	0	636	1	1	0	0	NA	NA	NA	22	20	167	164	502	84	112	440	0	0	9	0	0	0.018
.	19.01.16-00.02.26-1-236728	186	19	19	5	0	3	673	16	16	0	0	NA	NA	NA	64	57	175	174	521	90	123	460	36	24	26	0.206	0.138	0.05
.	19.01.16-00.02.27-1-236729	154	17	17	5	0	5	666	13	13	0	0	NA	NA	NA	41	45	167	176	515	86	124	456	15	23	22	0.09	0.131	0.043
.	19.01.16-00.02.33-1-236732	173	13	13	3	0	2	666	12	12	0	0	NA	NA	NA	52	58	181	177	513	94	120	452	12	12	11	0.066	0.068	0.021
.	19.01.16-00.02.33-1-236748	58	2	2	0	0	0	639	1	1	0	0	NA	NA	NA	25	24	170	169	498	83	117	439	0	0	3	0	0	0.006
.	19.01.16-00.02.34-1-236749	57	2	2	0	0	0	638	1	1	0	0	NA	NA	NA	24	20	167	165	501	84	111	443	0	2	2	0	0.012	0.004
.	19.01.16-00.02.38-1-236750	34	1	1	0	0	0	0	0	0	0	0	NA	NA	NA	11	11	164	166	494	0	0	0	0	3	0	0	0.018	0
.	19.01.16-00.02.40-1-236751	95	7	7	2	0	2	649	6	6	0	0	NA	NA	NA	42	41	171	169	514	84	113	452	0	2	19	0	0.012	0.037
.	19.01.16-00.02.42-1-236752	62	3	3	0	0	0	639	2	2	0	0	NA	NA	NA	25	21	169	169	496	83	118	438	0	0	5	0	0	0.01
.	19.01.16-00.02.46-1-236753	118	9	9	3	0	2	656	8	8	0	0	NA	NA	NA	37	44	176	174	507	92	118	446	13	14	6	0.074	0.08	0.012
.	19.01.16-00.02.46-1-236754	87	5	5	1	0	1	634	4	4	0	0	NA	NA	NA	32	18	165	168	498	81	114	439	3	2	5	0.018	0.012	0.01
.	19.01.16-00.02.48-1-236755	37	1	1	0	0	0	0	0	0	0	0	NA	NA	NA	9	13	164	163	499	0	0	0	0	2	0	0	0.012	0
.	19.01.16-00.02.51-1-236756	123	9	9	1	0	1	649	7	7	0	0	NA	NA	NA	38	36	168	172	509	82	117	450	2	11	18	0.012	0.064	0.035
.	19.01.16-00.02.55-1-236757	85	3	3	1	0	1	627	2	2	0	0	NA	NA	NA	30	15	168	166	494	79	113	435	5	0	3	0.03	0	0.006
.	19.01.16-00.02.57-1-236760	59	2	2	0	0	0	249	1	1	0	0	NA	NA	NA	16	15	165	164	499	33	44	172	0	0	8	0	0	0.016
.	19.01.16-00.02.58-1-236762	33	1	1	0	0	0	0	0	0	0	0	NA	NA	NA	9	10	165	166	492	0	0	0	0	0	0	0	0	0
.	19.01.16-00.02.58-1-236763	122	19	19	9	0	7	645	17	17	0	0	NA	NA	NA	37	32	169	170	506	84	118	443	35	12	13	0.207	0.071	0.026
.	19.01.16-00.02.59-1-236765	118	6	6	4	0	4	650	5	5	0	0	NA	NA	NA	29	29	167	164	511	84	110	456	6	3	8	0.036	0.018	0.016
.	19.01.16-00.03.01-1-236767	68	6	6	2	0	1	641	5	5	0	0	NA	NA	NA	28	29	172	167	503	87	111	443	2	9	6	0.012	0.054	0.012
.	19.01.16-00.03.02-1-236770	97	6	6	2	0	2	643	4	4	0	0	NA	NA	NA	32	27	165	170	505	82	116	445	10	0	12	0.061	0	0.024
.	19.01.16-00.03.05-1-236774	33	1	1	0	0	0	0	0	0	0	0	NA	NA	NA	10	7	163	164	493	0	0	0	0	0	2	0	0	0.004
.	19.01.16-00.03.05-1-236775	123	16	16	5	0	4	661	15	15	0	0	NA	NA	NA	36	38	169	170	512	87	119	455	32	20	12	0.189	0.118	0.023
.	19.01.16-00.03.08-1-236778	97	7	7	1	0	1	645	6	6	0	0	NA	NA	NA	31	36	169	168	512	82	114	449	4	10	5	0.024	0.06	0.01
.	19.01.16-00.03.09-1-236779	59	2	2	1	0	1	353	1	1	0	0	NA	NA	NA	24	20	167	166	500	39	55	259	0	0	5	0	0	0.01
.	19.01.16-00.03.12-1-236781	116	15	15	8	0	7	651	13	13	0	0	NA	NA	NA	44	35	170	167	511	87	114	450	26	5	29	0.153	0.03	0.057
.	19.01.16-00.03.17-1-236785	33	1	1	1	0	1	0	0	0	0	0	NA	NA	NA	15	11	166	167	491	0	0	0	0	1	0	0	0.006	0
.	19.01.16-00.03.17-1-236786	66	4	4	1	0	1	349	3	3	0	0	NA	NA	NA	14	23	165	166	505	47	61	241	4	0	4	0.024	0	0.008
.	19.01.16-00.03.18-1-236787	117	4	4	0	0	0	655	3	3	0	0	NA	NA	NA	33	34	169	167	511	85	114	456	4	0	2	0.024	0	0.004
.	19.01.16-00.03.19-1-236788	175	15	15	3	0	2	673	13	13	0	0	NA	NA	NA	61	60	178	173	522	94	118	461	15	13	20	0.084	0.075	0.038
.	19.01.16-00.03.19-1-236789	293	20	20	6	0	6	679	15	15	0	0	NA	NA	NA	95	70	179	171	533	94	119	466	25	22	17	0.14	0.129	0.032
.	19.01.16-00.03.25-1-236793	82	5	5	2	0	2	647	3	3	0	0	NA	NA	NA	31	29	168	170	504	83	118	446	6	0	12	0.036	0	0.024
.	19.01.16-00.03.25-1-236794	94	5	5	0	0	0	653	4	4	0	0	NA	NA	NA	33	37	168	171	511	82	119	452	6	0	4	0.036	0	0.008
.	19.01.16-00.03.32-1-236810	151	13	13	4	0	4	660	11	11	0	0	NA	NA	NA	43	39	173	173	506	89	118	453	24	1	17	0.139	0.006	0.034
.	19.01.16-00.03.36-1-236811	118	6	6	1	0	0	662	4	4	0	0	NA	NA	NA	51	47	178	169	513	93	116	453	8	15	13	0.045	0.089	0.025
.	19.01.16-00.03.40-1-236812	119	7	7	0	0	0	652	5	5	0	0	NA	NA	NA	45	43	170	170	516	85	115	452	9	6	4	0.053	0.035	0.008
.	19.01.16-00.03.40-1-236813	150	10	10	5	0	4	664	9	9	0	0	NA	NA	NA	44	49	173	172	517	87	118	459	13	14	6	0.075	0.081	0.012
.	19.01.16-00.03.41-1-236814	122	12	12	5	0	4	672	10	10	0	0	NA	NA	NA	48	52	172	179	514	88	125	459	38	6	14	0.221	0.034	0.027
.	19.01.16-00.03.46-1-236817	120	6	6	5	0	4	641	4	4	0	0	NA	NA	NA	35	23	166	166	504	78	116	447	8	2	5	0.048	0.012	0.01
.	19.01.16-00.03.51-1-236818	114	8	8	4	0	4	643	6	6	0	0	NA	NA	NA	43	30	167	171	505	81	117	445	3	11	7	0.018	0.064	0.014
.	19.01.16-00.03.56-1-236820	63	2	2	2	0	2	633	1	1	0	0	NA	NA	NA	27	24	168	169	500	83	113	437	3	0	3	0.018	0	0.006
.	19.01.16-00.03.57-1-236822	33	1	1	0	0	0	0	0	0	0	0	NA	NA	NA	9	10	164	166	493	0	0	0	0	1	0	0	0.006	0
.	19.01.16-00.03.57-1-236823	37	1	1	0	0	0	0	0	0	0	0	NA	NA	NA	6	11	167	165	492	0	0	0	0	0	1	0	0	0.002
.	19.01.16-00.03.59-1-236826	86	3	3	1	0	1	632	2	2	0	0	NA	NA	NA	32	15	166	163	499	82	110	440	0	5	1	0	0.031	0.002
.	19.01.16-00.03.59-1-236827	94	8	8	2	0	1	644	5	5	0	0	NA	NA	NA	43	33	171	171	504	87	119	438	2	7	10	0.012	0.041	0.02
.	19.01.16-00.04.00-1-236829	119	7	7	1	0	1	656	6	6	0	0	NA	NA	NA	49	41	173	172	509	85	118	453	17	4	4	0.098	0.023	0.008
.	19.01.16-00.04.01-1-236831	94	7	7	1	0	0	649	6	6	0	0	NA	NA	NA	36	36	169	175	505	84	118	447	8	13	5	0.047	0.074	0.01
.	19.01.16-00.04.02-1-236832	63	3	3	2	0	2	651	2	2	0	0	NA	NA	NA	19	30	169	169	505	87	116	448	0	0	9	0	0	0.018
.	19.01.16-00.04.07-1-236845	206	14	14	2	0	2	671	12	12	0	0	NA	NA	NA	54	54	173	176	518	88	122	461	15	6	13	0.087	0.034	0.025
.	19.01.16-00.04.09-1-236847	119	8	8	1	0	0	662	6	6	0	0	NA	NA	NA	27	44	171	170	516	85	114	463	10	12	2	0.058	0.071	0.004
.	19.01.16-00.04.09-1-236848	57	2	2	1	0	1	51	1	1	0	0	NA	NA	NA	17	18	168	164	499	5	6	40	0	0	1	0	0	0.002
.	19.01.16-00.04.13-1-236851	209	13	13	3	0	3	693	11	11	0	0	NA	NA	NA	65	82	181	176	538	94	124	475	36	11	25	0.199	0.062	0.046
.	19.01.16-00.04.16-1-236854	64	2	2	0	0	0	448	1	1	0	0	NA	NA	NA	17	17	165	165	500	58	77	313	10	0	0	0.061	0	0
.	19.01.16-00.04.26-1-236858	37	1	1	0	0	0	0	0	0	0	0	NA	NA	NA	8	8	167	164	490	0	0	0	0	0	3	0	0	0.006
.	19.01.16-00.04.26-1-236859	32	1	1	0	0	0	0	0	0	0	0	NA	NA	NA	6	12	164	165	496	0	0	0	0	0	0	0	0	0
.	19.01.16-00.04.27-1-236860	93	7	7	1	0	1	647	5	5	0	0	NA	NA	NA	30	32	168	170	507	82	117	448	9	3	5	0.054	0.018	0.01
.	19.01.16-00.04.27-1-236861	31	1	1	1	0	1	0	0	0	0	0	NA	NA	NA	8	3	164	163	489	0	0	0	0	0	1	0	0	0.002
.	19.01.16-00.04.29-1-236862	146	42	42	15	0	11	654	40	40	0	0	NA	NA	NA	42	45	177	173	508	90	122	442	92	26	31	0.52	0.15	0.061
.	19.01.16-00.04.29-1-236863	95	5	5	4	0	3	658	3	3	0	0	NA	NA	NA	35	44	176	168	513	90	115	453	3	6	3	0.017	0.036	0.006
.	19.01.16-00.04.29-1-236864	31	1	1	0	0	0	0	0	0	0	0	NA	NA	NA	15	8	166	164	491	0	0	0	0	0	2	0	0	0.004
.	19.01.16-00.04.31-1-236865	58	2	2	1	0	1	639	1	1	0	0	NA	NA	NA	20	23	165	167	504	79	116	444	0	1	3	0	0.006	0.006
.	19.01.16-00.04.34-1-236881	122	4	4	1	0	1	654	3	3	0	0	NA	NA	NA	46	46	176	169	514	90	115	449	4	5	0	0.023	0.03	0
.	19.01.16-00.04.40-1-236882	210	26	26	6	0	5	671	23	23	0	0	NA	NA	NA	63	64	177	173	527	88	117	466	40	34	10	0.226	0.197	0.019
.	19.01.16-00.04.43-1-236883	30	1	1	0	0	0	0	0	0	0	0	NA	NA	NA	8	7	164	166	490	0	0	0	0	0	3	0	0	0.006
.	19.01.16-00.04.44-1-236884	145	21	21	7	0	6	663	17	17	0	0	NA	NA	NA	47	48	166	170	525	80	116	467	21	19	39	0.127	0.112	0.074
.	19.01.16-00.04.47-1-236885	30	1	1	0	0	0	0	0	0	0	0	NA	NA	NA	6	6	164	165	490	0	0	0	0	0	0	0	0	0
.	19.01.16-00.04.49-1-236886	142	6	6	1	0	1	650	4	4	0	0	NA	NA	NA	40	39	165	175	512	79	120	451	14	3	1	0.085	0.017	0.002
.	19.01.16-00.04.50-1-236887	156	18	18	5	0	4	659	17	17	0	0	NA	NA	NA	41	49	178	169	515	90	117	452	26	22	15	0.146	0.13	0.029
.	19.01.16-00.04.51-1-236888	94	8	8	3	0	3	647	6	6	0	0	NA	NA	NA	26	32	173	168	504	85	116	446	12	10	10	0.069	0.06	0.02
.	19.01.16-00.04.54-1-236889	116	12	12	2	0	2	652	11	11	0	0	NA	NA	NA	38	36	168	172	509	81	121	450	20	3	6	0.119	0.017	0.012
.	19.01.16-00.05.00-1-236897	62	4	4	1	0	1	638	3	3	0	0	NA	NA	NA	32	28	171	167	503	83	113	442	5	8	2	0.029	0.048	0.004
.	19.01.16-00.05.06-1-236904	173	18	18	1	0	1	673	15	15	0	0	NA	NA	NA	54	58	172	170	529	87	117	469	19	13	19	0.11	0.076	0.036
.	19.01.16-00.05.12-1-236907	95	8	8	4	0	3	660	6	6	0	0	NA	NA	NA	40	49	173	170	519	84	117	459	12	10	5	0.069	0.059	0.01
.	19.01.16-00.05.14-1-236910	36	1	1	1	0	1	0	0	0	0	0	NA	NA	NA	11	8	165	166	490	0	0	0	0	0	1	0	0	0.002
.	19.01.16-00.05.15-1-236912	174	16	16	6	0	5	680	14	14	0	0	NA	NA	NA	51	67	177	173	530	90	120	470	24	10	19	0.136	0.058	0.036
.	19.01.16-00.05.17-1-236913	175	10	10	5	0	4	665	8	8	0	0	NA	NA	NA	57	50	172	174	517	86	120	459	31	6	13	0.18	0.034	0.025
.	19.01.16-00.05.17-1-236914	63	2	2	1	0	1	399	1	1	0	0	NA	NA	NA	19	10	166	166	491	51	71	277	3	0	2	0.018	0	0.004
.	19.01.16-00.05.27-1-236918	61	2	2	1	0	1	641	1	1	0	0	NA	NA	NA	19	22	165	167	503	82	115	444	0	0	7	0	0	0.014
.	19.01.16-00.05.28-1-236919	59	2	2	1	0	1	635	1	1	0	0	NA	NA	NA	21	19	166	170	496	79	117	439	0	0	8	0	0	0.016
.	19.01.16-00.05.30-1-236920	97	4	4	0	0	0	646	3	3	0	0	NA	NA	NA	27	27	169	169	502	86	116	444	5	0	9	0.03	0	0.018
.	19.01.16-00.05.31-1-236921	35	1	1	1	0	1	0	0	0	0	0	NA	NA	NA	6	10	165	164	494	0	0	0	0	0	1	0	0	0.002
.	19.01.16-00.05.33-1-236937	206	20	20	5	0	3	663	19	19	0	0	NA	NA	NA	64	52	176	168	521	89	112	462	15	19	27	0.085	0.113	0.052
.	19.01.16-00.05.37-1-236938	89	3	3	0	0	0	651	2	2	0	0	NA	NA	NA	30	27	165	166	509	83	113	455	0	9	2	0	0.054	0.004
.	19.01.16-00.05.41-1-236939	128	5	5	3	0	2	658	3	3	0	0	NA	NA	NA	46	44	172	172	513	88	117	453	0	3	24	0	0.017	0.047
.	19.01.16-00.05.41-1-236940	67	8	8	1	0	1	638	7	7	0	0	NA	NA	NA	30	28	170	166	505	82	112	444	9	5	30	0.053	0.03	0.059
.	19.01.16-00.05.41-1-236941	57	2	2	1	0	1	298	1	1	0	0	NA	NA	NA	23	17	167	165	498	42	56	200	0	0	1	0	0	0.002
.	19.01.16-00.05.45-1-236942	32	1	1	0	0	0	0	0	0	0	0	NA	NA	NA	21	8	164	165	492	0	0	0	0	3	0	0	0.018	0
.	19.01.16-00.05.46-1-236943	60	3	3	1	0	1	635	2	2	0	0	NA	NA	NA	27	29	166	169	507	79	114	442	1	0	4	0.006	0	0.008
.	19.01.16-00.05.47-1-236944	180	10	10	1	0	1	676	9	9	0	0	NA	NA	NA	57	61	183	176	515	97	123	456	13	15	9	0.071	0.085	0.017
.	19.01.16-00.05.47-1-236945	61	3	3	0	0	0	101	2	2	0	0	NA	NA	NA	17	16	165	167	497	12	16	73	2	0	3	0.012	0	0.006
.	19.01.16-00.05.51-1-236946	120	21	21	6	0	4	656	17	17	0	0	NA	NA	NA	34	45	173	174	511	85	119	452	31	11	36	0.179	0.063	0.07
.	19.01.16-00.05.51-1-236947	91	6	6	3	0	3	633	5	5	0	0	NA	NA	NA	30	26	168	170	501	80	117	436	5	5	16	0.03	0.029	0.032
.	19.01.16-00.05.54-1-236948	126	5	5	2	0	1	662	4	4	0	0	NA	NA	NA	45	45	170	172	516	84	117	461	2	9	6	0.012	0.052	0.012
.	19.01.16-00.05.59-1-236953	174	10	10	1	0	1	664	9	9	0	0	NA	NA	NA	50	51	175	170	519	87	115	462	24	17	3	0.137	0.1	0.006
.	19.01.16-00.05.59-1-236955	116	8	8	4	0	3	661	7	7	0	0	NA	NA	NA	30	38	167	170	514	83	116	462	8	12	16	0.048	0.071	0.031
.	19.01.16-00.06.03-1-236959	66	5	5	2	0	1	638	4	4	0	0	NA	NA	NA	18	23	169	165	502	84	108	446	3	12	5	0.018	0.073	0.01
.	19.01.16-00.06.03-1-236960	30	1	1	0	0	0	0	0	0	0	0	NA	NA	NA	8	12	164	167	494	0	0	0	0	0	0	0	0	0
.	19.01.16-00.06.05-1-236963	116	6	6	0	0	0	650	4	4	0	0	NA	NA	NA	32	32	166	171	508	82	117	451	0	1	10	0	0.006	0.02
.	19.01.16-00.06.08-1-236973	88	3	3	1	0	1	642	2	2	0	0	NA	NA	NA	19	24	168	170	499	84	114	444	0	1	1	0	0.006	0.002
.	19.01.16-00.06.10-1-236974	67	2	2	1	0	1	633	1	1	0	0	NA	NA	NA	17	11	166	165	493	82	112	439	0	0	2	0	0	0.004
.	19.01.16-00.06.12-1-236976	122	4	4	2	0	2	640	3	3	0	0	NA	NA	NA	40	34	168	167	512	81	111	448	2	1	4	0.012	0.006	0.008
.	19.01.16-00.06.20-1-236985	92	3	3	0	0	0	633	2	2	0	0	NA	NA	NA	26	20	165	171	497	82	117	434	0	1	4	0	0.006	0.008
.	19.01.16-00.06.21-1-236986	61	2	2	0	0	0	646	1	1	0	0	NA	NA	NA	20	28	166	168	507	81	114	451	0	0	6	0	0	0.012
.	19.01.16-00.06.22-1-236987	31	1	1	0	0	0	0	0	0	0	0	NA	NA	NA	7	8	166	164	491	0	0	0	0	4	0	0	0.024	0
.	19.01.16-00.06.23-1-236988	69	4	4	2	0	2	642	3	3	0	0	NA	NA	NA	23	23	165	168	503	81	117	444	10	5	0	0.061	0.03	0
.	19.01.16-00.06.23-1-236991	37	1	1	0	0	0	0	0	0	0	0	NA	NA	NA	11	10	164	166	493	0	0	0	3	0	0	0.018	0	0
.	19.01.16-00.06.24-1-236996	54	2	2	0	0	0	246	1	1	0	0	NA	NA	NA	13	11	166	164	494	36	47	163	0	0	4	0	0	0.008
.	19.01.16-00.06.26-1-237001	89	6	6	1	0	1	643	5	5	0	0	NA	NA	NA	34	24	168	169	500	82	117	444	8	12	4	0.048	0.071	0.008
.	19.01.16-00.06.31-1-237002	177	11	11	1	0	1	667	9	9	0	0	NA	NA	NA	65	56	167	177	525	80	120	467	13	19	3	0.078	0.107	0.006
.	19.01.16-00.06.32-1-237003	230	21	21	5	0	3	684	18	18	0	0	NA	NA	NA	75	75	178	178	532	90	122	472	32	20	34	0.18	0.112	0.064
.	19.01.16-00.06.35-1-237019	60	2	2	0	0	0	246	1	1	0	0	NA	NA	NA	18	23	167	165	504	38	43	165	0	0	1	0	0	0.002
.	19.01.16-00.06.36-1-237020	100	7	7	0	0	0	650	6	6	0	0	NA	NA	NA	33	27	168	168	504	84	116	450	7	2	5	0.042	0.012	0.01
.	19.01.16-00.06.38-1-237021	89	4	4	0	0	0	639	2	2	0	0	NA	NA	NA	43	30	170	168	505	84	112	443	0	6	3	0	0.036	0.006
.	19.01.16-00.06.39-1-237022	145	19	19	6	0	4	660	18	18	0	0	NA	NA	NA	62	49	170	178	514	85	121	454	37	4	34	0.218	0.022	0.066
.	19.01.16-00.06.42-1-237023	182	15	15	7	0	5	684	11	11	0	0	NA	NA	NA	58	69	174	177	531	88	125	471	30	7	10	0.172	0.04	0.019
.	19.01.16-00.06.44-1-237024	93	6	6	3	0	3	641	4	4	0	0	NA	NA	NA	27	26	168	166	505	84	115	442	8	7	1	0.048	0.042	0.002
.	19.01.16-00.06.50-1-237025	95	9	9	3	0	2	641	8	8	0	0	NA	NA	NA	30	26	169	166	504	81	115	445	22	0	10	0.13	0	0.02
.	19.01.16-00.06.52-1-237026	57	2	2	1	0	1	299	1	1	0	0	NA	NA	NA	8	13	165	167	494	34	58	207	0	0	2	0	0	0.004
.	19.01.16-00.06.53-1-237027	96	10	10	3	0	3	642	9	9	0	0	NA	NA	NA	16	19	167	168	497	85	115	442	12	0	13	0.072	0	0.026
.	19.01.16-00.06.55-1-237028	63	4	4	0	0	0	646	3	3	0	0	NA	NA	NA	22	33	170	168	508	84	113	449	0	2	7	0	0.012	0.014
.	19.01.16-00.07.01-1-237035	111	22	22	4	0	2	653	19	19	0	0	NA	NA	NA	35	43	173	172	511	84	120	449	40	16	27	0.231	0.093	0.053
.	19.01.16-00.07.02-1-237037	67	2	2	1	0	1	650	1	1	0	0	NA	NA	NA	20	29	170	166	506	84	112	454	0	6	3	0	0.036	0.006
.	19.01.16-00.07.09-1-237043	118	8	8	2	0	2	638	7	7	0	0	NA	NA	NA	32	26	164	170	505	79	115	444	7	2	12	0.043	0.012	0.024
.	19.01.16-00.07.09-1-237044	116	10	10	2	0	2	647	8	8	0	0	NA	NA	NA	41	35	170	165	513	84	114	449	12	7	5	0.071	0.042	0.01
.	19.01.16-00.07.09-1-237045	63	2	2	0	0	0	639	1	1	0	0	NA	NA	NA	23	25	172	166	500	87	113	439	6	0	1	0.035	0	0.002
.	19.01.16-00.07.11-1-237046	172	23	23	3	0	2	661	21	21	0	0	NA	NA	NA	56	48	173	174	514	90	118	453	32	37	18	0.185	0.213	0.035
.	19.01.16-00.07.14-1-237050	62	4	4	1	0	1	637	3	3	0	0	NA	NA	NA	28	23	167	167	502	81	113	443	6	4	0	0.036	0.024	0
.	19.01.16-00.07.14-1-237051	157	9	9	2	0	1	664	7	7	0	0	NA	NA	NA	57	57	175	176	519	88	122	454	18	14	4	0.103	0.08	0.008
.	19.01.16-00.07.15-1-237053	151	13	13	3	0	1	655	12	12	0	0	NA	NA	NA	40	36	169	169	511	85	118	452	24	26	9	0.142	0.154	0.018
.	19.01.16-00.07.22-1-237057	90	3	3	0	0	0	639	2	2	0	0	NA	NA	NA	48	23	167	166	503	84	110	445	0	0	13	0	0	0.026
.	19.01.16-00.07.27-1-237058	95	3	3	0	0	0	643	2	2	0	0	NA	NA	NA	33	31	169	173	502	83	117	443	1	0	11	0.006	0	0.022
.	19.01.16-00.07.28-1-237061	152	13	13	2	0	2	657	10	10	0	0	NA	NA	NA	43	43	169	176	511	86	122	449	17	8	7	0.101	0.045	0.014
.	19.01.16-00.07.29-1-237062	67	4	4	2	0	2	638	3	3	0	0	NA	NA	NA	21	23	167	166	503	82	113	443	11	3	5	0.066	0.018	0.01
.	19.01.16-00.07.35-1-237078	174	9	9	5	0	4	674	7	7	0	0	NA	NA	NA	39	56	171	181	517	88	126	460	14	7	6	0.082	0.039	0.012
.	19.01.16-00.07.35-1-237079	60	2	2	1	0	1	300	1	1	0	0	NA	NA	NA	24	21	169	167	498	40	47	213	0	1	1	0	0.006	0.002
.	19.01.16-00.07.36-1-237080	94	4	4	3	0	2	649	2	2	0	0	NA	NA	NA	28	32	172	166	507	86	112	451	3	6	5	0.017	0.036	0.01
.	19.01.16-00.07.42-1-237081	63	2	2	0	0	0	637	0	0	0	0	NA	NA	NA	26	21	163	167	504	80	111	446	0	1	1	0	0.006	0.002
.	19.01.16-00.07.44-1-237082	61	2	2	1	0	1	351	1	1	0	0	NA	NA	NA	15	14	167	166	494	45	65	241	0	2	2	0	0.012	0.004
.	19.01.16-00.07.44-1-237083	64	2	2	1	0	1	644	1	1	0	0	NA	NA	NA	20	29	172	171	499	86	117	441	0	4	3	0	0.023	0.006
.	19.01.16-00.07.45-1-237084	141	11	11	2	0	1	664	10	10	0	0	NA	NA	NA	45	48	176	172	513	91	120	453	25	11	8	0.142	0.064	0.016
.	19.01.16-00.07.48-1-237085	34	1	1	0	0	0	0	0	0	0	0	NA	NA	NA	10	11	165	165	494	0	0	0	0	0	3	0	0	0.006
.	19.01.16-00.07.50-1-237086	36	1	1	0	0	0	0	0	0	0	0	NA	NA	NA	10	13	167	166	493	0	0	0	0	0	1	0	0	0.002
.	19.01.16-00.07.51-1-237087	348	20	20	4	0	3	716	16	16	0	0	NA	NA	NA	106	98	179	179	553	94	127	495	34	9	28	0.19	0.05	0.051
.	19.01.16-00.07.52-1-237088	61	7	7	0	0	0	642	6	6	0	0	NA	NA	NA	26	28	167	166	508	82	115	445	9	4	11	0.054	0.024	0.022
.	19.01.16-00.07.53-1-237089	93	10	10	2	0	2	642	9	9	0	0	NA	NA	NA	29	27	167	175	498	82	121	439	5	3	19	0.03	0.017	0.038
.	19.01.16-00.07.54-1-237090	63	4	4	1	0	1	495	3	3	0	0	NA	NA	NA	24	13	171	163	492	66	89	340	0	0	5	0	0	0.01
.	19.01.16-00.07.56-1-237092	228	13	13	0	0	0	674	11	11	0	0	NA	NA	NA	66	58	180	177	514	94	126	454	7	19	11	0.039	0.107	0.021
.	19.01.16-00.07.58-1-237095	90	6	6	2	0	2	644	5	5	0	0	NA	NA	NA	22	24	167	166	504	82	115	447	1	2	7	0.006	0.012	0.014
.	19.01.16-00.08.00-1-237098	61	2	2	1	0	1	641	1	1	0	0	NA	NA	NA	25	25	166	165	507	81	113	447	0	1	1	0	0.006	0.002
.	19.01.16-00.08.07-1-237106	115	5	5	1	0	0	642	4	4	0	0	NA	NA	NA	23	23	167	168	501	84	115	443	0	7	7	0	0.042	0.014
.	19.01.16-00.08.07-1-237114	116	11	11	2	0	2	643	7	7	0	0	NA	NA	NA	39	31	169	170	505	84	113	446	15	3	10	0.089	0.018	0.02
.	19.01.16-00.08.17-1-237119	118	8	8	1	0	1	640	6	6	0	0	NA	NA	NA	50	40	172	171	510	85	112	443	3	12	9	0.017	0.07	0.018
.	19.01.16-00.08.21-1-237123	87	6	6	0	0	0	647	5	5	0	0	NA	NA	NA	20	29	169	168	505	82	118	447	10	0	8	0.059	0	0.016
.	19.01.16-00.08.32-1-237128	143	9	9	4	0	3	656	8	8	0	0	NA	NA	NA	41	40	173	171	509	88	117	451	11	11	11	0.064	0.064	0.022
.	19.01.16-00.08.38-1-237144	156	10	10	1	0	0	658	9	9	0	0	NA	NA	NA	48	46	171	178	510	84	126	448	17	0	9	0.099	0	0.018
.	19.01.16-00.08.38-1-237145	118	8	8	1	0	1	651	6	6	0	0	NA	NA	NA	29	38	173	170	508	86	112	453	2	7	17	0.012	0.041	0.033
.	19.01.16-00.08.41-1-237146	65	2	2	0	0	0	299	1	1	0	0	NA	NA	NA	21	20	165	170	498	32	56	211	0	0	3	0	0	0.006
.	19.01.16-00.08.43-1-237149	91	3	3	3	0	2	648	2	2	0	0	NA	NA	NA	43	41	172	171	511	85	118	445	3	0	10	0.017	0	0.02
.	19.01.16-00.08.44-1-237150	117	4	4	2	0	2	638	3	3	0	0	NA	NA	NA	44	30	169	170	504	84	115	439	6	6	1	0.036	0.035	0.002
.	19.01.16-00.08.45-1-237151	33	1	1	1	0	1	0	0	0	0	0	NA	NA	NA	9	9	165	163	494	0	0	0	0	0	0	0	0	0
.	19.01.16-00.08.58-1-237155	60	3	3	1	0	1	643	2	2	0	0	NA	NA	NA	21	26	170	168	501	83	118	442	0	0	14	0	0	0.028
.	19.01.16-00.08.59-1-237157	34	1	1	0	0	0	0	0	0	0	0	NA	NA	NA	11	10	166	166	491	0	0	0	0	0	0	0	0	0
.	19.01.16-00.09.00-1-237159	33	1	1	0	0	0	0	0	0	0	0	NA	NA	NA	15	13	167	166	493	0	0	0	0	0	0	0	0	0
.	19.01.16-00.09.01-1-237161	39	1	1	0	0	0	0	0	0	0	0	NA	NA	NA	8	15	166	166	496	0	0	0	0	0	0	0	0	0
.	19.01.16-00.09.01-1-237163	129	12	12	2	0	2	671	11	11	0	0	NA	NA	NA	35	54	174	177	516	89	124	458	0	20	22	0	0.113	0.043
.	19.01.16-00.09.02-1-237164	57	2	2	0	0	0	647	1	1	0	0	NA	NA	NA	14	29	168	171	503	82	118	447	3	0	3	0.018	0	0.006
.	19.01.16-00.09.02-1-237165	208	26	26	11	0	10	684	22	22	0	0	NA	NA	NA	81	76	180	180	529	93	127	464	31	50	22	0.172	0.278	0.042
.	19.01.16-00.09.04-1-237169	63	2	2	0	0	0	150	0	0	0	0	NA	NA	NA	16	8	164	165	492	16	29	105	0	2	2	0	0.012	0.004
.	19.01.16-00.09.10-1-237172	92	7	7	3	0	3	650	5	5	0	0	NA	NA	NA	31	38	171	171	509	85	116	449	9	4	6	0.053	0.023	0.012
.	19.01.16-00.09.11-1-237173	268	13	13	7	0	4	695	12	12	0	0	NA	NA	NA	83	82	177	185	533	90	130	475	10	16	25	0.056	0.086	0.047
.	19.01.16-00.09.15-1-237177	128	14	14	2	0	1	651	11	11	0	0	NA	NA	NA	46	43	174	175	507	86	119	446	14	10	10	0.08	0.057	0.02
.	19.01.16-00.09.20-1-237182	183	22	22	7	0	3	687	19	19	0	0	NA	NA	NA	55	66	172	180	527	90	129	468	42	20	16	0.244	0.111	0.03
.	19.01.16-00.09.22-1-237183	59	2	2	2	0	1	640	1	1	0	0	NA	NA	NA	22	29	170	171	501	85	118	437	0	0	5	0	0	0.01
.	19.01.16-00.09.26-1-237184	64	2	2	0	0	0	645	1	1	0	0	NA	NA	NA	13	21	170	166	498	85	115	445	0	0	9	0	0	0.018
.	19.01.16-00.09.30-1-237185	61	2	2	1	0	1	640	1	1	0	0	NA	NA	NA	25	24	167	166	504	81	115	444	3	0	2	0.018	0	0.004
.	19.01.16-00.09.37-1-237201	66	2	2	1	0	1	638	1	1	0	0	NA	NA	NA	23	20	169	171	493	83	119	436	9	0	0	0.053	0	0
.	19.01.16-00.09.38-1-237202	170	35	35	7	0	5	668	32	32	0	0	NA	NA	NA	46	54	173	175	519	88	123	457	70	21	15	0.405	0.12	0.029
.	19.01.16-00.09.38-1-237203	156	25	25	10	0	4	664	24	24	0	0	NA	NA	NA	53	45	171	171	516	86	118	460	50	26	11	0.292	0.152	0.021
.	19.01.16-00.09.44-1-237204	36	1	1	1	0	1	0	0	0	0	0	NA	NA	NA	11	7	167	164	489	0	0	0	0	0	3	0	0	0.006
.	19.01.16-00.09.45-1-237205	87	4	4	3	0	3	646	3	3	0	0	NA	NA	NA	21	22	169	168	498	85	116	445	0	8	3	0	0.048	0.006
.	19.01.16-00.09.47-1-237206	65	2	2	1	0	1	643	1	1	0	0	NA	NA	NA	32	30	168	171	504	81	117	445	3	1	0	0.018	0.006	0
.	19.01.16-00.09.48-1-237207	155	7	7	4	0	3	652	6	6	0	0	NA	NA	NA	51	38	172	173	506	85	119	448	6	12	5	0.035	0.069	0.01
.	19.01.16-00.09.49-1-237208	180	10	10	3	0	2	667	9	9	0	0	NA	NA	NA	55	52	172	173	520	85	121	461	18	5	11	0.105	0.029	0.021
.	19.01.16-00.09.57-1-237211	62	2	2	0	0	0	641	0	0	0	0	NA	NA	NA	27	31	172	165	507	84	116	441	5	0	0	0.029	0	0
.	19.01.16-00.10.00-1-237217	35	1	1	0	0	0	0	0	0	0	0	NA	NA	NA	16	5	163	164	491	0	0	0	1	0	0	0.006	0	0
.	19.01.16-00.10.00-1-237218	118	4	4	1	0	1	653	3	3	0	0	NA	NA	NA	43	41	169	168	517	82	117	454	6	0	3	0.036	0	0.006
.	19.01.16-00.10.02-1-237225	143	9	9	3	0	2	656	7	7	0	0	NA	NA	NA	46	46	169	171	519	83	115	458	9	6	7	0.053	0.035	0.013
.	19.01.16-00.10.04-1-237228	65	2	2	0	0	0	636	1	1	0	0	NA	NA	NA	22	19	167	166	499	81	112	443	0	0	2	0	0	0.004
.	19.01.16-00.10.07-1-237232	119	14	14	3	0	2	654	12	12	0	0	NA	NA	NA	38	37	168	172	510	81	116	457	29	22	3	0.173	0.128	0.006
.	19.01.16-00.10.09-1-237240	95	7	7	3	0	3	638	5	5	0	0	NA	NA	NA	37	31	169	170	505	83	113	442	23	1	3	0.136	0.006	0.006
.	19.01.16-00.10.11-1-237241	89	3	3	1	0	1	652	1	1	0	0	NA	NA	NA	24	30	167	170	506	85	116	451	2	2	3	0.012	0.012	0.006
.	19.01.16-00.10.15-1-237246	66	3	3	0	0	0	636	2	2	0	0	NA	NA	NA	24	25	166	173	499	81	117	438	2	1	3	0.012	0.006	0.006
.	19.01.16-00.10.17-1-237247	212	23	23	5	0	2	681	19	19	0	0	NA	NA	NA	73	65	177	179	522	92	127	462	35	13	30	0.198	0.073	0.057
.	19.01.16-00.10.20-1-237251	61	3	3	1	0	1	346	2	2	0	0	NA	NA	NA	18	11	164	163	497	44	64	238	0	2	5	0	0.012	0.01
.	19.01.16-00.10.23-1-237252	32	1	1	1	0	1	0	0	0	0	0	NA	NA	NA	8	7	165	164	491	0	0	0	0	0	1	0	0	0.002
.	19.01.16-00.10.24-1-237253	93	11	11	1	0	1	654	10	10	0	0	NA	NA	NA	13	33	173	167	506	90	112	452	3	14	8	0.017	0.084	0.016
.	19.01.16-00.10.26-1-237254	141	10	10	2	0	2	653	8	8	0	0	NA	NA	NA	27	38	177	171	503	90	117	446	20	9	11	0.113	0.053	0.022
.	19.01.16-00.10.28-1-237255	262	20	20	3	0	3	687	19	19	0	0	NA	NA	NA	57	64	176	173	528	92	124	471	27	19	16	0.153	0.11	0.03
.	19.01.16-00.10.28-1-237256	29	1	1	0	0	0	0	0	0	0	0	NA	NA	NA	10	9	164	164	494	0	0	0	0	2	0	0	0.012	0
.	19.01.16-00.10.30-1-237257	31	1	1	0	0	0	0	0	0	0	0	NA	NA	NA	3	5	165	164	489	0	0	0	0	0	1	0	0	0.002
.	19.01.16-00.10.30-1-237258	94	7	7	3	0	3	644	6	6	0	0	NA	NA	NA	40	38	166	170	515	83	117	444	9	2	9	0.054	0.012	0.017
.	19.01.16-00.10.31-1-237259	34	1	1	1	0	1	0	0	0	0	0	NA	NA	NA	8	8	163	166	492	0	0	0	0	0	1	0	0	0.002
.	19.01.16-00.10.32-1-237260	212	32	32	5	0	4	677	29	29	0	0	NA	NA	NA	61	65	173	177	528	89	123	465	76	22	25	0.439	0.124	0.047
.	19.01.16-00.10.33-1-237276	120	7	7	1	0	1	660	6	6	0	0	NA	NA	NA	40	47	174	173	513	87	121	452	10	0	11	0.057	0	0.021
.	19.01.16-00.10.37-1-237277	126	21	21	7	0	6	664	19	19	0	0	NA	NA	NA	42	44	171	171	515	88	117	459	55	11	17	0.322	0.064	0.033
.	19.01.16-00.10.43-1-237278	65	2	2	0	0	0	444	1	1	0	0	NA	NA	NA	10	15	169	166	493	62	80	302	4	1	0	0.024	0.006	0
.	19.01.16-00.10.48-1-237279	110	6	6	3	0	3	640	5	5	0	0	NA	NA	NA	42	24	164	168	505	80	115	445	2	8	8	0.012	0.048	0.016
.	19.01.16-00.10.48-1-237280	122	8	8	2	0	1	654	7	7	0	0	NA	NA	NA	38	41	173	172	509	84	118	452	4	8	13	0.023	0.047	0.026
.	19.01.16-00.10.51-1-237281	94	7	7	2	0	2	652	5	5	0	0	NA	NA	NA	36	43	170	173	513	83	117	452	17	4	0	0.1	0.023	0
.	19.01.16-00.10.53-1-237282	231	32	32	8	0	7	673	29	29	0	0	NA	NA	NA	74	65	176	180	522	91	122	460	57	44	23	0.324	0.244	0.044
.	19.01.16-00.10.54-1-237283	93	12	12	3	0	2	649	11	11	0	0	NA	NA	NA	36	29	168	169	505	83	115	451	20	11	7	0.119	0.065	0.014
.	19.01.16-00.10.58-1-237287	122	6	6	2	0	2	647	5	5	0	0	NA	NA	NA	40	28	168	168	505	83	118	446	11	5	6	0.065	0.03	0.012
.	19.01.16-00.11.04-1-237294	88	6	6	1	0	1	647	5	5	0	0	NA	NA	NA	34	35	171	172	505	85	115	447	8	7	13	0.047	0.041	0.026
.	19.01.16-00.11.08-1-237298	95	3	3	2	0	1	653	2	2	0	0	NA	NA	NA	31	36	171	171	507	86	118	449	0	8	5	0	0.047	0.01
.	19.01.16-00.11.09-1-237299	54	2	2	0	0	0	103	1	1	0	0	NA	NA	NA	13	14	165	165	497	8	21	74	0	0	4	0	0	0.008
.	19.01.16-00.11.11-1-237301	64	3	3	2	0	2	639	2	2	0	0	NA	NA	NA	26	25	166	167	505	79	114	446	0	6	3	0	0.036	0.006
.	19.01.16-00.11.15-1-237307	60	2	2	0	0	0	636	1	1	0	0	NA	NA	NA	31	25	168	165	505	81	111	444	1	0	1	0.006	0	0.002
.	19.01.16-00.11.17-1-237308	90	5	5	4	0	3	652	3	3	0	0	NA	NA	NA	21	37	171	169	510	87	116	449	15	0	6	0.088	0	0.012
.	19.01.16-00.11.18-1-237309	57	2	2	0	0	0	0	1	1	0	0	NA	NA	NA	15	11	167	165	492	0	0	0	0	0	2	0	0	0.004
.	19.01.16-00.11.19-1-237310	67	2	2	0	0	0	551	0	0	0	0	NA	NA	NA	19	28	170	166	505	71	96	384	1	2	0	0.006	0.012	0
.	19.01.16-00.11.21-1-237314	62	3	3	1	0	1	247	2	2	0	0	NA	NA	NA	20	12	165	164	496	35	49	163	0	2	2	0	0.012	0.004
.	19.01.16-00.11.22-1-237315	35	1	1	0	0	0	0	0	0	0	0	NA	NA	NA	9	5	166	163	489	0	0	0	0	0	0	0	0	0
.	19.01.16-00.11.23-1-237316	96	3	3	0	0	0	656	1	1	0	0	NA	NA	NA	33	45	175	170	513	86	116	454	0	4	7	0	0.024	0.014
.	19.01.16-00.11.24-1-237317	91	4	4	2	0	1	642	3	3	0	0	NA	NA	NA	31	30	166	171	506	81	118	443	0	2	13	0	0.012	0.026
.	19.01.16-00.11.26-1-237318	83	6	6	3	0	3	644	4	4	0	0	NA	NA	NA	40	34	170	172	505	84	117	443	21	4	1	0.124	0.023	0.002
.	19.01.16-00.11.28-1-237319	93	5	5	0	0	0	650	4	4	0	0	NA	NA	NA	32	30	168	172	503	84	118	448	4	15	0	0.024	0.087	0
.	19.01.16-00.11.31-1-237320	61	3	3	0	0	0	643	2	2	0	0	NA	NA	NA	21	27	165	170	505	80	114	449	0	3	5	0	0.018	0.01
.	19.01.16-00.11.32-1-237336	366	26	26	7	0	5	712	21	21	0	0	NA	NA	NA	87	99	179	186	547	93	131	488	40	10	43	0.223	0.054	0.079
.	19.01.16-00.11.35-1-237337	87	3	3	2	0	1	649	2	2	0	0	NA	NA	NA	29	30	169	170	504	84	119	446	2	12	0	0.012	0.071	0
.	19.01.16-00.11.36-1-237338	117	9	9	2	0	2	655	7	7	0	0	NA	NA	NA	41	40	170	171	512	86	119	450	12	12	2	0.071	0.07	0.004
.	19.01.16-00.11.39-1-237339	119	10	10	3	0	1	652	7	7	0	0	NA	NA	NA	39	42	174	176	505	85	123	444	8	8	14	0.046	0.045	0.028
.	19.01.16-00.11.39-1-237340	121	6	6	1	0	0	652	5	5	0	0	NA	NA	NA	43	34	170	168	509	86	116	450	7	3	7	0.041	0.018	0.014
.	19.01.16-00.11.43-1-237341	114	6	6	1	0	1	641	5	5	0	0	NA	NA	NA	41	32	169	172	504	85	117	439	7	0	8	0.041	0	0.016
.	19.01.16-00.11.44-1-237342	120	6	6	3	0	3	657	4	4	0	0	NA	NA	NA	29	37	167	171	512	81	119	457	3	1	22	0.018	0.006	0.043
.	19.01.16-00.11.45-1-237343	66	3	3	0	0	0	443	2	2	0	0	NA	NA	NA	15	15	164	166	498	62	81	300	1	1	4	0.006	0.006	0.008
.	19.01.16-00.11.50-1-237344	123	5	5	1	0	1	650	3	3	0	0	NA	NA	NA	40	36	172	172	505	85	118	447	1	14	10	0.006	0.081	0.02
.	19.01.16-00.11.55-1-237345	124	17	17	7	0	5	668	16	16	0	0	NA	NA	NA	42	49	170	174	518	86	124	458	8	12	29	0.047	0.069	0.056
.	19.01.16-00.11.56-1-237346	121	15	15	5	0	4	655	11	11	0	0	NA	NA	NA	38	48	179	172	510	91	113	451	21	5	21	0.117	0.029	0.041
.	19.01.16-00.11.58-1-237350	90	5	5	2	0	2	641	4	4	0	0	NA	NA	NA	33	30	167	168	508	81	115	445	5	6	3	0.03	0.036	0.006
.	19.01.16-00.11.59-1-237351	62	3	3	0	0	0	636	2	2	0	0	NA	NA	NA	27	21	168	166	500	81	112	443	9	5	0	0.054	0.03	0
.	19.01.16-00.12.00-1-237354	59	2	2	0	0	0	200	1	1	0	0	NA	NA	NA	12	15	166	169	493	31	32	137	0	1	0	0	0.006	0
.	19.01.16-00.12.03-1-237358	60	2	2	1	0	1	52	1	1	0	0	NA	NA	NA	13	18	169	166	496	5	8	39	3	0	1	0.018	0	0.002
.	19.01.16-00.12.08-1-237363	60	2	2	0	0	0	396	1	1	0	0	NA	NA	NA	27	12	166	167	492	53	76	267	4	0	0	0.024	0	0
.	19.01.16-00.12.08-1-237364	34	1	1	1	0	1	0	0	0	0	0	NA	NA	NA	6	12	165	164	496	0	0	0	0	0	1	0	0	0.002
.	19.01.16-00.12.08-1-237365	64	2	2	0	0	0	639	1	1	0	0	NA	NA	NA	21	26	168	168	503	83	117	439	0	0	4	0	0	0.008
.	19.01.16-00.12.10-1-237373	113	8	8	0	0	0	652	6	6	0	0	NA	NA	NA	34	38	166	172	513	81	116	455	10	1	6	0.06	0.006	0.012
.	19.01.16-00.12.14-1-237377	88	6	6	0	0	0	632	4	4	0	0	NA	NA	NA	30	24	168	166	503	82	111	439	0	5	11	0	0.03	0.022
.	19.01.16-00.12.14-1-237378	200	14	14	7	0	6	678	13	13	0	0	NA	NA	NA	45	63	172	176	528	88	122	468	14	9	21	0.081	0.051	0.04
.	19.01.16-00.12.17-1-237380	125	12	12	2	0	2	650	10	10	0	0	NA	NA	NA	47	34	166	172	509	83	117	450	11	11	22	0.066	0.064	0.043
.	19.01.16-00.12.18-1-237381	117	6	6	2	0	2	650	5	5	0	0	NA	NA	NA	40	35	169	171	508	79	118	453	0	9	16	0	0.053	0.031
.	19.01.16-00.12.19-1-237382	59	2	2	0	0	0	636	1	1	0	0	NA	NA	NA	27	23	167	167	502	83	111	442	4	1	0	0.024	0.006	0
.	19.01.16-00.12.21-1-237386	36	1	1	1	0	1	0	0	0	0	0	NA	NA	NA	9	9	165	167	490	0	0	0	0	0	0	0	0	0
.	19.01.16-00.12.23-1-237387	177	8	8	3	0	2	662	7	7	0	0	NA	NA	NA	61	52	175	170	520	86	117	459	2	21	7	0.011	0.124	0.013
.	19.01.16-00.12.24-1-237388	62	2	2	1	0	1	644	1	1	0	0	NA	NA	NA	35	33	165	170	511	81	115	448	4	0	1	0.024	0	0.002
.	19.01.16-00.12.28-1-237389	61	7	7	2	0	1	649	6	6	0	0	NA	NA	NA	16	24	167	171	499	86	118	445	7	6	2	0.042	0.035	0.004
.	19.01.16-00.12.30-1-237392	94	4	4	0	0	0	636	3	3	0	0	NA	NA	NA	35	29	168	172	502	82	115	439	1	0	11	0.006	0	0.022
.	19.01.16-00.12.31-1-237393	102	7	7	1	0	1	648	5	5	0	0	NA	NA	NA	37	39	172	169	511	86	113	449	12	4	12	0.07	0.024	0.023
.	19.01.16-00.12.36-1-237409	35	1	1	0	0	0	0	0	0	0	0	NA	NA	NA	13	10	164	164	495	0	0	0	1	0	0	0.006	0	0
.	19.01.16-00.12.37-1-237410	88	6	6	1	0	0	634	5	5	0	0	NA	NA	NA	22	21	171	167	496	82	113	439	0	1	14	0	0.006	0.028
.	19.01.16-00.12.39-1-237411	145	9	9	3	0	1	656	8	8	0	0	NA	NA	NA	51	42	170	176	509	83	120	453	5	13	11	0.029	0.074	0.022
.	19.01.16-00.12.40-1-237412	88	6	6	2	0	1	647	4	4	0	0	NA	NA	NA	41	38	169	170	512	88	114	445	3	0	10	0.018	0	0.02
.	19.01.16-00.12.42-1-237413	124	7	7	0	0	0	645	5	5	0	0	NA	NA	NA	34	27	169	172	499	86	120	439	10	0	11	0.059	0	0.022
.	19.01.16-00.12.43-1-237414	206	22	22	5	0	4	678	21	21	0	0	NA	NA	NA	49	64	171	177	529	83	126	469	15	17	16	0.088	0.096	0.03
.	19.01.16-00.12.44-1-237415	34	1	1	0	0	0	0	0	0	0	0	NA	NA	NA	11	7	163	165	492	0	0	0	0	0	0	0	0	0
.	19.01.16-00.12.45-1-237416	61	3	3	0	0	0	636	1	1	0	0	NA	NA	NA	29	21	165	166	503	82	109	445	0	0	9	0	0	0.018
.	19.01.16-00.12.46-1-237417	154	6	6	0	0	0	665	4	4	0	0	NA	NA	NA	46	53	176	171	519	88	116	461	1	6	7	0.006	0.035	0.013
.	19.01.16-00.12.48-1-237418	35	1	1	0	0	0	0	0	0	0	0	NA	NA	NA	6	9	165	166	491	0	0	0	0	0	4	0	0	0.008
.	19.01.16-00.12.50-1-237419	178	16	16	7	0	6	657	15	15	0	0	NA	NA	NA	67	61	175	173	526	86	114	457	16	18	25	0.091	0.104	0.048
.	19.01.16-00.12.53-1-237420	119	8	8	1	0	1	651	7	7	0	0	NA	NA	NA	42	33	169	170	507	84	117	450	5	6	5	0.03	0.035	0.01
.	19.01.16-00.12.58-1-237424	97	4	4	2	0	2	647	2	2	0	0	NA	NA	NA	40	36	169	167	513	85	114	448	1	3	0	0.006	0.018	0
.	19.01.16-00.12.58-1-237425	64	4	4	0	0	0	629	3	3	0	0	NA	NA	NA	22	18	169	165	497	81	113	435	11	0	4	0.065	0	0.008
.	19.01.16-00.13.01-1-237429	61	2	2	0	0	0	299	1	1	0	0	NA	NA	NA	22	16	166	166	497	38	51	210	0	0	1	0	0	0.002
.	19.01.16-00.13.03-1-237432	87	5	5	0	0	0	626	4	4	0	0	NA	NA	NA	29	16	167	166	496	81	112	433	2	3	6	0.012	0.018	0.012
.	19.01.16-00.13.06-1-237435	87	4	4	0	0	0	635	2	2	0	0	NA	NA	NA	27	24	170	170	497	83	117	435	4	0	6	0.024	0	0.012
.	19.01.16-00.13.10-1-237438	122	8	8	1	0	1	648	6	6	0	0	NA	NA	NA	43	36	172	171	506	86	118	444	15	5	2	0.087	0.029	0.004
.	19.01.16-00.13.11-1-237439	32	1	1	0	0	0	0	0	0	0	0	NA	NA	NA	13	7	164	163	493	0	0	0	0	0	3	0	0	0.006
.	19.01.16-00.13.12-1-237441	67	3	3	1	0	1	641	1	1	0	0	NA	NA	NA	26	28	165	171	505	83	117	441	0	0	4	0	0	0.008
.	19.01.16-00.13.12-1-237442	64	5	5	1	0	1	645	4	4	0	0	NA	NA	NA	28	30	170	167	506	84	117	444	10	0	4	0.059	0	0.008
.	19.01.16-00.13.13-1-237444	94	8	8	1	0	1	654	6	6	0	0	NA	NA	NA	35	49	171	176	515	82	119	453	9	8	10	0.053	0.045	0.019
.	19.01.16-00.13.13-1-237445	199	21	21	8	0	6	690	17	17	0	0	NA	NA	NA	53	77	173	182	535	86	126	478	46	14	26	0.266	0.077	0.049
.	19.01.16-00.13.18-1-237448	63	5	5	1	0	1	643	2	2	0	0	NA	NA	NA	31	26	169	169	501	85	115	443	4	2	9	0.024	0.012	0.018
.	19.01.16-00.13.20-1-237452	210	33	33	15	0	11	674	29	29	0	0	NA	NA	NA	72	66	182	178	519	93	124	457	49	37	24	0.269	0.208	0.046
.	19.01.16-00.13.23-1-237453	60	2	2	1	0	1	640	1	1	0	0	NA	NA	NA	19	23	166	167	503	80	115	445	0	0	7	0	0	0.014
.	19.01.16-00.13.26-1-237454	115	10	10	2	0	1	654	9	9	0	0	NA	NA	NA	17	37	172	171	507	85	119	450	19	10	5	0.11	0.058	0.01
.	19.01.16-00.13.27-1-237455	61	3	3	1	0	1	637	2	2	0	0	NA	NA	NA	23	19	168	167	497	83	113	441	0	0	6	0	0	0.012
.	19.01.16-00.13.31-1-237456	86	3	3	1	0	1	642	2	2	0	0	NA	NA	NA	29	24	170	169	498	84	113	445	2	4	0	0.012	0.024	0
.	19.01.16-00.13.33-1-237472	91	3	3	1	0	1	641	1	1	0	0	NA	NA	NA	31	29	165	171	506	82	117	442	0	6	2	0	0.035	0.004
.	19.01.16-00.13.34-1-237473	33	1	1	0	0	0	0	0	0	0	0	NA	NA	NA	13	10	166	163	494	0	0	0	0	0	1	0	0	0.002
.	19.01.16-00.13.36-1-237474	63	6	6	3	0	3	648	5	5	0	0	NA	NA	NA	24	29	172	169	501	85	116	447	1	9	8	0.006	0.053	0.016
.	19.01.16-00.13.37-1-237475	123	9	9	6	0	4	649	6	6	0	0	NA	NA	NA	46	34	171	169	507	88	114	447	15	4	22	0.088	0.024	0.043
.	19.01.16-00.13.41-1-237476	90	8	8	2	0	2	650	7	7	0	0	NA	NA	NA	24	29	167	170	505	83	118	449	5	0	15	0.03	0	0.03
.	19.01.16-00.13.45-1-237479	34	1	1	0	0	0	0	0	0	0	0	NA	NA	NA	11	8	164	167	490	0	0	0	0	0	1	0	0	0.002
.	19.01.16-00.13.46-1-237480	101	9	9	1	0	1	663	6	6	0	0	NA	NA	NA	35	45	174	168	516	89	115	459	23	15	2	0.132	0.089	0.004
.	19.01.16-00.13.47-1-237481	218	18	18	9	0	7	686	17	17	0	0	NA	NA	NA	61	67	174	176	530	90	123	473	23	30	16	0.132	0.17	0.03
.	19.01.16-00.13.47-1-237482	91	8	8	3	0	3	644	6	6	0	0	NA	NA	NA	22	26	170	169	500	84	116	444	3	3	12	0.018	0.018	0.024
.	19.01.16-00.13.50-1-237483	153	14	14	6	0	4	670	13	13	0	0	NA	NA	NA	56	60	174	173	526	88	118	464	8	7	25	0.046	0.04	0.048
.	19.01.16-00.13.52-1-237484	91	5	5	1	0	0	639	3	3	0	0	NA	NA	NA	36	23	167	168	501	82	113	444	0	8	16	0	0.048	0.032
.	19.01.16-00.13.57-1-237487	61	3	3	0	0	0	642	2	2	0	0	NA	NA	NA	31	27	168	168	504	83	116	443	0	0	8	0	0	0.016
.	19.01.16-00.14.00-1-237491	202	13	13	1	0	1	679	12	12	0	0	NA	NA	NA	66	62	174	175	526	88	121	470	24	9	5	0.138	0.051	0.01
.	19.01.16-00.14.05-1-237496	61	4	4	0	0	0	633	3	3	0	0	NA	NA	NA	24	17	167	167	496	84	116	433	0	3	10	0	0.018	0.02
.	19.01.16-00.14.05-1-237497	242	31	31	5	0	3	694	28	28	0	0	NA	NA	NA	81	78	179	174	538	92	121	481	53	31	32	0.296	0.178	0.059
.	19.01.16-00.14.08-1-237501	60	2	2	0	0	0	0	1	1	0	0	NA	NA	NA	13	17	166	167	497	0	0	0	2	0	0	0.012	0	0
.	19.01.16-00.14.09-1-237502	66	4	4	1	0	1	643	3	3	0	0	NA	NA	NA	23	24	167	168	502	84	115	444	0	3	5	0	0.018	0.01
.	19.01.16-00.14.10-1-237510	89	7	7	1	0	1	643	5	5	0	0	NA	NA	NA	38	32	172	168	505	86	114	443	4	2	14	0.023	0.012	0.028
.	19.01.16-00.14.12-1-237512	61	2	2	0	0	0	643	1	1	0	0	NA	NA	NA	13	25	168	170	500	84	116	443	2	0	1	0.012	0	0.002
.	19.01.16-00.14.15-1-237516	34	1	1	1	0	1	0	0	0	0	0	NA	NA	NA	6	10	167	165	491	0	0	0	0	0	1	0	0	0.002
.	19.01.16-00.14.17-1-237517	64	2	2	1	0	1	653	0	0	0	0	NA	NA	NA	18	33	169	170	507	84	118	451	5	2	0	0.03	0.012	0
.	19.01.16-00.14.21-1-237521	153	8	8	1	0	1	681	6	6	0	0	NA	NA	NA	45	61	176	178	520	91	126	464	18	10	2	0.102	0.056	0.004
.	19.01.16-00.14.22-1-237522	216	24	24	6	0	4	692	19	19	0	0	NA	NA	NA	77	76	182	175	532	95	123	474	47	9	26	0.258	0.051	0.049
.	19.01.16-00.14.22-1-237523	34	1	1	1	0	1	0	0	0	0	0	NA	NA	NA	7	12	165	165	495	0	0	0	0	0	2	0	0	0.004
.	19.01.16-00.14.23-1-237524	185	21	21	4	0	2	682	18	18	0	0	NA	NA	NA	52	66	182	173	524	94	122	466	41	25	23	0.225	0.145	0.044
.	19.01.16-00.14.24-1-237525	70	3	3	0	0	0	644	2	2	0	0	NA	NA	NA	21	23	167	168	501	85	118	441	6	1	0	0.036	0.006	0
.	19.01.16-00.14.24-1-237526	123	13	13	3	0	3	647	11	11	0	0	NA	NA	NA	36	34	171	168	508	82	114	451	10	7	6	0.058	0.042	0.012
.	19.01.16-00.14.28-1-237527	91	4	4	1	0	0	638	2	2	0	0	NA	NA	NA	39	26	173	168	498	82	114	442	4	2	1	0.023	0.012	0.002
.	19.01.16-00.14.30-1-237528	31	1	1	0	0	0	0	0	0	0	0	NA	NA	NA	11	10	168	163	492	0	0	0	0	0	1	0	0	0.002
.	19.01.16-00.14.32-1-237529	146	12	12	3	0	2	658	10	10	0	0	NA	NA	NA	42	48	173	175	513	85	122	451	26	8	18	0.15	0.046	0.035
.	19.01.16-00.14.39-1-237545	31	1	1	0	0	0	0	0	0	0	0	NA	NA	NA	16	5	165	165	488	0	0	0	0	0	0	0	0	0
.	19.01.16-00.14.40-1-237546	64	2	2	0	0	0	546	0	0	0	0	NA	NA	NA	24	17	169	164	497	71	95	380	1	0	0	0.006	0	0
.	19.01.16-00.14.41-1-237547	38	1	1	0	0	0	0	0	0	0	0	NA	NA	NA	18	14	164	164	499	0	0	0	0	0	2	0	0	0.004
.	19.01.16-00.14.43-1-237548	329	23	23	4	0	3	700	22	22	0	0	NA	NA	NA	81	84	177	185	535	95	128	477	50	29	22	0.282	0.157	0.041
.	19.01.16-00.14.44-1-237549	62	4	4	2	0	1	632	3	3	0	0	NA	NA	NA	16	14	167	166	494	82	112	438	2	0	13	0.012	0	0.026
.	19.01.16-00.14.45-1-237550	148	33	33	4	0	3	646	31	31	0	0	NA	NA	NA	55	41	173	171	510	85	117	444	59	32	20	0.341	0.187	0.039
.	19.01.16-00.14.51-1-237551	65	4	4	1	0	1	352	3	3	0	0	NA	NA	NA	17	15	163	169	496	40	63	249	4	0	6	0.025	0	0.012
.	19.01.16-00.14.54-1-237552	65	2	2	0	0	0	638	1	1	0	0	NA	NA	NA	28	26	168	167	504	82	113	443	0	4	2	0	0.024	0.004
.	19.01.16-00.14.57-1-237555	88	4	4	3	0	3	640	3	3	0	0	NA	NA	NA	42	35	175	169	504	87	117	436	0	0	6	0	0	0.012
.	19.01.16-00.14.59-1-237560	155	25	25	8	0	5	670	21	21	0	0	NA	NA	NA	55	65	177	175	526	90	122	458	36	30	26	0.203	0.171	0.049
.	19.01.16-00.15.00-1-237562	89	5	5	0	0	0	642	4	4	0	0	NA	NA	NA	30	32	168	165	512	80	112	450	2	0	8	0.012	0	0.016
.	19.01.16-00.15.00-1-237563	62	2	2	0	0	0	638	0	0	0	0	NA	NA	NA	22	25	168	169	501	80	115	443	0	0	5	0	0	0.01
.	19.01.16-00.15.04-1-237568	93	8	8	5	0	3	636	7	7	0	0	NA	NA	NA	31	26	165	166	508	81	112	443	10	2	14	0.061	0.012	0.028
.	19.01.16-00.15.07-1-237572	91	3	3	0	0	0	659	2	2	0	0	NA	NA	NA	28	39	168	166	518	86	114	459	12	3	0	0.071	0.018	0
.	19.01.16-00.15.12-1-237574	66	6	6	1	0	1	633	5	5	0	0	NA	NA	NA	20	10	165	164	494	82	113	438	8	10	1	0.048	0.061	0.002
.	19.01.16-00.15.13-1-237576	31	1	1	0	0	0	0	0	0	0	0	NA	NA	NA	9	6	165	163	491	0	0	0	0	0	0	0	0	0
.	19.01.16-00.15.14-1-237579	96	8	8	3	0	3	656	7	7	0	0	NA	NA	NA	35	44	170	171	516	86	118	452	13	0	16	0.076	0	0.031
.	19.01.16-00.15.15-1-237580	63	2	2	1	0	1	635	1	1	0	0	NA	NA	NA	29	25	167	168	503	81	113	441	0	0	3	0	0	0.006
.	19.01.16-00.15.22-1-237584	116	6	6	3	0	3	659	5	5	0	0	NA	NA	NA	31	40	168	173	512	84	120	455	5	10	10	0.03	0.058	0.02
.	19.01.16-00.15.22-1-237585	93	8	8	1	0	1	647	7	7	0	0	NA	NA	NA	40	36	170	168	511	83	115	449	0	10	11	0	0.06	0.022
.	19.01.16-00.15.23-1-237586	64	2	2	1	0	1	248	1	1	0	0	NA	NA	NA	19	20	163	169	501	32	48	168	0	0	1	0	0	0.002
.	19.01.16-00.15.28-1-237587	35	1	1	0	0	0	0	0	0	0	0	NA	NA	NA	9	10	163	168	492	0	0	0	0	2	0	0	0.012	0
.	19.01.16-00.15.28-1-237588	37	1	1	0	0	0	0	0	0	0	0	NA	NA	NA	9	10	165	163	495	0	0	0	3	0	0	0.018	0	0
.	19.01.16-00.15.30-1-237589	98	8	8	0	0	0	636	7	7	0	0	NA	NA	NA	25	17	165	165	500	83	111	442	1	1	18	0.006	0.006	0.036
.	19.01.16-00.15.32-1-237590	30	1	1	0	0	0	0	0	0	0	0	NA	NA	NA	6	5	163	166	489	0	0	0	0	0	1	0	0	0.002
.	19.01.16-00.15.32-1-237606	93	5	5	3	0	3	644	4	4	0	0	NA	NA	NA	37	30	167	170	506	83	117	444	3	7	9	0.018	0.041	0.018
.	19.01.16-00.15.33-1-237607	63	2	2	1	0	1	645	1	1	0	0	NA	NA	NA	25	32	166	170	509	81	116	448	1	0	2	0.006	0	0.004
.	19.01.16-00.15.33-1-237608	124	6	6	3	0	3	652	4	4	0	0	NA	NA	NA	36	37	174	168	508	86	113	453	15	5	2	0.086	0.03	0.004
.	19.01.16-00.15.35-1-237609	33	1	1	0	0	0	0	0	0	0	0	NA	NA	NA	10	15	168	165	495	0	0	0	0	0	3	0	0	0.006
.	19.01.16-00.15.37-1-237610	94	7	7	2	0	2	648	6	6	0	0	NA	NA	NA	35	36	164	172	513	82	118	448	0	6	19	0	0.035	0.037
.	19.01.16-00.15.38-1-237611	61	3	3	2	0	2	638	2	2	0	0	NA	NA	NA	24	23	165	170	501	82	115	441	0	4	3	0	0.024	0.006
.	19.01.16-00.15.41-1-237612	60	2	2	1	0	1	634	1	1	0	0	NA	NA	NA	22	20	165	169	499	79	114	441	0	0	6	0	0	0.012
.	19.01.16-00.15.42-1-237613	31	1	1	1	0	1	0	0	0	0	0	NA	NA	NA	14	7	163	166	491	0	0	0	0	0	3	0	0	0.006
.	19.01.16-00.15.44-1-237614	155	10	10	5	0	4	662	9	9	0	0	NA	NA	NA	49	47	172	172	516	84	122	456	19	3	8	0.11	0.017	0.016
.	19.01.16-00.15.45-1-237615	179	24	24	7	0	5	683	22	22	0	0	NA	NA	NA	49	70	182	171	530	94	118	471	37	35	27	0.203	0.205	0.051
.	19.01.16-00.15.48-1-237616	59	2	2	1	0	1	98	1	1	0	0	NA	NA	NA	16	21	166	166	502	12	19	67	0	0	1	0	0	0.002
.	19.01.16-00.15.48-1-237617	111	9	9	2	0	2	665	7	7	0	0	NA	NA	NA	37	46	176	171	512	91	120	454	16	0	9	0.091	0	0.018
.	19.01.16-00.15.50-1-237618	148	11	11	3	0	3	653	10	10	0	0	NA	NA	NA	43	37	168	171	511	80	116	457	5	16	16	0.03	0.094	0.031
.	19.01.16-00.15.52-1-237619	120	5	5	2	0	1	648	4	4	0	0	NA	NA	NA	30	31	172	167	505	87	117	444	3	12	10	0.017	0.072	0.02
.	19.01.16-00.15.53-1-237620	157	7	7	2	0	1	659	5	5	0	0	NA	NA	NA	40	46	169	171	519	84	119	456	2	5	14	0.012	0.029	0.027
.	19.01.16-00.15.54-1-237621	93	4	4	1	0	1	656	1	1	0	0	NA	NA	NA	11	30	169	170	504	87	119	450	0	0	21	0	0	0.042
.	19.01.16-00.15.55-1-237622	58	2	2	1	0	1	638	1	1	0	0	NA	NA	NA	26	27	172	166	502	85	111	442	2	0	2	0.012	0	0.004
.	19.01.16-00.16.07-1-237635	87	4	4	1	0	1	645	2	2	0	0	NA	NA	NA	31	39	169	167	516	84	113	448	0	6	6	0	0.036	0.012
.	19.01.16-00.16.07-1-237636	64	3	3	1	0	1	633	2	2	0	0	NA	NA	NA	29	21	169	163	502	82	109	442	2	5	0	0.012	0.031	0
.	19.01.16-00.16.09-1-237639	202	19	19	6	0	5	685	15	15	0	0	NA	NA	NA	58	68	173	178	530	88	125	472	29	28	15	0.168	0.157	0.028
.	19.01.16-00.16.12-1-237651	93	4	4	1	0	0	643	3	3	0	0	NA	NA	NA	34	35	169	172	507	83	118	442	3	5	4	0.018	0.029	0.008
.	19.01.16-00.16.13-1-237652	153	10	10	1	0	1	666	9	9	0	0	NA	NA	NA	37	46	173	172	514	89	120	457	29	16	6	0.168	0.093	0.012
.	19.01.16-00.16.13-1-237653	37	1	1	0	0	0	0	0	0	0	0	NA	NA	NA	9	8	166	163	492	0	0	0	0	0	3	0	0	0.006
.	19.01.16-00.16.13-1-237656	65	4	4	2	0	2	639	3	3	0	0	NA	NA	NA	25	23	169	167	500	84	114	441	5	2	1	0.03	0.012	0.002
.	19.01.16-00.16.16-1-237659	114	6	6	0	0	0	653	5	5	0	0	NA	NA	NA	37	36	171	169	509	85	115	453	0	8	10	0	0.047	0.02
.	19.01.16-00.16.20-1-237660	147	16	16	1	0	1	676	15	15	0	0	NA	NA	NA	55	70	170	175	538	85	120	471	29	8	8	0.171	0.046	0.015
.	19.01.16-00.16.25-1-237674	91	4	4	0	0	0	649	3	3	0	0	NA	NA	NA	36	34	171	167	509	86	111	452	2	4	4	0.012	0.024	0.008
.	19.01.16-00.16.25-1-237675	95	4	4	2	0	1	637	3	3	0	0	NA	NA	NA	30	28	167	167	507	82	112	443	9	2	5	0.054	0.012	0.01
.	19.01.16-00.16.27-1-237676	35	1	1	0	0	0	0	0	0	0	0	NA	NA	NA	6	9	163	164	495	0	0	0	0	0	0	0	0	0
.	19.01.16-00.16.28-1-237677	178	21	21	7	0	6	670	20	20	0	0	NA	NA	NA	46	49	174	175	513	88	124	458	25	25	14	0.144	0.143	0.027
.	19.01.16-00.16.29-1-237678	35	1	1	1	0	1	0	0	0	0	0	NA	NA	NA	11	6	164	164	491	0	0	0	0	0	0	0	0	0
.	19.01.16-00.16.31-1-237679	150	12	12	4	0	2	655	11	11	0	0	NA	NA	NA	45	46	170	173	516	82	120	453	7	7	16	0.041	0.04	0.031
.	19.01.16-00.16.33-1-237695	68	3	3	0	0	0	548	1	1	0	0	NA	NA	NA	17	16	165	168	496	76	97	375	0	1	4	0	0.006	0.008
.	19.01.16-00.16.38-1-237696	232	16	16	4	0	4	678	15	15	0	0	NA	NA	NA	84	67	180	175	525	96	123	459	13	21	15	0.072	0.12	0.029
.	19.01.16-00.16.39-1-237697	123	7	7	3	0	2	656	6	6	0	0	NA	NA	NA	43	40	173	166	514	86	112	458	10	7	16	0.058	0.042	0.031
.	19.01.16-00.16.40-1-237698	186	28	28	13	0	10	662	25	25	0	0	NA	NA	NA	49	49	168	169	525	83	117	462	13	35	45	0.077	0.207	0.086
.	19.01.16-00.16.43-1-237699	63	3	3	3	0	3	647	2	2	0	0	NA	NA	NA	17	29	170	167	505	86	114	447	6	0	0	0.035	0	0
.	19.01.16-00.16.46-1-237700	123	5	5	0	0	0	655	4	4	0	0	NA	NA	NA	52	47	168	169	523	85	114	456	5	2	8	0.03	0.012	0.015
.	19.01.16-00.16.50-1-237701	124	8	8	2	0	2	668	7	7	0	0	NA	NA	NA	49	51	173	179	512	89	125	454	0	8	11	0	0.045	0.021
.	19.01.16-00.16.52-1-237702	34	1	1	0	0	0	0	0	0	0	0	NA	NA	NA	8	12	168	163	494	0	0	0	0	0	1	0	0	0.002
.	19.01.16-00.16.55-1-237703	35	1	1	0	0	0	0	0	0	0	0	NA	NA	NA	11	12	165	167	493	0	0	0	0	0	2	0	0	0.004
.	19.01.16-00.16.57-1-237706	117	5	5	1	0	1	645	4	4	0	0	NA	NA	NA	52	32	166	173	506	82	115	448	4	1	8	0.024	0.006	0.016
.	19.01.16-00.16.57-1-237707	63	4	4	0	0	0	638	3	3	0	0	NA	NA	NA	25	24	165	167	505	81	112	445	4	0	4	0.024	0	0.008
.	19.01.16-00.16.58-1-237709	61	2	2	0	0	0	195	1	1	0	0	NA	NA	NA	16	25	169	168	501	31	41	123	0	0	4	0	0	0.008
.	19.01.16-00.16.58-1-237711	67	10	10	3	0	3	643	8	8	0	0	NA	NA	NA	19	30	171	168	504	82	114	447	2	3	20	0.012	0.018	0.04
.	19.01.16-00.17.02-1-237715	100	10	10	6	0	6	648	9	9	0	0	NA	NA	NA	39	41	173	173	508	87	117	444	24	9	3	0.139	0.052	0.006
.	19.01.16-00.17.03-1-237717	92	7	7	0	0	0	646	6	6	0	0	NA	NA	NA	38	37	170	174	506	84	119	443	2	14	9	0.012	0.08	0.018
.	19.01.16-00.17.07-1-237722	60	2	2	0	0	0	251	1	1	0	0	NA	NA	NA	15	17	168	164	498	26	47	178	0	4	1	0	0.024	0.002
.	19.01.16-00.17.09-1-237723	62	2	2	1	0	1	250	1	1	0	0	NA	NA	NA	12	22	167	168	500	32	40	178	4	0	0	0.024	0	0
.	19.01.16-00.17.12-1-237725	109	8	8	3	0	2	637	7	7	0	0	NA	NA	NA	35	31	166	173	505	81	117	439	12	1	11	0.072	0.006	0.022
.	19.01.16-00.17.13-1-237727	202	28	28	8	0	7	681	25	25	0	0	NA	NA	NA	58	74	174	176	537	86	122	473	23	21	56	0.132	0.119	0.104
.	19.01.16-00.17.16-1-237730	176	21	21	7	0	3	662	17	17	0	0	NA	NA	NA	56	55	178	175	515	89	121	452	21	17	27	0.118	0.097	0.052
.	19.01.16-00.17.17-1-237731	60	2	2	0	0	0	632	1	1	0	0	NA	NA	NA	28	18	164	166	501	80	114	438	0	0	4	0	0	0.008
.	19.01.16-00.17.18-1-237732	157	13	13	4	0	4	677	10	10	0	0	NA	NA	NA	56	70	181	183	519	94	127	456	26	8	17	0.144	0.044	0.033
.	19.01.16-00.17.18-1-237733	179	16	16	6	0	3	668	14	14	0	0	NA	NA	NA	66	58	173	174	524	87	121	460	21	19	19	0.121	0.109	0.036
.	19.01.16-00.17.22-1-237737	117	12	12	6	0	3	651	11	11	0	0	NA	NA	NA	38	39	171	174	507	85	119	447	2	14	17	0.012	0.08	0.034
.	19.01.16-00.17.24-1-237738	32	1	1	1	0	1	0	0	0	0	0	NA	NA	NA	9	6	163	166	490	0	0	0	0	0	4	0	0	0.008
.	19.01.16-00.17.25-1-237739	97	3	3	1	0	1	639	2	2	0	0	NA	NA	NA	33	36	173	170	506	83	111	445	0	2	4	0	0.012	0.008
.	19.01.16-00.17.29-1-237742	60	2	2	0	0	0	0	1	1	0	0	NA	NA	NA	18	10	168	164	491	0	0	0	0	0	3	0	0	0.006
.	19.01.16-00.17.30-1-237743	122	9	9	1	0	1	653	7	7	0	0	NA	NA	NA	50	41	174	171	509	91	116	446	17	11	9	0.098	0.064	0.018
.	19.01.16-00.17.33-1-237759	39	1	1	0	0	0	0	0	0	0	0	NA	NA	NA	13	10	164	165	494	0	0	0	0	0	0	0	0	0
.	19.01.16-00.17.37-1-237760	30	1	1	1	0	1	0	0	0	0	0	NA	NA	NA	8	6	165	165	489	0	0	0	0	0	0	0	0	0
.	19.01.16-00.17.39-1-237761	89	7	7	2	0	2	636	6	6	0	0	NA	NA	NA	35	26	166	170	503	81	115	440	6	6	6	0.036	0.035	0.012
.	19.01.16-00.17.39-1-237762	94	8	8	5	0	4	658	7	7	0	0	NA	NA	NA	31	40	169	168	516	85	117	456	5	9	19	0.03	0.054	0.037
.	19.01.16-00.17.46-1-237763	62	5	5	1	0	1	637	4	4	0	0	NA	NA	NA	25	25	169	171	498	82	119	436	3	9	4	0.018	0.053	0.008
.	19.01.16-00.17.46-1-237764	64	3	3	0	0	0	251	2	2	0	0	NA	NA	NA	19	18	167	166	498	32	38	181	0	0	3	0	0	0.006
.	19.01.16-00.17.48-1-237765	62	2	2	0	0	0	630	1	1	0	0	NA	NA	NA	23	20	170	168	495	85	114	431	0	2	1	0	0.012	0.002
.	19.01.16-00.17.50-1-237766	96	4	4	2	0	1	654	3	3	0	0	NA	NA	NA	36	35	165	169	514	81	113	460	12	0	3	0.073	0	0.006
.	19.01.16-00.17.56-1-237768	116	11	11	4	0	4	655	10	10	0	0	NA	NA	NA	30	38	169	169	513	82	116	457	7	11	9	0.041	0.065	0.018
.	19.01.16-00.17.56-1-237769	63	5	5	0	0	0	642	4	4	0	0	NA	NA	NA	20	25	168	169	501	84	116	442	0	4	12	0	0.024	0.024
.	19.01.16-00.17.56-1-237770	62	3	3	1	0	1	637	2	2	0	0	NA	NA	NA	31	21	167	166	501	83	114	440	0	0	7	0	0	0.014
.	19.01.16-00.17.56-1-237771	117	15	15	3	0	2	645	11	11	0	0	NA	NA	NA	38	33	168	169	509	84	114	447	19	4	36	0.113	0.024	0.071
.	19.01.16-00.17.57-1-237773	126	7	7	3	0	2	655	6	6	0	0	NA	NA	NA	31	34	170	166	511	85	112	458	5	12	1	0.029	0.072	0.002
.	19.01.16-00.18.02-1-237780	33	1	1	1	0	1	0	0	0	0	0	NA	NA	NA	6	13	164	168	494	0	0	0	0	0	0	0	0	0
.	19.01.16-00.18.03-1-237781	31	1	1	0	0	0	0	0	0	0	0	NA	NA	NA	10	6	165	164	490	0	0	0	1	0	0	0.006	0	0
.	19.01.16-00.18.05-1-237784	122	10	10	2	0	2	650	8	8	0	0	NA	NA	NA	31	39	172	166	514	86	115	449	9	6	12	0.052	0.036	0.023
.	19.01.16-00.18.05-1-237785	65	5	5	3	0	0	632	4	4	0	0	NA	NA	NA	31	16	164	169	496	80	117	435	13	0	7	0.079	0	0.014
.	19.01.16-00.18.06-1-237787	31	1	1	0	0	0	0	0	0	0	0	NA	NA	NA	10	16	167	167	495	0	0	0	0	0	0	0	0	0
.	19.01.16-00.18.07-1-237789	174	9	9	0	0	0	665	8	8	0	0	NA	NA	NA	51	48	174	173	514	86	119	460	17	12	3	0.098	0.069	0.006
.	19.01.16-00.18.09-1-237790	273	16	16	6	0	5	682	15	15	0	0	NA	NA	NA	93	78	176	189	526	87	130	465	19	27	15	0.108	0.143	0.029
.	19.01.16-00.18.13-1-237800	335	21	21	6	0	4	700	19	19	0	0	NA	NA	NA	87	83	182	184	530	99	128	473	41	44	7	0.225	0.239	0.013
.	19.01.16-00.18.14-1-237802	31	1	1	0	0	0	0	0	0	0	0	NA	NA	NA	10	12	165	167	493	0	0	0	1	0	0	0.006	0	0
.	19.01.16-00.18.16-1-237804	63	4	4	2	0	1	640	3	3	0	0	NA	NA	NA	18	25	170	169	499	86	115	439	0	4	9	0	0.024	0.018
.	19.01.16-00.18.19-1-237805	179	17	17	7	0	6	669	15	15	0	0	NA	NA	NA	43	57	174	174	522	88	120	461	19	13	23	0.109	0.075	0.044
.	19.01.16-00.18.21-1-237809	121	11	11	0	0	0	653	9	9	0	0	NA	NA	NA	50	42	169	177	509	84	122	447	11	14	6	0.065	0.079	0.012
.	19.01.16-00.18.25-1-237814	85	5	5	1	0	1	641	4	4	0	0	NA	NA	NA	23	21	166	171	497	82	118	441	2	4	1	0.012	0.023	0.002
.	19.01.16-00.18.26-1-237815	113	5	5	0	0	0	641	3	3	0	0	NA	NA	NA	37	30	170	168	505	84	115	442	9	2	5	0.053	0.012	0.01
.	19.01.16-00.18.29-1-237816	36	1	1	0	0	0	0	0	0	0	0	NA	NA	NA	12	12	165	166	494	0	0	0	0	0	1	0	0	0.002
.	19.01.16-00.18.31-1-237817	141	6	6	0	0	0	657	4	4	0	0	NA	NA	NA	46	44	172	168	517	83	115	459	3	13	3	0.017	0.077	0.006
.	19.01.16-00.18.31-1-237818	59	2	2	1	0	1	52	1	1	0	0	NA	NA	NA	12	17	166	166	498	7	6	39	6	0	0	0.036	0	0
.	19.01.16-00.18.37-1-237834	90	4	4	0	0	0	644	3	3	0	0	NA	NA	NA	30	27	168	172	500	83	118	443	6	0	4	0.036	0	0.008
.	19.01.16-00.18.39-1-237835	145	6	6	2	0	2	648	4	4	0	0	NA	NA	NA	50	34	171	169	507	84	114	450	10	1	10	0.058	0.006	0.02
.	19.01.16-00.18.41-1-237836	66	3	3	1	0	1	648	2	2	0	0	NA	NA	NA	29	33	171	170	505	86	119	443	6	0	7	0.035	0	0.014
.	19.01.16-00.18.42-1-237837	119	8	8	2	0	1	659	6	6	0	0	NA	NA	NA	33	46	169	175	515	84	119	456	5	10	5	0.03	0.057	0.01
.	19.01.16-00.18.42-1-237838	64	3	3	1	0	1	631	2	2	0	0	NA	NA	NA	28	20	168	170	495	82	112	437	2	8	4	0.012	0.047	0.008
.	19.01.16-00.18.47-1-237841	95	10	10	1	0	0	652	9	9	0	0	NA	NA	NA	25	31	166	168	510	80	116	456	6	8	10	0.036	0.048	0.02
.	19.01.16-00.18.51-1-237842	37	1	1	1	0	1	0	0	0	0	0	NA	NA	NA	11	7	164	164	492	0	0	0	0	0	1	0	0	0.002
.	19.01.16-00.18.51-1-237843	32	1	1	0	0	0	0	0	0	0	0	NA	NA	NA	8	7	165	165	490	0	0	0	0	0	4	0	0	0.008
.	19.01.16-00.18.53-1-237844	173	10	10	4	0	3	660	7	7	0	0	NA	NA	NA	54	53	171	173	522	84	118	458	30	2	0	0.175	0.012	0
.	19.01.16-00.18.54-1-237845	65	4	4	1	0	1	637	3	3	0	0	NA	NA	NA	22	24	171	166	500	85	113	439	4	2	5	0.023	0.012	0.01
.	19.01.16-00.18.54-1-237846	34	1	1	0	0	0	0	0	0	0	0	NA	NA	NA	6	8	166	163	492	0	0	0	0	0	1	0	0	0.002
.	19.01.16-00.18.56-1-237848	158	6	6	2	0	2	672	5	5	0	0	NA	NA	NA	44	44	177	166	514	93	115	464	3	12	18	0.017	0.072	0.035
.	19.01.16-00.18.56-1-237849	64	3	3	2	0	2	645	2	2	0	0	NA	NA	NA	22	24	166	170	501	82	115	448	4	0	2	0.024	0	0.004
.	19.01.16-00.18.57-1-237851	92	6	6	0	0	0	650	5	5	0	0	NA	NA	NA	24	30	166	169	508	81	117	452	12	0	14	0.072	0	0.028
.	19.01.16-00.18.59-1-237854	179	18	18	7	0	4	685	15	15	0	0	NA	NA	NA	39	66	175	177	527	91	124	470	35	23	14	0.2	0.13	0.027
.	19.01.16-00.19.03-1-237859	36	1	1	0	0	0	0	0	0	0	0	NA	NA	NA	11	13	167	164	495	0	0	0	0	0	2	0	0	0.004
.	19.01.16-00.19.07-1-237864	145	7	7	3	0	2	660	6	6	0	0	NA	NA	NA	43	39	172	170	510	88	118	454	0	0	22	0	0	0.043
.	19.01.16-00.19.09-1-237865	66	3	3	0	0	0	548	2	2	0	0	NA	NA	NA	17	27	167	166	507	70	99	379	0	0	3	0	0	0.006
.	19.01.16-00.19.09-1-237866	237	27	27	6	0	3	696	24	24	0	0	NA	NA	NA	62	83	182	178	536	97	123	476	35	60	12	0.192	0.337	0.022
.	19.01.16-00.19.10-1-237867	233	33	33	8	0	7	686	29	29	0	0	NA	NA	NA	76	67	174	176	530	87	124	475	49	41	29	0.282	0.233	0.055
.	19.01.16-00.19.13-1-237870	168	19	19	3	0	3	665	15	15	0	0	NA	NA	NA	47	51	172	174	518	89	120	456	29	36	20	0.169	0.207	0.039
.	19.01.16-00.19.14-1-237872	118	7	7	4	0	3	645	6	6	0	0	NA	NA	NA	38	36	169	174	506	83	115	447	11	0	7	0.065	0	0.014
.	19.01.16-00.19.15-1-237874	116	8	8	2	0	2	654	6	6	0	0	NA	NA	NA	41	40	171	168	514	86	116	452	0	10	8	0	0.06	0.016
.	19.01.16-00.19.22-1-237878	34	1	1	1	0	1	0	0	0	0	0	NA	NA	NA	9	15	167	168	493	0	0	0	0	0	2	0	0	0.004
.	19.01.16-00.19.25-1-237879	151	15	15	3	0	3	649	12	12	0	0	NA	NA	NA	38	39	168	174	510	82	119	448	24	27	11	0.143	0.155	0.022
.	19.01.16-00.19.25-1-237880	216	22	22	5	0	5	674	19	19	0	0	NA	NA	NA	69	63	177	177	522	91	123	460	64	32	15	0.362	0.181	0.029
.	19.01.16-00.19.31-1-237881	83	4	4	0	0	0	639	2	2	0	0	NA	NA	NA	22	21	168	169	497	83	116	440	5	4	1	0.03	0.024	0.002
.	19.01.16-00.19.35-1-237897	36	1	1	1	0	1	0	0	0	0	0	NA	NA	NA	10	7	166	163	491	0	0	0	0	0	4	0	0	0.008
.	19.01.16-00.19.35-1-237898	31	1	1	0	0	0	0	0	0	0	0	NA	NA	NA	7	8	163	166	492	0	0	0	0	0	0	0	0	0
.	19.01.16-00.19.37-1-237899	60	2	2	0	0	0	650	1	1	0	0	NA	NA	NA	22	35	170	169	509	86	115	449	0	0	4	0	0	0.008
.	19.01.16-00.19.38-1-237900	119	15	15	4	0	3	655	12	12	0	0	NA	NA	NA	39	37	172	172	506	87	116	452	10	13	26	0.058	0.076	0.051
.	19.01.16-00.19.46-1-237901	64	2	2	1	0	1	640	1	1	0	0	NA	NA	NA	22	20	170	164	499	85	113	442	6	0	1	0.035	0	0.002
.	19.01.16-00.19.47-1-237902	89	11	11	6	0	5	639	9	9	0	0	NA	NA	NA	47	34	167	170	510	81	115	443	0	5	43	0	0.029	0.084
.	19.01.16-00.19.51-1-237903	233	19	19	6	0	4	690	16	16	0	0	NA	NA	NA	62	75	172	180	536	86	126	478	53	5	12	0.308	0.028	0.022
.	19.01.16-00.19.52-1-237904	32	1	1	1	0	1	0	0	0	0	0	NA	NA	NA	8	7	164	164	492	0	0	0	0	0	1	0	0	0.002
.	19.01.16-00.19.53-1-237905	32	1	1	0	0	0	0	0	0	0	0	NA	NA	NA	7	5	163	163	492	0	0	0	1	0	0	0.006	0	0
.	19.01.16-00.19.54-1-237906	34	1	1	0	0	0	0	0	0	0	0	NA	NA	NA	9	14	164	164	499	0	0	0	0	0	0	0	0	0
.	19.01.16-00.19.55-1-237907	207	13	13	4	0	3	681	8	8	0	0	NA	NA	NA	59	67	177	176	527	91	121	469	28	11	14	0.158	0.062	0.027
.	19.01.16-00.19.55-1-237908	297	24	24	8	0	6	699	22	22	0	0	NA	NA	NA	75	84	184	177	536	97	124	478	25	34	34	0.136	0.192	0.063
.	19.01.16-00.19.56-1-237910	58	2	2	0	0	0	640	1	1	0	0	NA	NA	NA	16	24	169	164	504	84	111	445	0	0	4	0	0	0.008
.	19.01.16-00.20.00-1-237916	95	7	7	2	0	2	643	5	5	0	0	NA	NA	NA	46	30	174	168	501	85	118	440	7	5	5	0.04	0.03	0.01
.	19.01.16-00.20.01-1-237919	92	13	13	1	0	1	639	11	11	0	0	NA	NA	NA	29	28	171	166	504	84	112	443	0	7	18	0	0.042	0.036
.	19.01.16-00.20.05-1-237928	33	1	1	1	0	1	0	0	0	0	0	NA	NA	NA	11	5	163	164	491	0	0	0	0	0	1	0	0	0.002
.	19.01.16-00.20.07-1-237931	30	1	1	1	0	1	0	0	0	0	0	NA	NA	NA	10	14	168	164	495	0	0	0	0	0	1	0	0	0.002
.	19.01.16-00.20.08-1-237932	37	1	1	1	0	1	0	0	0	0	0	NA	NA	NA	9	11	165	164	495	0	0	0	0	0	0	0	0	0
.	19.01.16-00.20.09-1-237933	118	7	7	3	0	2	658	6	6	0	0	NA	NA	NA	41	43	177	175	504	93	120	445	17	3	18	0.096	0.017	0.036
.	19.01.16-00.20.10-1-237934	62	2	2	0	0	0	634	1	1	0	0	NA	NA	NA	20	18	168	166	497	84	111	439	4	0	2	0.024	0	0.004
.	19.01.16-00.20.11-1-237935	64	3	3	0	0	0	645	2	2	0	0	NA	NA	NA	16	28	170	169	502	81	118	446	0	0	10	0	0	0.02
.	19.01.16-00.20.23-1-237950	61	3	3	1	0	0	631	2	2	0	0	NA	NA	NA	24	23	167	169	500	82	112	437	2	0	6	0.012	0	0.012
.	19.01.16-00.20.29-1-237951	93	10	10	4	0	3	655	9	9	0	0	NA	NA	NA	38	38	169	170	512	86	117	452	22	4	8	0.13	0.024	0.016
.	19.01.16-00.20.29-1-237952	91	3	3	2	0	2	654	2	2	0	0	NA	NA	NA	29	38	167	169	515	83	117	454	0	4	6	0	0.024	0.012
.	19.01.16-00.20.33-1-237968	93	3	3	0	0	0	641	2	2	0	0	NA	NA	NA	24	28	167	171	503	82	116	443	0	0	10	0	0	0.02
.	19.01.16-00.20.34-1-237969	35	1	1	0	0	0	0	0	0	0	0	NA	NA	NA	11	7	163	164	493	0	0	0	0	0	1	0	0	0.002
.	19.01.16-00.20.35-1-237970	31	1	1	0	0	0	0	0	0	0	0	NA	NA	NA	10	12	165	164	496	0	0	0	0	0	1	0	0	0.002
.	19.01.16-00.20.37-1-237971	90	3	3	0	0	0	645	2	2	0	0	NA	NA	NA	31	33	172	169	505	85	114	446	2	6	2	0.012	0.036	0.004
.	19.01.16-00.20.37-1-237972	145	15	15	7	0	5	653	12	12	0	0	NA	NA	NA	44	45	173	176	509	87	121	445	5	4	43	0.029	0.023	0.084
.	19.01.16-00.20.38-1-237973	238	14	14	5	0	4	697	13	13	0	0	NA	NA	NA	75	81	173	181	540	89	128	480	14	26	22	0.081	0.144	0.041
.	19.01.16-00.20.39-1-237974	92	10	10	1	0	1	651	8	8	0	0	NA	NA	NA	39	35	169	172	507	86	119	446	11	7	18	0.065	0.041	0.036
.	19.01.16-00.20.44-1-237975	88	3	3	0	0	0	644	2	2	0	0	NA	NA	NA	32	31	171	170	503	83	115	446	6	5	4	0.035	0.029	0.008
.	19.01.16-00.20.44-1-237976	69	6	6	4	0	3	641	4	4	0	0	NA	NA	NA	20	29	168	169	505	84	115	442	22	6	2	0.131	0.036	0.004
.	19.01.16-00.20.48-1-237977	86	3	3	1	0	1	655	2	2	0	0	NA	NA	NA	37	38	170	169	512	85	119	451	0	4	3	0	0.024	0.006
.	19.01.16-00.20.51-1-237978	173	14	14	5	0	5	671	12	12	0	0	NA	NA	NA	54	59	171	176	525	88	120	463	16	6	22	0.094	0.034	0.042
.	19.01.16-00.20.51-1-237979	91	4	4	2	0	2	645	3	3	0	0	NA	NA	NA	18	22	166	167	502	84	115	446	8	0	2	0.048	0	0.004
.	19.01.16-00.20.58-1-237983	164	19	19	3	0	3	660	14	14	0	0	NA	NA	NA	52	39	167	170	515	84	118	458	19	9	22	0.114	0.053	0.043
.	19.01.16-00.21.02-1-237988	111	5	5	1	0	1	646	4	4	0	0	NA	NA	NA	35	29	167	169	506	85	116	445	10	6	5	0.06	0.036	0.01
.	19.01.16-00.21.06-1-237994	33	1	1	1	0	1	0	0	0	0	0	NA	NA	NA	15	11	164	166	494	0	0	0	0	0	1	0	0	0.002
.	19.01.16-00.21.07-1-237995	177	22	22	8	0	7	654	19	19	0	0	NA	NA	NA	60	48	169	173	519	88	116	450	28	10	34	0.166	0.058	0.066
.	19.01.16-00.21.07-1-237996	88	5	5	1	0	1	650	3	3	0	0	NA	NA	NA	39	40	171	168	514	87	118	445	5	0	6	0.029	0	0.012
.	19.01.16-00.21.08-1-237997	32	1	1	0	0	0	0	0	0	0	0	NA	NA	NA	4	5	163	164	491	0	0	0	0	0	1	0	0	0.002
.	19.01.16-00.21.09-1-237998	35	1	1	0	0	0	0	0	0	0	0	NA	NA	NA	7	10	164	166	493	0	0	0	0	0	1	0	0	0.002
.	19.01.16-00.21.10-1-237999	95	4	4	1	0	1	647	3	3	0	0	NA	NA	NA	38	30	174	170	499	88	115	444	4	0	6	0.023	0	0.012
.	19.01.16-00.21.12-1-238001	203	23	23	10	0	9	678	19	19	0	0	NA	NA	NA	70	68	172	176	533	88	123	467	12	37	17	0.07	0.21	0.032
.	19.01.16-00.21.15-1-238007	125	30	30	5	0	4	651	27	27	0	0	NA	NA	NA	46	43	169	172	515	81	115	455	70	8	22	0.414	0.047	0.043
.	19.01.16-00.21.22-1-238011	125	12	12	1	0	1	655	11	11	0	0	NA	NA	NA	23	34	165	168	514	84	115	456	8	11	17	0.048	0.065	0.033
.	19.01.16-00.21.23-1-238012	358	45	45	12	0	10	717	40	40	0	0	NA	NA	NA	86	108	184	184	553	99	125	493	59	63	32	0.321	0.342	0.058
.	19.01.16-00.21.24-1-238013	111	8	8	2	0	2	656	7	7	0	0	NA	NA	NA	33	38	171	170	510	86	117	453	5	5	5	0.029	0.029	0.01
.	19.01.16-00.21.25-1-238014	59	2	2	2	0	2	199	1	1	0	0	NA	NA	NA	15	20	167	166	500	23	37	139	4	0	0	0.024	0	0
.	19.01.16-00.21.33-1-238030	119	8	8	3	0	2	653	7	7	0	0	NA	NA	NA	33	33	170	171	505	85	121	447	2	1	20	0.012	0.006	0.04
.	19.01.16-00.21.41-1-238031	121	19	19	7	0	7	635	15	15	0	0	NA	NA	NA	38	31	168	169	507	79	115	441	25	13	27	0.149	0.077	0.053
.	19.01.16-00.21.55-1-238032	178	11	11	1	0	1	668	10	10	0	0	NA	NA	NA	54	59	177	176	519	91	118	459	25	1	10	0.141	0.006	0.019
.	19.01.16-00.21.55-1-238033	35	1	1	0	0	0	0	0	0	0	0	NA	NA	NA	8	13	166	165	495	0	0	0	0	0	5	0	0	0.01
.	19.01.16-00.21.56-1-238035	60	3	3	0	0	0	638	1	1	0	0	NA	NA	NA	18	18	166	164	501	85	111	442	0	4	4	0	0.024	0.008
.	19.01.16-00.21.58-1-238038	124	12	12	4	0	4	653	10	10	0	0	NA	NA	NA	35	41	169	170	515	82	113	458	11	25	11	0.065	0.147	0.021
.	19.01.16-00.22.01-1-238042	93	8	8	3	0	3	648	5	5	0	0	NA	NA	NA	33	29	168	171	503	82	118	448	12	15	5	0.071	0.088	0.01
.	19.01.16-00.22.01-1-238043	175	29	29	8	0	7	674	27	27	0	0	NA	NA	NA	42	56	174	183	512	91	131	452	34	14	42	0.195	0.077	0.082
.	19.01.16-00.22.09-1-238050	64	3	3	1	0	1	250	2	2	0	0	NA	NA	NA	15	14	164	168	495	34	38	178	8	0	1	0.049	0	0.002
.	19.01.16-00.22.12-1-238052	62	2	2	0	0	0	637	1	1	0	0	NA	NA	NA	25	23	165	168	503	79	114	444	4	0	2	0.024	0	0.004
.	19.01.16-00.22.16-1-238063	149	14	14	6	0	5	668	11	11	0	0	NA	NA	NA	42	60	182	171	520	89	119	460	13	14	14	0.071	0.082	0.027
.	19.01.16-00.22.17-1-238064	184	12	12	5	0	4	674	11	11	0	0	NA	NA	NA	47	55	173	173	522	87	120	467	15	18	35	0.087	0.104	0.067
.	19.01.16-00.22.20-1-238068	90	10	10	2	0	2	637	9	9	0	0	NA	NA	NA	29	19	167	169	496	84	117	436	11	0	8	0.066	0	0.016
.	19.01.16-00.22.22-1-238069	260	15	15	2	0	2	694	11	11	0	0	NA	NA	NA	84	83	173	185	538	87	129	478	20	29	21	0.116	0.157	0.039
.	19.01.16-00.22.24-1-238070	91	6	6	0	0	0	640	5	5	0	0	NA	NA	NA	32	32	171	170	504	81	115	444	13	3	1	0.076	0.018	0.002
.	19.01.16-00.22.27-1-238071	212	14	14	9	0	6	673	11	11	0	0	NA	NA	NA	74	66	172	177	530	85	123	465	20	20	4	0.116	0.113	0.008
.	19.01.16-00.22.39-1-238089	60	2	2	0	0	0	644	1	1	0	0	NA	NA	NA	29	27	167	168	505	82	116	446	0	0	6	0	0	0.012
.	19.01.16-00.22.40-1-238090	64	2	2	0	0	0	346	1	1	0	0	NA	NA	NA	13	22	166	166	503	42	66	238	3	0	1	0.018	0	0.002
.	19.01.16-00.22.43-1-238091	86	5	5	2	0	2	646	4	4	0	0	NA	NA	NA	24	26	170	168	501	85	115	446	4	0	5	0.024	0	0.01
.	19.01.16-00.22.44-1-238092	34	1	1	0	0	0	0	0	0	0	0	NA	NA	NA	8	4	164	164	489	0	0	0	1	0	0	0.006	0	0
.	19.01.16-00.22.46-1-238093	33	1	1	0	0	0	0	0	0	0	0	NA	NA	NA	12	10	163	164	496	0	0	0	0	0	0	0	0	0
.	19.01.16-00.22.47-1-238094	87	4	4	1	0	1	642	3	3	0	0	NA	NA	NA	32	30	167	169	507	81	117	444	4	1	7	0.024	0.006	0.014
.	19.01.16-00.22.48-1-238095	57	2	2	0	0	0	253	1	1	0	0	NA	NA	NA	18	12	167	167	491	28	42	183	0	0	5	0	0	0.01
.	19.01.16-00.22.50-1-238096	91	3	3	1	0	1	650	2	2	0	0	NA	NA	NA	33	35	171	165	512	83	113	454	2	0	4	0.012	0	0.008
.	19.01.16-00.22.51-1-238097	31	1	1	0	0	0	0	0	0	0	0	NA	NA	NA	9	12	165	164	496	0	0	0	0	0	0	0	0	0
.	19.01.16-00.22.51-1-238098	91	5	5	1	0	1	636	3	3	0	0	NA	NA	NA	31	21	165	166	503	83	112	441	2	5	6	0.012	0.03	0.012
.	19.01.16-00.22.53-1-238099	95	9	9	3	0	3	650	7	7	0	0	NA	NA	NA	31	32	168	171	506	82	119	449	2	4	27	0.012	0.023	0.053
.	19.01.16-00.22.57-1-238102	89	6	6	0	0	0	644	5	5	0	0	NA	NA	NA	39	31	168	166	510	83	110	451	0	11	10	0	0.066	0.02
.	19.01.16-00.22.57-1-238103	86	4	4	2	0	2	648	3	3	0	0	NA	NA	NA	35	34	171	169	507	88	115	445	3	0	8	0.018	0	0.016
.	19.01.16-00.23.01-1-238107	210	28	28	9	0	5	679	24	24	0	0	NA	NA	NA	62	69	172	182	528	85	129	465	88	14	20	0.512	0.077	0.038
.	19.01.16-00.23.02-1-238109	84	4	4	1	0	1	646	3	3	0	0	NA	NA	NA	28	31	169	173	502	82	119	445	9	0	3	0.053	0	0.006
[truncated: 1 more rows]
