# Supplementary material for: Modelling targeted rabies vaccination strategies for a domestic dog population with heterogeneous roaming patterns
Source: PLoS Negl Trop Dis. 2019 Jul 8;13(7):e0007582. doi: 10.1371/journal.pntd.0007582 (PMC6638970; doi:10.1371/journal.pntd.0007582)
Supplement: S1 Zip file folder — The files contain a summary for each simulation for its respective scenario. The files are named first with the population structure (FP, ED, RD, SD) and then the specific vaccination strategy used for that scenario. (ZIP) [file pntd.0007582.s002.zip › Supp_Files/SD_E0.5_R0.9_S0.5_all_measuresReport.txt]

scenario	iteration	duration	tot_deaths	rabid_dogs	moved	mov_DK	movInfect	n_vacc	n_cull	detDogs_cull	contDogs_cull	reactCull	preemptVaccCov_dogLevel	reactVaccCov_dogLevel	mean_Rt	non_rabid_dead	born	nb_in_exp_cat	nb_in_roam_cat	nb_stayhome	nb_exp_vacc	nb_roam_vacc	nb_stayhome_vacc	nb_contacting_explorer	nb_contacting_roamer	nb_contacting_stayhome	contact_per_explorer	contact_per_roamer	contact_per_stayhome
.	19.01.15-23.18.16-1-287460	300	47	47	14	0	12	519	40	40	0	0	NA	NA	NA	90	75	173	183	532	88	163	268	22	8	91	0.127	0.044	0.171
.	19.01.15-23.18.16-1-287461	275	43	43	10	0	8	520	40	40	0	0	NA	NA	NA	83	71	177	172	535	90	154	276	42	14	80	0.237	0.081	0.15
.	19.01.15-23.18.16-1-287462	30	1	1	0	0	0	0	0	0	0	0	NA	NA	NA	9	10	164	164	495	0	0	0	0	0	1	0	0	0.002
.	19.01.15-23.18.16-1-287463	234	49	49	19	0	13	521	44	44	0	0	NA	NA	NA	62	70	176	178	529	89	160	272	55	12	85	0.312	0.067	0.161
.	19.01.15-23.18.16-1-287464	35	1	1	0	0	0	0	0	0	0	0	NA	NA	NA	10	11	166	166	492	0	0	0	0	0	0	0	0	0
.	19.01.15-23.18.16-1-287465	62	2	2	1	0	1	469	1	1	0	0	NA	NA	NA	31	19	169	165	498	82	144	243	0	3	6	0	0.018	0.012
.	19.01.15-23.18.16-1-287466	61	3	3	1	0	1	248	2	2	0	0	NA	NA	NA	22	24	166	167	504	40	76	132	5	0	0	0.03	0	0
.	19.01.15-23.18.16-1-287467	175	24	24	5	0	5	510	22	22	0	0	NA	NA	NA	38	58	174	172	525	87	154	269	23	3	40	0.132	0.017	0.076
.	19.01.15-23.18.18-1-287472	119	5	5	1	0	0	492	4	4	0	0	NA	NA	NA	38	35	171	172	505	87	154	251	4	0	3	0.023	0	0.006
.	19.01.15-23.18.18-1-287488	62	3	3	0	0	0	477	2	2	0	0	NA	NA	NA	24	24	167	168	502	83	149	245	0	6	0	0	0.036	0
.	19.01.15-23.18.32-1-287491	156	11	11	3	0	2	486	9	9	0	0	NA	NA	NA	42	35	168	170	510	84	150	252	5	3	16	0.03	0.018	0.031
.	19.01.15-23.18.37-1-287494	114	4	4	1	0	0	497	3	3	0	0	NA	NA	NA	41	44	170	170	517	86	154	257	7	3	5	0.041	0.018	0.01
.	19.01.15-23.18.47-1-287507	118	4	4	0	0	0	491	3	3	0	0	NA	NA	NA	32	34	168	175	504	83	155	253	0	0	10	0	0	0.02
.	19.01.15-23.18.54-1-287515	85	4	4	0	0	0	489	3	3	0	0	NA	NA	NA	32	42	167	171	517	81	151	257	2	3	3	0.012	0.018	0.006
.	19.01.15-23.18.56-1-287520	294	25	25	7	0	5	541	24	24	0	0	NA	NA	NA	91	96	179	182	548	92	163	286	12	14	47	0.067	0.077	0.086
.	19.01.15-23.19.03-1-287524	450	32	32	12	0	11	591	29	29	0	0	NA	NA	NA	115	135	198	192	558	114	175	302	17	8	71	0.086	0.042	0.127
.	19.01.15-23.19.05-1-287525	61	2	2	0	0	0	484	1	1	0	0	NA	NA	NA	21	29	169	167	506	85	148	251	0	0	6	0	0	0.012
.	19.01.15-23.19.10-1-287530	92	9	9	3	0	2	498	7	7	0	0	NA	NA	NA	30	41	169	171	514	87	154	257	2	0	23	0.012	0	0.045
.	19.01.15-23.19.14-1-287533	147	5	5	2	0	1	505	4	4	0	0	NA	NA	NA	49	49	173	171	518	89	152	264	5	1	7	0.029	0.006	0.014
.	19.01.15-23.19.49-1-287571	31	1	1	0	0	0	0	0	0	0	0	NA	NA	NA	9	13	164	168	494	0	0	0	0	0	0	0	0	0
.	19.01.15-23.20.10-1-287582	232	30	30	12	0	12	508	27	27	0	0	NA	NA	NA	68	64	172	172	533	85	150	273	34	21	46	0.198	0.122	0.086
.	19.01.15-23.20.27-1-287611	65	4	4	1	0	1	477	3	3	0	0	NA	NA	NA	24	30	166	171	506	79	153	245	2	0	6	0.012	0	0.012
.	19.01.15-23.20.27-1-287613	112	19	19	3	0	3	486	16	16	0	0	NA	NA	NA	38	36	167	167	515	83	149	254	7	13	22	0.042	0.078	0.043
.	19.01.15-23.20.27-1-287615	243	16	16	5	0	4	515	14	14	0	0	NA	NA	NA	75	57	175	176	519	90	156	269	16	29	16	0.091	0.165	0.031
.	19.01.15-23.20.31-1-287618	60	3	3	2	0	1	481	1	1	0	0	NA	NA	NA	28	27	165	169	506	82	150	249	0	5	2	0	0.03	0.004
.	19.01.15-23.20.31-1-287619	301	35	35	7	0	7	543	33	33	0	0	NA	NA	NA	93	95	187	186	535	99	164	280	58	13	40	0.31	0.07	0.075
.	19.01.15-23.20.52-1-287634	117	9	9	5	0	2	496	8	8	0	0	NA	NA	NA	43	45	175	175	508	88	155	253	0	7	11	0	0.04	0.022
.	19.01.15-23.20.55-1-287637	146	7	7	4	0	3	501	5	5	0	0	NA	NA	NA	53	46	172	172	515	90	152	259	3	3	12	0.017	0.017	0.023
.	19.01.15-23.21.03-1-287643	65	2	2	0	0	0	299	1	1	0	0	NA	NA	NA	15	24	167	167	503	51	93	155	0	1	2	0	0.006	0.004
.	19.01.15-23.21.18-1-287648	172	8	8	3	0	3	491	6	6	0	0	NA	NA	NA	54	42	170	172	513	86	150	255	8	0	15	0.047	0	0.029
.	19.01.15-23.21.44-1-287679	194	23	23	7	0	3	514	20	20	0	0	NA	NA	NA	63	60	172	176	525	84	160	270	17	8	33	0.099	0.045	0.063
.	19.01.15-23.21.46-1-287682	31	1	1	1	0	1	0	0	0	0	0	NA	NA	NA	8	7	165	163	492	0	0	0	0	0	2	0	0	0.004
.	19.01.15-23.21.50-1-287687	59	2	2	0	0	0	476	1	1	0	0	NA	NA	NA	27	25	169	167	502	80	146	250	0	0	3	0	0	0.006
.	19.01.15-23.21.53-1-287689	235	32	32	6	0	4	530	28	28	0	0	NA	NA	NA	66	83	179	181	536	95	160	275	16	17	56	0.089	0.094	0.104
.	19.01.15-23.21.56-1-287695	150	11	11	2	0	2	487	7	7	0	0	NA	NA	NA	38	36	169	171	509	82	148	257	14	8	9	0.083	0.047	0.018
.	19.01.15-23.22.11-1-287702	121	8	8	2	0	2	498	7	7	0	0	NA	NA	NA	36	47	175	174	511	87	154	257	9	5	9	0.051	0.029	0.018
.	19.01.15-23.22.11-1-287703	215	40	40	7	0	6	511	39	39	0	0	NA	NA	NA	57	59	174	177	521	89	157	265	45	14	49	0.259	0.079	0.094
.	19.01.15-23.22.12-1-287705	118	7	7	0	0	0	500	5	5	0	0	NA	NA	NA	33	43	173	174	509	88	157	255	8	3	5	0.046	0.017	0.01
.	19.01.15-23.22.30-1-287736	67	2	2	0	0	0	479	1	1	0	0	NA	NA	NA	42	30	170	167	506	86	143	250	4	0	3	0.024	0	0.006
.	19.01.15-23.22.37-1-287740	176	31	31	6	0	4	500	28	28	0	0	NA	NA	NA	44	50	168	178	517	83	153	264	18	28	28	0.107	0.157	0.054
.	19.01.15-23.22.37-1-287741	119	7	7	2	0	1	484	6	6	0	0	NA	NA	NA	36	34	167	170	510	81	152	251	0	5	10	0	0.029	0.02
.	19.01.15-23.22.46-1-287755	64	2	2	0	0	0	304	1	1	0	0	NA	NA	NA	12	18	168	171	492	50	101	153	0	1	1	0	0.006	0.002
.	19.01.15-23.22.48-1-287758	234	19	19	3	0	3	509	18	18	0	0	NA	NA	NA	54	48	169	176	516	86	159	264	6	2	29	0.036	0.011	0.056
.	19.01.15-23.22.49-1-287762	64	4	4	0	0	0	469	2	2	0	0	NA	NA	NA	18	13	166	165	495	80	144	245	0	0	6	0	0	0.012
.	19.01.15-23.23.04-1-287771	60	2	2	2	0	2	347	1	1	0	0	NA	NA	NA	19	18	166	167	498	60	107	180	0	0	10	0	0	0.02
.	19.01.15-23.23.06-1-287773	93	3	3	2	0	2	471	2	2	0	0	NA	NA	NA	33	13	166	165	495	81	145	245	1	7	0	0.006	0.042	0
.	19.01.15-23.23.06-1-287775	62	2	2	0	0	0	298	1	1	0	0	NA	NA	NA	13	14	169	164	494	53	89	156	0	2	1	0	0.012	0.002
.	19.01.15-23.23.10-1-287776	122	4	4	3	0	2	501	3	3	0	0	NA	NA	NA	32	49	173	173	516	89	153	259	0	5	14	0	0.029	0.027
.	19.01.15-23.23.16-1-287781	61	2	2	0	0	0	401	1	1	0	0	NA	NA	NA	10	16	167	166	496	70	124	207	0	0	3	0	0	0.006
.	19.01.15-23.23.17-1-287782	271	56	56	18	0	14	532	51	51	0	0	NA	NA	NA	74	86	181	181	537	95	160	277	69	12	91	0.381	0.066	0.169
.	19.01.15-23.23.20-1-287803	36	1	1	1	0	1	0	0	0	0	0	NA	NA	NA	15	13	164	165	497	0	0	0	0	0	0	0	0	0
.	19.01.15-23.23.22-1-287805	95	7	7	3	0	2	484	6	6	0	0	NA	NA	NA	40	34	168	171	508	85	150	249	11	6	6	0.065	0.035	0.012
.	19.01.15-23.23.23-1-287814	176	46	46	9	0	7	511	43	43	0	0	NA	NA	NA	45	60	175	183	515	89	162	260	63	15	53	0.36	0.082	0.103
.	19.01.15-23.23.26-1-287816	326	54	54	14	0	12	529	47	47	0	0	NA	NA	NA	84	81	184	179	531	99	159	271	74	23	69	0.402	0.128	0.13
.	19.01.15-23.23.28-1-287818	36	1	1	1	0	1	0	0	0	0	0	NA	NA	NA	10	12	164	166	495	0	0	0	0	0	1	0	0	0.002
.	19.01.15-23.23.28-1-287819	341	34	34	6	0	6	547	31	31	0	0	NA	NA	NA	93	98	188	179	544	102	160	285	33	13	64	0.176	0.073	0.118
.	19.01.15-23.23.28-1-287820	151	12	12	1	0	1	493	11	11	0	0	NA	NA	NA	44	43	170	175	511	83	154	256	8	8	21	0.047	0.046	0.041
.	19.01.15-23.23.31-1-287821	124	9	9	5	0	4	484	8	8	0	0	NA	NA	NA	43	33	174	170	502	84	150	250	12	12	7	0.069	0.071	0.014
.	19.01.15-23.23.41-1-287827	327	35	35	9	0	7	529	33	33	0	0	NA	NA	NA	75	81	181	182	531	95	164	270	23	8	48	0.127	0.044	0.09
.	19.01.15-23.23.48-1-287838	546	46	46	16	0	11	616	44	44	0	0	NA	NA	NA	159	180	199	186	608	110	167	339	44	27	69	0.221	0.145	0.113
.	19.01.15-23.24.00-1-287848	34	1	1	0	0	0	0	0	0	0	0	NA	NA	NA	5	14	166	166	495	0	0	0	0	0	2	0	0	0.004
.	19.01.15-23.24.02-1-287849	60	3	3	1	0	1	152	1	1	0	0	NA	NA	NA	17	18	165	169	497	23	48	81	4	0	1	0.024	0	0.002
.	19.01.15-23.24.03-1-287852	62	4	4	1	0	1	403	3	3	0	0	NA	NA	NA	24	14	168	164	495	70	128	205	0	2	4	0	0.012	0.008
.	19.01.15-23.24.16-1-287863	120	5	5	1	0	1	483	4	4	0	0	NA	NA	NA	25	27	167	168	505	83	149	251	0	2	9	0	0.012	0.018
.	19.01.15-23.24.31-1-287885	153	9	9	3	0	3	494	7	7	0	0	NA	NA	NA	41	38	172	170	509	84	155	255	7	0	16	0.041	0	0.031
.	19.01.15-23.24.35-1-287889	59	3	3	0	0	0	0	2	2	0	0	NA	NA	NA	21	9	165	165	492	0	0	0	1	0	3	0.006	0	0.006
.	19.01.15-23.24.36-1-287891	33	1	1	0	0	0	0	0	0	0	0	NA	NA	NA	12	7	165	166	489	0	0	0	0	0	2	0	0	0.004
.	19.01.15-23.24.40-1-287897	61	2	2	0	0	0	473	1	1	0	0	NA	NA	NA	30	23	166	167	503	80	147	246	0	0	5	0	0	0.01
.	19.01.15-23.24.41-1-287899	92	9	9	1	0	1	483	8	8	0	0	NA	NA	NA	39	29	170	166	506	84	144	255	12	8	14	0.071	0.048	0.028
.	19.01.15-23.24.41-1-287900	147	14	14	3	0	2	480	12	12	0	0	NA	NA	NA	37	28	169	165	507	84	143	253	7	4	21	0.041	0.024	0.041
.	19.01.15-23.24.42-1-287902	174	15	15	1	0	0	517	10	10	0	0	NA	NA	NA	52	67	173	176	531	89	158	270	9	8	29	0.052	0.045	0.055
.	19.01.15-23.24.46-1-287907	94	5	5	2	0	2	490	4	4	0	0	NA	NA	NA	31	35	171	169	508	87	149	254	12	5	1	0.07	0.03	0.002
.	19.01.15-23.24.53-1-287913	35	1	1	1	0	1	0	0	0	0	0	NA	NA	NA	13	12	165	166	494	0	0	0	0	0	1	0	0	0.002
.	19.01.15-23.24.56-1-287918	62	3	3	1	0	1	49	2	2	0	0	NA	NA	NA	15	23	168	170	498	11	15	23	2	0	0	0.012	0	0
.	19.01.15-23.24.58-1-287921	271	48	48	14	0	11	537	43	43	0	0	NA	NA	NA	68	87	178	187	535	92	168	277	37	23	79	0.208	0.123	0.148
.	19.01.15-23.25.00-1-287922	31	1	1	0	0	0	0	0	0	0	0	NA	NA	NA	10	11	165	165	494	0	0	0	0	0	2	0	0	0.004
.	19.01.15-23.25.03-1-287923	316	39	39	8	0	5	541	35	35	0	0	NA	NA	NA	88	93	183	178	545	97	159	285	57	0	74	0.311	0	0.136
.	19.01.15-23.25.03-1-287924	325	43	43	9	0	7	547	40	40	0	0	NA	NA	NA	91	98	182	182	547	99	161	287	22	19	102	0.121	0.104	0.186
.	19.01.15-23.25.03-1-287925	439	44	44	10	0	8	573	41	41	0	0	NA	NA	NA	117	127	194	182	564	105	162	306	38	19	77	0.196	0.104	0.137
.	19.01.15-23.25.04-1-287926	112	12	12	2	0	2	479	10	10	0	0	NA	NA	NA	31	24	168	168	501	83	148	248	23	5	11	0.137	0.03	0.022
.	19.01.15-23.25.07-1-287929	56	2	2	0	0	0	0	1	1	0	0	NA	NA	NA	19	18	165	165	501	0	0	0	2	2	0	0.012	0.012	0
.	19.01.15-23.25.11-1-287933	59	2	2	1	0	1	475	1	1	0	0	NA	NA	NA	29	25	167	170	501	81	151	243	3	0	1	0.018	0	0.002
.	19.01.15-23.25.12-1-287934	266	18	18	7	0	7	519	17	17	0	0	NA	NA	NA	80	67	182	173	525	96	154	269	32	9	22	0.176	0.052	0.042
.	19.01.15-23.25.21-1-287955	177	10	10	2	0	2	505	6	6	0	0	NA	NA	NA	49	51	171	177	516	88	154	263	11	7	21	0.064	0.04	0.041
.	19.01.15-23.25.30-1-287965	114	4	4	1	0	1	486	3	3	0	0	NA	NA	NA	40	28	164	170	507	81	150	255	8	0	7	0.049	0	0.014
.	19.01.15-23.25.39-1-287972	295	25	25	9	0	5	550	24	24	0	0	NA	NA	NA	81	97	181	188	541	98	170	282	23	9	40	0.127	0.048	0.074
.	19.01.15-23.25.45-1-287981	35	1	1	1	0	1	0	0	0	0	0	NA	NA	NA	11	12	165	166	494	0	0	0	0	0	1	0	0	0.002
.	19.01.15-23.25.49-1-287989	331	73	73	22	0	17	553	67	67	0	0	NA	NA	NA	96	99	184	182	546	99	163	291	71	13	127	0.386	0.071	0.233
.	19.01.15-23.25.53-1-287991	94	4	4	0	0	0	482	3	3	0	0	NA	NA	NA	31	28	166	171	504	82	153	247	5	0	4	0.03	0	0.008
.	19.01.15-23.25.55-1-287996	33	1	1	0	0	0	0	0	0	0	0	NA	NA	NA	9	9	164	167	491	0	0	0	1	0	0	0.006	0	0
.	19.01.15-23.25.58-1-288001	173	26	26	10	0	7	503	21	21	0	0	NA	NA	NA	60	54	176	172	519	91	152	260	15	19	45	0.085	0.11	0.087
.	19.01.15-23.26.11-1-288004	62	2	2	0	0	0	296	1	1	0	0	NA	NA	NA	21	11	165	163	496	52	88	156	0	1	0	0	0.006	0
.	19.01.15-23.26.15-1-288008	123	9	9	4	0	3	488	8	8	0	0	NA	NA	NA	43	33	168	168	510	84	148	256	11	0	8	0.065	0	0.016
.	19.01.15-23.26.17-1-288016	32	1	1	1	0	1	0	0	0	0	0	NA	NA	NA	10	7	165	164	491	0	0	0	2	0	0	0.012	0	0
.	19.01.15-23.26.18-1-288024	68	2	2	1	0	1	477	0	0	0	0	NA	NA	NA	14	21	170	164	500	84	147	246	0	2	0	0	0.012	0
.	19.01.15-23.26.21-1-288044	241	15	15	7	0	4	527	13	13	0	0	NA	NA	NA	61	74	178	178	531	91	162	274	28	3	17	0.157	0.017	0.032
.	19.01.15-23.26.22-1-288045	57	2	2	0	0	0	474	0	0	0	0	NA	NA	NA	28	19	168	167	497	84	147	243	0	0	4	0	0	0.008
.	19.01.15-23.26.22-1-288046	64	2	2	2	0	2	474	1	1	0	0	NA	NA	NA	30	21	167	168	499	82	146	246	0	0	6	0	0	0.012
.	19.01.15-23.26.25-1-288049	124	7	7	2	0	2	487	6	6	0	0	NA	NA	NA	32	34	168	168	511	84	149	254	3	3	9	0.018	0.018	0.018
.	19.01.15-23.26.31-1-288052	197	24	24	7	0	7	512	21	21	0	0	NA	NA	NA	77	62	170	177	528	85	158	269	19	18	33	0.112	0.102	0.062
.	19.01.15-23.26.35-1-288053	240	17	17	6	0	6	525	16	16	0	0	NA	NA	NA	67	68	178	179	524	96	161	268	17	8	31	0.096	0.045	0.059
.	19.01.15-23.26.37-1-288054	84	4	4	2	0	2	483	2	2	0	0	NA	NA	NA	39	31	166	173	505	83	152	248	2	0	5	0.012	0	0.01
.	19.01.15-23.26.39-1-288057	30	1	1	1	0	1	0	0	0	0	0	NA	NA	NA	10	6	163	166	490	0	0	0	0	0	0	0	0	0
.	19.01.15-23.26.46-1-288067	62	2	2	1	0	1	453	1	1	0	0	NA	NA	NA	18	15	164	168	496	77	147	229	4	0	0	0.024	0	0
.	19.01.15-23.26.47-1-288071	236	22	22	8	0	4	507	18	18	0	0	NA	NA	NA	66	57	179	172	519	93	153	261	49	9	16	0.274	0.052	0.031
.	19.01.15-23.26.48-1-288075	146	13	13	2	0	2	486	11	11	0	0	NA	NA	NA	48	40	172	170	511	84	148	254	7	15	21	0.041	0.088	0.041
.	19.01.15-23.26.59-1-288083	183	11	11	0	0	0	505	8	8	0	0	NA	NA	NA	43	52	178	173	514	94	153	258	8	4	30	0.045	0.023	0.058
.	19.01.15-23.27.01-1-288085	35	1	1	1	0	1	0	0	0	0	0	NA	NA	NA	7	11	167	164	493	0	0	0	0	0	1	0	0	0.002
.	19.01.15-23.27.02-1-288088	34	1	1	0	0	0	0	0	0	0	0	NA	NA	NA	6	6	165	164	490	0	0	0	3	0	0	0.018	0	0
.	19.01.15-23.27.05-1-288090	64	2	2	0	0	0	470	1	1	0	0	NA	NA	NA	23	13	165	166	495	79	147	244	0	5	0	0	0.03	0
.	19.01.15-23.27.05-1-288091	143	9	9	2	0	2	495	7	7	0	0	NA	NA	NA	27	42	174	171	510	88	151	256	11	9	8	0.063	0.053	0.016
.	19.01.15-23.27.16-1-288095	36	1	1	0	0	0	0	0	0	0	0	NA	NA	NA	9	6	165	165	489	0	0	0	2	0	0	0.012	0	0
.	19.01.15-23.27.19-1-288115	33	1	1	1	0	1	0	0	0	0	0	NA	NA	NA	11	6	164	164	491	0	0	0	0	0	2	0	0	0.004
.	19.01.15-23.27.20-1-288116	91	5	5	3	0	3	490	4	4	0	0	NA	NA	NA	26	43	167	170	519	79	153	258	2	0	15	0.012	0	0.029
.	19.01.15-23.27.22-1-288120	69	2	2	0	0	0	478	0	0	0	0	NA	NA	NA	21	28	173	167	501	85	146	247	0	7	1	0	0.042	0.002
.	19.01.15-23.27.22-1-288121	64	3	3	2	0	1	479	2	2	0	0	NA	NA	NA	27	23	169	170	497	84	152	243	0	0	8	0	0	0.016
.	19.01.15-23.27.22-1-288122	30	1	1	0	0	0	0	0	0	0	0	NA	NA	NA	13	11	166	166	492	0	0	0	0	0	3	0	0	0.006
.	19.01.15-23.27.25-1-288129	124	5	5	1	0	1	488	4	4	0	0	NA	NA	NA	29	33	169	169	508	83	149	256	0	0	8	0	0	0.016
.	19.01.15-23.27.33-1-288131	147	10	10	2	0	2	494	8	8	0	0	NA	NA	NA	41	39	173	170	509	84	151	259	25	9	7	0.145	0.053	0.014
.	19.01.15-23.27.34-1-288132	298	52	52	17	0	9	530	49	49	0	0	NA	NA	NA	95	79	182	174	536	94	156	280	49	16	84	0.269	0.092	0.157
.	19.01.15-23.27.34-1-288135	58	2	2	1	0	1	51	1	1	0	0	NA	NA	NA	13	19	164	165	503	8	18	25	0	0	1	0	0	0.002
.	19.01.15-23.27.35-1-288136	91	8	8	0	0	0	481	7	7	0	0	NA	NA	NA	42	29	164	168	510	82	148	251	6	5	21	0.037	0.03	0.041
.	19.01.15-23.27.37-1-288138	150	42	42	9	0	9	477	37	37	0	0	NA	NA	NA	44	31	168	167	509	80	147	250	30	19	49	0.179	0.114	0.096
.	19.01.15-23.27.41-1-288144	183	30	30	5	0	4	514	23	23	0	0	NA	NA	NA	47	55	172	176	520	89	157	268	32	7	44	0.186	0.04	0.085
.	19.01.15-23.27.41-1-288146	149	5	5	2	0	1	504	4	4	0	0	NA	NA	NA	52	52	175	174	516	88	157	259	12	0	4	0.069	0	0.008
.	19.01.15-23.27.47-1-288152	116	10	10	3	0	3	499	8	8	0	0	NA	NA	NA	39	40	173	171	509	90	154	255	9	9	7	0.052	0.053	0.014
.	19.01.15-23.27.48-1-288155	264	26	26	7	0	5	526	23	23	0	0	NA	NA	NA	81	83	182	180	534	96	159	271	25	17	36	0.137	0.094	0.067
.	19.01.15-23.28.06-1-288167	242	17	17	4	0	3	512	16	16	0	0	NA	NA	NA	75	60	174	171	528	89	150	273	18	17	27	0.103	0.099	0.051
.	19.01.15-23.28.12-1-288169	348	38	38	10	0	10	566	37	37	0	0	NA	NA	NA	130	119	192	189	551	105	168	293	40	22	58	0.208	0.116	0.105
.	19.01.15-23.28.21-1-288195	39	1	1	0	0	0	0	0	0	0	0	NA	NA	NA	10	11	165	166	493	0	0	0	0	0	1	0	0	0.002
.	19.01.15-23.28.26-1-288197	91	5	5	0	0	0	482	3	3	0	0	NA	NA	NA	29	28	167	167	507	82	149	251	4	4	1	0.024	0.024	0.002
.	19.01.15-23.28.27-1-288198	63	2	2	0	0	0	480	1	1	0	0	NA	NA	NA	25	33	169	167	510	84	148	248	0	0	6	0	0	0.012
.	19.01.15-23.28.44-1-288215	258	42	42	9	0	8	519	37	37	0	0	NA	NA	NA	76	78	177	175	539	92	155	272	25	24	66	0.141	0.137	0.122
.	19.01.15-23.28.46-1-288218	151	10	10	1	0	1	484	8	8	0	0	NA	NA	NA	37	38	168	169	514	80	149	255	12	0	16	0.071	0	0.031
.	19.01.15-23.28.59-1-288230	176	11	11	2	0	1	501	9	9	0	0	NA	NA	NA	49	55	178	170	520	92	151	258	7	22	10	0.039	0.129	0.019
.	19.01.15-23.29.02-1-288231	125	5	5	1	0	0	507	3	3	0	0	NA	NA	NA	38	58	176	176	519	89	157	261	12	0	7	0.068	0	0.013
.	19.01.15-23.29.02-1-288232	183	9	9	2	0	1	509	8	8	0	0	NA	NA	NA	54	58	171	175	525	86	157	266	11	4	20	0.064	0.023	0.038
.	19.01.15-23.29.06-1-288234	307	52	52	15	0	11	541	48	48	0	0	NA	NA	NA	90	88	174	186	541	89	167	285	28	31	110	0.161	0.167	0.203
.	19.01.15-23.29.14-1-288240	37	1	1	0	0	0	0	0	0	0	0	NA	NA	NA	6	8	164	163	494	0	0	0	0	0	2	0	0	0.004
.	19.01.15-23.29.16-1-288241	59	2	2	0	0	0	203	1	1	0	0	NA	NA	NA	15	15	165	165	498	36	65	102	0	0	4	0	0	0.008
.	19.01.15-23.29.18-1-288247	210	27	27	5	0	5	499	24	24	0	0	NA	NA	NA	60	45	174	170	514	88	152	259	16	13	34	0.092	0.076	0.066
.	19.01.15-23.29.19-1-288264	33	1	1	0	0	0	0	0	0	0	0	NA	NA	NA	10	9	165	167	490	0	0	0	0	0	0	0	0	0
.	19.01.15-23.29.23-1-288266	178	11	11	1	0	1	494	10	10	0	0	NA	NA	NA	47	42	172	173	510	87	153	254	19	0	14	0.11	0	0.027
.	19.01.15-23.29.27-1-288273	92	6	6	0	0	0	475	5	5	0	0	NA	NA	NA	31	25	169	166	503	84	146	245	5	8	9	0.03	0.048	0.018
.	19.01.15-23.29.38-1-288276	236	20	20	6	0	4	516	18	18	0	0	NA	NA	NA	71	61	174	177	523	88	159	269	26	5	35	0.149	0.028	0.067
.	19.01.15-23.29.39-1-288277	147	12	12	4	0	4	494	10	10	0	0	NA	NA	NA	47	44	171	176	510	84	156	254	14	3	14	0.082	0.017	0.027
.	19.01.15-23.29.42-1-288284	120	9	9	3	0	3	495	8	8	0	0	NA	NA	NA	33	38	168	171	512	86	152	257	7	5	15	0.042	0.029	0.029
.	19.01.15-23.29.45-1-288290	122	14	14	4	0	3	485	12	12	0	0	NA	NA	NA	37	38	171	170	510	84	148	253	2	14	35	0.012	0.082	0.069
.	19.01.15-23.29.53-1-288297	111	21	21	8	0	6	480	19	19	0	0	NA	NA	NA	35	36	167	171	511	84	146	250	23	10	24	0.138	0.058	0.047
.	19.01.15-23.30.04-1-288309	206	11	11	2	0	2	514	9	9	0	0	NA	NA	NA	67	60	176	177	520	91	155	268	7	8	25	0.04	0.045	0.048
.	19.01.15-23.30.07-1-288311	121	9	9	4	0	4	493	8	8	0	0	NA	NA	NA	41	45	174	171	513	90	151	252	2	4	11	0.011	0.023	0.021
.	19.01.15-23.30.10-1-288313	60	3	3	1	0	1	354	2	2	0	0	NA	NA	NA	21	16	169	168	492	63	112	179	0	1	3	0	0.006	0.006
.	19.01.15-23.30.10-1-288314	91	5	5	2	0	1	487	3	3	0	0	NA	NA	NA	26	28	169	168	504	84	147	256	3	15	0	0.018	0.089	0
.	19.01.15-23.30.15-1-288316	35	1	1	1	0	1	0	0	0	0	0	NA	NA	NA	10	14	165	166	496	0	0	0	0	0	0	0	0	0
.	19.01.15-23.30.18-1-288326	123	17	17	3	0	3	501	15	15	0	0	NA	NA	NA	40	46	170	178	511	86	160	255	8	16	9	0.047	0.09	0.018
.	19.01.15-23.30.21-1-288345	34	1	1	0	0	0	0	0	0	0	0	NA	NA	NA	13	8	166	165	490	0	0	0	0	0	2	0	0	0.004
.	19.01.15-23.30.22-1-288346	270	33	33	9	0	9	515	30	30	0	0	NA	NA	NA	62	61	169	174	531	87	154	274	62	12	48	0.367	0.069	0.09
.	19.01.15-23.30.27-1-288349	172	10	10	4	0	3	511	8	8	0	0	NA	NA	NA	51	56	174	175	520	88	157	266	18	3	13	0.103	0.017	0.025
.	19.01.15-23.30.29-1-288350	61	2	2	0	0	0	300	1	1	0	0	NA	NA	NA	18	21	167	165	502	50	95	155	0	2	3	0	0.012	0.006
.	19.01.15-23.30.29-1-288351	123	9	9	3	0	1	499	7	7	0	0	NA	NA	NA	30	47	172	171	517	87	154	258	9	0	39	0.052	0	0.075
.	19.01.15-23.30.38-1-288356	260	29	29	11	0	10	522	27	27	0	0	NA	NA	NA	65	73	173	181	532	87	160	275	23	8	53	0.133	0.044	0.1
.	19.01.15-23.30.41-1-288363	33	1	1	0	0	0	0	0	0	0	0	NA	NA	NA	9	5	164	165	489	0	0	0	0	0	0	0	0	0
.	19.01.15-23.30.42-1-288365	123	6	6	1	0	1	485	5	5	0	0	NA	NA	NA	36	26	171	166	502	88	148	249	0	10	11	0	0.06	0.022
.	19.01.15-23.30.43-1-288367	60	3	3	2	0	1	475	2	2	0	0	NA	NA	NA	27	29	163	173	506	78	153	244	0	9	6	0	0.052	0.012
.	19.01.15-23.30.47-1-288372	123	15	15	2	0	1	485	14	14	0	0	NA	NA	NA	47	32	167	172	506	82	152	251	21	6	14	0.126	0.035	0.028
.	19.01.15-23.30.55-1-288379	56	2	2	0	0	0	0	1	1	0	0	NA	NA	NA	21	19	167	165	500	0	0	0	0	0	3	0	0	0.006
.	19.01.15-23.30.55-1-288381	93	12	12	5	0	4	488	11	11	0	0	NA	NA	NA	33	39	169	173	510	83	153	252	9	13	15	0.053	0.075	0.029
.	19.01.15-23.30.57-1-288384	63	2	2	0	0	0	0	0	0	0	0	NA	NA	NA	17	18	166	166	499	0	0	0	0	0	2	0	0	0.004
.	19.01.15-23.30.59-1-288385	265	27	27	7	0	6	527	26	26	0	0	NA	NA	NA	65	72	187	179	519	100	160	267	26	4	44	0.139	0.022	0.085
.	19.01.15-23.31.01-1-288386	88	7	7	2	0	2	475	5	5	0	0	NA	NA	NA	34	27	167	171	502	81	146	248	16	2	2	0.096	0.012	0.004
.	19.01.15-23.31.02-1-288389	36	1	1	1	0	1	0	0	0	0	0	NA	NA	NA	8	10	164	166	493	0	0	0	0	0	1	0	0	0.002
.	19.01.15-23.31.06-1-288411	145	12	12	1	0	1	489	10	10	0	0	NA	NA	NA	43	36	171	170	508	87	150	252	0	11	26	0	0.065	0.051
.	19.01.15-23.31.07-1-288412	35	1	1	0	0	0	0	0	0	0	0	NA	NA	NA	12	9	165	165	492	0	0	0	0	0	0	0	0	0
.	19.01.15-23.31.12-1-288436	62	5	5	1	0	1	483	4	4	0	0	NA	NA	NA	15	30	171	170	502	83	154	246	4	4	8	0.023	0.024	0.016
.	19.01.15-23.31.13-1-288437	179	21	21	8	0	7	510	18	18	0	0	NA	NA	NA	48	56	179	171	519	93	150	267	19	1	33	0.106	0.006	0.064
.	19.01.15-23.31.16-1-288439	32	1	1	0	0	0	0	0	0	0	0	NA	NA	NA	13	10	165	165	493	0	0	0	1	0	0	0.006	0	0
.	19.01.15-23.31.18-1-288461	65	3	3	1	0	1	480	2	2	0	0	NA	NA	NA	21	25	168	167	503	82	149	249	1	0	2	0.006	0	0.004
.	19.01.15-23.31.19-1-288460	63	4	4	1	0	1	472	3	3	0	0	NA	NA	NA	27	15	167	166	495	82	147	243	0	0	6	0	0	0.012
.	19.01.15-23.31.24-1-288462	64	5	5	0	0	0	478	4	4	0	0	NA	NA	NA	22	22	169	168	498	81	150	247	1	0	12	0.006	0	0.024
.	19.01.15-23.31.30-1-288470	125	8	8	1	0	0	493	6	6	0	0	NA	NA	NA	48	39	170	168	514	88	145	260	7	2	17	0.041	0.012	0.033
.	19.01.15-23.31.33-1-288474	92	14	14	3	0	2	475	13	13	0	0	NA	NA	NA	31	25	171	169	498	83	149	243	14	11	10	0.082	0.065	0.02
.	19.01.15-23.31.33-1-288475	172	13	13	4	0	3	493	12	12	0	0	NA	NA	NA	58	47	168	173	519	83	152	258	12	2	17	0.071	0.012	0.033
.	19.01.15-23.31.33-1-288476	33	1	1	0	0	0	0	0	0	0	0	NA	NA	NA	6	10	165	164	494	0	0	0	0	1	0	0	0.006	0
.	19.01.15-23.31.36-1-288478	63	4	4	1	0	1	477	3	3	0	0	NA	NA	NA	25	22	171	164	500	83	147	247	0	0	8	0	0	0.016
.	19.01.15-23.31.39-1-288481	122	14	14	2	0	1	508	12	12	0	0	NA	NA	NA	36	53	175	176	515	93	157	258	29	3	21	0.166	0.017	0.041
.	19.01.15-23.31.40-1-288483	94	4	4	2	0	2	475	3	3	0	0	NA	NA	NA	28	18	167	165	499	82	149	244	3	0	10	0.018	0	0.02
.	19.01.15-23.31.41-1-288486	97	17	17	4	0	3	489	16	16	0	0	NA	NA	NA	29	35	171	170	507	86	151	252	5	2	30	0.029	0.012	0.059
.	19.01.15-23.31.52-1-288500	208	13	13	5	0	5	521	12	12	0	0	NA	NA	NA	66	70	179	179	525	93	160	268	8	3	20	0.045	0.017	0.038
.	19.01.15-23.31.56-1-288503	148	13	13	1	0	1	504	11	11	0	0	NA	NA	NA	37	45	167	174	517	83	158	263	5	6	18	0.03	0.034	0.035
.	19.01.15-23.31.59-1-288507	112	6	6	2	0	1	485	5	5	0	0	NA	NA	NA	28	27	166	168	506	84	148	253	2	9	4	0.012	0.054	0.008
.	19.01.15-23.32.01-1-288508	116	5	5	0	0	0	486	4	4	0	0	NA	NA	NA	52	34	168	167	512	83	148	255	5	0	10	0.03	0	0.02
.	19.01.15-23.32.05-1-288513	150	12	12	3	0	2	480	10	10	0	0	NA	NA	NA	40	24	168	167	502	84	149	247	6	1	23	0.036	0.006	0.046
.	19.01.15-23.32.06-1-288514	125	6	6	1	0	1	482	3	3	0	0	NA	NA	NA	31	24	170	168	499	85	149	248	3	0	13	0.018	0	0.026
.	19.01.15-23.32.08-1-288515	67	5	5	1	0	1	474	4	4	0	0	NA	NA	NA	24	20	163	167	503	80	146	248	6	0	9	0.037	0	0.018
.	19.01.15-23.32.08-1-288516	31	1	1	0	0	0	0	0	0	0	0	NA	NA	NA	3	8	164	163	494	0	0	0	0	0	0	0	0	0
.	19.01.15-23.32.10-1-288518	33	1	1	0	0	0	0	0	0	0	0	NA	NA	NA	7	11	166	166	492	0	0	0	0	0	1	0	0	0.002
.	19.01.15-23.32.13-1-288521	174	28	28	6	0	6	501	24	24	0	0	NA	NA	NA	61	50	177	172	514	92	150	259	44	7	36	0.249	0.041	0.07
.	19.01.15-23.32.18-1-288527	36	1	1	0	0	0	0	0	0	0	0	NA	NA	NA	6	8	166	166	489	0	0	0	0	0	0	0	0	0
.	19.01.15-23.32.19-1-288551	31	1	1	0	0	0	0	0	0	0	0	NA	NA	NA	12	6	163	164	492	0	0	0	0	4	0	0	0.024	0
.	19.01.15-23.32.22-1-288554	235	53	53	15	0	10	508	48	48	0	0	NA	NA	NA	54	58	174	174	523	87	151	270	28	13	87	0.161	0.075	0.166
.	19.01.15-23.32.22-1-288555	32	1	1	0	0	0	0	0	0	0	0	NA	NA	NA	12	10	165	164	494	0	0	0	0	0	2	0	0	0.004
.	19.01.15-23.32.22-1-288556	210	22	22	5	0	5	517	19	19	0	0	NA	NA	NA	60	65	176	178	524	91	157	269	13	11	32	0.074	0.062	0.061
.	19.01.15-23.32.24-1-288557	298	23	23	6	0	6	525	20	20	0	0	NA	NA	NA	80	74	176	172	539	90	152	283	8	4	35	0.045	0.023	0.065
.	19.01.15-23.32.25-1-288558	178	17	17	5	0	4	522	13	13	0	0	NA	NA	NA	59	71	180	177	527	94	158	270	31	4	14	0.172	0.023	0.027
.	19.01.15-23.32.26-1-288559	124	9	9	3	0	3	506	8	8	0	0	NA	NA	NA	31	57	172	174	524	85	155	266	9	7	6	0.052	0.04	0.011
.	19.01.15-23.32.28-1-288560	142	7	7	1	0	1	488	6	6	0	0	NA	NA	NA	41	40	172	169	512	87	145	256	4	4	7	0.023	0.024	0.014
.	19.01.15-23.32.33-1-288567	59	2	2	1	0	1	49	1	1	0	0	NA	NA	NA	10	19	166	167	499	7	14	28	0	2	0	0	0.012	0
.	19.01.15-23.32.41-1-288575	173	38	38	11	0	8	496	35	35	0	0	NA	NA	NA	38	45	174	169	515	88	149	259	33	19	53	0.19	0.112	0.103
.	19.01.15-23.32.46-1-288582	67	2	2	0	0	0	467	1	1	0	0	NA	NA	NA	27	20	166	166	501	81	145	241	0	1	1	0	0.006	0.002
.	19.01.15-23.32.52-1-288586	61	2	2	0	0	0	399	1	1	0	0	NA	NA	NA	16	23	168	168	500	67	127	205	0	0	1	0	0	0.002
.	19.01.15-23.32.55-1-288589	89	4	4	1	0	0	484	3	3	0	0	NA	NA	NA	26	29	169	168	505	85	149	250	0	7	4	0	0.042	0.008
.	19.01.15-23.32.59-1-288593	86	3	3	1	0	1	479	2	2	0	0	NA	NA	NA	34	41	172	171	511	84	149	246	1	1	0	0.006	0.006	0
.	19.01.15-23.32.59-1-288594	169	16	16	7	0	7	493	14	14	0	0	NA	NA	NA	46	40	173	169	511	89	147	257	12	1	30	0.069	0.006	0.059
.	19.01.15-23.33.03-1-288595	94	4	4	1	0	1	475	2	2	0	0	NA	NA	NA	28	23	163	168	505	81	146	248	0	9	1	0	0.054	0.002
.	19.01.15-23.33.12-1-288598	192	15	15	4	0	4	510	14	14	0	0	NA	NA	NA	58	65	178	174	526	92	151	267	19	5	24	0.107	0.029	0.046
.	19.01.15-23.33.13-1-288600	62	4	4	0	0	0	483	2	2	0	0	NA	NA	NA	25	22	164	168	503	81	149	253	3	3	7	0.018	0.018	0.014
.	19.01.15-23.33.15-1-288601	209	18	18	3	0	3	516	16	16	0	0	NA	NA	NA	70	69	173	178	531	86	159	271	4	4	24	0.023	0.022	0.045
.	19.01.15-23.33.22-1-288626	31	1	1	1	0	1	0	0	0	0	0	NA	NA	NA	5	8	166	167	488	0	0	0	0	0	0	0	0	0
.	19.01.15-23.33.25-1-288628	31	1	1	0	0	0	0	0	0	0	0	NA	NA	NA	7	14	165	167	495	0	0	0	0	0	1	0	0	0.002
.	19.01.15-23.33.26-1-288629	33	1	1	0	0	0	0	0	0	0	0	NA	NA	NA	12	11	166	167	491	0	0	0	0	0	0	0	0	0
.	19.01.15-23.33.28-1-288631	235	34	34	12	0	9	533	32	32	0	0	NA	NA	NA	66	85	182	187	529	95	167	271	27	26	60	0.148	0.139	0.113
.	19.01.15-23.33.29-1-288637	66	2	2	1	0	1	477	1	1	0	0	NA	NA	NA	12	20	169	167	497	84	149	244	0	0	2	0	0	0.004
.	19.01.15-23.33.34-1-288642	267	34	34	7	0	6	514	28	28	0	0	NA	NA	NA	71	58	170	184	517	87	164	263	42	6	56	0.247	0.033	0.108
.	19.01.15-23.33.38-1-288643	178	12	12	2	0	2	502	9	9	0	0	NA	NA	NA	64	57	170	174	526	86	155	261	21	10	14	0.124	0.057	0.027
.	19.01.15-23.33.47-1-288655	176	22	22	5	0	5	495	19	19	0	0	NA	NA	NA	64	42	170	173	512	85	152	258	13	11	27	0.076	0.064	0.053
.	19.01.15-23.33.48-1-288657	97	3	3	0	0	0	476	2	2	0	0	NA	NA	NA	26	32	170	164	511	82	144	250	0	1	1	0	0.006	0.002
.	19.01.15-23.33.53-1-288665	34	1	1	0	0	0	0	0	0	0	0	NA	NA	NA	5	7	164	165	491	0	0	0	0	0	3	0	0	0.006
.	19.01.15-23.33.56-1-288669	185	20	20	6	0	4	518	16	16	0	0	NA	NA	NA	50	69	177	174	531	92	157	269	20	0	50	0.113	0	0.094
.	19.01.15-23.33.56-1-288670	59	2	2	0	0	0	253	1	1	0	0	NA	NA	NA	14	20	167	167	499	46	85	122	5	0	1	0.03	0	0.002
.	19.01.15-23.33.58-1-288673	63	3	3	1	0	1	482	2	2	0	0	NA	NA	NA	19	27	168	169	503	81	152	249	4	0	1	0.024	0	0.002
.	19.01.15-23.34.03-1-288676	66	4	4	3	0	3	480	3	3	0	0	NA	NA	NA	31	27	169	171	500	85	150	245	0	0	12	0	0	0.024
.	19.01.15-23.34.07-1-288678	236	23	23	7	0	4	522	21	21	0	0	NA	NA	NA	62	71	178	177	529	94	154	274	21	13	28	0.118	0.073	0.053
.	19.01.15-23.34.07-1-288679	183	30	30	9	0	9	517	27	27	0	0	NA	NA	NA	53	66	178	179	522	90	161	266	11	8	53	0.062	0.045	0.102
.	19.01.15-23.34.13-1-288683	34	1	1	0	0	0	0	0	0	0	0	NA	NA	NA	9	9	166	164	492	0	0	0	0	0	0	0	0	0
.	19.01.15-23.34.16-1-288686	33	1	1	0	0	0	0	0	0	0	0	NA	NA	NA	14	11	168	164	492	0	0	0	0	0	0	0	0	0
.	19.01.15-23.34.18-1-288691	212	11	11	4	0	4	505	9	9	0	0	NA	NA	NA	69	54	176	175	516	88	157	260	16	0	20	0.091	0	0.039
.	19.01.15-23.34.19-1-288709	142	6	6	0	0	0	503	5	5	0	0	NA	NA	NA	56	53	172	170	524	85	152	266	0	0	15	0	0	0.029
.	19.01.15-23.34.23-1-288713	59	2	2	1	0	1	472	1	1	0	0	NA	NA	NA	14	16	167	166	496	80	146	246	0	0	5	0	0	0.01
.	19.01.15-23.34.26-1-288716	178	6	6	1	0	0	505	5	5	0	0	NA	NA	NA	53	49	174	176	512	89	157	259	6	0	15	0.034	0	0.029
.	19.01.15-23.34.31-1-288717	31	1	1	0	0	0	0	0	0	0	0	NA	NA	NA	8	12	166	164	495	0	0	0	0	2	0	0	0.012	0
.	19.01.15-23.34.36-1-288720	143	9	9	6	0	6	500	7	7	0	0	NA	NA	NA	39	50	171	174	518	84	155	261	10	3	14	0.058	0.017	0.027
.	19.01.15-23.34.36-1-288721	34	1	1	0	0	0	0	0	0	0	0	NA	NA	NA	8	11	166	166	492	0	0	0	0	0	0	0	0	0
.	19.01.15-23.34.41-1-288729	205	14	14	3	0	3	500	13	13	0	0	NA	NA	NA	61	50	174	169	520	91	144	265	24	12	17	0.138	0.071	0.033
.	19.01.15-23.34.43-1-288734	495	52	52	15	0	12	589	46	46	0	0	NA	NA	NA	144	143	193	197	566	106	177	306	70	16	81	0.363	0.081	0.143
.	19.01.15-23.34.45-1-288736	93	3	3	0	0	0	473	2	2	0	0	NA	NA	NA	34	26	168	164	507	83	141	249	0	3	7	0	0.018	0.014
.	19.01.15-23.34.48-1-288741	264	34	34	6	0	3	517	30	30	0	0	NA	NA	NA	76	72	174	179	532	85	158	274	14	13	70	0.08	0.073	0.132
.	19.01.15-23.34.48-1-288742	35	1	1	0	0	0	0	0	0	0	0	NA	NA	NA	8	14	168	168	491	0	0	0	0	0	0	0	0	0
.	19.01.15-23.34.50-1-288747	64	4	4	1	0	0	475	3	3	0	0	NA	NA	NA	25	26	169	166	504	82	148	245	2	10	2	0.012	0.06	0.004
.	19.01.15-23.34.50-1-288748	34	1	1	0	0	0	0	0	0	0	0	NA	NA	NA	10	6	164	163	492	0	0	0	0	0	0	0	0	0
.	19.01.15-23.34.55-1-288751	93	7	7	2	0	1	488	5	5	0	0	NA	NA	NA	31	33	169	172	505	81	154	253	3	0	9	0.018	0	0.018
.	19.01.15-23.34.56-1-288753	314	56	56	17	0	15	539	53	53	0	0	NA	NA	NA	80	92	183	179	543	100	159	280	44	29	105	0.24	0.162	0.193
.	19.01.15-23.35.00-1-288756	123	6	6	0	0	0	489	5	5	0	0	NA	NA	NA	43	35	170	176	502	85	154	250	1	4	7	0.006	0.023	0.014
.	19.01.15-23.35.02-1-288758	34	1	1	0	0	0	0	0	0	0	0	NA	NA	NA	9	8	165	166	490	0	0	0	0	0	1	0	0	0.002
.	19.01.15-23.35.08-1-288761	32	1	1	0	0	0	0	0	0	0	0	NA	NA	NA	12	9	165	164	493	0	0	0	3	0	0	0.018	0	0
.	19.01.15-23.35.10-1-288762	287	20	20	7	0	5	536	18	18	0	0	NA	NA	NA	68	84	177	179	541	92	161	283	25	11	28	0.141	0.061	0.052
.	19.01.15-23.35.11-1-288764	35	1	1	1	0	1	0	0	0	0	0	NA	NA	NA	6	11	164	168	492	0	0	0	0	1	0	0	0.006	0
.	19.01.15-23.35.14-1-288766	64	4	4	1	0	1	476	3	3	0	0	NA	NA	NA	22	22	167	167	501	83	149	244	0	1	6	0	0.006	0.012
.	19.01.15-23.35.14-1-288767	269	34	34	12	0	9	538	29	29	0	0	NA	NA	NA	63	75	181	180	527	97	163	278	43	11	50	0.238	0.061	0.095
.	19.01.15-23.35.16-1-288768	60	3	3	0	0	0	197	2	2	0	0	NA	NA	NA	21	23	172	170	494	37	58	102	0	0	6	0	0	0.012
.	19.01.15-23.35.18-1-288773	61	2	2	1	0	1	472	1	1	0	0	NA	NA	NA	31	25	166	169	503	81	146	245	1	4	0	0.006	0.024	0
.	19.01.15-23.35.29-1-288805	86	3	3	2	0	2	477	2	2	0	0	NA	NA	NA	37	29	170	167	505	85	144	248	0	2	5	0	0.012	0.01
.	19.01.15-23.35.30-1-288806	35	1	1	0	0	0	0	0	0	0	0	NA	NA	NA	11	14	165	165	497	0	0	0	0	0	0	0	0	0
.	19.01.15-23.35.30-1-288807	122	10	10	1	0	1	487	8	8	0	0	NA	NA	NA	29	35	168	173	507	83	153	251	0	3	11	0	0.017	0.022
.	19.01.15-23.35.35-1-288808	335	17	17	7	0	5	542	15	15	0	0	NA	NA	NA	105	98	186	178	547	101	159	282	10	4	29	0.054	0.022	0.053
.	19.01.15-23.35.48-1-288827	245	21	21	7	0	4	514	18	18	0	0	NA	NA	NA	90	66	182	177	520	93	155	266	24	20	26	0.132	0.113	0.05
.	19.01.15-23.35.51-1-288830	64	2	2	0	0	0	447	1	1	0	0	NA	NA	NA	22	23	170	165	501	78	135	234	0	3	2	0	0.018	0.004
.	19.01.15-23.35.53-1-288832	173	10	10	2	0	2	505	6	6	0	0	NA	NA	NA	47	51	176	173	515	89	156	260	6	9	10	0.034	0.052	0.019
.	19.01.15-23.36.01-1-288840	260	46	46	7	0	6	518	44	44	0	0	NA	NA	NA	71	71	175	176	533	88	158	272	38	17	76	0.217	0.097	0.143
.	19.01.15-23.36.07-1-288846	89	3	3	0	0	0	486	2	2	0	0	NA	NA	NA	29	28	169	168	504	85	150	251	1	0	6	0.006	0	0.012
.	19.01.15-23.36.08-1-288847	267	53	53	16	0	12	526	51	51	0	0	NA	NA	NA	55	73	174	183	529	88	165	273	77	18	59	0.443	0.098	0.112
.	19.01.15-23.36.10-1-288848	35	1	1	0	0	0	0	0	0	0	0	NA	NA	NA	9	12	166	165	494	0	0	0	1	0	0	0.006	0	0
.	19.01.15-23.36.13-1-288850	147	12	12	1	0	1	496	9	9	0	0	NA	NA	NA	53	42	170	173	512	86	152	258	23	14	9	0.135	0.081	0.018
.	19.01.15-23.36.13-1-288851	32	1	1	0	0	0	0	0	0	0	0	NA	NA	NA	8	9	168	165	489	0	0	0	0	0	0	0	0	0
.	19.01.15-23.36.17-1-288856	33	1	1	0	0	0	0	0	0	0	0	NA	NA	NA	12	8	165	166	490	0	0	0	2	0	0	0.012	0	0
.	19.01.15-23.36.19-1-288881	70	2	2	1	0	1	472	1	1	0	0	NA	NA	NA	33	22	165	167	503	81	146	245	0	0	8	0	0	0.016
.	19.01.15-23.36.20-1-288883	38	1	1	1	0	1	0	0	0	0	0	NA	NA	NA	12	11	166	165	493	0	0	0	0	0	0	0	0	0
.	19.01.15-23.36.24-1-288894	239	15	15	1	0	1	517	14	14	0	0	NA	NA	NA	65	67	174	171	535	88	152	277	57	1	17	0.328	0.006	0.032
.	19.01.15-23.36.25-1-288896	333	42	42	9	0	7	567	39	39	0	0	NA	NA	NA	111	122	187	186	562	101	165	301	14	27	78	0.075	0.145	0.139
.	19.01.15-23.36.28-1-288898	63	2	2	0	0	0	478	1	1	0	0	NA	NA	NA	25	21	165	168	501	79	151	248	3	4	0	0.018	0.024	0
.	19.01.15-23.36.33-1-288900	211	24	24	5	0	4	517	21	21	0	0	NA	NA	NA	54	67	179	178	523	92	157	268	20	19	35	0.112	0.107	0.067
.	19.01.15-23.36.34-1-288901	33	1	1	0	0	0	0	0	0	0	0	NA	NA	NA	6	11	166	164	494	0	0	0	1	0	0	0.006	0	0
.	19.01.15-23.36.37-1-288903	101	16	16	4	0	4	484	14	14	0	0	NA	NA	NA	34	33	171	168	507	89	145	250	10	12	13	0.058	0.071	0.026
.	19.01.15-23.36.43-1-288910	62	2	2	2	0	2	473	1	1	0	0	NA	NA	NA	15	13	165	165	496	80	148	245	5	0	2	0.03	0	0.004
.	19.01.15-23.36.47-1-288917	60	2	2	1	0	1	476	1	1	0	0	NA	NA	NA	24	23	167	170	499	82	148	246	5	0	9	0.03	0	0.018
.	19.01.15-23.36.59-1-288926	236	40	40	10	0	7	516	34	34	0	0	NA	NA	NA	72	73	180	174	532	95	154	267	62	13	43	0.344	0.075	0.081
.	19.01.15-23.36.59-1-288927	179	17	17	5	0	5	509	15	15	0	0	NA	NA	NA	40	57	179	171	520	94	152	263	41	3	23	0.229	0.018	0.044
.	19.01.15-23.37.13-1-288932	60	2	2	0	0	0	475	1	1	0	0	NA	NA	NA	31	25	166	169	503	81	148	246	6	1	0	0.036	0.006	0
.	19.01.15-23.37.15-1-288934	57	2	2	0	0	0	351	1	1	0	0	NA	NA	NA	19	12	164	165	496	58	115	178	4	0	0	0.024	0	0
.	19.01.15-23.37.25-1-288955	62	2	2	0	0	0	303	1	1	0	0	NA	NA	NA	17	12	164	168	493	51	98	154	0	1	1	0	0.006	0.002
.	19.01.15-23.37.27-1-288956	86	5	5	3	0	2	486	3	3	0	0	NA	NA	NA	26	33	171	169	506	84	151	251	3	2	11	0.018	0.012	0.022
.	19.01.15-23.37.32-1-288963	63	2	2	0	0	0	147	1	1	0	0	NA	NA	NA	19	17	166	163	501	26	42	79	2	0	0	0.012	0	0
.	19.01.15-23.37.36-1-288966	234	37	37	4	0	3	524	33	33	0	0	NA	NA	NA	61	74	179	177	531	92	159	273	26	8	78	0.145	0.045	0.147
.	19.01.15-23.37.37-1-288967	150	17	17	7	0	5	504	14	14	0	0	NA	NA	NA	46	53	172	174	520	86	155	263	9	9	41	0.052	0.052	0.079
.	19.01.15-23.37.42-1-288976	95	3	3	1	0	1	479	1	1	0	0	NA	NA	NA	35	30	166	168	509	82	149	248	0	0	9	0	0	0.018
.	19.01.15-23.37.44-1-288978	288	34	34	9	0	8	537	32	32	0	0	NA	NA	NA	75	87	177	180	543	88	163	286	53	5	65	0.299	0.028	0.12
.	19.01.15-23.37.46-1-288982	86	5	5	2	0	2	481	4	4	0	0	NA	NA	NA	36	28	168	168	505	82	147	252	0	0	15	0	0	0.03
.	19.01.15-23.37.55-1-288991	268	13	13	2	0	2	535	12	12	0	0	NA	NA	NA	89	90	178	181	544	94	157	284	15	6	15	0.084	0.033	0.028
.	19.01.15-23.37.57-1-288994	179	8	8	1	0	1	514	6	6	0	0	NA	NA	NA	65	66	180	178	521	93	155	266	14	7	7	0.078	0.039	0.013
.	19.01.15-23.37.58-1-288997	57	2	2	0	0	0	476	1	1	0	0	NA	NA	NA	29	26	166	170	503	81	150	245	5	0	3	0.03	0	0.006
.	19.01.15-23.38.02-1-288998	60	2	2	0	0	0	488	1	1	0	0	NA	NA	NA	19	35	168	170	510	84	149	255	3	0	5	0.018	0	0.01
.	19.01.15-23.38.02-1-288999	210	28	28	8	0	6	511	23	23	0	0	NA	NA	NA	73	59	171	179	522	87	158	266	36	0	63	0.211	0	0.121
.	19.01.15-23.38.13-1-289004	152	7	7	0	0	0	502	6	6	0	0	NA	NA	NA	46	41	172	174	508	89	156	257	1	7	9	0.006	0.04	0.018
.	19.01.15-23.38.13-1-289005	36	1	1	0	0	0	0	0	0	0	0	NA	NA	NA	9	13	164	167	495	0	0	0	0	0	2	0	0	0.004
.	19.01.15-23.38.15-1-289007	33	1	1	0	0	0	0	0	0	0	0	NA	NA	NA	14	10	164	165	494	0	0	0	0	0	1	0	0	0.002
.	19.01.15-23.38.17-1-289010	95	3	3	0	0	0	478	2	2	0	0	NA	NA	NA	34	26	166	169	504	82	149	247	0	0	3	0	0	0.006
.	19.01.15-23.38.18-1-289015	113	5	5	1	0	1	488	4	4	0	0	NA	NA	NA	45	41	174	170	510	85	145	258	0	2	12	0	0.012	0.024
.	19.01.15-23.38.24-1-289038	36	1	1	0	0	0	0	0	0	0	0	NA	NA	NA	10	14	169	165	493	0	0	0	0	0	0	0	0	0
.	19.01.15-23.38.26-1-289040	282	19	19	9	0	9	533	16	16	0	0	NA	NA	NA	84	86	178	183	538	94	163	276	11	1	54	0.062	0.005	0.1
.	19.01.15-23.38.29-1-289043	59	2	2	0	0	0	477	1	1	0	0	NA	NA	NA	19	18	168	164	499	81	148	248	1	0	3	0.006	0	0.006
.	19.01.15-23.38.33-1-289049	115	5	5	2	0	2	497	4	4	0	0	NA	NA	NA	36	43	175	168	513	88	150	259	2	0	12	0.011	0	0.023
.	19.01.15-23.38.39-1-289051	207	23	23	7	0	7	508	21	21	0	0	NA	NA	NA	52	52	175	177	513	93	156	259	18	22	25	0.103	0.124	0.049
.	19.01.15-23.38.40-1-289054	58	2	2	0	0	0	0	1	1	0	0	NA	NA	NA	23	8	168	163	490	0	0	0	0	5	0	0	0.031	0
.	19.01.15-23.38.41-1-289055	117	13	13	5	0	5	491	12	12	0	0	NA	NA	NA	23	39	169	171	512	83	155	253	21	3	15	0.124	0.018	0.029
.	19.01.15-23.38.45-1-289062	117	5	5	1	0	1	493	3	3	0	0	NA	NA	NA	43	43	173	167	516	88	148	257	0	5	6	0	0.03	0.012
.	19.01.15-23.38.47-1-289067	32	1	1	0	0	0	0	0	0	0	0	NA	NA	NA	8	8	164	163	494	0	0	0	0	0	1	0	0	0.002
.	19.01.15-23.38.48-1-289068	125	7	7	0	0	0	490	6	6	0	0	NA	NA	NA	44	37	176	169	505	88	151	251	12	0	4	0.068	0	0.008
.	19.01.15-23.38.50-1-289072	122	5	5	2	0	2	489	3	3	0	0	NA	NA	NA	43	38	172	171	508	86	150	253	8	3	0	0.047	0.018	0
.	19.01.15-23.38.58-1-289080	89	6	6	0	0	0	480	4	4	0	0	NA	NA	NA	19	23	170	168	498	86	147	247	0	1	8	0	0.006	0.016
.	19.01.15-23.38.58-1-289081	62	2	2	0	0	0	471	1	1	0	0	NA	NA	NA	26	19	169	167	496	85	144	242	0	0	4	0	0	0.008
.	19.01.15-23.39.04-1-289082	35	1	1	0	0	0	0	0	0	0	0	NA	NA	NA	17	5	163	165	490	0	0	0	0	0	0	0	0	0
.	19.01.15-23.39.05-1-289084	61	2	2	1	0	1	480	1	1	0	0	NA	NA	NA	33	32	168	171	506	84	149	247	1	5	0	0.006	0.029	0
.	19.01.15-23.39.06-1-289086	37	1	1	1	0	1	0	0	0	0	0	NA	NA	NA	5	6	164	164	491	0	0	0	0	3	0	0	0.018	0
.	19.01.15-23.39.09-1-289088	206	11	11	6	0	5	523	10	10	0	0	NA	NA	NA	63	66	168	179	532	85	163	275	18	3	23	0.107	0.017	0.043
.	19.01.15-23.39.10-1-289089	89	4	4	0	0	0	481	3	3	0	0	NA	NA	NA	31	29	169	168	505	85	146	250	5	0	15	0.03	0	0.03
.	19.01.15-23.39.11-1-289091	292	34	34	6	0	5	531	29	29	0	0	NA	NA	NA	104	83	179	182	535	92	161	278	26	17	53	0.145	0.093	0.099
.	19.01.15-23.39.12-1-289093	183	8	8	2	0	2	514	7	7	0	0	NA	NA	NA	57	65	178	173	527	93	152	269	3	2	29	0.017	0.012	0.055
.	19.01.15-23.39.12-1-289094	146	10	10	1	0	1	496	9	9	0	0	NA	NA	NA	37	45	175	168	515	89	148	259	1	0	21	0.006	0	0.041
.	19.01.15-23.39.14-1-289096	88	7	7	3	0	2	478	6	6	0	0	NA	NA	NA	26	27	169	171	500	81	152	245	5	1	9	0.03	0.006	0.018
.	19.01.15-23.39.18-1-289102	34	1	1	0	0	0	0	0	0	0	0	NA	NA	NA	5	8	164	163	494	0	0	0	0	0	1	0	0	0.002
.	19.01.15-23.39.21-1-289118	32	1	1	1	0	1	0	0	0	0	0	NA	NA	NA	5	7	163	166	491	0	0	0	0	0	3	0	0	0.006
.	19.01.15-23.39.21-1-289119	61	2	2	0	0	0	401	1	1	0	0	NA	NA	NA	21	14	166	166	495	68	130	203	2	0	0	0.012	0	0
.	19.01.15-23.39.26-1-289121	55	2	2	0	0	0	473	1	1	0	0	NA	NA	NA	20	24	166	164	507	82	138	253	0	0	5	0	0	0.01
.	19.01.15-23.39.31-1-289128	151	15	15	4	0	4	503	13	13	0	0	NA	NA	NA	31	54	171	173	523	86	154	263	3	8	37	0.018	0.046	0.071
.	19.01.15-23.39.31-1-289129	283	31	31	5	0	5	525	27	27	0	0	NA	NA	NA	84	74	179	177	531	92	156	277	40	16	48	0.223	0.09	0.09
.	19.01.15-23.39.33-1-289132	147	18	18	5	0	4	501	16	16	0	0	NA	NA	NA	52	52	174	172	519	87	152	262	36	11	21	0.207	0.064	0.04
.	19.01.15-23.39.35-1-289134	32	1	1	0	0	0	0	0	0	0	0	NA	NA	NA	8	11	165	167	492	0	0	0	0	2	0	0	0.012	0
.	19.01.15-23.39.35-1-289135	92	6	6	2	0	2	469	5	5	0	0	NA	NA	NA	30	15	165	165	498	81	144	244	0	17	3	0	0.103	0.006
.	19.01.15-23.39.44-1-289144	96	5	5	0	0	0	487	3	3	0	0	NA	NA	NA	27	29	173	169	500	88	151	248	1	0	8	0.006	0	0.016
.	19.01.15-23.39.45-1-289146	173	10	10	1	0	0	518	9	9	0	0	NA	NA	NA	45	61	173	178	523	89	162	267	6	5	22	0.035	0.028	0.042
.	19.01.15-23.39.47-1-289150	61	2	2	0	0	0	480	1	1	0	0	NA	NA	NA	19	23	168	167	501	82	150	248	3	0	1	0.018	0	0.002
.	19.01.15-23.39.49-1-289154	35	1	1	1	0	1	0	0	0	0	0	NA	NA	NA	10	7	164	167	489	0	0	0	4	0	0	0.024	0	0
.	19.01.15-23.39.53-1-289155	34	1	1	0	0	0	0	0	0	0	0	NA	NA	NA	15	8	164	164	493	0	0	0	0	0	2	0	0	0.004
.	19.01.15-23.39.57-1-289160	147	8	8	5	0	4	498	6	6	0	0	NA	NA	NA	55	52	175	178	512	88	157	253	3	0	14	0.017	0	0.027
.	19.01.15-23.40.02-1-289163	227	19	19	4	0	4	523	18	18	0	0	NA	NA	NA	58	72	184	174	527	99	152	272	15	7	28	0.082	0.04	0.053
.	19.01.15-23.40.08-1-289170	239	27	27	8	0	8	514	20	20	0	0	NA	NA	NA	65	63	173	177	526	87	154	273	23	9	43	0.133	0.051	0.082
.	19.01.15-23.40.08-1-289171	38	1	1	0	0	0	0	0	0	0	0	NA	NA	NA	8	9	166	166	490	0	0	0	0	0	1	0	0	0.002
.	19.01.15-23.40.12-1-289173	36	1	1	0	0	0	0	0	0	0	0	NA	NA	NA	13	8	164	164	493	0	0	0	0	0	0	0	0	0
.	19.01.15-23.40.12-1-289174	146	9	9	0	0	0	503	8	8	0	0	NA	NA	NA	57	53	168	170	528	85	147	271	6	6	12	0.036	0.035	0.023
.	19.01.15-23.40.15-1-289175	91	3	3	0	0	0	489	2	2	0	0	NA	NA	NA	34	35	167	179	502	82	160	247	11	0	7	0.066	0	0.014
.	19.01.15-23.40.15-1-289177	92	10	10	2	0	2	477	8	8	0	0	NA	NA	NA	37	31	168	169	507	81	148	248	0	4	12	0	0.024	0.024
.	19.01.15-23.40.17-1-289180	62	2	2	0	0	0	147	0	0	0	0	NA	NA	NA	11	17	165	168	497	25	45	77	0	0	4	0	0	0.008
.	19.01.15-23.40.22-1-289202	85	3	3	1	0	1	492	2	2	0	0	NA	NA	NA	30	37	175	167	508	89	149	254	0	0	6	0	0	0.012
.	19.01.15-23.40.24-1-289207	146	11	11	2	0	2	498	7	7	0	0	NA	NA	NA	38	46	173	175	511	84	156	258	4	12	19	0.023	0.069	0.037
.	19.01.15-23.40.25-1-289208	61	3	3	2	0	2	478	2	2	0	0	NA	NA	NA	18	25	167	166	505	84	145	249	4	0	4	0.024	0	0.008
.	19.01.15-23.40.31-1-289213	305	21	21	3	0	3	512	20	20	0	0	NA	NA	NA	86	63	171	178	527	84	159	269	15	1	36	0.088	0.006	0.068
.	19.01.15-23.40.32-1-289214	85	3	3	0	0	0	475	2	2	0	0	NA	NA	NA	29	17	166	167	497	82	148	245	0	2	4	0	0.012	0.008
.	19.01.15-23.40.34-1-289215	122	7	7	0	0	0	491	5	5	0	0	NA	NA	NA	36	31	173	168	503	88	150	253	4	0	8	0.023	0	0.016
.	19.01.15-23.40.40-1-289223	60	2	2	1	0	1	470	1	1	0	0	NA	NA	NA	24	15	165	169	494	80	148	242	0	1	1	0	0.006	0.002
.	19.01.15-23.40.43-1-289225	213	20	20	2	0	2	522	18	18	0	0	NA	NA	NA	67	67	181	177	522	96	158	268	7	3	43	0.039	0.017	0.082
.	19.01.15-23.40.43-1-289226	118	8	8	4	0	3	488	7	7	0	0	NA	NA	NA	40	34	169	171	507	84	152	252	0	0	18	0	0	0.036
.	19.01.15-23.40.45-1-289233	31	1	1	0	0	0	0	0	0	0	0	NA	NA	NA	10	9	164	164	494	0	0	0	0	0	0	0	0	0
.	19.01.15-23.40.48-1-289241	33	1	1	1	0	1	0	0	0	0	0	NA	NA	NA	13	7	164	164	492	0	0	0	0	2	0	0	0.012	0
.	19.01.15-23.40.50-1-289243	412	67	67	18	0	14	561	64	64	0	0	NA	NA	NA	101	109	184	189	549	98	167	296	79	20	86	0.429	0.106	0.157
.	19.01.15-23.40.51-1-289244	181	12	12	1	0	1	516	9	9	0	0	NA	NA	NA	51	62	174	168	533	91	149	276	2	9	13	0.011	0.054	0.024
.	19.01.15-23.40.52-1-289245	66	4	4	1	0	1	485	3	3	0	0	NA	NA	NA	24	31	171	170	503	85	150	250	0	0	11	0	0	0.022
.	19.01.15-23.40.53-1-289246	97	4	4	2	0	2	495	3	3	0	0	NA	NA	NA	27	39	174	173	505	88	154	253	9	2	5	0.052	0.012	0.01
.	19.01.15-23.40.57-1-289250	62	4	4	0	0	0	472	3	3	0	0	NA	NA	NA	33	23	171	166	499	83	147	242	3	0	9	0.018	0	0.018
.	19.01.15-23.41.02-1-289253	210	9	9	3	0	3	508	8	8	0	0	NA	NA	NA	59	59	176	175	521	89	155	264	11	3	13	0.062	0.017	0.025
.	19.01.15-23.41.07-1-289258	174	11	11	3	0	3	495	10	10	0	0	NA	NA	NA	42	40	171	174	508	88	154	253	7	3	11	0.041	0.017	0.022
.	19.01.15-23.41.11-1-289261	90	5	5	1	0	1	478	4	4	0	0	NA	NA	NA	25	22	167	168	500	83	149	246	10	0	2	0.06	0	0.004
.	19.01.15-23.41.13-1-289264	65	2	2	0	0	0	298	1	1	0	0	NA	NA	NA	21	19	167	164	501	48	92	158	0	0	5	0	0	0.01
.	19.01.15-23.41.15-1-289265	125	11	11	5	0	4	489	10	10	0	0	NA	NA	NA	36	41	170	170	514	85	148	256	12	15	6	0.071	0.088	0.012
.	19.01.15-23.41.17-1-289269	63	3	3	2	0	1	472	2	2	0	0	NA	NA	NA	28	25	166	168	504	82	147	243	5	0	5	0.03	0	0.01
.	19.01.15-23.41.20-1-289285	121	7	7	0	0	0	479	6	6	0	0	NA	NA	NA	40	29	169	171	502	82	149	248	3	4	5	0.018	0.023	0.01
.	19.01.15-23.41.27-1-289288	88	4	4	2	0	1	481	3	3	0	0	NA	NA	NA	41	24	168	168	501	84	146	251	0	3	10	0	0.018	0.02
.	19.01.15-23.41.29-1-289290	92	3	3	1	0	1	479	2	2	0	0	NA	NA	NA	32	29	166	165	511	80	144	255	0	0	11	0	0	0.022
.	19.01.15-23.41.30-1-289292	34	1	1	0	0	0	0	0	0	0	0	NA	NA	NA	13	7	165	164	491	0	0	0	0	0	0	0	0	0
.	19.01.15-23.41.39-1-289303	61	2	2	0	0	0	475	1	1	0	0	NA	NA	NA	24	18	166	169	496	83	151	241	4	0	0	0.024	0	0
.	19.01.15-23.41.40-1-289305	69	4	4	1	0	1	480	3	3	0	0	NA	NA	NA	30	32	171	168	506	83	147	250	6	0	3	0.035	0	0.006
.	19.01.15-23.41.43-1-289310	34	1	1	1	0	1	0	0	0	0	0	NA	NA	NA	10	12	164	167	494	0	0	0	0	0	4	0	0	0.008
.	19.01.15-23.41.43-1-289312	125	4	4	1	0	1	487	3	3	0	0	NA	NA	NA	42	31	168	173	503	83	154	250	0	2	6	0	0.012	0.012
.	19.01.15-23.41.45-1-289315	177	26	26	4	0	2	500	24	24	0	0	NA	NA	NA	51	48	170	170	521	85	151	264	18	6	50	0.106	0.035	0.096
.	19.01.15-23.41.45-1-289317	356	73	73	24	0	18	548	67	67	0	0	NA	NA	NA	104	106	180	183	556	91	161	296	93	16	124	0.517	0.087	0.223
.	19.01.15-23.41.45-1-289318	65	4	4	0	0	0	199	3	3	0	0	NA	NA	NA	17	14	166	165	496	35	59	105	9	1	0	0.054	0.006	0
.	19.01.15-23.41.46-1-289319	116	4	4	1	0	1	498	3	3	0	0	NA	NA	NA	32	46	171	167	521	88	148	262	0	0	9	0	0	0.017
.	19.01.15-23.42.06-1-289332	351	27	27	6	0	5	552	23	23	0	0	NA	NA	NA	89	99	174	196	542	89	176	287	16	12	36	0.092	0.061	0.066
.	19.01.15-23.42.08-1-289333	62	2	2	1	0	1	487	1	1	0	0	NA	NA	NA	27	32	170	168	507	84	148	255	6	0	2	0.035	0	0.004
.	19.01.15-23.42.08-1-289334	181	18	18	6	0	5	498	16	16	0	0	NA	NA	NA	49	45	174	173	511	89	153	256	9	7	25	0.052	0.04	0.049
.	19.01.15-23.42.16-1-289338	125	5	5	1	0	1	495	4	4	0	0	NA	NA	NA	43	39	169	172	511	85	155	255	11	0	6	0.065	0	0.012
.	19.01.15-23.42.19-1-289362	262	50	50	7	0	6	519	47	47	0	0	NA	NA	NA	91	69	175	178	529	89	160	270	70	6	62	0.4	0.034	0.117
.	19.01.15-23.42.22-1-289363	144	16	16	2	0	1	502	15	15	0	0	NA	NA	NA	44	52	175	175	515	86	158	258	20	13	24	0.114	0.074	0.047
.	19.01.15-23.42.34-1-289375	202	18	18	6	0	6	515	14	14	0	0	NA	NA	NA	55	60	181	178	514	94	162	259	5	19	44	0.028	0.107	0.086
.	19.01.15-23.42.42-1-289386	34	1	1	0	0	0	0	0	0	0	0	NA	NA	NA	13	11	166	164	494	0	0	0	0	0	2	0	0	0.004
.	19.01.15-23.42.48-1-289394	33	1	1	0	0	0	0	0	0	0	0	NA	NA	NA	12	9	165	164	493	0	0	0	0	0	0	0	0	0
.	19.01.15-23.42.48-1-289395	91	3	3	1	0	1	482	2	2	0	0	NA	NA	NA	28	28	170	169	502	87	148	247	4	0	3	0.024	0	0.006
.	19.01.15-23.42.51-1-289398	152	11	11	0	0	0	491	10	10	0	0	NA	NA	NA	45	42	169	174	512	84	151	256	2	8	12	0.012	0.046	0.023
.	19.01.15-23.42.53-1-289399	417	34	34	12	0	10	581	32	32	0	0	NA	NA	NA	106	135	189	185	574	105	166	310	60	8	31	0.317	0.043	0.054
.	19.01.15-23.42.58-1-289408	234	36	36	11	0	8	527	34	34	0	0	NA	NA	NA	65	75	171	178	539	88	157	282	23	20	61	0.135	0.112	0.113
.	19.01.15-23.43.00-1-289409	60	3	3	1	0	1	478	2	2	0	0	NA	NA	NA	28	26	173	168	498	88	146	244	0	5	3	0	0.03	0.006
.	19.01.15-23.43.05-1-289411	60	2	2	0	0	0	473	1	1	0	0	NA	NA	NA	17	17	166	167	497	81	147	245	0	0	4	0	0	0.008
.	19.01.15-23.43.09-1-289412	83	6	6	1	0	1	483	5	5	0	0	NA	NA	NA	20	35	173	167	508	87	148	248	8	0	8	0.046	0	0.016
.	19.01.15-23.43.13-1-289416	97	3	3	1	0	1	483	2	2	0	0	NA	NA	NA	19	19	166	164	502	82	149	252	3	0	4	0.018	0	0.008
.	19.01.15-23.43.17-1-289419	97	3	3	1	0	1	484	1	1	0	0	NA	NA	NA	31	29	169	169	504	87	150	247	0	0	7	0	0	0.014
.	19.01.15-23.43.19-1-289439	216	15	15	7	0	5	518	14	14	0	0	NA	NA	NA	69	70	175	173	535	90	151	277	21	0	40	0.12	0	0.075
.	19.01.15-23.43.32-1-289444	95	5	5	2	0	1	476	4	4	0	0	NA	NA	NA	35	32	172	168	505	84	144	248	7	0	10	0.041	0	0.02
.	19.01.15-23.43.32-1-289450	119	19	19	4	0	3	490	16	16	0	0	NA	NA	NA	33	40	175	169	509	87	151	252	23	9	30	0.131	0.053	0.059
.	19.01.15-23.43.35-1-289453	63	2	2	1	0	1	349	1	1	0	0	NA	NA	NA	17	15	165	166	497	58	111	180	0	0	3	0	0	0.006
.	19.01.15-23.43.35-1-289454	238	41	41	5	0	5	534	38	38	0	0	NA	NA	NA	80	86	178	179	542	92	159	283	46	14	52	0.258	0.078	0.096
.	19.01.15-23.43.39-1-289457	66	2	2	1	0	1	478	0	0	0	0	NA	NA	NA	19	22	169	171	495	83	155	240	0	0	1	0	0	0.002
.	19.01.15-23.43.47-1-289470	85	9	9	1	0	1	472	7	7	0	0	NA	NA	NA	30	15	165	164	499	81	144	247	0	11	11	0	0.067	0.022
.	19.01.15-23.43.48-1-289472	121	11	11	1	0	1	491	10	10	0	0	NA	NA	NA	26	40	170	174	509	83	156	252	4	3	20	0.024	0.017	0.039
.	19.01.15-23.43.51-1-289478	360	32	32	8	0	5	551	29	29	0	0	NA	NA	NA	81	105	185	197	536	96	179	276	46	8	59	0.249	0.041	0.11
.	19.01.15-23.43.51-1-289479	63	3	3	0	0	0	354	2	2	0	0	NA	NA	NA	14	18	169	170	492	60	117	177	0	0	4	0	0	0.008
.	19.01.15-23.43.54-1-289482	144	24	24	8	0	5	501	21	21	0	0	NA	NA	NA	56	57	169	177	524	83	157	261	14	12	30	0.083	0.068	0.057
.	19.01.15-23.44.04-1-289489	90	3	3	1	0	1	474	2	2	0	0	NA	NA	NA	28	18	166	168	497	82	150	242	0	2	3	0	0.012	0.006
.	19.01.15-23.44.17-1-289492	148	14	14	4	0	4	480	13	13	0	0	NA	NA	NA	52	38	173	168	510	84	146	250	16	11	11	0.092	0.065	0.022
.	19.01.15-23.44.18-1-289496	273	59	59	16	0	10	511	50	50	0	0	NA	NA	NA	70	57	175	170	525	90	150	271	68	9	102	0.389	0.053	0.194
.	19.01.15-23.44.18-1-289512	120	8	8	1	0	1	498	7	7	0	0	NA	NA	NA	31	41	175	170	509	89	153	256	0	3	14	0	0.018	0.028
.	19.01.15-23.44.20-1-289513	233	27	27	6	0	4	521	26	26	0	0	NA	NA	NA	70	69	170	179	533	85	161	275	35	10	40	0.206	0.056	0.075
.	19.01.15-23.44.27-1-289524	141	7	7	1	0	1	493	6	6	0	0	NA	NA	NA	49	41	169	174	511	86	153	254	7	0	10	0.041	0	0.02
.	19.01.15-23.44.37-1-289530	353	34	34	11	0	6	562	30	30	0	0	NA	NA	NA	121	111	188	179	557	102	161	299	28	2	77	0.149	0.011	0.138
.	19.01.15-23.44.42-1-289538	89	4	4	1	0	1	481	3	3	0	0	NA	NA	NA	22	26	167	171	501	82	153	246	3	0	8	0.018	0	0.016
.	19.01.15-23.44.44-1-289542	121	16	16	7	0	4	480	14	14	0	0	NA	NA	NA	41	29	168	169	505	83	146	251	12	3	22	0.071	0.018	0.044
.	19.01.15-23.44.53-1-289553	207	63	63	19	0	13	514	60	60	0	0	NA	NA	NA	47	62	181	177	517	94	155	265	58	17	84	0.32	0.096	0.162
.	19.01.15-23.44.56-1-289555	238	20	20	6	0	6	534	18	18	0	0	NA	NA	NA	63	86	177	182	540	89	164	281	33	9	36	0.186	0.049	0.067
.	19.01.15-23.44.56-1-289558	264	17	17	5	0	3	536	15	15	0	0	NA	NA	NA	73	76	178	177	534	95	160	281	21	11	30	0.118	0.062	0.056
.	19.01.15-23.45.02-1-289561	33	1	1	1	0	1	0	0	0	0	0	NA	NA	NA	16	10	165	165	493	0	0	0	0	0	0	0	0	0
.	19.01.15-23.45.04-1-289562	31	1	1	0	0	0	0	0	0	0	0	NA	NA	NA	10	4	165	164	488	0	0	0	0	0	1	0	0	0.002
.	19.01.15-23.45.06-1-289563	96	5	5	1	0	1	479	4	4	0	0	NA	NA	NA	28	32	170	165	510	83	144	252	0	4	8	0	0.024	0.016
.	19.01.15-23.45.09-1-289567	157	13	13	6	0	5	497	12	12	0	0	NA	NA	NA	51	47	167	172	521	84	150	263	17	14	12	0.102	0.081	0.023
.	19.01.15-23.45.21-1-289589	64	2	2	1	0	1	347	1	1	0	0	NA	NA	NA	19	15	164	165	499	59	103	185	2	0	2	0.012	0	0.004
.	19.01.15-23.45.22-1-289591	326	25	25	8	0	6	544	18	18	0	0	NA	NA	NA	92	96	182	179	548	93	162	289	18	14	53	0.099	0.078	0.097
.	19.01.15-23.45.33-1-289599	335	38	38	12	0	8	539	34	34	0	0	NA	NA	NA	106	85	183	181	534	96	162	281	62	22	45	0.339	0.122	0.084
.	19.01.15-23.45.34-1-289600	36	1	1	1	0	1	0	0	0	0	0	NA	NA	NA	10	14	165	164	498	0	0	0	0	0	2	0	0	0.004
.	19.01.15-23.45.35-1-289606	36	1	1	1	0	1	0	0	0	0	0	NA	NA	NA	10	9	164	164	494	0	0	0	0	0	0	0	0	0
.	19.01.15-23.45.38-1-289610	65	6	6	1	0	1	476	5	5	0	0	NA	NA	NA	24	28	168	164	509	80	144	252	3	0	12	0.018	0	0.024
.	19.01.15-23.45.40-1-289613	116	13	13	3	0	1	487	12	12	0	0	NA	NA	NA	46	39	175	172	505	90	151	246	2	5	26	0.011	0.029	0.051
.	19.01.15-23.45.41-1-289617	95	6	6	1	0	1	485	5	5	0	0	NA	NA	NA	29	32	170	167	508	84	148	253	5	0	7	0.029	0	0.014
.	19.01.15-23.45.45-1-289622	184	9	9	3	0	2	520	6	6	0	0	NA	NA	NA	48	65	178	174	526	92	156	272	15	0	9	0.084	0	0.017
.	19.01.15-23.45.51-1-289629	62	2	2	1	0	1	475	1	1	0	0	NA	NA	NA	21	21	165	168	501	81	147	247	0	0	5	0	0	0.01
.	19.01.15-23.45.58-1-289639	39	1	1	0	0	0	0	0	0	0	0	NA	NA	NA	19	11	164	166	494	0	0	0	0	0	4	0	0	0.008
.	19.01.15-23.45.59-1-289640	147	14	14	3	0	3	493	12	12	0	0	NA	NA	NA	45	37	170	170	510	85	152	256	17	7	17	0.1	0.041	0.033
.	19.01.15-23.46.03-1-289641	31	1	1	0	0	0	0	0	0	0	0	NA	NA	NA	10	7	165	163	492	0	0	0	0	0	0	0	0	0
.	19.01.15-23.46.05-1-289642	36	1	1	1	0	1	0	0	0	0	0	NA	NA	NA	9	10	166	165	492	0	0	0	0	0	1	0	0	0.002
.	19.01.15-23.46.07-1-289644	33	1	1	0	0	0	0	0	0	0	0	NA	NA	NA	7	11	166	165	493	0	0	0	0	0	0	0	0	0
.	19.01.15-23.46.09-1-289646	37	1	1	0	0	0	0	0	0	0	0	NA	NA	NA	12	9	165	166	491	0	0	0	0	0	0	0	0	0
.	19.01.15-23.46.10-1-289647	31	1	1	0	0	0	0	0	0	0	0	NA	NA	NA	8	3	163	165	488	0	0	0	0	0	0	0	0	0
.	19.01.15-23.46.12-1-289650	88	5	5	0	0	0	488	3	3	0	0	NA	NA	NA	40	32	169	169	507	85	149	254	6	0	12	0.036	0	0.024
.	19.01.15-23.46.13-1-289652	60	2	2	0	0	0	475	1	1	0	0	NA	NA	NA	24	23	170	167	499	82	144	249	2	0	4	0.012	0	0.008
.	19.01.15-23.46.14-1-289653	233	25	25	6	0	6	501	23	23	0	0	NA	NA	NA	70	51	176	174	514	91	153	257	43	3	27	0.244	0.017	0.053
.	19.01.15-23.46.15-1-289655	86	3	3	2	0	2	476	2	2	0	0	NA	NA	NA	46	33	168	171	507	82	145	249	1	0	4	0.006	0	0.008
.	19.01.15-23.46.23-1-289686	172	30	30	7	0	5	497	25	25	0	0	NA	NA	NA	53	50	171	174	518	85	151	261	19	2	49	0.111	0.011	0.095
.	19.01.15-23.46.27-1-289692	315	30	30	6	0	4	536	28	28	0	0	NA	NA	NA	96	85	181	181	536	95	162	279	29	11	27	0.16	0.061	0.05
.	19.01.15-23.46.28-1-289694	31	1	1	0	0	0	0	0	0	0	0	NA	NA	NA	7	9	165	164	493	0	0	0	0	0	1	0	0	0.002
.	19.01.15-23.46.29-1-289695	57	2	2	0	0	0	50	1	1	0	0	NA	NA	NA	14	19	167	167	498	11	14	25	0	3	1	0	0.018	0.002
.	19.01.15-23.46.31-1-289696	200	12	12	3	0	3	513	10	10	0	0	NA	NA	NA	56	65	175	176	527	90	156	267	6	4	33	0.034	0.023	0.063
.	19.01.15-23.46.32-1-289697	238	34	34	13	0	5	508	29	29	0	0	NA	NA	NA	60	53	176	174	516	91	156	261	43	7	72	0.244	0.04	0.14
.	19.01.15-23.46.36-1-289700	156	15	15	4	0	2	500	13	13	0	0	NA	NA	NA	52	45	173	173	512	85	153	262	27	19	12	0.156	0.11	0.023
.	19.01.15-23.46.37-1-289703	61	4	4	1	0	1	484	3	3	0	0	NA	NA	NA	21	27	172	168	500	88	149	247	0	0	12	0	0	0.024
.	19.01.15-23.46.42-1-289710	67	3	3	2	0	1	480	2	2	0	0	NA	NA	NA	16	25	167	166	505	81	148	251	0	3	6	0	0.018	0.012
.	19.01.15-23.46.57-1-289726	127	7	7	0	0	0	477	6	6	0	0	NA	NA	NA	35	25	171	165	502	83	145	249	2	6	7	0.012	0.036	0.014
.	19.01.15-23.46.57-1-289727	88	3	3	0	0	0	481	2	2	0	0	NA	NA	NA	23	25	166	167	505	81	147	253	4	0	3	0.024	0	0.006
.	19.01.15-23.47.04-1-289730	401	86	86	21	0	20	562	81	81	0	0	NA	NA	NA	116	113	189	184	553	105	164	293	82	14	136	0.434	0.076	0.246
.	19.01.15-23.47.08-1-289733	117	7	7	2	0	2	485	6	6	0	0	NA	NA	NA	38	30	171	167	505	84	149	252	5	2	8	0.029	0.012	0.016
.	19.01.15-23.47.10-1-289737	150	20	20	7	0	7	495	19	19	0	0	NA	NA	NA	34	49	175	169	518	87	150	258	22	9	23	0.126	0.053	0.044
.	19.01.15-23.47.15-1-289739	34	1	1	0	0	0	0	0	0	0	0	NA	NA	NA	3	4	163	163	491	0	0	0	0	0	2	0	0	0.004
.	19.01.15-23.47.15-1-289740	92	3	3	1	0	0	491	2	2	0	0	NA	NA	NA	25	32	169	171	505	85	154	252	2	5	3	0.012	0.029	0.006
.	19.01.15-23.47.18-1-289745	175	9	9	1	0	1	510	7	7	0	0	NA	NA	NA	46	55	178	170	520	91	152	267	7	7	7	0.039	0.041	0.013
.	19.01.15-23.47.20-1-289761	63	2	2	1	0	1	468	1	1	0	0	NA	NA	NA	19	9	163	166	493	80	148	240	0	6	1	0	0.036	0.002
.	19.01.15-23.47.20-1-289762	90	6	6	2	0	0	486	5	5	0	0	NA	NA	NA	30	32	167	167	511	82	150	254	8	0	10	0.048	0	0.02
.	19.01.15-23.47.29-1-289766	68	2	2	0	0	0	473	1	1	0	0	NA	NA	NA	20	18	165	173	493	78	154	241	0	0	1	0	0	0.002
.	19.01.15-23.47.29-1-289767	179	30	30	5	0	5	503	28	28	0	0	NA	NA	NA	52	51	175	174	515	91	153	259	18	37	31	0.103	0.213	0.06
.	19.01.15-23.47.32-1-289768	119	4	4	0	0	0	491	3	3	0	0	NA	NA	NA	45	43	174	167	515	88	148	255	7	0	2	0.04	0	0.004
.	19.01.15-23.47.35-1-289771	64	2	2	0	0	0	248	0	0	0	0	NA	NA	NA	20	26	170	167	502	41	73	134	0	1	1	0	0.006	0.002
.	19.01.15-23.47.43-1-289787	64	6	6	1	0	1	486	5	5	0	0	NA	NA	NA	26	32	171	171	503	86	150	250	6	0	18	0.035	0	0.036
.	19.01.15-23.47.44-1-289788	149	11	11	1	0	1	483	10	10	0	0	NA	NA	NA	53	31	167	171	506	82	151	250	1	7	14	0.006	0.041	0.028
.	19.01.15-23.47.44-1-289789	61	2	2	1	0	1	98	1	1	0	0	NA	NA	NA	15	13	167	166	493	16	27	55	4	0	0	0.024	0	0
.	19.01.15-23.47.46-1-289791	143	9	9	2	0	1	493	8	8	0	0	NA	NA	NA	51	38	173	171	507	87	153	253	1	0	23	0.006	0	0.045
.	19.01.15-23.47.53-1-289800	186	25	25	6	0	5	522	20	20	0	0	NA	NA	NA	45	63	174	173	529	90	156	276	8	21	36	0.046	0.121	0.068
.	19.01.15-23.47.54-1-289802	66	3	3	0	0	0	483	2	2	0	0	NA	NA	NA	24	24	166	172	499	83	154	246	0	4	3	0	0.023	0.006
.	19.01.15-23.47.55-1-289805	165	7	7	1	0	1	504	6	6	0	0	NA	NA	NA	58	48	169	174	518	85	154	265	9	0	9	0.053	0	0.017
.	19.01.15-23.48.01-1-289813	154	17	17	1	0	1	495	16	16	0	0	NA	NA	NA	45	49	170	167	525	85	147	263	8	3	16	0.047	0.018	0.03
.	19.01.15-23.48.14-1-289820	33	1	1	0	0	0	0	0	0	0	0	NA	NA	NA	7	6	163	164	492	0	0	0	0	0	0	0	0	0
.	19.01.15-23.48.15-1-289821	118	5	5	1	0	1	491	2	2	0	0	NA	NA	NA	43	38	176	170	505	89	150	252	0	4	17	0	0.024	0.034
.	19.01.15-23.48.16-1-289822	203	27	27	11	0	7	504	25	25	0	0	NA	NA	NA	53	48	180	168	513	93	151	260	24	18	63	0.133	0.107	0.123
.	19.01.15-23.48.17-1-289823	210	29	29	10	0	10	511	25	25	0	0	NA	NA	NA	64	56	178	177	514	91	157	263	31	7	44	0.174	0.04	0.086
.	19.01.15-23.48.19-1-289843	63	2	2	0	0	0	198	1	1	0	0	NA	NA	NA	16	24	168	168	501	30	66	102	0	0	2	0	0	0.004
.	19.01.15-23.48.29-1-289851	211	45	45	15	0	10	524	42	42	0	0	NA	NA	NA	56	78	180	177	534	91	159	274	30	27	90	0.167	0.153	0.169
.	19.01.15-23.48.29-1-289852	120	6	6	1	0	1	491	5	5	0	0	NA	NA	NA	27	33	166	167	513	81	149	261	9	0	3	0.054	0	0.006
.	19.01.15-23.48.37-1-289858	56	2	2	0	0	0	201	1	1	0	0	NA	NA	NA	16	15	166	166	496	27	66	108	4	1	0	0.024	0.006	0
.	19.01.15-23.48.37-1-289859	66	3	3	0	0	0	475	2	2	0	0	NA	NA	NA	16	16	168	166	495	83	149	243	4	0	0	0.024	0	0
.	19.01.15-23.48.38-1-289861	137	5	5	2	0	2	487	4	4	0	0	NA	NA	NA	47	36	170	168	511	84	147	256	10	2	1	0.059	0.012	0.002
.	19.01.15-23.48.47-1-289874	64	4	4	1	0	1	476	3	3	0	0	NA	NA	NA	28	28	173	166	502	85	147	244	3	0	3	0.017	0	0.006
.	19.01.15-23.48.52-1-289878	241	21	21	5	0	3	511	17	17	0	0	NA	NA	NA	88	65	182	176	520	94	155	262	30	10	15	0.165	0.057	0.029
.	19.01.15-23.48.58-1-289888	59	2	2	1	0	1	482	1	1	0	0	NA	NA	NA	17	24	171	165	501	89	144	249	0	0	5	0	0	0.01
.	19.01.15-23.48.59-1-289889	59	2	2	0	0	0	479	1	1	0	0	NA	NA	NA	28	30	171	171	501	83	153	243	0	0	4	0	0	0.008
.	19.01.15-23.49.01-1-289890	152	13	13	4	0	4	501	12	12	0	0	NA	NA	NA	48	49	175	177	510	89	154	258	2	7	31	0.011	0.04	0.061
.	19.01.15-23.49.04-1-289892	126	9	9	2	0	2	487	8	8	0	0	NA	NA	NA	30	30	174	167	502	90	146	251	9	2	7	0.052	0.012	0.014
.	19.01.15-23.49.10-1-289894	96	4	4	0	0	0	481	3	3	0	0	NA	NA	NA	27	28	169	167	505	84	149	248	1	0	4	0.006	0	0.008
.	19.01.15-23.49.13-1-289896	233	15	15	2	0	2	531	14	14	0	0	NA	NA	NA	68	78	181	177	533	93	159	279	12	6	28	0.066	0.034	0.053
.	19.01.15-23.49.16-1-289897	236	13	13	1	0	1	510	11	11	0	0	NA	NA	NA	67	64	176	173	528	91	155	264	10	11	13	0.057	0.064	0.025
.	19.01.15-23.49.22-1-289919	117	5	5	1	0	1	488	4	4	0	0	NA	NA	NA	30	34	174	171	502	90	149	249	1	4	3	0.006	0.023	0.006
.	19.01.15-23.49.28-1-289921	118	13	13	2	0	2	487	11	11	0	0	NA	NA	NA	29	41	174	174	506	84	152	251	5	0	24	0.029	0	0.047
.	19.01.15-23.49.31-1-289922	31	1	1	1	0	1	0	0	0	0	0	NA	NA	NA	9	6	163	164	492	0	0	0	0	0	1	0	0	0.002
.	19.01.15-23.49.32-1-289925	118	7	7	1	0	1	498	6	6	0	0	NA	NA	NA	30	43	169	175	512	84	158	256	0	5	13	0	0.029	0.025
.	19.01.15-23.49.34-1-289927	260	26	26	8	0	6	509	24	24	0	0	NA	NA	NA	70	55	176	177	515	92	156	261	28	14	24	0.159	0.079	0.047
.	19.01.15-23.49.37-1-289934	36	1	1	0	0	0	0	0	0	0	0	NA	NA	NA	9	7	163	164	493	0	0	0	0	0	3	0	0	0.006
.	19.01.15-23.49.41-1-289943	434	47	47	12	0	10	571	41	41	0	0	NA	NA	NA	127	120	187	191	555	100	168	303	45	21	58	0.241	0.11	0.105
.	19.01.15-23.49.41-1-289944	88	5	5	0	0	0	488	3	3	0	0	NA	NA	NA	37	39	172	169	511	85	152	251	0	0	10	0	0	0.02
.	19.01.15-23.49.44-1-289948	120	10	10	4	0	3	495	8	8	0	0	NA	NA	NA	43	46	170	175	514	86	157	252	17	11	9	0.1	0.063	0.018
.	19.01.15-23.49.46-1-289951	184	15	15	4	0	3	491	14	14	0	0	NA	NA	NA	67	46	170	173	516	83	153	255	12	10	21	0.071	0.058	0.041
.	19.01.15-23.49.51-1-289958	64	3	3	2	0	2	473	2	2	0	0	NA	NA	NA	15	20	166	167	500	82	147	244	0	0	3	0	0	0.006
.	19.01.15-23.49.53-1-289959	92	5	5	1	0	1	483	4	4	0	0	NA	NA	NA	24	25	166	166	506	83	147	253	0	0	10	0	0	0.02
.	19.01.15-23.49.54-1-289963	33	1	1	0	0	0	0	0	0	0	0	NA	NA	NA	8	8	165	164	492	0	0	0	0	0	2	0	0	0.004
.	19.01.15-23.49.58-1-289969	89	4	4	0	0	0	471	3	3	0	0	NA	NA	NA	29	26	170	166	503	82	141	248	2	5	4	0.012	0.03	0.008
.	19.01.15-23.50.04-1-289975	59	2	2	0	0	0	99	1	1	0	0	NA	NA	NA	21	14	167	167	493	25	28	46	2	2	0	0.012	0.012	0
.	19.01.15-23.50.07-1-289976	85	3	3	0	0	0	485	2	2	0	0	NA	NA	NA	39	31	173	167	504	85	150	250	0	4	4	0	0.024	0.008
.	19.01.15-23.50.09-1-289977	29	1	1	0	0	0	0	0	0	0	0	NA	NA	NA	7	8	165	165	491	0	0	0	0	0	1	0	0	0.002
.	19.01.15-23.50.10-1-289978	94	6	6	1	0	1	491	4	4	0	0	NA	NA	NA	39	40	168	173	512	82	154	255	2	4	5	0.012	0.023	0.01
.	19.01.15-23.50.12-1-289980	142	20	20	2	0	2	482	19	19	0	0	NA	NA	NA	51	39	172	172	508	85	149	248	7	6	47	0.041	0.035	0.093
.	19.01.15-23.50.15-1-289985	175	28	28	5	0	4	520	24	24	0	0	NA	NA	NA	61	60	169	177	527	86	160	274	37	4	32	0.219	0.023	0.061
.	19.01.15-23.50.20-1-290006	149	22	22	6	0	6	499	20	20	0	0	NA	NA	NA	46	47	171	171	518	87	154	258	20	10	40	0.117	0.058	0.077
.	19.01.15-23.50.21-1-290007	214	21	21	6	0	5	505	20	20	0	0	NA	NA	NA	65	51	177	174	513	92	156	257	23	12	21	0.13	0.069	0.041
.	19.01.15-23.50.22-1-290008	187	12	12	6	0	2	502	9	9	0	0	NA	NA	NA	51	54	168	177	522	84	153	265	9	15	25	0.054	0.085	0.048
.	19.01.15-23.50.23-1-290009	176	10	10	3	0	1	509	9	9	0	0	NA	NA	NA	49	58	176	175	520	90	157	262	21	0	15	0.119	0	0.029
.	19.01.15-23.50.31-1-290019	234	18	18	7	0	5	535	17	17	0	0	NA	NA	NA	73	87	176	183	541	93	159	283	19	18	15	0.108	0.098	0.028
.	19.01.15-23.50.53-1-290044	60	2	2	0	0	0	200	1	1	0	0	NA	NA	NA	18	16	166	167	496	32	60	108	0	2	0	0	0.012	0
.	19.01.15-23.50.54-1-290045	33	1	1	0	0	0	0	0	0	0	0	NA	NA	NA	8	4	163	163	491	0	0	0	0	0	0	0	0	0
.	19.01.15-23.50.56-1-290049	399	41	41	12	0	8	580	38	38	0	0	NA	NA	NA	122	138	181	196	574	95	174	311	39	13	88	0.215	0.066	0.153
.	19.01.15-23.50.57-1-290052	124	6	6	2	0	2	489	4	4	0	0	NA	NA	NA	36	34	171	169	507	86	152	251	2	0	13	0.012	0	0.026
.	19.01.15-23.50.58-1-290053	327	46	46	10	0	8	545	42	42	0	0	NA	NA	NA	97	92	185	179	541	99	163	283	92	5	60	0.497	0.028	0.111
.	19.01.15-23.51.02-1-290057	147	8	8	2	0	2	482	7	7	0	0	NA	NA	NA	49	36	168	168	513	82	146	254	0	11	10	0	0.065	0.019
.	19.01.15-23.51.03-1-290059	207	10	10	3	0	1	514	8	8	0	0	NA	NA	NA	78	63	181	175	520	95	157	262	16	4	9	0.088	0.023	0.017
.	19.01.15-23.51.04-1-290060	32	1	1	0	0	0	0	0	0	0	0	NA	NA	NA	10	9	164	166	492	0	0	0	0	0	2	0	0	0.004
.	19.01.15-23.51.07-1-290061	152	14	14	2	0	2	498	12	12	0	0	NA	NA	NA	46	48	169	176	516	82	154	262	19	6	31	0.112	0.034	0.06
.	19.01.15-23.51.07-1-290063	209	24	24	7	0	6	501	22	22	0	0	NA	NA	NA	67	48	173	172	516	90	150	261	5	2	51	0.029	0.012	0.099
.	19.01.15-23.51.16-1-290066	121	23	23	4	0	3	487	20	20	0	0	NA	NA	NA	44	43	172	171	513	82	153	252	17	8	12	0.099	0.047	0.023
.	19.01.15-23.51.17-1-290067	123	13	13	2	0	2	495	11	11	0	0	NA	NA	NA	47	38	167	174	510	81	155	259	0	9	22	0	0.052	0.043
.	19.01.15-23.51.34-1-290089	97	4	4	2	0	2	476	3	3	0	0	NA	NA	NA	35	34	168	167	512	81	145	250	0	0	5	0	0	0.01
.	19.01.15-23.51.37-1-290093	32	1	1	1	0	1	0	0	0	0	0	NA	NA	NA	12	11	164	165	495	0	0	0	0	0	4	0	0	0.008
.	19.01.15-23.51.46-1-290110	327	26	26	6	0	5	546	21	21	0	0	NA	NA	NA	93	100	186	185	542	96	165	285	16	17	47	0.086	0.092	0.087
.	19.01.15-23.51.49-1-290114	92	4	4	1	0	1	478	3	3	0	0	NA	NA	NA	31	24	169	167	501	83	146	249	7	0	4	0.041	0	0.008
.	19.01.15-23.51.56-1-290120	296	19	19	4	0	4	536	15	15	0	0	NA	NA	NA	91	83	178	182	536	93	164	279	13	0	46	0.073	0	0.086
.	19.01.15-23.51.58-1-290122	185	45	45	10	0	8	510	41	41	0	0	NA	NA	NA	52	60	174	175	524	89	153	268	55	42	41	0.316	0.24	0.078
.	19.01.15-23.51.58-1-290123	88	5	5	2	0	2	473	4	4	0	0	NA	NA	NA	18	18	165	168	498	80	150	243	0	0	14	0	0	0.028
.	19.01.15-23.52.00-1-290126	205	26	26	8	0	6	505	24	24	0	0	NA	NA	NA	53	55	177	168	523	93	148	264	42	10	41	0.237	0.06	0.078
.	19.01.15-23.52.09-1-290133	85	3	3	0	0	0	469	2	2	0	0	NA	NA	NA	35	22	165	167	503	81	143	245	4	1	0	0.024	0.006	0
.	19.01.15-23.52.10-1-290134	30	1	1	0	0	0	0	0	0	0	0	NA	NA	NA	10	15	165	166	497	0	0	0	0	0	1	0	0	0.002
.	19.01.15-23.52.14-1-290136	35	1	1	0	0	0	0	0	0	0	0	NA	NA	NA	10	8	163	165	493	0	0	0	0	6	0	0	0.036	0
.	19.01.15-23.52.19-1-290161	89	3	3	0	0	0	481	2	2	0	0	NA	NA	NA	25	26	166	168	505	82	147	252	0	0	6	0	0	0.012
.	19.01.15-23.52.20-1-290162	31	1	1	1	0	1	0	0	0	0	0	NA	NA	NA	10	10	164	164	495	0	0	0	0	2	0	0	0.012	0
.	19.01.15-23.52.21-1-290163	35	1	1	1	0	1	0	0	0	0	0	NA	NA	NA	10	5	163	164	491	0	0	0	0	0	2	0	0	0.004
.	19.01.15-23.52.23-1-290165	260	48	48	12	0	11	521	44	44	0	0	NA	NA	NA	61	65	172	182	524	88	161	272	57	10	90	0.331	0.055	0.172
.	19.01.15-23.52.24-1-290166	261	26	26	8	0	7	540	22	22	0	0	NA	NA	NA	95	95	187	187	534	101	167	272	34	3	44	0.182	0.016	0.082
.	19.01.15-23.52.24-1-290167	240	16	16	1	0	1	509	15	15	0	0	NA	NA	NA	73	62	172	173	530	89	152	268	13	3	17	0.076	0.017	0.032
.	19.01.15-23.52.46-1-290187	35	1	1	0	0	0	0	0	0	0	0	NA	NA	NA	10	7	164	165	491	0	0	0	0	0	4	0	0	0.008
.	19.01.15-23.52.51-1-290191	133	9	9	2	0	2	501	6	6	0	0	NA	NA	NA	36	48	174	173	514	90	153	258	14	5	8	0.08	0.029	0.016
.	19.01.15-23.52.56-1-290198	154	17	17	5	0	5	504	15	15	0	0	NA	NA	NA	48	49	175	174	513	86	155	263	14	6	31	0.08	0.034	0.06
.	19.01.15-23.53.00-1-290202	158	10	10	3	0	1	486	9	9	0	0	NA	NA	NA	59	44	168	171	518	79	151	256	4	5	14	0.024	0.029	0.027
.	19.01.15-23.53.28-1-290236	122	10	10	0	0	0	480	7	7	0	0	NA	NA	NA	42	32	171	174	500	84	150	246	7	7	14	0.041	0.04	0.028
.	19.01.15-23.53.35-1-290239	34	1	1	0	0	0	0	0	0	0	0	NA	NA	NA	7	5	163	165	490	0	0	0	0	0	0	0	0	0
.	19.01.15-23.53.35-1-290240	64	4	4	0	0	0	476	2	2	0	0	NA	NA	NA	22	17	169	165	496	85	149	242	2	1	4	0.012	0.006	0.008
.	19.01.15-23.53.37-1-290242	118	9	9	3	0	3	483	7	7	0	0	NA	NA	NA	28	25	170	169	499	88	150	245	13	0	18	0.076	0	0.036
.	19.01.15-23.53.38-1-290245	60	2	2	0	0	0	350	1	1	0	0	NA	NA	NA	21	19	165	166	501	61	108	181	0	2	0	0	0.012	0
.	19.01.15-23.53.40-1-290252	61	2	2	0	0	0	301	1	1	0	0	NA	NA	NA	25	21	169	165	500	47	96	158	0	0	3	0	0	0.006
.	19.01.15-23.53.55-1-290267	277	79	79	16	0	13	529	77	77	0	0	NA	NA	NA	80	84	177	183	537	91	165	273	87	29	98	0.492	0.158	0.182
.	19.01.15-23.53.55-1-290268	347	42	42	12	0	11	536	37	37	0	0	NA	NA	NA	111	96	175	185	549	88	162	286	52	19	68	0.297	0.103	0.124
.	19.01.15-23.53.55-1-290269	385	32	32	8	0	7	578	28	28	0	0	NA	NA	NA	109	136	192	186	571	103	167	308	34	2	64	0.177	0.011	0.112
.	19.01.15-23.53.59-1-290275	118	8	8	1	0	1	488	7	7	0	0	NA	NA	NA	40	32	171	171	503	88	150	250	1	0	16	0.006	0	0.032
.	19.01.15-23.54.00-1-290276	35	1	1	0	0	0	0	0	0	0	0	NA	NA	NA	8	6	165	165	489	0	0	0	0	0	0	0	0	0
.	19.01.15-23.54.13-1-290282	92	4	4	2	0	2	482	3	3	0	0	NA	NA	NA	30	30	169	168	506	82	150	250	0	9	7	0	0.054	0.014
.	19.01.15-23.54.14-1-290284	568	43	43	18	0	13	597	41	41	0	0	NA	NA	NA	174	160	199	191	583	113	167	317	54	22	73	0.271	0.115	0.125
.	19.01.15-23.54.17-1-290288	35	1	1	1	0	1	0	0	0	0	0	NA	NA	NA	6	10	167	165	491	0	0	0	3	0	0	0.018	0	0
.	19.01.15-23.54.26-1-290304	85	5	5	0	0	0	477	4	4	0	0	NA	NA	NA	23	20	166	167	500	80	148	249	0	3	7	0	0.018	0.014
.	19.01.15-23.54.42-1-290318	62	6	6	0	0	0	476	5	5	0	0	NA	NA	NA	23	24	168	165	504	82	149	245	0	1	15	0	0.006	0.03
.	19.01.15-23.54.57-1-290331	86	5	5	1	0	1	484	4	4	0	0	NA	NA	NA	36	31	170	172	502	85	151	248	8	12	0	0.047	0.07	0
.	19.01.15-23.55.13-1-290335	146	19	19	7	0	6	487	16	16	0	0	NA	NA	NA	55	41	169	170	515	85	149	253	16	0	42	0.095	0	0.082
.	19.01.15-23.55.22-1-290358	201	19	19	6	0	4	521	15	15	0	0	NA	NA	NA	73	70	178	179	526	91	158	272	22	18	16	0.124	0.101	0.03
.	19.01.15-23.55.22-1-290359	95	4	4	2	0	2	481	3	3	0	0	NA	NA	NA	33	27	169	167	504	82	149	250	0	0	15	0	0	0.03
.	19.01.15-23.55.24-1-290360	151	9	9	2	0	2	497	8	8	0	0	NA	NA	NA	41	45	172	171	515	88	150	259	1	5	22	0.006	0.029	0.043
.	19.01.15-23.55.37-1-290369	63	4	4	1	0	1	470	3	3	0	0	NA	NA	NA	23	20	167	168	498	81	146	243	11	6	0	0.066	0.036	0
.	19.01.15-23.55.39-1-290372	154	7	7	1	0	0	513	5	5	0	0	NA	NA	NA	51	56	175	176	518	91	157	265	8	10	3	0.046	0.057	0.006
.	19.01.15-23.55.44-1-290385	154	24	24	7	0	6	503	22	22	0	0	NA	NA	NA	31	49	175	172	515	88	154	261	27	15	29	0.154	0.087	0.056
.	19.01.15-23.55.49-1-290392	272	71	71	23	0	19	532	68	68	0	0	NA	NA	NA	68	80	171	178	544	87	159	286	64	21	114	0.374	0.118	0.21
.	19.01.15-23.55.51-1-290393	61	2	2	0	0	0	46	1	1	0	0	NA	NA	NA	21	21	167	169	498	7	7	32	2	3	0	0.012	0.018	0
.	19.01.15-23.55.51-1-290395	153	8	8	1	0	1	486	7	7	0	0	NA	NA	NA	63	42	172	170	513	87	148	251	4	0	19	0.023	0	0.037
.	19.01.15-23.55.58-1-290401	108	7	7	1	0	1	483	6	6	0	0	NA	NA	NA	31	28	166	170	505	81	151	251	3	0	9	0.018	0	0.018
.	19.01.15-23.55.59-1-290403	89	10	10	1	0	1	484	9	9	0	0	NA	NA	NA	35	32	170	171	504	86	151	247	10	0	19	0.059	0	0.038
.	19.01.15-23.56.02-1-290406	33	1	1	0	0	0	0	0	0	0	0	NA	NA	NA	7	17	167	168	495	0	0	0	0	0	1	0	0	0.002
.	19.01.15-23.56.05-1-290408	35	1	1	1	0	1	0	0	0	0	0	NA	NA	NA	14	8	163	165	493	0	0	0	0	0	1	0	0	0.002
.	19.01.15-23.56.08-1-290410	63	2	2	0	0	0	301	1	1	0	0	NA	NA	NA	18	16	166	168	495	51	100	150	0	0	2	0	0	0.004
.	19.01.15-23.56.09-1-290411	36	1	1	1	0	1	0	0	0	0	0	NA	NA	NA	12	8	165	165	491	0	0	0	0	0	2	0	0	0.004
.	19.01.15-23.56.11-1-290413	123	15	15	3	0	2	493	13	13	0	0	NA	NA	NA	34	37	173	170	507	88	152	253	5	13	12	0.029	0.076	0.024
.	19.01.15-23.56.14-1-290414	58	2	2	0	0	0	50	1	1	0	0	NA	NA	NA	15	21	165	165	504	8	16	26	0	0	2	0	0	0.004
.	19.01.15-23.56.20-1-290443	93	5	5	0	0	0	474	4	4	0	0	NA	NA	NA	27	18	166	165	500	81	146	247	0	7	9	0	0.042	0.018
.	19.01.15-23.56.20-1-290448	228	13	13	3	0	2	520	12	12	0	0	NA	NA	NA	73	68	180	172	529	93	154	273	30	0	7	0.167	0	0.013
.	19.01.15-23.56.21-1-290449	118	8	8	2	0	2	483	6	6	0	0	NA	NA	NA	41	32	168	167	510	83	145	255	6	7	11	0.036	0.042	0.022
.	19.01.15-23.56.23-1-290451	126	6	6	1	0	1	500	5	5	0	0	NA	NA	NA	40	49	174	173	515	87	153	260	0	0	13	0	0	0.025
.	19.01.15-23.56.38-1-290459	33	1	1	1	0	1	0	0	0	0	0	NA	NA	NA	9	8	167	166	488	0	0	0	0	0	2	0	0	0.004
.	19.01.15-23.56.40-1-290465	183	17	17	4	0	3	506	16	16	0	0	NA	NA	NA	63	52	174	172	519	88	154	264	21	0	56	0.121	0	0.108
.	19.01.15-23.56.42-1-290470	122	6	6	1	0	1	484	4	4	0	0	NA	NA	NA	28	36	167	172	510	83	150	251	0	1	13	0	0.006	0.025
.	19.01.15-23.56.42-1-290472	31	1	1	0	0	0	0	0	0	0	0	NA	NA	NA	10	11	167	164	493	0	0	0	0	0	3	0	0	0.006
.	19.01.15-23.56.43-1-290473	123	11	11	3	0	2	486	10	10	0	0	NA	NA	NA	34	36	169	169	511	85	148	253	5	10	23	0.03	0.059	0.045
.	19.01.15-23.56.45-1-290479	33	1	1	1	0	1	0	0	0	0	0	NA	NA	NA	10	11	166	166	492	0	0	0	0	0	6	0	0	0.012
.	19.01.15-23.56.46-1-290481	32	1	1	0	0	0	0	0	0	0	0	NA	NA	NA	11	15	167	167	494	0	0	0	0	0	1	0	0	0.002
.	19.01.15-23.56.46-1-290482	34	1	1	0	0	0	0	0	0	0	0	NA	NA	NA	7	9	165	164	493	0	0	0	0	0	1	0	0	0.002
.	19.01.15-23.56.47-1-290483	35	1	1	0	0	0	0	0	0	0	0	NA	NA	NA	11	11	165	165	494	0	0	0	0	0	2	0	0	0.004
.	19.01.15-23.56.48-1-290486	92	7	7	2	0	2	489	5	5	0	0	NA	NA	NA	36	31	171	172	501	86	154	249	8	0	10	0.047	0	0.02
.	19.01.15-23.56.48-1-290488	120	7	7	2	0	2	496	6	6	0	0	NA	NA	NA	45	46	169	173	517	82	156	258	4	8	10	0.024	0.046	0.019
.	19.01.15-23.56.49-1-290490	38	1	1	0	0	0	0	0	0	0	0	NA	NA	NA	13	15	169	163	496	0	0	0	0	0	2	0	0	0.004
.	19.01.15-23.56.50-1-290491	63	3	3	0	0	0	477	2	2	0	0	NA	NA	NA	24	22	165	169	501	83	148	246	0	7	0	0	0.041	0
.	19.01.15-23.56.56-1-290496	57	2	2	1	0	1	250	1	1	0	0	NA	NA	NA	18	19	166	165	501	43	80	127	3	0	3	0.018	0	0.006
.	19.01.15-23.57.00-1-290500	119	11	11	4	0	3	497	9	9	0	0	NA	NA	NA	41	48	174	169	518	86	149	262	15	13	22	0.086	0.077	0.042
.	19.01.15-23.57.16-1-290504	172	17	17	10	0	6	496	13	13	0	0	NA	NA	NA	41	46	173	170	516	88	152	256	13	7	37	0.075	0.041	0.072
.	19.01.15-23.57.17-1-290505	33	1	1	0	0	0	0	0	0	0	0	NA	NA	NA	14	8	165	165	491	0	0	0	0	1	0	0	0.006	0
.	19.01.15-23.57.17-1-290506	205	11	11	4	0	2	515	9	9	0	0	NA	NA	NA	71	73	174	175	537	83	156	276	22	12	10	0.126	0.069	0.019
.	19.01.15-23.57.18-1-290510	32	1	1	0	0	0	0	0	0	0	0	NA	NA	NA	7	11	166	167	491	0	0	0	0	0	1	0	0	0.002
.	19.01.15-23.57.21-1-290527	151	20	20	4	0	4	505	18	18	0	0	NA	NA	NA	56	61	176	177	521	89	156	260	20	1	37	0.114	0.006	0.071
.	19.01.15-23.57.21-1-290528	237	60	60	9	0	6	520	53	53	0	0	NA	NA	NA	68	69	174	174	534	90	151	279	49	35	75	0.282	0.201	0.14
.	19.01.15-23.57.23-1-290529	34	1	1	1	0	1	0	0	0	0	0	NA	NA	NA	9	11	167	165	492	0	0	0	0	0	1	0	0	0.002
.	19.01.15-23.57.29-1-290532	228	16	16	3	0	2	511	12	12	0	0	NA	NA	NA	51	57	177	172	521	94	152	265	8	5	31	0.045	0.029	0.06
.	19.01.15-23.57.30-1-290534	211	13	13	3	0	1	516	12	12	0	0	NA	NA	NA	51	67	180	177	523	92	159	265	14	6	22	0.078	0.034	0.042
.	19.01.15-23.57.39-1-290546	233	26	26	9	0	7	499	23	23	0	0	NA	NA	NA	66	51	172	170	522	86	149	264	13	9	53	0.076	0.053	0.102
.	19.01.15-23.57.39-1-290548	179	18	18	7	0	6	511	17	17	0	0	NA	NA	NA	47	56	178	176	515	93	160	258	22	3	23	0.124	0.017	0.045
.	19.01.15-23.57.47-1-290561	63	2	2	2	0	2	253	1	1	0	0	NA	NA	NA	15	11	167	164	493	45	81	127	0	0	7	0	0	0.014
.	19.01.15-23.57.54-1-290568	121	7	7	3	0	3	493	6	6	0	0	NA	NA	NA	39	45	175	169	514	88	151	254	11	10	6	0.063	0.059	0.012
.	19.01.15-23.58.04-1-290579	197	19	19	3	0	3	495	17	17	0	0	NA	NA	NA	59	43	173	171	512	90	152	253	13	4	24	0.075	0.023	0.047
.	19.01.15-23.58.05-1-290580	154	34	34	9	0	8	493	26	26	0	0	NA	NA	NA	42	41	170	172	512	84	151	258	28	25	41	0.165	0.145	0.08
.	19.01.15-23.58.07-1-290581	87	5	5	0	0	0	476	4	4	0	0	NA	NA	NA	37	28	168	167	506	82	145	249	7	7	6	0.042	0.042	0.012
.	19.01.15-23.58.11-1-290583	59	2	2	1	0	1	252	1	1	0	0	NA	NA	NA	15	15	165	165	498	43	80	129	0	0	1	0	0	0.002
.	19.01.15-23.58.14-1-290584	66	3	3	2	0	2	482	2	2	0	0	NA	NA	NA	19	26	168	167	504	83	149	250	0	1	7	0	0.006	0.014
.	19.01.15-23.58.16-1-290588	35	1	1	0	0	0	0	0	0	0	0	NA	NA	NA	10	14	163	165	499	0	0	0	6	0	0	0.037	0	0
.	19.01.15-23.58.21-1-290608	127	5	5	4	0	3	482	3	3	0	0	NA	NA	NA	32	30	167	168	508	83	148	251	4	9	0	0.024	0.054	0
.	19.01.15-23.58.22-1-290609	33	1	1	0	0	0	0	0	0	0	0	NA	NA	NA	13	10	167	164	492	0	0	0	1	0	0	0.006	0	0
.	19.01.15-23.58.22-1-290610	29	1	1	0	0	0	0	0	0	0	0	NA	NA	NA	6	6	164	165	490	0	0	0	0	0	0	0	0	0
.	19.01.15-23.58.24-1-290613	186	13	13	3	0	3	507	12	12	0	0	NA	NA	NA	42	54	177	175	515	92	156	259	1	16	23	0.006	0.091	0.045
.	19.01.15-23.58.25-1-290615	180	24	24	6	0	4	511	22	22	0	0	NA	NA	NA	50	53	175	174	517	90	156	265	22	9	50	0.126	0.052	0.097
.	19.01.15-23.58.26-1-290617	35	1	1	1	0	1	0	0	0	0	0	NA	NA	NA	11	10	167	165	491	0	0	0	0	0	0	0	0	0
.	19.01.15-23.58.29-1-290618	268	30	30	11	0	10	527	28	28	0	0	NA	NA	NA	81	78	180	180	531	94	158	275	25	20	66	0.139	0.111	0.124
.	19.01.15-23.58.35-1-290627	56	2	2	0	0	0	468	1	1	0	0	NA	NA	NA	26	22	167	168	500	81	142	245	0	2	2	0	0.012	0.004
.	19.01.15-23.58.42-1-290633	274	17	17	6	0	4	544	15	15	0	0	NA	NA	NA	71	92	182	181	542	95	161	288	27	2	25	0.148	0.011	0.046
.	19.01.15-23.58.47-1-290642	65	2	2	0	0	0	350	1	1	0	0	NA	NA	NA	24	24	169	166	502	69	106	175	0	0	1	0	0	0.002
.	19.01.15-23.58.48-1-290645	32	1	1	0	0	0	0	0	0	0	0	NA	NA	NA	5	5	164	163	491	0	0	0	0	0	0	0	0	0
.	19.01.15-23.58.49-1-290646	97	5	5	0	0	0	475	3	3	0	0	NA	NA	NA	37	27	171	169	500	83	146	246	0	9	4	0	0.053	0.008
.	19.01.15-23.58.54-1-290649	119	6	6	2	0	1	498	5	5	0	0	NA	NA	NA	47	43	168	177	511	83	156	259	2	0	15	0.012	0	0.029
.	19.01.15-23.58.58-1-290655	96	5	5	1	0	1	473	4	4	0	0	NA	NA	NA	26	18	166	171	494	83	151	239	4	4	3	0.024	0.023	0.006
.	19.01.15-23.59.08-1-290657	33	1	1	0	0	0	0	0	0	0	0	NA	NA	NA	8	8	164	164	493	0	0	0	0	1	0	0	0.006	0
.	19.01.15-23.59.10-1-290658	93	7	7	0	0	0	482	5	5	0	0	NA	NA	NA	33	29	167	166	509	82	147	253	13	1	8	0.078	0.006	0.016
.	19.01.15-23.59.11-1-290660	261	15	15	5	0	5	538	14	14	0	0	NA	NA	NA	65	86	185	182	532	97	161	280	18	10	15	0.097	0.055	0.028
.	19.01.15-23.59.21-1-290683	65	5	5	1	0	1	481	4	4	0	0	NA	NA	NA	32	33	170	172	504	83	151	247	7	0	13	0.041	0	0.026
.	19.01.15-23.59.25-1-290688	125	8	8	1	0	1	492	7	7	0	0	NA	NA	NA	40	42	173	170	512	86	147	259	3	5	6	0.017	0.029	0.012
.	19.01.15-23.59.26-1-290689	61	2	2	0	0	0	470	1	1	0	0	NA	NA	NA	25	20	168	168	497	82	145	243	1	3	0	0.006	0.018	0
.	19.01.15-23.59.33-1-290691	92	4	4	2	0	2	471	2	2	0	0	NA	NA	NA	31	20	166	168	499	82	148	241	0	7	0	0	0.042	0
.	19.01.15-23.59.43-1-290701	90	4	4	0	0	0	476	3	3	0	0	NA	NA	NA	22	17	166	165	499	81	147	248	2	6	0	0.012	0.036	0
.	19.01.15-23.59.44-1-290708	64	5	5	2	0	2	475	3	3	0	0	NA	NA	NA	33	28	164	168	509	80	146	249	0	11	5	0	0.065	0.01
.	19.01.15-23.59.44-1-290709	121	15	15	2	0	2	495	13	13	0	0	NA	NA	NA	37	44	174	168	515	86	147	262	23	5	22	0.132	0.03	0.043
.	19.01.15-23.59.50-1-290718	32	1	1	0	0	0	0	0	0	0	0	NA	NA	NA	7	14	164	168	495	0	0	0	0	0	0	0	0	0
.	19.01.15-23.59.52-1-290719	210	19	19	6	0	5	510	17	17	0	0	NA	NA	NA	56	59	175	175	522	87	158	265	16	6	25	0.091	0.034	0.048
.	19.01.15-23.59.54-1-290723	56	2	2	1	0	1	49	0	0	0	0	NA	NA	NA	18	17	166	165	499	9	13	27	0	2	0	0	0.012	0
.	19.01.15-23.59.56-1-290725	416	34	34	9	0	8	557	31	31	0	0	NA	NA	NA	108	106	184	184	551	101	162	294	35	0	80	0.19	0	0.145
.	19.01.15-23.59.58-1-290729	34	1	1	0	0	0	0	0	0	0	0	NA	NA	NA	9	10	165	167	491	0	0	0	0	0	1	0	0	0.002
.	19.01.16-00.00.00-1-290731	200	12	12	2	0	1	509	11	11	0	0	NA	NA	NA	56	54	177	170	520	91	152	266	13	2	23	0.073	0.012	0.044
.	19.01.16-00.00.01-1-290732	212	31	31	11	0	10	509	28	28	0	0	NA	NA	NA	72	61	184	173	517	97	151	261	22	19	46	0.12	0.11	0.089
.	19.01.16-00.00.01-1-290734	126	6	6	1	0	1	506	5	5	0	0	NA	NA	NA	28	49	172	167	523	88	149	269	3	0	18	0.017	0	0.034
.	19.01.16-00.00.02-1-290738	115	5	5	2	0	0	482	4	4	0	0	NA	NA	NA	35	32	173	169	503	89	150	243	3	0	10	0.017	0	0.02
.	19.01.16-00.00.04-1-290740	35	1	1	0	0	0	0	0	0	0	0	NA	NA	NA	12	8	165	164	492	0	0	0	0	0	0	0	0	0
.	19.01.16-00.00.08-1-290742	123	4	4	0	0	0	492	3	3	0	0	NA	NA	NA	39	39	172	170	510	88	149	255	0	4	9	0	0.024	0.018
.	19.01.16-00.00.16-1-290744	58	2	2	0	0	0	479	1	1	0	0	NA	NA	NA	26	18	165	169	497	82	150	247	0	0	7	0	0	0.014
.	19.01.16-00.00.25-1-290766	202	23	23	4	0	4	515	21	21	0	0	NA	NA	NA	52	65	177	174	527	92	153	270	14	13	29	0.079	0.075	0.055
.	19.01.16-00.00.25-1-290767	59	3	3	1	0	1	475	2	2	0	0	NA	NA	NA	31	27	170	167	503	84	146	245	0	0	6	0	0	0.012
.	19.01.16-00.00.27-1-290769	35	1	1	0	0	0	0	0	0	0	0	NA	NA	NA	10	10	164	165	494	0	0	0	0	0	0	0	0	0
.	19.01.16-00.00.27-1-290770	291	61	61	16	0	16	544	56	56	0	0	NA	NA	NA	73	87	180	177	543	97	161	286	73	12	104	0.406	0.068	0.192
.	19.01.16-00.00.29-1-290772	59	2	2	0	0	0	474	1	1	0	0	NA	NA	NA	18	17	164	167	499	80	150	244	0	0	4	0	0	0.008
.	19.01.16-00.00.32-1-290773	66	3	3	0	0	0	482	2	2	0	0	NA	NA	NA	27	36	170	170	509	83	150	249	0	3	3	0	0.018	0.006
.	19.01.16-00.00.33-1-290774	63	2	2	0	0	0	477	1	1	0	0	NA	NA	NA	17	19	166	165	501	82	147	248	1	0	3	0.006	0	0.006
.	19.01.16-00.00.39-1-290782	55	2	2	0	0	0	0	1	1	0	0	NA	NA	NA	14	11	168	164	492	0	0	0	5	0	0	0.03	0	0
.	19.01.16-00.00.46-1-290793	117	5	5	2	0	2	497	4	4	0	0	NA	NA	NA	31	50	166	174	523	80	156	261	0	2	9	0	0.011	0.017
.	19.01.16-00.00.46-1-290794	91	4	4	1	0	1	487	3	3	0	0	NA	NA	NA	30	31	169	171	504	86	150	251	0	0	8	0	0	0.016
.	19.01.16-00.00.48-1-290799	121	11	11	3	0	3	484	8	8	0	0	NA	NA	NA	36	39	173	169	510	85	146	253	8	6	15	0.046	0.036	0.029
.	19.01.16-00.00.49-1-290802	263	34	34	10	0	8	533	30	30	0	0	NA	NA	NA	90	78	182	184	525	95	166	272	41	7	73	0.225	0.038	0.139
.	19.01.16-00.01.01-1-290808	426	40	40	12	0	7	561	35	35	0	0	NA	NA	NA	112	113	192	181	553	102	163	296	36	26	76	0.188	0.144	0.137
.	19.01.16-00.01.02-1-290844	62	2	2	0	0	0	474	1	1	0	0	NA	NA	NA	25	23	164	165	507	79	148	247	10	4	0	0.061	0.024	0
.	19.01.16-00.01.12-1-290885	60	2	2	0	0	0	200	1	1	0	0	NA	NA	NA	23	14	165	167	495	30	64	106	0	0	7	0	0	0.014
.	19.01.16-00.01.14-1-290886	93	4	4	0	0	0	488	3	3	0	0	NA	NA	NA	39	34	170	172	505	84	151	253	2	0	7	0.012	0	0.014
.	19.01.16-00.01.18-1-290890	62	2	2	0	0	0	448	1	1	0	0	NA	NA	NA	17	17	164	165	501	76	140	232	1	0	2	0.006	0	0.004
.	19.01.16-00.01.19-1-290891	386	64	64	23	0	20	552	60	60	0	0	NA	NA	NA	95	99	178	186	548	94	166	292	66	29	93	0.371	0.156	0.17
.	19.01.16-00.01.25-1-290910	123	18	18	4	0	4	499	16	16	0	0	NA	NA	NA	39	43	168	170	518	85	151	263	7	8	27	0.042	0.047	0.052
.	19.01.16-00.01.30-1-290915	127	8	8	3	0	2	488	7	7	0	0	NA	NA	NA	38	41	173	172	509	84	149	255	15	11	6	0.087	0.064	0.012
.	19.01.16-00.01.33-1-290916	128	10	10	2	0	1	484	9	9	0	0	NA	NA	NA	44	35	168	172	508	81	152	251	11	1	17	0.065	0.006	0.033
.	19.01.16-00.01.36-1-290917	203	14	14	3	0	3	515	13	13	0	0	NA	NA	NA	44	59	172	177	523	89	158	268	1	8	20	0.006	0.045	0.038
.	19.01.16-00.01.47-1-290937	119	5	5	0	0	0	483	4	4	0	0	NA	NA	NA	34	29	167	171	504	86	149	248	0	3	9	0	0.018	0.018
.	19.01.16-00.02.02-1-290946	231	16	16	4	0	4	530	15	15	0	0	NA	NA	NA	73	83	181	181	534	95	159	276	16	2	25	0.088	0.011	0.047
.	19.01.16-00.02.06-1-290949	177	7	7	4	0	4	508	6	6	0	0	NA	NA	NA	45	53	171	176	519	85	157	266	9	3	8	0.053	0.017	0.015
.	19.01.16-00.02.10-1-290951	318	28	28	7	0	6	547	27	27	0	0	NA	NA	NA	101	96	185	178	546	99	159	289	18	7	38	0.097	0.039	0.07
.	19.01.16-00.02.13-1-290954	91	5	5	0	0	0	471	4	4	0	0	NA	NA	NA	23	14	167	164	496	81	147	243	0	2	10	0	0.012	0.02
.	19.01.16-00.02.18-1-290964	189	7	7	1	0	1	505	6	6	0	0	NA	NA	NA	64	57	170	176	524	88	156	261	11	0	13	0.065	0	0.025
.	19.01.16-00.02.25-1-290981	179	19	19	6	0	4	514	16	16	0	0	NA	NA	NA	48	59	174	179	519	91	161	262	16	26	25	0.092	0.145	0.048
.	19.01.16-00.02.30-1-290984	35	1	1	0	0	0	0	0	0	0	0	NA	NA	NA	7	9	165	166	491	0	0	0	0	0	2	0	0	0.004
.	19.01.16-00.02.31-1-290985	118	5	5	1	0	1	490	4	4	0	0	NA	NA	NA	43	36	167	167	515	84	149	257	3	0	10	0.018	0	0.019
.	19.01.16-00.02.32-1-290986	177	23	23	8	0	5	501	20	20	0	0	NA	NA	NA	57	48	176	170	515	88	152	261	26	7	43	0.148	0.041	0.083
.	19.01.16-00.02.36-1-290994	116	5	5	2	0	2	493	4	4	0	0	NA	NA	NA	18	35	165	177	506	81	159	253	4	0	4	0.024	0	0.008
.	19.01.16-00.02.45-1-291007	33	1	1	0	0	0	0	0	0	0	0	NA	NA	NA	12	14	168	163	496	0	0	0	0	0	0	0	0	0
.	19.01.16-00.02.46-1-291008	222	41	41	4	0	3	534	37	37	0	0	NA	NA	NA	72	79	180	185	527	96	164	274	29	29	63	0.161	0.157	0.12
.	19.01.16-00.02.48-1-291012	34	1	1	0	0	0	0	0	0	0	0	NA	NA	NA	8	2	163	163	489	0	0	0	0	0	0	0	0	0
.	19.01.16-00.02.52-1-291018	93	3	3	1	0	1	491	2	2	0	0	NA	NA	NA	30	39	171	177	504	87	157	247	0	3	2	0	0.017	0.004
.	19.01.16-00.02.54-1-291021	32	1	1	0	0	0	0	0	0	0	0	NA	NA	NA	4	11	164	165	495	0	0	0	1	0	0	0.006	0	0
.	19.01.16-00.02.57-1-291027	206	24	24	11	0	7	504	21	21	0	0	NA	NA	NA	45	47	173	172	515	86	155	263	43	9	37	0.249	0.052	0.072
.	19.01.16-00.02.59-1-291029	209	30	30	8	0	6	525	25	25	0	0	NA	NA	NA	69	72	173	179	533	89	161	275	43	9	52	0.249	0.05	0.098
.	19.01.16-00.02.59-1-291030	60	2	2	0	0	0	0	1	1	0	0	NA	NA	NA	13	11	163	165	496	0	0	0	2	0	2	0.012	0	0.004
.	19.01.16-00.02.59-1-291031	33	1	1	0	0	0	0	0	0	0	0	NA	NA	NA	10	5	163	164	491	0	0	0	0	0	0	0	0	0
.	19.01.16-00.03.02-1-291033	171	18	18	7	0	4	497	15	15	0	0	NA	NA	NA	43	46	170	178	511	86	156	255	7	25	26	0.041	0.14	0.051
.	19.01.16-00.03.05-1-291035	207	28	28	5	0	4	510	24	24	0	0	NA	NA	NA	61	60	171	173	529	87	151	272	34	6	55	0.199	0.035	0.104
.	19.01.16-00.03.06-1-291036	33	1	1	1	0	1	0	0	0	0	0	NA	NA	NA	10	11	166	165	493	0	0	0	0	1	0	0	0.006	0
.	19.01.16-00.03.08-1-291037	92	3	3	1	0	0	492	2	2	0	0	NA	NA	NA	34	47	175	173	512	87	154	251	0	0	5	0	0	0.01
.	19.01.16-00.03.08-1-291038	122	10	10	3	0	3	497	8	8	0	0	NA	NA	NA	40	44	173	167	517	87	149	261	3	3	16	0.017	0.018	0.031
.	19.01.16-00.03.09-1-291040	31	1	1	0	0	0	0	0	0	0	0	NA	NA	NA	6	7	164	164	492	0	0	0	0	0	2	0	0	0.004
.	19.01.16-00.03.12-1-291042	36	1	1	1	0	1	0	0	0	0	0	NA	NA	NA	11	10	167	164	492	0	0	0	0	0	4	0	0	0.008
.	19.01.16-00.03.15-1-291046	171	34	34	6	0	5	486	30	30	0	0	NA	NA	NA	54	39	169	172	511	83	151	252	28	24	43	0.166	0.14	0.084
.	19.01.16-00.03.22-1-291068	94	5	5	1	0	1	487	4	4	0	0	NA	NA	NA	35	38	170	171	510	86	150	251	0	0	9	0	0	0.018
.	19.01.16-00.03.31-1-291071	87	3	3	0	0	0	483	2	2	0	0	NA	NA	NA	14	25	167	170	501	83	153	247	0	0	2	0	0	0.004
.	19.01.16-00.03.34-1-291073	311	77	77	24	0	15	527	73	73	0	0	NA	NA	NA	91	78	183	177	531	96	155	276	87	10	114	0.475	0.056	0.215
.	19.01.16-00.03.39-1-291078	92	7	7	0	0	0	484	6	6	0	0	NA	NA	NA	25	30	168	172	503	83	150	251	5	8	5	0.03	0.047	0.01
.	19.01.16-00.03.42-1-291082	89	8	8	2	0	2	483	6	6	0	0	NA	NA	NA	35	31	172	166	506	88	147	248	6	11	2	0.035	0.066	0.004
.	19.01.16-00.03.45-1-291085	93	13	13	2	0	2	485	11	11	0	0	NA	NA	NA	33	35	173	170	505	85	150	250	7	4	12	0.04	0.024	0.024
.	19.01.16-00.03.49-1-291100	65	2	2	1	0	1	489	1	1	0	0	NA	NA	NA	16	34	173	172	502	85	155	249	0	0	5	0	0	0.01
.	19.01.16-00.03.59-1-291109	32	1	1	1	0	1	0	0	0	0	0	NA	NA	NA	12	9	163	165	494	0	0	0	0	0	1	0	0	0.002
.	19.01.16-00.04.01-1-291111	36	1	1	0	0	0	0	0	0	0	0	NA	NA	NA	9	12	166	166	493	0	0	0	0	0	1	0	0	0.002
.	19.01.16-00.04.01-1-291112	34	1	1	1	0	1	0	0	0	0	0	NA	NA	NA	14	8	164	163	494	0	0	0	0	0	0	0	0	0
.	19.01.16-00.04.03-1-291113	114	5	5	1	0	1	486	4	4	0	0	NA	NA	NA	24	30	171	171	501	84	155	247	5	0	8	0.029	0	0.016
.	19.01.16-00.04.03-1-291114	59	2	2	0	0	0	477	1	1	0	0	NA	NA	NA	22	21	166	169	499	83	147	247	0	0	9	0	0	0.018
.	19.01.16-00.04.05-1-291115	148	7	7	1	0	1	495	6	6	0	0	NA	NA	NA	35	40	167	173	513	83	151	261	5	10	4	0.03	0.058	0.008
.	19.01.16-00.04.06-1-291116	238	45	45	5	0	5	528	44	44	0	0	NA	NA	NA	89	80	178	180	535	92	159	277	42	19	72	0.236	0.106	0.135
.	19.01.16-00.04.07-1-291117	88	7	7	2	0	2	489	6	6	0	0	NA	NA	NA	23	34	171	171	505	86	150	253	8	0	8	0.047	0	0.016
.	19.01.16-00.04.13-1-291122	147	8	8	3	0	3	505	6	6	0	0	NA	NA	NA	42	56	175	176	518	89	157	259	9	0	8	0.051	0	0.015
.	19.01.16-00.04.23-1-291141	31	1	1	0	0	0	0	0	0	0	0	NA	NA	NA	17	14	165	167	495	0	0	0	0	0	1	0	0	0.002
.	19.01.16-00.04.25-1-291143	60	3	3	0	0	0	0	2	2	0	0	NA	NA	NA	19	14	165	165	497	0	0	0	0	7	1	0	0.042	0.002
.	19.01.16-00.04.25-1-291144	213	25	25	10	0	8	518	24	24	0	0	NA	NA	NA	53	66	178	173	528	94	152	272	28	19	35	0.157	0.11	0.066
.	19.01.16-00.04.29-1-291148	127	8	8	1	0	0	499	7	7	0	0	NA	NA	NA	47	48	173	172	516	86	150	263	8	12	10	0.046	0.07	0.019
.	19.01.16-00.04.31-1-291150	114	7	7	1	0	1	485	6	6	0	0	NA	NA	NA	32	34	168	172	507	85	149	251	4	4	5	0.024	0.023	0.01
.	19.01.16-00.04.32-1-291151	34	1	1	1	0	1	0	0	0	0	0	NA	NA	NA	7	6	165	164	490	0	0	0	0	3	0	0	0.018	0
.	19.01.16-00.04.34-1-291153	56	2	2	0	0	0	0	1	1	0	0	NA	NA	NA	19	14	166	166	495	0	0	0	2	0	2	0.012	0	0.004
.	19.01.16-00.04.35-1-291154	258	37	37	11	0	8	534	34	34	0	0	NA	NA	NA	71	100	183	185	545	94	158	282	17	26	41	0.093	0.141	0.075
.	19.01.16-00.04.41-1-291163	65	2	2	1	0	1	479	1	1	0	0	NA	NA	NA	31	26	169	165	505	85	144	250	0	0	4	0	0	0.008
.	19.01.16-00.04.45-1-291167	148	5	5	1	0	1	506	4	4	0	0	NA	NA	NA	50	56	171	175	523	86	154	266	2	0	11	0.012	0	0.021
.	19.01.16-00.04.56-1-291182	61	2	2	1	0	1	199	1	1	0	0	NA	NA	NA	18	23	166	168	502	33	63	103	0	0	2	0	0	0.004
.	19.01.16-00.04.59-1-291186	93	4	4	0	0	0	484	3	3	0	0	NA	NA	NA	34	33	168	169	509	83	147	254	10	0	4	0.06	0	0.008
.	19.01.16-00.05.01-1-291187	90	5	5	1	0	1	487	4	4	0	0	NA	NA	NA	37	38	176	171	504	88	149	250	5	4	2	0.028	0.023	0.004
.	19.01.16-00.05.06-1-291189	145	11	11	3	0	3	494	9	9	0	0	NA	NA	NA	37	40	174	172	507	91	152	251	6	3	10	0.034	0.017	0.02
.	19.01.16-00.05.08-1-291192	65	3	3	0	0	0	201	2	2	0	0	NA	NA	NA	26	20	167	169	497	39	63	99	0	0	4	0	0	0.008
.	19.01.16-00.05.17-1-291195	115	11	11	0	0	0	483	10	10	0	0	NA	NA	NA	33	30	168	166	509	83	147	253	3	2	16	0.018	0.012	0.031
.	19.01.16-00.05.21-1-291216	33	1	1	1	0	1	0	0	0	0	0	NA	NA	NA	8	7	164	164	492	0	0	0	0	0	2	0	0	0.004
.	19.01.16-00.05.21-1-291217	185	12	12	1	0	1	499	10	10	0	0	NA	NA	NA	57	51	169	167	528	86	145	268	8	0	27	0.047	0	0.051
.	19.01.16-00.05.24-1-291219	90	6	6	2	0	2	489	5	5	0	0	NA	NA	NA	32	40	173	170	510	85	154	250	4	0	15	0.023	0	0.029
.	19.01.16-00.05.28-1-291221	62	3	3	1	0	1	474	2	2	0	0	NA	NA	NA	20	17	165	168	497	81	150	243	5	3	0	0.03	0.018	0
.	19.01.16-00.05.31-1-291223	88	7	7	0	0	0	482	6	6	0	0	NA	NA	NA	38	29	167	166	509	81	145	256	22	0	9	0.132	0	0.018
.	19.01.16-00.05.31-1-291224	56	2	2	0	0	0	0	1	1	0	0	NA	NA	NA	12	10	164	166	493	0	0	0	3	0	1	0.018	0	0.002
.	19.01.16-00.05.35-1-291225	38	1	1	0	0	0	0	0	0	0	0	NA	NA	NA	8	12	164	166	495	0	0	0	0	0	0	0	0	0
.	19.01.16-00.05.39-1-291229	142	6	6	1	0	1	495	5	5	0	0	NA	NA	NA	53	41	175	174	505	88	155	252	3	3	7	0.017	0.017	0.014
.	19.01.16-00.05.40-1-291231	31	1	1	0	0	0	0	0	0	0	0	NA	NA	NA	8	10	164	165	494	0	0	0	0	1	0	0	0.006	0
.	19.01.16-00.05.40-1-291232	33	1	1	1	0	1	0	0	0	0	0	NA	NA	NA	10	6	164	165	490	0	0	0	0	0	0	0	0	0
.	19.01.16-00.05.42-1-291235	127	8	8	4	0	4	476	5	5	0	0	NA	NA	NA	36	25	169	169	500	82	149	245	1	16	13	0.006	0.095	0.026
.	19.01.16-00.05.43-1-291237	176	21	21	7	0	4	494	16	16	0	0	NA	NA	NA	47	41	170	172	512	82	153	259	37	4	18	0.218	0.023	0.035
.	19.01.16-00.05.43-1-291238	200	11	11	3	0	2	508	7	7	0	0	NA	NA	NA	60	63	173	174	529	89	152	267	10	5	26	0.058	0.029	0.049
.	19.01.16-00.05.47-1-291244	62	2	2	0	0	0	396	1	1	0	0	NA	NA	NA	20	21	169	166	499	72	123	201	0	1	5	0	0.006	0.01
.	19.01.16-00.05.49-1-291255	185	11	11	5	0	3	500	9	9	0	0	NA	NA	NA	63	49	170	174	518	85	151	264	11	2	21	0.065	0.011	0.041
.	19.01.16-00.05.52-1-291256	344	34	34	4	0	2	554	31	31	0	0	NA	NA	NA	107	109	176	185	561	92	165	297	55	14	42	0.312	0.076	0.075
.	19.01.16-00.05.54-1-291259	89	3	3	0	0	0	471	1	1	0	0	NA	NA	NA	36	21	168	171	495	83	152	236	0	0	5	0	0	0.01
.	19.01.16-00.05.59-1-291264	122	23	23	2	0	2	499	19	19	0	0	NA	NA	NA	41	44	174	174	509	90	152	257	8	12	37	0.046	0.069	0.073
.	19.01.16-00.06.00-1-291265	60	2	2	0	0	0	396	1	1	0	0	NA	NA	NA	18	18	167	164	500	71	119	206	1	0	0	0.006	0	0
.	19.01.16-00.06.03-1-291268	30	1	1	0	0	0	0	0	0	0	0	NA	NA	NA	9	9	164	164	494	0	0	0	0	0	0	0	0	0
.	19.01.16-00.06.05-1-291271	138	6	6	1	0	0	507	4	4	0	0	NA	NA	NA	40	56	179	171	519	91	154	262	7	4	5	0.039	0.023	0.01
.	19.01.16-00.06.10-1-291275	248	14	14	5	0	4	523	13	13	0	0	NA	NA	NA	67	75	175	179	534	89	161	273	24	0	12	0.137	0	0.022
.	19.01.16-00.06.12-1-291276	32	1	1	0	0	0	0	0	0	0	0	NA	NA	NA	12	9	167	164	491	0	0	0	1	0	0	0.006	0	0
.	19.01.16-00.06.21-1-291305	33	1	1	0	0	0	0	0	0	0	0	NA	NA	NA	6	4	163	163	491	0	0	0	0	0	3	0	0	0.006
.	19.01.16-00.06.25-1-291306	92	5	5	1	0	1	481	3	3	0	0	NA	NA	NA	19	27	167	168	505	79	149	253	5	2	13	0.03	0.012	0.026
.	19.01.16-00.06.26-1-291307	140	5	5	1	0	1	494	4	4	0	0	NA	NA	NA	42	48	178	171	512	90	152	252	0	0	14	0	0	0.027
.	19.01.16-00.06.27-1-291308	235	19	19	5	0	4	522	16	16	0	0	NA	NA	NA	69	67	176	172	532	91	154	277	15	0	47	0.085	0	0.088
.	19.01.16-00.06.30-1-291309	95	3	3	1	0	1	484	1	1	0	0	NA	NA	NA	34	27	167	169	504	81	151	252	4	6	3	0.024	0.036	0.006
.	19.01.16-00.06.33-1-291312	211	23	23	6	0	6	514	19	19	0	0	NA	NA	NA	60	62	180	174	521	92	156	266	24	8	33	0.133	0.046	0.063
.	19.01.16-00.06.45-1-291333	153	8	8	3	0	3	498	7	7	0	0	NA	NA	NA	54	51	172	168	524	86	144	268	9	0	14	0.052	0	0.027
.	19.01.16-00.06.46-1-291335	148	24	24	5	0	5	503	21	21	0	0	NA	NA	NA	51	48	174	175	512	89	157	257	15	9	31	0.086	0.051	0.061
.	19.01.16-00.06.50-1-291340	383	25	25	7	0	6	561	22	22	0	0	NA	NA	NA	101	123	186	183	567	100	159	302	5	7	58	0.027	0.038	0.102
.	19.01.16-00.06.52-1-291342	35	1	1	0	0	0	0	0	0	0	0	NA	NA	NA	8	16	166	168	495	0	0	0	3	0	0	0.018	0	0
.	19.01.16-00.06.53-1-291343	33	1	1	1	0	1	0	0	0	0	0	NA	NA	NA	9	9	165	163	494	0	0	0	0	0	3	0	0	0.006
.	19.01.16-00.06.56-1-291349	33	1	1	0	0	0	0	0	0	0	0	NA	NA	NA	10	16	167	165	497	0	0	0	0	0	0	0	0	0
.	19.01.16-00.06.56-1-291350	240	44	44	9	0	7	525	40	40	0	0	NA	NA	NA	67	76	181	182	526	95	164	266	21	17	78	0.116	0.093	0.148
.	19.01.16-00.06.59-1-291355	36	1	1	0	0	0	0	0	0	0	0	NA	NA	NA	6	5	164	164	490	0	0	0	0	0	0	0	0	0
.	19.01.16-00.07.02-1-291359	121	7	7	4	0	4	506	5	5	0	0	NA	NA	NA	35	50	172	180	511	89	157	260	5	2	12	0.029	0.011	0.023
.	19.01.16-00.07.08-1-291362	31	1	1	0	0	0	0	0	0	0	0	NA	NA	NA	9	6	163	165	491	0	0	0	0	1	0	0	0.006	0
.	19.01.16-00.07.09-1-291364	234	30	30	14	0	12	525	28	28	0	0	NA	NA	NA	71	77	184	175	531	96	156	273	30	22	42	0.163	0.126	0.079
.	19.01.16-00.07.10-1-291366	63	2	2	1	0	1	483	1	1	0	0	NA	NA	NA	19	26	164	169	506	80	151	252	0	0	2	0	0	0.004
.	19.01.16-00.07.11-1-291367	116	7	7	1	0	1	496	6	6	0	0	NA	NA	NA	54	51	170	168	526	85	147	264	0	9	9	0	0.054	0.017
.	19.01.16-00.07.12-1-291369	31	1	1	1	0	1	0	0	0	0	0	NA	NA	NA	8	6	164	163	492	0	0	0	0	0	0	0	0	0
.	19.01.16-00.07.15-1-291372	207	19	19	4	0	4	510	18	18	0	0	NA	NA	NA	56	59	170	170	532	86	149	275	27	12	25	0.159	0.071	0.047
.	19.01.16-00.07.22-1-291393	126	6	6	1	0	1	493	5	5	0	0	NA	NA	NA	47	40	171	172	510	86	152	255	0	7	8	0	0.041	0.016
.	19.01.16-00.07.22-1-291394	235	40	40	7	0	6	519	37	37	0	0	NA	NA	NA	59	73	185	173	528	98	152	269	27	31	70	0.146	0.179	0.133
.	19.01.16-00.07.28-1-291397	125	8	8	2	0	2	499	6	6	0	0	NA	NA	NA	33	46	170	173	516	84	155	260	18	3	6	0.106	0.017	0.012
.	19.01.16-00.07.35-1-291398	150	10	10	3	0	3	499	8	8	0	0	NA	NA	NA	43	52	170	170	525	85	150	264	12	0	8	0.071	0	0.015
.	19.01.16-00.07.41-1-291403	238	43	43	11	0	10	509	38	38	0	0	NA	NA	NA	67	55	169	176	523	84	158	267	41	8	55	0.243	0.045	0.105
.	19.01.16-00.07.45-1-291408	328	41	41	11	0	11	529	39	39	0	0	NA	NA	NA	96	77	174	175	541	89	156	284	51	4	65	0.293	0.023	0.12
.	19.01.16-00.07.52-1-291418	58	2	2	0	0	0	480	1	1	0	0	NA	NA	NA	26	31	169	169	506	83	147	250	0	4	0	0	0.024	0
.	19.01.16-00.07.55-1-291421	92	4	4	1	0	1	481	2	2	0	0	NA	NA	NA	23	33	170	170	506	84	151	246	1	1	6	0.006	0.006	0.012
.	19.01.16-00.08.00-1-291425	33	1	1	0	0	0	0	0	0	0	0	NA	NA	NA	14	6	163	166	490	0	0	0	0	0	2	0	0	0.004
.	19.01.16-00.08.02-1-291426	150	10	10	2	0	1	500	6	6	0	0	NA	NA	NA	42	45	172	172	514	88	153	259	14	0	9	0.081	0	0.018
.	19.01.16-00.08.05-1-291427	158	44	44	11	0	7	502	42	42	0	0	NA	NA	NA	53	49	175	173	514	90	150	262	24	5	72	0.137	0.029	0.14
.	19.01.16-00.08.05-1-291428	235	20	20	7	0	5	509	16	16	0	0	NA	NA	NA	78	66	172	179	528	83	157	269	7	8	40	0.041	0.045	0.076
.	19.01.16-00.08.12-1-291429	33	1	1	1	0	1	0	0	0	0	0	NA	NA	NA	12	12	164	167	494	0	0	0	0	0	2	0	0	0.004
.	19.01.16-00.08.15-1-291430	60	2	2	0	0	0	103	1	1	0	0	NA	NA	NA	8	20	166	167	500	15	38	50	0	2	3	0	0.012	0.006
.	19.01.16-00.08.28-1-291472	213	11	11	1	0	1	519	9	9	0	0	NA	NA	NA	57	60	181	170	522	96	153	270	4	0	16	0.022	0	0.031
.	19.01.16-00.08.28-1-291473	266	34	34	9	0	7	525	33	33	0	0	NA	NA	NA	57	76	176	178	535	89	159	277	34	26	49	0.193	0.146	0.092
.	19.01.16-00.08.43-1-291578	228	36	36	10	0	8	518	32	32	0	0	NA	NA	NA	68	68	173	177	531	86	156	276	63	17	49	0.364	0.096	0.092
.	19.01.16-00.08.46-1-291584	92	4	4	1	0	1	486	2	2	0	0	NA	NA	NA	29	29	168	171	503	83	151	252	0	0	14	0	0	0.028
.	19.01.16-00.09.03-1-291594	31	1	1	1	0	1	0	0	0	0	0	NA	NA	NA	15	7	164	166	490	0	0	0	0	0	1	0	0	0.002
.	19.01.16-00.09.07-1-291595	88	6	6	2	0	2	481	5	5	0	0	NA	NA	NA	36	29	170	172	500	86	154	241	2	0	22	0.012	0	0.044
.	19.01.16-00.09.09-1-291599	94	7	7	1	0	1	474	6	6	0	0	NA	NA	NA	35	23	167	168	501	82	147	245	0	16	6	0	0.095	0.012
.	19.01.16-00.09.09-1-291600	121	10	10	2	0	2	483	9	9	0	0	NA	NA	NA	32	26	169	169	501	87	147	249	0	7	9	0	0.041	0.018
.	19.01.16-00.09.14-1-291602	121	8	8	0	0	0	502	7	7	0	0	NA	NA	NA	34	45	174	173	511	88	156	258	4	6	14	0.023	0.035	0.027
.	19.01.16-00.09.25-1-291626	123	9	9	0	0	0	503	8	8	0	0	NA	NA	NA	40	48	172	176	513	91	156	256	15	7	6	0.087	0.04	0.012
.	19.01.16-00.09.26-1-291627	168	7	7	2	0	0	497	6	6	0	0	NA	NA	NA	52	42	169	173	513	85	154	258	0	10	17	0	0.058	0.033
.	19.01.16-00.09.26-1-291628	31	1	1	0	0	0	0	0	0	0	0	NA	NA	NA	14	10	164	168	491	0	0	0	0	0	0	0	0	0
.	19.01.16-00.09.29-1-291630	271	20	20	5	0	4	544	18	18	0	0	NA	NA	NA	95	88	180	187	534	97	169	278	19	6	22	0.106	0.032	0.041
.	19.01.16-00.09.37-1-291634	117	5	5	2	0	2	486	4	4	0	0	NA	NA	NA	43	41	171	172	511	86	149	251	10	1	9	0.058	0.006	0.018
.	19.01.16-00.09.39-1-291639	33	1	1	0	0	0	0	0	0	0	0	NA	NA	NA	7	4	163	166	488	0	0	0	0	1	0	0	0.006	0
.	19.01.16-00.09.42-1-291644	113	6	6	3	0	2	473	5	5	0	0	NA	NA	NA	38	26	167	170	502	81	148	244	2	6	9	0.012	0.035	0.018
.	19.01.16-00.09.43-1-291646	61	2	2	0	0	0	152	1	1	0	0	NA	NA	NA	12	12	165	167	493	22	53	77	0	0	6	0	0	0.012
.	19.01.16-00.09.47-1-291652	58	3	3	0	0	0	468	2	2	0	0	NA	NA	NA	32	21	168	166	500	83	144	241	0	8	2	0	0.048	0.004
.	19.01.16-00.09.50-1-291664	32	1	1	0	0	0	0	0	0	0	0	NA	NA	NA	12	4	163	165	489	0	0	0	0	0	2	0	0	0.004
.	19.01.16-00.09.53-1-291671	264	54	54	11	0	8	520	52	52	0	0	NA	NA	NA	77	73	175	175	536	88	156	276	63	18	87	0.36	0.103	0.162
.	19.01.16-00.09.54-1-291672	271	35	35	13	0	11	540	28	28	0	0	NA	NA	NA	89	89	181	179	542	96	158	286	38	9	60	0.21	0.05	0.111
.	19.01.16-00.09.54-1-291673	127	10	10	1	0	0	497	8	8	0	0	NA	NA	NA	44	48	171	175	515	89	156	252	3	5	14	0.018	0.029	0.027
.	19.01.16-00.09.56-1-291676	119	11	11	4	0	4	482	10	10	0	0	NA	NA	NA	38	32	169	171	505	84	149	249	11	5	11	0.065	0.029	0.022
.	19.01.16-00.09.58-1-291680	89	5	5	1	0	1	489	3	3	0	0	NA	NA	NA	36	39	174	172	506	86	151	252	13	0	9	0.075	0	0.018
.	19.01.16-00.10.04-1-291686	66	3	3	0	0	0	467	2	2	0	0	NA	NA	NA	29	20	171	167	495	82	144	241	0	0	5	0	0	0.01
.	19.01.16-00.10.06-1-291688	242	34	34	8	0	7	531	30	30	0	0	NA	NA	NA	81	83	182	182	532	97	161	273	36	16	55	0.198	0.088	0.103
.	19.01.16-00.10.12-1-291692	287	33	33	9	0	8	521	28	28	0	0	NA	NA	NA	67	71	179	179	526	93	158	270	29	18	55	0.162	0.101	0.105
.	19.01.16-00.10.15-1-291694	63	2	2	0	0	0	347	0	0	0	0	NA	NA	NA	22	24	167	168	502	57	109	181	0	2	1	0	0.012	0.002
.	19.01.16-00.10.18-1-291697	179	13	13	3	0	3	507	10	10	0	0	NA	NA	NA	61	59	173	171	528	86	149	272	14	20	21	0.081	0.117	0.04
.	19.01.16-00.10.22-1-291717	210	15	15	2	0	2	511	13	13	0	0	NA	NA	NA	57	60	178	171	524	93	152	266	14	5	34	0.079	0.029	0.065
.	19.01.16-00.10.26-1-291720	181	18	18	5	0	4	506	16	16	0	0	NA	NA	NA	68	53	173	171	522	89	152	265	23	0	48	0.133	0	0.092
.	19.01.16-00.10.30-1-291724	31	1	1	1	0	1	0	0	0	0	0	NA	NA	NA	8	8	166	163	492	0	0	0	0	2	0	0	0.012	0
.	19.01.16-00.10.35-1-291726	128	6	6	0	0	0	491	5	5	0	0	NA	NA	NA	44	36	169	171	509	83	153	255	9	0	2	0.053	0	0.004
.	19.01.16-00.10.52-1-291751	32	1	1	0	0	0	0	0	0	0	0	NA	NA	NA	11	5	163	164	491	0	0	0	0	0	0	0	0	0
.	19.01.16-00.10.53-1-291753	64	3	3	0	0	0	474	2	2	0	0	NA	NA	NA	33	22	170	165	500	85	147	242	3	0	0	0.018	0	0
.	19.01.16-00.10.55-1-291756	63	2	2	0	0	0	484	1	1	0	0	NA	NA	NA	23	34	172	171	504	84	152	248	2	0	1	0.012	0	0.002
.	19.01.16-00.10.56-1-291759	57	2	2	0	0	0	475	1	1	0	0	NA	NA	NA	23	22	167	165	503	83	147	245	4	0	1	0.024	0	0.002
.	19.01.16-00.10.59-1-291761	34	1	1	0	0	0	0	0	0	0	0	NA	NA	NA	7	12	167	166	492	0	0	0	0	0	0	0	0	0
.	19.01.16-00.11.00-1-291762	124	6	6	1	0	1	493	5	5	0	0	NA	NA	NA	34	43	173	170	513	87	148	258	1	8	6	0.006	0.047	0.012
.	19.01.16-00.11.02-1-291765	116	14	14	2	0	2	487	13	13	0	0	NA	NA	NA	44	28	169	169	503	84	150	253	8	18	15	0.047	0.107	0.03
.	19.01.16-00.11.07-1-291769	33	1	1	0	0	0	0	0	0	0	0	NA	NA	NA	6	9	163	166	493	0	0	0	0	0	0	0	0	0
.	19.01.16-00.11.07-1-291770	420	30	30	5	0	5	574	28	28	0	0	NA	NA	NA	129	129	200	180	562	111	161	302	36	7	48	0.18	0.039	0.085
.	19.01.16-00.11.08-1-291771	149	11	11	1	0	1	488	9	9	0	0	NA	NA	NA	42	31	168	169	507	83	151	254	12	1	14	0.071	0.006	0.028
.	19.01.16-00.11.10-1-291773	90	4	4	2	0	2	482	2	2	0	0	NA	NA	NA	32	26	167	168	504	84	148	250	0	3	9	0	0.018	0.018
.	19.01.16-00.11.10-1-291775	354	59	59	15	0	11	534	53	53	0	0	NA	NA	NA	96	87	180	184	536	93	161	280	66	38	85	0.367	0.207	0.159
.	19.01.16-00.11.11-1-291776	90	4	4	0	0	0	477	3	3	0	0	NA	NA	NA	24	18	167	167	497	83	148	246	0	8	2	0	0.048	0.004
.	19.01.16-00.11.17-1-291780	58	3	3	0	0	0	473	2	2	0	0	NA	NA	NA	27	19	164	168	500	80	149	244	0	0	3	0	0	0.006
.	19.01.16-00.11.18-1-291785	33	1	1	0	0	0	0	0	0	0	0	NA	NA	NA	9	14	166	164	497	0	0	0	0	0	0	0	0	0
.	19.01.16-00.11.24-1-291806	215	32	32	4	0	3	519	31	31	0	0	NA	NA	NA	63	72	174	174	537	90	154	275	30	20	31	0.172	0.115	0.058
.	19.01.16-00.11.28-1-291807	256	42	42	11	0	9	520	37	37	0	0	NA	NA	NA	78	74	178	178	531	86	157	277	40	29	60	0.225	0.163	0.113
.	19.01.16-00.11.28-1-291808	146	11	11	2	0	1	487	10	10	0	0	NA	NA	NA	36	31	172	168	504	87	148	252	3	5	19	0.017	0.03	0.038
.	19.01.16-00.11.29-1-291809	68	3	3	0	0	0	475	2	2	0	0	NA	NA	NA	31	25	167	166	505	81	146	248	4	0	1	0.024	0	0.002
.	19.01.16-00.11.33-1-291812	88	4	4	1	0	1	488	3	3	0	0	NA	NA	NA	22	30	165	174	504	83	153	252	0	3	6	0	0.017	0.012
.	19.01.16-00.11.44-1-291827	96	5	5	1	0	1	488	2	2	0	0	NA	NA	NA	23	40	168	168	517	81	149	258	9	0	13	0.054	0	0.025
.	19.01.16-00.11.50-1-291836	142	11	11	2	0	2	494	7	7	0	0	NA	NA	NA	51	42	172	172	511	88	152	254	13	4	10	0.076	0.023	0.02
.	19.01.16-00.11.51-1-291842	116	8	8	2	0	2	496	7	7	0	0	NA	NA	NA	32	41	171	168	515	84	149	263	8	7	3	0.047	0.042	0.006
.	19.01.16-00.11.53-1-291843	38	1	1	0	0	0	0	0	0	0	0	NA	NA	NA	9	13	166	167	493	0	0	0	0	0	4	0	0	0.008
.	19.01.16-00.11.59-1-291849	248	61	61	18	0	11	510	54	54	0	0	NA	NA	NA	57	62	177	177	521	91	157	262	66	20	81	0.373	0.113	0.155
.	19.01.16-00.12.03-1-291854	94	9	9	1	0	1	484	8	8	0	0	NA	NA	NA	24	27	170	165	505	84	147	253	2	0	15	0.012	0	0.03
.	19.01.16-00.12.11-1-291857	126	8	8	2	0	2	495	6	6	0	0	NA	NA	NA	38	38	174	168	509	88	151	256	6	6	13	0.034	0.036	0.026
.	19.01.16-00.12.15-1-291860	214	22	22	4	0	4	520	18	18	0	0	NA	NA	NA	53	67	178	177	525	93	158	269	11	4	26	0.062	0.023	0.05
.	19.01.16-00.12.18-1-291869	118	5	5	0	0	0	484	4	4	0	0	NA	NA	NA	27	28	171	167	503	86	148	250	1	3	2	0.006	0.018	0.004
.	19.01.16-00.12.18-1-291870	91	4	4	0	0	0	483	3	3	0	0	NA	NA	NA	30	26	171	166	502	84	147	252	1	0	5	0.006	0	0.01
.	19.01.16-00.12.30-1-291889	149	14	14	3	0	3	495	12	12	0	0	NA	NA	NA	45	44	171	171	515	86	151	258	13	4	14	0.076	0.023	0.027
.	19.01.16-00.12.34-1-291894	210	30	30	6	0	5	507	27	27	0	0	NA	NA	NA	61	56	168	175	526	85	155	267	34	18	46	0.202	0.103	0.087
.	19.01.16-00.12.36-1-291897	37	1	1	0	0	0	0	0	0	0	0	NA	NA	NA	12	13	165	165	496	0	0	0	0	0	1	0	0	0.002
.	19.01.16-00.12.37-1-291899	148	17	17	5	0	4	501	15	15	0	0	NA	NA	NA	36	43	169	164	523	87	143	271	30	6	26	0.178	0.037	0.05
.	19.01.16-00.12.39-1-291903	36	1	1	0	0	0	0	0	0	0	0	NA	NA	NA	9	14	166	164	497	0	0	0	0	10	0	0	0.061	0
.	19.01.16-00.12.40-1-291909	185	20	20	3	0	3	504	19	19	0	0	NA	NA	NA	50	59	176	178	518	89	157	258	35	7	27	0.199	0.039	0.052
.	19.01.16-00.12.41-1-291912	203	16	16	7	0	5	513	15	15	0	0	NA	NA	NA	58	67	177	182	521	89	162	262	19	1	25	0.107	0.005	0.048
.	19.01.16-00.12.46-1-291918	204	23	23	6	0	3	505	22	22	0	0	NA	NA	NA	55	50	175	174	514	88	157	260	31	8	38	0.177	0.046	0.074
.	19.01.16-00.12.55-1-291926	116	9	9	1	0	1	477	8	8	0	0	NA	NA	NA	33	23	168	167	501	82	152	243	17	1	9	0.101	0.006	0.018
.	19.01.16-00.13.01-1-291933	34	1	1	0	0	0	0	0	0	0	0	NA	NA	NA	11	11	165	165	494	0	0	0	0	0	0	0	0	0
.	19.01.16-00.13.04-1-291934	61	3	3	1	0	1	247	2	2	0	0	NA	NA	NA	15	11	164	166	494	42	74	131	0	0	10	0	0	0.02
.	19.01.16-00.13.11-1-291938	31	1	1	0	0	0	0	0	0	0	0	NA	NA	NA	10	11	165	166	493	0	0	0	0	0	0	0	0	0
.	19.01.16-00.13.15-1-291939	201	11	11	1	0	1	513	9	9	0	0	NA	NA	NA	68	58	176	175	520	95	158	260	13	14	9	0.074	0.08	0.017
.	19.01.16-00.13.17-1-291942	65	2	2	1	0	1	477	1	1	0	0	NA	NA	NA	22	21	165	170	499	82	151	244	0	0	4	0	0	0.008
.	19.01.16-00.13.18-1-291947	85	3	3	0	0	0	474	2	2	0	0	NA	NA	NA	20	24	168	166	503	80	147	247	0	0	3	0	0	0.006
.	19.01.16-00.13.19-1-291963	203	22	22	4	0	4	512	16	16	0	0	NA	NA	NA	64	60	175	179	519	90	159	263	7	5	37	0.04	0.028	0.071
.	19.01.16-00.13.20-1-291964	117	5	5	1	0	1	488	4	4	0	0	NA	NA	NA	36	41	172	168	514	85	145	258	5	10	0	0.029	0.06	0
.	19.01.16-00.13.26-1-291967	94	10	10	3	0	2	483	9	9	0	0	NA	NA	NA	42	33	171	170	505	80	152	251	18	17	5	0.105	0.1	0.01
.	19.01.16-00.13.31-1-291969	62	2	2	0	0	0	489	1	1	0	0	NA	NA	NA	20	27	169	168	503	86	151	252	1	0	1	0.006	0	0.002
.	19.01.16-00.13.31-1-291970	59	2	2	2	0	1	481	1	1	0	0	NA	NA	NA	24	31	170	173	501	82	151	248	0	1	5	0	0.006	0.01
.	19.01.16-00.13.35-1-291972	219	27	27	9	0	6	509	26	26	0	0	NA	NA	NA	51	54	170	176	521	86	156	267	32	9	53	0.188	0.051	0.102
.	19.01.16-00.13.37-1-291974	64	2	2	0	0	0	248	1	1	0	0	NA	NA	NA	19	22	167	168	500	45	78	125	0	1	0	0	0.006	0
.	19.01.16-00.13.40-1-291979	155	15	15	4	0	4	502	13	13	0	0	NA	NA	NA	36	48	173	174	514	87	151	264	25	5	10	0.145	0.029	0.019
.	19.01.16-00.13.44-1-291985	35	1	1	0	0	0	0	0	0	0	0	NA	NA	NA	12	10	164	166	493	0	0	0	0	0	1	0	0	0.002
.	19.01.16-00.13.46-1-291989	64	3	3	0	0	0	475	1	1	0	0	NA	NA	NA	10	17	171	166	493	86	146	243	0	0	4	0	0	0.008
.	19.01.16-00.13.48-1-291991	185	21	21	5	0	5	514	18	18	0	0	NA	NA	NA	56	58	172	173	526	88	157	269	2	3	56	0.012	0.017	0.106
.	19.01.16-00.13.48-1-291994	107	4	4	0	0	0	486	3	3	0	0	NA	NA	NA	26	28	167	173	501	82	154	250	0	1	7	0	0.006	0.014
.	19.01.16-00.13.52-1-292003	133	19	19	3	0	2	498	17	17	0	0	NA	NA	NA	44	44	175	170	512	89	152	257	16	11	25	0.091	0.065	0.049
.	19.01.16-00.13.52-1-292004	96	5	5	1	0	1	492	4	4	0	0	NA	NA	NA	17	33	169	168	509	84	150	258	5	19	3	0.03	0.113	0.006
.	19.01.16-00.13.54-1-292008	115	7	7	1	0	1	487	6	6	0	0	NA	NA	NA	45	40	171	173	509	84	150	253	2	10	10	0.012	0.058	0.02
.	19.01.16-00.14.04-1-292014	383	22	22	6	0	3	556	21	21	0	0	NA	NA	NA	117	104	183	187	547	99	167	290	14	12	34	0.077	0.064	0.062
.	19.01.16-00.14.12-1-292018	208	23	23	7	0	5	527	20	20	0	0	NA	NA	NA	53	72	176	181	528	93	164	270	17	9	52	0.097	0.05	0.098
.	19.01.16-00.14.13-1-292019	275	42	42	12	0	8	545	41	41	0	0	NA	NA	NA	72	96	178	178	553	96	155	294	32	36	60	0.18	0.202	0.108
.	19.01.16-00.14.14-1-292021	184	32	32	15	0	12	510	28	28	0	0	NA	NA	NA	55	67	171	172	537	84	152	274	45	4	60	0.263	0.023	0.112
.	19.01.16-00.14.20-1-292045	180	30	30	9	0	7	520	28	28	0	0	NA	NA	NA	53	68	173	175	533	87	158	275	22	14	41	0.127	0.08	0.077
.	19.01.16-00.14.23-1-292048	34	1	1	1	0	1	0	0	0	0	0	NA	NA	NA	9	11	165	165	494	0	0	0	0	0	1	0	0	0.002
.	19.01.16-00.14.27-1-292049	90	4	4	0	0	0	477	3	3	0	0	NA	NA	NA	35	30	169	167	507	82	148	247	0	3	5	0	0.018	0.01
.	19.01.16-00.14.27-1-292050	319	27	27	9	0	7	562	23	23	0	0	NA	NA	NA	84	114	185	194	548	98	173	291	37	6	37	0.2	0.031	0.068
.	19.01.16-00.14.39-1-292062	34	1	1	1	0	1	0	0	0	0	0	NA	NA	NA	13	12	165	164	496	0	0	0	0	0	1	0	0	0.002
.	19.01.16-00.14.41-1-292065	154	16	16	4	0	4	502	14	14	0	0	NA	NA	NA	62	54	173	174	520	87	154	261	6	3	30	0.035	0.017	0.058
.	19.01.16-00.14.47-1-292077	66	2	2	0	0	0	397	1	1	0	0	NA	NA	NA	13	23	170	166	500	70	115	212	0	0	1	0	0	0.002
.	19.01.16-00.14.55-1-292086	88	5	5	0	0	0	480	4	4	0	0	NA	NA	NA	20	29	167	169	506	79	150	251	0	4	4	0	0.024	0.008
.	19.01.16-00.15.01-1-292092	94	12	12	6	0	5	493	9	9	0	0	NA	NA	NA	35	37	168	169	513	85	149	259	17	9	5	0.101	0.053	0.01
.	19.01.16-00.15.03-1-292093	64	2	2	0	0	0	474	1	1	0	0	NA	NA	NA	26	20	171	166	496	87	142	245	0	3	4	0	0.018	0.008
.	19.01.16-00.15.05-1-292095	180	9	9	2	0	2	506	8	8	0	0	NA	NA	NA	52	54	174	174	519	89	154	263	0	8	11	0	0.046	0.021
.	19.01.16-00.15.14-1-292101	220	34	34	11	0	9	532	30	30	0	0	NA	NA	NA	67	81	178	181	535	94	160	278	52	23	49	0.292	0.127	0.092
.	19.01.16-00.15.14-1-292104	63	2	2	1	0	1	474	1	1	0	0	NA	NA	NA	32	20	168	164	501	83	147	244	0	3	4	0	0.018	0.008
.	19.01.16-00.15.15-1-292105	37	1	1	0	0	0	0	0	0	0	0	NA	NA	NA	3	13	166	167	493	0	0	0	0	0	0	0	0	0
.	19.01.16-00.15.17-1-292109	60	3	3	2	0	1	478	2	2	0	0	NA	NA	NA	21	23	166	172	498	83	154	241	2	0	4	0.012	0	0.008
.	19.01.16-00.15.18-1-292110	228	56	56	19	0	16	502	52	52	0	0	NA	NA	NA	71	57	174	170	526	87	149	266	76	46	74	0.437	0.271	0.141
.	19.01.16-00.15.22-1-292129	56	2	2	1	0	1	247	1	1	0	0	NA	NA	NA	14	15	167	164	497	44	76	127	0	0	4	0	0	0.008
.	19.01.16-00.15.23-1-292131	68	2	2	0	0	0	401	1	1	0	0	NA	NA	NA	19	17	166	165	499	69	124	208	5	0	1	0.03	0	0.002
.	19.01.16-00.15.26-1-292134	120	5	5	1	0	1	494	4	4	0	0	NA	NA	NA	36	43	169	174	513	83	154	257	6	7	5	0.036	0.04	0.01
.	19.01.16-00.15.26-1-292135	266	63	63	14	0	14	541	57	57	0	0	NA	NA	NA	79	88	180	180	541	97	161	283	56	10	110	0.311	0.056	0.203
.	19.01.16-00.15.28-1-292136	92	5	5	0	0	0	484	4	4	0	0	NA	NA	NA	19	24	166	168	503	83	150	251	6	0	1	0.036	0	0.002
.	19.01.16-00.15.36-1-292139	149	22	22	6	0	3	499	21	21	0	0	NA	NA	NA	52	48	170	175	516	86	154	259	14	22	32	0.082	0.126	0.062
.	19.01.16-00.15.39-1-292143	119	7	7	3	0	3	495	6	6	0	0	NA	NA	NA	39	43	170	172	514	86	153	256	26	0	7	0.153	0	0.014
.	19.01.16-00.15.40-1-292147	205	11	11	2	0	1	520	9	9	0	0	NA	NA	NA	48	67	179	177	524	92	160	268	7	5	14	0.039	0.028	0.027
.	19.01.16-00.15.45-1-292156	87	3	3	1	0	1	481	2	2	0	0	NA	NA	NA	28	29	169	171	502	82	150	249	0	4	7	0	0.023	0.014
.	19.01.16-00.15.46-1-292157	149	12	12	5	0	2	496	10	10	0	0	NA	NA	NA	53	41	171	170	513	85	150	261	10	13	14	0.058	0.076	0.027
.	19.01.16-00.15.59-1-292177	295	62	62	21	0	18	540	56	56	0	0	NA	NA	NA	95	97	182	184	544	93	167	280	82	23	100	0.451	0.125	0.184
.	19.01.16-00.16.05-1-292182	89	3	3	0	0	0	475	2	2	0	0	NA	NA	NA	22	20	168	168	497	81	148	246	0	1	1	0	0.006	0.002
.	19.01.16-00.16.07-1-292183	235	16	16	3	0	3	509	13	13	0	0	NA	NA	NA	57	59	174	176	522	88	157	264	8	8	31	0.046	0.045	0.059
.	19.01.16-00.16.13-1-292187	31	1	1	0	0	0	0	0	0	0	0	NA	NA	NA	9	12	163	167	495	0	0	0	0	0	0	0	0	0
.	19.01.16-00.16.16-1-292193	63	3	3	0	0	0	480	2	2	0	0	NA	NA	NA	13	24	168	167	502	83	151	246	0	3	1	0	0.018	0.002
.	19.01.16-00.16.17-1-292194	57	3	3	0	0	0	471	1	1	0	0	NA	NA	NA	29	21	168	167	499	82	145	244	0	4	2	0	0.024	0.004
.	19.01.16-00.16.18-1-292198	188	21	21	5	0	4	506	20	20	0	0	NA	NA	NA	59	60	176	172	525	89	151	266	17	8	31	0.097	0.047	0.059
.	19.01.16-00.16.28-1-292225	36	1	1	0	0	0	0	0	0	0	0	NA	NA	NA	13	9	163	167	492	0	0	0	0	0	3	0	0	0.006
.	19.01.16-00.16.30-1-292227	151	10	10	5	0	5	488	8	8	0	0	NA	NA	NA	45	36	170	169	510	84	150	254	10	0	29	0.059	0	0.057
.	19.01.16-00.16.31-1-292228	90	3	3	1	0	1	464	2	2	0	0	NA	NA	NA	26	17	167	166	497	80	140	244	0	5	0	0	0.03	0
.	19.01.16-00.16.34-1-292231	61	2	2	0	0	0	304	1	1	0	0	NA	NA	NA	15	27	165	170	505	48	103	153	0	4	3	0	0.024	0.006
.	19.01.16-00.16.42-1-292241	65	2	2	0	0	0	351	1	1	0	0	NA	NA	NA	18	19	174	164	494	64	112	175	0	0	2	0	0	0.004
.	19.01.16-00.16.45-1-292252	411	54	54	9	0	9	567	50	50	0	0	NA	NA	NA	148	117	185	187	558	100	171	296	34	19	106	0.184	0.102	0.19
.	19.01.16-00.16.46-1-292251	34	1	1	1	0	1	0	0	0	0	0	NA	NA	NA	10	6	164	164	491	0	0	0	0	0	1	0	0	0.002
.	19.01.16-00.16.46-1-292253	182	54	54	11	0	8	495	51	51	0	0	NA	NA	NA	50	49	168	177	517	83	152	260	33	14	84	0.196	0.079	0.162
.	19.01.16-00.16.50-1-292260	62	3	3	1	0	1	487	2	2	0	0	NA	NA	NA	17	30	165	170	508	83	153	251	0	3	4	0	0.018	0.008
.	19.01.16-00.16.51-1-292262	97	9	9	1	0	1	485	8	8	0	0	NA	NA	NA	43	38	174	170	507	87	147	251	4	8	9	0.023	0.047	0.018
.	19.01.16-00.16.53-1-292265	93	7	7	2	0	2	493	6	6	0	0	NA	NA	NA	25	41	171	171	512	87	152	254	9	7	10	0.053	0.041	0.02
.	19.01.16-00.16.59-1-292274	117	5	5	1	0	1	480	4	4	0	0	NA	NA	NA	30	21	166	169	499	83	147	250	4	2	2	0.024	0.012	0.004
.	19.01.16-00.17.04-1-292276	207	25	25	6	0	6	528	21	21	0	0	NA	NA	NA	61	77	177	180	533	93	161	274	3	11	41	0.017	0.061	0.077
.	19.01.16-00.17.06-1-292277	152	13	13	2	0	1	491	9	9	0	0	NA	NA	NA	56	46	175	172	512	90	150	251	15	3	18	0.086	0.017	0.035
.	19.01.16-00.17.14-1-292283	119	10	10	1	0	1	493	9	9	0	0	NA	NA	NA	38	39	172	173	507	87	155	251	5	4	19	0.029	0.023	0.037
.	19.01.16-00.17.14-1-292285	61	3	3	0	0	0	470	2	2	0	0	NA	NA	NA	27	23	166	167	503	78	145	247	0	7	3	0	0.042	0.006
.	19.01.16-00.17.24-1-292308	125	8	8	3	0	2	493	6	6	0	0	NA	NA	NA	47	41	180	168	506	91	151	251	6	8	14	0.033	0.048	0.028
.	19.01.16-00.17.25-1-292309	63	3	3	2	0	2	479	2	2	0	0	NA	NA	NA	9	18	164	166	501	81	150	248	7	0	7	0.043	0	0.014
.	19.01.16-00.17.28-1-292313	111	5	5	0	0	0	482	4	4	0	0	NA	NA	NA	28	28	165	171	505	82	149	251	0	6	8	0	0.035	0.016
.	19.01.16-00.17.32-1-292316	154	12	12	7	0	4	508	10	10	0	0	NA	NA	NA	42	48	171	173	517	86	156	266	12	4	20	0.07	0.023	0.039
.	19.01.16-00.17.39-1-292323	179	10	10	5	0	5	503	9	9	0	0	NA	NA	NA	44	52	173	177	515	88	155	260	9	3	28	0.052	0.017	0.054
.	19.01.16-00.17.40-1-292327	63	2	2	0	0	0	482	1	1	0	0	NA	NA	NA	21	31	167	173	504	82	151	249	0	0	2	0	0	0.004
.	19.01.16-00.17.51-1-292340	34	1	1	1	0	1	0	0	0	0	0	NA	NA	NA	4	12	165	166	494	0	0	0	1	0	0	0.006	0	0
.	19.01.16-00.17.51-1-292341	96	5	5	2	0	2	486	4	4	0	0	NA	NA	NA	19	25	166	172	500	84	154	248	12	0	7	0.072	0	0.014
.	19.01.16-00.17.53-1-292344	118	9	9	3	0	3	499	6	6	0	0	NA	NA	NA	35	41	173	171	510	89	154	256	12	2	7	0.069	0.012	0.014
.	19.01.16-00.17.54-1-292346	69	4	4	0	0	0	468	2	2	0	0	NA	NA	NA	23	16	164	167	498	80	147	241	6	3	0	0.037	0.018	0
.	19.01.16-00.17.56-1-292355	291	40	40	10	0	6	531	38	38	0	0	NA	NA	NA	92	76	175	179	535	90	158	283	25	18	73	0.143	0.101	0.136
.	19.01.16-00.17.58-1-292360	235	46	46	11	0	9	516	41	41	0	0	NA	NA	NA	76	70	176	182	525	90	160	266	29	31	75	0.165	0.17	0.143
.	19.01.16-00.18.01-1-292362	61	2	2	1	0	1	198	0	0	0	0	NA	NA	NA	16	18	168	166	497	35	61	102	0	0	3	0	0	0.006
.	19.01.16-00.18.06-1-292363	58	2	2	0	0	0	469	0	0	0	0	NA	NA	NA	28	19	167	168	497	81	147	241	1	2	0	0.006	0.012	0
.	19.01.16-00.18.09-1-292365	153	11	11	5	0	4	498	7	7	0	0	NA	NA	NA	50	48	173	175	513	87	156	255	11	4	17	0.064	0.023	0.033
.	19.01.16-00.18.09-1-292366	32	1	1	0	0	0	0	0	0	0	0	NA	NA	NA	8	10	165	164	494	0	0	0	0	0	0	0	0	0
.	19.01.16-00.18.10-1-292367	171	13	13	5	0	3	504	10	10	0	0	NA	NA	NA	54	56	175	176	518	88	155	261	6	14	17	0.034	0.08	0.033
.	19.01.16-00.18.12-1-292368	88	4	4	0	0	0	489	3	3	0	0	NA	NA	NA	34	35	170	171	507	83	153	253	0	4	9	0	0.023	0.018
.	19.01.16-00.18.17-1-292373	237	33	33	8	0	7	519	29	29	0	0	NA	NA	NA	59	76	180	180	529	93	153	273	20	25	15	0.111	0.139	0.028
.	19.01.16-00.18.21-1-292397	31	1	1	1	0	1	0	0	0	0	0	NA	NA	NA	7	6	163	164	492	0	0	0	0	0	0	0	0	0
.	19.01.16-00.18.23-1-292400	91	9	9	3	0	3	486	8	8	0	0	NA	NA	NA	36	31	168	166	510	85	147	254	7	0	14	0.042	0	0.027
.	19.01.16-00.18.24-1-292401	118	7	7	0	0	0	506	5	5	0	0	NA	NA	NA	38	50	173	174	516	90	157	259	2	5	9	0.012	0.029	0.017
.	19.01.16-00.18.29-1-292403	174	17	17	3	0	2	504	14	14	0	0	NA	NA	NA	39	45	170	176	512	84	159	261	28	1	17	0.165	0.006	0.033
.	19.01.16-00.18.35-1-292406	90	3	3	1	0	1	483	2	2	0	0	NA	NA	NA	28	34	166	168	513	81	149	253	7	0	1	0.042	0	0.002
.	19.01.16-00.18.36-1-292408	120	10	10	4	0	4	493	8	8	0	0	NA	NA	NA	33	39	172	171	509	88	150	255	10	22	12	0.058	0.129	0.024
.	19.01.16-00.18.45-1-292423	36	1	1	0	0	0	0	0	0	0	0	NA	NA	NA	12	14	164	165	498	0	0	0	0	0	2	0	0	0.004
.	19.01.16-00.18.49-1-292429	87	5	5	2	0	2	479	4	4	0	0	NA	NA	NA	27	22	170	167	498	83	149	247	2	0	7	0.012	0	0.014
.	19.01.16-00.18.50-1-292431	117	5	5	1	0	1	482	4	4	0	0	NA	NA	NA	38	32	169	170	506	84	150	248	5	0	4	0.03	0	0.008
.	19.01.16-00.18.51-1-292433	60	3	3	0	0	0	53	2	2	0	0	NA	NA	NA	12	13	166	165	495	9	23	21	1	1	3	0.006	0.006	0.006
.	19.01.16-00.18.58-1-292442	150	9	9	3	0	2	495	8	8	0	0	NA	NA	NA	36	48	170	173	518	87	149	259	8	6	20	0.047	0.035	0.039
.	19.01.16-00.19.01-1-292444	153	23	23	3	0	3	500	21	21	0	0	NA	NA	NA	59	51	173	173	518	87	153	260	34	24	18	0.197	0.139	0.035
.	19.01.16-00.19.02-1-292445	39	1	1	0	0	0	0	0	0	0	0	NA	NA	NA	12	10	165	166	492	0	0	0	0	0	0	0	0	0
.	19.01.16-00.19.05-1-292446	174	11	11	2	0	2	515	10	10	0	0	NA	NA	NA	51	67	181	175	524	95	156	264	26	0	21	0.144	0	0.04
.	19.01.16-00.19.06-1-292448	119	7	7	2	0	1	501	6	6	0	0	NA	NA	NA	39	45	170	170	518	86	152	263	6	5	13	0.035	0.029	0.025
.	19.01.16-00.19.06-1-292449	158	27	27	10	0	7	509	22	22	0	0	NA	NA	NA	53	57	172	171	527	88	152	269	22	20	35	0.128	0.117	0.066
.	19.01.16-00.19.08-1-292450	91	3	3	0	0	0	500	2	2	0	0	NA	NA	NA	30	41	167	178	509	85	162	253	0	6	9	0	0.034	0.018
.	19.01.16-00.19.10-1-292451	156	8	8	1	0	1	492	7	7	0	0	NA	NA	NA	45	39	171	171	510	87	151	254	2	0	16	0.012	0	0.031
.	19.01.16-00.19.16-1-292456	123	13	13	3	0	2	481	10	10	0	0	NA	NA	NA	48	24	167	169	501	81	152	248	5	0	28	0.03	0	0.056
.	19.01.16-00.19.24-1-292480	42	1	1	0	0	0	0	0	0	0	0	NA	NA	NA	13	13	165	166	495	0	0	0	1	0	0	0.006	0	0
.	19.01.16-00.19.25-1-292482	33	1	1	1	0	1	0	0	0	0	0	NA	NA	NA	10	9	164	168	490	0	0	0	0	1	0	0	0.006	0
.	19.01.16-00.19.28-1-292485	242	59	59	15	0	12	526	55	55	0	0	NA	NA	NA	59	73	177	179	530	92	160	274	57	32	63	0.322	0.179	0.119
.	19.01.16-00.19.29-1-292487	172	12	12	3	0	3	499	11	11	0	0	NA	NA	NA	45	46	168	170	521	83	151	265	13	0	30	0.077	0	0.058
.	19.01.16-00.19.32-1-292489	63	4	4	1	0	1	472	3	3	0	0	NA	NA	NA	19	12	166	166	493	82	147	243	0	0	10	0	0	0.02
.	19.01.16-00.19.37-1-292492	211	26	26	8	0	6	516	23	23	0	0	NA	NA	NA	59	55	176	174	518	90	157	269	14	8	42	0.08	0.046	0.081
.	19.01.16-00.19.41-1-292498	93	5	5	3	0	3	478	4	4	0	0	NA	NA	NA	29	22	168	168	499	82	150	246	4	0	16	0.024	0	0.032
.	19.01.16-00.19.46-1-292504	212	21	21	4	0	4	507	18	18	0	0	NA	NA	NA	72	59	180	174	518	91	155	261	28	1	22	0.156	0.006	0.042
.	19.01.16-00.19.47-1-292506	39	1	1	0	0	0	0	0	0	0	0	NA	NA	NA	7	8	165	168	488	0	0	0	0	2	0	0	0.012	0
.	19.01.16-00.19.47-1-292509	147	6	6	0	0	0	494	5	5	0	0	NA	NA	NA	41	41	168	172	514	84	153	257	2	10	8	0.012	0.058	0.016
.	19.01.16-00.19.51-1-292515	126	9	9	0	0	0	497	8	8	0	0	NA	NA	NA	43	47	171	171	518	89	151	257	5	4	19	0.029	0.023	0.037
.	19.01.16-00.19.52-1-292517	36	1	1	0	0	0	0	0	0	0	0	NA	NA	NA	6	11	167	166	491	0	0	0	0	0	1	0	0	0.002
.	19.01.16-00.19.53-1-292518	36	1	1	0	0	0	0	0	0	0	0	NA	NA	NA	6	8	165	165	491	0	0	0	0	0	0	0	0	0
.	19.01.16-00.19.55-1-292522	87	4	4	0	0	0	484	3	3	0	0	NA	NA	NA	24	26	166	172	501	81	155	248	0	4	5	0	0.023	0.01
.	19.01.16-00.19.56-1-292528	56	2	2	0	0	0	0	1	1	0	0	NA	NA	NA	14	15	166	168	494	0	0	0	0	0	5	0	0	0.01
.	19.01.16-00.20.01-1-292533	65	2	2	1	0	1	484	1	1	0	0	NA	NA	NA	26	34	171	170	506	85	149	250	0	1	3	0	0.006	0.006
.	19.01.16-00.20.01-1-292535	124	6	6	0	0	0	483	5	5	0	0	NA	NA	NA	27	24	168	167	502	82	151	250	0	0	12	0	0	0.024
.	19.01.16-00.20.08-1-292542	258	54	54	16	0	12	517	51	51	0	0	NA	NA	NA	71	59	168	171	533	82	153	282	80	7	56	0.476	0.041	0.105
.	19.01.16-00.20.18-1-292548	66	2	2	0	0	0	481	1	1	0	0	NA	NA	NA	14	23	167	168	501	83	149	249	0	0	1	0	0	0.002
.	19.01.16-00.20.22-1-292565	59	2	2	1	0	1	53	1	1	0	0	NA	NA	NA	14	22	168	168	499	6	24	23	0	0	2	0	0	0.004
.	19.01.16-00.20.25-1-292567	60	3	3	2	0	2	476	2	2	0	0	NA	NA	NA	25	23	168	166	502	83	146	247	0	3	5	0	0.018	0.01
.	19.01.16-00.20.27-1-292569	288	44	44	11	0	9	535	40	40	0	0	NA	NA	NA	98	89	175	183	544	88	163	284	49	13	79	0.28	0.071	0.145
.	19.01.16-00.20.29-1-292570	34	1	1	0	0	0	0	0	0	0	0	NA	NA	NA	7	13	164	166	496	0	0	0	0	0	2	0	0	0.004
.	19.01.16-00.20.29-1-292571	114	5	5	0	0	0	487	4	4	0	0	NA	NA	NA	27	34	172	170	505	88	151	248	5	2	8	0.029	0.012	0.016
.	19.01.16-00.20.29-1-292572	122	7	7	2	0	2	489	6	6	0	0	NA	NA	NA	38	39	166	166	520	81	145	263	5	4	16	0.03	0.024	0.031
.	19.01.16-00.20.32-1-292573	454	64	64	17	0	15	562	60	60	0	0	NA	NA	NA	104	113	179	181	566	93	160	309	95	33	53	0.531	0.182	0.094
.	19.01.16-00.20.33-1-292574	337	49	49	14	0	12	542	40	40	0	0	NA	NA	NA	100	103	185	179	552	100	156	286	52	12	73	0.281	0.067	0.132
.	19.01.16-00.20.39-1-292577	35	1	1	0	0	0	0	0	0	0	0	NA	NA	NA	12	13	164	167	495	0	0	0	0	0	0	0	0	0
.	19.01.16-00.20.43-1-292585	93	14	14	1	0	1	475	11	11	0	0	NA	NA	NA	29	24	165	166	506	81	146	248	3	11	18	0.018	0.066	0.036
.	19.01.16-00.20.46-1-292591	114	6	6	1	0	1	487	5	5	0	0	NA	NA	NA	39	31	170	171	503	84	152	251	0	0	15	0	0	0.03
.	19.01.16-00.20.47-1-292595	115	10	10	2	0	2	493	9	9	0	0	NA	NA	NA	32	40	172	168	513	85	152	256	15	4	7	0.087	0.024	0.014
.	19.01.16-00.21.04-1-292614	97	9	9	3	0	3	484	8	8	0	0	NA	NA	NA	46	41	165	171	518	78	151	255	10	3	19	0.061	0.018	0.037
.	19.01.16-00.21.06-1-292616	62	2	2	0	0	0	300	1	1	0	0	NA	NA	NA	20	18	164	168	499	54	93	153	1	0	3	0.006	0	0.006
.	19.01.16-00.21.10-1-292620	149	9	9	4	0	2	490	8	8	0	0	NA	NA	NA	49	40	172	168	513	85	146	259	2	1	15	0.012	0.006	0.029
.	19.01.16-00.21.16-1-292625	61	2	2	0	0	0	101	1	1	0	0	NA	NA	NA	9	13	165	167	494	18	34	49	0	0	6	0	0	0.012
.	19.01.16-00.21.20-1-292644	119	4	4	1	0	1	490	3	3	0	0	NA	NA	NA	23	28	170	170	501	87	153	250	5	0	7	0.029	0	0.014
.	19.01.16-00.21.26-1-292647	145	8	8	3	0	2	499	7	7	0	0	NA	NA	NA	40	43	175	173	508	87	155	257	6	0	17	0.034	0	0.033
.	19.01.16-00.21.28-1-292648	234	17	17	4	0	2	521	16	16	0	0	NA	NA	NA	62	66	176	169	534	89	151	281	18	10	27	0.102	0.059	0.051
.	19.01.16-00.21.45-1-292662	123	14	14	7	0	6	489	13	13	0	0	NA	NA	NA	34	42	172	169	514	88	145	256	11	12	16	0.064	0.071	0.031
.	19.01.16-00.21.46-1-292664	209	24	24	6	0	6	522	23	23	0	0	NA	NA	NA	68	76	179	174	536	93	155	274	24	1	27	0.134	0.006	0.05
.	19.01.16-00.21.48-1-292668	168	19	19	3	0	2	500	18	18	0	0	NA	NA	NA	51	52	167	175	523	84	155	261	11	11	28	0.066	0.063	0.054
.	19.01.16-00.21.52-1-292672	88	6	6	4	0	3	483	4	4	0	0	NA	NA	NA	25	23	171	164	501	86	147	250	2	5	11	0.012	0.03	0.022
.	19.01.16-00.21.59-1-292687	83	4	4	3	0	2	476	3	3	0	0	NA	NA	NA	15	19	168	169	495	82	149	245	5	3	5	0.03	0.018	0.01
.	19.01.16-00.22.04-1-292690	91	6	6	1	0	0	485	5	5	0	0	NA	NA	NA	33	29	169	168	505	86	148	251	0	9	7	0	0.054	0.014
.	19.01.16-00.22.04-1-292692	114	5	5	0	0	0	494	4	4	0	0	NA	NA	NA	32	38	174	170	507	88	152	254	6	1	6	0.034	0.006	0.012
.	19.01.16-00.22.15-1-292697	147	10	10	2	0	1	494	8	8	0	0	NA	NA	NA	38	42	171	171	513	84	153	257	0	10	22	0	0.058	0.043
.	19.01.16-00.22.17-1-292699	63	2	2	0	0	0	402	1	1	0	0	NA	NA	NA	23	13	165	167	494	71	126	205	0	0	4	0	0	0.008
.	19.01.16-00.22.20-1-292722	153	10	10	5	0	5	488	8	8	0	0	NA	NA	NA	43	40	172	171	510	85	150	253	0	7	24	0	0.041	0.047
.	19.01.16-00.22.21-1-292723	295	42	42	9	0	7	531	39	39	0	0	NA	NA	NA	93	85	181	176	541	94	156	281	23	16	82	0.127	0.091	0.152
.	19.01.16-00.22.22-1-292725	208	18	18	5	0	4	513	15	15	0	0	NA	NA	NA	59	60	174	175	524	91	155	267	27	9	26	0.155	0.051	0.05
.	19.01.16-00.22.25-1-292726	65	2	2	2	0	1	482	1	1	0	0	NA	NA	NA	22	32	169	170	506	83	149	250	0	0	4	0	0	0.008
.	19.01.16-00.22.28-1-292729	38	1	1	0	0	0	0	0	0	0	0	NA	NA	NA	12	6	166	164	489	0	0	0	0	0	0	0	0	0
.	19.01.16-00.22.31-1-292731	60	2	2	1	0	1	475	1	1	0	0	NA	NA	NA	23	21	164	168	502	79	149	247	4	0	7	0.024	0	0.014
.	19.01.16-00.22.32-1-292732	33	1	1	0	0	0	0	0	0	0	0	NA	NA	NA	6	5	164	165	489	0	0	0	0	1	0	0	0.006	0
.	19.01.16-00.22.35-1-292736	87	4	4	2	0	2	472	3	3	0	0	NA	NA	NA	31	26	171	167	501	85	144	243	0	2	9	0	0.012	0.018
.	19.01.16-00.22.37-1-292737	67	3	3	0	0	0	488	2	2	0	0	NA	NA	NA	33	37	175	173	502	89	154	245	2	4	4	0.011	0.023	0.008
.	19.01.16-00.22.39-1-292741	30	1	1	0	0	0	0	0	0	0	0	NA	NA	NA	5	9	165	163	494	0	0	0	0	0	4	0	0	0.008
.	19.01.16-00.22.41-1-292744	117	11	11	4	0	4	487	9	9	0	0	NA	NA	NA	36	34	169	174	504	84	156	247	1	9	18	0.006	0.052	0.036
.	19.01.16-00.22.41-1-292746	62	2	2	1	0	1	480	1	1	0	0	NA	NA	NA	25	20	167	169	497	83	152	245	0	2	1	0	0.012	0.002
.	19.01.16-00.22.43-1-292749	90	7	7	3	0	3	487	6	6	0	0	NA	NA	NA	28	34	172	171	504	86	152	249	3	9	5	0.017	0.053	0.01
.	19.01.16-00.22.46-1-292754	34	1	1	0	0	0	0	0	0	0	0	NA	NA	NA	8	6	164	165	490	0	0	0	4	0	0	0.024	0	0
.	19.01.16-00.22.51-1-292764	258	34	34	9	0	7	542	32	32	0	0	NA	NA	NA	76	93	179	182	545	93	161	288	17	4	60	0.095	0.022	0.11
.	19.01.16-00.22.52-1-292765	93	6	6	1	0	1	486	3	3	0	0	NA	NA	NA	29	38	172	170	509	86	145	255	4	4	7	0.023	0.024	0.014
.	19.01.16-00.22.54-1-292766	93	3	3	0	0	0	485	1	1	0	0	NA	NA	NA	25	32	170	169	506	84	150	251	1	0	7	0.006	0	0.014
.	19.01.16-00.22.57-1-292772	61	2	2	0	0	0	252	1	1	0	0	NA	NA	NA	20	19	169	168	495	49	83	120	0	1	2	0	0.006	0.004
.	19.01.16-00.23.01-1-292775	238	72	72	22	0	18	512	65	65	0	0	NA	NA	NA	66	62	181	174	520	94	155	263	48	21	97	0.265	0.121	0.187
.	19.01.16-00.23.05-1-292780	60	2	2	0	0	0	99	1	1	0	0	NA	NA	NA	18	13	165	165	496	16	27	56	6	0	0	0.036	0	0
.	19.01.16-00.23.12-1-292781	93	6	6	1	0	1	496	5	5	0	0	NA	NA	NA	22	41	172	169	513	88	149	259	0	3	9	0	0.018	0.018
.	19.01.16-00.23.21-1-292802	236	23	23	7	0	4	518	19	19	0	0	NA	NA	NA	62	72	177	178	530	90	160	268	20	8	69	0.113	0.045	0.13
.	19.01.16-00.23.24-1-292804	29	1	1	0	0	0	0	0	0	0	0	NA	NA	NA	13	10	167	165	491	0	0	0	0	0	1	0	0	0.002
.	19.01.16-00.23.24-1-292805	62	2	2	0	0	0	481	1	1	0	0	NA	NA	NA	20	28	171	168	502	83	148	250	2	2	0	0.012	0.012	0
.	19.01.16-00.23.26-1-292807	61	3	3	1	0	1	200	2	2	0	0	NA	NA	NA	10	15	166	165	497	32	64	104	6	0	0	0.036	0	0
.	19.01.16-00.23.28-1-292809	121	17	17	4	0	2	493	14	14	0	0	NA	NA	NA	41	38	173	169	509	86	148	259	16	8	15	0.092	0.047	0.029
.	19.01.16-00.23.35-1-292813	154	6	6	0	0	0	495	5	5	0	0	NA	NA	NA	54	47	177	170	513	90	149	256	4	6	23	0.023	0.035	0.045
.	19.01.16-00.23.36-1-292814	117	4	4	0	0	0	491	3	3	0	0	NA	NA	NA	28	41	174	169	511	87	149	255	9	0	3	0.052	0	0.006
.	19.01.16-00.23.42-1-292820	118	6	6	4	0	3	500	5	5	0	0	NA	NA	NA	29	48	173	173	515	88	156	256	11	0	8	0.064	0	0.016
.	19.01.16-00.23.42-1-292822	266	29	29	4	0	3	528	27	27	0	0	NA	NA	NA	73	82	175	178	542	92	160	276	24	6	51	0.137	0.034	0.094
.	19.01.16-00.24.00-1-292844	66	5	5	0	0	0	479	4	4	0	0	NA	NA	NA	20	26	167	169	503	83	147	249	5	0	10	0.03	0	0.02
.	19.01.16-00.24.00-1-292845	121	12	12	2	0	0	505	11	11	0	0	NA	NA	NA	36	46	174	174	511	89	157	259	18	3	15	0.103	0.017	0.029
.	19.01.16-00.24.03-1-292848	62	2	2	0	0	0	199	1	1	0	0	NA	NA	NA	17	30	166	173	504	36	59	104	1	0	3	0.006	0	0.006
.	19.01.16-00.24.04-1-292849	120	11	11	3	0	3	486	10	10	0	0	NA	NA	NA	34	38	172	174	505	82	154	250	11	8	18	0.064	0.046	0.036
.	19.01.16-00.24.08-1-292855	71	5	5	0	0	0	480	4	4	0	0	NA	NA	NA	29	30	171	168	504	84	146	250	4	0	4	0.023	0	0.008
.	19.01.16-00.24.13-1-292858	87	4	4	1	0	1	485	3	3	0	0	NA	NA	NA	21	30	167	170	506	81	152	252	0	0	15	0	0	0.03
.	19.01.16-00.24.22-1-292878	32	1	1	0	0	0	0	0	0	0	0	NA	NA	NA	8	11	163	167	494	0	0	0	0	0	1	0	0	0.002
.	19.01.16-00.24.22-1-292879	36	1	1	1	0	1	0	0	0	0	0	NA	NA	NA	8	7	164	164	492	0	0	0	4	0	0	0.024	0	0
.	19.01.16-00.24.25-1-292883	117	11	11	3	0	3	502	10	10	0	0	NA	NA	NA	33	46	172	170	517	89	151	262	4	18	13	0.023	0.106	0.025
.	19.01.16-00.24.26-1-292882	181	13	13	3	0	3	502	9	9	0	0	NA	NA	NA	70	57	176	173	521	89	152	261	6	13	23	0.034	0.075	0.044
.	19.01.16-00.24.27-1-292885	34	1	1	1	0	1	0	0	0	0	0	NA	NA	NA	18	5	165	164	489	0	0	0	0	1	0	0	0.006	0
.	19.01.16-00.24.27-1-292886	62	2	2	0	0	0	474	1	1	0	0	NA	NA	NA	25	20	167	167	499	82	150	242	0	0	3	0	0	0.006
.	19.01.16-00.24.28-1-292888	90	4	4	3	0	2	475	3	3	0	0	NA	NA	NA	34	16	166	169	494	82	150	243	15	0	1	0.09	0	0.002
.	19.01.16-00.24.30-1-292889	201	29	29	5	0	3	501	27	27	0	0	NA	NA	NA	53	50	177	170	516	91	148	262	54	19	34	0.305	0.112	0.066
.	19.01.16-00.24.30-1-292891	36	1	1	0	0	0	0	0	0	0	0	NA	NA	NA	12	8	165	164	492	0	0	0	0	0	1	0	0	0.002
.	19.01.16-00.24.34-1-292894	33	1	1	0	0	0	0	0	0	0	0	NA	NA	NA	9	7	165	164	491	0	0	0	0	0	1	0	0	0.002
.	19.01.16-00.24.39-1-292898	34	1	1	0	0	0	0	0	0	0	0	NA	NA	NA	6	6	164	165	490	0	0	0	0	0	1	0	0	0.002
.	19.01.16-00.24.43-1-292905	36	1	1	1	0	1	0	0	0	0	0	NA	NA	NA	13	11	166	165	493	0	0	0	0	0	2	0	0	0.004
.	19.01.16-00.24.44-1-292908	32	1	1	0	0	0	0	0	0	0	0	NA	NA	NA	7	7	163	164	493	0	0	0	0	0	2	0	0	0.004
.	19.01.16-00.24.44-1-292909	62	2	2	0	0	0	474	1	1	0	0	NA	NA	NA	14	15	167	166	495	83	149	242	2	0	5	0.012	0	0.01
.	19.01.16-00.24.46-1-292912	98	3	3	2	0	1	488	1	1	0	0	NA	NA	NA	30	34	170	167	510	85	145	258	7	0	6	0.041	0	0.012
.	19.01.16-00.24.47-1-292914	147	6	6	2	0	2	499	5	5	0	0	NA	NA	NA	47	48	169	176	516	83	157	259	21	0	20	0.124	0	0.039
.	19.01.16-00.24.49-1-292923	96	15	15	2	0	2	490	13	13	0	0	NA	NA	NA	33	37	173	167	510	89	149	252	7	7	24	0.04	0.042	0.047
.	19.01.16-00.24.50-1-292924	277	14	14	6	0	5	540	11	11	0	0	NA	NA	NA	81	86	181	183	535	96	164	280	14	9	26	0.077	0.049	0.049
.	19.01.16-00.24.54-1-292928	143	15	15	2	0	2	496	12	12	0	0	NA	NA	NA	41	42	170	172	513	85	147	264	20	10	21	0.118	0.058	0.041
.	19.01.16-00.24.55-1-292930	32	1	1	0	0	0	0	0	0	0	0	NA	NA	NA	3	8	163	166	492	0	0	0	0	0	1	0	0	0.002
.	19.01.16-00.24.56-1-292932	147	8	8	2	0	2	496	7	7	0	0	NA	NA	NA	54	44	174	172	511	88	151	257	14	0	13	0.08	0	0.025
.	19.01.16-00.24.57-1-292934	90	5	5	0	0	0	486	4	4	0	0	NA	NA	NA	18	28	170	168	503	85	149	252	3	1	5	0.018	0.006	0.01
.	19.01.16-00.25.00-1-292938	61	2	2	1	0	1	451	1	1	0	0	NA	NA	NA	23	15	165	167	496	78	141	232	0	0	5	0	0	0.01
.	19.01.16-00.25.12-1-292943	367	31	31	7	0	7	555	28	28	0	0	NA	NA	NA	119	106	187	178	554	99	160	296	16	13	57	0.086	0.073	0.103
.	19.01.16-00.25.13-1-292944	30	1	1	0	0	0	0	0	0	0	0	NA	NA	NA	13	6	164	164	491	0	0	0	0	0	0	0	0	0
.	19.01.16-00.25.13-1-292945	58	2	2	0	0	0	301	1	1	0	0	NA	NA	NA	21	14	165	165	497	52	96	153	0	0	2	0	0	0.004
.	19.01.16-00.25.16-1-292948	32	1	1	0	0	0	0	0	0	0	0	NA	NA	NA	8	10	168	165	490	0	0	0	0	0	0	0	0	0
.	19.01.16-00.25.17-1-292949	201	28	28	7	0	5	497	26	26	0	0	NA	NA	NA	64	44	173	177	507	87	159	251	27	22	43	0.156	0.124	0.085
.	19.01.16-00.25.19-1-292968	211	56	56	12	0	10	508	50	50	0	0	NA	NA	NA	57	53	179	169	518	93	147	268	48	34	61	0.268	0.201	0.118
.	19.01.16-00.25.23-1-292969	36	1	1	1	0	1	0	0	0	0	0	NA	NA	NA	10	10	165	163	495	0	0	0	0	1	0	0	0.006	0
.	19.01.16-00.25.25-1-292972	32	1	1	0	0	0	0	0	0	0	0	NA	NA	NA	11	13	165	163	498	0	0	0	0	0	0	0	0	0
.	19.01.16-00.25.26-1-292974	122	7	7	2	0	2	482	4	4	0	0	NA	NA	NA	36	25	166	168	504	82	150	250	6	13	13	0.036	0.077	0.026
.	19.01.16-00.25.27-1-292976	301	32	32	7	0	5	523	28	28	0	0	NA	NA	NA	90	69	179	179	524	93	160	270	13	16	46	0.073	0.089	0.088
.	19.01.16-00.25.28-1-292977	180	19	19	9	0	6	509	17	17	0	0	NA	NA	NA	56	61	174	172	528	87	152	270	23	0	38	0.132	0	0.072
.	19.01.16-00.25.28-1-292978	93	11	11	5	0	4	479	9	9	0	0	NA	NA	NA	38	30	172	165	506	85	144	250	13	0	23	0.076	0	0.045
.	19.01.16-00.25.31-1-292979	63	2	2	1	0	1	477	1	1	0	0	NA	NA	NA	25	24	166	169	502	82	148	247	0	0	5	0	0	0.01
.	19.01.16-00.25.44-1-292993	119	8	8	3	0	2	480	7	7	0	0	NA	NA	NA	45	30	166	170	507	81	148	251	3	8	7	0.018	0.047	0.014
.	19.01.16-00.25.48-1-292999	116	5	5	2	0	1	487	3	3	0	0	NA	NA	NA	31	37	173	171	506	86	148	253	12	0	2	0.069	0	0.004
.	19.01.16-00.26.01-1-293017	32	1	1	1	0	1	0	0	0	0	0	NA	NA	NA	5	5	165	164	489	0	0	0	2	0	0	0.012	0	0
.	19.01.16-00.26.04-1-293019	118	11	11	5	0	3	494	10	10	0	0	NA	NA	NA	46	43	174	167	515	87	146	261	20	4	6	0.115	0.024	0.012
.	19.01.16-00.26.05-1-293020	326	18	18	5	0	5	541	15	15	0	0	NA	NA	NA	108	98	185	180	546	99	161	281	1	7	32	0.005	0.039	0.059
.	19.01.16-00.26.07-1-293021	35	1	1	0	0	0	0	0	0	0	0	NA	NA	NA	9	11	167	164	493	0	0	0	0	0	1	0	0	0.002
.	19.01.16-00.26.07-1-293022	203	25	25	4	0	3	519	22	22	0	0	NA	NA	NA	63	70	183	180	520	99	158	262	25	10	27	0.137	0.056	0.052
.	19.01.16-00.26.08-1-293023	59	2	2	0	0	0	151	1	1	0	0	NA	NA	NA	16	19	170	166	496	29	49	73	0	0	2	0	0	0.004
.	19.01.16-00.26.09-1-293025	67	2	2	0	0	0	486	1	1	0	0	NA	NA	NA	17	23	170	165	501	85	149	252	0	2	2	0	0.012	0.004
.	19.01.16-00.26.10-1-293026	36	1	1	0	0	0	0	0	0	0	0	NA	NA	NA	6	12	164	165	496	0	0	0	2	0	0	0.012	0	0
.	19.01.16-00.26.14-1-293028	153	10	10	4	0	3	495	7	7	0	0	NA	NA	NA	49	46	172	174	513	86	155	254	7	10	7	0.041	0.057	0.014
.	19.01.16-00.26.17-1-293036	328	25	25	9	0	7	534	22	22	0	0	NA	NA	NA	104	84	183	177	537	98	157	279	27	2	50	0.148	0.011	0.093
.	19.01.16-00.26.22-1-293061	115	5	5	2	0	2	490	4	4	0	0	NA	NA	NA	24	39	169	170	513	85	151	254	0	1	11	0	0.006	0.021
.	19.01.16-00.26.22-1-293063	91	5	5	0	0	0	485	3	3	0	0	NA	NA	NA	36	38	171	172	508	82	152	251	0	0	14	0	0	0.028
.	19.01.16-00.26.37-1-293073	203	28	28	5	0	4	506	27	27	0	0	NA	NA	NA	57	57	175	176	519	87	157	262	34	17	37	0.194	0.097	0.071
.	19.01.16-00.26.37-1-293074	353	43	43	18	0	16	552	40	40	0	0	NA	NA	NA	103	101	180	185	549	98	167	287	32	4	106	0.178	0.022	0.193
.	19.01.16-00.26.38-1-293076	244	47	47	9	0	9	532	39	39	0	0	NA	NA	NA	65	77	177	180	533	92	161	279	52	10	74	0.294	0.056	0.139
.	19.01.16-00.26.41-1-293082	233	18	18	6	0	5	517	13	13	0	0	NA	NA	NA	70	69	186	182	514	96	163	258	22	10	29	0.118	0.055	0.056
.	19.01.16-00.26.43-1-293085	58	3	3	1	0	1	306	1	1	0	0	NA	NA	NA	18	12	165	166	494	50	107	149	0	0	5	0	0	0.01
.	19.01.16-00.26.48-1-293093	320	19	19	3	0	3	548	15	15	0	0	NA	NA	NA	86	102	180	183	552	96	162	290	23	8	34	0.128	0.044	0.062
.	19.01.16-00.27.00-1-293107	34	1	1	0	0	0	0	0	0	0	0	NA	NA	NA	9	11	164	164	496	0	0	0	5	0	0	0.03	0	0
.	19.01.16-00.27.01-1-293108	94	4	4	0	0	0	477	3	3	0	0	NA	NA	NA	29	23	169	167	500	85	147	245	4	0	5	0.024	0	0.01
.	19.01.16-00.27.01-1-293109	34	1	1	1	0	1	0	0	0	0	0	NA	NA	NA	13	7	164	166	490	0	0	0	0	1	0	0	0.006	0
.	19.01.16-00.27.04-1-293111	65	2	2	0	0	0	487	1	1	0	0	NA	NA	NA	29	32	170	173	502	87	153	247	0	1	2	0	0.006	0.004
.	19.01.16-00.27.05-1-293112	30	1	1	0	0	0	0	0	0	0	0	NA	NA	NA	10	12	168	166	491	0	0	0	0	3	0	0	0.018	0
.	19.01.16-00.27.10-1-293115	34	1	1	0	0	0	0	0	0	0	0	NA	NA	NA	10	8	164	165	492	0	0	0	0	2	0	0	0.012	0
.	19.01.16-00.27.14-1-293119	61	2	2	0	0	0	477	1	1	0	0	NA	NA	NA	18	22	167	168	500	84	150	243	0	0	1	0	0	0.002
.	19.01.16-00.27.17-1-293124	35	1	1	0	0	0	0	0	0	0	0	NA	NA	NA	10	15	163	164	501	0	0	0	3	0	0	0.018	0	0
.	19.01.16-00.27.21-1-293142	36	1	1	0	0	0	0	0	0	0	0	NA	NA	NA	6	15	169	165	494	0	0	0	0	0	0	0	0	0
.	19.01.16-00.27.22-1-293144	33	1	1	0	0	0	0	0	0	0	0	NA	NA	NA	8	10	164	165	494	0	0	0	0	0	0	0	0	0
.	19.01.16-00.27.23-1-293145	118	6	6	1	0	1	493	4	4	0	0	NA	NA	NA	36	34	166	169	512	83	154	256	0	0	15	0	0	0.029
.	19.01.16-00.27.25-1-293148	89	5	5	1	0	1	485	4	4	0	0	NA	NA	NA	40	36	169	171	509	83	149	253	2	0	7	0.012	0	0.014
.	19.01.16-00.27.25-1-293149	34	1	1	0	0	0	0	0	0	0	0	NA	NA	NA	9	9	166	165	491	0	0	0	2	0	0	0.012	0	0
.	19.01.16-00.27.27-1-293152	92	10	10	1	0	1	480	8	8	0	0	NA	NA	NA	32	26	168	164	507	81	144	255	0	7	8	0	0.043	0.016
.	19.01.16-00.27.28-1-293153	32	1	1	0	0	0	0	0	0	0	0	NA	NA	NA	17	8	165	166	490	0	0	0	0	0	1	0	0	0.002
.	19.01.16-00.27.29-1-293155	238	14	14	3	0	3	536	13	13	0	0	NA	NA	NA	58	81	182	182	530	99	163	274	12	12	20	0.066	0.066	0.038
.	19.01.16-00.27.32-1-293157	152	9	9	1	0	0	486	7	7	0	0	NA	NA	NA	51	40	172	169	512	84	146	256	7	6	12	0.041	0.036	0.023
.	19.01.16-00.27.32-1-293158	121	9	9	3	0	3	488	8	8	0	0	NA	NA	NA	23	32	166	168	511	84	148	256	7	0	15	0.042	0	0.029
.	19.01.16-00.27.43-1-293169	34	1	1	0	0	0	0	0	0	0	0	NA	NA	NA	5	9	164	164	494	0	0	0	1	0	0	0.006	0	0
.	19.01.16-00.27.46-1-293177	62	2	2	2	0	1	475	1	1	0	0	NA	NA	NA	25	23	167	169	500	82	147	246	2	3	0	0.012	0.018	0
.	19.01.16-00.27.48-1-293178	256	45	45	12	0	9	520	43	43	0	0	NA	NA	NA	69	72	181	180	524	92	160	268	62	21	56	0.343	0.117	0.107
.	19.01.16-00.27.49-1-293181	147	5	5	0	0	0	495	4	4	0	0	NA	NA	NA	43	45	169	169	520	86	149	260	4	5	7	0.024	0.03	0.013
.	19.01.16-00.27.52-1-293183	89	3	3	0	0	0	483	2	2	0	0	NA	NA	NA	35	36	171	171	507	82	153	248	7	2	0	0.041	0.012	0
.	19.01.16-00.27.52-1-293185	62	3	3	0	0	0	476	1	1	0	0	NA	NA	NA	36	26	169	171	499	84	149	243	7	2	0	0.041	0.012	0
.	19.01.16-00.27.55-1-293191	90	6	6	1	0	1	474	5	5	0	0	NA	NA	NA	35	24	171	168	498	84	146	244	5	3	5	0.029	0.018	0.01
.	19.01.16-00.28.00-1-293197	204	8	8	2	0	1	498	5	5	0	0	NA	NA	NA	65	52	170	169	526	83	152	263	10	0	13	0.059	0	0.025
.	19.01.16-00.28.00-1-293198	123	4	4	2	0	2	493	3	3	0	0	NA	NA	NA	38	40	172	175	506	85	155	253	3	0	5	0.017	0	0.01
.	19.01.16-00.28.02-1-293205	155	32	32	7	0	7	503	29	29	0	0	NA	NA	NA	38	51	177	171	516	95	153	255	40	10	61	0.226	0.058	0.118
.	19.01.16-00.28.04-1-293206	58	2	2	1	0	1	149	1	1	0	0	NA	NA	NA	15	15	167	166	495	25	45	79	4	0	0	0.024	0	0
.	19.01.16-00.28.06-1-293208	95	5	5	1	0	1	472	4	4	0	0	NA	NA	NA	29	22	166	170	499	82	146	244	3	1	9	0.018	0.006	0.018
.	19.01.16-00.28.09-1-293210	145	7	7	1	0	0	495	6	6	0	0	NA	NA	NA	38	38	168	173	510	82	156	257	6	0	11	0.036	0	0.022
.	19.01.16-00.28.14-1-293212	80	3	3	2	0	1	477	2	2	0	0	NA	NA	NA	21	24	168	165	504	83	147	247	1	0	4	0.006	0	0.008
.	19.01.16-00.28.15-1-293214	88	5	5	1	0	1	480	4	4	0	0	NA	NA	NA	39	28	170	167	504	87	144	249	0	13	0	0	0.078	0
.	19.01.16-00.28.19-1-293220	63	3	3	1	0	1	401	2	2	0	0	NA	NA	NA	16	15	168	166	494	63	128	210	0	0	5	0	0	0.01
.	19.01.16-00.28.24-1-293238	209	40	40	7	0	6	520	38	38	0	0	NA	NA	NA	68	66	177	182	520	88	165	267	27	23	59	0.153	0.126	0.113
.	19.01.16-00.28.29-1-293239	152	11	11	4	0	3	494	10	10	0	0	NA	NA	NA	39	45	168	173	517	83	152	259	0	2	26	0	0.012	0.05
.	19.01.16-00.28.29-1-293240	394	29	29	11	0	6	563	26	26	0	0	NA	NA	NA	121	118	190	188	553	103	169	291	5	6	100	0.026	0.032	0.181
.	19.01.16-00.28.33-1-293241	59	3	3	2	0	2	51	2	2	0	0	NA	NA	NA	13	12	166	165	494	7	17	27	4	3	2	0.024	0.018	0.004
.	19.01.16-00.28.34-1-293242	95	4	4	1	0	1	492	3	3	0	0	NA	NA	NA	31	39	173	172	507	89	151	252	0	2	9	0	0.012	0.018
.	19.01.16-00.28.36-1-293244	200	15	15	5	0	5	516	13	13	0	0	NA	NA	NA	64	65	179	176	523	94	158	264	6	9	30	0.034	0.051	0.057
.	19.01.16-00.28.45-1-293261	143	15	15	3	0	3	496	14	14	0	0	NA	NA	NA	43	41	166	171	517	82	153	261	19	10	13	0.114	0.058	0.025
.	19.01.16-00.28.55-1-293277	34	1	1	0	0	0	0	0	0	0	0	NA	NA	NA	10	8	165	164	492	0	0	0	0	1	0	0	0.006	0
.	19.01.16-00.28.55-1-293278	31	1	1	0	0	0	0	0	0	0	0	NA	NA	NA	8	13	167	165	494	0	0	0	0	0	0	0	0	0
.	19.01.16-00.28.57-1-293281	180	14	14	2	0	2	497	12	12	0	0	NA	NA	NA	64	42	172	173	510	88	152	257	19	0	18	0.11	0	0.035
.	19.01.16-00.28.58-1-293282	99	5	5	3	0	3	483	4	4	0	0	NA	NA	NA	29	32	171	167	507	84	150	249	4	0	5	0.023	0	0.01
.	19.01.16-00.28.58-1-293283	33	1	1	0	0	0	0	0	0	0	0	NA	NA	NA	13	11	165	164	495	0	0	0	0	0	3	0	0	0.006
.	19.01.16-00.29.01-1-293284	390	74	74	19	0	15	558	64	64	0	0	NA	NA	NA	124	114	189	176	562	102	153	303	74	52	110	0.392	0.295	0.196
.	19.01.16-00.29.02-1-293285	204	20	20	3	0	3	503	18	18	0	0	NA	NA	NA	46	46	175	175	509	90	154	259	12	6	39	0.069	0.034	0.077
.	19.01.16-00.29.14-1-293294	94	4	4	2	0	2	477	1	1	0	0	NA	NA	NA	22	21	166	168	500	81	147	249	3	0	3	0.018	0	0.006
.	19.01.16-00.29.14-1-293295	93	4	4	0	0	0	484	3	3	0	0	NA	NA	NA	17	23	168	165	503	86	147	251	0	2	6	0	0.012	0.012
.	19.01.16-00.29.18-1-293300	294	29	29	2	0	1	537	26	26	0	0	NA	NA	NA	78	92	181	180	544	93	162	282	26	6	41	0.144	0.033	0.075
.	19.01.16-00.29.19-1-293316	36	1	1	0	0	0	0	0	0	0	0	NA	NA	NA	10	5	164	164	490	0	0	0	0	0	5	0	0	0.01
.	19.01.16-00.29.23-1-293319	90	8	8	2	0	1	480	7	7	0	0	NA	NA	NA	29	22	167	167	501	80	149	251	6	0	18	0.036	0	0.036
.	19.01.16-00.29.28-1-293320	32	1	1	0	0	0	0	0	0	0	0	NA	NA	NA	8	4	163	164	490	0	0	0	0	0	1	0	0	0.002
.	19.01.16-00.29.31-1-293324	233	11	11	3	0	3	499	10	10	0	0	NA	NA	NA	64	44	175	172	510	88	153	258	5	0	39	0.029	0	0.076
.	19.01.16-00.29.31-1-293325	89	8	8	4	0	4	480	7	7	0	0	NA	NA	NA	36	27	170	167	503	82	148	250	12	4	15	0.071	0.024	0.03
.	19.01.16-00.29.31-1-293328	220	46	46	11	0	11	522	44	44	0	0	NA	NA	NA	65	73	172	183	531	87	162	273	55	24	66	0.32	0.131	0.124
.	19.01.16-00.29.33-1-293332	32	1	1	0	0	0	0	0	0	0	0	NA	NA	NA	9	3	165	163	488	0	0	0	0	0	0	0	0	0
.	19.01.16-00.29.35-1-293336	97	8	8	1	0	1	485	7	7	0	0	NA	NA	NA	34	39	168	169	515	82	148	255	6	5	8	0.036	0.03	0.016
.	19.01.16-00.29.36-1-293337	206	22	22	6	0	6	513	21	21	0	0	NA	NA	NA	57	67	172	178	530	87	158	268	16	2	54	0.093	0.011	0.102
.	19.01.16-00.29.41-1-293342	91	4	4	1	0	1	488	3	3	0	0	NA	NA	NA	28	33	173	168	505	89	149	250	0	2	7	0	0.012	0.014
.	19.01.16-00.29.51-1-293354	319	29	29	11	0	9	554	28	28	0	0	NA	NA	NA	91	97	180	185	545	95	169	290	44	6	46	0.244	0.032	0.084
.	19.01.16-00.29.53-1-293358	88	3	3	0	0	0	472	2	2	0	0	NA	NA	NA	31	18	168	169	494	84	151	237	0	0	13	0	0	0.026
.	19.01.16-00.29.59-1-293365	31	1	1	1	0	1	0	0	0	0	0	NA	NA	NA	12	3	163	163	490	0	0	0	0	0	2	0	0	0.004
.	19.01.16-00.30.04-1-293375	183	17	17	4	0	2	512	16	16	0	0	NA	NA	NA	63	63	171	179	526	85	157	270	8	8	33	0.047	0.045	0.063
.	19.01.16-00.30.06-1-293376	92	4	4	2	0	2	482	3	3	0	0	NA	NA	NA	31	38	168	172	511	81	151	250	2	0	6	0.012	0	0.012
.	19.01.16-00.30.09-1-293378	119	8	8	3	0	2	492	7	7	0	0	NA	NA	NA	29	36	176	170	503	90	147	255	0	4	15	0	0.024	0.03
.	19.01.16-00.30.10-1-293380	57	2	2	0	0	0	476	1	1	0	0	NA	NA	NA	19	24	170	165	502	82	147	247	0	0	5	0	0	0.01
.	19.01.16-00.30.24-1-293413	61	3	3	1	0	1	474	2	2	0	0	NA	NA	NA	22	26	169	168	502	82	144	248	4	1	0	0.024	0.006	0
.	19.01.16-00.30.28-1-293417	198	20	20	4	0	3	500	19	19	0	0	NA	NA	NA	45	48	177	169	515	91	151	258	14	0	31	0.079	0	0.06
.	19.01.16-00.30.30-1-293419	267	32	32	5	0	5	530	29	29	0	0	NA	NA	NA	67	81	184	179	531	97	159	274	6	20	44	0.033	0.112	0.083
.	19.01.16-00.30.41-1-293428	319	50	50	11	0	6	540	47	47	0	0	NA	NA	NA	62	84	177	175	545	94	158	288	83	12	81	0.469	0.069	0.149
.	19.01.16-00.30.43-1-293430	127	11	11	2	0	2	501	9	9	0	0	NA	NA	NA	50	45	170	173	515	87	155	259	3	7	11	0.018	0.04	0.021
.	19.01.16-00.30.43-1-293432	66	3	3	0	0	0	473	2	2	0	0	NA	NA	NA	22	17	167	166	497	80	148	245	1	3	0	0.006	0.018	0
.	19.01.16-00.30.43-1-293433	181	21	21	9	0	8	508	17	17	0	0	NA	NA	NA	40	48	174	169	518	93	151	264	15	6	35	0.086	0.036	0.068
.	19.01.16-00.30.48-1-293441	290	53	53	10	0	9	540	51	51	0	0	NA	NA	NA	84	90	186	182	535	101	160	279	42	21	78	0.226	0.115	0.146
.	19.01.16-00.30.50-1-293445	120	10	10	3	0	2	482	9	9	0	0	NA	NA	NA	40	31	167	169	508	82	149	251	2	0	18	0.012	0	0.035
.	19.01.16-00.30.55-1-293456	123	9	9	4	0	3	482	8	8	0	0	NA	NA	NA	34	24	166	169	502	81	150	251	5	3	10	0.03	0.018	0.02
.	19.01.16-00.31.05-1-293483	116	7	7	1	0	1	490	5	5	0	0	NA	NA	NA	41	39	168	170	514	83	151	256	0	1	13	0	0.006	0.025
.	19.01.16-00.31.10-1-293507	35	1	1	0	0	0	0	0	0	0	0	NA	NA	NA	7	8	164	165	492	0	0	0	0	0	0	0	0	0
.	19.01.16-00.31.12-1-293508	35	1	1	0	0	0	0	0	0	0	0	NA	NA	NA	12	12	164	167	494	0	0	0	0	0	0	0	0	0
.	19.01.16-00.31.13-1-293510	359	42	42	22	0	15	562	38	38	0	0	NA	NA	NA	93	110	180	187	556	97	171	294	26	30	88	0.144	0.16	0.158
.	19.01.16-00.31.17-1-293513	97	10	10	0	0	0	482	8	8	0	0	NA	NA	NA	36	29	169	170	503	86	150	246	5	0	13	0.03	0	0.026
.	19.01.16-00.31.17-1-293514	152	7	7	3	0	2	506	6	6	0	0	NA	NA	NA	50	54	173	174	520	91	155	260	12	10	7	0.069	0.057	0.013
.	19.01.16-00.31.20-1-293535	61	3	3	0	0	0	481	2	2	0	0	NA	NA	NA	14	19	164	167	501	82	150	249	6	0	1	0.037	0	0.002
.	19.01.16-00.31.25-1-293539	123	17	17	6	0	6	489	15	15	0	0	NA	NA	NA	37	37	168	168	514	81	147	261	19	13	23	0.113	0.077	0.045
.	19.01.16-00.31.26-1-293541	147	10	10	6	0	5	505	9	9	0	0	NA	NA	NA	40	49	174	176	512	89	159	257	16	0	11	0.092	0	0.021
.	19.01.16-00.31.36-1-293545	31	1	1	0	0	0	0	0	0	0	0	NA	NA	NA	11	11	165	165	494	0	0	0	0	0	1	0	0	0.002
.	19.01.16-00.31.37-1-293546	146	11	11	5	0	3	506	10	10	0	0	NA	NA	NA	39	58	172	175	524	84	156	266	1	0	29	0.006	0	0.055
.	19.01.16-00.31.39-1-293550	32	1	1	0	0	0	0	0	0	0	0	NA	NA	NA	7	10	163	164	496	0	0	0	0	0	0	0	0	0
.	19.01.16-00.31.42-1-293556	177	22	22	6	0	6	509	17	17	0	0	NA	NA	NA	64	58	178	169	524	93	147	269	9	11	42	0.051	0.065	0.08
.	19.01.16-00.31.47-1-293562	89	6	6	2	0	2	488	4	4	0	0	NA	NA	NA	17	35	168	175	505	85	155	248	0	6	4	0	0.034	0.008
.	19.01.16-00.31.51-1-293567	30	1	1	0	0	0	0	0	0	0	0	NA	NA	NA	10	8	163	164	494	0	0	0	0	0	0	0	0	0
.	19.01.16-00.31.54-1-293572	63	3	3	1	0	1	148	2	2	0	0	NA	NA	NA	10	13	165	163	498	26	41	81	0	0	5	0	0	0.01
.	19.01.16-00.32.01-1-293579	62	2	2	0	0	0	476	1	1	0	0	NA	NA	NA	32	22	168	168	499	83	151	242	1	0	2	0.006	0	0.004
.	19.01.16-00.32.03-1-293583	211	19	19	6	0	5	517	17	17	0	0	NA	NA	NA	60	68	175	177	529	89	157	271	18	6	36	0.103	0.034	0.068
.	19.01.16-00.32.06-1-293590	92	6	6	2	0	2	489	5	5	0	0	NA	NA	NA	37	37	174	170	506	86	151	252	2	0	20	0.011	0	0.04
.	19.01.16-00.32.11-1-293591	87	4	4	0	0	0	476	3	3	0	0	NA	NA	NA	28	24	171	163	503	85	145	246	5	0	11	0.029	0	0.022
.	19.01.16-00.32.11-1-293592	70	4	4	0	0	0	480	3	3	0	0	NA	NA	NA	30	25	167	165	506	82	148	250	0	0	10	0	0	0.02
.	19.01.16-00.32.12-1-293593	198	45	45	8	0	7	498	40	40	0	0	NA	NA	NA	60	40	167	172	514	84	152	262	62	15	62	0.371	0.087	0.121
.	19.01.16-00.32.13-1-293594	123	8	8	0	0	0	493	7	7	0	0	NA	NA	NA	45	40	173	169	511	89	149	255	19	0	6	0.11	0	0.012
.	19.01.16-00.32.15-1-293595	61	2	2	1	0	1	471	1	1	0	0	NA	NA	NA	26	22	168	165	502	82	147	242	0	1	1	0	0.006	0.002
.	19.01.16-00.32.29-1-293624	34	1	1	0	0	0	0	0	0	0	0	NA	NA	NA	10	12	168	165	492	0	0	0	0	0	0	0	0	0
.	19.01.16-00.32.29-1-293625	355	22	22	7	0	6	543	19	19	0	0	NA	NA	NA	113	98	181	184	546	94	162	287	19	10	34	0.105	0.054	0.062
.	19.01.16-00.32.29-1-293626	31	1	1	0	0	0	0	0	0	0	0	NA	NA	NA	10	8	165	166	490	0	0	0	0	0	0	0	0	0
.	19.01.16-00.32.30-1-293627	452	43	43	9	0	8	593	40	40	0	0	NA	NA	NA	149	151	186	194	584	102	175	316	41	17	65	0.22	0.088	0.111
.	19.01.16-00.32.31-1-293629	433	56	56	18	0	16	556	52	52	0	0	NA	NA	NA	117	109	189	181	552	98	164	294	71	22	85	0.376	0.122	0.154
.	19.01.16-00.32.32-1-293630	191	18	18	5	0	4	502	17	17	0	0	NA	NA	NA	54	49	181	171	510	97	149	256	15	18	24	0.083	0.105	0.047
.	19.01.16-00.32.34-1-293632	89	7	7	1	0	1	486	6	6	0	0	NA	NA	NA	35	38	168	172	511	81	152	253	5	5	12	0.03	0.029	0.023
.	19.01.16-00.32.35-1-293633	62	3	3	1	0	1	52	1	1	0	0	NA	NA	NA	17	17	168	165	497	8	19	25	0	0	7	0	0	0.014
.	19.01.16-00.32.40-1-293639	209	22	22	8	0	7	528	20	20	0	0	NA	NA	NA	64	75	176	180	532	90	158	280	14	5	61	0.08	0.028	0.115
.	19.01.16-00.32.44-1-293645	61	2	2	0	0	0	478	1	1	0	0	NA	NA	NA	23	27	172	165	503	82	148	248	3	0	1	0.017	0	0.002
.	19.01.16-00.32.52-1-293655	56	2	2	0	0	0	0	1	1	0	0	NA	NA	NA	14	23	166	167	503	0	0	0	2	0	2	0.012	0	0.004
.	19.01.16-00.32.57-1-293666	155	13	13	1	0	1	496	11	11	0	0	NA	NA	NA	58	42	171	171	513	83	152	261	9	14	20	0.053	0.082	0.039
.	19.01.16-00.33.00-1-293669	354	50	50	7	0	6	553	45	45	0	0	NA	NA	NA	112	104	183	180	554	97	159	297	59	20	67	0.322	0.111	0.121
.	19.01.16-00.33.07-1-293673	64	2	2	0	0	0	449	1	1	0	0	NA	NA	NA	25	10	166	165	492	80	139	230	0	0	3	0	0	0.006
.	19.01.16-00.33.20-1-293697	66	2	2	1	0	1	489	1	1	0	0	NA	NA	NA	23	31	168	172	504	84	156	249	0	0	8	0	0	0.016
.	19.01.16-00.33.22-1-293699	232	28	28	7	0	7	508	23	23	0	0	NA	NA	NA	49	59	176	175	521	90	155	263	21	18	36	0.119	0.103	0.069
.	19.01.16-00.33.25-1-293700	33	1	1	0	0	0	0	0	0	0	0	NA	NA	NA	7	10	165	164	494	0	0	0	0	0	1	0	0	0.002
.	19.01.16-00.33.25-1-293701	34	1	1	0	0	0	0	0	0	0	0	NA	NA	NA	6	18	169	167	495	0	0	0	0	0	0	0	0	0
.	19.01.16-00.33.28-1-293704	146	18	18	2	0	1	510	16	16	0	0	NA	NA	NA	35	64	175	174	528	90	152	268	16	12	25	0.091	0.069	0.047
.	19.01.16-00.33.30-1-293705	117	11	11	6	0	4	484	10	10	0	0	NA	NA	NA	31	38	175	169	507	86	149	249	10	18	1	0.057	0.107	0.002
.	19.01.16-00.33.32-1-293706	216	16	16	11	0	8	515	15	15	0	0	NA	NA	NA	62	64	177	174	526	92	152	271	11	14	30	0.062	0.08	0.057
.	19.01.16-00.33.35-1-293711	39	1	1	1	0	1	0	0	0	0	0	NA	NA	NA	9	15	166	165	497	0	0	0	0	0	2	0	0	0.004
.	19.01.16-00.33.40-1-293716	58	2	2	1	0	1	344	1	1	0	0	NA	NA	NA	19	16	168	165	496	64	98	182	0	2	0	0	0.012	0
.	19.01.16-00.33.40-1-293717	59	2	2	0	0	0	484	1	1	0	0	NA	NA	NA	32	33	169	174	503	83	155	246	0	6	1	0	0.034	0.002
.	19.01.16-00.34.02-1-293735	237	17	17	7	0	7	532	15	15	0	0	NA	NA	NA	74	86	182	179	538	95	159	278	12	6	25	0.066	0.034	0.046
.	19.01.16-00.34.07-1-293742	34	1	1	0	0	0	0	0	0	0	0	NA	NA	NA	12	10	164	163	496	0	0	0	0	0	3	0	0	0.006
.	19.01.16-00.34.11-1-293744	87	6	6	1	0	1	483	5	5	0	0	NA	NA	NA	23	26	166	171	502	83	152	248	0	1	11	0	0.006	0.022
.	19.01.16-00.34.11-1-293745	33	1	1	0	0	0	0	0	0	0	0	NA	NA	NA	9	9	166	165	491	0	0	0	0	0	0	0	0	0
.	19.01.16-00.34.11-1-293746	147	20	20	5	0	4	498	17	17	0	0	NA	NA	NA	50	49	170	171	521	86	153	259	4	15	44	0.024	0.088	0.084
.	19.01.16-00.34.14-1-293748	57	2	2	0	0	0	0	1	1	0	0	NA	NA	NA	15	14	167	165	495	0	0	0	0	0	3	0	0	0.006
.	19.01.16-00.34.18-1-293756	371	57	57	13	0	10	551	51	51	0	0	NA	NA	NA	110	105	179	189	550	95	168	288	65	25	71	0.363	0.132	0.129
.	19.01.16-00.34.20-1-293774	91	3	3	2	0	1	487	1	1	0	0	NA	NA	NA	25	27	169	169	502	85	152	250	0	0	10	0	0	0.02
.	19.01.16-00.34.22-1-293776	187	35	35	7	0	5	519	30	30	0	0	NA	NA	NA	55	72	179	175	531	93	156	270	42	4	46	0.235	0.023	0.087
.	19.01.16-00.34.26-1-293781	32	1	1	0	0	0	0	0	0	0	0	NA	NA	NA	6	8	164	166	491	0	0	0	0	0	0	0	0	0
.	19.01.16-00.34.29-1-293782	59	2	2	0	0	0	0	1	1	0	0	NA	NA	NA	20	9	165	164	493	0	0	0	0	0	3	0	0	0.006
.	19.01.16-00.34.33-1-293784	117	7	7	1	0	1	482	6	6	0	0	NA	NA	NA	30	26	170	166	503	86	145	251	9	4	1	0.053	0.024	0.002
.	19.01.16-00.34.35-1-293785	153	10	10	2	0	1	508	9	9	0	0	NA	NA	NA	39	49	169	172	521	87	156	265	24	7	15	0.142	0.041	0.029
.	19.01.16-00.34.36-1-293787	87	4	4	2	0	2	475	3	3	0	0	NA	NA	NA	26	23	166	168	502	82	149	244	6	2	0	0.036	0.012	0
.	19.01.16-00.34.37-1-293788	91	9	9	3	0	2	483	8	8	0	0	NA	NA	NA	29	34	173	168	506	84	149	250	12	2	11	0.069	0.012	0.022
.	19.01.16-00.34.42-1-293795	208	25	25	7	0	3	515	22	22	0	0	NA	NA	NA	65	68	171	180	530	85	156	274	34	9	27	0.199	0.05	0.051
.	19.01.16-00.34.50-1-293807	210	33	33	12	0	10	519	27	27	0	0	NA	NA	NA	60	76	173	177	539	86	155	278	14	38	55	0.081	0.215	0.102
.	19.01.16-00.34.52-1-293810	148	8	8	0	0	0	502	7	7	0	0	NA	NA	NA	38	45	170	173	515	85	156	261	8	0	11	0.047	0	0.021
.	19.01.16-00.34.53-1-293812	90	5	5	0	0	0	484	4	4	0	0	NA	NA	NA	37	34	170	169	508	84	146	254	1	11	2	0.006	0.065	0.004
.	19.01.16-00.35.01-1-293826	119	7	7	1	0	1	494	6	6	0	0	NA	NA	NA	40	41	177	170	507	89	152	253	4	5	8	0.023	0.029	0.016
.	19.01.16-00.35.08-1-293831	181	20	20	4	0	4	505	18	18	0	0	NA	NA	NA	54	48	171	176	514	85	157	263	16	6	41	0.094	0.034	0.08
.	19.01.16-00.35.11-1-293832	125	6	6	0	0	0	500	4	4	0	0	NA	NA	NA	39	43	172	171	513	90	153	257	2	1	6	0.012	0.006	0.012
.	19.01.16-00.35.12-1-293833	63	2	2	1	0	1	475	1	1	0	0	NA	NA	NA	19	20	165	164	504	82	145	248	0	0	2	0	0	0.004
.	19.01.16-00.35.15-1-293836	244	31	31	9	0	7	528	26	26	0	0	NA	NA	NA	77	78	185	172	534	98	150	280	35	1	29	0.189	0.006	0.054
.	19.01.16-00.35.25-1-293861	98	8	8	3	0	2	482	6	6	0	0	NA	NA	NA	26	25	167	171	500	83	152	247	11	11	9	0.066	0.064	0.018
.	19.01.16-00.35.25-1-293862	38	1	1	1	0	1	0	0	0	0	0	NA	NA	NA	14	12	167	167	491	0	0	0	0	3	0	0	0.018	0
.	19.01.16-00.35.28-1-293865	66	2	2	0	0	0	296	1	1	0	0	NA	NA	NA	18	21	165	166	503	43	88	165	0	0	6	0	0	0.012
.	19.01.16-00.35.32-1-293868	231	16	16	3	0	3	509	12	12	0	0	NA	NA	NA	75	59	172	178	522	83	159	267	5	3	34	0.029	0.017	0.065
.	19.01.16-00.35.32-1-293869	150	10	10	5	0	3	500	8	8	0	0	NA	NA	NA	49	43	169	176	511	84	157	259	7	1	19	0.041	0.006	0.037
.	19.01.16-00.35.41-1-293878	209	15	15	2	0	2	505	12	12	0	0	NA	NA	NA	54	52	171	178	516	87	157	261	11	2	20	0.064	0.011	0.039
.	19.01.16-00.35.46-1-293885	66	2	2	0	0	0	468	1	1	0	0	NA	NA	NA	19	12	165	165	495	82	144	242	0	0	4	0	0	0.008
.	19.01.16-00.35.47-1-293889	292	58	58	19	0	16	532	52	52	0	0	NA	NA	NA	76	80	182	179	532	95	163	274	64	17	94	0.352	0.095	0.177
.	19.01.16-00.35.48-1-293893	181	19	19	8	0	6	515	18	18	0	0	NA	NA	NA	59	66	178	177	524	90	159	266	27	4	28	0.152	0.023	0.053
.	19.01.16-00.35.54-1-293896	64	5	5	1	0	1	446	3	3	0	0	NA	NA	NA	19	16	164	167	498	76	137	233	1	8	3	0.006	0.048	0.006
.	19.01.16-00.35.56-1-293900	378	33	33	9	0	6	548	32	32	0	0	NA	NA	NA	102	100	186	175	552	97	155	296	13	38	52	0.07	0.217	0.094
.	19.01.16-00.36.04-1-293906	183	23	23	6	0	5	507	21	21	0	0	NA	NA	NA	61	62	178	176	521	93	154	260	33	6	27	0.185	0.034	0.052
.	19.01.16-00.36.07-1-293913	260	18	18	3	0	2	515	17	17	0	0	NA	NA	NA	88	67	179	171	530	94	148	273	15	5	24	0.084	0.029	0.045
.	19.01.16-00.36.09-1-293914	149	10	10	4	0	4	494	8	8	0	0	NA	NA	NA	43	38	169	175	507	85	154	255	3	6	16	0.018	0.034	0.032
.	19.01.16-00.36.11-1-293916	208	20	20	5	0	5	514	18	18	0	0	NA	NA	NA	63	68	172	182	527	88	161	265	19	15	34	0.11	0.082	0.065
.	19.01.16-00.36.12-1-293918	215	19	19	6	0	4	514	15	15	0	0	NA	NA	NA	60	63	176	173	527	91	154	269	39	6	26	0.222	0.035	0.049
.	19.01.16-00.36.23-1-293951	125	5	5	1	0	1	494	4	4	0	0	NA	NA	NA	35	37	169	174	507	85	156	253	1	0	12	0.006	0	0.024
.	19.01.16-00.36.37-1-293956	116	4	4	0	0	0	481	3	3	0	0	NA	NA	NA	21	26	167	166	506	79	151	251	16	7	3	0.096	0.042	0.006
.	19.01.16-00.36.43-1-293966	290	42	42	10	0	8	541	36	36	0	0	NA	NA	NA	84	95	183	182	543	97	161	283	49	15	72	0.268	0.082	0.133
.	19.01.16-00.36.44-1-293970	232	18	18	3	0	1	526	14	14	0	0	NA	NA	NA	74	68	176	180	525	92	161	273	18	7	28	0.102	0.039	0.053
.	19.01.16-00.36.47-1-293977	57	2	2	0	0	0	148	1	1	0	0	NA	NA	NA	13	21	164	166	504	26	46	76	0	0	1	0	0	0.002
.	19.01.16-00.36.51-1-293983	293	68	68	25	0	20	528	65	65	0	0	NA	NA	NA	86	74	178	186	523	91	167	270	80	24	116	0.449	0.129	0.222
.	19.01.16-00.36.56-1-293990	30	1	1	0	0	0	0	0	0	0	0	NA	NA	NA	5	5	164	163	491	0	0	0	0	0	0	0	0	0
.	19.01.16-00.37.01-1-293996	124	10	10	4	0	4	501	6	6	0	0	NA	NA	NA	44	52	175	172	518	88	155	258	6	2	16	0.034	0.012	0.031
.	19.01.16-00.37.01-1-293997	358	60	60	18	0	15	563	53	53	0	0	NA	NA	NA	100	116	181	180	568	97	159	307	79	24	75	0.436	0.133	0.132
.	19.01.16-00.37.03-1-294001	95	6	6	1	0	1	478	3	3	0	0	NA	NA	NA	46	33	171	169	506	81	149	248	13	6	10	0.076	0.036	0.02
.	19.01.16-00.37.05-1-294003	125	11	11	4	0	3	501	9	9	0	0	NA	NA	NA	37	47	173	174	513	88	152	261	2	17	13	0.012	0.098	0.025
.	19.01.16-00.37.06-1-294005	212	15	15	0	0	0	515	12	12	0	0	NA	NA	NA	74	67	179	171	530	91	154	270	9	2	28	0.05	0.012	0.053
.	19.01.16-00.37.19-1-294029	319	16	16	9	0	6	542	15	15	0	0	NA	NA	NA	84	94	180	183	544	94	166	282	8	19	25	0.044	0.104	0.046
.	19.01.16-00.37.23-1-294031	33	1	1	0	0	0	0	0	0	0	0	NA	NA	NA	6	16	165	172	492	0	0	0	0	0	1	0	0	0.002
.	19.01.16-00.37.24-1-294032	84	5	5	0	0	0	476	4	4	0	0	NA	NA	NA	22	22	168	165	502	84	147	245	0	3	7	0	0.018	0.014
.	19.01.16-00.37.26-1-294034	85	3	3	1	0	1	478	2	2	0	0	NA	NA	NA	27	21	167	170	497	82	153	243	5	0	0	0.03	0	0
.	19.01.16-00.37.27-1-294035	152	5	5	3	0	1	512	3	3	0	0	NA	NA	NA	51	60	175	178	520	89	160	263	6	0	12	0.034	0	0.023
.	19.01.16-00.37.44-1-294050	207	25	25	6	0	4	503	21	21	0	0	NA	NA	NA	38	57	170	179	521	80	159	264	33	5	31	0.194	0.028	0.06
.	19.01.16-00.37.44-1-294051	31	1	1	0	0	0	0	0	0	0	0	NA	NA	NA	6	7	164	166	490	0	0	0	0	0	1	0	0	0.002
.	19.01.16-00.37.46-1-294054	121	5	5	1	0	0	490	4	4	0	0	NA	NA	NA	29	37	170	172	508	85	151	254	6	2	2	0.035	0.012	0.004
.	19.01.16-00.37.47-1-294058	100	8	8	1	0	1	482	7	7	0	0	NA	NA	NA	31	27	169	168	503	85	150	247	13	3	11	0.077	0.018	0.022
.	19.01.16-00.37.47-1-294059	123	11	11	3	0	2	491	10	10	0	0	NA	NA	NA	36	34	171	171	505	86	149	256	8	4	10	0.047	0.023	0.02
.	19.01.16-00.37.53-1-294063	206	20	20	4	0	4	515	19	19	0	0	NA	NA	NA	54	61	172	177	525	85	160	270	24	0	44	0.14	0	0.084
.	19.01.16-00.38.01-1-294071	315	53	53	19	0	12	550	47	47	0	0	NA	NA	NA	79	98	176	188	547	92	170	288	73	16	69	0.415	0.085	0.126
.	19.01.16-00.38.06-1-294074	58	3	3	0	0	0	478	2	2	0	0	NA	NA	NA	18	23	169	168	499	85	146	247	0	4	3	0	0.024	0.006
.	19.01.16-00.38.06-1-294075	142	11	11	1	0	1	501	10	10	0	0	NA	NA	NA	33	45	168	171	519	87	152	262	16	6	13	0.095	0.035	0.025
.	19.01.16-00.38.18-1-294091	121	10	10	1	0	1	491	9	9	0	0	NA	NA	NA	39	32	171	171	503	89	151	251	6	1	24	0.035	0.006	0.048
.	19.01.16-00.38.25-1-294107	153	12	12	4	0	4	489	10	10	0	0	NA	NA	NA	46	40	169	168	516	83	146	260	5	12	9	0.03	0.071	0.017
.	19.01.16-00.38.26-1-294108	208	12	12	2	0	2	515	11	11	0	0	NA	NA	NA	58	61	176	176	522	90	159	266	7	3	18	0.04	0.017	0.034
.	19.01.16-00.38.31-1-294109	35	1	1	0	0	0	0	0	0	0	0	NA	NA	NA	10	10	164	165	494	0	0	0	0	0	1	0	0	0.002
.	19.01.16-00.38.32-1-294110	86	5	5	2	0	2	485	4	4	0	0	NA	NA	NA	27	30	168	169	506	81	150	254	8	5	0	0.048	0.03	0
.	19.01.16-00.38.35-1-294111	118	5	5	1	0	1	492	4	4	0	0	NA	NA	NA	38	35	172	169	507	88	152	252	0	0	14	0	0	0.028
.	19.01.16-00.38.36-1-294112	125	6	6	0	0	0	498	5	5	0	0	NA	NA	NA	29	40	168	178	507	82	161	255	10	0	3	0.06	0	0.006
.	19.01.16-00.38.36-1-294114	185	21	21	10	0	9	505	19	19	0	0	NA	NA	NA	58	52	177	177	511	92	155	258	12	15	26	0.068	0.085	0.051
.	19.01.16-00.38.46-1-294129	151	28	28	6	0	6	504	24	24	0	0	NA	NA	NA	49	53	174	177	515	87	154	263	22	19	25	0.126	0.107	0.049
.	19.01.16-00.38.46-1-294132	118	8	8	0	0	0	489	7	7	0	0	NA	NA	NA	42	36	169	168	512	84	148	257	0	3	15	0	0.018	0.029
.	19.01.16-00.38.50-1-294136	55	2	2	1	0	1	0	1	1	0	0	NA	NA	NA	12	16	166	164	499	0	0	0	0	0	3	0	0	0.006
.	19.01.16-00.38.54-1-294140	169	14	14	4	0	4	501	11	11	0	0	NA	NA	NA	48	45	167	177	514	83	158	260	10	9	16	0.06	0.051	0.031
.	19.01.16-00.38.58-1-294149	95	5	5	1	0	0	483	4	4	0	0	NA	NA	NA	20	31	171	170	503	86	152	245	2	4	6	0.012	0.024	0.012
.	19.01.16-00.39.00-1-294150	56	2	2	1	0	1	473	1	1	0	0	NA	NA	NA	28	24	169	170	498	80	152	241	6	0	4	0.036	0	0.008
.	19.01.16-00.39.01-1-294151	193	25	25	10	0	8	517	24	24	0	0	NA	NA	NA	73	79	181	177	534	94	153	270	10	17	51	0.055	0.096	0.096
.	19.01.16-00.39.07-1-294155	148	13	13	1	0	1	496	12	12	0	0	NA	NA	NA	46	46	172	172	515	85	149	262	20	16	6	0.116	0.093	0.012
.	19.01.16-00.39.11-1-294160	66	7	7	1	0	1	482	5	5	0	0	NA	NA	NA	27	30	169	169	505	83	150	249	0	0	16	0	0	0.032
.	19.01.16-00.39.12-1-294162	90	3	3	0	0	0	484	2	2	0	0	NA	NA	NA	28	29	174	166	502	85	149	250	2	0	2	0.011	0	0.004
.	19.01.16-00.39.13-1-294163	219	25	25	7	0	6	507	23	23	0	0	NA	NA	NA	86	64	170	178	529	83	156	268	32	15	36	0.188	0.084	0.068
.	19.01.16-00.39.18-1-294173	155	11	11	2	0	1	509	9	9	0	0	NA	NA	NA	60	57	173	175	522	89	156	264	18	0	10	0.104	0	0.019
.	19.01.16-00.39.20-1-294189	149	9	9	1	0	0	493	8	8	0	0	NA	NA	NA	51	41	171	171	512	87	152	254	5	12	20	0.029	0.07	0.039
.	19.01.16-00.39.26-1-294192	61	2	2	1	0	1	0	0	0	0	0	NA	NA	NA	17	18	164	169	498	0	0	0	0	0	3	0	0	0.006
.	19.01.16-00.39.32-1-294198	202	16	16	7	0	4	508	13	13	0	0	NA	NA	NA	63	61	172	174	528	86	151	271	20	20	30	0.116	0.115	0.057
.	19.01.16-00.39.32-1-294200	126	9	9	4	0	3	489	8	8	0	0	NA	NA	NA	43	38	172	169	510	86	148	255	13	10	8	0.076	0.059	0.016
.	19.01.16-00.39.33-1-294202	36	1	1	0	0	0	0	0	0	0	0	NA	NA	NA	9	18	165	167	499	0	0	0	0	0	1	0	0	0.002
.	19.01.16-00.39.36-1-294205	90	4	4	1	0	1	490	3	3	0	0	NA	NA	NA	35	38	176	170	505	89	152	249	6	5	3	0.034	0.029	0.006
.	19.01.16-00.39.38-1-294208	64	2	2	1	0	1	202	1	1	0	0	NA	NA	NA	17	28	172	168	501	32	64	106	3	2	0	0.017	0.012	0
.	19.01.16-00.39.42-1-294212	62	2	2	0	0	0	251	1	1	0	0	NA	NA	NA	20	13	167	165	494	42	78	131	0	0	1	0	0	0.002
.	19.01.16-00.39.46-1-294219	34	1	1	0	0	0	0	0	0	0	0	NA	NA	NA	13	9	164	165	493	0	0	0	0	0	0	0	0	0
.	19.01.16-00.39.49-1-294222	30	1	1	1	0	1	0	0	0	0	0	NA	NA	NA	6	9	164	163	495	0	0	0	0	0	0	0	0	0
.	19.01.16-00.39.50-1-294224	168	14	14	2	0	1	507	13	13	0	0	NA	NA	NA	51	58	172	169	530	87	150	270	17	4	16	0.099	0.024	0.03
.	19.01.16-00.39.51-1-294225	146	6	6	2	0	2	490	4	4	0	0	NA	NA	NA	52	44	171	168	518	83	148	259	10	1	2	0.058	0.006	0.004
.	19.01.16-00.39.52-1-294227	230	13	13	3	0	3	540	12	12	0	0	NA	NA	NA	75	90	174	182	547	89	164	287	16	6	17	0.092	0.033	0.031
.	19.01.16-00.39.52-1-294228	118	11	11	4	0	4	489	8	8	0	0	NA	NA	NA	31	41	170	170	514	86	149	254	14	0	8	0.082	0	0.016
.	19.01.16-00.39.54-1-294231	238	17	17	4	0	3	521	16	16	0	0	NA	NA	NA	72	73	174	180	532	89	161	271	16	7	20	0.092	0.039	0.038
.	19.01.16-00.40.00-1-294239	121	10	10	3	0	3	478	7	7	0	0	NA	NA	NA	30	24	168	168	501	85	148	245	1	1	17	0.006	0.006	0.034
.	19.01.16-00.40.00-1-294240	226	27	27	5	0	5	513	24	24	0	0	NA	NA	NA	51	61	183	173	518	95	155	263	20	9	36	0.109	0.052	0.069
.	19.01.16-00.40.08-1-294247	120	8	8	2	0	2	480	5	5	0	0	NA	NA	NA	29	24	170	166	501	84	149	247	6	0	19	0.035	0	0.038
.	19.01.16-00.40.13-1-294254	98	6	6	4	0	2	480	5	5	0	0	NA	NA	NA	24	25	170	167	501	84	148	248	7	6	1	0.041	0.036	0.002
.	19.01.16-00.40.19-1-294278	328	34	34	12	0	11	540	32	32	0	0	NA	NA	NA	90	99	184	185	543	96	164	280	30	15	55	0.163	0.081	0.101
.	19.01.16-00.40.23-1-294281	30	1	1	0	0	0	0	0	0	0	0	NA	NA	NA	6	6	163	164	492	0	0	0	0	0	0	0	0	0
.	19.01.16-00.40.26-1-294284	69	2	2	0	0	0	480	1	1	0	0	NA	NA	NA	30	30	173	171	499	83	153	244	0	0	8	0	0	0.016
.	19.01.16-00.40.26-1-294285	118	7	7	6	0	5	489	4	4	0	0	NA	NA	NA	38	36	171	172	506	86	152	251	8	0	11	0.047	0	0.022
.	19.01.16-00.40.27-1-294286	114	5	5	0	0	0	495	4	4	0	0	NA	NA	NA	38	46	170	172	517	85	149	261	3	4	5	0.018	0.023	0.01
.	19.01.16-00.40.32-1-294288	91	4	4	1	0	0	484	3	3	0	0	NA	NA	NA	23	31	170	167	507	84	149	251	2	4	3	0.012	0.024	0.006
.	19.01.16-00.40.34-1-294290	211	52	52	16	0	14	500	48	48	0	0	NA	NA	NA	57	48	171	176	514	87	154	259	34	27	66	0.199	0.153	0.128
.	19.01.16-00.40.35-1-294291	259	37	37	10	0	5	520	35	35	0	0	NA	NA	NA	66	70	175	179	529	88	157	275	48	12	58	0.274	0.067	0.11
.	19.01.16-00.40.39-1-294294	59	2	2	1	0	1	478	1	1	0	0	NA	NA	NA	33	26	169	170	500	81	153	244	0	0	4	0	0	0.008
.	19.01.16-00.40.45-1-294303	89	5	5	3	0	2	478	4	4	0	0	NA	NA	NA	30	29	169	169	504	83	151	244	0	3	9	0	0.018	0.018
.	19.01.16-00.40.48-1-294310	59	2	2	0	0	0	0	1	1	0	0	NA	NA	NA	17	8	167	163	491	0	0	0	0	1	0	0	0.006	0
.	19.01.16-00.40.48-1-294312	204	19	19	6	0	4	510	16	16	0	0	NA	NA	NA	55	55	178	175	515	92	156	262	13	0	43	0.073	0	0.083
.	19.01.16-00.40.54-1-294316	64	2	2	0	0	0	481	1	1	0	0	NA	NA	NA	31	36	166	172	511	81	150	250	0	3	2	0	0.017	0.004
.	19.01.16-00.40.56-1-294319	63	3	3	1	0	1	50	2	2	0	0	NA	NA	NA	12	18	164	167	500	7	16	27	0	3	7	0	0.018	0.014
.	19.01.16-00.40.58-1-294323	122	4	4	1	0	1	492	3	3	0	0	NA	NA	NA	37	41	172	173	509	88	154	250	0	3	4	0	0.017	0.008
.	19.01.16-00.41.05-1-294332	147	10	10	2	0	1	500	8	8	0	0	NA	NA	NA	45	47	176	173	511	90	153	257	16	0	13	0.091	0	0.025
.	19.01.16-00.41.11-1-294334	265	14	14	3	0	3	515	11	11	0	0	NA	NA	NA	65	62	178	176	521	91	156	268	11	1	24	0.062	0.006	0.046
.	19.01.16-00.41.12-1-294335	31	1	1	0	0	0	0	0	0	0	0	NA	NA	NA	7	10	166	163	494	0	0	0	0	0	0	0	0	0
.	19.01.16-00.41.15-1-294336	33	1	1	1	0	1	0	0	0	0	0	NA	NA	NA	4	12	167	164	494	0	0	0	0	0	5	0	0	0.01
.	19.01.16-00.41.19-1-294357	66	3	3	2	0	2	468	2	2	0	0	NA	NA	NA	19	14	165	166	496	81	146	241	0	0	7	0	0	0.014
.	19.01.16-00.41.20-1-294359	63	3	3	0	0	0	485	1	1	0	0	NA	NA	NA	23	32	172	171	502	87	153	245	0	3	0	0	0.018	0
.	19.01.16-00.41.20-1-294360	129	10	10	3	0	3	494	9	9	0	0	NA	NA	NA	48	37	174	174	502	89	155	250	11	7	12	0.063	0.04	0.024
.	19.01.16-00.41.24-1-294362	116	9	9	4	0	3	484	8	8	0	0	NA	NA	NA	41	32	164	171	510	81	155	248	11	2	9	0.067	0.012	0.018
.	19.01.16-00.41.30-1-294367	62	4	4	0	0	0	483	3	3	0	0	NA	NA	NA	23	35	172	168	508	86	148	249	6	0	3	0.035	0	0.006
.	19.01.16-00.41.37-1-294371	61	2	2	0	0	0	196	1	1	0	0	NA	NA	NA	19	23	167	167	502	31	53	112	0	0	5	0	0	0.01
.	19.01.16-00.41.38-1-294373	56	2	2	1	0	1	473	1	1	0	0	NA	NA	NA	15	18	165	166	500	82	147	244	0	2	1	0	0.012	0.002
.	19.01.16-00.41.40-1-294376	212	11	11	1	0	1	510	10	10	0	0	NA	NA	NA	82	57	179	171	520	90	154	266	7	3	15	0.039	0.018	0.029
.	19.01.16-00.41.42-1-294380	175	20	20	4	0	2	492	19	19	0	0	NA	NA	NA	43	43	174	169	513	88	149	255	23	2	26	0.132	0.012	0.051
.	19.01.16-00.41.45-1-294385	34	1	1	0	0	0	0	0	0	0	0	NA	NA	NA	14	13	165	168	493	0	0	0	0	0	0	0	0	0
.	19.01.16-00.41.47-1-294387	58	3	3	2	0	1	467	2	2	0	0	NA	NA	NA	25	21	168	165	501	81	145	241	0	2	1	0	0.012	0.002
.	19.01.16-00.41.49-1-294391	120	9	9	2	0	2	487	7	7	0	0	NA	NA	NA	29	36	168	171	510	85	152	250	21	0	14	0.125	0	0.027
.	19.01.16-00.41.50-1-294393	124	4	4	2	0	1	490	3	3	0	0	NA	NA	NA	33	47	174	167	519	84	146	260	1	3	6	0.006	0.018	0.012
.	19.01.16-00.41.51-1-294395	93	8	8	4	0	4	473	5	5	0	0	NA	NA	NA	42	22	170	168	497	85	146	242	7	2	13	0.041	0.012	0.026
.	19.01.16-00.41.51-1-294396	89	12	12	0	0	0	475	9	9	0	0	NA	NA	NA	21	19	168	168	496	83	150	242	18	0	8	0.107	0	0.016
.	19.01.16-00.41.55-1-294403	202	7	7	4	0	2	491	5	5	0	0	NA	NA	NA	66	46	168	173	518	83	151	257	5	0	10	0.03	0	0.019
.	19.01.16-00.42.03-1-294412	36	1	1	0	0	0	0	0	0	0	0	NA	NA	NA	10	10	167	164	492	0	0	0	0	0	1	0	0	0.002
.	19.01.16-00.42.04-1-294411	149	11	11	3	0	3	508	10	10	0	0	NA	NA	NA	53	63	177	179	520	89	159	260	14	0	30	0.079	0	0.058
.	19.01.16-00.42.05-1-294414	35	1	1	0	0	0	0	0	0	0	0	NA	NA	NA	13	14	167	166	494	0	0	0	0	0	0	0	0	0
.	19.01.16-00.42.07-1-294417	211	18	18	2	0	1	515	12	12	0	0	NA	NA	NA	65	65	170	175	533	85	153	277	15	4	29	0.088	0.023	0.054
.	19.01.16-00.42.08-1-294418	92	3	3	1	0	1	480	2	2	0	0	NA	NA	NA	27	39	172	168	512	83	146	251	3	0	6	0.017	0	0.012
.	19.01.16-00.42.12-1-294424	123	15	15	4	0	3	490	13	13	0	0	NA	NA	NA	48	37	169	169	512	81	152	257	18	11	12	0.107	0.065	0.023
.	19.01.16-00.42.14-1-294425	69	5	5	0	0	0	481	3	3	0	0	NA	NA	NA	23	26	173	168	498	86	150	245	0	6	6	0	0.036	0.012
.	19.01.16-00.42.15-1-294427	179	19	19	9	0	7	520	17	17	0	0	NA	NA	NA	52	63	180	175	521	94	159	267	50	3	16	0.278	0.017	0.031
.	19.01.16-00.42.20-1-294454	181	11	11	2	0	1	501	10	10	0	0	NA	NA	NA	54	48	173	176	512	87	155	259	10	4	22	0.058	0.023	0.043
.	19.01.16-00.42.22-1-294455	88	5	5	4	0	3	477	3	3	0	0	NA	NA	NA	37	31	170	168	506	85	147	245	7	5	5	0.041	0.03	0.01
.	19.01.16-00.42.27-1-294459	33	1	1	0	0	0	0	0	0	0	0	NA	NA	NA	11	3	164	163	489	0	0	0	0	0	1	0	0	0.002
.	19.01.16-00.42.31-1-294460	325	46	46	10	0	7	555	41	41	0	0	NA	NA	NA	99	102	179	185	551	96	164	295	53	9	78	0.296	0.049	0.142
.	19.01.16-00.42.31-1-294461	270	22	22	2	0	2	523	21	21	0	0	NA	NA	NA	73	79	173	178	541	88	156	279	19	1	25	0.11	0.006	0.046
.	19.01.16-00.42.34-1-294462	65	3	3	0	0	0	478	1	1	0	0	NA	NA	NA	30	21	164	170	500	80	152	246	1	0	4	0.006	0	0.008
.	19.01.16-00.42.40-1-294470	319	25	25	6	0	5	554	24	24	0	0	NA	NA	NA	95	105	180	180	558	97	160	297	37	10	54	0.206	0.056	0.097
.	19.01.16-00.42.41-1-294473	120	10	10	2	0	2	499	9	9	0	0	NA	NA	NA	36	48	175	175	511	85	157	257	0	0	34	0	0	0.067
.	19.01.16-00.42.45-1-294480	178	33	33	9	0	7	526	30	30	0	0	NA	NA	NA	45	74	171	181	535	86	163	277	37	15	44	0.216	0.083	0.082
.	19.01.16-00.42.48-1-294484	36	1	1	0	0	0	0	0	0	0	0	NA	NA	NA	10	15	167	165	496	0	0	0	0	0	1	0	0	0.002
.	19.01.16-00.42.50-1-294486	31	1	1	0	0	0	0	0	0	0	0	NA	NA	NA	6	10	165	166	492	0	0	0	0	0	0	0	0	0
.	19.01.16-00.42.52-1-294488	392	41	41	14	0	11	547	35	35	0	0	NA	NA	NA	117	107	179	184	557	93	156	298	55	3	78	0.307	0.016	0.14
.	19.01.16-00.42.53-1-294489	30	1	1	0	0	0	0	0	0	0	0	NA	NA	NA	9	11	163	169	492	0	0	0	0	0	1	0	0	0.002
.	19.01.16-00.42.55-1-294495	180	37	37	12	0	8	498	36	36	0	0	NA	NA	NA	59	49	175	176	511	84	157	257	36	17	65	0.206	0.097	0.127
.	19.01.16-00.42.56-1-294496	179	9	9	3	0	3	511	7	7	0	0	NA	NA	NA	65	55	172	173	523	87	154	270	6	0	14	0.035	0	0.027
.	19.01.16-00.43.11-1-294508	59	2	2	2	0	1	481	1	1	0	0	NA	NA	NA	18	24	169	170	498	83	152	246	5	0	2	0.03	0	0.004
.	19.01.16-00.43.15-1-294512	61	2	2	1	0	1	485	1	1	0	0	NA	NA	NA	26	26	172	169	498	87	154	244	0	0	5	0	0	0.01
.	19.01.16-00.43.26-1-294535	60	2	2	1	0	1	0	1	1	0	0	NA	NA	NA	11	19	169	163	500	0	0	0	0	0	6	0	0	0.012
.	19.01.16-00.43.28-1-294537	143	17	17	5	0	4	500	15	15	0	0	NA	NA	NA	43	44	174	171	512	87	155	258	13	4	20	0.075	0.023	0.039
.	19.01.16-00.43.31-1-294540	273	52	52	12	0	9	535	51	51	0	0	NA	NA	NA	60	80	179	176	538	94	156	285	50	9	89	0.279	0.051	0.165
.	19.01.16-00.43.32-1-294542	150	9	9	2	0	2	500	6	6	0	0	NA	NA	NA	34	44	170	168	519	86	150	264	9	5	10	0.053	0.03	0.019
.	19.01.16-00.43.38-1-294546	116	7	7	1	0	1	489	6	6	0	0	NA	NA	NA	47	35	168	172	508	86	153	250	0	1	17	0	0.006	0.033
.	19.01.16-00.43.38-1-294548	119	10	10	2	0	2	489	8	8	0	0	NA	NA	NA	29	36	172	175	502	87	155	247	13	8	5	0.076	0.046	0.01
.	19.01.16-00.43.44-1-294558	193	13	13	1	0	1	502	11	11	0	0	NA	NA	NA	49	51	172	171	521	86	153	263	3	5	20	0.017	0.029	0.038
.	19.01.16-00.43.52-1-294567	65	4	4	3	0	3	483	2	2	0	0	NA	NA	NA	23	29	168	171	503	84	151	248	0	0	9	0	0	0.018
.	19.01.16-00.43.58-1-294575	60	4	4	0	0	0	487	3	3	0	0	NA	NA	NA	22	36	171	170	508	89	150	248	0	0	12	0	0	0.024
.	19.01.16-00.44.00-1-294578	111	9	9	0	0	0	488	8	8	0	0	NA	NA	NA	31	33	174	168	504	88	151	249	1	0	16	0.006	0	0.032
.	19.01.16-00.44.02-1-294580	265	62	62	16	0	14	519	53	53	0	0	NA	NA	NA	67	65	171	181	526	84	164	271	82	8	93	0.48	0.044	0.177
.	19.01.16-00.44.04-1-294583	150	8	8	3	0	2	495	7	7	0	0	NA	NA	NA	46	45	171	171	516	82	151	262	5	3	6	0.029	0.018	0.012
.	19.01.16-00.44.05-1-294584	33	1	1	0	0	0	0	0	0	0	0	NA	NA	NA	12	10	167	166	490	0	0	0	0	0	3	0	0	0.006
.	19.01.16-00.44.07-1-294586	61	2	2	0	0	0	478	1	1	0	0	NA	NA	NA	25	25	172	168	498	84	150	244	4	0	1	0.023	0	0.002
.	19.01.16-00.44.09-1-294587	68	3	3	1	0	1	472	2	2	0	0	NA	NA	NA	27	24	166	168	503	81	145	246	0	0	7	0	0	0.014
.	19.01.16-00.44.11-1-294595	33	1	1	0	0	0	0	0	0	0	0	NA	NA	NA	13	17	165	166	499	0	0	0	0	0	1	0	0	0.002
.	19.01.16-00.44.14-1-294596	122	9	9	1	0	1	480	6	6	0	0	NA	NA	NA	35	27	169	168	503	84	149	247	15	0	16	0.089	0	0.032
.	19.01.16-00.44.19-1-294620	118	7	7	4	0	4	485	5	5	0	0	NA	NA	NA	37	32	170	167	508	86	149	250	16	0	14	0.094	0	0.028
.	19.01.16-00.44.21-1-294621	61	2	2	0	0	0	483	0	0	0	0	NA	NA	NA	22	23	166	167	503	84	152	247	0	3	2	0	0.018	0.004
.	19.01.16-00.44.24-1-294623	83	3	3	1	0	1	474	2	2	0	0	NA	NA	NA	30	23	168	167	501	82	148	244	1	0	5	0.006	0	0.01
.	19.01.16-00.44.26-1-294625	62	2	2	1	0	1	487	1	1	0	0	NA	NA	NA	18	32	167	173	505	82	153	252	3	0	1	0.018	0	0.002
.	19.01.16-00.44.34-1-294632	182	10	10	2	0	2	493	9	9	0	0	NA	NA	NA	59	44	172	174	511	87	150	256	11	0	14	0.064	0	0.027
.	19.01.16-00.44.37-1-294634	64	2	2	1	0	1	348	1	1	0	0	NA	NA	NA	18	24	167	164	506	62	106	180	0	3	0	0	0.018	0
.	19.01.16-00.44.38-1-294636	129	5	5	4	0	4	501	3	3	0	0	NA	NA	NA	57	51	169	176	519	85	158	258	0	0	16	0	0	0.031
.	19.01.16-00.44.39-1-294637	148	7	7	2	0	2	492	6	6	0	0	NA	NA	NA	38	40	169	169	515	84	148	260	1	3	13	0.006	0.018	0.025
.	19.01.16-00.44.51-1-294653	416	47	47	12	0	8	575	44	44	0	0	NA	NA	NA	110	129	185	185	572	99	162	314	38	32	82	0.205	0.173	0.143
.	19.01.16-00.44.51-1-294654	59	2	2	1	0	1	199	1	1	0	0	NA	NA	NA	17	24	173	168	496	36	61	102	0	0	3	0	0	0.006
.	19.01.16-00.44.55-1-294659	101	6	6	3	0	2	493	4	4	0	0	NA	NA	NA	31	43	170	178	508	85	157	251	5	0	13	0.029	0	0.026
.	19.01.16-00.44.55-1-294660	203	9	9	4	0	2	514	8	8	0	0	NA	NA	NA	71	68	173	172	536	88	152	274	6	0	25	0.035	0	0.047
.	19.01.16-00.45.00-1-294665	31	1	1	0	0	0	0	0	0	0	0	NA	NA	NA	6	6	163	165	491	0	0	0	0	0	0	0	0	0
.	19.01.16-00.45.02-1-294672	89	4	4	0	0	0	479	3	3	0	0	NA	NA	NA	33	33	166	170	510	81	147	251	0	3	7	0	0.018	0.014
.	19.01.16-00.45.03-1-294674	33	1	1	0	0	0	0	0	0	0	0	NA	NA	NA	10	6	165	164	490	0	0	0	0	0	0	0	0	0
.	19.01.16-00.45.03-1-294675	86	3	3	2	0	2	473	2	2	0	0	NA	NA	NA	25	24	172	165	500	85	145	243	0	0	7	0	0	0.014
.	19.01.16-00.45.03-1-294677	205	20	20	3	0	2	516	18	18	0	0	NA	NA	NA	72	63	177	176	523	92	157	267	20	12	30	0.113	0.068	0.057
.	19.01.16-00.45.07-1-294680	66	2	2	0	0	0	468	1	1	0	0	NA	NA	NA	23	13	166	164	496	81	146	241	0	0	5	0	0	0.01
.	19.01.16-00.45.14-1-294684	65	2	2	1	0	1	471	1	1	0	0	NA	NA	NA	17	12	168	163	494	82	144	245	1	0	0	0.006	0	0
.	19.01.16-00.45.20-1-294703	311	49	49	15	0	12	543	41	41	0	0	NA	NA	NA	100	93	185	182	539	99	165	279	56	12	77	0.303	0.066	0.143
.	19.01.16-00.45.21-1-294705	58	2	2	1	0	1	149	1	1	0	0	NA	NA	NA	12	19	166	164	502	24	46	79	0	1	2	0	0.006	0.004
.	19.01.16-00.45.21-1-294706	35	1	1	0	0	0	0	0	0	0	0	NA	NA	NA	13	13	165	166	495	0	0	0	0	0	3	0	0	0.006
.	19.01.16-00.45.23-1-294707	91	5	5	1	0	1	467	3	3	0	0	NA	NA	NA	34	18	163	165	503	79	142	246	6	2	2	0.037	0.012	0.004
.	19.01.16-00.45.29-1-294711	119	5	5	1	0	1	485	3	3	0	0	NA	NA	NA	36	27	169	166	505	83	148	254	0	4	14	0	0.024	0.028
.	19.01.16-00.45.30-1-294713	298	37	37	5	0	2	549	35	35	0	0	NA	NA	NA	86	98	187	178	546	103	159	287	40	11	58	0.214	0.062	0.106
.	19.01.16-00.45.30-1-294714	58	2	2	1	0	1	484	1	1	0	0	NA	NA	NA	20	34	166	167	514	84	147	253	0	0	4	0	0	0.008
.	19.01.16-00.45.40-1-294725	61	2	2	0	0	0	469	1	1	0	0	NA	NA	NA	28	17	164	169	497	79	147	243	0	0	8	0	0	0.016
.	19.01.16-00.45.42-1-294728	218	9	9	0	0	0	505	8	8	0	0	NA	NA	NA	58	54	176	173	518	88	153	264	6	0	13	0.034	0	0.025
.	19.01.16-00.45.43-1-294730	212	26	26	9	0	7	525	23	23	0	0	NA	NA	NA	52	73	174	182	530	90	162	273	31	7	44	0.178	0.038	0.083
.	19.01.16-00.45.46-1-294735	170	28	28	7	0	7	503	23	23	0	0	NA	NA	NA	36	48	170	170	521	86	151	266	13	8	70	0.076	0.047	0.134
.	19.01.16-00.45.51-1-294741	378	35	35	9	0	7	547	30	30	0	0	NA	NA	NA	102	96	185	177	547	102	159	286	26	12	85	0.141	0.068	0.155
.	19.01.16-00.45.58-1-294751	34	1	1	0	0	0	0	0	0	0	0	NA	NA	NA	13	8	164	165	492	0	0	0	1	0	0	0.006	0	0
.	19.01.16-00.46.04-1-294753	35	1	1	1	0	1	0	0	0	0	0	NA	NA	NA	11	9	166	164	492	0	0	0	0	0	1	0	0	0.002
.	19.01.16-00.46.04-1-294754	61	3	3	1	0	1	479	2	2	0	0	NA	NA	NA	23	26	166	165	508	85	147	247	0	0	7	0	0	0.014
.	19.01.16-00.46.09-1-294757	201	9	9	5	0	2	516	8	8	0	0	NA	NA	NA	58	57	172	175	523	87	156	273	5	2	24	0.029	0.011	0.046
.	19.01.16-00.46.13-1-294765	288	26	26	5	0	5	536	25	25	0	0	NA	NA	NA	79	90	185	181	537	97	163	276	33	12	33	0.178	0.066	0.061
.	19.01.16-00.46.19-1-294792	151	7	7	3	0	3	506	5	5	0	0	NA	NA	NA	44	62	171	175	529	84	153	269	5	4	12	0.029	0.023	0.023
.	19.01.16-00.46.27-1-294800	62	2	2	0	0	0	475	1	1	0	0	NA	NA	NA	25	23	168	169	499	81	152	242	0	0	5	0	0	0.01
.	19.01.16-00.46.30-1-294803	95	6	6	1	0	1	491	5	5	0	0	NA	NA	NA	32	36	170	168	511	86	151	254	4	11	14	0.024	0.065	0.027
.	19.01.16-00.46.34-1-294804	176	9	9	0	0	0	511	7	7	0	0	NA	NA	NA	58	52	170	176	519	87	157	267	2	5	16	0.012	0.028	0.031
.	19.01.16-00.46.38-1-294807	86	7	7	3	0	2	479	5	5	0	0	NA	NA	NA	21	29	169	171	502	81	152	246	5	5	17	0.03	0.029	0.034
.	19.01.16-00.46.40-1-294812	90	4	4	2	0	2	486	3	3	0	0	NA	NA	NA	20	31	172	171	501	86	153	247	1	2	3	0.006	0.012	0.006
.	19.01.16-00.46.41-1-294817	147	9	9	2	0	2	502	8	8	0	0	NA	NA	NA	50	53	173	171	522	88	151	263	6	3	19	0.035	0.018	0.036
.	19.01.16-00.46.48-1-294825	98	9	9	2	0	2	484	8	8	0	0	NA	NA	NA	31	34	165	168	514	80	148	256	7	0	21	0.042	0	0.041
.	19.01.16-00.46.54-1-294832	274	30	30	9	0	6	543	29	29	0	0	NA	NA	NA	87	90	193	179	531	106	159	278	28	4	61	0.145	0.022	0.115
.	19.01.16-00.46.54-1-294833	69	2	2	1	0	1	476	1	1	0	0	NA	NA	NA	13	18	166	164	501	81	148	247	0	0	3	0	0	0.006
.	19.01.16-00.46.57-1-294839	62	3	3	1	0	1	476	2	2	0	0	NA	NA	NA	14	16	165	168	496	81	149	246	0	2	1	0	0.012	0.002
.	19.01.16-00.47.02-1-294843	151	10	10	2	0	1	508	8	8	0	0	NA	NA	NA	51	54	175	171	521	89	151	268	6	0	19	0.034	0	0.036
.	19.01.16-00.47.02-1-294845	94	5	5	0	0	0	486	4	4	0	0	NA	NA	NA	37	36	168	171	510	83	151	252	0	6	6	0	0.035	0.012
.	19.01.16-00.47.05-1-294851	37	1	1	1	0	1	0	0	0	0	0	NA	NA	NA	11	12	165	166	494	0	0	0	0	0	2	0	0	0.004
.	19.01.16-00.47.07-1-294852	327	49	49	12	0	10	565	44	44	0	0	NA	NA	NA	93	120	186	190	557	98	171	296	62	17	69	0.333	0.089	0.124
.	19.01.16-00.47.10-1-294855	145	5	5	1	0	1	503	4	4	0	0	NA	NA	NA	33	47	175	171	514	88	153	262	6	6	0	0.034	0.035	0
.	19.01.16-00.47.10-1-294856	32	1	1	0	0	0	0	0	0	0	0	NA	NA	NA	10	10	165	165	493	0	0	0	1	0	0	0.006	0	0
.	19.01.16-00.47.11-1-294857	149	19	19	8	0	7	497	14	14	0	0	NA	NA	NA	37	43	170	173	513	90	153	254	18	8	33	0.106	0.046	0.064
.	19.01.16-00.47.13-1-294859	88	5	5	1	0	1	492	4	4	0	0	NA	NA	NA	23	36	175	169	505	90	151	251	0	9	6	0	0.053	0.012
.	19.01.16-00.47.13-1-294860	67	2	2	1	0	1	472	1	1	0	0	NA	NA	NA	18	22	169	166	500	83	146	243	0	0	5	0	0	0.01
.	19.01.16-00.47.19-1-294881	124	8	8	4	0	4	488	7	7	0	0	NA	NA	NA	40	39	169	173	510	84	152	252	6	1	17	0.036	0.006	0.033
.	19.01.16-00.47.27-1-294884	126	6	6	1	0	1	495	5	5	0	0	NA	NA	NA	56	47	176	171	513	89	150	256	8	0	9	0.045	0	0.018
.	19.01.16-00.47.27-1-294885	59	3	3	1	0	0	478	2	2	0	0	NA	NA	NA	23	21	164	169	501	82	152	244	0	0	6	0	0	0.012
.	19.01.16-00.47.29-1-294887	258	19	19	5	0	2	538	17	17	0	0	NA	NA	NA	74	94	182	185	540	95	165	278	7	21	34	0.038	0.114	0.063
.	19.01.16-00.47.37-1-294889	296	37	37	11	0	8	534	32	32	0	0	NA	NA	NA	100	85	178	183	537	95	162	277	33	17	69	0.185	0.093	0.128
.	19.01.16-00.47.42-1-294898	154	43	43	11	0	10	506	39	39	0	0	NA	NA	NA	40	50	172	176	515	88	156	262	59	26	57	0.343	0.148	0.111
.	19.01.16-00.47.44-1-294903	242	31	31	5	0	5	517	30	30	0	0	NA	NA	NA	64	65	179	183	516	91	163	263	29	6	29	0.162	0.033	0.056
.	19.01.16-00.47.46-1-294906	33	1	1	0	0	0	0	0	0	0	0	NA	NA	NA	6	11	163	164	497	0	0	0	0	0	0	0	0	0
.	19.01.16-00.47.48-1-294908	89	3	3	1	0	1	479	2	2	0	0	NA	NA	NA	34	25	171	166	501	86	148	245	0	0	5	0	0	0.01
.	19.01.16-00.47.51-1-294911	31	1	1	0	0	0	0	0	0	0	0	NA	NA	NA	12	8	165	165	491	0	0	0	0	0	3	0	0	0.006
.	19.01.16-00.47.54-1-294913	182	14	14	2	0	1	507	12	12	0	0	NA	NA	NA	57	58	171	178	522	84	160	263	9	5	11	0.053	0.028	0.021
.	19.01.16-00.47.55-1-294916	234	38	38	10	0	7	518	35	35	0	0	NA	NA	NA	58	66	179	182	518	92	161	265	39	8	62	0.218	0.044	0.12
.	19.01.16-00.48.05-1-294924	93	5	5	1	0	1	487	2	2	0	0	NA	NA	NA	25	31	172	169	503	87	152	248	0	0	10	0	0	0.02
.	19.01.16-00.48.18-1-294938	124	10	10	2	0	2	497	9	9	0	0	NA	NA	NA	35	42	179	169	507	92	150	255	20	0	6	0.112	0	0.012
.	19.01.16-00.48.19-1-294958	33	1	1	0	0	0	0	0	0	0	0	NA	NA	NA	9	8	164	164	493	0	0	0	0	0	1	0	0	0.002
.	19.01.16-00.48.21-1-294961	86	4	4	2	0	2	484	3	3	0	0	NA	NA	NA	27	31	171	168	505	85	148	251	2	9	0	0.012	0.054	0
.	19.01.16-00.48.23-1-294962	31	1	1	1	0	1	0	0	0	0	0	NA	NA	NA	4	6	165	164	490	0	0	0	0	0	0	0	0	0
.	19.01.16-00.48.23-1-294963	155	11	11	2	0	1	508	8	8	0	0	NA	NA	NA	42	54	174	175	518	91	154	263	5	1	23	0.029	0.006	0.044
.	19.01.16-00.48.27-1-294965	66	2	2	0	0	0	477	1	1	0	0	NA	NA	NA	25	26	168	168	503	81	146	250	0	0	6	0	0	0.012
.	19.01.16-00.48.38-1-294970	212	10	10	5	0	5	521	8	8	0	0	NA	NA	NA	51	67	172	178	530	87	158	276	18	3	15	0.105	0.017	0.028
.	19.01.16-00.48.42-1-294976	91	5	5	2	0	2	482	4	4	0	0	NA	NA	NA	25	30	170	170	503	84	150	248	0	10	4	0	0.059	0.008
.	19.01.16-00.48.54-1-294988	64	2	2	0	0	0	401	1	1	0	0	NA	NA	NA	11	17	165	164	501	67	126	208	0	1	1	0	0.006	0.002
.	19.01.16-00.48.55-1-294989	182	14	14	4	0	3	502	12	12	0	0	NA	NA	NA	58	46	171	175	513	88	156	258	6	4	38	0.035	0.023	0.074
.	19.01.16-00.48.56-1-294991	29	1	1	0	0	0	0	0	0	0	0	NA	NA	NA	9	5	165	163	490	0	0	0	0	0	0	0	0	0
.	19.01.16-00.48.59-1-294994	98	14	14	3	0	2	496	13	13	0	0	NA	NA	NA	31	48	173	175	513	89	156	251	3	4	21	0.017	0.023	0.041
.	19.01.16-00.49.00-1-294995	73	4	4	1	0	0	482	3	3	0	0	NA	NA	NA	27	25	166	168	504	79	150	253	9	1	4	0.054	0.006	0.008
.	19.01.16-00.49.01-1-294996	95	7	7	0	0	0	472	5	5	0	0	NA	NA	NA	30	23	165	168	503	79	147	246	3	0	12	0.018	0	0.024
.	19.01.16-00.49.07-1-295003	153	8	8	2	0	1	495	5	5	0	0	NA	NA	NA	45	42	175	170	510	88	150	257	1	4	23	0.006	0.024	0.045
.	19.01.16-00.49.09-1-295005	95	5	5	1	0	1	500	4	4	0	0	NA	NA	NA	28	41	172	175	507	89	154	257	0	10	3	0	0.057	0.006
.	19.01.16-00.49.10-1-295006	32	1	1	0	0	0	0	0	0	0	0	NA	NA	NA	11	7	163	165	492	0	0	0	0	0	0	0	0	0
.	19.01.16-00.49.10-1-295007	153	12	12	4	0	4	515	9	9	0	0	NA	NA	NA	54	60	175	176	522	88	161	266	15	3	19	0.086	0.017	0.036
.	19.01.16-00.49.12-1-295012	267	35	35	10	0	7	530	33	33	0	0	NA	NA	NA	92	78	182	174	535	93	154	283	33	7	62	0.181	0.04	0.116
.	19.01.16-00.49.21-1-295033	37	1	1	0	0	0	0	0	0	0	0	NA	NA	NA	18	12	165	165	495	0	0	0	0	0	0	0	0	0
.	19.01.16-00.49.23-1-295035	32	1	1	0	0	0	0	0	0	0	0	NA	NA	NA	8	13	163	167	496	0	0	0	0	2	0	0	0.012	0
.	19.01.16-00.49.25-1-295038	198	18	18	2	0	2	515	15	15	0	0	NA	NA	NA	53	56	176	178	515	91	160	264	3	14	24	0.017	0.079	0.047
.	19.01.16-00.49.26-1-295039	200	37	37	9	0	7	523	35	35	0	0	NA	NA	NA	76	78	178	180	533	90	159	274	44	12	76	0.247	0.067	0.143
.	19.01.16-00.49.26-1-295040	124	12	12	2	0	2	491	11	11	0	0	NA	NA	NA	42	37	176	169	505	87	151	253	21	0	12	0.119	0	0.024
.	19.01.16-00.49.29-1-295043	203	21	21	9	0	7	509	18	18	0	0	NA	NA	NA	64	61	179	172	523	91	153	265	30	9	59	0.168	0.052	0.113
.	19.01.16-00.49.32-1-295044	234	20	20	5	0	4	528	18	18	0	0	NA	NA	NA	84	78	177	174	540	90	158	280	17	4	48	0.096	0.023	0.089
.	19.01.16-00.49.34-1-295047	86	4	4	1	0	1	488	3	3	0	0	NA	NA	NA	29	40	168	176	509	81	157	250	0	3	5	0	0.017	0.01
.	19.01.16-00.49.34-1-295048	33	1	1	1	0	1	0	0	0	0	0	NA	NA	NA	6	7	163	165	492	0	0	0	0	0	1	0	0	0.002
.	19.01.16-00.49.37-1-295050	180	9	9	1	0	1	496	8	8	0	0	NA	NA	NA	53	50	170	167	526	86	144	266	6	1	13	0.035	0.006	0.025
.	19.01.16-00.49.54-1-295072	35	1	1	1	0	1	0	0	0	0	0	NA	NA	NA	6	13	166	166	494	0	0	0	0	0	0	0	0	0
.	19.01.16-00.49.55-1-295074	327	44	44	9	0	7	545	41	41	0	0	NA	NA	NA	91	93	178	180	548	96	160	289	37	18	77	0.208	0.1	0.141
.	19.01.16-00.49.56-1-295076	32	1	1	0	0	0	0	0	0	0	0	NA	NA	NA	13	8	164	164	493	0	0	0	0	0	0	0	0	0
.	19.01.16-00.49.56-1-295078	31	1	1	1	0	1	0	0	0	0	0	NA	NA	NA	6	10	167	163	493	0	0	0	0	0	4	0	0	0.008
.	19.01.16-00.49.59-1-295082	88	4	4	1	0	1	483	3	3	0	0	NA	NA	NA	28	24	170	167	500	87	148	248	8	0	6	0.047	0	0.012
.	19.01.16-00.50.00-1-295083	152	10	10	2	0	2	485	6	6	0	0	NA	NA	NA	61	31	166	169	509	82	147	256	3	3	14	0.018	0.018	0.028
.	19.01.16-00.50.01-1-295084	152	22	22	5	0	5	486	18	18	0	0	NA	NA	NA	49	32	177	168	500	91	150	245	22	11	14	0.124	0.065	0.028
.	19.01.16-00.50.12-1-295094	124	9	9	2	0	1	498	7	7	0	0	NA	NA	NA	42	40	167	171	515	84	151	263	2	13	13	0.012	0.076	0.025
.	19.01.16-00.50.15-1-295102	64	3	3	0	0	0	478	2	2	0	0	NA	NA	NA	25	26	167	170	502	79	152	247	6	0	2	0.036	0	0.004
.	19.01.16-00.50.17-1-295103	216	20	20	4	0	4	515	18	18	0	0	NA	NA	NA	69	59	172	174	526	88	156	271	11	1	31	0.064	0.006	0.059
.	19.01.16-00.50.20-1-295123	68	4	4	1	0	1	471	3	3	0	0	NA	NA	NA	35	21	167	167	500	83	147	241	0	1	5	0	0.006	0.01
.	19.01.16-00.50.26-1-295128	36	1	1	0	0	0	0	0	0	0	0	NA	NA	NA	11	9	165	165	492	0	0	0	0	1	0	0	0.006	0
.	19.01.16-00.50.29-1-295132	147	10	10	2	0	2	491	7	7	0	0	NA	NA	NA	51	43	171	172	513	85	149	257	9	5	11	0.053	0.029	0.021
.	19.01.16-00.50.30-1-295131	33	1	1	0	0	0	0	0	0	0	0	NA	NA	NA	10	13	164	168	494	0	0	0	0	0	1	0	0	0.002
.	19.01.16-00.50.30-1-295134	103	9	9	2	0	2	480	8	8	0	0	NA	NA	NA	33	25	169	168	501	85	147	248	0	8	13	0	0.048	0.026
.	19.01.16-00.50.31-1-295135	57	2	2	1	0	1	149	1	1	0	0	NA	NA	NA	15	14	167	164	496	25	44	80	0	0	3	0	0	0.006
.	19.01.16-00.50.34-1-295139	358	48	48	12	0	10	546	45	45	0	0	NA	NA	NA	90	92	179	188	538	95	169	282	60	25	68	0.335	0.133	0.126
.	19.01.16-00.50.42-1-295148	67	3	3	1	0	1	398	2	2	0	0	NA	NA	NA	22	20	168	167	498	66	122	210	0	0	2	0	0	0.004
.	19.01.16-00.50.45-1-295155	32	1	1	0	0	0	0	0	0	0	0	NA	NA	NA	12	10	167	164	492	0	0	0	0	0	1	0	0	0.002
.	19.01.16-00.50.46-1-295157	83	3	3	1	0	1	479	2	2	0	0	NA	NA	NA	22	25	171	168	499	85	150	244	6	2	2	0.035	0.012	0.004
.	19.01.16-00.50.49-1-295162	36	1	1	0	0	0	0	0	0	0	0	NA	NA	NA	12	7	164	164	492	0	0	0	0	0	5	0	0	0.01
.	19.01.16-00.50.50-1-295164	182	13	13	5	0	4	493	12	12	0	0	NA	NA	NA	52	53	174	175	517	84	150	259	32	6	16	0.184	0.034	0.031
.	19.01.16-00.50.51-1-295165	234	32	32	11	0	9	521	27	27	0	0	NA	NA	NA	81	72	176	175	534	90	157	274	15	23	53	0.085	0.131	0.099
.	19.01.16-00.50.53-1-295167	120	8	8	3	0	3	496	6	6	0	0	NA	NA	NA	41	38	171	175	505	88	153	255	8	22	1	0.047	0.126	0.002
.	19.01.16-00.50.56-1-295172	119	13	13	3	0	3	480	12	12	0	0	NA	NA	NA	43	31	168	174	502	83	151	246	11	11	5	0.065	0.063	0.01
.	19.01.16-00.50.59-1-295175	152	27	27	7	0	7	507	24	24	0	0	NA	NA	NA	61	61	179	174	521	90	155	262	24	5	23	0.134	0.029	0.044
.	19.01.16-00.50.59-1-295176	120	7	7	1	0	1	486	4	4	0	0	NA	NA	NA	29	31	172	171	501	87	152	247	4	0	14	0.023	0	0.028
.	19.01.16-00.51.18-1-295189	56	2	2	0	0	0	0	1	1	0	0	NA	NA	NA	12	12	163	168	494	0	0	0	0	0	3	0	0	0.006
.	19.01.16-00.51.19-1-295206	96	4	4	2	0	2	491	3	3	0	0	NA	NA	NA	30	39	168	174	510	82	151	258	0	1	15	0	0.006	0.029
.	19.01.16-00.51.22-1-295209	241	68	68	18	0	11	539	63	63	0	0	NA	NA	NA	52	82	178	180	537	92	162	285	78	8	108	0.438	0.044	0.201
.	19.01.16-00.51.22-1-295210	119	6	6	1	0	1	492	5	5	0	0	NA	NA	NA	37	37	174	165	511	90	146	256	0	9	19	0	0.055	0.037
.	19.01.16-00.51.25-1-295213	126	11	11	4	0	3	482	10	10	0	0	NA	NA	NA	29	25	171	170	497	85	153	244	8	3	26	0.047	0.018	0.052
.	19.01.16-00.51.27-1-295214	356	25	25	4	0	2	547	20	20	0	0	NA	NA	NA	95	93	180	180	546	95	161	291	24	6	39	0.133	0.033	0.071
.	19.01.16-00.51.35-1-295216	141	17	17	4	0	3	503	16	16	0	0	NA	NA	NA	55	51	177	174	513	89	154	260	31	7	15	0.175	0.04	0.029
.	19.01.16-00.51.43-1-295229	62	3	3	0	0	0	483	2	2	0	0	NA	NA	NA	24	34	172	168	507	84	149	250	2	0	6	0.012	0	0.012
.	19.01.16-00.51.46-1-295233	124	12	12	4	0	3	489	11	11	0	0	NA	NA	NA	40	37	169	169	512	84	147	258	0	11	12	0	0.065	0.023
.	19.01.16-00.51.53-1-295239	198	16	16	4	0	2	509	15	15	0	0	NA	NA	NA	73	65	177	177	524	91	154	264	19	5	16	0.107	0.028	0.031
.	19.01.16-00.51.54-1-295243	240	11	11	5	0	5	535	10	10	0	0	NA	NA	NA	53	78	179	175	537	96	158	281	5	14	25	0.028	0.08	0.047
.	19.01.16-00.51.58-1-295250	146	16	16	2	0	2	501	12	12	0	0	NA	NA	NA	50	51	171	176	517	85	155	261	11	7	26	0.064	0.04	0.05
.	19.01.16-00.52.10-1-295253	33	1	1	0	0	0	0	0	0	0	0	NA	NA	NA	11	7	165	164	491	0	0	0	0	0	1	0	0	0.002
.	19.01.16-00.52.13-1-295256	32	1	1	0	0	0	0	0	0	0	0	NA	NA	NA	10	9	167	164	491	0	0	0	0	0	1	0	0	0.002
.	19.01.16-00.52.13-1-295257	30	1	1	0	0	0	0	0	0	0	0	NA	NA	NA	11	5	165	163	490	0	0	0	0	0	0	0	0	0
.	19.01.16-00.52.15-1-295262	65	3	3	0	0	0	479	2	2	0	0	NA	NA	NA	27	29	170	172	500	84	151	244	0	3	8	0	0.017	0.016
.	19.01.16-00.52.16-1-295263	85	4	4	1	0	1	478	3	3	0	0	NA	NA	NA	24	26	165	169	505	81	151	246	0	3	10	0	0.018	0.02
.	19.01.16-00.52.17-1-295269	88	5	5	0	0	0	488	3	3	0	0	NA	NA	NA	33	42	169	176	510	81	153	254	5	3	3	0.03	0.017	0.006
.	19.01.16-00.52.20-1-295295	34	1	1	0	0	0	0	0	0	0	0	NA	NA	NA	8	12	169	165	491	0	0	0	0	0	0	0	0	0
.	19.01.16-00.52.22-1-295298	114	7	7	1	0	1	486	5	5	0	0	NA	NA	NA	33	30	171	168	504	85	151	250	14	0	5	0.082	0	0.01
.	19.01.16-00.52.23-1-295299	91	7	7	3	0	2	491	5	5	0	0	NA	NA	NA	28	42	173	172	510	85	149	257	14	10	9	0.081	0.058	0.018
.	19.01.16-00.52.28-1-295302	150	12	12	3	0	3	493	11	11	0	0	NA	NA	NA	56	39	173	169	510	88	148	257	12	5	14	0.069	0.03	0.027
.	19.01.16-00.52.28-1-295303	62	2	2	0	0	0	477	1	1	0	0	NA	NA	NA	27	27	172	169	499	82	149	246	1	2	0	0.006	0.012	0
.	19.01.16-00.52.30-1-295305	83	4	4	2	0	2	477	3	3	0	0	NA	NA	NA	35	26	168	168	503	82	146	249	0	3	11	0	0.018	0.022
.	19.01.16-00.52.34-1-295308	178	14	14	5	0	4	500	12	12	0	0	NA	NA	NA	60	44	166	171	520	81	153	266	8	5	23	0.048	0.029	0.044
.	19.01.16-00.52.35-1-295309	231	22	22	8	0	7	516	20	20	0	0	NA	NA	NA	87	70	178	186	519	91	164	261	67	3	23	0.376	0.016	0.044
.	19.01.16-00.52.39-1-295312	152	15	15	5	0	4	498	14	14	0	0	NA	NA	NA	36	44	170	172	515	86	153	259	4	19	18	0.024	0.11	0.035
.	19.01.16-00.52.40-1-295316	119	17	17	4	0	4	490	14	14	0	0	NA	NA	NA	26	37	173	170	507	86	149	255	23	12	13	0.133	0.071	0.026
.	19.01.16-00.52.47-1-295325	55	2	2	0	0	0	479	1	1	0	0	NA	NA	NA	21	14	169	165	493	86	147	246	0	0	6	0	0	0.012
.	19.01.16-00.52.49-1-295330	179	23	23	4	0	3	505	20	20	0	0	NA	NA	NA	52	53	170	174	522	87	153	265	18	18	26	0.106	0.103	0.05
.	19.01.16-00.52.52-1-295333	297	38	38	11	0	5	547	35	35	0	0	NA	NA	NA	82	91	180	189	535	95	168	284	47	8	63	0.261	0.042	0.118
.	19.01.16-00.52.57-1-295340	351	46	46	10	0	8	559	41	41	0	0	NA	NA	NA	93	115	190	187	551	104	166	289	72	23	74	0.379	0.123	0.134
.	19.01.16-00.53.03-1-295342	157	17	17	2	0	2	497	16	16	0	0	NA	NA	NA	53	42	173	171	511	87	152	258	22	3	27	0.127	0.018	0.053
.	19.01.16-00.53.03-1-295344	62	2	2	1	0	1	151	1	1	0	0	NA	NA	NA	22	18	167	165	499	27	48	76	0	0	1	0	0	0.002
.	19.01.16-00.53.13-1-295355	389	38	38	10	0	8	542	34	34	0	0	NA	NA	NA	121	93	178	184	544	91	165	286	46	17	58	0.258	0.092	0.107
.	19.01.16-00.53.17-1-295357	34	1	1	0	0	0	0	0	0	0	0	NA	NA	NA	8	10	166	164	493	0	0	0	0	0	0	0	0	0
.	19.01.16-00.53.17-1-295358	92	5	5	3	0	2	476	2	2	0	0	NA	NA	NA	44	29	167	170	505	79	147	250	3	0	14	0.018	0	0.028
.	19.01.16-00.53.21-1-295378	96	6	6	3	0	1	488	5	5	0	0	NA	NA	NA	34	37	170	167	513	86	146	256	6	7	6	0.035	0.042	0.012
.	19.01.16-00.53.23-1-295379	128	13	13	4	0	3	491	11	11	0	0	NA	NA	NA	43	39	169	174	509	82	154	255	7	7	27	0.041	0.04	0.053
.	19.01.16-00.53.32-1-295389	64	2	2	0	0	0	477	1	1	0	0	NA	NA	NA	19	19	167	167	498	84	148	245	0	0	10	0	0	0.02
.	19.01.16-00.53.37-1-295395	63	2	2	0	0	0	100	1	1	0	0	NA	NA	NA	17	17	167	168	495	15	33	52	0	5	0	0	0.03	0
.	19.01.16-00.53.43-1-295405	32	1	1	0	0	0	0	0	0	0	0	NA	NA	NA	6	9	164	165	493	0	0	0	0	0	1	0	0	0.002
.	19.01.16-00.53.45-1-295408	33	1	1	1	0	1	0	0	0	0	0	NA	NA	NA	14	4	163	163	491	0	0	0	0	0	1	0	0	0.002
.	19.01.16-00.53.45-1-295410	301	23	23	5	0	5	556	19	19	0	0	NA	NA	NA	77	99	185	184	543	103	166	287	35	8	26	0.189	0.043	0.048
.	19.01.16-00.53.47-1-295416	36	1	1	0	0	0	0	0	0	0	0	NA	NA	NA	12	4	165	165	487	0	0	0	0	0	0	0	0	0
.	19.01.16-00.53.47-1-295417	65	4	4	1	0	1	486	3	3	0	0	NA	NA	NA	22	27	169	166	505	84	149	253	5	3	0	0.03	0.018	0
.	19.01.16-00.53.49-1-295420	95	4	4	2	0	1	494	3	3	0	0	NA	NA	NA	43	42	168	173	514	84	153	257	5	10	3	0.03	0.058	0.006
.	19.01.16-00.53.53-1-295421	146	13	13	3	0	3	496	12	12	0	0	NA	NA	NA	45	42	176	169	510	89	149	258	11	0	28	0.062	0	0.055
.	19.01.16-00.53.59-1-295429	95	4	4	1	0	1	477	3	3	0	0	NA	NA	NA	29	29	170	168	504	85	147	245	0	0	3	0	0	0.006
.	19.01.16-00.54.03-1-295432	35	1	1	0	0	0	0	0	0	0	0	NA	NA	NA	11	9	164	165	493	0	0	0	0	0	0	0	0	0
.	19.01.16-00.54.06-1-295433	55	2	2	0	0	0	0	1	1	0	0	NA	NA	NA	25	12	168	166	491	0	0	0	0	1	0	0	0.006	0
.	19.01.16-00.54.07-1-295434	152	16	16	5	0	4	512	14	14	0	0	NA	NA	NA	44	56	172	174	523	88	156	268	16	3	41	0.093	0.017	0.078
.	19.01.16-00.54.08-1-295436	320	42	42	8	0	7	528	38	38	0	0	NA	NA	NA	83	80	175	178	540	91	158	279	41	11	73	0.234	0.062	0.135
.	19.01.16-00.54.12-1-295442	98	5	5	1	0	1	488	3	3	0	0	NA	NA	NA	35	34	171	167	509	85	149	254	5	0	11	0.029	0	0.022
.	19.01.16-00.54.14-1-295443	175	10	10	3	0	3	516	9	9	0	0	NA	NA	NA	48	63	171	174	531	88	156	272	12	7	12	0.07	0.04	0.023
.	19.01.16-00.54.19-1-295454	86	5	5	2	0	2	473	4	4	0	0	NA	NA	NA	35	19	168	167	497	83	148	242	3	3	7	0.018	0.018	0.014
.	19.01.16-00.54.32-1-295476	152	6	6	2	0	1	488	5	5	0	0	NA	NA	NA	55	37	173	168	509	88	150	250	16	1	3	0.092	0.006	0.006
.	19.01.16-00.54.33-1-295478	68	2	2	0	0	0	483	1	1	0	0	NA	NA	NA	28	26	169	169	501	84	151	248	0	4	5	0	0.024	0.01
.	19.01.16-00.54.34-1-295479	117	4	4	0	0	0	500	3	3	0	0	NA	NA	NA	47	52	174	174	517	91	153	256	0	0	11	0	0	0.021
.	19.01.16-00.54.38-1-295481	92	4	4	1	0	1	482	2	2	0	0	NA	NA	NA	28	33	169	167	510	84	148	250	2	0	7	0.012	0	0.014
.	19.01.16-00.54.38-1-295482	158	26	26	6	0	4	497	25	25	0	0	NA	NA	NA	44	43	170	171	515	85	151	261	16	19	43	0.094	0.111	0.083
.	19.01.16-00.54.40-1-295485	60	2	2	1	0	1	473	1	1	0	0	NA	NA	NA	21	17	165	167	498	81	149	243	0	2	2	0	0.012	0.004
.	19.01.16-00.54.45-1-295493	241	20	20	8	0	7	514	18	18	0	0	NA	NA	NA	58	60	179	173	521	92	155	267	12	12	43	0.067	0.069	0.083
.	19.01.16-00.54.47-1-295497	149	13	13	6	0	6	503	12	12	0	0	NA	NA	NA	44	51	173	175	516	90	155	258	21	0	18	0.121	0	0.035
.	19.01.16-00.54.53-1-295505	91	5	5	2	0	1	487	4	4	0	0	NA	NA	NA	29	31	169	170	505	83	151	253	3	6	12	0.018	0.035	0.024
.	19.01.16-00.54.54-1-295507	175	12	12	4	0	3	490	11	11	0	0	NA	NA	NA	60	42	172	170	513	85	148	257	19	0	14	0.11	0	0.027
.	19.01.16-00.54.56-1-295513	31	1	1	1	0	1	0	0	0	0	0	NA	NA	NA	10	11	164	165	495	0	0	0	4	0	0	0.024	0	0
.	19.01.16-00.54.56-1-295514	35	1	1	1	0	1	0	0	0	0	0	NA	NA	NA	8	7	165	164	491	0	0	0	0	0	6	0	0	0.012
.	19.01.16-00.54.59-1-295515	114	8	8	5	0	3	491	7	7	0	0	NA	NA	NA	37	38	166	173	512	83	152	256	9	0	13	0.054	0	0.025
.	19.01.16-00.55.00-1-295516	34	1	1	1	0	1	0	0	0	0	0	NA	NA	NA	13	10	164	165	494	0	0	0	0	2	0	0	0.012	0
.	19.01.16-00.55.04-1-295520	213	29	29	8	0	7	513	22	22	0	0	NA	NA	NA	51	60	182	171	520	95	153	265	23	9	48	0.126	0.053	0.092
.	19.01.16-00.55.12-1-295528	67	3	3	0	0	0	484	2	2	0	0	NA	NA	NA	24	32	170	171	504	82	152	250	0	2	3	0	0.012	0.006
.	19.01.16-00.55.16-1-295530	62	2	2	2	0	2	151	1	1	0	0	NA	NA	NA	21	15	166	169	493	29	48	74	0	1	3	0	0.006	0.006
.	19.01.16-00.55.16-1-295531	357	66	66	16	0	15	549	60	60	0	0	NA	NA	NA	85	102	184	185	546	101	162	286	81	30	92	0.44	0.162	0.168
.	19.01.16-00.55.16-1-295532	94	7	7	2	0	2	481	5	5	0	0	NA	NA	NA	34	29	167	173	502	81	155	245	2	5	13	0.012	0.029	0.026
.	19.01.16-00.55.18-1-295537	152	12	12	2	0	1	494	9	9	0	0	NA	NA	NA	40	31	170	169	505	87	152	255	22	0	22	0.129	0	0.044
.	19.01.16-00.55.18-1-295538	125	7	7	4	0	2	495	6	6	0	0	NA	NA	NA	31	46	169	171	519	84	152	259	19	0	16	0.112	0	0.031
.	19.01.16-00.55.25-1-295557	122	16	16	5	0	5	483	15	15	0	0	NA	NA	NA	24	31	169	172	503	81	151	251	8	5	38	0.047	0.029	0.076
.	19.01.16-00.55.26-1-295559	67	3	3	1	0	1	488	2	2	0	0	NA	NA	NA	22	25	169	170	499	84	153	251	4	0	4	0.024	0	0.008
.	19.01.16-00.55.32-1-295564	30	1	1	0	0	0	0	0	0	0	0	NA	NA	NA	11	9	164	165	493	0	0	0	0	0	0	0	0	0
.	19.01.16-00.55.33-1-295566	149	12	12	1	0	0	494	10	10	0	0	NA	NA	NA	43	48	172	170	519	86	147	261	13	4	10	0.076	0.024	0.019
.	19.01.16-00.55.36-1-295568	119	6	6	2	0	1	501	5	5	0	0	NA	NA	NA	37	48	176	169	516	90	150	261	8	4	5	0.045	0.024	0.01
.	19.01.16-00.55.42-1-295575	145	12	12	4	0	4	492	10	10	0	0	NA	NA	NA	39	38	171	176	504	84	158	250	0	5	25	0	0.028	0.05
.	19.01.16-00.55.46-1-295581	58	3	3	1	0	1	471	2	2	0	0	NA	NA	NA	24	19	170	164	498	83	143	245	0	5	8	0	0.03	0.016
.	19.01.16-00.55.55-1-295592	209	18	18	3	0	2	516	15	15	0	0	NA	NA	NA	72	61	174	180	520	89	163	264	17	0	28	0.098	0	0.054
.	19.01.16-00.55.57-1-295597	97	4	4	0	0	0	480	2	2	0	0	NA	NA	NA	26	22	169	166	500	84	146	250	0	0	20	0	0	0.04
.	19.01.16-00.55.58-1-295599	93	4	4	1	0	1	478	3	3	0	0	NA	NA	NA	41	29	172	166	504	88	144	246	0	4	3	0	0.024	0.006
.	19.01.16-00.55.59-1-295600	84	4	4	4	0	2	494	3	3	0	0	NA	NA	NA	28	38	171	175	505	88	156	250	0	0	20	0	0	0.04
.	19.01.16-00.56.02-1-295602	89	7	7	1	0	1	485	5	5	0	0	NA	NA	NA	32	32	168	169	508	82	151	252	13	3	4	0.077	0.018	0.008
.	19.01.16-00.56.03-1-295603	312	27	27	8	0	7	541	23	23	0	0	NA	NA	NA	95	87	184	179	537	99	161	281	17	3	56	0.092	0.017	0.104
.	19.01.16-00.56.08-1-295609	386	60	60	13	0	9	559	58	58	0	0	NA	NA	NA	107	104	177	184	556	93	166	300	60	9	103	0.339	0.049	0.185
.	19.01.16-00.56.13-1-295612	60	3	3	0	0	0	474	2	2	0	0	NA	NA	NA	25	21	170	167	497	84	148	242	0	0	8	0	0	0.016
.	19.01.16-00.56.18-1-295618	33	1	1	1	0	1	0	0	0	0	0	NA	NA	NA	5	7	164	163	493	0	0	0	0	0	0	0	0	0
.	19.01.16-00.56.20-1-295648	267	48	48	8	0	7	522	44	44	0	0	NA	NA	NA	68	70	172	182	529	87	162	273	58	23	62	0.337	0.126	0.117
.	19.01.16-00.56.22-1-295654	125	9	9	2	0	2	500	7	7	0	0	NA	NA	NA	42	51	173	172	519	88	150	262	14	13	3	0.081	0.076	0.006
.	19.01.16-00.56.22-1-295655	156	21	21	3	0	3	499	19	19	0	0	NA	NA	NA	32	43	167	173	516	82	157	260	8	1	29	0.048	0.006	0.056
.	19.01.16-00.56.26-1-295656	144	16	16	7	0	6	490	14	14	0	0	NA	NA	NA	37	36	171	169	509	85	149	256	27	4	31	0.158	0.024	0.061
.	19.01.16-00.56.36-1-295658	339	86	86	32	0	24	526	82	82	0	0	NA	NA	NA	81	84	176	178	543	91	154	281	87	40	119	0.494	0.225	0.219
.	19.01.16-00.56.52-1-295678	148	14	14	5	0	5	504	12	12	0	0	NA	NA	NA	48	56	172	174	523	85	151	268	24	8	7	0.14	0.046	0.013
.	19.01.16-00.56.55-1-295680	31	1	1	0	0	0	0	0	0	0	0	NA	NA	NA	10	8	166	165	490	0	0	0	0	0	0	0	0	0
.	19.01.16-00.56.59-1-295687	32	1	1	1	0	1	0	0	0	0	0	NA	NA	NA	8	10	163	165	495	0	0	0	0	0	0	0	0	0
.	19.01.16-00.57.00-1-295688	114	5	5	3	0	3	492	4	4	0	0	NA	NA	NA	33	35	170	170	508	86	151	255	4	0	15	0.024	0	0.03
.	19.01.16-00.57.02-1-295690	95	5	5	2	0	2	474	4	4	0	0	NA	NA	NA	31	21	166	166	502	81	147	246	0	12	8	0	0.072	0.016
.	19.01.16-00.57.05-1-295692	65	4	4	0	0	0	475	3	3	0	0	NA	NA	NA	25	19	168	170	494	82	149	244	0	0	7	0	0	0.014
.	19.01.16-00.57.08-1-295696	152	6	6	2	0	1	511	5	5	0	0	NA	NA	NA	46	66	178	174	527	90	154	267	6	3	9	0.034	0.017	0.017
.	19.01.16-00.57.18-1-295707	60	2	2	1	0	1	485	1	1	0	0	NA	NA	NA	20	30	167	166	510	83	149	253	0	6	4	0	0.036	0.008
.	19.01.16-00.57.25-1-295725	152	13	13	3	0	2	503	11	11	0	0	NA	NA	NA	54	51	172	175	517	86	156	261	3	18	21	0.017	0.103	0.041
.	19.01.16-00.57.27-1-295727	176	14	14	4	0	2	496	12	12	0	0	NA	NA	NA	49	42	174	174	507	86	156	254	24	2	24	0.138	0.011	0.047
.	19.01.16-00.57.28-1-295728	31	1	1	0	0	0	0	0	0	0	0	NA	NA	NA	2	12	165	164	496	0	0	0	0	0	0	0	0	0
.	19.01.16-00.57.28-1-295729	65	3	3	0	0	0	400	2	2	0	0	NA	NA	NA	16	19	170	165	497	71	125	204	0	0	6	0	0	0.012
.	19.01.16-00.57.31-1-295733	62	2	2	0	0	0	471	1	1	0	0	NA	NA	NA	19	19	166	166	500	81	146	244	2	0	0	0.012	0	0
.	19.01.16-00.57.33-1-295734	182	15	15	6	0	4	515	11	11	0	0	NA	NA	NA	66	68	175	176	530	88	158	269	18	5	12	0.103	0.028	0.023
.	19.01.16-00.57.39-1-295761	91	7	7	3	0	3	480	6	6	0	0	NA	NA	NA	38	26	167	172	500	83	150	247	0	9	21	0	0.052	0.042
.	19.01.16-00.57.42-1-295765	122	5	5	4	0	3	488	4	4	0	0	NA	NA	NA	39	33	169	170	507	83	151	254	0	0	11	0	0	0.022
.	19.01.16-00.57.46-1-295772	232	12	12	5	0	3	521	11	11	0	0	NA	NA	NA	80	77	174	182	534	91	157	273	10	3	21	0.057	0.016	0.039
.	19.01.16-00.57.55-1-295783	434	48	48	12	0	9	569	47	47	0	0	NA	NA	NA	118	116	188	187	554	101	169	299	83	20	82	0.441	0.107	0.148
.	19.01.16-00.58.05-1-295789	82	3	3	2	0	2	479	2	2	0	0	NA	NA	NA	26	25	169	165	504	84	147	248	3	4	1	0.018	0.024	0.002
.	19.01.16-00.58.06-1-295792	144	10	10	2	0	2	486	9	9	0	0	NA	NA	NA	36	34	168	170	509	82	151	253	8	9	3	0.048	0.053	0.006
.	19.01.16-00.58.07-1-295794	88	3	3	0	0	0	489	2	2	0	0	NA	NA	NA	32	34	170	172	505	86	153	250	3	0	6	0.018	0	0.012
.	19.01.16-00.58.23-1-295826	35	1	1	0	0	0	0	0	0	0	0	NA	NA	NA	11	10	165	166	492	0	0	0	0	0	1	0	0	0.002
.	19.01.16-00.58.23-1-295828	184	9	9	1	0	1	499	8	8	0	0	NA	NA	NA	52	48	174	167	520	88	147	264	9	0	17	0.052	0	0.033
.	19.01.16-00.58.26-1-295830	121	15	15	5	0	3	497	11	11	0	0	NA	NA	NA	40	42	170	172	513	87	151	259	28	5	23	0.165	0.029	0.045
.	19.01.16-00.58.27-1-295831	94	6	6	1	0	1	490	5	5	0	0	NA	NA	NA	32	33	169	174	503	86	155	249	0	4	6	0	0.023	0.012
.	19.01.16-00.58.27-1-295832	90	10	10	3	0	3	482	9	9	0	0	NA	NA	NA	30	33	174	168	504	87	145	250	4	4	23	0.023	0.024	0.046
.	19.01.16-00.58.30-1-295833	33	1	1	0	0	0	0	0	0	0	0	NA	NA	NA	12	8	165	164	492	0	0	0	0	0	1	0	0	0.002
.	19.01.16-00.58.32-1-295835	237	16	16	3	0	2	512	15	15	0	0	NA	NA	NA	56	58	174	170	527	90	148	274	28	0	21	0.161	0	0.04
.	19.01.16-00.58.36-1-295838	247	19	19	9	0	6	528	18	18	0	0	NA	NA	NA	84	74	177	176	534	94	160	274	24	8	32	0.136	0.045	0.06
.	19.01.16-00.58.44-1-295847	178	30	30	7	0	6	499	27	27	0	0	NA	NA	NA	37	43	172	171	513	88	152	259	37	32	34	0.215	0.187	0.066
.	19.01.16-00.58.48-1-295856	326	38	38	9	0	8	542	35	35	0	0	NA	NA	NA	90	89	182	180	540	95	162	285	36	20	62	0.198	0.111	0.115
.	19.01.16-00.58.50-1-295860	207	26	26	3	0	3	511	21	21	0	0	NA	NA	NA	65	62	178	177	520	92	155	264	34	14	34	0.191	0.079	0.065
.	19.01.16-00.58.53-1-295862	210	14	14	6	0	5	513	10	10	0	0	NA	NA	NA	69	65	184	178	516	97	155	261	3	8	23	0.016	0.045	0.045
.	19.01.16-00.58.59-1-295869	64	2	2	1	0	1	150	1	1	0	0	NA	NA	NA	17	27	167	166	507	25	45	80	1	0	0	0.006	0	0
.	19.01.16-00.59.02-1-295871	92	4	4	0	0	0	479	3	3	0	0	NA	NA	NA	26	29	171	167	504	83	147	249	7	0	6	0.041	0	0.012
.	19.01.16-00.59.14-1-295880	116	9	9	3	0	2	478	7	7	0	0	NA	NA	NA	29	28	173	167	501	87	144	247	0	3	13	0	0.018	0.026
.	19.01.16-00.59.18-1-295887	91	6	6	2	0	2	476	3	3	0	0	NA	NA	NA	34	23	168	166	502	84	146	246	5	1	7	0.03	0.006	0.014
.	19.01.16-00.59.28-1-295906	297	37	37	11	0	7	526	33	33	0	0	NA	NA	NA	76	73	175	174	537	90	155	281	38	20	60	0.217	0.115	0.112
.	19.01.16-00.59.34-1-295911	67	2	2	1	0	1	448	1	1	0	0	NA	NA	NA	13	28	167	169	505	78	139	231	0	0	2	0	0	0.004
.	19.01.16-00.59.36-1-295912	122	7	7	4	0	3	485	5	5	0	0	NA	NA	NA	42	33	170	173	503	83	151	251	5	15	9	0.029	0.087	0.018
.	19.01.16-00.59.38-1-295916	123	13	13	0	0	0	487	12	12	0	0	NA	NA	NA	45	36	170	170	509	86	152	249	1	6	23	0.006	0.035	0.045
.	19.01.16-00.59.42-1-295922	121	11	11	2	0	1	503	7	7	0	0	NA	NA	NA	47	51	178	177	509	91	157	255	15	9	10	0.084	0.051	0.02
.	19.01.16-00.59.45-1-295927	28	1	1	0	0	0	0	0	0	0	0	NA	NA	NA	5	8	164	165	492	0	0	0	0	0	2	0	0	0.004
.	19.01.16-00.59.48-1-295931	187	14	14	4	0	4	505	13	13	0	0	NA	NA	NA	51	55	174	171	523	89	147	269	20	2	27	0.115	0.012	0.052
.	19.01.16-00.59.49-1-295933	125	7	7	0	0	0	495	6	6	0	0	NA	NA	NA	39	46	171	174	514	85	155	255	12	0	9	0.07	0	0.018
.	19.01.16-00.59.52-1-295936	101	11	11	3	0	3	484	9	9	0	0	NA	NA	NA	32	29	169	169	504	84	150	250	2	7	16	0.012	0.041	0.032
.	19.01.16-00.59.52-1-295938	267	41	41	14	0	11	526	38	38	0	0	NA	NA	NA	81	74	177	177	533	93	158	275	48	27	73	0.271	0.153	0.137
.	19.01.16-01.00.02-1-295953	94	3	3	1	0	1	488	2	2	0	0	NA	NA	NA	33	39	168	172	512	84	152	252	1	2	1	0.006	0.012	0.002
.	19.01.16-01.00.06-1-295956	94	4	4	2	0	2	483	2	2	0	0	NA	NA	NA	31	27	168	167	505	83	146	254	3	0	4	0.018	0	0.008
.	19.01.16-01.00.07-1-295957	94	4	4	0	0	0	484	3	3	0	0	NA	NA	NA	39	30	169	168	506	86	147	251	2	0	9	0.012	0	0.018
.	19.01.16-01.00.10-1-295958	235	41	41	17	0	14	519	38	38	0	0	NA	NA	NA	67	59	176	179	517	92	161	266	53	32	37	0.301	0.179	0.072
.	19.01.16-01.00.19-1-295979	227	13	13	0	0	0	505	12	12	0	0	NA	NA	NA	69	55	172	172	524	87	150	268	16	8	7	0.093	0.047	0.013
.	19.01.16-01.00.22-1-295988	88	5	5	2	0	2	487	4	4	0	0	NA	NA	NA	35	33	170	170	506	85	151	251	0	0	11	0	0	0.022
.	19.01.16-01.00.23-1-295990	33	1	1	1	0	1	0	0	0	0	0	NA	NA	NA	9	10	163	165	495	0	0	0	0	0	3	0	0	0.006
.	19.01.16-01.00.27-1-295993	239	28	28	11	0	9	529	26	26	0	0	NA	NA	NA	72	77	176	180	534	92	163	274	6	10	68	0.034	0.056	0.127
.	19.01.16-01.00.28-1-295994	88	4	4	1	0	0	495	2	2	0	0	NA	NA	NA	35	38	169	176	506	83	158	254	0	0	12	0	0	0.024
.	19.01.16-01.00.28-1-295995	124	5	5	3	0	3	500	3	3	0	0	NA	NA	NA	41	49	171	172	519	87	152	261	3	0	13	0.018	0	0.025
.	19.01.16-01.00.43-1-296006	116	7	7	0	0	0	507	6	6	0	0	NA	NA	NA	33	52	179	174	512	93	155	259	3	2	12	0.017	0.011	0.023
.	19.01.16-01.00.43-1-296007	59	2	2	0	0	0	250	1	1	0	0	NA	NA	NA	23	11	163	163	498	42	79	129	0	3	0	0	0.018	0
.	19.01.16-01.00.45-1-296010	265	15	15	1	0	1	521	13	13	0	0	NA	NA	NA	76	72	176	181	528	89	159	273	23	8	6	0.131	0.044	0.011
.	19.01.16-01.00.50-1-296019	66	4	4	0	0	0	476	3	3	0	0	NA	NA	NA	24	25	169	167	502	85	146	245	0	3	2	0	0.018	0.004
.	19.01.16-01.00.53-1-296021	145	11	11	2	0	1	487	9	9	0	0	NA	NA	NA	50	37	170	170	510	86	149	252	0	12	16	0	0.071	0.031
.	19.01.16-01.00.54-1-296023	243	11	11	1	0	0	520	10	10	0	0	NA	NA	NA	63	72	173	179	533	90	156	274	13	3	11	0.075	0.017	0.021
.	19.01.16-01.01.04-1-296064	90	4	4	0	0	0	480	3	3	0	0	NA	NA	NA	26	26	169	168	502	84	150	246	2	7	1	0.012	0.042	0.002
.	19.01.16-01.01.04-1-296065	31	1	1	0	0	0	0	0	0	0	0	NA	NA	NA	6	5	165	164	489	0	0	0	0	0	2	0	0	0.004
.	19.01.16-01.01.07-1-296086	128	5	5	0	0	0	488	3	3	0	0	NA	NA	NA	34	32	165	171	509	82	151	255	0	3	5	0	0.018	0.01
.	19.01.16-01.01.08-1-296088	230	23	23	6	0	5	509	22	22	0	0	NA	NA	NA	59	60	175	171	527	89	153	267	16	7	53	0.091	0.041	0.101
.	19.01.16-01.01.15-1-296116	287	23	23	7	0	7	540	20	20	0	0	NA	NA	NA	73	87	175	186	539	92	166	282	14	21	14	0.08	0.113	0.026
.	19.01.16-01.01.16-1-296117	184	6	6	2	0	2	514	5	5	0	0	NA	NA	NA	51	63	177	174	525	92	155	267	5	0	4	0.028	0	0.008
.	19.01.16-01.01.17-1-296119	151	16	16	3	0	3	503	13	13	0	0	NA	NA	NA	38	49	171	175	516	86	153	264	2	13	28	0.012	0.074	0.054
.	19.01.16-01.01.20-1-296138	98	12	12	2	0	0	494	10	10	0	0	NA	NA	NA	25	45	171	168	519	85	152	257	28	0	12	0.164	0	0.023
.	19.01.16-01.01.22-1-296141	238	34	34	9	0	8	519	30	30	0	0	NA	NA	NA	57	69	176	178	528	91	157	271	12	11	61	0.068	0.062	0.116
.	19.01.16-01.01.23-1-296142	147	8	8	0	0	0	500	6	6	0	0	NA	NA	NA	51	50	173	175	515	86	155	259	9	5	12	0.052	0.029	0.023
.	19.01.16-01.01.31-1-296146	91	3	3	0	0	0	487	2	2	0	0	NA	NA	NA	26	31	171	172	501	86	150	251	0	0	6	0	0	0.012
.	19.01.16-01.01.36-1-296149	143	8	8	2	0	2	512	6	6	0	0	NA	NA	NA	33	57	175	181	514	90	160	262	4	9	7	0.023	0.05	0.014
.	19.01.16-01.01.44-1-296160	126	11	11	4	0	3	489	10	10	0	0	NA	NA	NA	31	28	170	171	500	85	153	251	5	5	16	0.029	0.029	0.032
.	19.01.16-01.01.46-1-296164	34	1	1	1	0	1	0	0	0	0	0	NA	NA	NA	10	9	166	163	493	0	0	0	0	0	3	0	0	0.006
.	19.01.16-01.01.47-1-296167	30	1	1	0	0	0	0	0	0	0	0	NA	NA	NA	7	7	164	163	493	0	0	0	0	0	2	0	0	0.004
.	19.01.16-01.01.49-1-296170	124	9	9	1	0	1	493	8	8	0	0	NA	NA	NA	25	30	170	170	503	89	151	253	3	1	14	0.018	0.006	0.028
.	19.01.16-01.01.50-1-296173	63	2	2	1	0	1	477	1	1	0	0	NA	NA	NA	20	19	168	164	500	84	145	248	0	0	6	0	0	0.012
.	19.01.16-01.01.51-1-296174	34	1	1	0	0	0	0	0	0	0	0	NA	NA	NA	7	12	166	166	493	0	0	0	0	0	0	0	0	0
.	19.01.16-01.01.53-1-296177	64	2	2	1	0	1	465	1	1	0	0	NA	NA	NA	26	11	166	166	492	80	148	237	0	0	7	0	0	0.014
.	19.01.16-01.01.54-1-296180	88	6	6	2	0	2	473	5	5	0	0	NA	NA	NA	17	18	165	166	500	80	147	246	4	1	1	0.024	0.006	0.002
.	19.01.16-01.01.58-1-296186	60	3	3	0	0	0	148	2	2	0	0	NA	NA	NA	20	18	168	166	497	21	45	82	7	0	0	0.042	0	0
.	19.01.16-01.01.58-1-296187	90	4	4	1	0	1	476	2	2	0	0	NA	NA	NA	27	23	166	169	501	83	147	246	2	0	9	0.012	0	0.018
.	19.01.16-01.02.06-1-296193	90	4	4	1	0	1	489	3	3	0	0	NA	NA	NA	19	33	169	168	509	84	149	256	0	0	11	0	0	0.022
.	19.01.16-01.02.06-1-296194	149	8	8	1	0	0	493	6	6	0	0	NA	NA	NA	44	45	171	167	520	87	147	259	3	13	9	0.018	0.078	0.017
.	19.01.16-01.02.07-1-296195	35	1	1	0	0	0	0	0	0	0	0	NA	NA	NA	9	10	166	165	492	0	0	0	0	0	1	0	0	0.002
.	19.01.16-01.02.09-1-296199	34	1	1	0	0	0	0	0	0	0	0	NA	NA	NA	8	18	169	164	498	0	0	0	0	0	1	0	0	0.002
.	19.01.16-01.02.11-1-296201	233	20	20	6	0	5	516	18	18	0	0	NA	NA	NA	62	75	185	176	527	96	154	266	2	11	34	0.011	0.062	0.065
.	19.01.16-01.02.12-1-296203	34	1	1	0	0	0	0	0	0	0	0	NA	NA	NA	13	14	166	164	497	0	0	0	0	0	0	0	0	0
.	19.01.16-01.02.13-1-296205	62	4	4	0	0	0	476	2	2	0	0	NA	NA	NA	31	27	167	170	503	80	151	245	0	5	3	0	0.029	0.006
.	19.01.16-01.02.13-1-296206	87	5	5	3	0	2	468	2	2	0	0	NA	NA	NA	33	20	167	165	501	80	146	242	7	0	5	0.042	0	0.01
.	19.01.16-01.02.15-1-296208	85	4	4	0	0	0	486	2	2	0	0	NA	NA	NA	20	32	170	164	511	85	147	254	5	0	18	0.029	0	0.035
.	19.01.16-01.02.16-1-296209	57	2	2	1	0	1	479	1	1	0	0	NA	NA	NA	28	25	168	168	502	82	152	245	2	0	5	0.012	0	0.01
.	19.01.16-01.02.17-1-296214	291	37	37	13	0	10	539	32	32	0	0	NA	NA	NA	68	86	181	181	537	96	161	282	39	6	77	0.215	0.033	0.143
.	19.01.16-01.02.26-1-296239	119	6	6	2	0	2	488	5	5	0	0	NA	NA	NA	31	32	170	171	504	85	152	251	0	2	13	0	0.012	0.026
.	19.01.16-01.02.28-1-296240	149	16	16	2	0	2	504	13	13	0	0	NA	NA	NA	55	50	172	174	517	87	151	266	5	7	16	0.029	0.04	0.031
.	19.01.16-01.02.29-1-296241	61	3	3	0	0	0	50	2	2	0	0	NA	NA	NA	11	17	166	166	498	9	16	25	6	0	0	0.036	0	0
.	19.01.16-01.02.30-1-296242	95	4	4	0	0	0	483	3	3	0	0	NA	NA	NA	32	32	168	168	509	82	151	250	0	3	6	0	0.018	0.012
.	19.01.16-01.02.30-1-296243	146	5	5	3	0	3	501	4	4	0	0	NA	NA	NA	46	46	175	175	509	90	157	254	4	0	17	0.023	0	0.033
.	19.01.16-01.02.38-1-296248	93	6	6	0	0	0	486	5	5	0	0	NA	NA	NA	35	39	168	169	515	84	145	257	3	3	8	0.018	0.018	0.016
.	19.01.16-01.02.46-1-296260	33	1	1	0	0	0	0	0	0	0	0	NA	NA	NA	13	8	166	164	491	0	0	0	0	0	1	0	0	0.002
.	19.01.16-01.02.47-1-296263	117	10	10	1	0	1	488	9	9	0	0	NA	NA	NA	43	41	171	171	512	87	147	254	5	5	11	0.029	0.029	0.021
.	19.01.16-01.02.47-1-296264	34	1	1	0	0	0	0	0	0	0	0	NA	NA	NA	13	8	165	163	493	0	0	0	0	0	2	0	0	0.004
.	19.01.16-01.02.47-1-296265	64	3	3	2	0	2	480	2	2	0	0	NA	NA	NA	25	24	169	168	500	81	148	251	0	3	3	0	0.018	0.006
.	19.01.16-01.02.50-1-296268	142	10	10	2	0	2	489	7	7	0	0	NA	NA	NA	37	30	169	169	505	84	152	253	14	0	10	0.083	0	0.02
.	19.01.16-01.02.54-1-296271	202	27	27	6	0	5	512	22	22	0	0	NA	NA	NA	67	65	177	175	526	91	156	265	36	6	31	0.203	0.034	0.059
.	19.01.16-01.02.57-1-296278	95	12	12	5	0	4	484	10	10	0	0	NA	NA	NA	21	32	169	168	508	85	148	251	7	20	3	0.041	0.119	0.006
.	19.01.16-01.03.02-1-296280	29	1	1	0	0	0	0	0	0	0	0	NA	NA	NA	9	5	166	163	489	0	0	0	0	0	0	0	0	0
.	19.01.16-01.03.03-1-296281	67	4	4	2	0	2	484	3	3	0	0	NA	NA	NA	16	26	169	171	499	85	153	246	3	0	7	0.018	0	0.014
.	19.01.16-01.03.05-1-296282	124	15	15	2	0	2	497	13	13	0	0	NA	NA	NA	37	44	167	176	514	83	154	260	4	14	19	0.024	0.08	0.037
.	19.01.16-01.03.05-1-296283	63	2	2	1	0	1	401	1	1	0	0	NA	NA	NA	14	20	168	166	499	71	125	205	3	0	1	0.018	0	0.002
.	19.01.16-01.03.10-1-296287	118	6	6	0	0	0	489	5	5	0	0	NA	NA	NA	36	31	168	170	506	86	154	249	0	5	8	0	0.029	0.016
.	19.01.16-01.03.11-1-296288	152	19	19	6	0	4	499	17	17	0	0	NA	NA	NA	60	49	171	172	519	85	152	262	16	9	26	0.094	0.052	0.05
.	19.01.16-01.03.16-1-296295	35	1	1	0	0	0	0	0	0	0	0	NA	NA	NA	10	9	165	165	492	0	0	0	3	0	0	0.018	0	0
.	19.01.16-01.03.19-1-296316	148	7	7	4	0	4	502	6	6	0	0	NA	NA	NA	43	53	181	171	514	94	151	257	8	6	9	0.044	0.035	0.018
.	19.01.16-01.03.27-1-296319	200	13	13	5	0	4	506	12	12	0	0	NA	NA	NA	58	59	176	179	517	89	159	258	4	12	23	0.023	0.067	0.044
.	19.01.16-01.03.32-1-296324	119	6	6	0	0	0	492	5	5	0	0	NA	NA	NA	27	36	175	170	504	89	152	251	2	8	15	0.011	0.047	0.03
.	19.01.16-01.03.32-1-296325	110	14	14	3	0	2	495	10	10	0	0	NA	NA	NA	32	41	172	173	509	86	155	254	3	5	18	0.017	0.029	0.035
.	19.01.16-01.03.33-1-296326	60	2	2	0	0	0	248	1	1	0	0	NA	NA	NA	18	12	163	166	496	40	74	134	0	0	1	0	0	0.002
.	19.01.16-01.03.37-1-296329	65	3	3	0	0	0	482	2	2	0	0	NA	NA	NA	21	28	170	166	505	86	147	249	0	4	5	0	0.024	0.01
.	19.01.16-01.03.39-1-296333	54	2	2	0	0	0	196	1	1	0	0	NA	NA	NA	15	12	166	165	494	34	58	104	0	0	3	0	0	0.006
.	19.01.16-01.03.43-1-296339	144	16	16	2	0	2	493	14	14	0	0	NA	NA	NA	40	38	172	168	511	88	150	255	1	4	28	0.006	0.024	0.055
.	19.01.16-01.03.54-1-296349	35	1	1	0	0	0	0	0	0	0	0	NA	NA	NA	4	8	163	166	492	0	0	0	0	0	4	0	0	0.008
.	19.01.16-01.03.54-1-296350	119	9	9	6	0	6	491	7	7	0	0	NA	NA	NA	29	37	176	171	503	91	152	248	4	9	9	0.023	0.053	0.018
.	19.01.16-01.03.56-1-296353	93	11	11	1	0	1	487	10	10	0	0	NA	NA	NA	34	37	169	172	509	85	149	253	5	7	16	0.03	0.041	0.031
.	19.01.16-01.03.57-1-296355	357	42	42	12	0	9	538	39	39	0	0	NA	NA	NA	118	91	179	184	541	92	165	281	48	8	85	0.268	0.043	0.157
.	19.01.16-01.03.57-1-296356	64	3	3	1	0	1	475	2	2	0	0	NA	NA	NA	27	25	171	165	502	86	142	247	0	4	6	0	0.024	0.012
.	19.01.16-01.03.57-1-296358	139	13	13	5	0	4	498	11	11	0	0	NA	NA	NA	42	42	173	172	510	87	155	256	25	4	9	0.145	0.023	0.018
.	19.01.16-01.04.05-1-296360	172	13	13	1	0	1	500	12	12	0	0	NA	NA	NA	55	55	175	175	518	92	154	254	8	12	26	0.046	0.069	0.05
.	19.01.16-01.04.08-1-296362	58	2	2	0	0	0	485	1	1	0	0	NA	NA	NA	29	28	166	173	502	83	155	247	1	0	7	0.006	0	0.014
.	19.01.16-01.04.12-1-296366	233	44	44	10	0	8	521	40	40	0	0	NA	NA	NA	56	70	180	178	525	96	155	270	64	9	56	0.356	0.051	0.107
.	19.01.16-01.04.16-1-296367	98	10	10	2	0	1	485	9	9	0	0	NA	NA	NA	25	27	170	171	499	87	151	247	1	17	8	0.006	0.099	0.016
.	19.01.16-01.04.18-1-296371	125	8	8	1	0	1	492	7	7	0	0	NA	NA	NA	37	39	172	173	507	87	151	254	11	0	7	0.064	0	0.014
.	19.01.16-01.04.19-1-296387	33	1	1	0	0	0	0	0	0	0	0	NA	NA	NA	7	7	164	165	491	0	0	0	0	0	0	0	0	0
.	19.01.16-01.04.21-1-296388	95	7	7	1	0	1	487	6	6	0	0	NA	NA	NA	38	31	168	174	502	84	157	246	4	1	14	0.024	0.006	0.028
.	19.01.16-01.04.23-1-296390	85	4	4	1	0	1	480	3	3	0	0	NA	NA	NA	34	29	168	172	502	83	152	245	5	3	5	0.03	0.017	0.01
.	19.01.16-01.04.25-1-296398	119	5	5	2	0	1	498	4	4	0	0	NA	NA	NA	36	44	169	172	516	86	153	259	0	4	15	0	0.023	0.029
.	19.01.16-01.04.37-1-296404	64	2	2	0	0	0	477	1	1	0	0	NA	NA	NA	13	19	167	169	496	83	150	244	0	5	0	0	0.03	0
.	19.01.16-01.04.39-1-296408	124	5	5	3	0	3	483	4	4	0	0	NA	NA	NA	38	27	170	169	501	86	149	248	9	4	3	0.053	0.024	0.006
.	19.01.16-01.04.39-1-296409	58	2	2	1	0	1	101	1	1	0	0	NA	NA	NA	15	14	169	166	492	17	34	50	0	0	4	0	0	0.008
.	19.01.16-01.04.39-1-296411	281	57	57	13	0	12	528	55	55	0	0	NA	NA	NA	76	84	182	184	531	93	163	272	38	25	91	0.209	0.136	0.171
.	19.01.16-01.04.42-1-296415	33	1	1	0	0	0	0	0	0	0	0	NA	NA	NA	7	9	165	164	493	0	0	0	0	0	0	0	0	0
.	19.01.16-01.04.44-1-296422	148	21	21	2	0	2	495	17	17	0	0	NA	NA	NA	45	42	175	171	509	88	152	255	12	5	17	0.069	0.029	0.033
.	19.01.16-01.04.45-1-296426	96	4	4	1	0	1	476	3	3	0	0	NA	NA	NA	32	26	174	166	499	82	147	247	4	0	10	0.023	0	0.02
.	19.01.16-01.04.46-1-296427	60	2	2	0	0	0	399	0	0	0	0	NA	NA	NA	17	15	166	166	496	72	124	203	0	0	2	0	0	0.004
.	19.01.16-01.04.56-1-296440	175	17	17	3	0	3	499	16	16	0	0	NA	NA	NA	48	46	171	171	517	86	151	262	32	9	13	0.187	0.053	0.025
.	19.01.16-01.04.57-1-296441	204	13	13	4	0	3	510	11	11	0	0	NA	NA	NA	61	63	172	175	529	86	155	269	10	3	22	0.058	0.017	0.042
.	19.01.16-01.04.57-1-296442	32	1	1	0	0	0	0	0	0	0	0	NA	NA	NA	7	7	164	164	492	0	0	0	0	0	0	0	0	0
.	19.01.16-01.05.01-1-296444	178	11	11	2	0	2	525	9	9	0	0	NA	NA	NA	49	73	173	178	535	90	160	275	9	5	27	0.052	0.028	0.05
.	19.01.16-01.05.01-1-296445	96	6	6	4	0	4	499	5	5	0	0	NA	NA	NA	29	43	171	173	512	86	154	259	3	10	6	0.018	0.058	0.012
.	19.01.16-01.05.24-1-296478	91	5	5	0	0	0	484	3	3	0	0	NA	NA	NA	17	29	170	169	503	87	150	247	6	3	2	0.035	0.018	0.004
.	19.01.16-01.05.25-1-296479	92	3	3	1	0	0	501	2	2	0	0	NA	NA	NA	25	48	175	175	511	87	157	257	8	0	5	0.046	0	0.01
.	19.01.16-01.05.25-1-296480	56	2	2	0	0	0	98	1	1	0	0	NA	NA	NA	13	13	166	166	494	14	29	55	2	0	0	0.012	0	0
.	19.01.16-01.05.28-1-296483	66	3	3	1	0	0	464	1	1	0	0	NA	NA	NA	29	17	166	167	497	79	144	241	5	1	5	0.03	0.006	0.01
.	19.01.16-01.05.29-1-296484	175	10	10	5	0	4	511	8	8	0	0	NA	NA	NA	53	53	172	169	525	88	148	275	9	6	20	0.052	0.036	0.038
.	19.01.16-01.05.29-1-296485	31	1	1	0	0	0	0	0	0	0	0	NA	NA	NA	12	9	163	166	493	0	0	0	0	0	3	0	0	0.006
.	19.01.16-01.05.30-1-296486	118	9	9	2	0	2	490	7	7	0	0	NA	NA	NA	41	32	168	169	508	83	150	257	8	2	7	0.048	0.012	0.014
.	19.01.16-01.05.32-1-296487	208	12	12	3	0	3	527	9	9	0	0	NA	NA	NA	58	78	177	178	536	91	158	278	9	5	15	0.051	0.028	0.028
.	19.01.16-01.05.33-1-296489	65	2	2	0	0	0	481	1	1	0	0	NA	NA	NA	22	26	169	167	503	83	148	250	2	0	1	0.012	0	0.002
.	19.01.16-01.05.43-1-296502	33	1	1	0	0	0	0	0	0	0	0	NA	NA	NA	11	11	166	166	492	0	0	0	0	0	0	0	0	0
.	19.01.16-01.05.45-1-296507	35	1	1	0	0	0	0	0	0	0	0	NA	NA	NA	3	7	163	166	491	0	0	0	0	3	0	0	0.018	0
.	19.01.16-01.05.46-1-296510	241	66	66	16	0	14	526	62	62	0	0	NA	NA	NA	84	73	178	178	530	93	158	275	77	14	111	0.433	0.079	0.209
.	19.01.16-01.05.55-1-296518	85	3	3	1	0	1	488	2	2	0	0	NA	NA	NA	25	26	169	168	502	86	150	252	0	0	8	0	0	0.016
.	19.01.16-01.05.56-1-296521	96	3	3	1	0	1	476	2	2	0	0	NA	NA	NA	28	28	169	165	507	79	146	251	0	0	4	0	0	0.008
.	19.01.16-01.05.56-1-296522	270	12	12	3	0	2	531	11	11	0	0	NA	NA	NA	85	78	182	178	531	97	158	276	13	6	16	0.071	0.034	0.03
.	19.01.16-01.06.00-1-296525	183	16	16	5	0	5	499	14	14	0	0	NA	NA	NA	45	50	171	168	524	85	149	265	18	7	25	0.105	0.042	0.048
.	19.01.16-01.06.02-1-296527	60	3	3	0	0	0	254	2	2	0	0	NA	NA	NA	18	12	164	167	494	44	85	125	0	0	7	0	0	0.014
.	19.01.16-01.06.04-1-296529	34	1	1	0	0	0	0	0	0	0	0	NA	NA	NA	9	6	164	164	491	0	0	0	0	0	2	0	0	0.004
.	19.01.16-01.06.04-1-296530	203	22	22	3	0	3	519	20	20	0	0	NA	NA	NA	53	66	171	177	531	88	158	273	14	26	26	0.082	0.147	0.049
.	19.01.16-01.06.06-1-296532	147	10	10	1	0	1	490	9	9	0	0	NA	NA	NA	51	38	171	168	512	84	149	257	12	5	9	0.07	0.03	0.018
.	19.01.16-01.06.11-1-296537	299	41	41	13	0	12	525	34	34	0	0	NA	NA	NA	75	70	180	177	526	95	158	272	39	34	64	0.217	0.192	0.122
.	19.01.16-01.06.16-1-296538	92	5	5	2	0	2	485	4	4	0	0	NA	NA	NA	23	32	168	175	502	82	156	247	0	2	8	0	0.011	0.016
.	19.01.16-01.06.17-1-296541	94	6	6	4	0	1	479	5	5	0	0	NA	NA	NA	27	25	168	168	502	82	149	248	4	6	12	0.024	0.036	0.024
.	19.01.16-01.06.28-1-296577	182	17	17	3	0	2	497	16	16	0	0	NA	NA	NA	50	51	171	176	517	85	151	261	17	16	6	0.099	0.091	0.012
.	19.01.16-01.06.28-1-296578	53	2	2	0	0	0	50	1	1	0	0	NA	NA	NA	18	16	169	165	495	9	14	27	2	0	5	0.012	0	0.01
.	19.01.16-01.06.33-1-296580	122	4	4	0	0	0	486	2	2	0	0	NA	NA	NA	32	31	166	177	501	83	159	244	0	1	3	0	0.006	0.006
.	19.01.16-01.06.34-1-296581	151	11	11	3	0	2	513	10	10	0	0	NA	NA	NA	43	60	171	175	527	88	155	270	19	4	10	0.111	0.023	0.019
.	19.01.16-01.06.38-1-296584	497	49	49	12	0	10	574	43	43	0	0	NA	NA	NA	139	132	181	191	573	97	170	307	63	13	106	0.348	0.068	0.185
.	19.01.16-01.06.48-1-296600	89	6	6	0	0	0	477	4	4	0	0	NA	NA	NA	34	27	168	167	505	82	143	252	2	3	11	0.012	0.018	0.022
.	19.01.16-01.06.49-1-296603	209	14	14	4	0	3	523	13	13	0	0	NA	NA	NA	68	76	178	171	540	93	152	278	18	11	25	0.101	0.064	0.046
.	19.01.16-01.06.56-1-296609	66	2	2	0	0	0	395	1	1	0	0	NA	NA	NA	22	21	168	172	494	69	116	210	0	1	0	0	0.006	0
.	19.01.16-01.07.02-1-296613	211	17	17	5	0	1	510	15	15	0	0	NA	NA	NA	53	59	178	175	519	92	154	264	13	18	30	0.073	0.103	0.058
.	19.01.16-01.07.03-1-296615	90	10	10	4	0	4	485	9	9	0	0	NA	NA	NA	22	38	168	172	511	83	151	251	0	4	21	0	0.023	0.041
.	19.01.16-01.07.06-1-296618	35	1	1	0	0	0	0	0	0	0	0	NA	NA	NA	13	11	166	167	491	0	0	0	0	0	0	0	0	0
.	19.01.16-01.07.09-1-296620	88	3	3	1	0	1	477	2	2	0	0	NA	NA	NA	26	19	168	168	496	85	148	244	2	0	7	0.012	0	0.014
.	19.01.16-01.07.10-1-296621	93	8	8	2	0	2	495	6	6	0	0	NA	NA	NA	29	41	172	170	512	86	151	258	7	0	17	0.041	0	0.033
.	19.01.16-01.07.18-1-296637	415	55	55	13	0	8	564	48	48	0	0	NA	NA	NA	105	119	190	180	562	101	161	302	48	33	86	0.253	0.183	0.153
.	19.01.16-01.07.25-1-296654	88	5	5	0	0	0	493	3	3	0	0	NA	NA	NA	34	49	172	174	516	86	154	253	17	0	13	0.099	0	0.025
.	19.01.16-01.07.27-1-296657	32	1	1	0	0	0	0	0	0	0	0	NA	NA	NA	7	7	165	163	492	0	0	0	0	3	0	0	0.018	0
.	19.01.16-01.07.28-1-296659	420	34	34	12	0	10	567	30	30	0	0	NA	NA	NA	127	123	182	182	572	95	164	308	17	10	85	0.093	0.055	0.149
.	19.01.16-01.07.31-1-296663	58	2	2	0	0	0	473	1	1	0	0	NA	NA	NA	24	21	167	165	502	83	145	245	0	0	7	0	0	0.014
.	19.01.16-01.07.33-1-296664	116	6	6	1	0	1	483	4	4	0	0	NA	NA	NA	33	32	166	170	509	84	145	254	0	7	4	0	0.041	0.008
.	19.01.16-01.07.38-1-296667	122	8	8	1	0	1	492	7	7	0	0	NA	NA	NA	33	40	167	176	510	82	157	253	3	9	3	0.018	0.051	0.006
.	19.01.16-01.07.40-1-296672	157	9	9	5	0	4	498	7	7	0	0	NA	NA	NA	41	43	177	170	509	89	150	259	0	18	16	0	0.106	0.031
.	19.01.16-01.07.48-1-296685	122	7	7	3	0	3	500	6	6	0	0	NA	NA	NA	45	50	175	171	517	87	152	261	5	0	16	0.029	0	0.031
.	19.01.16-01.07.51-1-296687	122	9	9	0	0	0	486	7	7	0	0	NA	NA	NA	39	36	169	171	509	84	149	253	1	1	18	0.006	0.006	0.035
.	19.01.16-01.07.59-1-296694	143	7	7	4	0	4	489	6	6	0	0	NA	NA	NA	34	36	169	172	508	84	155	250	11	5	7	0.065	0.029	0.014
.	19.01.16-01.08.11-1-296698	114	5	5	1	0	1	482	4	4	0	0	NA	NA	NA	43	33	169	166	511	83	144	255	0	0	13	0	0	0.025
.	19.01.16-01.08.19-1-296703	92	4	4	0	0	0	476	2	2	0	0	NA	NA	NA	22	17	164	168	498	80	149	247	0	5	3	0	0.03	0.006
.	19.01.16-01.08.19-1-296719	236	29	29	11	0	9	517	26	26	0	0	NA	NA	NA	71	62	172	179	524	89	159	269	20	16	60	0.116	0.089	0.115
.	19.01.16-01.08.20-1-296720	143	12	12	1	0	1	493	11	11	0	0	NA	NA	NA	43	42	174	170	511	85	149	259	9	15	15	0.052	0.088	0.029
.	19.01.16-01.08.21-1-296721	89	3	3	0	0	0	479	2	2	0	0	NA	NA	NA	28	27	168	172	500	82	148	249	3	0	1	0.018	0	0.002
.	19.01.16-01.08.27-1-296728	37	1	1	1	0	1	0	0	0	0	0	NA	NA	NA	7	9	165	163	494	0	0	0	0	0	1	0	0	0.002
.	19.01.16-01.08.31-1-296729	176	15	15	3	0	3	499	13	13	0	0	NA	NA	NA	44	45	171	174	513	89	155	255	18	4	13	0.105	0.023	0.025
.	19.01.16-01.08.31-1-296730	56	2	2	2	0	2	0	1	1	0	0	NA	NA	NA	19	10	164	165	494	0	0	0	0	0	4	0	0	0.008
.	19.01.16-01.08.44-1-296742	33	1	1	1	0	1	0	0	0	0	0	NA	NA	NA	8	6	163	163	493	0	0	0	0	0	0	0	0	0
.	19.01.16-01.08.46-1-296746	122	5	5	0	0	0	490	4	4	0	0	NA	NA	NA	31	36	167	169	513	84	151	255	3	6	3	0.018	0.036	0.006
.	19.01.16-01.08.50-1-296750	96	5	5	1	0	1	478	3	3	0	0	NA	NA	NA	21	26	169	168	502	84	147	247	0	1	10	0	0.006	0.02
.	19.01.16-01.08.52-1-296751	33	1	1	0	0	0	0	0	0	0	0	NA	NA	NA	12	10	167	166	490	0	0	0	0	0	0	0	0	0
.	19.01.16-01.08.52-1-296752	91	5	5	1	0	1	483	4	4	0	0	NA	NA	NA	36	34	167	170	510	83	151	249	5	6	6	0.03	0.035	0.012
.	19.01.16-01.09.00-1-296758	32	1	1	0	0	0	0	0	0	0	0	NA	NA	NA	7	7	163	165	492	0	0	0	0	0	0	0	0	0
.	19.01.16-01.09.03-1-296759	58	3	3	0	0	0	480	0	0	0	0	NA	NA	NA	28	22	165	173	497	80	155	245	0	0	7	0	0	0.014
.	19.01.16-01.09.05-1-296760	121	7	7	2	0	2	494	6	6	0	0	NA	NA	NA	32	44	176	171	510	89	147	258	10	9	5	0.057	0.053	0.01
.	19.01.16-01.09.07-1-296763	119	7	7	0	0	0	485	6	6	0	0	NA	NA	NA	45	28	171	170	500	86	151	248	3	5	9	0.018	0.029	0.018
.	19.01.16-01.09.11-1-296768	190	21	21	4	0	4	528	18	18	0	0	NA	NA	NA	60	77	173	183	534	89	163	276	29	0	29	0.168	0	0.054
.	19.01.16-01.09.12-1-296769	56	2	2	0	0	0	488	1	1	0	0	NA	NA	NA	22	32	171	170	504	87	152	249	0	8	1	0	0.047	0.002
.	19.01.16-01.09.19-1-296780	33	1	1	0	0	0	0	0	0	0	0	NA	NA	NA	14	9	164	164	494	0	0	0	0	0	0	0	0	0
.	19.01.16-01.09.21-1-296796	180	37	37	9	0	7	511	36	36	0	0	NA	NA	NA	57	58	173	177	521	88	157	266	26	26	57	0.15	0.147	0.109
.	19.01.16-01.09.24-1-296798	89	4	4	0	0	0	488	3	3	0	0	NA	NA	NA	16	28	167	171	503	84	154	250	0	0	9	0	0	0.018
.	19.01.16-01.09.24-1-296799	95	5	5	2	0	2	487	3	3	0	0	NA	NA	NA	34	32	170	171	504	85	155	247	2	0	18	0.012	0	0.036
.	19.01.16-01.09.27-1-296801	146	11	11	3	0	2	501	10	10	0	0	NA	NA	NA	42	47	175	174	511	88	155	258	4	2	21	0.023	0.011	0.041
.	19.01.16-01.09.31-1-296802	123	6	6	2	0	2	484	4	4	0	0	NA	NA	NA	39	32	171	170	504	84	147	253	6	0	13	0.035	0	0.026
.	19.01.16-01.09.33-1-296804	61	2	2	1	0	1	97	1	1	0	0	NA	NA	NA	14	15	167	166	495	18	25	54	1	0	1	0.006	0	0.002
.	19.01.16-01.09.38-1-296810	88	5	5	0	0	0	472	3	3	0	0	NA	NA	NA	32	23	168	170	498	81	148	243	4	0	4	0.024	0	0.008
.	19.01.16-01.09.41-1-296816	92	4	4	0	0	0	485	3	3	0	0	NA	NA	NA	32	38	172	169	510	84	150	251	1	1	3	0.006	0.006	0.006
.	19.01.16-01.09.41-1-296818	155	8	8	4	0	3	504	6	6	0	0	NA	NA	NA	63	55	179	177	512	90	158	256	7	0	15	0.039	0	0.029
.	19.01.16-01.09.43-1-296820	61	2	2	0	0	0	480	1	1	0	0	NA	NA	NA	16	18	170	167	494	87	148	245	3	3	0	0.018	0.018	0
.	19.01.16-01.09.44-1-296825	61	4	4	0	0	0	483	3	3	0	0	NA	NA	NA	29	30	166	171	506	84	148	251	0	5	3	0	0.029	0.006
.	19.01.16-01.09.51-1-296834	293	25	25	7	0	7	530	22	22	0	0	NA	NA	NA	90	79	178	182	532	93	159	278	17	19	42	0.096	0.104	0.079
.	19.01.16-01.09.54-1-296841	66	2	2	0	0	0	474	1	1	0	0	NA	NA	NA	29	18	167	164	500	86	147	241	0	0	4	0	0	0.008
.	19.01.16-01.09.57-1-296845	143	8	8	2	0	1	503	7	7	0	0	NA	NA	NA	46	53	170	173	523	86	152	265	8	2	10	0.047	0.012	0.019
.	19.01.16-01.10.00-1-296846	219	20	20	4	0	4	511	19	19	0	0	NA	NA	NA	73	63	173	180	523	90	155	266	24	4	31	0.139	0.022	0.059
.	19.01.16-01.10.02-1-296851	145	18	18	5	0	4	498	16	16	0	0	NA	NA	NA	46	49	168	174	520	83	154	261	23	1	27	0.137	0.006	0.052
.	19.01.16-01.10.09-1-296854	97	8	8	2	0	1	491	6	6	0	0	NA	NA	NA	29	39	172	171	509	89	149	253	1	0	16	0.006	0	0.031
.	19.01.16-01.10.09-1-296855	93	5	5	1	0	1	486	4	4	0	0	NA	NA	NA	38	31	170	163	511	85	143	258	6	0	9	0.035	0	0.018
.	19.01.16-01.10.16-1-296857	92	6	6	0	0	0	477	5	5	0	0	NA	NA	NA	30	19	165	170	497	81	153	243	7	3	5	0.042	0.018	0.01
.	19.01.16-01.10.25-1-296880	122	8	8	2	0	2	489	5	5	0	0	NA	NA	NA	36	40	170	174	509	85	150	254	11	0	9	0.065	0	0.018
.	19.01.16-01.10.28-1-296888	158	17	17	3	0	3	501	15	15	0	0	NA	NA	NA	45	49	175	173	514	86	155	260	2	0	27	0.011	0	0.053
.	19.01.16-01.10.30-1-296890	63	3	3	0	0	0	402	2	2	0	0	NA	NA	NA	20	17	164	164	502	66	123	213	0	0	2	0	0	0.004
.	19.01.16-01.10.37-1-296894	36	1	1	0	0	0	0	0	0	0	0	NA	NA	NA	9	11	166	165	493	0	0	0	0	0	2	0	0	0.004
.	19.01.16-01.10.37-1-296896	323	15	15	5	0	5	549	14	14	0	0	NA	NA	NA	110	103	181	194	541	94	174	281	20	2	36	0.11	0.01	0.067
.	19.01.16-01.10.41-1-296901	90	7	7	1	0	1	475	6	6	0	0	NA	NA	NA	33	23	167	170	499	83	146	246	0	1	9	0	0.006	0.018
.	19.01.16-01.10.44-1-296906	174	13	13	5	0	4	495	11	11	0	0	NA	NA	NA	40	41	172	168	514	88	149	258	9	19	14	0.052	0.113	0.027
.	19.01.16-01.10.45-1-296909	95	7	7	3	0	3	485	6	6	0	0	NA	NA	NA	41	38	172	169	510	89	143	253	8	7	7	0.047	0.041	0.014
.	19.01.16-01.10.55-1-296922	178	10	10	1	0	0	510	9	9	0	0	NA	NA	NA	65	65	178	173	527	90	152	268	3	1	16	0.017	0.006	0.03
.	19.01.16-01.11.00-1-296925	91	9	9	3	0	2	494	8	8	0	0	NA	NA	NA	27	39	171	173	508	82	155	257	11	9	6	0.064	0.052	0.012
.	19.01.16-01.11.02-1-296926	92	3	3	0	0	0	477	2	2	0	0	NA	NA	NA	30	27	171	166	503	87	146	244	3	1	2	0.018	0.006	0.004
.	19.01.16-01.11.10-1-296932	153	13	13	5	0	5	495	12	12	0	0	NA	NA	NA	47	45	174	177	507	88	154	253	14	0	20	0.08	0	0.039
.	19.01.16-01.11.10-1-296933	117	6	6	2	0	1	480	5	5	0	0	NA	NA	NA	31	24	165	166	506	83	145	252	0	7	11	0	0.042	0.022
.	19.01.16-01.11.13-1-296935	248	16	16	4	0	4	520	15	15	0	0	NA	NA	NA	53	64	175	178	524	88	160	272	30	6	13	0.171	0.034	0.025
.	19.01.16-01.11.16-1-296937	95	7	7	1	0	1	481	6	6	0	0	NA	NA	NA	27	27	170	166	504	85	145	251	9	0	9	0.053	0	0.018
.	19.01.16-01.11.19-1-296961	169	17	17	2	0	2	497	16	16	0	0	NA	NA	NA	52	42	175	173	507	90	153	254	10	10	26	0.057	0.058	0.051
.	19.01.16-01.11.21-1-296963	33	1	1	0	0	0	0	0	0	0	0	NA	NA	NA	12	9	167	164	491	0	0	0	0	3	0	0	0.018	0
.	19.01.16-01.11.25-1-296965	203	25	25	9	0	4	523	21	21	0	0	NA	NA	NA	70	75	174	176	538	89	156	278	25	16	33	0.144	0.091	0.061
.	19.01.16-01.11.25-1-296968	35	1	1	1	0	1	0	0	0	0	0	NA	NA	NA	10	6	166	163	490	0	0	0	0	0	0	0	0	0
.	19.01.16-01.11.25-1-296969	91	3	3	0	0	0	493	2	2	0	0	NA	NA	NA	37	43	172	170	514	86	152	255	0	0	11	0	0	0.021
.	19.01.16-01.11.29-1-296970	153	6	6	1	0	1	505	5	5	0	0	NA	NA	NA	46	57	174	172	524	88	152	265	8	0	4	0.046	0	0.008
.	19.01.16-01.11.34-1-296974	120	7	7	0	0	0	504	6	6	0	0	NA	NA	NA	31	46	173	174	512	90	157	257	9	9	6	0.052	0.052	0.012
.	19.01.16-01.11.36-1-296975	149	7	7	1	0	1	493	6	6	0	0	NA	NA	NA	58	48	175	171	515	88	147	258	8	0	7	0.046	0	0.014
.	19.01.16-01.11.38-1-296979	63	2	2	1	0	1	474	1	1	0	0	NA	NA	NA	20	20	166	168	499	81	150	243	0	0	8	0	0	0.016
.	19.01.16-01.11.42-1-296986	352	71	71	27	0	21	550	67	67	0	0	NA	NA	NA	93	100	183	186	544	97	168	285	61	41	91	0.333	0.22	0.167
.	19.01.16-01.11.50-1-296998	64	2	2	0	0	0	476	1	1	0	0	NA	NA	NA	28	22	169	168	498	85	148	243	0	0	5	0	0	0.01
.	19.01.16-01.11.54-1-297001	180	13	13	1	0	1	513	12	12	0	0	NA	NA	NA	47	60	173	177	523	90	159	264	4	8	20	0.023	0.045	0.038
.	19.01.16-01.11.54-1-297002	121	10	10	4	0	3	486	8	8	0	0	NA	NA	NA	30	26	169	170	500	86	152	248	15	0	32	0.089	0	0.064
.	19.01.16-01.11.56-1-297006	94	6	6	1	0	1	483	3	3	0	0	NA	NA	NA	27	27	163	170	507	80	152	251	0	4	11	0	0.024	0.022
.	19.01.16-01.11.58-1-297010	62	2	2	0	0	0	200	1	1	0	0	NA	NA	NA	17	20	163	167	503	32	65	103	0	2	0	0	0.012	0
.	19.01.16-01.12.04-1-297012	206	13	13	4	0	3	532	11	11	0	0	NA	NA	NA	33	83	183	178	535	96	158	278	26	16	17	0.142	0.09	0.032
.	19.01.16-01.12.07-1-297014	95	9	9	4	0	2	484	8	8	0	0	NA	NA	NA	29	26	166	166	507	83	148	253	18	7	4	0.108	0.042	0.008
.	19.01.16-01.12.09-1-297017	199	18	18	5	0	4	506	16	16	0	0	NA	NA	NA	70	56	168	178	523	82	157	267	0	16	40	0	0.09	0.076
.	19.01.16-01.12.12-1-297019	272	20	20	4	0	3	524	19	19	0	0	NA	NA	NA	81	73	178	180	528	96	158	270	7	5	34	0.039	0.028	0.064
.	19.01.16-01.12.18-1-297029	33	1	1	0	0	0	0	0	0	0	0	NA	NA	NA	9	6	163	165	491	0	0	0	0	0	0	0	0	0
.	19.01.16-01.12.19-1-297045	69	5	5	1	0	1	471	4	4	0	0	NA	NA	NA	17	18	169	165	497	82	145	244	10	0	1	0.059	0	0.002
.	19.01.16-01.12.20-1-297046	64	4	4	0	0	0	479	3	3	0	0	NA	NA	NA	24	19	168	165	499	84	149	246	10	15	0	0.06	0.091	0
.	19.01.16-01.12.22-1-297047	66	5	5	1	0	1	476	4	4	0	0	NA	NA	NA	30	33	172	170	504	84	145	247	1	0	14	0.006	0	0.028
.	19.01.16-01.12.31-1-297059	87	4	4	2	0	2	493	3	3	0	0	NA	NA	NA	21	38	175	170	506	88	152	253	2	0	9	0.011	0	0.018
.	19.01.16-01.12.37-1-297061	185	25	25	4	0	4	507	22	22	0	0	NA	NA	NA	69	57	169	172	529	83	155	269	29	6	22	0.172	0.035	0.042
.	19.01.16-01.12.37-1-297062	419	27	27	5	0	4	563	24	24	0	0	NA	NA	NA	116	109	191	180	551	107	157	299	28	4	39	0.147	0.022	0.071
.	19.01.16-01.12.39-1-297065	263	60	60	13	0	12	540	56	56	0	0	NA	NA	NA	82	90	184	180	539	98	158	284	50	17	108	0.272	0.094	0.2
.	19.01.16-01.12.45-1-297076	37	1	1	0	0	0	0	0	0	0	0	NA	NA	NA	19	10	166	163	494	0	0	0	0	0	0	0	0	0
.	19.01.16-01.12.47-1-297082	34	1	1	0	0	0	0	0	0	0	0	NA	NA	NA	6	6	164	163	492	0	0	0	0	0	1	0	0	0.002
.	19.01.16-01.12.50-1-297086	207	27	27	9	0	7	518	25	25	0	0	NA	NA	NA	50	69	179	175	528	92	154	272	29	9	37	0.162	0.051	0.07
.	19.01.16-01.12.50-1-297087	30	1	1	0	0	0	0	0	0	0	0	NA	NA	NA	11	11	165	166	493	0	0	0	0	0	1	0	0	0.002
.	19.01.16-01.12.51-1-297089	177	10	10	1	0	1	506	9	9	0	0	NA	NA	NA	50	56	173	172	524	92	149	265	0	2	19	0	0.012	0.036
.	19.01.16-01.12.53-1-297090	60	3	3	1	0	1	480	2	2	0	0	NA	NA	NA	23	24	167	169	501	82	148	250	0	0	8	0	0	0.016
.	19.01.16-01.12.54-1-297092	32	1	1	0	0	0	0	0	0	0	0	NA	NA	NA	5	7	164	165	491	0	0	0	0	0	0	0	0	0
.	19.01.16-01.12.57-1-297098	184	24	24	10	0	8	508	20	20	0	0	NA	NA	NA	69	51	172	170	522	87	153	268	18	2	37	0.105	0.012	0.071
.	19.01.16-01.13.13-1-297105	87	5	5	2	0	2	484	4	4	0	0	NA	NA	NA	21	27	166	167	507	83	150	251	0	4	9	0	0.024	0.018
.	19.01.16-01.13.16-1-297107	63	3	3	0	0	0	295	2	2	0	0	NA	NA	NA	21	12	165	165	495	50	84	161	0	3	4	0	0.018	0.008
.	19.01.16-01.13.17-1-297108	92	3	3	1	0	1	472	2	2	0	0	NA	NA	NA	33	24	172	168	497	87	143	242	0	3	7	0	0.018	0.014
.	19.01.16-01.13.21-1-297133	234	37	37	7	0	6	534	32	32	0	0	NA	NA	NA	71	86	178	183	538	93	161	280	75	20	36	0.421	0.109	0.067
.	19.01.16-01.13.26-1-297139	207	25	25	7	0	6	511	23	23	0	0	NA	NA	NA	55	59	170	176	526	87	157	267	13	25	37	0.076	0.142	0.07
.	19.01.16-01.13.31-1-297145	95	9	9	5	0	5	481	8	8	0	0	NA	NA	NA	35	30	168	172	503	79	151	251	2	14	12	0.012	0.081	0.024
.	19.01.16-01.13.32-1-297146	177	8	8	0	0	0	509	7	7	0	0	NA	NA	NA	58	54	177	173	517	91	153	265	2	4	11	0.011	0.023	0.021
.	19.01.16-01.13.41-1-297153	32	1	1	0	0	0	0	0	0	0	0	NA	NA	NA	10	13	165	163	498	0	0	0	0	1	0	0	0.006	0
.	19.01.16-01.13.48-1-297161	94	9	9	2	0	2	486	7	7	0	0	NA	NA	NA	34	32	172	168	505	86	149	251	11	12	9	0.064	0.071	0.018
.	19.01.16-01.13.51-1-297166	61	3	3	3	0	3	250	1	1	0	0	NA	NA	NA	16	16	166	168	495	45	79	126	0	0	7	0	0	0.014
.	19.01.16-01.13.51-1-297167	119	11	11	4	0	3	485	10	10	0	0	NA	NA	NA	27	32	167	171	507	82	152	251	5	11	21	0.03	0.064	0.041
.	19.01.16-01.14.02-1-297175	31	1	1	0	0	0	0	0	0	0	0	NA	NA	NA	6	14	165	169	493	0	0	0	0	0	1	0	0	0.002
.	19.01.16-01.14.04-1-297178	64	3	3	3	0	2	487	2	2	0	0	NA	NA	NA	23	29	167	169	506	85	151	251	0	5	4	0	0.03	0.008
.	19.01.16-01.14.06-1-297180	65	5	5	1	0	1	448	3	3	0	0	NA	NA	NA	19	24	169	166	502	77	139	232	0	2	11	0	0.012	0.022
.	19.01.16-01.14.09-1-297184	156	31	31	9	0	8	501	29	29	0	0	NA	NA	NA	59	56	171	173	525	86	153	262	32	23	29	0.187	0.133	0.055
.	19.01.16-01.14.09-1-297185	37	1	1	1	0	1	0	0	0	0	0	NA	NA	NA	14	6	165	164	490	0	0	0	0	0	0	0	0	0
.	19.01.16-01.14.15-1-297187	62	2	2	1	0	1	301	1	1	0	0	NA	NA	NA	14	16	166	169	494	54	96	151	0	5	0	0	0.03	0
.	19.01.16-01.14.19-1-297207	34	1	1	0	0	0	0	0	0	0	0	NA	NA	NA	6	16	166	165	498	0	0	0	0	0	4	0	0	0.008
.	19.01.16-01.14.20-1-297208	125	9	9	4	0	3	499	6	6	0	0	NA	NA	NA	43	46	176	172	511	89	152	258	9	22	13	0.051	0.128	0.025
.	19.01.16-01.14.22-1-297210	92	6	6	1	0	1	480	5	5	0	0	NA	NA	NA	31	28	166	168	507	80	150	250	0	1	20	0	0.006	0.039
.	19.01.16-01.14.22-1-297211	35	1	1	1	0	1	0	0	0	0	0	NA	NA	NA	10	4	163	166	488	0	0	0	0	0	1	0	0	0.002
.	19.01.16-01.14.25-1-297214	93	6	6	1	0	1	481	4	4	0	0	NA	NA	NA	18	24	166	170	501	82	150	249	5	0	8	0.03	0	0.016
.	19.01.16-01.14.25-1-297215	273	42	42	9	0	8	535	39	39	0	0	NA	NA	NA	68	85	186	176	536	102	156	277	49	23	67	0.263	0.131	0.125
.	19.01.16-01.14.26-1-297218	183	8	8	2	0	2	511	7	7	0	0	NA	NA	NA	59	58	175	175	521	88	157	266	5	6	11	0.029	0.034	0.021
.	19.01.16-01.14.27-1-297219	242	46	46	11	0	8	516	42	42	0	0	NA	NA	NA	66	67	175	177	528	91	151	274	39	17	84	0.223	0.096	0.159
.	19.01.16-01.14.31-1-297225	94	5	5	1	0	1	483	4	4	0	0	NA	NA	NA	31	30	165	169	509	81	152	250	0	6	14	0	0.036	0.028
.	19.01.16-01.14.42-1-297237	32	1	1	0	0	0	0	0	0	0	0	NA	NA	NA	11	14	166	166	495	0	0	0	0	0	1	0	0	0.002
.	19.01.16-01.14.42-1-297238	89	3	3	2	0	2	491	2	2	0	0	NA	NA	NA	27	31	169	169	506	86	151	254	0	0	6	0	0	0.012
.	19.01.16-01.14.46-1-297244	69	2	2	0	0	0	474	1	1	0	0	NA	NA	NA	24	16	166	165	498	82	147	245	0	9	0	0	0.055	0
.	19.01.16-01.14.48-1-297249	34	1	1	0	0	0	0	0	0	0	0	NA	NA	NA	8	8	164	163	494	0	0	0	0	0	0	0	0	0
.	19.01.16-01.14.50-1-297251	185	21	21	7	0	4	499	20	20	0	0	NA	NA	NA	48	48	170	177	514	87	158	254	11	10	44	0.065	0.056	0.086
.	19.01.16-01.14.51-1-297253	120	8	8	3	0	3	486	7	7	0	0	NA	NA	NA	31	29	167	170	505	83	151	252	4	6	7	0.024	0.035	0.014
.	19.01.16-01.14.52-1-297254	62	2	2	0	0	0	487	1	1	0	0	NA	NA	NA	15	29	169	172	501	84	154	249	0	0	2	0	0	0.004
.	19.01.16-01.14.58-1-297262	37	1	1	1	0	1	0	0	0	0	0	NA	NA	NA	11	8	163	165	493	0	0	0	0	0	5	0	0	0.01
.	19.01.16-01.15.02-1-297263	40	1	1	0	0	0	0	0	0	0	0	NA	NA	NA	15	5	166	163	489	0	0	0	0	0	2	0	0	0.004
.	19.01.16-01.15.02-1-297264	35	1	1	0	0	0	0	0	0	0	0	NA	NA	NA	11	11	166	164	494	0	0	0	0	1	0	0	0.006	0
.	19.01.16-01.15.03-1-297265	93	4	4	0	0	0	475	3	3	0	0	NA	NA	NA	23	23	168	167	501	83	143	249	4	7	3	0.024	0.042	0.006
.	19.01.16-01.15.05-1-297268	237	57	57	19	0	16	501	52	52	0	0	NA	NA	NA	56	57	175	178	517	88	153	260	62	20	101	0.354	0.112	0.195
.	19.01.16-01.15.07-1-297269	143	25	25	10	0	8	490	24	24	0	0	NA	NA	NA	40	39	168	177	507	83	153	254	34	26	21	0.202	0.147	0.041
.	19.01.16-01.15.09-1-297270	116	11	11	3	0	2	484	9	9	0	0	NA	NA	NA	42	37	171	173	506	85	150	249	7	0	22	0.041	0	0.043
.	19.01.16-01.15.15-1-297274	58	2	2	0	0	0	0	1	1	0	0	NA	NA	NA	19	11	166	167	491	0	0	0	0	2	0	0	0.012	0
.	19.01.16-01.15.22-1-297300	93	3	3	0	0	0	479	2	2	0	0	NA	NA	NA	36	28	169	169	503	82	150	247	6	0	10	0.036	0	0.02
.	19.01.16-01.15.22-1-297301	35	1	1	0	0	0	0	0	0	0	0	NA	NA	NA	15	12	169	165	491	0	0	0	0	0	2	0	0	0.004
.	19.01.16-01.15.26-1-297304	154	11	11	3	0	3	498	10	10	0	0	NA	NA	NA	49	48	173	171	517	85	153	260	7	0	25	0.04	0	0.048
.	19.01.16-01.15.26-1-297305	95	4	4	3	0	3	473	3	3	0	0	NA	NA	NA	31	23	166	166	504	80	145	248	6	1	3	0.036	0.006	0.006
.	19.01.16-01.15.30-1-297309	32	1	1	0	0	0	0	0	0	0	0	NA	NA	NA	9	9	165	163	494	0	0	0	2	0	0	0.012	0	0
.	19.01.16-01.15.33-1-297312	56	2	2	0	0	0	196	1	1	0	0	NA	NA	NA	15	17	164	167	499	30	55	111	0	0	1	0	0	0.002
.	19.01.16-01.15.34-1-297313	177	8	8	4	0	2	503	7	7	0	0	NA	NA	NA	33	51	171	175	518	88	154	261	2	11	15	0.012	0.063	0.029
.	19.01.16-01.15.42-1-297322	65	3	3	0	0	0	475	2	2	0	0	NA	NA	NA	15	20	167	166	500	83	148	244	0	0	4	0	0	0.008
[truncated: 1 more rows]
