# Supplementary material for: Modelling targeted rabies vaccination strategies for a domestic dog population with heterogeneous roaming patterns
Source: PLoS Negl Trop Dis. 2019 Jul 8;13(7):e0007582. doi: 10.1371/journal.pntd.0007582 (PMC6638970; doi:10.1371/journal.pntd.0007582)
Supplement: S1 Zip file folder — The files contain a summary for each simulation for its respective scenario. The files are named first with the population structure (FP, ED, RD, SD) and then the specific vaccination strategy used for that scenario. (ZIP) [file pntd.0007582.s002.zip › Supp_Files/SD_E0.5_R0.9_S0.7_all_measuresReport.txt]

scenario	iteration	duration	tot_deaths	rabid_dogs	moved	mov_DK	movInfect	n_vacc	n_cull	detDogs_cull	contDogs_cull	reactCull	preemptVaccCov_dogLevel	reactVaccCov_dogLevel	mean_Rt	non_rabid_dead	born	nb_in_exp_cat	nb_in_roam_cat	nb_stayhome	nb_exp_vacc	nb_roam_vacc	nb_stayhome_vacc	nb_contacting_explorer	nb_contacting_roamer	nb_contacting_stayhome	contact_per_explorer	contact_per_roamer	contact_per_stayhome
.	19.01.15-23.34.42-1-394396	33	1	1	0	0	0	0	0	0	0	0	NA	NA	NA	6	16	167	167	495	0	0	0	3	0	0	0.018	0	0
.	19.01.15-23.34.42-1-394397	88	12	12	2	0	1	584	11	11	0	0	NA	NA	NA	28	32	168	169	508	84	153	347	3	5	17	0.018	0.03	0.033
.	19.01.15-23.34.42-1-394398	204	18	18	4	0	4	601	17	17	0	0	NA	NA	NA	55	52	172	178	515	85	160	356	23	6	13	0.134	0.034	0.025
.	19.01.15-23.34.42-1-394399	37	1	1	0	0	0	0	0	0	0	0	NA	NA	NA	7	10	164	164	495	0	0	0	1	0	0	0.006	0	0
.	19.01.15-23.34.42-1-394400	143	27	27	6	0	4	585	25	25	0	0	NA	NA	NA	39	38	172	176	503	85	159	341	47	18	39	0.273	0.102	0.078
.	19.01.15-23.34.42-1-394401	114	8	8	1	0	0	592	5	5	0	0	NA	NA	NA	46	42	168	174	513	85	156	351	3	5	12	0.018	0.029	0.023
.	19.01.15-23.34.42-1-394402	86	3	3	1	0	1	571	1	1	0	0	NA	NA	NA	23	14	167	167	493	82	150	339	0	2	3	0	0.012	0.006
.	19.01.15-23.34.42-1-394403	180	36	36	5	0	4	605	31	31	0	0	NA	NA	NA	59	55	177	177	514	90	155	360	64	8	28	0.362	0.045	0.054
.	19.01.15-23.34.46-1-394404	90	5	5	3	0	1	592	4	4	0	0	NA	NA	NA	30	33	168	171	507	86	156	350	3	11	6	0.018	0.064	0.012
.	19.01.15-23.34.48-1-394406	91	7	7	1	0	1	579	5	5	0	0	NA	NA	NA	32	32	167	166	512	83	148	348	8	9	7	0.048	0.054	0.014
.	19.01.15-23.34.57-1-394427	96	5	5	3	0	3	581	4	4	0	0	NA	NA	NA	34	36	168	171	510	81	153	347	5	0	10	0.03	0	0.02
.	19.01.15-23.35.04-1-394431	236	37	37	13	0	9	623	34	34	0	0	NA	NA	NA	77	84	180	177	540	93	154	376	60	26	39	0.333	0.147	0.072
.	19.01.15-23.35.06-1-394432	91	9	9	2	0	1	580	8	8	0	0	NA	NA	NA	28	22	165	167	503	81	150	349	8	4	13	0.048	0.024	0.026
.	19.01.15-23.35.07-1-394433	94	8	8	1	0	0	570	6	6	0	0	NA	NA	NA	33	26	169	168	502	84	145	341	13	4	6	0.077	0.024	0.012
.	19.01.15-23.35.08-1-394434	33	1	1	0	0	0	0	0	0	0	0	NA	NA	NA	14	7	164	166	490	0	0	0	0	2	0	0	0.012	0
.	19.01.15-23.35.11-1-394435	175	38	38	10	0	8	607	34	34	0	0	NA	NA	NA	53	63	175	173	528	88	154	365	57	22	55	0.326	0.127	0.104
.	19.01.15-23.35.14-1-394439	179	11	11	4	0	3	610	8	8	0	0	NA	NA	NA	53	59	172	176	524	88	159	363	19	10	17	0.11	0.057	0.032
.	19.01.15-23.35.17-1-394440	59	3	3	1	0	1	570	2	2	0	0	NA	NA	NA	24	22	172	166	497	86	141	343	3	7	0	0.017	0.042	0
.	19.01.15-23.35.27-1-394456	201	19	19	3	0	2	610	17	17	0	0	NA	NA	NA	70	62	171	182	522	85	163	362	19	10	20	0.111	0.055	0.038
.	19.01.15-23.35.27-1-394457	122	13	13	5	0	4	593	11	11	0	0	NA	NA	NA	50	45	174	172	512	88	151	354	9	11	8	0.052	0.064	0.016
.	19.01.15-23.35.30-1-394460	117	4	4	1	0	0	595	2	2	0	0	NA	NA	NA	44	46	176	166	517	91	147	357	2	1	4	0.011	0.006	0.008
.	19.01.15-23.35.31-1-394462	34	1	1	0	0	0	0	0	0	0	0	NA	NA	NA	4	10	165	165	493	0	0	0	0	0	1	0	0	0.002
.	19.01.15-23.35.33-1-394463	91	12	12	2	0	2	572	9	9	0	0	NA	NA	NA	35	27	172	168	500	83	148	341	3	6	29	0.017	0.036	0.058
.	19.01.15-23.35.38-1-394470	92	7	7	1	0	0	592	6	6	0	0	NA	NA	NA	25	38	173	173	505	86	155	351	2	4	12	0.012	0.023	0.024
.	19.01.15-23.35.41-1-394474	152	13	13	3	0	3	591	12	12	0	0	NA	NA	NA	44	35	169	171	508	86	154	351	16	6	31	0.095	0.035	0.061
.	19.01.15-23.35.46-1-394481	123	7	7	3	0	2	599	4	4	0	0	NA	NA	NA	47	46	173	169	517	89	148	362	7	0	16	0.04	0	0.031
.	19.01.15-23.35.53-1-394498	32	1	1	0	0	0	0	0	0	0	0	NA	NA	NA	7	6	164	166	489	0	0	0	0	0	1	0	0	0.002
.	19.01.15-23.35.58-1-394504	62	2	2	2	0	2	581	1	1	0	0	NA	NA	NA	25	29	166	171	505	82	153	346	0	0	7	0	0	0.014
.	19.01.15-23.35.59-1-394505	290	39	39	10	0	7	634	35	35	0	0	NA	NA	NA	85	86	180	178	541	96	156	382	55	22	55	0.306	0.124	0.102
.	19.01.15-23.35.59-1-394506	61	3	3	1	0	1	572	2	2	0	0	NA	NA	NA	22	15	168	166	494	85	150	337	5	0	7	0.03	0	0.014
.	19.01.15-23.36.01-1-394508	200	12	12	4	0	4	600	10	10	0	0	NA	NA	NA	75	50	172	177	514	89	157	354	17	3	10	0.099	0.017	0.019
.	19.01.15-23.36.01-1-394509	214	19	19	5	0	4	613	17	17	0	0	NA	NA	NA	69	61	178	176	520	92	157	364	14	3	27	0.079	0.017	0.052
.	19.01.15-23.36.09-1-394511	61	2	2	0	0	0	567	1	1	0	0	NA	NA	NA	22	12	166	164	495	83	144	340	0	0	3	0	0	0.006
.	19.01.15-23.36.10-1-394512	218	13	13	3	0	2	603	11	11	0	0	NA	NA	NA	78	59	184	172	516	97	153	353	22	7	11	0.12	0.041	0.021
.	19.01.15-23.36.11-1-394514	175	21	21	10	0	9	599	20	20	0	0	NA	NA	NA	57	49	172	174	516	83	156	360	32	11	14	0.186	0.063	0.027
.	19.01.15-23.36.12-1-394516	86	3	3	2	0	2	580	2	2	0	0	NA	NA	NA	23	27	168	169	503	85	150	345	0	0	8	0	0	0.016
.	19.01.15-23.36.13-1-394518	66	2	2	0	0	0	542	1	1	0	0	NA	NA	NA	23	21	168	168	498	77	138	327	0	1	2	0	0.006	0.004
.	19.01.15-23.36.25-1-394535	61	3	3	2	0	2	582	2	2	0	0	NA	NA	NA	13	22	167	168	500	83	151	348	5	0	3	0.03	0	0.006
.	19.01.15-23.36.27-1-394538	114	7	7	4	0	4	592	6	6	0	0	NA	NA	NA	38	40	171	172	510	87	150	355	0	13	15	0	0.076	0.029
.	19.01.15-23.36.27-1-394539	34	1	1	0	0	0	0	0	0	0	0	NA	NA	NA	10	8	168	164	489	0	0	0	0	0	1	0	0	0.002
.	19.01.15-23.36.28-1-394541	169	24	24	2	0	1	594	23	23	0	0	NA	NA	NA	53	46	170	170	519	86	147	361	26	22	26	0.153	0.129	0.05
.	19.01.15-23.36.30-1-394543	199	24	24	11	0	10	609	20	20	0	0	NA	NA	NA	74	71	175	176	533	86	155	368	24	17	27	0.137	0.097	0.051
.	19.01.15-23.36.31-1-394544	234	12	12	5	0	5	624	11	11	0	0	NA	NA	NA	68	74	181	182	524	93	162	369	7	4	35	0.039	0.022	0.067
.	19.01.15-23.36.36-1-394554	64	3	3	1	0	1	573	2	2	0	0	NA	NA	NA	22	16	166	166	497	84	145	344	0	0	11	0	0	0.022
.	19.01.15-23.36.41-1-394562	93	4	4	1	0	1	591	3	3	0	0	NA	NA	NA	34	40	172	174	507	84	156	351	2	7	5	0.012	0.04	0.01
.	19.01.15-23.36.48-1-394565	91	4	4	2	0	2	572	2	2	0	0	NA	NA	NA	47	30	171	168	504	83	146	343	2	0	8	0.012	0	0.016
.	19.01.15-23.36.54-1-394583	33	1	1	0	0	0	0	0	0	0	0	NA	NA	NA	6	9	165	163	494	0	0	0	0	0	2	0	0	0.004
.	19.01.15-23.36.58-1-394590	173	18	18	6	0	3	601	17	17	0	0	NA	NA	NA	49	47	173	176	511	88	158	355	17	7	25	0.098	0.04	0.049
.	19.01.15-23.37.03-1-394591	214	30	30	8	0	8	592	27	27	0	0	NA	NA	NA	47	49	173	178	511	88	157	347	57	25	46	0.329	0.14	0.09
.	19.01.15-23.37.06-1-394592	98	4	4	0	0	0	590	2	2	0	0	NA	NA	NA	20	35	171	165	512	88	148	354	3	5	1	0.018	0.03	0.002
.	19.01.15-23.37.14-1-394593	31	1	1	0	0	0	0	0	0	0	0	NA	NA	NA	5	11	166	163	495	0	0	0	3	0	0	0.018	0	0
.	19.01.15-23.37.17-1-394595	33	1	1	0	0	0	0	0	0	0	0	NA	NA	NA	8	11	164	163	497	0	0	0	3	0	0	0.018	0	0
.	19.01.15-23.37.19-1-394600	264	33	33	8	0	6	626	32	32	0	0	NA	NA	NA	66	76	177	176	536	91	160	375	30	17	60	0.169	0.097	0.112
.	19.01.15-23.37.21-1-394604	175	8	8	0	0	0	588	7	7	0	0	NA	NA	NA	48	40	174	171	508	88	154	346	6	0	11	0.034	0	0.022
.	19.01.15-23.37.22-1-394606	88	5	5	4	0	4	568	4	4	0	0	NA	NA	NA	22	13	166	167	493	82	150	336	0	0	8	0	0	0.016
.	19.01.15-23.37.22-1-394607	94	6	6	1	0	1	577	5	5	0	0	NA	NA	NA	31	30	168	169	506	81	149	347	0	7	6	0	0.041	0.012
.	19.01.15-23.37.32-1-394617	35	1	1	0	0	0	0	0	0	0	0	NA	NA	NA	11	8	165	165	491	0	0	0	0	0	1	0	0	0.002
.	19.01.15-23.37.32-1-394618	63	3	3	1	0	1	575	1	1	0	0	NA	NA	NA	30	31	169	168	507	81	150	344	0	1	5	0	0.006	0.01
.	19.01.15-23.37.34-1-394621	119	8	8	3	0	3	592	7	7	0	0	NA	NA	NA	26	40	170	173	510	87	153	352	4	2	22	0.024	0.012	0.043
.	19.01.15-23.37.37-1-394625	90	3	3	1	0	0	583	2	2	0	0	NA	NA	NA	41	39	167	173	512	82	155	346	4	1	1	0.024	0.006	0.002
.	19.01.15-23.37.41-1-394626	241	18	18	3	0	3	628	16	16	0	0	NA	NA	NA	84	78	181	176	534	97	159	372	17	10	25	0.094	0.057	0.047
.	19.01.15-23.37.41-1-394627	58	2	2	0	0	0	576	0	0	0	0	NA	NA	NA	18	23	165	168	503	79	150	347	0	4	2	0	0.024	0.004
.	19.01.15-23.37.44-1-394633	122	11	11	3	0	3	599	9	9	0	0	NA	NA	NA	40	53	173	171	522	88	149	362	8	9	21	0.046	0.053	0.04
.	19.01.15-23.37.48-1-394638	29	1	1	0	0	0	0	0	0	0	0	NA	NA	NA	9	5	164	163	491	0	0	0	0	0	0	0	0	0
.	19.01.15-23.37.49-1-394639	123	12	12	4	0	1	596	11	11	0	0	NA	NA	NA	34	47	172	170	518	89	145	362	5	12	24	0.029	0.071	0.046
.	19.01.15-23.37.52-1-394655	63	3	3	0	0	0	582	2	2	0	0	NA	NA	NA	19	26	165	169	505	82	151	349	3	3	3	0.018	0.018	0.006
.	19.01.15-23.37.54-1-394658	93	4	4	0	0	0	577	3	3	0	0	NA	NA	NA	38	27	166	169	505	80	149	348	3	0	14	0.018	0	0.028
.	19.01.15-23.37.55-1-394659	146	6	6	1	0	1	578	5	5	0	0	NA	NA	NA	42	27	169	166	505	83	149	346	1	5	8	0.006	0.03	0.016
.	19.01.15-23.37.58-1-394664	64	6	6	2	0	2	574	4	4	0	0	NA	NA	NA	26	20	166	169	498	82	149	343	10	9	2	0.06	0.053	0.004
.	19.01.15-23.38.07-1-394666	93	5	5	1	0	1	586	4	4	0	0	NA	NA	NA	15	30	168	171	504	83	152	351	4	0	6	0.024	0	0.012
.	19.01.15-23.38.07-1-394667	118	8	8	4	0	4	580	5	5	0	0	NA	NA	NA	38	36	171	170	508	82	151	347	8	17	8	0.047	0.1	0.016
.	19.01.15-23.38.09-1-394671	33	1	1	1	0	1	0	0	0	0	0	NA	NA	NA	7	11	164	167	493	0	0	0	0	0	2	0	0	0.004
.	19.01.15-23.38.12-1-394672	92	5	5	1	0	0	592	4	4	0	0	NA	NA	NA	31	40	169	172	512	84	154	354	13	2	8	0.077	0.012	0.016
.	19.01.15-23.38.12-1-394673	118	11	11	3	0	2	584	10	10	0	0	NA	NA	NA	48	35	173	169	506	82	152	350	12	2	4	0.069	0.012	0.008
.	19.01.15-23.38.12-1-394674	122	9	9	3	0	2	604	7	7	0	0	NA	NA	NA	41	54	175	173	519	89	156	359	5	10	27	0.029	0.058	0.052
.	19.01.15-23.38.13-1-394676	32	1	1	0	0	0	0	0	0	0	0	NA	NA	NA	5	7	165	163	492	0	0	0	0	1	0	0	0.006	0
.	19.01.15-23.38.14-1-394678	64	3	3	0	0	0	398	2	2	0	0	NA	NA	NA	23	16	166	168	495	59	102	237	0	0	3	0	0	0.006
.	19.01.15-23.38.15-1-394681	297	26	26	6	0	5	625	24	24	0	0	NA	NA	NA	92	90	188	178	537	98	154	373	29	4	44	0.154	0.022	0.082
.	19.01.15-23.38.17-1-394683	32	1	1	0	0	0	0	0	0	0	0	NA	NA	NA	10	5	163	163	492	0	0	0	0	0	0	0	0	0
.	19.01.15-23.38.19-1-394688	91	3	3	1	0	1	573	2	2	0	0	NA	NA	NA	21	21	169	168	497	84	149	340	8	0	0	0.047	0	0
.	19.01.15-23.38.22-1-394693	116	16	16	4	0	4	590	15	15	0	0	NA	NA	NA	42	44	170	171	516	86	153	351	17	0	29	0.1	0	0.056
.	19.01.15-23.38.26-1-394700	182	9	9	2	0	2	622	8	8	0	0	NA	NA	NA	45	68	173	174	534	87	159	376	8	6	10	0.046	0.034	0.019
.	19.01.15-23.38.27-1-394701	326	21	21	5	0	4	642	20	20	0	0	NA	NA	NA	79	95	185	182	541	100	161	381	39	22	21	0.211	0.121	0.039
.	19.01.15-23.38.33-1-394709	90	4	4	2	0	2	586	3	3	0	0	NA	NA	NA	31	36	170	171	508	83	154	349	0	0	6	0	0	0.012
.	19.01.15-23.38.34-1-394710	180	14	14	2	0	2	601	12	12	0	0	NA	NA	NA	50	50	173	176	514	88	158	355	55	0	8	0.318	0	0.016
.	19.01.15-23.38.34-1-394713	97	4	4	1	0	1	582	3	3	0	0	NA	NA	NA	36	36	172	168	509	83	147	352	0	7	2	0	0.042	0.004
.	19.01.15-23.38.38-1-394719	64	4	4	1	0	0	572	3	3	0	0	NA	NA	NA	30	24	166	167	504	81	149	342	5	0	5	0.03	0	0.01
.	19.01.15-23.38.47-1-394727	121	13	13	5	0	3	590	11	11	0	0	NA	NA	NA	44	41	167	172	515	82	154	354	34	4	10	0.204	0.023	0.019
.	19.01.15-23.38.49-1-394728	57	2	2	1	0	1	198	1	1	0	0	NA	NA	NA	15	8	164	164	493	32	53	113	0	0	1	0	0	0.002
.	19.01.15-23.38.49-1-394729	34	1	1	0	0	0	0	0	0	0	0	NA	NA	NA	6	8	164	164	493	0	0	0	0	0	0	0	0	0
.	19.01.15-23.38.50-1-394730	60	3	3	2	0	2	580	2	2	0	0	NA	NA	NA	19	29	169	169	504	82	150	348	4	4	6	0.024	0.024	0.012
.	19.01.15-23.38.51-1-394733	34	1	1	0	0	0	0	0	0	0	0	NA	NA	NA	5	11	163	165	496	0	0	0	0	0	0	0	0	0
.	19.01.15-23.38.53-1-394750	128	10	10	3	0	3	583	9	9	0	0	NA	NA	NA	33	35	168	167	513	84	147	352	0	16	9	0	0.096	0.018
.	19.01.15-23.38.54-1-394751	137	15	15	6	0	5	606	14	14	0	0	NA	NA	NA	36	58	172	175	524	87	155	364	13	17	21	0.076	0.097	0.04
.	19.01.15-23.38.58-1-394760	147	31	31	14	0	9	592	27	27	0	0	NA	NA	NA	53	47	178	173	509	92	154	346	58	10	49	0.326	0.058	0.096
.	19.01.15-23.39.00-1-394762	92	7	7	1	0	1	582	6	6	0	0	NA	NA	NA	28	29	168	170	504	84	151	347	5	3	14	0.03	0.018	0.028
.	19.01.15-23.39.04-1-394766	67	2	2	1	0	1	569	1	1	0	0	NA	NA	NA	26	21	167	166	501	83	146	340	0	0	4	0	0	0.008
.	19.01.15-23.39.05-1-394767	139	15	15	2	0	1	580	11	11	0	0	NA	NA	NA	37	26	166	171	502	82	153	345	17	2	14	0.102	0.012	0.028
.	19.01.15-23.39.08-1-394768	88	3	3	0	0	0	581	2	2	0	0	NA	NA	NA	18	29	169	171	502	80	156	345	0	0	7	0	0	0.014
.	19.01.15-23.39.15-1-394773	146	23	23	7	0	5	592	19	19	0	0	NA	NA	NA	41	47	173	173	514	84	155	353	17	14	47	0.098	0.081	0.091
.	19.01.15-23.39.16-1-394774	94	11	11	2	0	2	585	9	9	0	0	NA	NA	NA	29	34	168	173	506	83	154	348	3	14	20	0.018	0.081	0.04
.	19.01.15-23.39.17-1-394776	146	6	6	2	0	1	581	5	5	0	0	NA	NA	NA	52	32	170	169	506	82	150	349	5	9	4	0.029	0.053	0.008
.	19.01.15-23.39.20-1-394779	209	33	33	8	0	7	603	28	28	0	0	NA	NA	NA	61	56	175	171	523	88	154	361	59	6	52	0.337	0.035	0.099
.	19.01.15-23.39.22-1-394784	65	7	7	1	0	1	578	5	5	0	0	NA	NA	NA	32	30	165	172	506	81	152	345	8	1	15	0.048	0.006	0.03
.	19.01.15-23.39.24-1-394788	62	2	2	0	0	0	567	1	1	0	0	NA	NA	NA	21	15	164	166	498	81	150	336	0	0	3	0	0	0.006
.	19.01.15-23.39.28-1-394797	180	17	17	4	0	3	612	16	16	0	0	NA	NA	NA	52	60	175	176	522	86	159	367	19	7	17	0.109	0.04	0.033
.	19.01.15-23.39.36-1-394807	61	2	2	1	0	1	577	1	1	0	0	NA	NA	NA	17	23	169	172	495	83	155	339	5	0	0	0.03	0	0
.	19.01.15-23.39.37-1-394809	37	1	1	0	0	0	0	0	0	0	0	NA	NA	NA	12	12	164	167	494	0	0	0	0	0	2	0	0	0.004
.	19.01.15-23.39.46-1-394810	38	1	1	0	0	0	0	0	0	0	0	NA	NA	NA	8	10	165	165	493	0	0	0	0	0	1	0	0	0.002
.	19.01.15-23.39.49-1-394816	118	17	17	6	0	6	582	15	15	0	0	NA	NA	NA	44	36	175	170	504	85	155	342	4	1	46	0.023	0.006	0.091
.	19.01.15-23.39.49-1-394817	36	1	1	0	0	0	0	0	0	0	0	NA	NA	NA	11	10	164	168	491	0	0	0	0	0	0	0	0	0
.	19.01.15-23.39.50-1-394819	89	10	10	3	0	2	589	7	7	0	0	NA	NA	NA	33	44	169	172	516	85	150	354	0	13	13	0	0.076	0.025
.	19.01.15-23.39.51-1-394821	176	12	12	3	0	2	597	10	10	0	0	NA	NA	NA	47	46	171	172	516	85	156	356	6	9	17	0.035	0.052	0.033
.	19.01.15-23.39.52-1-394837	91	3	3	2	0	2	578	2	2	0	0	NA	NA	NA	31	27	167	168	505	84	150	344	0	0	12	0	0	0.024
.	19.01.15-23.39.57-1-394843	65	3	3	2	0	2	576	2	2	0	0	NA	NA	NA	21	21	167	168	499	85	145	346	0	0	10	0	0	0.02
.	19.01.15-23.40.00-1-394846	59	2	2	2	0	1	572	1	1	0	0	NA	NA	NA	28	21	168	165	501	84	144	344	0	1	2	0	0.006	0.004
.	19.01.15-23.40.05-1-394852	175	15	15	5	0	5	620	14	14	0	0	NA	NA	NA	45	64	170	179	528	85	162	373	25	7	20	0.147	0.039	0.038
.	19.01.15-23.40.07-1-394854	210	11	11	1	0	1	613	10	10	0	0	NA	NA	NA	70	65	172	178	528	84	159	370	31	5	11	0.18	0.028	0.021
.	19.01.15-23.40.11-1-394855	99	6	6	1	0	1	574	4	4	0	0	NA	NA	NA	34	25	168	171	499	84	152	338	0	1	10	0	0.006	0.02
.	19.01.15-23.40.13-1-394857	60	2	2	0	0	0	299	1	1	0	0	NA	NA	NA	24	19	168	166	498	46	77	176	0	0	2	0	0	0.004
.	19.01.15-23.40.13-1-394858	99	5	5	3	0	3	582	4	4	0	0	NA	NA	NA	38	30	169	170	504	82	153	347	3	11	7	0.018	0.065	0.014
.	19.01.15-23.40.16-1-394862	33	1	1	0	0	0	0	0	0	0	0	NA	NA	NA	7	10	164	164	495	0	0	0	0	0	0	0	0	0
.	19.01.15-23.40.19-1-394866	191	22	22	6	0	4	612	20	20	0	0	NA	NA	NA	67	65	177	176	525	91	158	363	13	15	60	0.073	0.085	0.114
.	19.01.15-23.40.21-1-394870	57	2	2	0	0	0	577	1	1	0	0	NA	NA	NA	15	19	165	167	500	81	152	344	1	0	3	0.006	0	0.006
.	19.01.15-23.40.23-1-394874	241	19	19	7	0	5	616	16	16	0	0	NA	NA	NA	71	69	182	173	527	97	152	367	50	0	33	0.275	0	0.063
.	19.01.15-23.40.24-1-394875	128	4	4	0	0	0	584	3	3	0	0	NA	NA	NA	38	31	168	168	508	84	150	350	0	7	2	0	0.042	0.004
.	19.01.15-23.40.27-1-394882	62	2	2	1	0	1	579	1	1	0	0	NA	NA	NA	19	30	168	168	507	83	149	347	4	0	4	0.024	0	0.008
.	19.01.15-23.40.30-1-394885	212	20	20	6	0	4	608	18	18	0	0	NA	NA	NA	60	57	178	175	517	93	156	359	36	12	53	0.202	0.069	0.103
.	19.01.15-23.40.34-1-394889	59	4	4	1	0	0	574	3	3	0	0	NA	NA	NA	23	26	171	165	503	84	145	345	0	5	7	0	0.03	0.014
.	19.01.15-23.40.36-1-394891	181	25	25	7	0	3	601	22	22	0	0	NA	NA	NA	39	44	175	174	508	90	156	355	63	20	28	0.36	0.115	0.055
.	19.01.15-23.40.36-1-394892	32	1	1	0	0	0	0	0	0	0	0	NA	NA	NA	4	5	165	165	488	0	0	0	0	0	2	0	0	0.004
.	19.01.15-23.40.38-1-394897	58	2	2	0	0	0	574	1	1	0	0	NA	NA	NA	22	25	168	169	501	84	150	340	0	0	4	0	0	0.008
.	19.01.15-23.40.41-1-394898	87	3	3	2	0	2	584	2	2	0	0	NA	NA	NA	22	29	169	166	507	84	148	352	0	6	3	0	0.036	0.006
.	19.01.15-23.40.42-1-394899	54	2	2	0	0	0	0	1	1	0	0	NA	NA	NA	12	11	164	166	494	0	0	0	0	0	4	0	0	0.008
.	19.01.15-23.40.45-1-394905	65	2	2	0	0	0	577	1	1	0	0	NA	NA	NA	28	28	170	170	501	82	154	341	4	0	0	0.024	0	0
.	19.01.15-23.40.52-1-394907	93	6	6	2	0	2	586	5	5	0	0	NA	NA	NA	34	38	173	174	504	87	152	347	3	6	10	0.017	0.034	0.02
.	19.01.15-23.40.52-1-394924	151	12	12	6	0	6	602	10	10	0	0	NA	NA	NA	53	53	171	171	524	84	153	365	30	0	15	0.175	0	0.029
.	19.01.15-23.40.56-1-394927	30	1	1	0	0	0	0	0	0	0	0	NA	NA	NA	10	16	165	165	499	0	0	0	0	0	0	0	0	0
.	19.01.15-23.40.57-1-394931	231	11	11	2	0	2	620	9	9	0	0	NA	NA	NA	76	75	176	176	536	91	157	372	15	2	16	0.085	0.011	0.03
.	19.01.15-23.40.58-1-394932	87	4	4	1	0	0	585	2	2	0	0	NA	NA	NA	38	34	168	170	509	84	151	350	0	1	5	0	0.006	0.01
.	19.01.15-23.40.58-1-394933	32	1	1	0	0	0	0	0	0	0	0	NA	NA	NA	4	7	167	164	489	0	0	0	0	0	0	0	0	0
.	19.01.15-23.41.00-1-394934	168	7	7	0	0	0	606	6	6	0	0	NA	NA	NA	45	58	173	177	521	88	157	361	3	3	12	0.017	0.017	0.023
.	19.01.15-23.41.05-1-394937	36	1	1	0	0	0	0	0	0	0	0	NA	NA	NA	11	9	164	163	495	0	0	0	1	0	0	0.006	0	0
.	19.01.15-23.41.08-1-394939	172	31	31	5	0	5	610	29	29	0	0	NA	NA	NA	54	65	183	172	523	99	149	362	31	34	36	0.169	0.198	0.069
.	19.01.15-23.41.08-1-394940	115	6	6	2	0	1	604	5	5	0	0	NA	NA	NA	35	57	173	176	521	87	157	360	12	0	8	0.069	0	0.015
.	19.01.15-23.41.10-1-394942	88	4	4	2	0	2	571	3	3	0	0	NA	NA	NA	32	22	169	168	498	81	151	339	0	6	1	0	0.036	0.002
.	19.01.15-23.41.14-1-394944	64	3	3	0	0	0	570	2	2	0	0	NA	NA	NA	17	16	164	168	497	80	147	343	0	3	1	0	0.018	0.002
.	19.01.15-23.41.22-1-394952	179	19	19	5	0	5	615	18	18	0	0	NA	NA	NA	50	61	170	175	529	88	155	372	25	3	31	0.147	0.017	0.059
.	19.01.15-23.41.22-1-394953	174	7	7	5	0	3	600	6	6	0	0	NA	NA	NA	44	47	169	178	513	84	159	357	15	7	5	0.089	0.039	0.01
.	19.01.15-23.41.23-1-394956	96	8	8	1	0	1	583	5	5	0	0	NA	NA	NA	31	34	174	168	505	87	148	348	15	0	14	0.086	0	0.028
.	19.01.15-23.41.23-1-394957	144	22	22	5	0	2	587	20	20	0	0	NA	NA	NA	45	42	170	172	513	82	153	352	20	13	49	0.118	0.076	0.096
.	19.01.15-23.41.29-1-394965	84	5	5	1	0	1	581	3	3	0	0	NA	NA	NA	17	27	170	168	502	84	149	348	0	5	7	0	0.03	0.014
.	19.01.15-23.41.30-1-394968	120	10	10	3	0	3	583	6	6	0	0	NA	NA	NA	40	38	174	172	505	87	151	345	3	3	20	0.017	0.017	0.04
.	19.01.15-23.41.30-1-394969	215	25	25	10	0	5	605	23	23	0	0	NA	NA	NA	40	50	171	176	516	89	156	360	62	11	28	0.363	0.062	0.054
.	19.01.15-23.41.44-1-394976	178	9	9	4	0	1	600	8	8	0	0	NA	NA	NA	62	55	174	174	520	85	154	361	13	3	12	0.075	0.017	0.023
.	19.01.15-23.41.46-1-394978	155	13	13	4	0	4	598	11	11	0	0	NA	NA	NA	42	46	173	169	517	88	150	360	5	21	19	0.029	0.124	0.037
.	19.01.15-23.41.47-1-394979	61	2	2	0	0	0	568	1	1	0	0	NA	NA	NA	29	22	169	168	498	81	147	340	2	0	4	0.012	0	0.008
.	19.01.15-23.42.12-1-395009	174	18	18	8	0	7	593	17	17	0	0	NA	NA	NA	44	41	171	174	509	86	155	352	33	2	28	0.193	0.011	0.055
.	19.01.15-23.42.18-1-395012	35	1	1	0	0	0	0	0	0	0	0	NA	NA	NA	12	11	165	165	494	0	0	0	0	0	0	0	0	0
.	19.01.15-23.42.18-1-395013	112	13	13	3	0	3	588	11	11	0	0	NA	NA	NA	34	41	170	177	507	83	158	347	1	4	29	0.006	0.023	0.057
.	19.01.15-23.42.19-1-395015	60	3	3	1	0	1	570	2	2	0	0	NA	NA	NA	27	16	165	165	499	82	147	341	6	0	3	0.036	0	0.006
.	19.01.15-23.42.20-1-395017	121	7	7	1	0	1	587	6	6	0	0	NA	NA	NA	26	29	170	169	503	88	152	347	0	15	12	0	0.089	0.024
.	19.01.15-23.42.21-1-395018	91	4	4	3	0	3	583	3	3	0	0	NA	NA	NA	29	36	173	169	507	84	149	350	7	1	5	0.04	0.006	0.01
.	19.01.15-23.42.22-1-395021	81	3	3	0	0	0	573	2	2	0	0	NA	NA	NA	28	22	168	169	498	84	149	340	0	6	1	0	0.036	0.002
.	19.01.15-23.42.22-1-395022	89	5	5	2	0	2	580	4	4	0	0	NA	NA	NA	17	23	167	167	502	84	151	345	11	5	11	0.066	0.03	0.022
.	19.01.15-23.42.29-1-395034	35	1	1	0	0	0	0	0	0	0	0	NA	NA	NA	7	4	164	164	489	0	0	0	0	1	0	0	0.006	0
.	19.01.15-23.42.31-1-395035	206	37	37	15	0	11	604	28	28	0	0	NA	NA	NA	65	54	167	177	523	82	160	362	65	14	47	0.389	0.079	0.09
.	19.01.15-23.42.33-1-395036	128	5	5	2	0	2	591	4	4	0	0	NA	NA	NA	56	42	176	174	505	90	156	345	0	12	9	0	0.069	0.018
.	19.01.15-23.42.36-1-395046	89	8	8	5	0	4	582	6	6	0	0	NA	NA	NA	21	30	168	166	509	81	149	352	10	5	16	0.06	0.03	0.031
.	19.01.15-23.42.36-1-395047	32	1	1	0	0	0	0	0	0	0	0	NA	NA	NA	8	8	165	168	488	0	0	0	0	0	0	0	0	0
.	19.01.15-23.42.38-1-395051	64	2	2	1	0	1	51	1	1	0	0	NA	NA	NA	21	19	166	166	500	7	15	29	1	0	0	0.006	0	0
.	19.01.15-23.42.39-1-395052	267	28	28	6	0	3	627	22	22	0	0	NA	NA	NA	64	81	182	179	533	96	160	371	63	16	36	0.346	0.089	0.068
.	19.01.15-23.42.40-1-395054	94	10	10	2	0	2	570	9	9	0	0	NA	NA	NA	37	22	168	167	500	81	144	345	9	8	2	0.054	0.048	0.004
.	19.01.15-23.42.44-1-395059	89	5	5	0	0	0	583	4	4	0	0	NA	NA	NA	31	32	168	171	506	83	153	347	2	0	9	0.012	0	0.018
.	19.01.15-23.42.45-1-395060	122	4	4	1	0	1	587	3	3	0	0	NA	NA	NA	36	37	172	164	514	87	146	354	1	0	6	0.006	0	0.012
.	19.01.15-23.42.45-1-395061	96	6	6	4	0	2	590	5	5	0	0	NA	NA	NA	36	35	172	169	507	89	151	350	1	2	11	0.006	0.012	0.022
.	19.01.15-23.42.50-1-395064	64	2	2	0	0	0	250	0	0	0	0	NA	NA	NA	18	26	168	169	502	35	62	153	0	0	7	0	0	0.014
.	19.01.15-23.42.58-1-395089	134	18	18	4	0	2	589	12	12	0	0	NA	NA	NA	38	42	173	171	511	86	149	354	6	13	31	0.035	0.076	0.061
.	19.01.15-23.43.01-1-395090	87	6	6	3	0	1	570	5	5	0	0	NA	NA	NA	36	26	169	169	501	82	144	344	2	8	10	0.012	0.047	0.02
.	19.01.15-23.43.01-1-395091	33	1	1	0	0	0	0	0	0	0	0	NA	NA	NA	10	5	163	166	489	0	0	0	0	0	0	0	0	0
.	19.01.15-23.43.01-1-395092	114	6	6	1	0	1	602	5	5	0	0	NA	NA	NA	36	51	173	173	518	91	153	358	10	2	10	0.058	0.012	0.019
.	19.01.15-23.43.02-1-395093	102	3	3	0	0	0	575	2	2	0	0	NA	NA	NA	34	26	168	165	506	82	148	345	0	0	4	0	0	0.008
.	19.01.15-23.43.02-1-395095	35	1	1	0	0	0	0	0	0	0	0	NA	NA	NA	5	10	164	166	493	0	0	0	0	0	0	0	0	0
.	19.01.15-23.43.02-1-395096	179	12	12	2	0	1	617	9	9	0	0	NA	NA	NA	70	69	176	174	532	90	157	370	22	5	22	0.125	0.029	0.041
.	19.01.15-23.43.05-1-395097	60	2	2	0	0	0	346	1	1	0	0	NA	NA	NA	15	21	166	168	500	51	84	211	1	0	1	0.006	0	0.002
.	19.01.15-23.43.16-1-395106	241	18	18	4	0	3	631	16	16	0	0	NA	NA	NA	71	84	181	181	535	94	165	372	30	1	29	0.166	0.006	0.054
.	19.01.15-23.43.17-1-395107	295	46	46	22	0	16	648	41	41	0	0	NA	NA	NA	90	95	175	188	545	93	171	384	61	9	77	0.349	0.048	0.141
.	19.01.15-23.43.19-1-395110	116	8	8	2	0	1	585	6	6	0	0	NA	NA	NA	36	33	171	168	507	85	152	348	2	0	11	0.012	0	0.022
.	19.01.15-23.43.20-1-395112	96	4	4	0	0	0	585	2	2	0	0	NA	NA	NA	20	35	170	164	514	86	146	353	0	1	5	0	0.006	0.01
.	19.01.15-23.43.25-1-395120	58	2	2	0	0	0	573	1	1	0	0	NA	NA	NA	20	16	168	167	494	84	149	340	3	0	1	0.018	0	0.002
.	19.01.15-23.43.26-1-395124	32	1	1	0	0	0	0	0	0	0	0	NA	NA	NA	16	9	166	167	489	0	0	0	0	0	6	0	0	0.012
.	19.01.15-23.43.28-1-395126	174	18	18	4	0	4	593	15	15	0	0	NA	NA	NA	46	41	172	172	510	83	154	356	30	6	24	0.174	0.035	0.047
.	19.01.15-23.43.31-1-395128	62	3	3	1	0	0	576	2	2	0	0	NA	NA	NA	25	29	171	164	507	86	146	344	0	3	5	0	0.018	0.01
.	19.01.15-23.43.32-1-395129	37	1	1	1	0	1	0	0	0	0	0	NA	NA	NA	13	15	164	165	499	0	0	0	0	0	0	0	0	0
.	19.01.15-23.43.35-1-395133	175	31	31	8	0	6	607	30	30	0	0	NA	NA	NA	57	60	177	180	516	89	158	360	50	12	49	0.282	0.067	0.095
.	19.01.15-23.43.37-1-395136	292	21	21	8	0	6	623	20	20	0	0	NA	NA	NA	93	80	179	173	541	94	150	379	20	18	31	0.112	0.104	0.057
.	19.01.15-23.43.39-1-395138	321	25	25	11	0	8	638	22	22	0	0	NA	NA	NA	89	88	183	179	539	97	161	380	37	4	33	0.202	0.022	0.061
.	19.01.15-23.43.39-1-395139	120	9	9	3	0	2	576	8	8	0	0	NA	NA	NA	34	25	164	169	505	79	150	347	6	9	11	0.037	0.053	0.022
.	19.01.15-23.43.44-1-395141	58	2	2	0	0	0	100	1	1	0	0	NA	NA	NA	22	11	165	167	492	13	25	62	0	0	3	0	0	0.006
.	19.01.15-23.43.50-1-395147	91	11	11	0	0	0	577	9	9	0	0	NA	NA	NA	26	23	166	167	503	82	149	346	6	0	22	0.036	0	0.044
.	19.01.15-23.43.51-1-395148	94	6	6	2	0	2	576	4	4	0	0	NA	NA	NA	29	29	168	170	504	84	149	343	0	0	8	0	0	0.016
.	19.01.15-23.44.00-1-395170	121	8	8	1	0	1	588	7	7	0	0	NA	NA	NA	43	42	175	169	511	87	152	349	11	0	6	0.063	0	0.012
.	19.01.15-23.44.01-1-395171	154	9	9	1	0	0	600	8	8	0	0	NA	NA	NA	45	49	176	174	512	91	155	354	13	1	8	0.074	0.006	0.016
.	19.01.15-23.44.17-1-395174	92	7	7	1	0	1	572	6	6	0	0	NA	NA	NA	32	17	165	168	497	81	152	339	1	0	15	0.006	0	0.03
.	19.01.15-23.44.21-1-395181	32	1	1	1	0	1	0	0	0	0	0	NA	NA	NA	8	10	164	168	491	0	0	0	0	2	0	0	0.012	0
.	19.01.15-23.44.23-1-395185	87	4	4	1	0	1	578	3	3	0	0	NA	NA	NA	36	25	166	171	501	82	152	344	0	3	5	0	0.018	0.01
.	19.01.15-23.44.26-1-395189	32	1	1	0	0	0	0	0	0	0	0	NA	NA	NA	4	7	166	165	489	0	0	0	0	2	0	0	0.012	0
.	19.01.15-23.44.28-1-395194	92	5	5	2	0	1	573	4	4	0	0	NA	NA	NA	27	21	168	166	500	85	144	344	5	5	9	0.03	0.03	0.018
.	19.01.15-23.44.29-1-395196	90	7	7	2	0	2	575	6	6	0	0	NA	NA	NA	29	28	169	170	502	84	151	340	2	11	12	0.012	0.065	0.024
.	19.01.15-23.44.31-1-395198	240	30	30	6	0	1	621	26	26	0	0	NA	NA	NA	77	75	172	177	539	88	158	375	54	6	45	0.314	0.034	0.083
.	19.01.15-23.44.35-1-395203	240	30	30	8	0	6	617	28	28	0	0	NA	NA	NA	66	72	178	177	530	90	159	368	32	15	46	0.18	0.085	0.087
.	19.01.15-23.44.38-1-395206	124	5	5	1	0	0	585	4	4	0	0	NA	NA	NA	36	36	169	168	512	82	151	352	7	0	13	0.041	0	0.025
.	19.01.15-23.44.38-1-395207	32	1	1	0	0	0	0	0	0	0	0	NA	NA	NA	6	10	165	164	494	0	0	0	0	0	0	0	0	0
.	19.01.15-23.44.39-1-395208	143	9	9	2	0	2	595	8	8	0	0	NA	NA	NA	58	50	174	173	516	87	154	354	8	4	9	0.046	0.023	0.017
.	19.01.15-23.44.40-1-395209	155	15	15	3	0	2	583	13	13	0	0	NA	NA	NA	65	41	173	171	510	88	150	345	14	3	38	0.081	0.018	0.075
.	19.01.15-23.44.40-1-395210	95	8	8	1	0	1	581	5	5	0	0	NA	NA	NA	32	29	170	168	504	81	150	350	7	12	2	0.041	0.071	0.004
.	19.01.15-23.44.44-1-395213	119	14	14	7	0	7	591	12	12	0	0	NA	NA	NA	33	38	171	171	509	85	152	354	5	10	18	0.029	0.058	0.035
.	19.01.15-23.44.55-1-395238	122	15	15	2	0	2	579	13	13	0	0	NA	NA	NA	41	33	172	166	508	81	148	350	26	7	12	0.151	0.042	0.024
.	19.01.15-23.45.04-1-395245	214	22	22	5	0	3	621	20	20	0	0	NA	NA	NA	69	73	179	179	528	88	161	372	38	8	40	0.212	0.045	0.076
.	19.01.15-23.45.09-1-395246	89	7	7	2	0	1	585	6	6	0	0	NA	NA	NA	34	31	168	168	508	82	152	351	6	2	13	0.036	0.012	0.026
.	19.01.15-23.45.13-1-395248	93	4	4	2	0	2	589	2	2	0	0	NA	NA	NA	30	32	164	173	508	83	155	351	5	6	0	0.03	0.035	0
.	19.01.15-23.45.13-1-395249	65	5	5	4	0	4	580	4	4	0	0	NA	NA	NA	26	28	169	171	501	83	150	347	3	4	7	0.018	0.023	0.014
.	19.01.15-23.45.17-1-395254	61	2	2	1	0	1	566	1	1	0	0	NA	NA	NA	30	19	168	166	498	81	144	341	0	5	4	0	0.03	0.008
.	19.01.15-23.45.27-1-395265	100	11	11	3	0	3	577	10	10	0	0	NA	NA	NA	26	27	169	166	505	84	148	345	10	13	8	0.059	0.078	0.016
.	19.01.15-23.45.28-1-395268	63	2	2	1	0	1	98	1	1	0	0	NA	NA	NA	18	22	168	169	498	16	24	58	0	0	2	0	0	0.004
.	19.01.15-23.45.29-1-395270	146	10	10	5	0	4	598	8	8	0	0	NA	NA	NA	49	50	177	173	513	90	157	351	7	17	18	0.04	0.098	0.035
.	19.01.15-23.45.29-1-395271	119	8	8	2	0	2	590	6	6	0	0	NA	NA	NA	47	47	170	172	518	86	149	355	3	8	13	0.018	0.047	0.025
.	19.01.15-23.45.29-1-395272	116	4	4	0	0	0	588	3	3	0	0	NA	NA	NA	39	45	175	170	513	88	149	351	2	10	2	0.011	0.059	0.004
.	19.01.15-23.45.30-1-395273	204	19	19	3	0	3	610	16	16	0	0	NA	NA	NA	53	65	180	172	526	93	153	364	18	2	35	0.1	0.012	0.067
.	19.01.15-23.45.35-1-395281	55	2	2	0	0	0	581	1	1	0	0	NA	NA	NA	19	31	171	174	499	85	153	343	0	0	3	0	0	0.006
.	19.01.15-23.45.38-1-395285	115	9	9	5	0	4	595	8	8	0	0	NA	NA	NA	35	47	169	175	516	89	156	350	5	8	15	0.03	0.046	0.029
.	19.01.15-23.45.47-1-395289	90	5	5	1	0	1	575	4	4	0	0	NA	NA	NA	30	20	168	164	501	85	143	347	2	3	9	0.012	0.018	0.018
.	19.01.15-23.45.48-1-395290	225	18	18	6	0	3	622	17	17	0	0	NA	NA	NA	72	75	179	177	532	94	159	369	24	0	35	0.134	0	0.066
.	19.01.15-23.45.49-1-395292	235	15	15	4	0	4	617	11	11	0	0	NA	NA	NA	67	68	175	178	528	92	159	366	32	5	21	0.183	0.028	0.04
.	19.01.15-23.45.50-1-395293	34	1	1	0	0	0	0	0	0	0	0	NA	NA	NA	11	10	166	167	490	0	0	0	0	0	1	0	0	0.002
.	19.01.15-23.45.51-1-395298	257	14	14	2	0	2	626	11	11	0	0	NA	NA	NA	70	81	179	178	537	92	158	376	23	8	21	0.128	0.045	0.039
.	19.01.15-23.45.53-1-395314	66	2	2	1	0	1	569	1	1	0	0	NA	NA	NA	23	21	167	164	503	82	146	341	3	0	0	0.018	0	0
.	19.01.15-23.45.54-1-395315	32	1	1	0	0	0	0	0	0	0	0	NA	NA	NA	6	11	164	166	494	0	0	0	0	0	0	0	0	0
.	19.01.15-23.45.56-1-395319	56	2	2	0	0	0	573	1	1	0	0	NA	NA	NA	21	25	164	169	505	80	147	346	2	0	1	0.012	0	0.002
.	19.01.15-23.46.00-1-395326	150	6	6	2	0	2	595	5	5	0	0	NA	NA	NA	39	45	174	174	510	89	155	351	0	6	8	0	0.034	0.016
.	19.01.15-23.46.04-1-395327	123	7	7	2	0	1	580	6	6	0	0	NA	NA	NA	41	34	170	170	507	85	151	344	0	11	3	0	0.065	0.006
.	19.01.15-23.46.05-1-395328	37	1	1	1	0	1	0	0	0	0	0	NA	NA	NA	13	16	166	165	498	0	0	0	1	0	0	0.006	0	0
.	19.01.15-23.46.07-1-395330	32	1	1	0	0	0	0	0	0	0	0	NA	NA	NA	7	6	164	163	492	0	0	0	0	0	1	0	0	0.002
.	19.01.15-23.46.07-1-395331	30	1	1	0	0	0	0	0	0	0	0	NA	NA	NA	7	8	166	166	489	0	0	0	0	0	2	0	0	0.004
.	19.01.15-23.46.09-1-395335	144	7	7	3	0	3	593	6	6	0	0	NA	NA	NA	39	47	171	171	518	87	149	357	4	0	16	0.023	0	0.031
.	19.01.15-23.46.10-1-395336	37	1	1	0	0	0	0	0	0	0	0	NA	NA	NA	10	9	165	165	492	0	0	0	0	0	0	0	0	0
.	19.01.15-23.46.13-1-395337	116	4	4	1	0	1	599	3	3	0	0	NA	NA	NA	40	48	172	173	516	89	154	356	0	0	14	0	0	0.027
.	19.01.15-23.46.15-1-395338	32	1	1	0	0	0	0	0	0	0	0	NA	NA	NA	13	11	166	166	492	0	0	0	0	0	0	0	0	0
.	19.01.15-23.46.17-1-395339	218	15	15	6	0	5	592	14	14	0	0	NA	NA	NA	72	41	172	170	512	87	150	355	34	8	27	0.198	0.047	0.053
.	19.01.15-23.46.21-1-395349	268	25	25	11	0	8	630	24	24	0	0	NA	NA	NA	70	85	182	184	532	96	168	366	36	8	51	0.198	0.043	0.096
.	19.01.15-23.46.24-1-395352	65	4	4	1	0	1	576	3	3	0	0	NA	NA	NA	22	22	167	167	501	84	148	344	0	3	4	0	0.018	0.008
.	19.01.15-23.46.25-1-395356	96	4	4	0	0	0	583	3	3	0	0	NA	NA	NA	29	30	171	172	500	83	154	346	4	0	2	0.023	0	0.004
.	19.01.15-23.46.27-1-395360	34	1	1	0	0	0	0	0	0	0	0	NA	NA	NA	10	10	164	165	494	0	0	0	0	1	0	0	0.006	0
.	19.01.15-23.46.29-1-395363	231	45	45	15	0	11	609	39	39	0	0	NA	NA	NA	66	59	177	174	521	91	157	361	38	35	56	0.215	0.201	0.107
.	19.01.15-23.46.30-1-395364	63	3	3	0	0	0	575	2	2	0	0	NA	NA	NA	28	30	173	167	503	86	147	342	2	11	0	0.012	0.066	0
.	19.01.15-23.46.30-1-395365	146	6	6	2	0	2	593	5	5	0	0	NA	NA	NA	40	46	173	173	513	86	154	353	2	0	15	0.012	0	0.029
.	19.01.15-23.46.32-1-395367	231	19	19	6	0	5	640	17	17	0	0	NA	NA	NA	70	93	171	178	557	86	157	397	9	4	36	0.053	0.022	0.065
.	19.01.15-23.46.38-1-395381	102	6	6	0	0	0	583	4	4	0	0	NA	NA	NA	27	35	169	172	507	83	154	346	6	5	4	0.036	0.029	0.008
.	19.01.15-23.46.43-1-395384	123	18	18	3	0	2	596	16	16	0	0	NA	NA	NA	34	41	168	171	515	83	154	359	22	3	24	0.131	0.018	0.047
.	19.01.15-23.46.45-1-395385	32	1	1	0	0	0	0	0	0	0	0	NA	NA	NA	12	12	166	163	496	0	0	0	0	0	0	0	0	0
.	19.01.15-23.46.46-1-395387	29	1	1	1	0	1	0	0	0	0	0	NA	NA	NA	7	11	164	165	495	0	0	0	0	0	2	0	0	0.004
.	19.01.15-23.46.54-1-395409	33	1	1	0	0	0	0	0	0	0	0	NA	NA	NA	13	10	165	165	493	0	0	0	1	0	0	0.006	0	0
.	19.01.15-23.46.54-1-395410	32	1	1	0	0	0	0	0	0	0	0	NA	NA	NA	16	9	165	164	493	0	0	0	0	0	1	0	0	0.002
.	19.01.15-23.46.56-1-395412	65	3	3	0	0	0	574	2	2	0	0	NA	NA	NA	25	30	168	165	510	81	145	348	0	0	10	0	0	0.02
.	19.01.15-23.46.56-1-395413	62	2	2	1	0	1	148	1	1	0	0	NA	NA	NA	19	13	167	165	494	25	47	76	0	1	3	0	0.006	0.006
.	19.01.15-23.46.57-1-395417	207	19	19	5	0	5	608	17	17	0	0	NA	NA	NA	69	63	181	173	522	97	148	363	18	8	40	0.099	0.046	0.077
.	19.01.15-23.47.02-1-395420	119	7	7	3	0	2	585	5	5	0	0	NA	NA	NA	29	30	170	172	501	86	152	347	8	0	9	0.047	0	0.018
.	19.01.15-23.47.05-1-395421	151	9	9	1	0	1	587	8	8	0	0	NA	NA	NA	44	45	177	172	509	87	152	348	2	9	6	0.011	0.052	0.012
.	19.01.15-23.47.09-1-395422	177	17	17	6	0	5	609	14	14	0	0	NA	NA	NA	44	58	173	176	522	87	157	365	24	7	30	0.139	0.04	0.057
.	19.01.15-23.47.12-1-395426	121	8	8	2	0	2	585	7	7	0	0	NA	NA	NA	47	37	168	173	509	84	151	350	14	17	2	0.083	0.098	0.004
.	19.01.15-23.47.16-1-395428	208	10	10	6	0	5	618	8	8	0	0	NA	NA	NA	68	75	178	181	529	92	161	365	21	13	10	0.118	0.072	0.019
.	19.01.15-23.47.21-1-395434	70	3	3	1	0	1	576	2	2	0	0	NA	NA	NA	28	23	168	167	501	84	150	342	0	0	8	0	0	0.016
.	19.01.15-23.47.22-1-395436	154	5	5	2	0	2	595	4	4	0	0	NA	NA	NA	46	48	170	172	519	85	154	356	3	2	8	0.018	0.012	0.015
.	19.01.15-23.47.26-1-395443	289	19	19	6	0	3	633	15	15	0	0	NA	NA	NA	94	85	177	185	536	95	164	374	47	21	26	0.266	0.114	0.049
.	19.01.15-23.47.35-1-395453	88	4	4	0	0	0	582	2	2	0	0	NA	NA	NA	20	31	170	169	505	85	150	347	0	4	3	0	0.024	0.006
.	19.01.15-23.47.36-1-395454	128	18	18	2	0	2	586	15	15	0	0	NA	NA	NA	47	35	171	171	506	85	152	349	15	4	26	0.088	0.023	0.051
.	19.01.15-23.47.36-1-395457	33	1	1	0	0	0	0	0	0	0	0	NA	NA	NA	11	9	165	166	491	0	0	0	0	1	0	0	0.006	0
.	19.01.15-23.47.37-1-395458	93	4	4	2	0	2	579	3	3	0	0	NA	NA	NA	29	34	169	171	507	81	153	345	6	9	1	0.036	0.053	0.002
.	19.01.15-23.47.37-1-395459	89	6	6	2	0	2	570	5	5	0	0	NA	NA	NA	38	31	176	167	501	86	148	336	10	3	4	0.057	0.018	0.008
.	19.01.15-23.47.39-1-395462	28	1	1	0	0	0	0	0	0	0	0	NA	NA	NA	5	8	163	164	494	0	0	0	0	0	0	0	0	0
.	19.01.15-23.47.40-1-395463	140	5	5	1	0	1	590	4	4	0	0	NA	NA	NA	45	45	176	175	507	89	154	347	5	3	2	0.028	0.017	0.004
.	19.01.15-23.47.41-1-395465	81	3	3	1	0	1	583	2	2	0	0	NA	NA	NA	26	29	167	169	506	83	149	351	2	4	6	0.012	0.024	0.012
.	19.01.15-23.47.41-1-395466	92	7	7	1	0	1	574	6	6	0	0	NA	NA	NA	23	26	167	165	507	83	145	346	2	6	2	0.012	0.036	0.004
.	19.01.15-23.47.51-1-395470	143	14	14	5	0	4	597	10	10	0	0	NA	NA	NA	33	42	173	169	513	87	150	360	22	0	26	0.127	0	0.051
.	19.01.15-23.47.53-1-395492	32	1	1	0	0	0	0	0	0	0	0	NA	NA	NA	11	12	164	166	495	0	0	0	0	0	2	0	0	0.004
.	19.01.15-23.47.55-1-395494	60	2	2	0	0	0	398	1	1	0	0	NA	NA	NA	11	21	169	165	500	60	97	241	0	2	0	0	0.012	0
.	19.01.15-23.47.56-1-395495	177	19	19	1	0	1	605	17	17	0	0	NA	NA	NA	45	54	168	176	523	84	158	363	8	15	21	0.048	0.085	0.04
.	19.01.15-23.47.56-1-395496	115	4	4	1	0	0	578	3	3	0	0	NA	NA	NA	36	24	168	169	500	83	151	344	9	0	3	0.054	0	0.006
.	19.01.15-23.47.57-1-395500	34	1	1	1	0	1	0	0	0	0	0	NA	NA	NA	10	15	165	167	496	0	0	0	0	0	1	0	0	0.002
.	19.01.15-23.47.58-1-395501	55	2	2	0	0	0	583	1	1	0	0	NA	NA	NA	24	29	170	167	505	82	152	349	5	0	1	0.029	0	0.002
.	19.01.15-23.48.00-1-395502	53	2	2	0	0	0	99	1	1	0	0	NA	NA	NA	15	18	165	169	497	16	26	57	0	0	5	0	0	0.01
.	19.01.15-23.48.04-1-395503	149	19	19	8	0	5	593	18	18	0	0	NA	NA	NA	51	46	173	173	513	89	153	351	27	4	27	0.156	0.023	0.053
.	19.01.15-23.48.12-1-395505	32	1	1	0	0	0	0	0	0	0	0	NA	NA	NA	8	11	163	165	496	0	0	0	0	1	0	0	0.006	0
.	19.01.15-23.48.12-1-395506	58	2	2	0	0	0	51	1	1	0	0	NA	NA	NA	22	19	167	165	500	5	13	33	4	0	1	0.024	0	0.002
.	19.01.15-23.48.12-1-395507	115	4	4	1	0	0	589	3	3	0	0	NA	NA	NA	26	33	171	167	508	86	152	351	0	2	6	0	0.012	0.012
.	19.01.15-23.48.14-1-395510	276	36	36	11	0	8	633	32	32	0	0	NA	NA	NA	89	80	182	175	536	99	155	379	51	8	75	0.28	0.046	0.14
.	19.01.15-23.48.18-1-395513	118	11	11	0	0	0	587	8	8	0	0	NA	NA	NA	32	31	169	169	506	87	148	352	4	1	22	0.024	0.006	0.043
.	19.01.15-23.48.21-1-395520	61	2	2	0	0	0	577	1	1	0	0	NA	NA	NA	21	21	170	166	498	85	149	343	2	3	0	0.012	0.018	0
.	19.01.15-23.48.22-1-395523	203	25	25	5	0	3	615	22	22	0	0	NA	NA	NA	73	67	175	178	527	89	154	372	15	28	30	0.086	0.157	0.057
.	19.01.15-23.48.26-1-395529	88	6	6	1	0	1	583	5	5	0	0	NA	NA	NA	21	31	167	170	507	83	150	350	8	6	2	0.048	0.035	0.004
.	19.01.15-23.48.28-1-395532	87	5	5	2	0	1	577	2	2	0	0	NA	NA	NA	25	31	174	167	503	85	151	341	0	0	13	0	0	0.026
.	19.01.15-23.48.29-1-395534	61	2	2	1	0	1	251	1	1	0	0	NA	NA	NA	18	14	167	164	496	38	62	151	0	0	2	0	0	0.004
.	19.01.15-23.48.34-1-395542	62	3	3	1	0	1	295	1	1	0	0	NA	NA	NA	15	19	165	168	499	46	73	176	0	2	6	0	0.012	0.012
.	19.01.15-23.48.40-1-395548	148	9	9	2	0	1	595	8	8	0	0	NA	NA	NA	47	43	172	166	518	86	145	364	4	4	16	0.023	0.024	0.031
.	19.01.15-23.48.41-1-395549	60	2	2	0	0	0	568	1	1	0	0	NA	NA	NA	21	18	167	164	500	81	144	343	0	0	10	0	0	0.02
.	19.01.15-23.48.42-1-395550	118	17	17	2	0	1	601	16	16	0	0	NA	NA	NA	25	47	169	173	518	83	158	360	29	16	28	0.172	0.092	0.054
.	19.01.15-23.48.45-1-395551	123	6	6	2	0	1	588	4	4	0	0	NA	NA	NA	36	41	171	175	508	86	155	347	0	9	12	0	0.051	0.024
.	19.01.15-23.48.45-1-395552	32	1	1	1	0	1	0	0	0	0	0	NA	NA	NA	14	7	163	164	493	0	0	0	0	1	0	0	0.006	0
.	19.01.15-23.48.47-1-395553	40	1	1	0	0	0	0	0	0	0	0	NA	NA	NA	9	15	167	165	496	0	0	0	0	0	1	0	0	0.002
.	19.01.15-23.48.48-1-395555	93	3	3	0	0	0	586	2	2	0	0	NA	NA	NA	23	33	173	166	507	87	149	350	1	0	5	0.006	0	0.01
.	19.01.15-23.48.51-1-395576	124	11	11	2	0	2	579	10	10	0	0	NA	NA	NA	44	34	167	172	508	80	150	349	5	5	14	0.03	0.029	0.028
.	19.01.15-23.48.54-1-395579	141	8	8	3	0	3	583	6	6	0	0	NA	NA	NA	46	36	169	167	513	82	147	354	17	0	21	0.101	0	0.041
.	19.01.15-23.49.02-1-395585	36	1	1	0	0	0	0	0	0	0	0	NA	NA	NA	12	20	168	166	499	0	0	0	2	0	0	0.012	0	0
.	19.01.15-23.49.03-1-395586	122	7	7	3	0	2	592	6	6	0	0	NA	NA	NA	28	38	169	170	512	84	153	355	6	5	8	0.036	0.029	0.016
.	19.01.15-23.49.04-1-395588	154	8	8	2	0	2	605	6	6	0	0	NA	NA	NA	46	54	172	170	525	88	151	366	16	2	4	0.093	0.012	0.008
.	19.01.15-23.49.05-1-395589	86	4	4	3	0	3	573	3	3	0	0	NA	NA	NA	48	23	168	169	499	78	153	342	0	5	9	0	0.03	0.018
.	19.01.15-23.49.07-1-395591	120	10	10	2	0	2	588	8	8	0	0	NA	NA	NA	41	41	172	168	514	86	150	352	0	5	17	0	0.03	0.033
.	19.01.15-23.49.10-1-395592	60	3	3	2	0	1	581	2	2	0	0	NA	NA	NA	26	36	172	164	513	84	144	353	6	0	5	0.035	0	0.01
.	19.01.15-23.49.13-1-395593	32	1	1	1	0	1	0	0	0	0	0	NA	NA	NA	11	12	165	166	494	0	0	0	0	0	1	0	0	0.002
.	19.01.15-23.49.19-1-395598	91	10	10	2	0	1	582	9	9	0	0	NA	NA	NA	31	27	167	170	503	83	154	345	2	4	16	0.012	0.024	0.032
.	19.01.15-23.49.19-1-395599	61	2	2	0	0	0	575	1	1	0	0	NA	NA	NA	25	24	168	169	500	81	150	344	13	0	0	0.077	0	0
.	19.01.15-23.49.22-1-395605	118	12	12	4	0	4	592	9	9	0	0	NA	NA	NA	32	42	174	166	515	88	148	356	15	4	9	0.086	0.024	0.017
.	19.01.15-23.49.25-1-395610	177	19	19	4	0	4	614	16	16	0	0	NA	NA	NA	44	62	174	172	529	91	155	368	26	3	28	0.149	0.017	0.053
.	19.01.15-23.49.26-1-395614	208	36	36	10	0	8	598	29	29	0	0	NA	NA	NA	60	54	171	172	524	84	152	362	45	7	49	0.263	0.041	0.094
.	19.01.15-23.49.32-1-395621	62	4	4	1	0	1	573	3	3	0	0	NA	NA	NA	25	23	168	169	499	82	149	342	0	6	5	0	0.036	0.01
.	19.01.15-23.49.33-1-395624	96	18	18	6	0	3	587	16	16	0	0	NA	NA	NA	34	36	170	169	510	85	149	353	24	19	18	0.141	0.112	0.035
.	19.01.15-23.49.35-1-395626	171	14	14	4	0	3	601	9	9	0	0	NA	NA	NA	53	60	171	178	524	85	157	359	21	9	15	0.123	0.051	0.029
.	19.01.15-23.49.38-1-395630	122	15	15	2	0	1	585	13	13	0	0	NA	NA	NA	45	37	170	171	509	85	153	347	19	6	21	0.112	0.035	0.041
.	19.01.15-23.49.40-1-395631	61	2	2	1	0	1	576	1	1	0	0	NA	NA	NA	34	33	168	167	511	84	148	344	0	2	2	0	0.012	0.004
.	19.01.15-23.49.44-1-395633	66	3	3	0	0	0	573	2	2	0	0	NA	NA	NA	16	18	165	168	498	81	148	344	0	0	11	0	0	0.022
.	19.01.15-23.49.48-1-395637	146	8	8	2	0	1	595	7	7	0	0	NA	NA	NA	47	45	175	171	512	90	152	353	11	13	9	0.063	0.076	0.018
.	19.01.15-23.49.57-1-395660	121	7	7	2	0	2	590	6	6	0	0	NA	NA	NA	27	38	174	168	509	87	151	352	0	4	18	0	0.024	0.035
.	19.01.15-23.50.00-1-395665	89	6	6	0	0	0	570	4	4	0	0	NA	NA	NA	35	27	169	167	504	83	147	340	1	9	9	0.006	0.054	0.018
.	19.01.15-23.50.05-1-395673	98	4	4	1	0	1	576	2	2	0	0	NA	NA	NA	23	21	165	169	500	82	147	347	1	5	4	0.006	0.03	0.008
.	19.01.15-23.50.05-1-395674	67	7	7	2	0	2	569	6	6	0	0	NA	NA	NA	28	21	166	165	503	81	145	343	1	1	21	0.006	0.006	0.042
.	19.01.15-23.50.07-1-395676	120	4	4	3	0	2	577	3	3	0	0	NA	NA	NA	30	26	170	171	498	87	149	341	5	6	0	0.029	0.035	0
.	19.01.15-23.50.10-1-395679	67	2	2	0	0	0	348	1	1	0	0	NA	NA	NA	17	17	166	167	497	47	89	212	0	0	3	0	0	0.006
.	19.01.15-23.50.10-1-395680	117	6	6	3	0	1	598	5	5	0	0	NA	NA	NA	36	44	174	168	515	88	153	357	6	0	10	0.034	0	0.019
.	19.01.15-23.50.15-1-395682	92	9	9	4	0	3	577	8	8	0	0	NA	NA	NA	52	30	168	168	507	84	144	349	13	0	18	0.077	0	0.036
.	19.01.15-23.50.20-1-395686	212	34	34	9	0	6	604	32	32	0	0	NA	NA	NA	53	49	177	171	514	93	152	359	63	4	49	0.356	0.023	0.095
.	19.01.15-23.50.21-1-395687	59	3	3	0	0	0	573	2	2	0	0	NA	NA	NA	23	22	166	167	502	82	148	343	2	0	8	0.012	0	0.016
.	19.01.15-23.50.21-1-395690	92	5	5	1	0	1	589	3	3	0	0	NA	NA	NA	36	44	173	172	512	87	154	348	13	5	4	0.075	0.029	0.008
.	19.01.15-23.50.22-1-395693	93	6	6	3	0	3	587	5	5	0	0	NA	NA	NA	28	32	169	168	508	86	152	349	18	0	6	0.107	0	0.012
.	19.01.15-23.50.23-1-395696	92	4	4	1	0	0	586	2	2	0	0	NA	NA	NA	24	29	168	170	504	85	153	348	0	2	12	0	0.012	0.024
.	19.01.15-23.50.24-1-395698	90	7	7	2	0	2	593	6	6	0	0	NA	NA	NA	23	38	171	171	509	87	154	352	2	5	11	0.012	0.029	0.022
.	19.01.15-23.50.29-1-395704	90	4	4	2	0	2	585	3	3	0	0	NA	NA	NA	28	33	168	169	509	83	151	351	0	3	5	0	0.018	0.01
.	19.01.15-23.50.36-1-395710	56	2	2	0	0	0	575	1	1	0	0	NA	NA	NA	25	26	167	168	504	81	149	345	0	0	8	0	0	0.016
.	19.01.15-23.50.36-1-395711	200	25	25	7	0	5	620	22	22	0	0	NA	NA	NA	61	68	177	178	526	92	158	370	43	16	52	0.243	0.09	0.099
.	19.01.15-23.50.41-1-395715	143	7	7	0	0	0	601	6	6	0	0	NA	NA	NA	38	53	171	168	527	86	149	366	8	0	7	0.047	0	0.013
.	19.01.15-23.50.41-1-395716	91	7	7	0	0	0	577	6	6	0	0	NA	NA	NA	26	34	167	173	507	80	152	345	9	3	2	0.054	0.017	0.004
.	19.01.15-23.50.43-1-395718	60	2	2	2	0	2	583	1	1	0	0	NA	NA	NA	23	30	169	168	506	82	151	350	1	3	0	0.006	0.018	0
.	19.01.15-23.50.45-1-395719	68	2	2	1	0	1	580	1	1	0	0	NA	NA	NA	22	30	167	173	503	84	153	343	5	0	3	0.03	0	0.006
.	19.01.15-23.50.46-1-395721	123	20	20	5	0	4	583	18	18	0	0	NA	NA	NA	35	34	167	169	511	81	149	353	26	10	41	0.156	0.059	0.08
.	19.01.15-23.50.49-1-395722	63	2	2	1	0	1	571	1	1	0	0	NA	NA	NA	32	23	168	165	503	81	148	342	7	0	1	0.042	0	0.002
.	19.01.15-23.50.56-1-395746	353	45	45	12	0	10	652	42	42	0	0	NA	NA	NA	106	107	182	183	555	95	163	394	66	29	68	0.363	0.158	0.123
.	19.01.15-23.50.58-1-395752	63	2	2	0	0	0	299	1	1	0	0	NA	NA	NA	15	12	166	164	495	45	86	168	0	0	2	0	0	0.004
.	19.01.15-23.50.59-1-395753	117	8	8	4	0	2	598	7	7	0	0	NA	NA	NA	29	44	173	171	513	88	153	357	6	9	7	0.035	0.053	0.014
.	19.01.15-23.51.02-1-395756	36	1	1	0	0	0	0	0	0	0	0	NA	NA	NA	14	6	164	165	490	0	0	0	0	0	0	0	0	0
.	19.01.15-23.51.03-1-395757	121	8	8	3	0	3	589	7	7	0	0	NA	NA	NA	37	40	168	170	515	85	152	352	15	7	10	0.089	0.041	0.019
.	19.01.15-23.51.04-1-395758	217	29	29	8	0	6	618	28	28	0	0	NA	NA	NA	65	65	175	176	527	89	160	369	36	13	54	0.206	0.074	0.102
.	19.01.15-23.51.09-1-395761	96	4	4	1	0	1	597	3	3	0	0	NA	NA	NA	33	49	172	174	516	85	158	354	0	0	5	0	0	0.01
.	19.01.15-23.51.15-1-395763	63	2	2	0	0	0	447	0	0	0	0	NA	NA	NA	20	19	165	169	498	62	114	271	0	0	3	0	0	0.006
.	19.01.15-23.51.20-1-395769	34	1	1	0	0	0	0	0	0	0	0	NA	NA	NA	8	7	163	164	493	0	0	0	0	0	1	0	0	0.002
.	19.01.15-23.51.23-1-395775	34	1	1	0	0	0	0	0	0	0	0	NA	NA	NA	9	10	165	164	494	0	0	0	0	3	0	0	0.018	0
.	19.01.15-23.51.26-1-395778	31	1	1	0	0	0	0	0	0	0	0	NA	NA	NA	7	11	167	165	492	0	0	0	0	0	2	0	0	0.004
.	19.01.15-23.51.29-1-395782	94	5	5	3	0	3	587	3	3	0	0	NA	NA	NA	35	32	173	168	504	90	148	349	0	6	6	0	0.036	0.012
.	19.01.15-23.51.29-1-395784	236	38	38	9	0	5	629	34	34	0	0	NA	NA	NA	73	84	181	179	537	94	160	375	65	31	54	0.359	0.173	0.101
.	19.01.15-23.51.29-1-395785	257	43	43	11	0	7	632	37	37	0	0	NA	NA	NA	84	91	179	174	551	91	156	385	41	12	71	0.229	0.069	0.129
.	19.01.15-23.51.31-1-395786	124	10	10	1	0	1	570	8	8	0	0	NA	NA	NA	42	23	166	166	504	82	147	341	14	3	11	0.084	0.018	0.022
.	19.01.15-23.51.31-1-395787	67	2	2	1	0	1	568	1	1	0	0	NA	NA	NA	19	19	166	165	501	81	147	340	0	0	1	0	0	0.002
.	19.01.15-23.51.33-1-395789	148	14	14	4	0	4	575	10	10	0	0	NA	NA	NA	63	35	168	171	509	81	148	346	18	2	20	0.107	0.012	0.039
.	19.01.15-23.51.43-1-395796	143	16	16	4	0	3	597	15	15	0	0	NA	NA	NA	53	45	171	174	513	87	158	352	19	12	33	0.111	0.069	0.064
.	19.01.15-23.51.54-1-395819	36	1	1	0	0	0	0	0	0	0	0	NA	NA	NA	10	14	166	166	495	0	0	0	0	0	0	0	0	0
.	19.01.15-23.51.56-1-395820	36	1	1	0	0	0	0	0	0	0	0	NA	NA	NA	10	16	165	165	499	0	0	0	0	0	5	0	0	0.01
.	19.01.15-23.51.57-1-395824	154	12	12	6	0	3	600	10	10	0	0	NA	NA	NA	57	53	173	173	520	87	154	359	22	1	16	0.127	0.006	0.031
.	19.01.15-23.51.58-1-395825	182	26	26	8	0	7	587	24	24	0	0	NA	NA	NA	61	41	172	170	512	85	149	353	35	7	44	0.203	0.041	0.086
.	19.01.15-23.51.59-1-395827	90	5	5	2	0	2	582	4	4	0	0	NA	NA	NA	41	32	171	173	501	85	155	342	7	0	8	0.041	0	0.016
.	19.01.15-23.52.07-1-395832	261	38	38	11	0	6	622	34	34	0	0	NA	NA	NA	78	68	179	179	523	95	161	366	75	25	61	0.419	0.14	0.117
.	19.01.15-23.52.08-1-395833	57	2	2	1	0	1	0	1	1	0	0	NA	NA	NA	21	12	166	166	493	0	0	0	0	0	2	0	0	0.004
.	19.01.15-23.52.11-1-395834	206	38	38	7	0	6	612	35	35	0	0	NA	NA	NA	52	60	177	174	522	93	152	367	58	36	39	0.328	0.207	0.075
.	19.01.15-23.52.17-1-395836	64	2	2	0	0	0	354	1	1	0	0	NA	NA	NA	15	12	167	164	494	47	89	218	0	0	2	0	0	0.004
.	19.01.15-23.52.18-1-395837	96	11	11	3	0	3	573	10	10	0	0	NA	NA	NA	34	24	165	168	504	79	151	343	20	9	13	0.121	0.054	0.026
.	19.01.15-23.52.19-1-395842	315	42	42	12	0	11	653	39	39	0	0	NA	NA	NA	114	109	188	178	556	101	157	395	47	21	71	0.25	0.118	0.128
.	19.01.15-23.52.31-1-395854	142	7	7	1	0	1	592	4	4	0	0	NA	NA	NA	39	38	173	172	506	88	154	350	8	0	18	0.046	0	0.036
.	19.01.15-23.52.37-1-395863	88	7	7	1	0	1	590	5	5	0	0	NA	NA	NA	35	37	172	171	507	87	153	350	15	6	1	0.087	0.035	0.002
.	19.01.15-23.52.56-1-395887	64	3	3	0	0	0	495	2	2	0	0	NA	NA	NA	19	13	165	166	495	70	123	302	0	4	0	0	0.024	0
.	19.01.15-23.53.01-1-395892	94	6	6	2	0	2	596	3	3	0	0	NA	NA	NA	23	42	174	169	512	88	151	357	7	9	10	0.04	0.053	0.02
.	19.01.15-23.53.02-1-395903	83	8	8	1	0	1	579	7	7	0	0	NA	NA	NA	32	30	172	168	503	86	149	344	3	7	7	0.017	0.042	0.014
.	19.01.15-23.53.06-1-395904	33	1	1	0	0	0	0	0	0	0	0	NA	NA	NA	11	15	163	168	497	0	0	0	0	0	0	0	0	0
.	19.01.15-23.53.13-1-395907	152	22	22	5	0	5	581	20	20	0	0	NA	NA	NA	48	38	168	172	511	83	149	349	18	23	32	0.107	0.134	0.063
.	19.01.15-23.53.13-1-395908	168	21	21	7	0	5	586	18	18	0	0	NA	NA	NA	53	35	168	170	510	85	150	351	27	17	23	0.161	0.1	0.045
.	19.01.15-23.53.24-1-395917	244	39	39	10	0	7	605	38	38	0	0	NA	NA	NA	72	59	169	180	523	84	158	363	62	10	60	0.367	0.056	0.115
.	19.01.15-23.53.35-1-395928	65	3	3	0	0	0	574	2	2	0	0	NA	NA	NA	26	29	169	168	505	82	149	343	0	0	7	0	0	0.014
.	19.01.15-23.53.38-1-395932	144	18	18	4	0	4	607	14	14	0	0	NA	NA	NA	45	61	170	174	530	86	154	367	20	3	29	0.118	0.017	0.055
.	19.01.15-23.53.54-1-395954	64	2	2	0	0	0	246	1	1	0	0	NA	NA	NA	21	22	171	169	495	37	58	151	1	0	1	0.006	0	0.002
.	19.01.15-23.53.57-1-395959	174	18	18	5	0	4	593	17	17	0	0	NA	NA	NA	69	46	179	169	511	95	147	351	28	10	28	0.156	0.059	0.055
.	19.01.15-23.54.00-1-395960	88	4	4	2	0	1	579	3	3	0	0	NA	NA	NA	35	28	168	172	501	85	154	340	5	0	11	0.03	0	0.022
.	19.01.15-23.54.12-1-395963	149	10	10	3	0	3	594	7	7	0	0	NA	NA	NA	38	41	167	172	515	84	154	356	3	11	2	0.018	0.064	0.004
.	19.01.15-23.54.12-1-395964	159	14	14	6	0	5	602	13	13	0	0	NA	NA	NA	49	56	177	176	516	90	153	359	32	23	17	0.181	0.131	0.033
.	19.01.15-23.54.16-1-395966	92	3	3	1	0	1	597	2	2	0	0	NA	NA	NA	25	39	171	170	511	87	154	356	2	0	5	0.012	0	0.01
.	19.01.15-23.54.25-1-395980	144	18	18	2	0	2	598	15	15	0	0	NA	NA	NA	46	46	177	175	507	91	157	350	11	28	22	0.062	0.16	0.043
.	19.01.15-23.54.42-1-395991	92	7	7	2	0	1	582	6	6	0	0	NA	NA	NA	35	33	167	169	510	80	151	351	15	0	11	0.09	0	0.022
.	19.01.15-23.54.48-1-395994	146	9	9	1	0	1	600	7	7	0	0	NA	NA	NA	54	60	177	173	523	89	156	355	8	0	19	0.045	0	0.036
.	19.01.15-23.54.58-1-396018	120	12	12	5	0	5	595	10	10	0	0	NA	NA	NA	35	47	175	168	517	89	148	358	5	17	23	0.029	0.101	0.044
.	19.01.15-23.54.59-1-396019	151	7	7	1	0	1	586	5	5	0	0	NA	NA	NA	37	44	177	169	511	87	150	349	7	4	6	0.04	0.024	0.012
.	19.01.15-23.55.01-1-396020	86	4	4	0	0	0	589	2	2	0	0	NA	NA	NA	26	40	170	170	513	86	153	350	0	0	8	0	0	0.016
.	19.01.15-23.55.02-1-396021	148	14	14	2	0	1	590	12	12	0	0	NA	NA	NA	30	38	170	173	508	84	156	350	11	7	29	0.065	0.04	0.057
.	19.01.15-23.55.07-1-396022	148	5	5	3	0	2	604	4	4	0	0	NA	NA	NA	42	53	170	176	520	86	156	362	0	2	14	0	0.011	0.027
.	19.01.15-23.55.12-1-396024	32	1	1	0	0	0	0	0	0	0	0	NA	NA	NA	9	9	163	165	494	0	0	0	0	0	2	0	0	0.004
.	19.01.15-23.55.14-1-396026	31	1	1	0	0	0	0	0	0	0	0	NA	NA	NA	7	8	163	166	492	0	0	0	2	0	0	0.012	0	0
.	19.01.15-23.55.17-1-396028	117	9	9	1	0	1	586	8	8	0	0	NA	NA	NA	33	39	174	170	508	87	152	347	2	5	11	0.011	0.029	0.022
.	19.01.15-23.55.21-1-396033	35	1	1	1	0	1	0	0	0	0	0	NA	NA	NA	13	14	166	164	497	0	0	0	0	2	0	0	0.012	0
.	19.01.15-23.55.24-1-396036	60	2	2	0	0	0	577	1	1	0	0	NA	NA	NA	17	24	166	167	504	83	147	347	4	0	5	0.024	0	0.01
.	19.01.15-23.55.24-1-396038	59	3	3	0	0	0	146	2	2	0	0	NA	NA	NA	19	23	165	169	502	22	32	92	1	0	3	0.006	0	0.006
.	19.01.15-23.55.25-1-396040	84	5	5	1	0	0	578	3	3	0	0	NA	NA	NA	38	28	167	168	506	82	151	345	5	0	15	0.03	0	0.03
.	19.01.15-23.55.28-1-396045	58	2	2	1	0	1	568	1	1	0	0	NA	NA	NA	32	19	166	167	499	83	148	337	0	2	1	0	0.012	0.002
.	19.01.15-23.55.29-1-396046	35	1	1	0	0	0	0	0	0	0	0	NA	NA	NA	11	13	165	166	495	0	0	0	0	0	6	0	0	0.012
.	19.01.15-23.55.31-1-396048	121	13	13	2	0	2	582	12	12	0	0	NA	NA	NA	41	35	166	173	509	79	153	350	7	0	34	0.042	0	0.067
.	19.01.15-23.55.32-1-396049	88	3	3	0	0	0	587	2	2	0	0	NA	NA	NA	21	33	170	173	503	87	154	346	4	3	3	0.024	0.017	0.006
.	19.01.15-23.55.35-1-396051	126	6	6	2	0	2	584	5	5	0	0	NA	NA	NA	55	44	169	175	513	85	152	347	6	1	4	0.036	0.006	0.008
.	19.01.15-23.55.35-1-396053	38	1	1	1	0	1	0	0	0	0	0	NA	NA	NA	12	18	167	166	498	0	0	0	0	2	0	0	0.012	0
.	19.01.15-23.55.37-1-396057	60	2	2	1	0	1	446	1	1	0	0	NA	NA	NA	21	12	164	165	496	70	120	256	3	0	1	0.018	0	0.002
.	19.01.15-23.55.38-1-396058	145	14	14	5	0	4	590	13	13	0	0	NA	NA	NA	43	38	167	171	513	80	153	357	16	12	15	0.096	0.07	0.029
.	19.01.15-23.55.38-1-396060	36	1	1	1	0	1	0	0	0	0	0	NA	NA	NA	8	9	167	165	490	0	0	0	0	0	0	0	0	0
.	19.01.15-23.55.41-1-396063	92	9	9	1	0	1	582	7	7	0	0	NA	NA	NA	24	27	167	171	502	84	153	345	19	0	16	0.114	0	0.032
.	19.01.15-23.55.41-1-396064	34	1	1	1	0	1	0	0	0	0	0	NA	NA	NA	13	16	166	168	495	0	0	0	0	0	1	0	0	0.002
.	19.01.15-23.55.42-1-396065	121	5	5	1	0	1	592	4	4	0	0	NA	NA	NA	36	44	171	172	514	85	150	357	1	3	5	0.006	0.017	0.01
.	19.01.15-23.55.44-1-396068	414	26	26	8	0	5	655	21	21	0	0	NA	NA	NA	109	103	176	186	554	92	169	394	63	13	29	0.358	0.07	0.052
.	19.01.15-23.55.48-1-396071	67	4	4	1	0	1	576	1	1	0	0	NA	NA	NA	32	28	169	167	505	82	148	346	4	0	8	0.024	0	0.016
.	19.01.15-23.55.49-1-396073	35	1	1	0	0	0	0	0	0	0	0	NA	NA	NA	11	11	168	164	492	0	0	0	0	0	3	0	0	0.006
.	19.01.15-23.55.53-1-396090	113	14	14	1	0	1	580	12	12	0	0	NA	NA	NA	35	29	167	166	509	84	148	348	0	9	19	0	0.054	0.037
.	19.01.15-23.55.54-1-396091	31	1	1	0	0	0	0	0	0	0	0	NA	NA	NA	7	7	164	165	491	0	0	0	0	2	0	0	0.012	0
.	19.01.15-23.55.55-1-396092	88	5	5	2	0	1	572	4	4	0	0	NA	NA	NA	30	22	166	166	503	81	149	342	7	0	10	0.042	0	0.02
.	19.01.15-23.55.56-1-396097	91	5	5	1	0	1	585	3	3	0	0	NA	NA	NA	23	28	167	169	505	83	151	351	0	0	9	0	0	0.018
.	19.01.15-23.56.00-1-396103	378	35	35	9	0	5	644	33	33	0	0	NA	NA	NA	107	95	179	185	544	95	167	382	58	14	50	0.324	0.076	0.092
.	19.01.15-23.56.04-1-396104	59	2	2	0	0	0	156	1	1	0	0	NA	NA	NA	23	24	171	166	500	19	55	82	0	0	6	0	0	0.012
.	19.01.15-23.56.06-1-396108	62	2	2	0	0	0	448	1	1	0	0	NA	NA	NA	21	20	164	169	500	61	120	267	0	0	5	0	0	0.01
.	19.01.15-23.56.07-1-396110	205	27	27	8	0	6	608	24	24	0	0	NA	NA	NA	57	56	172	178	519	86	160	362	32	3	46	0.186	0.017	0.089
.	19.01.15-23.56.12-1-396112	95	12	12	5	0	4	571	11	11	0	0	NA	NA	NA	45	28	174	169	498	85	147	339	10	2	23	0.057	0.012	0.046
.	19.01.15-23.56.12-1-396113	60	2	2	0	0	0	577	1	1	0	0	NA	NA	NA	22	21	166	169	499	81	150	346	0	5	2	0	0.03	0.004
.	19.01.15-23.56.12-1-396114	115	14	14	3	0	3	583	13	13	0	0	NA	NA	NA	45	33	169	172	505	86	152	345	8	8	27	0.047	0.047	0.053
.	19.01.15-23.56.16-1-396115	34	1	1	0	0	0	0	0	0	0	0	NA	NA	NA	12	5	165	163	490	0	0	0	0	0	2	0	0	0.004
.	19.01.15-23.56.18-1-396119	32	1	1	1	0	1	0	0	0	0	0	NA	NA	NA	9	12	165	165	495	0	0	0	0	0	1	0	0	0.002
.	19.01.15-23.56.18-1-396120	266	27	27	8	0	5	616	25	25	0	0	NA	NA	NA	90	76	178	184	527	91	158	367	34	14	65	0.191	0.076	0.123
.	19.01.15-23.56.20-1-396124	35	1	1	0	0	0	0	0	0	0	0	NA	NA	NA	8	3	163	165	488	0	0	0	0	0	0	0	0	0
.	19.01.15-23.56.23-1-396127	94	5	5	2	0	2	576	4	4	0	0	NA	NA	NA	19	24	168	164	505	82	146	348	8	0	10	0.048	0	0.02
.	19.01.15-23.56.27-1-396134	118	5	5	0	0	0	586	4	4	0	0	NA	NA	NA	37	38	167	171	513	83	147	356	0	7	9	0	0.041	0.018
.	19.01.15-23.56.34-1-396142	169	21	21	4	0	3	601	19	19	0	0	NA	NA	NA	74	60	174	173	526	89	149	363	31	7	19	0.178	0.04	0.036
.	19.01.15-23.56.41-1-396150	62	2	2	0	0	0	299	1	1	0	0	NA	NA	NA	16	18	164	164	503	42	75	182	0	2	1	0	0.012	0.002
.	19.01.15-23.56.41-1-396151	208	25	25	3	0	2	626	18	18	0	0	NA	NA	NA	72	82	182	176	537	96	158	372	23	28	23	0.126	0.159	0.043
.	19.01.15-23.56.44-1-396154	35	1	1	1	0	1	0	0	0	0	0	NA	NA	NA	20	10	166	164	493	0	0	0	0	0	2	0	0	0.004
.	19.01.15-23.56.48-1-396158	170	9	9	2	0	2	606	8	8	0	0	NA	NA	NA	47	55	173	174	521	90	154	362	4	6	21	0.023	0.034	0.04
.	19.01.15-23.56.49-1-396160	36	1	1	0	0	0	0	0	0	0	0	NA	NA	NA	7	19	172	165	495	0	0	0	0	0	1	0	0	0.002
.	19.01.15-23.56.51-1-396161	37	1	1	0	0	0	0	0	0	0	0	NA	NA	NA	14	7	166	163	491	0	0	0	0	0	1	0	0	0.002
.	19.01.15-23.56.52-1-396177	149	16	16	7	0	6	587	15	15	0	0	NA	NA	NA	39	39	171	177	504	87	156	344	12	20	33	0.07	0.113	0.065
.	19.01.15-23.56.52-1-396178	118	11	11	3	0	2	585	7	7	0	0	NA	NA	NA	37	32	172	171	502	88	152	345	4	2	25	0.023	0.012	0.05
.	19.01.15-23.56.54-1-396185	36	1	1	0	0	0	0	0	0	0	0	NA	NA	NA	12	18	166	166	499	0	0	0	0	0	0	0	0	0
.	19.01.15-23.56.58-1-396190	61	3	3	0	0	0	579	2	2	0	0	NA	NA	NA	28	33	173	168	505	86	145	348	0	4	7	0	0.024	0.014
.	19.01.15-23.57.01-1-396192	64	2	2	0	0	0	547	1	1	0	0	NA	NA	NA	17	9	164	165	493	79	144	324	0	1	0	0	0.006	0
.	19.01.15-23.57.12-1-396196	124	10	10	2	0	2	584	9	9	0	0	NA	NA	NA	40	31	165	169	510	81	148	355	14	0	25	0.085	0	0.049
.	19.01.15-23.57.17-1-396198	179	22	22	4	0	3	587	17	17	0	0	NA	NA	NA	53	37	167	170	513	78	152	357	29	13	19	0.174	0.076	0.037
.	19.01.15-23.57.23-1-396207	36	1	1	1	0	1	0	0	0	0	0	NA	NA	NA	10	3	163	164	489	0	0	0	0	0	1	0	0	0.002
.	19.01.15-23.57.26-1-396211	89	6	6	1	0	1	580	5	5	0	0	NA	NA	NA	26	27	170	164	506	86	145	349	1	6	9	0.006	0.037	0.018
.	19.01.15-23.57.29-1-396215	33	1	1	0	0	0	0	0	0	0	0	NA	NA	NA	7	6	164	165	490	0	0	0	0	0	0	0	0	0
.	19.01.15-23.57.30-1-396218	120	28	28	6	0	6	588	26	26	0	0	NA	NA	NA	22	38	168	168	515	85	147	356	7	15	54	0.042	0.089	0.105
.	19.01.15-23.57.31-1-396219	61	2	2	0	0	0	589	1	1	0	0	NA	NA	NA	24	36	177	168	504	92	149	348	1	0	2	0.006	0	0.004
.	19.01.15-23.57.31-1-396220	59	2	2	0	0	0	353	1	1	0	0	NA	NA	NA	17	15	165	167	496	52	99	202	0	1	2	0	0.006	0.004
.	19.01.15-23.57.33-1-396224	60	3	3	1	0	1	580	2	2	0	0	NA	NA	NA	16	23	166	166	504	84	148	348	2	5	3	0.012	0.03	0.006
.	19.01.15-23.57.40-1-396231	119	6	6	3	0	2	576	5	5	0	0	NA	NA	NA	34	28	168	167	506	83	145	348	7	7	3	0.042	0.042	0.006
.	19.01.15-23.57.40-1-396232	94	4	4	1	0	1	590	3	3	0	0	NA	NA	NA	26	34	168	172	507	85	154	351	0	0	16	0	0	0.032
.	19.01.15-23.57.42-1-396233	64	2	2	0	0	0	574	1	1	0	0	NA	NA	NA	33	21	169	168	497	84	148	342	3	0	1	0.018	0	0.002
.	19.01.15-23.57.44-1-396235	95	8	8	1	0	0	591	6	6	0	0	NA	NA	NA	30	40	171	172	510	88	152	351	15	2	8	0.088	0.012	0.016
.	19.01.15-23.57.47-1-396239	67	4	4	1	0	1	581	3	3	0	0	NA	NA	NA	22	28	167	168	506	83	151	347	0	0	10	0	0	0.02
.	19.01.15-23.57.48-1-396240	35	1	1	0	0	0	0	0	0	0	0	NA	NA	NA	12	10	164	166	493	0	0	0	0	0	1	0	0	0.002
.	19.01.15-23.57.51-1-396241	115	15	15	9	0	5	595	11	11	0	0	NA	NA	NA	40	48	172	176	513	86	157	352	16	14	15	0.093	0.08	0.029
.	19.01.15-23.57.54-1-396258	87	4	4	1	0	1	580	3	3	0	0	NA	NA	NA	20	28	171	168	502	82	150	348	3	0	6	0.018	0	0.012
.	19.01.15-23.57.54-1-396259	56	2	2	0	0	0	196	1	1	0	0	NA	NA	NA	15	14	164	165	498	33	53	110	0	0	1	0	0	0.002
.	19.01.15-23.57.56-1-396260	148	7	7	3	0	1	595	6	6	0	0	NA	NA	NA	42	43	170	174	512	89	156	350	4	4	13	0.024	0.023	0.025
.	19.01.15-23.57.59-1-396270	88	8	8	2	0	2	582	7	7	0	0	NA	NA	NA	37	32	173	168	504	86	149	347	0	10	19	0	0.06	0.038
.	19.01.15-23.58.03-1-396271	96	6	6	2	0	1	588	4	4	0	0	NA	NA	NA	38	37	172	169	509	85	152	351	0	0	19	0	0	0.037
.	19.01.15-23.58.03-1-396272	150	5	5	3	0	2	591	4	4	0	0	NA	NA	NA	60	45	169	174	515	84	154	353	0	5	18	0	0.029	0.035
.	19.01.15-23.58.04-1-396273	34	1	1	1	0	1	0	0	0	0	0	NA	NA	NA	11	11	166	164	494	0	0	0	0	0	2	0	0	0.004
.	19.01.15-23.58.07-1-396276	67	3	3	1	0	1	578	2	2	0	0	NA	NA	NA	20	23	169	170	497	87	150	341	5	0	7	0.03	0	0.014
.	19.01.15-23.58.09-1-396280	113	9	9	1	0	1	578	7	7	0	0	NA	NA	NA	39	31	170	172	502	84	153	341	6	6	12	0.035	0.035	0.024
.	19.01.15-23.58.14-1-396286	58	2	2	1	0	1	50	1	1	0	0	NA	NA	NA	14	16	164	168	497	6	11	33	0	1	1	0	0.006	0.002
.	19.01.15-23.58.15-1-396288	145	7	7	2	0	1	589	6	6	0	0	NA	NA	NA	38	38	169	171	511	86	152	351	13	0	6	0.077	0	0.012
.	19.01.15-23.58.16-1-396290	36	1	1	0	0	0	0	0	0	0	0	NA	NA	NA	10	13	166	164	496	0	0	0	0	0	2	0	0	0.004
.	19.01.15-23.58.20-1-396295	231	15	15	5	0	4	631	13	13	0	0	NA	NA	NA	71	81	169	182	543	86	165	380	28	4	18	0.166	0.022	0.033
.	19.01.15-23.58.20-1-396296	375	34	34	9	0	7	659	31	31	0	0	NA	NA	NA	102	113	187	192	547	101	173	385	61	22	42	0.326	0.115	0.077
.	19.01.15-23.58.20-1-396297	178	33	33	6	0	3	605	32	32	0	0	NA	NA	NA	52	60	179	177	517	92	155	358	35	11	34	0.196	0.062	0.066
.	19.01.15-23.58.21-1-396299	179	12	12	1	0	1	597	10	10	0	0	NA	NA	NA	40	44	171	173	513	87	154	356	0	9	14	0	0.052	0.027
.	19.01.15-23.58.21-1-396301	33	1	1	1	0	1	0	0	0	0	0	NA	NA	NA	7	9	164	165	493	0	0	0	0	0	0	0	0	0
.	19.01.15-23.58.23-1-396304	64	3	3	1	0	1	450	2	2	0	0	NA	NA	NA	9	15	166	165	497	61	118	271	0	0	2	0	0	0.004
.	19.01.15-23.58.23-1-396305	123	8	8	2	0	2	586	7	7	0	0	NA	NA	NA	32	40	172	170	511	85	149	352	10	0	12	0.058	0	0.023
.	19.01.15-23.58.31-1-396316	90	5	5	1	0	1	580	4	4	0	0	NA	NA	NA	33	27	166	165	509	83	143	354	0	4	8	0	0.024	0.016
.	19.01.15-23.58.35-1-396323	147	17	17	8	0	6	584	16	16	0	0	NA	NA	NA	52	47	172	171	517	87	147	350	17	22	18	0.099	0.129	0.035
.	19.01.15-23.58.36-1-396325	88	3	3	0	0	0	575	2	2	0	0	NA	NA	NA	26	25	166	168	504	81	150	344	2	4	4	0.012	0.024	0.008
.	19.01.15-23.58.46-1-396328	63	2	2	0	0	0	582	1	1	0	0	NA	NA	NA	27	29	166	169	507	80	151	351	0	0	6	0	0	0.012
.	19.01.15-23.58.52-1-396345	34	1	1	1	0	1	0	0	0	0	0	NA	NA	NA	8	12	165	164	496	0	0	0	0	0	1	0	0	0.002
.	19.01.15-23.58.54-1-396350	30	1	1	0	0	0	0	0	0	0	0	NA	NA	NA	5	7	164	163	493	0	0	0	0	0	2	0	0	0.004
.	19.01.15-23.58.54-1-396352	235	33	33	5	0	3	610	29	29	0	0	NA	NA	NA	54	62	179	176	520	93	158	359	58	3	38	0.324	0.017	0.073
.	19.01.15-23.58.55-1-396354	95	5	5	1	0	1	573	4	4	0	0	NA	NA	NA	52	31	168	169	507	82	148	343	4	1	15	0.024	0.006	0.03
.	19.01.15-23.59.00-1-396359	118	12	12	4	0	3	581	10	10	0	0	NA	NA	NA	51	31	168	171	505	83	150	348	12	12	15	0.071	0.07	0.03
.	19.01.15-23.59.07-1-396360	116	20	20	6	0	5	584	17	17	0	0	NA	NA	NA	31	27	165	167	508	84	149	351	4	24	16	0.024	0.144	0.031
.	19.01.15-23.59.10-1-396362	58	2	2	1	0	1	153	1	1	0	0	NA	NA	NA	11	17	168	164	498	21	44	88	0	0	3	0	0	0.006
.	19.01.15-23.59.18-1-396365	175	9	9	2	0	2	596	6	6	0	0	NA	NA	NA	53	47	170	173	517	86	152	358	5	1	16	0.029	0.006	0.031
.	19.01.15-23.59.21-1-396368	172	22	22	5	0	4	593	19	19	0	0	NA	NA	NA	60	44	171	176	510	87	158	348	30	9	26	0.175	0.051	0.051
.	19.01.15-23.59.22-1-396370	90	8	8	3	0	1	584	7	7	0	0	NA	NA	NA	30	30	174	171	498	88	156	340	12	3	13	0.069	0.018	0.026
.	19.01.15-23.59.22-1-396371	34	1	1	1	0	1	0	0	0	0	0	NA	NA	NA	17	13	167	167	492	0	0	0	6	0	0	0.036	0	0
.	19.01.15-23.59.22-1-396373	85	3	3	0	0	0	572	2	2	0	0	NA	NA	NA	29	19	166	169	497	79	150	343	0	1	4	0	0.006	0.008
.	19.01.15-23.59.25-1-396379	148	8	8	2	0	2	594	7	7	0	0	NA	NA	NA	54	46	173	170	516	86	152	356	7	6	15	0.04	0.035	0.029
.	19.01.15-23.59.35-1-396387	145	9	9	3	0	3	590	8	8	0	0	NA	NA	NA	45	42	171	169	515	86	149	355	10	2	14	0.058	0.012	0.027
.	19.01.15-23.59.38-1-396390	209	12	12	3	0	2	596	11	11	0	0	NA	NA	NA	61	50	172	175	516	85	153	358	15	4	15	0.087	0.023	0.029
.	19.01.15-23.59.44-1-396392	154	26	26	8	0	7	595	25	25	0	0	NA	NA	NA	51	47	168	172	520	83	154	358	43	2	37	0.256	0.012	0.071
.	19.01.15-23.59.48-1-396393	37	1	1	0	0	0	0	0	0	0	0	NA	NA	NA	12	11	164	166	494	0	0	0	0	0	1	0	0	0.002
.	19.01.15-23.59.51-1-396395	61	2	2	0	0	0	153	1	1	0	0	NA	NA	NA	15	25	167	168	503	20	50	83	0	0	3	0	0	0.006
.	19.01.15-23.59.52-1-396411	88	8	8	1	0	1	584	6	6	0	0	NA	NA	NA	23	28	171	167	503	88	147	349	20	1	2	0.117	0.006	0.004
.	19.01.15-23.59.56-1-396414	66	3	3	0	0	0	576	2	2	0	0	NA	NA	NA	14	19	167	166	499	83	149	344	1	0	2	0.006	0	0.004
.	19.01.15-23.59.58-1-396419	32	1	1	0	0	0	0	0	0	0	0	NA	NA	NA	8	12	166	165	494	0	0	0	0	0	1	0	0	0.002
.	19.01.15-23.59.59-1-396424	98	12	12	2	0	2	590	11	11	0	0	NA	NA	NA	34	41	171	177	506	83	159	348	4	21	13	0.023	0.119	0.026
.	19.01.16-00.00.01-1-396425	203	9	9	2	0	2	600	7	7	0	0	NA	NA	NA	67	52	175	171	519	88	153	359	9	5	8	0.051	0.029	0.015
.	19.01.16-00.00.01-1-396430	88	9	9	3	0	3	583	8	8	0	0	NA	NA	NA	40	38	168	174	509	80	155	348	2	4	13	0.012	0.023	0.026
.	19.01.16-00.00.04-1-396432	91	3	3	0	0	0	570	1	1	0	0	NA	NA	NA	37	21	167	168	499	80	147	343	0	2	1	0	0.012	0.002
.	19.01.16-00.00.06-1-396433	201	16	16	4	0	3	603	14	14	0	0	NA	NA	NA	46	54	182	167	518	94	147	362	14	2	16	0.077	0.012	0.031
.	19.01.16-00.00.10-1-396437	92	4	4	3	0	2	598	3	3	0	0	NA	NA	NA	30	45	172	173	513	88	155	355	0	0	11	0	0	0.021
.	19.01.16-00.00.11-1-396438	154	8	8	1	0	1	596	6	6	0	0	NA	NA	NA	48	49	170	171	521	87	147	362	6	2	9	0.035	0.012	0.017
.	19.01.16-00.00.17-1-396442	88	5	5	1	0	1	576	4	4	0	0	NA	NA	NA	32	26	166	170	503	81	149	346	7	8	6	0.042	0.047	0.012
.	19.01.16-00.00.23-1-396449	89	9	9	3	0	3	584	8	8	0	0	NA	NA	NA	36	29	168	169	505	85	151	348	4	2	15	0.024	0.012	0.03
.	19.01.16-00.00.23-1-396450	122	16	16	5	0	4	598	14	14	0	0	NA	NA	NA	38	46	176	170	513	88	153	357	19	0	24	0.108	0	0.047
.	19.01.16-00.00.24-1-396452	34	1	1	0	0	0	0	0	0	0	0	NA	NA	NA	16	10	166	165	492	0	0	0	1	0	0	0.006	0	0
.	19.01.16-00.00.26-1-396456	37	1	1	0	0	0	0	0	0	0	0	NA	NA	NA	11	8	165	163	493	0	0	0	0	0	0	0	0	0
.	19.01.16-00.00.26-1-396457	99	3	3	1	0	1	571	2	2	0	0	NA	NA	NA	29	20	168	166	499	84	147	340	3	0	7	0.018	0	0.014
.	19.01.16-00.00.29-1-396463	93	4	4	1	0	1	581	2	2	0	0	NA	NA	NA	17	31	166	168	510	83	148	350	4	14	1	0.024	0.083	0.002
.	19.01.16-00.00.29-1-396464	32	1	1	0	0	0	0	0	0	0	0	NA	NA	NA	11	10	166	163	494	0	0	0	0	0	2	0	0	0.004
.	19.01.16-00.00.32-1-396467	63	3	3	1	0	1	496	1	1	0	0	NA	NA	NA	13	15	163	166	499	72	123	301	0	3	0	0	0.018	0
.	19.01.16-00.00.33-1-396468	98	10	10	2	0	2	585	9	9	0	0	NA	NA	NA	37	41	168	175	511	82	155	348	3	11	11	0.018	0.063	0.022
.	19.01.16-00.00.35-1-396471	263	16	16	5	0	5	630	15	15	0	0	NA	NA	NA	84	92	183	172	550	95	155	380	13	17	34	0.071	0.099	0.062
.	19.01.16-00.00.37-1-396474	33	1	1	1	0	1	0	0	0	0	0	NA	NA	NA	11	8	165	164	492	0	0	0	0	0	0	0	0	0
.	19.01.16-00.00.39-1-396479	88	7	7	6	0	5	572	6	6	0	0	NA	NA	NA	24	22	166	167	502	84	148	340	6	4	12	0.036	0.024	0.024
.	19.01.16-00.00.42-1-396481	153	9	9	3	0	3	598	8	8	0	0	NA	NA	NA	44	41	171	171	512	86	155	357	7	6	4	0.041	0.035	0.008
.	19.01.16-00.00.45-1-396484	85	3	3	0	0	0	591	2	2	0	0	NA	NA	NA	28	43	171	175	510	84	156	351	0	0	7	0	0	0.014
.	19.01.16-00.00.46-1-396486	100	5	5	1	0	1	590	4	4	0	0	NA	NA	NA	39	45	169	174	515	83	152	355	11	6	5	0.065	0.034	0.01
.	19.01.16-00.00.47-1-396488	90	4	4	0	0	0	583	3	3	0	0	NA	NA	NA	31	34	169	170	508	81	152	350	0	3	5	0	0.018	0.01
.	19.01.16-00.00.49-1-396490	32	1	1	1	0	1	0	0	0	0	0	NA	NA	NA	8	6	164	165	490	0	0	0	1	0	0	0.006	0	0
.	19.01.16-00.01.02-1-396548	96	5	5	0	0	0	580	4	4	0	0	NA	NA	NA	17	26	173	165	501	85	150	345	1	0	4	0.006	0	0.008
.	19.01.16-00.01.06-1-396569	115	6	6	0	0	0	586	5	5	0	0	NA	NA	NA	36	47	170	176	514	84	152	350	0	7	6	0	0.04	0.012
.	19.01.16-00.01.06-1-396570	57	2	2	0	0	0	573	1	1	0	0	NA	NA	NA	18	22	167	168	500	81	149	343	0	0	8	0	0	0.016
.	19.01.16-00.01.09-1-396592	151	8	8	5	0	4	599	7	7	0	0	NA	NA	NA	49	48	173	171	517	86	153	360	21	0	13	0.121	0	0.025
.	19.01.16-00.01.13-1-396595	120	9	9	1	0	1	572	7	7	0	0	NA	NA	NA	40	29	172	169	501	83	151	338	16	6	4	0.093	0.036	0.008
.	19.01.16-00.01.14-1-396596	91	6	6	0	0	0	580	4	4	0	0	NA	NA	NA	38	28	167	169	505	83	150	347	3	12	3	0.018	0.071	0.006
.	19.01.16-00.01.24-1-396608	121	6	6	0	0	0	594	4	4	0	0	NA	NA	NA	34	44	171	172	514	87	154	353	0	3	9	0	0.017	0.018
.	19.01.16-00.01.29-1-396616	179	13	13	4	0	2	601	12	12	0	0	NA	NA	NA	49	47	169	175	516	85	156	360	22	0	25	0.13	0	0.048
.	19.01.16-00.01.29-1-396618	32	1	1	0	0	0	0	0	0	0	0	NA	NA	NA	7	10	164	168	491	0	0	0	1	0	0	0.006	0	0
.	19.01.16-00.01.31-1-396620	70	2	2	0	0	0	576	0	0	0	0	NA	NA	NA	18	24	168	167	502	83	149	344	0	0	2	0	0	0.004
.	19.01.16-00.01.32-1-396621	209	23	23	6	0	5	611	22	22	0	0	NA	NA	NA	67	68	184	176	521	96	155	360	31	3	28	0.168	0.017	0.054
.	19.01.16-00.01.33-1-396623	61	3	3	0	0	0	570	1	1	0	0	NA	NA	NA	22	23	165	167	504	81	144	345	0	6	1	0	0.036	0.002
.	19.01.16-00.01.37-1-396629	151	8	8	1	0	1	601	7	7	0	0	NA	NA	NA	52	47	173	169	518	88	152	361	15	6	8	0.087	0.036	0.015
.	19.01.16-00.01.41-1-396631	142	8	8	2	0	2	585	6	6	0	0	NA	NA	NA	39	37	171	173	506	83	158	344	14	5	7	0.082	0.029	0.014
.	19.01.16-00.01.43-1-396632	171	17	17	6	0	4	595	16	16	0	0	NA	NA	NA	38	49	169	175	518	84	155	356	18	0	43	0.107	0	0.083
.	19.01.16-00.01.43-1-396633	120	16	16	2	0	2	590	15	15	0	0	NA	NA	NA	44	45	173	172	513	89	150	351	6	13	15	0.035	0.076	0.029
.	19.01.16-00.01.43-1-396634	35	1	1	1	0	1	0	0	0	0	0	NA	NA	NA	9	9	165	165	492	0	0	0	0	1	0	0	0.006	0
.	19.01.16-00.01.46-1-396638	121	5	5	2	0	2	576	4	4	0	0	NA	NA	NA	38	26	167	173	499	83	154	339	10	3	3	0.06	0.017	0.006
.	19.01.16-00.01.46-1-396640	60	2	2	1	0	1	572	1	1	0	0	NA	NA	NA	21	16	167	166	496	85	148	339	0	0	4	0	0	0.008
.	19.01.16-00.02.00-1-396662	91	5	5	0	0	0	565	4	4	0	0	NA	NA	NA	34	22	170	168	497	84	142	339	3	3	7	0.018	0.018	0.014
.	19.01.16-00.02.09-1-396668	117	4	4	2	0	2	596	3	3	0	0	NA	NA	NA	38	43	172	175	509	87	158	351	0	6	5	0	0.034	0.01
.	19.01.16-00.02.11-1-396670	33	1	1	0	0	0	0	0	0	0	0	NA	NA	NA	8	12	167	165	493	0	0	0	0	0	0	0	0	0
.	19.01.16-00.02.12-1-396671	211	44	44	15	0	13	619	41	41	0	0	NA	NA	NA	67	66	176	175	528	91	158	370	77	9	70	0.438	0.051	0.133
.	19.01.16-00.02.14-1-396673	31	1	1	0	0	0	0	0	0	0	0	NA	NA	NA	6	6	164	165	490	0	0	0	0	0	1	0	0	0.002
.	19.01.16-00.02.16-1-396676	157	28	28	4	0	4	603	24	24	0	0	NA	NA	NA	55	56	174	173	522	86	153	364	27	33	33	0.155	0.191	0.063
.	19.01.16-00.02.16-1-396677	61	2	2	0	0	0	154	1	1	0	0	NA	NA	NA	19	23	170	166	500	14	35	105	0	3	2	0	0.018	0.004
.	19.01.16-00.02.18-1-396680	153	9	9	5	0	2	603	7	7	0	0	NA	NA	NA	63	56	171	176	522	85	158	360	4	12	12	0.023	0.068	0.023
.	19.01.16-00.02.20-1-396685	142	15	15	7	0	6	586	14	14	0	0	NA	NA	NA	41	40	170	173	510	83	156	347	6	7	34	0.035	0.04	0.067
.	19.01.16-00.02.24-1-396691	128	10	10	1	0	1	601	8	8	0	0	NA	NA	NA	34	51	170	178	516	86	160	355	29	8	10	0.171	0.045	0.019
.	19.01.16-00.02.24-1-396692	148	12	12	2	0	2	589	10	10	0	0	NA	NA	NA	45	37	169	168	513	85	148	356	13	14	15	0.077	0.083	0.029
.	19.01.16-00.02.26-1-396696	98	3	3	1	0	1	583	2	2	0	0	NA	NA	NA	34	34	165	171	511	79	151	353	0	0	9	0	0	0.018
.	19.01.16-00.02.27-1-396698	32	1	1	0	0	0	0	0	0	0	0	NA	NA	NA	7	12	163	165	497	0	0	0	0	0	0	0	0	0
.	19.01.16-00.02.29-1-396704	62	2	2	0	0	0	577	1	1	0	0	NA	NA	NA	26	28	169	171	501	82	150	345	3	0	3	0.018	0	0.006
.	19.01.16-00.02.40-1-396718	150	12	12	1	0	1	583	11	11	0	0	NA	NA	NA	37	35	174	169	505	84	153	346	7	3	19	0.04	0.018	0.038
.	19.01.16-00.02.42-1-396720	66	4	4	2	0	2	575	3	3	0	0	NA	NA	NA	31	22	165	168	502	83	149	343	0	7	6	0	0.042	0.012
.	19.01.16-00.02.43-1-396721	116	10	10	4	0	2	592	9	9	0	0	NA	NA	NA	37	38	172	174	505	88	155	349	31	0	11	0.18	0	0.022
.	19.01.16-00.02.46-1-396725	92	5	5	2	0	2	580	4	4	0	0	NA	NA	NA	29	32	169	173	503	84	153	343	10	0	10	0.059	0	0.02
.	19.01.16-00.02.48-1-396726	59	2	2	1	0	1	572	1	1	0	0	NA	NA	NA	27	25	168	166	504	83	145	344	0	0	2	0	0	0.004
.	19.01.16-00.02.51-1-396733	153	10	10	3	0	2	596	8	8	0	0	NA	NA	NA	43	39	166	173	513	83	156	357	9	0	14	0.054	0	0.027
.	19.01.16-00.02.58-1-396754	35	1	1	0	0	0	0	0	0	0	0	NA	NA	NA	12	11	166	167	491	0	0	0	0	3	0	0	0.018	0
.	19.01.16-00.02.58-1-396755	148	16	16	4	0	4	606	14	14	0	0	NA	NA	NA	46	55	171	175	522	87	157	362	27	10	33	0.158	0.057	0.063
.	19.01.16-00.03.01-1-396757	232	15	15	5	0	5	620	13	13	0	0	NA	NA	NA	72	65	179	178	521	95	161	364	10	3	28	0.056	0.017	0.054
.	19.01.16-00.03.02-1-396759	292	30	30	9	0	9	644	29	29	0	0	NA	NA	NA	83	100	183	183	547	97	164	383	38	13	45	0.208	0.071	0.082
.	19.01.16-00.03.03-1-396761	87	3	3	1	0	0	592	2	2	0	0	NA	NA	NA	31	41	169	175	510	85	155	352	6	0	6	0.036	0	0.012
.	19.01.16-00.03.07-1-396763	67	3	3	0	0	0	578	2	2	0	0	NA	NA	NA	26	27	166	166	508	81	146	351	0	0	4	0	0	0.008
.	19.01.16-00.03.09-1-396766	235	16	16	3	0	3	608	14	14	0	0	NA	NA	NA	56	58	171	176	524	86	159	363	22	4	19	0.129	0.023	0.036
.	19.01.16-00.03.11-1-396767	56	2	2	1	0	1	302	1	1	0	0	NA	NA	NA	15	9	166	165	491	41	83	178	0	1	3	0	0.006	0.006
.	19.01.16-00.03.11-1-396768	34	1	1	0	0	0	0	0	0	0	0	NA	NA	NA	9	8	164	166	491	0	0	0	0	0	3	0	0	0.006
.	19.01.16-00.03.13-1-396771	31	1	1	0	0	0	0	0	0	0	0	NA	NA	NA	9	12	168	165	492	0	0	0	0	0	0	0	0	0
.	19.01.16-00.03.16-1-396773	176	19	19	9	0	5	603	17	17	0	0	NA	NA	NA	55	57	172	174	524	85	155	363	26	0	36	0.151	0	0.069
.	19.01.16-00.03.19-1-396776	89	3	3	2	0	2	578	2	2	0	0	NA	NA	NA	23	23	170	170	496	86	150	342	7	0	3	0.041	0	0.006
.	19.01.16-00.03.21-1-396780	33	1	1	1	0	1	0	0	0	0	0	NA	NA	NA	14	7	165	164	491	0	0	0	0	0	4	0	0	0.008
.	19.01.16-00.03.22-1-396782	179	15	15	6	0	5	601	14	14	0	0	NA	NA	NA	50	52	168	179	518	85	156	360	20	4	31	0.119	0.022	0.06
.	19.01.16-00.03.24-1-396784	89	5	5	2	0	2	575	4	4	0	0	NA	NA	NA	33	28	168	172	501	83	154	338	0	0	8	0	0	0.016
.	19.01.16-00.03.29-1-396792	180	28	28	4	0	3	620	24	24	0	0	NA	NA	NA	49	70	182	170	531	95	153	372	46	18	25	0.253	0.106	0.047
.	19.01.16-00.03.32-1-396794	65	3	3	1	0	1	501	2	2	0	0	NA	NA	NA	23	21	166	167	501	71	131	299	0	0	2	0	0	0.004
.	19.01.16-00.03.38-1-396802	155	17	17	6	0	5	597	16	16	0	0	NA	NA	NA	44	44	172	175	510	87	158	352	8	13	14	0.047	0.074	0.027
.	19.01.16-00.03.43-1-396805	86	4	4	2	0	1	579	3	3	0	0	NA	NA	NA	25	20	167	169	497	83	152	344	4	0	7	0.024	0	0.014
.	19.01.16-00.03.46-1-396807	93	3	3	0	0	0	581	2	2	0	0	NA	NA	NA	27	26	170	165	504	84	147	350	0	0	8	0	0	0.016
.	19.01.16-00.03.46-1-396808	65	3	3	1	0	1	353	1	1	0	0	NA	NA	NA	19	19	165	167	500	44	92	217	0	2	3	0	0.012	0.006
.	19.01.16-00.03.49-1-396811	61	2	2	0	0	0	570	1	1	0	0	NA	NA	NA	23	22	169	166	500	85	145	340	1	0	2	0.006	0	0.004
.	19.01.16-00.03.54-1-396827	34	1	1	0	0	0	0	0	0	0	0	NA	NA	NA	17	8	163	165	493	0	0	0	0	0	1	0	0	0.002
.	19.01.16-00.03.56-1-396829	178	16	16	3	0	3	618	11	11	0	0	NA	NA	NA	53	67	178	174	528	93	155	370	22	7	34	0.124	0.04	0.064
.	19.01.16-00.03.57-1-396833	150	27	27	11	0	6	589	23	23	0	0	NA	NA	NA	50	46	168	173	518	84	148	357	19	21	53	0.113	0.121	0.102
.	19.01.16-00.03.58-1-396834	121	8	8	4	0	3	577	7	7	0	0	NA	NA	NA	30	29	169	167	506	84	145	348	7	13	14	0.041	0.078	0.028
.	19.01.16-00.03.59-1-396835	205	14	14	9	0	6	608	11	11	0	0	NA	NA	NA	77	61	182	171	521	99	149	360	4	0	41	0.022	0	0.079
.	19.01.16-00.04.01-1-396841	148	13	13	2	0	2	590	11	11	0	0	NA	NA	NA	46	43	169	173	514	82	154	354	12	3	27	0.071	0.017	0.053
.	19.01.16-00.04.02-1-396842	147	16	16	2	0	1	595	13	13	0	0	NA	NA	NA	52	39	169	172	511	85	154	356	18	4	9	0.107	0.023	0.018
.	19.01.16-00.04.07-1-396846	87	6	6	3	0	2	581	5	5	0	0	NA	NA	NA	25	29	168	168	506	85	149	347	13	2	18	0.077	0.012	0.036
.	19.01.16-00.04.24-1-396858	32	1	1	0	0	0	0	0	0	0	0	NA	NA	NA	8	7	163	165	492	0	0	0	0	0	1	0	0	0.002
.	19.01.16-00.04.27-1-396863	122	6	6	0	0	0	595	5	5	0	0	NA	NA	NA	27	42	170	177	508	85	158	352	3	6	8	0.018	0.034	0.016
.	19.01.16-00.04.29-1-396869	146	5	5	1	0	1	624	3	3	0	0	NA	NA	NA	43	72	175	177	533	92	157	375	16	0	6	0.091	0	0.011
.	19.01.16-00.04.35-1-396872	150	11	11	3	0	3	595	10	10	0	0	NA	NA	NA	57	49	179	173	510	92	151	352	4	0	40	0.022	0	0.078
.	19.01.16-00.04.35-1-396873	30	1	1	0	0	0	0	0	0	0	0	NA	NA	NA	11	6	163	164	492	0	0	0	0	0	0	0	0	0
.	19.01.16-00.04.37-1-396877	60	2	2	0	0	0	574	1	1	0	0	NA	NA	NA	21	21	166	167	501	82	150	342	0	0	7	0	0	0.014
.	19.01.16-00.04.37-1-396878	141	16	16	4	0	3	600	13	13	0	0	NA	NA	NA	41	48	170	168	523	85	152	363	6	10	32	0.035	0.06	0.061
.	19.01.16-00.04.41-1-396879	65	3	3	2	0	2	576	2	2	0	0	NA	NA	NA	24	27	168	171	501	81	150	345	4	4	1	0.024	0.023	0.002
.	19.01.16-00.04.44-1-396881	87	3	3	0	0	0	586	2	2	0	0	NA	NA	NA	26	35	171	168	509	87	150	349	11	0	4	0.064	0	0.008
.	19.01.16-00.04.45-1-396882	33	1	1	0	0	0	0	0	0	0	0	NA	NA	NA	11	9	165	165	492	0	0	0	1	0	0	0.006	0	0
.	19.01.16-00.04.47-1-396884	36	1	1	0	0	0	0	0	0	0	0	NA	NA	NA	9	10	164	165	494	0	0	0	0	0	0	0	0	0
.	19.01.16-00.04.48-1-396886	211	16	16	5	0	5	600	15	15	0	0	NA	NA	NA	73	55	172	177	519	86	156	358	4	13	35	0.023	0.073	0.067
.	19.01.16-00.04.48-1-396888	59	3	3	1	0	1	563	2	2	0	0	NA	NA	NA	26	18	171	164	496	82	145	336	0	1	4	0	0.006	0.008
.	19.01.16-00.04.50-1-396889	40	1	1	0	0	0	0	0	0	0	0	NA	NA	NA	14	5	163	165	490	0	0	0	0	0	0	0	0	0
.	19.01.16-00.04.53-1-396905	33	1	1	0	0	0	0	0	0	0	0	NA	NA	NA	6	6	164	164	491	0	0	0	0	0	0	0	0	0
.	19.01.16-00.04.55-1-396906	203	28	28	10	0	7	617	24	24	0	0	NA	NA	NA	53	62	178	173	524	92	157	368	57	16	36	0.32	0.092	0.069
.	19.01.16-00.04.55-1-396907	62	3	3	1	0	1	148	2	2	0	0	NA	NA	NA	19	24	169	167	501	21	41	86	2	0	3	0.012	0	0.006
.	19.01.16-00.04.59-1-396917	123	13	13	8	0	6	586	12	12	0	0	NA	NA	NA	54	39	172	175	505	86	152	348	8	9	21	0.047	0.051	0.042
.	19.01.16-00.05.00-1-396919	122	21	21	7	0	7	597	17	17	0	0	NA	NA	NA	42	47	175	170	515	89	153	355	27	21	25	0.154	0.124	0.049
.	19.01.16-00.05.01-1-396921	243	15	15	3	0	3	611	14	14	0	0	NA	NA	NA	75	64	181	170	526	93	152	366	14	23	28	0.077	0.135	0.053
.	19.01.16-00.05.05-1-396922	183	24	24	1	0	1	608	20	20	0	0	NA	NA	NA	50	52	175	176	514	93	159	356	31	14	23	0.177	0.08	0.045
.	19.01.16-00.05.08-1-396923	92	11	11	2	0	2	579	9	9	0	0	NA	NA	NA	29	32	169	171	505	83	147	349	13	8	9	0.077	0.047	0.018
.	19.01.16-00.05.10-1-396926	92	8	8	2	0	1	582	7	7	0	0	NA	NA	NA	30	32	168	168	509	84	147	351	23	19	6	0.137	0.113	0.012
.	19.01.16-00.05.22-1-396935	233	54	54	13	0	10	613	48	48	0	0	NA	NA	NA	53	67	177	175	528	91	153	369	94	33	45	0.531	0.189	0.085
.	19.01.16-00.05.31-1-396947	234	42	42	14	0	10	612	41	41	0	0	NA	NA	NA	76	65	184	174	520	97	153	362	62	27	53	0.337	0.155	0.102
.	19.01.16-00.05.34-1-396951	64	2	2	0	0	0	573	1	1	0	0	NA	NA	NA	21	22	170	165	500	82	145	346	1	0	1	0.006	0	0.002
.	19.01.16-00.05.36-1-396956	153	10	10	7	0	5	605	9	9	0	0	NA	NA	NA	50	58	174	173	524	88	152	365	9	17	9	0.052	0.098	0.017
.	19.01.16-00.05.41-1-396959	238	25	25	5	0	3	619	22	22	0	0	NA	NA	NA	63	65	174	180	524	89	164	366	36	12	40	0.207	0.067	0.076
.	19.01.16-00.05.41-1-396960	67	4	4	0	0	0	580	2	2	0	0	NA	NA	NA	18	29	170	167	505	87	147	346	0	6	3	0	0.036	0.006
.	19.01.16-00.05.47-1-396964	58	2	2	0	0	0	102	0	0	0	0	NA	NA	NA	23	17	164	166	500	10	27	65	0	0	2	0	0	0.004
.	19.01.16-00.05.49-1-396965	33	1	1	0	0	0	0	0	0	0	0	NA	NA	NA	10	8	165	165	491	0	0	0	0	0	1	0	0	0.002
.	19.01.16-00.05.50-1-396967	155	10	10	7	0	4	594	9	9	0	0	NA	NA	NA	50	45	172	171	515	85	151	358	19	7	10	0.11	0.041	0.019
.	19.01.16-00.05.51-1-396968	179	19	19	5	0	4	607	16	16	0	0	NA	NA	NA	56	55	178	172	518	94	154	359	15	26	35	0.084	0.151	0.068
.	19.01.16-00.05.54-1-396984	204	18	18	3	0	1	609	16	16	0	0	NA	NA	NA	58	56	169	173	527	88	152	369	20	12	9	0.118	0.069	0.017
.	19.01.16-00.05.58-1-396990	176	16	16	6	0	5	600	15	15	0	0	NA	NA	NA	56	57	169	175	526	85	158	357	19	13	33	0.112	0.074	0.063
.	19.01.16-00.06.00-1-396992	174	20	20	6	0	6	602	17	17	0	0	NA	NA	NA	59	52	175	168	522	92	150	360	25	8	40	0.143	0.048	0.077
.	19.01.16-00.06.23-1-397005	93	6	6	3	0	3	575	4	4	0	0	NA	NA	NA	28	30	169	169	505	81	148	346	0	5	5	0	0.03	0.01
.	19.01.16-00.06.23-1-397006	67	6	6	1	0	1	570	5	5	0	0	NA	NA	NA	30	18	165	167	499	81	148	341	9	2	2	0.055	0.012	0.004
.	19.01.16-00.06.33-1-397016	40	1	1	1	0	1	0	0	0	0	0	NA	NA	NA	11	12	165	164	496	0	0	0	0	0	0	0	0	0
.	19.01.16-00.06.34-1-397018	88	4	4	0	0	0	587	3	3	0	0	NA	NA	NA	31	36	174	173	502	87	154	346	10	0	6	0.057	0	0.012
.	19.01.16-00.06.36-1-397028	59	3	3	0	0	0	577	1	1	0	0	NA	NA	NA	20	28	168	169	504	82	150	345	0	0	4	0	0	0.008
.	19.01.16-00.06.36-1-397029	99	6	6	1	0	1	574	4	4	0	0	NA	NA	NA	37	27	173	165	502	88	142	344	0	8	7	0	0.048	0.014
.	19.01.16-00.06.39-1-397033	152	6	6	3	0	3	590	5	5	0	0	NA	NA	NA	62	48	170	176	515	86	152	352	11	2	5	0.065	0.011	0.01
.	19.01.16-00.06.40-1-397034	120	8	8	1	0	1	581	5	5	0	0	NA	NA	NA	44	35	170	169	509	83	151	347	10	6	15	0.059	0.036	0.029
.	19.01.16-00.06.41-1-397036	58	2	2	2	0	1	565	1	1	0	0	NA	NA	NA	25	17	167	168	495	83	145	337	10	0	2	0.06	0	0.004
.	19.01.16-00.06.46-1-397039	63	3	3	0	0	0	578	2	2	0	0	NA	NA	NA	29	28	169	166	506	82	148	348	5	2	6	0.03	0.012	0.012
.	19.01.16-00.06.51-1-397040	32	1	1	0	0	0	0	0	0	0	0	NA	NA	NA	12	9	164	165	493	0	0	0	0	0	0	0	0	0
.	19.01.16-00.06.51-1-397041	120	20	20	10	0	7	599	18	18	0	0	NA	NA	NA	42	53	169	169	528	84	149	366	19	11	32	0.112	0.065	0.061
.	19.01.16-00.06.52-1-397057	32	1	1	0	0	0	0	0	0	0	0	NA	NA	NA	5	8	166	164	491	0	0	0	0	0	0	0	0	0
.	19.01.16-00.06.53-1-397059	151	24	24	9	0	7	601	23	23	0	0	NA	NA	NA	49	52	179	176	510	94	157	350	44	11	39	0.246	0.062	0.076
.	19.01.16-00.06.54-1-397060	33	1	1	1	0	1	0	0	0	0	0	NA	NA	NA	6	9	164	167	491	0	0	0	0	0	0	0	0	0
.	19.01.16-00.06.55-1-397061	117	5	5	0	0	0	590	3	3	0	0	NA	NA	NA	41	34	174	168	505	86	152	352	0	3	8	0	0.018	0.016
.	19.01.16-00.06.57-1-397066	67	10	10	2	0	2	576	9	9	0	0	NA	NA	NA	28	29	167	167	508	80	149	347	8	15	3	0.048	0.09	0.006
.	19.01.16-00.06.59-1-397072	89	6	6	2	0	2	586	4	4	0	0	NA	NA	NA	33	40	174	171	508	83	153	350	0	0	18	0	0	0.035
.	19.01.16-00.07.00-1-397075	118	14	14	5	0	5	588	12	12	0	0	NA	NA	NA	30	35	169	171	508	83	153	352	14	0	15	0.083	0	0.03
.	19.01.16-00.07.03-1-397078	92	5	5	2	0	1	586	4	4	0	0	NA	NA	NA	33	35	168	170	510	85	151	350	5	7	2	0.03	0.041	0.004
.	19.01.16-00.07.05-1-397080	180	14	14	4	0	3	614	13	13	0	0	NA	NA	NA	66	61	174	173	527	88	156	370	38	1	21	0.218	0.006	0.04
.	19.01.16-00.07.12-1-397083	142	20	20	4	0	2	587	19	19	0	0	NA	NA	NA	58	40	174	173	506	87	153	347	34	17	29	0.195	0.098	0.057
.	19.01.16-00.07.17-1-397085	124	12	12	3	0	1	582	10	10	0	0	NA	NA	NA	62	44	172	172	513	83	151	348	11	9	21	0.064	0.052	0.041
.	19.01.16-00.07.18-1-397087	34	1	1	0	0	0	0	0	0	0	0	NA	NA	NA	6	10	165	164	494	0	0	0	0	0	0	0	0	0
.	19.01.16-00.07.21-1-397092	63	4	4	0	0	0	569	3	3	0	0	NA	NA	NA	31	24	166	171	500	81	151	337	0	3	3	0	0.018	0.006
.	19.01.16-00.07.21-1-397093	88	3	3	0	0	0	569	2	2	0	0	NA	NA	NA	17	15	168	164	496	83	147	339	5	0	4	0.03	0	0.008
.	19.01.16-00.07.23-1-397097	31	1	1	0	0	0	0	0	0	0	0	NA	NA	NA	9	9	164	165	493	0	0	0	1	0	0	0.006	0	0
.	19.01.16-00.07.24-1-397099	86	4	4	1	0	1	576	2	2	0	0	NA	NA	NA	21	28	168	166	507	83	147	346	2	5	2	0.012	0.03	0.004
.	19.01.16-00.07.26-1-397103	153	7	7	1	0	0	584	6	6	0	0	NA	NA	NA	50	42	171	170	514	85	146	353	9	0	4	0.053	0	0.008
.	19.01.16-00.07.33-1-397109	34	1	1	0	0	0	0	0	0	0	0	NA	NA	NA	10	10	164	165	494	0	0	0	1	0	0	0.006	0	0
.	19.01.16-00.07.35-1-397114	91	7	7	2	0	2	591	6	6	0	0	NA	NA	NA	36	44	171	170	516	86	150	355	12	0	11	0.07	0	0.021
.	19.01.16-00.07.36-1-397115	124	5	5	1	0	1	593	4	4	0	0	NA	NA	NA	37	38	172	167	512	89	148	356	5	0	15	0.029	0	0.029
.	19.01.16-00.07.36-1-397116	211	30	30	6	0	3	602	28	28	0	0	NA	NA	NA	63	62	178	169	528	89	147	366	27	7	53	0.152	0.041	0.1
.	19.01.16-00.07.37-1-397118	31	1	1	0	0	0	0	0	0	0	0	NA	NA	NA	8	10	163	168	492	0	0	0	0	0	1	0	0	0.002
.	19.01.16-00.07.40-1-397121	62	3	3	0	0	0	579	2	2	0	0	NA	NA	NA	19	27	169	167	504	83	146	350	0	5	6	0	0.03	0.012
.	19.01.16-00.07.40-1-397122	61	2	2	0	0	0	564	1	1	0	0	NA	NA	NA	38	20	166	166	501	81	147	336	0	0	4	0	0	0.008
.	19.01.16-00.07.40-1-397123	151	8	8	2	0	2	591	6	6	0	0	NA	NA	NA	42	40	169	169	515	84	150	357	0	2	13	0	0.012	0.025
.	19.01.16-00.07.45-1-397125	120	7	7	0	0	0	586	6	6	0	0	NA	NA	NA	29	28	166	169	506	82	151	353	4	3	24	0.024	0.018	0.047
.	19.01.16-00.07.48-1-397127	152	13	13	2	0	2	605	12	12	0	0	NA	NA	NA	53	51	172	171	521	86	154	365	14	14	23	0.081	0.082	0.044
.	19.01.16-00.07.53-1-397147	65	2	2	1	0	1	452	1	1	0	0	NA	NA	NA	18	18	169	166	496	63	110	279	0	2	3	0	0.012	0.006
.	19.01.16-00.07.55-1-397148	124	8	8	2	0	1	602	6	6	0	0	NA	NA	NA	41	51	177	173	514	90	156	356	10	0	8	0.056	0	0.016
.	19.01.16-00.07.56-1-397149	31	1	1	1	0	1	0	0	0	0	0	NA	NA	NA	13	7	165	163	492	0	0	0	0	0	0	0	0	0
.	19.01.16-00.07.57-1-397153	121	14	14	6	0	6	591	12	12	0	0	NA	NA	NA	49	46	172	170	517	88	149	354	24	7	14	0.14	0.041	0.027
.	19.01.16-00.08.03-1-397154	118	12	12	6	0	5	585	11	11	0	0	NA	NA	NA	31	35	171	170	507	83	151	351	2	24	8	0.012	0.141	0.016
.	19.01.16-00.08.05-1-397159	124	4	4	2	0	2	590	3	3	0	0	NA	NA	NA	40	42	170	174	511	84	156	350	6	9	4	0.035	0.052	0.008
.	19.01.16-00.08.05-1-397161	91	4	4	0	0	0	583	3	3	0	0	NA	NA	NA	30	35	167	167	514	79	150	354	0	3	4	0	0.018	0.008
.	19.01.16-00.08.09-1-397164	96	3	3	3	0	2	579	2	2	0	0	NA	NA	NA	40	33	168	171	507	84	150	345	0	0	8	0	0	0.016
.	19.01.16-00.08.32-1-397178	90	7	7	1	0	1	581	6	6	0	0	NA	NA	NA	19	21	169	166	499	84	148	349	14	0	6	0.083	0	0.012
.	19.01.16-00.08.33-1-397183	61	2	2	2	0	1	577	1	1	0	0	NA	NA	NA	29	31	172	167	505	85	147	345	3	7	0	0.017	0.042	0
.	19.01.16-00.08.38-1-397188	148	14	14	5	0	3	594	13	13	0	0	NA	NA	NA	40	55	173	173	522	85	153	356	6	14	21	0.035	0.081	0.04
.	19.01.16-00.08.38-1-397189	32	1	1	0	0	0	0	0	0	0	0	NA	NA	NA	6	11	166	166	492	0	0	0	0	0	0	0	0	0
.	19.01.16-00.08.38-1-397190	60	3	3	0	0	0	448	2	2	0	0	NA	NA	NA	24	9	165	165	492	65	116	267	1	2	0	0.006	0.012	0
.	19.01.16-00.08.40-1-397191	95	4	4	1	0	1	581	3	3	0	0	NA	NA	NA	31	29	170	168	504	84	151	346	2	1	5	0.012	0.006	0.01
.	19.01.16-00.08.41-1-397192	120	10	10	2	0	1	584	7	7	0	0	NA	NA	NA	26	28	172	170	499	86	152	346	20	0	14	0.116	0	0.028
.	19.01.16-00.08.41-1-397193	35	1	1	0	0	0	0	0	0	0	0	NA	NA	NA	10	15	167	165	496	0	0	0	0	0	0	0	0	0
.	19.01.16-00.08.44-1-397216	155	18	18	9	0	7	583	16	16	0	0	NA	NA	NA	48	39	173	172	507	85	150	348	16	6	40	0.092	0.035	0.079
.	19.01.16-00.08.44-1-397217	183	24	24	7	0	4	606	23	23	0	0	NA	NA	NA	48	51	175	174	515	89	156	361	45	3	26	0.257	0.017	0.05
.	19.01.16-00.08.46-1-397218	33	1	1	0	0	0	0	0	0	0	0	NA	NA	NA	7	9	163	164	495	0	0	0	0	0	0	0	0	0
.	19.01.16-00.08.52-1-397234	184	9	9	3	0	2	603	6	6	0	0	NA	NA	NA	50	53	171	173	522	85	151	367	14	8	10	0.082	0.046	0.019
.	19.01.16-00.08.54-1-397235	57	2	2	0	0	0	48	1	1	0	0	NA	NA	NA	17	13	167	164	495	9	8	31	0	3	3	0	0.018	0.006
.	19.01.16-00.08.58-1-397314	63	2	2	1	0	1	450	1	1	0	0	NA	NA	NA	14	11	165	164	495	62	120	268	3	0	5	0.018	0	0.01
.	19.01.16-00.08.59-1-397315	206	9	9	2	0	1	609	8	8	0	0	NA	NA	NA	60	65	176	174	528	90	153	366	16	5	22	0.091	0.029	0.042
.	19.01.16-00.09.07-1-397323	125	9	9	4	0	4	597	8	8	0	0	NA	NA	NA	30	45	170	174	514	89	157	351	5	2	17	0.029	0.011	0.033
.	19.01.16-00.09.08-1-397324	59	2	2	0	0	0	199	1	1	0	0	NA	NA	NA	22	16	166	166	497	28	53	118	0	2	0	0	0.012	0
.	19.01.16-00.09.10-1-397325	87	6	6	0	0	0	568	3	3	0	0	NA	NA	NA	34	22	168	166	501	83	143	342	1	2	6	0.006	0.012	0.012
.	19.01.16-00.09.11-1-397326	177	14	14	4	0	3	591	13	13	0	0	NA	NA	NA	47	39	170	168	514	86	151	354	35	13	21	0.206	0.077	0.041
.	19.01.16-00.09.20-1-397332	62	3	3	1	0	1	576	2	2	0	0	NA	NA	NA	23	21	167	167	500	81	150	345	0	0	6	0	0	0.012
.	19.01.16-00.09.21-1-397334	258	23	23	6	0	5	621	19	19	0	0	NA	NA	NA	75	75	174	177	537	91	157	373	25	28	21	0.144	0.158	0.039
.	19.01.16-00.09.26-1-397347	96	3	3	1	0	1	591	2	2	0	0	NA	NA	NA	23	38	176	168	507	90	151	350	4	0	5	0.023	0	0.01
.	19.01.16-00.09.31-1-397353	92	5	5	0	0	0	581	4	4	0	0	NA	NA	NA	32	30	169	167	507	85	149	347	2	0	15	0.012	0	0.03
.	19.01.16-00.09.32-1-397354	32	1	1	0	0	0	0	0	0	0	0	NA	NA	NA	7	11	165	165	494	0	0	0	0	0	1	0	0	0.002
.	19.01.16-00.09.35-1-397357	117	7	7	2	0	2	591	3	3	0	0	NA	NA	NA	31	36	170	170	509	85	149	357	8	5	8	0.047	0.029	0.016
.	19.01.16-00.09.37-1-397361	115	13	13	4	0	4	575	11	11	0	0	NA	NA	NA	38	29	171	168	503	86	146	343	21	3	26	0.123	0.018	0.052
.	19.01.16-00.09.43-1-397362	32	1	1	0	0	0	0	0	0	0	0	NA	NA	NA	10	7	165	164	491	0	0	0	0	0	0	0	0	0
.	19.01.16-00.09.45-1-397365	97	7	7	3	0	2	583	6	6	0	0	NA	NA	NA	34	34	169	173	505	86	153	344	16	2	17	0.095	0.012	0.034
.	19.01.16-00.09.46-1-397366	61	2	2	1	0	1	101	1	1	0	0	NA	NA	NA	20	15	165	166	497	16	31	54	4	0	0	0.024	0	0
.	19.01.16-00.09.47-1-397368	128	8	8	3	0	2	589	7	7	0	0	NA	NA	NA	34	35	169	169	510	82	152	355	9	2	17	0.053	0.012	0.033
.	19.01.16-00.09.52-1-397386	186	9	9	1	0	1	616	6	6	0	0	NA	NA	NA	66	65	178	177	523	92	157	367	4	0	21	0.022	0	0.04
.	19.01.16-00.09.54-1-397388	90	5	5	0	0	0	574	4	4	0	0	NA	NA	NA	23	21	167	168	499	82	151	341	0	0	10	0	0	0.02
.	19.01.16-00.09.55-1-397389	58	4	4	1	0	1	572	3	3	0	0	NA	NA	NA	23	22	167	167	501	83	149	340	0	0	12	0	0	0.024
.	19.01.16-00.09.58-1-397395	148	7	7	1	0	1	594	6	6	0	0	NA	NA	NA	41	47	174	175	511	85	156	353	10	2	6	0.057	0.011	0.012
.	19.01.16-00.10.02-1-397403	38	1	1	0	0	0	0	0	0	0	0	NA	NA	NA	12	11	165	167	492	0	0	0	0	2	0	0	0.012	0
.	19.01.16-00.10.04-1-397404	56	2	2	1	0	1	580	0	0	0	0	NA	NA	NA	19	27	169	167	504	85	151	344	6	2	0	0.036	0.012	0
.	19.01.16-00.10.06-1-397409	126	5	5	3	0	2	589	4	4	0	0	NA	NA	NA	28	41	168	169	517	81	150	358	9	2	6	0.054	0.012	0.012
.	19.01.16-00.10.06-1-397410	116	17	17	5	0	2	585	15	15	0	0	NA	NA	NA	37	34	168	168	511	83	147	355	36	5	13	0.214	0.03	0.025
.	19.01.16-00.10.10-1-397412	59	2	2	0	0	0	0	1	1	0	0	NA	NA	NA	14	14	163	164	500	0	0	0	0	2	1	0	0.012	0.002
.	19.01.16-00.10.11-1-397413	233	90	90	22	0	18	609	85	85	0	0	NA	NA	NA	68	57	172	173	525	87	154	368	94	43	117	0.547	0.249	0.223
.	19.01.16-00.10.12-1-397414	32	1	1	1	0	1	0	0	0	0	0	NA	NA	NA	10	5	165	163	490	0	0	0	0	0	6	0	0	0.012
.	19.01.16-00.10.14-1-397417	35	1	1	0	0	0	0	0	0	0	0	NA	NA	NA	8	12	164	168	493	0	0	0	0	0	3	0	0	0.006
.	19.01.16-00.10.14-1-397418	203	32	32	13	0	7	610	28	28	0	0	NA	NA	NA	56	59	172	174	526	85	156	369	26	36	39	0.151	0.207	0.074
.	19.01.16-00.10.14-1-397419	91	8	8	4	0	3	581	5	5	0	0	NA	NA	NA	32	30	168	169	506	83	148	350	0	9	12	0	0.053	0.024
.	19.01.16-00.10.17-1-397422	147	9	9	2	0	1	601	8	8	0	0	NA	NA	NA	45	50	178	171	514	92	154	355	22	4	8	0.124	0.023	0.016
.	19.01.16-00.10.17-1-397424	31	1	1	0	0	0	0	0	0	0	0	NA	NA	NA	9	9	163	167	492	0	0	0	0	0	0	0	0	0
.	19.01.16-00.10.19-1-397427	55	2	2	0	0	0	151	1	1	0	0	NA	NA	NA	13	17	165	165	500	21	42	88	0	0	1	0	0	0.002
.	19.01.16-00.10.19-1-397428	61	3	3	1	0	1	582	2	2	0	0	NA	NA	NA	20	26	168	170	501	85	152	345	6	2	1	0.036	0.012	0.002
.	19.01.16-00.10.24-1-397436	59	2	2	0	0	0	301	1	1	0	0	NA	NA	NA	14	17	165	166	499	38	86	177	0	0	2	0	0	0.004
.	19.01.16-00.10.27-1-397442	87	3	3	1	0	1	582	2	2	0	0	NA	NA	NA	28	37	171	167	512	83	147	352	0	0	8	0	0	0.016
.	19.01.16-00.10.33-1-397445	91	7	7	1	0	1	580	6	6	0	0	NA	NA	NA	36	32	170	167	508	86	145	349	4	2	13	0.024	0.012	0.026
.	19.01.16-00.10.34-1-397449	122	13	13	3	0	3	587	8	8	0	0	NA	NA	NA	39	34	168	172	507	85	153	349	7	11	11	0.042	0.064	0.022
.	19.01.16-00.10.35-1-397451	90	4	4	1	0	1	563	3	3	0	0	NA	NA	NA	36	18	167	166	498	82	144	337	3	14	2	0.018	0.084	0.004
.	19.01.16-00.10.35-1-397452	206	38	38	7	0	3	616	35	35	0	0	NA	NA	NA	73	68	183	181	517	97	161	358	59	19	54	0.322	0.105	0.104
.	19.01.16-00.10.41-1-397460	125	9	9	3	0	3	594	8	8	0	0	NA	NA	NA	40	39	170	170	512	85	153	356	12	7	8	0.071	0.041	0.016
.	19.01.16-00.10.42-1-397461	60	2	2	0	0	0	570	1	1	0	0	NA	NA	NA	29	24	172	168	497	85	149	336	0	0	5	0	0	0.01
.	19.01.16-00.10.50-1-397466	31	1	1	0	0	0	0	0	0	0	0	NA	NA	NA	6	5	164	163	491	0	0	0	0	0	2	0	0	0.004
.	19.01.16-00.10.50-1-397468	130	11	11	0	0	0	593	9	9	0	0	NA	NA	NA	35	51	172	176	516	82	154	357	16	2	5	0.093	0.011	0.01
.	19.01.16-00.10.52-1-397484	119	5	5	2	0	2	591	4	4	0	0	NA	NA	NA	38	46	176	172	511	89	153	349	0	1	6	0	0.006	0.012
.	19.01.16-00.10.55-1-397487	156	9	9	1	0	1	584	8	8	0	0	NA	NA	NA	51	37	173	173	504	87	154	343	15	3	16	0.087	0.017	0.032
.	19.01.16-00.10.57-1-397493	96	9	9	1	0	1	578	8	8	0	0	NA	NA	NA	25	24	168	169	500	82	151	345	4	9	15	0.024	0.053	0.03
.	19.01.16-00.11.03-1-397500	60	3	3	1	0	1	0	2	2	0	0	NA	NA	NA	19	15	166	169	493	0	0	0	1	0	4	0.006	0	0.008
.	19.01.16-00.11.07-1-397502	91	4	4	0	0	0	576	3	3	0	0	NA	NA	NA	22	25	169	170	499	82	150	344	0	0	8	0	0	0.016
.	19.01.16-00.11.09-1-397503	59	2	2	0	0	0	99	1	1	0	0	NA	NA	NA	20	18	165	168	498	14	21	64	0	2	2	0	0.012	0.004
.	19.01.16-00.11.10-1-397506	33	1	1	0	0	0	0	0	0	0	0	NA	NA	NA	15	13	167	167	492	0	0	0	2	0	0	0.012	0	0
.	19.01.16-00.11.12-1-397509	118	5	5	3	0	2	584	4	4	0	0	NA	NA	NA	42	34	166	168	513	80	151	353	4	2	15	0.024	0.012	0.029
.	19.01.16-00.11.12-1-397510	187	43	43	20	0	13	604	40	40	0	0	NA	NA	NA	63	59	174	172	526	89	155	360	65	14	87	0.374	0.081	0.165
.	19.01.16-00.11.14-1-397511	118	8	8	0	0	0	596	7	7	0	0	NA	NA	NA	53	51	173	171	520	85	151	360	5	7	10	0.029	0.041	0.019
.	19.01.16-00.11.16-1-397513	89	3	3	0	0	0	591	2	2	0	0	NA	NA	NA	30	44	174	177	506	86	158	347	0	5	4	0	0.028	0.008
.	19.01.16-00.11.18-1-397516	35	1	1	0	0	0	0	0	0	0	0	NA	NA	NA	18	12	164	165	496	0	0	0	0	1	0	0	0.006	0
.	19.01.16-00.11.21-1-397521	60	2	2	0	0	0	50	1	1	0	0	NA	NA	NA	24	16	166	167	496	7	15	28	0	2	2	0	0.012	0.004
.	19.01.16-00.11.22-1-397523	91	9	9	2	0	2	575	8	8	0	0	NA	NA	NA	23	24	166	169	502	82	146	347	0	12	10	0	0.071	0.02
.	19.01.16-00.11.26-1-397530	34	1	1	0	0	0	0	0	0	0	0	NA	NA	NA	10	10	163	166	494	0	0	0	0	0	0	0	0	0
.	19.01.16-00.11.27-1-397532	34	1	1	0	0	0	0	0	0	0	0	NA	NA	NA	8	9	165	165	492	0	0	0	0	0	0	0	0	0
.	19.01.16-00.11.29-1-397536	138	15	15	3	0	2	589	13	13	0	0	NA	NA	NA	34	36	170	167	512	88	148	353	0	14	26	0	0.084	0.051
.	19.01.16-00.11.29-1-397537	118	9	9	3	0	2	591	7	7	0	0	NA	NA	NA	35	38	173	169	509	86	150	355	4	8	10	0.023	0.047	0.02
.	19.01.16-00.11.31-1-397539	90	6	6	1	0	0	585	5	5	0	0	NA	NA	NA	33	33	172	172	502	85	154	346	2	4	9	0.012	0.023	0.018
.	19.01.16-00.11.31-1-397540	184	18	18	1	0	1	602	16	16	0	0	NA	NA	NA	56	52	174	175	516	90	155	357	14	17	4	0.08	0.097	0.008
.	19.01.16-00.11.34-1-397543	64	3	3	0	0	0	574	2	2	0	0	NA	NA	NA	29	24	167	167	503	81	149	344	0	1	3	0	0.006	0.006
.	19.01.16-00.11.45-1-397552	30	1	1	0	0	0	0	0	0	0	0	NA	NA	NA	11	7	165	164	491	0	0	0	0	0	0	0	0	0
.	19.01.16-00.11.47-1-397553	37	1	1	0	0	0	0	0	0	0	0	NA	NA	NA	8	9	164	165	493	0	0	0	0	0	2	0	0	0.004
.	19.01.16-00.11.48-1-397554	87	5	5	1	0	1	575	4	4	0	0	NA	NA	NA	20	21	173	165	496	87	148	340	3	3	4	0.017	0.018	0.008
.	19.01.16-00.11.48-1-397555	205	8	8	4	0	4	621	6	6	0	0	NA	NA	NA	57	70	178	180	525	93	162	366	11	2	11	0.062	0.011	0.021
.	19.01.16-00.11.50-1-397558	33	1	1	1	0	1	0	0	0	0	0	NA	NA	NA	14	12	164	167	494	0	0	0	0	0	1	0	0	0.002
.	19.01.16-00.11.52-1-397574	34	1	1	1	0	1	0	0	0	0	0	NA	NA	NA	8	8	165	163	493	0	0	0	0	0	4	0	0	0.008
.	19.01.16-00.11.52-1-397575	61	2	2	0	0	0	569	1	1	0	0	NA	NA	NA	27	18	169	170	492	81	149	339	0	0	4	0	0	0.008
.	19.01.16-00.11.55-1-397578	92	4	4	1	0	1	591	3	3	0	0	NA	NA	NA	33	42	168	174	513	84	155	352	3	2	4	0.018	0.011	0.008
.	19.01.16-00.11.56-1-397579	30	1	1	0	0	0	0	0	0	0	0	NA	NA	NA	4	7	164	166	490	0	0	0	0	0	0	0	0	0
.	19.01.16-00.11.58-1-397585	86	4	4	1	0	1	577	3	3	0	0	NA	NA	NA	28	27	169	172	499	82	152	343	3	8	8	0.018	0.047	0.016
.	19.01.16-00.11.58-1-397586	90	3	3	1	0	0	571	2	2	0	0	NA	NA	NA	38	29	171	167	504	83	146	342	0	9	1	0	0.054	0.002
.	19.01.16-00.11.59-1-397589	142	8	8	1	0	1	594	7	7	0	0	NA	NA	NA	56	48	166	174	521	83	152	359	2	5	10	0.012	0.029	0.019
.	19.01.16-00.12.05-1-397593	211	12	12	5	0	3	613	11	11	0	0	NA	NA	NA	63	66	174	179	526	87	161	365	14	0	20	0.08	0	0.038
.	19.01.16-00.12.06-1-397595	67	5	5	2	0	2	573	4	4	0	0	NA	NA	NA	24	24	170	168	499	79	151	343	0	0	14	0	0	0.028
.	19.01.16-00.12.11-1-397601	63	3	3	1	0	1	581	2	2	0	0	NA	NA	NA	31	36	174	172	503	87	153	341	2	5	0	0.011	0.029	0
.	19.01.16-00.12.11-1-397602	64	4	4	1	0	1	200	3	3	0	0	NA	NA	NA	25	13	168	165	493	30	46	124	5	0	0	0.03	0	0
.	19.01.16-00.12.12-1-397603	86	4	4	1	0	1	576	3	3	0	0	NA	NA	NA	19	21	166	166	502	82	147	347	1	11	2	0.006	0.066	0.004
.	19.01.16-00.12.14-1-397604	64	2	2	1	0	1	348	1	1	0	0	NA	NA	NA	21	12	166	167	492	47	86	215	1	1	0	0.006	0.006	0
.	19.01.16-00.12.16-1-397605	173	10	10	4	0	4	618	9	9	0	0	NA	NA	NA	36	63	172	181	523	90	163	365	9	8	15	0.052	0.044	0.029
.	19.01.16-00.12.18-1-397609	91	4	4	1	0	1	581	3	3	0	0	NA	NA	NA	27	31	170	166	508	84	148	349	0	11	4	0	0.066	0.008
.	19.01.16-00.12.21-1-397615	235	29	29	4	0	3	609	26	26	0	0	NA	NA	NA	67	62	177	172	526	89	152	368	41	9	57	0.232	0.052	0.108
.	19.01.16-00.12.24-1-397620	121	9	9	2	0	2	582	8	8	0	0	NA	NA	NA	36	43	172	174	510	86	150	346	12	3	20	0.07	0.017	0.039
.	19.01.16-00.12.24-1-397622	62	2	2	0	0	0	151	1	1	0	0	NA	NA	NA	20	15	165	164	499	21	43	87	4	0	2	0.024	0	0.004
.	19.01.16-00.12.26-1-397624	123	12	12	4	0	4	586	10	10	0	0	NA	NA	NA	57	36	172	171	506	83	153	350	9	10	12	0.052	0.058	0.024
.	19.01.16-00.12.26-1-397626	94	5	5	3	0	3	580	4	4	0	0	NA	NA	NA	27	28	168	164	509	84	146	350	0	3	12	0	0.018	0.024
.	19.01.16-00.12.30-1-397632	121	5	5	1	0	1	582	3	3	0	0	NA	NA	NA	38	35	175	171	502	87	148	347	8	7	2	0.046	0.041	0.004
.	19.01.16-00.12.32-1-397633	204	20	20	10	0	7	610	15	15	0	0	NA	NA	NA	72	66	182	172	525	96	154	360	37	7	27	0.203	0.041	0.051
.	19.01.16-00.12.34-1-397641	119	18	18	7	0	7	599	17	17	0	0	NA	NA	NA	40	55	176	173	519	91	154	354	19	10	25	0.108	0.058	0.048
.	19.01.16-00.12.41-1-397646	63	2	2	0	0	0	582	1	1	0	0	NA	NA	NA	19	25	167	172	499	82	155	345	0	0	2	0	0	0.004
.	19.01.16-00.12.43-1-397647	64	3	3	2	0	2	297	2	2	0	0	NA	NA	NA	13	16	167	166	496	44	73	180	1	0	6	0.006	0	0.012
.	19.01.16-00.12.47-1-397650	118	7	7	0	0	0	586	6	6	0	0	NA	NA	NA	42	31	172	169	503	88	152	346	8	0	7	0.047	0	0.014
.	19.01.16-00.12.48-1-397651	68	4	4	1	0	1	576	3	3	0	0	NA	NA	NA	18	29	167	167	508	80	146	350	0	4	10	0	0.024	0.02
.	19.01.16-00.12.49-1-397654	96	6	6	2	0	2	589	5	5	0	0	NA	NA	NA	26	38	168	169	514	82	152	355	0	0	17	0	0	0.033
.	19.01.16-00.12.55-1-397674	123	6	6	2	0	2	598	5	5	0	0	NA	NA	NA	43	44	169	171	517	85	154	359	16	0	7	0.095	0	0.014
.	19.01.16-00.12.55-1-397675	32	1	1	0	0	0	0	0	0	0	0	NA	NA	NA	10	7	163	163	494	0	0	0	0	0	1	0	0	0.002
.	19.01.16-00.13.01-1-397681	87	4	4	1	0	1	579	2	2	0	0	NA	NA	NA	30	33	173	170	503	87	151	341	10	0	7	0.058	0	0.014
.	19.01.16-00.13.04-1-397687	111	6	6	2	0	2	585	4	4	0	0	NA	NA	NA	53	41	171	172	511	86	151	348	16	3	5	0.094	0.017	0.01
.	19.01.16-00.13.07-1-397688	86	4	4	1	0	1	583	3	3	0	0	NA	NA	NA	29	38	171	169	511	85	149	349	0	0	18	0	0	0.035
.	19.01.16-00.13.08-1-397693	267	25	25	7	0	4	618	22	22	0	0	NA	NA	NA	83	75	181	173	534	93	152	373	42	14	56	0.232	0.081	0.105
.	19.01.16-00.13.10-1-397694	146	6	6	1	0	1	600	5	5	0	0	NA	NA	NA	49	46	173	175	511	86	157	357	6	5	6	0.035	0.029	0.012
.	19.01.16-00.13.10-1-397696	35	1	1	0	0	0	0	0	0	0	0	NA	NA	NA	15	10	164	164	495	0	0	0	0	0	1	0	0	0.002
.	19.01.16-00.13.12-1-397699	64	2	2	0	0	0	577	1	1	0	0	NA	NA	NA	20	25	170	168	500	83	150	344	3	0	1	0.018	0	0.002
.	19.01.16-00.13.14-1-397701	199	34	34	14	0	11	594	32	32	0	0	NA	NA	NA	52	44	172	174	511	88	154	352	51	15	55	0.297	0.086	0.108
.	19.01.16-00.13.17-1-397704	118	5	5	3	0	2	596	4	4	0	0	NA	NA	NA	40	49	172	171	519	85	151	360	5	0	17	0.029	0	0.033
.	19.01.16-00.13.19-1-397708	65	2	2	1	0	1	569	1	1	0	0	NA	NA	NA	31	27	167	165	508	79	147	343	0	1	3	0	0.006	0.006
.	19.01.16-00.13.22-1-397715	93	3	3	1	0	1	582	2	2	0	0	NA	NA	NA	27	27	168	170	502	83	152	347	0	0	12	0	0	0.024
.	19.01.16-00.13.24-1-397717	114	7	7	0	0	0	583	6	6	0	0	NA	NA	NA	37	39	169	171	512	85	150	348	6	2	14	0.036	0.012	0.027
.	19.01.16-00.13.25-1-397719	153	23	23	9	0	8	582	20	20	0	0	NA	NA	NA	37	43	171	172	513	82	149	351	18	12	35	0.105	0.07	0.068
.	19.01.16-00.13.28-1-397724	120	12	12	6	0	4	582	11	11	0	0	NA	NA	NA	42	37	170	171	509	83	149	350	8	9	10	0.047	0.053	0.02
.	19.01.16-00.13.33-1-397728	34	1	1	1	0	1	0	0	0	0	0	NA	NA	NA	14	6	163	164	492	0	0	0	0	0	0	0	0	0
.	19.01.16-00.13.35-1-397734	35	1	1	0	0	0	0	0	0	0	0	NA	NA	NA	9	9	166	163	493	0	0	0	0	0	1	0	0	0.002
.	19.01.16-00.13.36-1-397736	60	2	2	0	0	0	573	1	1	0	0	NA	NA	NA	18	22	165	167	503	80	147	346	0	1	1	0	0.006	0.002
.	19.01.16-00.13.38-1-397738	61	5	5	2	0	2	574	4	4	0	0	NA	NA	NA	30	27	171	170	499	86	148	340	0	2	13	0	0.012	0.026
.	19.01.16-00.13.38-1-397739	33	1	1	0	0	0	0	0	0	0	0	NA	NA	NA	5	19	168	167	497	0	0	0	0	0	1	0	0	0.002
.	19.01.16-00.13.41-1-397742	120	18	18	3	0	2	584	12	12	0	0	NA	NA	NA	32	34	166	172	509	79	154	351	17	8	14	0.102	0.047	0.028
.	19.01.16-00.13.42-1-397743	58	2	2	0	0	0	352	1	1	0	0	NA	NA	NA	20	22	166	169	500	45	95	212	0	2	0	0	0.012	0
.	19.01.16-00.13.50-1-397747	145	16	16	5	0	5	591	12	12	0	0	NA	NA	NA	35	39	167	168	517	84	150	357	0	12	29	0	0.071	0.056
.	19.01.16-00.13.51-1-397764	68	3	3	1	0	1	399	2	2	0	0	NA	NA	NA	17	23	166	167	503	55	102	242	1	0	3	0.006	0	0.006
.	19.01.16-00.13.52-1-397765	91	9	9	1	0	1	590	5	5	0	0	NA	NA	NA	38	49	165	170	527	81	148	361	0	11	9	0	0.065	0.017
.	19.01.16-00.13.53-1-397766	155	9	9	4	0	3	592	7	7	0	0	NA	NA	NA	38	39	171	174	507	85	157	350	6	0	28	0.035	0	0.055
.	19.01.16-00.13.54-1-397767	35	1	1	1	0	1	0	0	0	0	0	NA	NA	NA	10	10	163	165	495	0	0	0	0	0	1	0	0	0.002
.	19.01.16-00.13.57-1-397771	86	3	3	0	0	0	576	2	2	0	0	NA	NA	NA	30	23	166	170	500	83	149	344	0	0	7	0	0	0.014
.	19.01.16-00.13.59-1-397776	65	5	5	3	0	2	580	4	4	0	0	NA	NA	NA	26	27	169	167	504	83	149	348	0	14	2	0	0.084	0.004
.	19.01.16-00.14.03-1-397781	36	1	1	1	0	1	0	0	0	0	0	NA	NA	NA	10	9	166	167	489	0	0	0	0	0	1	0	0	0.002
.	19.01.16-00.14.05-1-397783	170	18	18	2	0	1	593	14	14	0	0	NA	NA	NA	52	39	167	173	512	86	152	355	18	13	25	0.108	0.075	0.049
.	19.01.16-00.14.06-1-397784	112	6	6	2	0	2	590	4	4	0	0	NA	NA	NA	36	39	178	170	504	92	149	349	3	2	13	0.017	0.012	0.026
.	19.01.16-00.14.09-1-397790	149	12	12	4	0	3	585	11	11	0	0	NA	NA	NA	50	38	171	174	506	85	153	347	10	10	19	0.058	0.057	0.038
.	19.01.16-00.14.12-1-397791	65	3	3	0	0	0	349	2	2	0	0	NA	NA	NA	14	10	165	165	493	56	85	208	0	3	0	0	0.018	0
.	19.01.16-00.14.13-1-397792	66	2	2	1	0	1	573	0	0	0	0	NA	NA	NA	32	24	167	169	501	79	151	343	4	0	0	0.024	0	0
.	19.01.16-00.14.15-1-397793	118	8	8	1	0	1	573	7	7	0	0	NA	NA	NA	38	25	169	170	499	84	146	343	13	3	10	0.077	0.018	0.02
.	19.01.16-00.14.15-1-397794	145	8	8	1	0	1	596	6	6	0	0	NA	NA	NA	47	42	171	169	515	85	152	359	18	0	10	0.105	0	0.019
.	19.01.16-00.14.19-1-397799	121	8	8	3	0	3	573	7	7	0	0	NA	NA	NA	30	21	165	167	502	81	148	344	8	0	14	0.048	0	0.028
.	19.01.16-00.14.25-1-397811	119	12	12	3	0	2	603	11	11	0	0	NA	NA	NA	35	53	179	172	515	94	154	355	6	7	17	0.034	0.041	0.033
.	19.01.16-00.14.25-1-397814	87	5	5	1	0	1	577	3	3	0	0	NA	NA	NA	33	28	167	170	504	82	150	345	3	1	10	0.018	0.006	0.02
.	19.01.16-00.14.26-1-397818	89	3	3	1	0	1	584	2	2	0	0	NA	NA	NA	29	34	169	171	507	84	156	344	9	0	8	0.053	0	0.016
.	19.01.16-00.14.32-1-397826	91	4	4	0	0	0	576	3	3	0	0	NA	NA	NA	24	28	169	171	501	83	149	344	0	0	10	0	0	0.02
.	19.01.16-00.14.34-1-397828	143	8	8	1	0	1	591	7	7	0	0	NA	NA	NA	43	38	169	169	513	85	149	357	13	4	13	0.077	0.024	0.025
.	19.01.16-00.14.35-1-397831	65	4	4	3	0	0	571	3	3	0	0	NA	NA	NA	34	24	169	166	502	80	147	344	0	13	3	0	0.078	0.006
.	19.01.16-00.14.40-1-397833	118	10	10	3	0	1	575	9	9	0	0	NA	NA	NA	37	24	166	165	506	81	147	347	7	2	19	0.042	0.012	0.038
.	19.01.16-00.14.41-1-397834	88	5	5	1	0	1	580	4	4	0	0	NA	NA	NA	38	27	170	170	500	85	153	342	5	0	6	0.029	0	0.012
.	19.01.16-00.14.42-1-397835	120	9	9	2	0	2	589	8	8	0	0	NA	NA	NA	42	36	170	169	510	86	151	352	20	7	3	0.118	0.041	0.006
.	19.01.16-00.14.43-1-397837	213	13	13	5	0	3	614	11	11	0	0	NA	NA	NA	80	77	178	179	533	90	155	369	26	15	17	0.146	0.084	0.032
.	19.01.16-00.14.48-1-397841	34	1	1	0	0	0	0	0	0	0	0	NA	NA	NA	8	6	164	163	492	0	0	0	0	0	0	0	0	0
.	19.01.16-00.14.49-1-397845	31	1	1	0	0	0	0	0	0	0	0	NA	NA	NA	7	5	164	163	491	0	0	0	1	0	0	0.006	0	0
.	19.01.16-00.14.51-1-397846	264	30	30	8	0	7	622	29	29	0	0	NA	NA	NA	69	74	185	171	531	98	151	373	26	14	56	0.141	0.082	0.105
.	19.01.16-00.14.51-1-397847	204	14	14	5	0	3	596	11	11	0	0	NA	NA	NA	68	49	173	167	522	85	150	361	11	5	30	0.064	0.03	0.057
.	19.01.16-00.14.51-1-397863	34	1	1	0	0	0	0	0	0	0	0	NA	NA	NA	12	9	164	165	493	0	0	0	0	1	0	0	0.006	0
.	19.01.16-00.14.53-1-397864	63	2	2	0	0	0	575	1	1	0	0	NA	NA	NA	28	18	168	165	498	84	149	342	0	2	1	0	0.012	0.002
.	19.01.16-00.14.54-1-397865	32	1	1	0	0	0	0	0	0	0	0	NA	NA	NA	8	5	165	164	489	0	0	0	1	0	0	0.006	0	0
.	19.01.16-00.14.56-1-397866	63	4	4	0	0	0	566	3	3	0	0	NA	NA	NA	36	21	164	166	504	78	146	342	0	1	8	0	0.006	0.016
.	19.01.16-00.14.58-1-397870	91	7	7	4	0	4	591	6	6	0	0	NA	NA	NA	27	35	172	170	506	89	150	352	6	0	17	0.035	0	0.034
.	19.01.16-00.15.03-1-397874	97	4	4	0	0	0	583	3	3	0	0	NA	NA	NA	35	28	169	168	504	86	150	347	4	0	6	0.024	0	0.012
.	19.01.16-00.15.04-1-397880	65	4	4	2	0	2	572	3	3	0	0	NA	NA	NA	24	20	171	167	495	88	147	337	4	6	1	0.023	0.036	0.002
.	19.01.16-00.15.05-1-397883	139	17	17	9	0	5	587	15	15	0	0	NA	NA	NA	41	44	176	170	511	88	152	347	44	0	30	0.25	0	0.059
.	19.01.16-00.15.12-1-397886	187	9	9	2	0	2	606	8	8	0	0	NA	NA	NA	55	55	171	173	524	86	155	365	0	0	32	0	0	0.061
.	19.01.16-00.15.16-1-397890	61	3	3	0	0	0	580	2	2	0	0	NA	NA	NA	23	24	166	168	503	82	150	348	10	0	1	0.06	0	0.002
.	19.01.16-00.15.17-1-397891	232	27	27	7	0	5	617	26	26	0	0	NA	NA	NA	74	74	174	173	540	89	155	373	26	12	55	0.149	0.069	0.102
.	19.01.16-00.15.17-1-397892	150	11	11	4	0	4	593	10	10	0	0	NA	NA	NA	47	44	173	173	511	87	150	356	26	5	13	0.15	0.029	0.025
.	19.01.16-00.15.18-1-397895	123	5	5	1	0	1	592	4	4	0	0	NA	NA	NA	32	38	170	173	508	85	154	353	2	0	8	0.012	0	0.016
.	19.01.16-00.15.19-1-397896	93	7	7	1	0	1	579	5	5	0	0	NA	NA	NA	37	28	168	170	503	86	150	343	6	0	20	0.036	0	0.04
.	19.01.16-00.15.30-1-397912	92	6	6	0	0	0	583	5	5	0	0	NA	NA	NA	31	33	169	168	509	83	148	352	0	10	8	0	0.06	0.016
.	19.01.16-00.15.35-1-397915	128	6	6	2	0	1	598	5	5	0	0	NA	NA	NA	37	44	174	173	510	87	154	357	6	2	7	0.034	0.012	0.014
.	19.01.16-00.15.37-1-397921	121	9	9	5	0	3	591	8	8	0	0	NA	NA	NA	46	37	169	177	504	85	163	343	13	0	17	0.077	0	0.034
.	19.01.16-00.15.39-1-397926	31	1	1	0	0	0	0	0	0	0	0	NA	NA	NA	10	7	163	164	493	0	0	0	0	0	1	0	0	0.002
.	19.01.16-00.15.40-1-397927	33	1	1	0	0	0	0	0	0	0	0	NA	NA	NA	15	10	166	165	492	0	0	0	0	0	0	0	0	0
.	19.01.16-00.15.41-1-397930	89	4	4	1	0	1	572	3	3	0	0	NA	NA	NA	40	25	169	171	498	84	152	336	5	0	11	0.03	0	0.022
.	19.01.16-00.15.41-1-397931	121	7	7	1	0	1	581	5	5	0	0	NA	NA	NA	43	39	174	169	509	87	151	343	7	0	11	0.04	0	0.022
.	19.01.16-00.15.43-1-397934	58	2	2	0	0	0	574	1	1	0	0	NA	NA	NA	22	18	167	169	495	82	151	341	2	0	2	0.012	0	0.004
.	19.01.16-00.15.43-1-397935	60	3	3	1	0	0	567	2	2	0	0	NA	NA	NA	24	16	168	164	497	82	144	341	0	3	8	0	0.018	0.016
.	19.01.16-00.15.47-1-397937	153	8	8	2	0	2	593	6	6	0	0	NA	NA	NA	49	47	176	171	513	90	151	352	1	2	17	0.006	0.012	0.033
.	19.01.16-00.15.54-1-397955	35	1	1	0	0	0	0	0	0	0	0	NA	NA	NA	6	10	165	165	493	0	0	0	0	0	0	0	0	0
.	19.01.16-00.15.56-1-397956	37	1	1	1	0	1	0	0	0	0	0	NA	NA	NA	18	10	167	164	492	0	0	0	0	1	0	0	0.006	0
.	19.01.16-00.15.57-1-397962	56	2	2	1	0	1	497	1	1	0	0	NA	NA	NA	15	20	165	169	499	65	133	299	2	0	0	0.012	0	0
.	19.01.16-00.15.58-1-397963	87	8	8	3	0	3	585	6	6	0	0	NA	NA	NA	29	38	170	168	513	84	148	353	4	1	16	0.024	0.006	0.031
.	19.01.16-00.15.58-1-397964	84	6	6	0	0	0	581	4	4	0	0	NA	NA	NA	28	25	168	168	502	84	148	349	3	9	6	0.018	0.054	0.012
.	19.01.16-00.15.58-1-397965	93	9	9	1	0	1	576	8	8	0	0	NA	NA	NA	30	23	165	167	504	79	148	349	3	0	17	0.018	0	0.034
.	19.01.16-00.15.59-1-397966	89	3	3	1	0	1	574	2	2	0	0	NA	NA	NA	23	23	165	170	501	83	152	339	0	0	4	0	0	0.008
.	19.01.16-00.16.02-1-397969	118	8	8	1	0	1	599	7	7	0	0	NA	NA	NA	42	55	172	176	520	87	152	360	14	8	4	0.081	0.045	0.008
.	19.01.16-00.16.03-1-397970	33	1	1	1	0	1	0	0	0	0	0	NA	NA	NA	4	8	163	165	493	0	0	0	0	1	0	0	0.006	0
.	19.01.16-00.16.05-1-397973	210	21	21	4	0	3	611	18	18	0	0	NA	NA	NA	69	67	181	176	523	92	158	361	31	9	12	0.171	0.051	0.023
.	19.01.16-00.16.07-1-397974	60	2	2	1	0	1	150	1	1	0	0	NA	NA	NA	18	14	164	169	494	21	39	90	0	0	3	0	0	0.006
.	19.01.16-00.16.12-1-397980	58	2	2	2	0	1	574	1	1	0	0	NA	NA	NA	29	27	167	170	503	83	148	343	0	4	2	0	0.024	0.004
.	19.01.16-00.16.15-1-397982	148	10	10	1	0	1	582	8	8	0	0	NA	NA	NA	39	32	171	169	505	86	151	345	18	4	6	0.105	0.024	0.012
.	19.01.16-00.16.16-1-397983	35	1	1	0	0	0	0	0	0	0	0	NA	NA	NA	10	8	166	164	491	0	0	0	0	0	2	0	0	0.004
.	19.01.16-00.16.18-1-397986	94	9	9	2	0	1	595	7	7	0	0	NA	NA	NA	29	42	168	168	519	83	152	360	20	2	8	0.119	0.012	0.015
.	19.01.16-00.16.19-1-397989	204	9	9	1	0	1	608	7	7	0	0	NA	NA	NA	65	60	174	175	524	87	158	363	8	2	14	0.046	0.011	0.027
.	19.01.16-00.16.21-1-397996	59	2	2	0	0	0	295	1	1	0	0	NA	NA	NA	16	18	168	168	495	44	71	180	0	2	2	0	0.012	0.004
.	19.01.16-00.16.21-1-397997	33	1	1	0	0	0	0	0	0	0	0	NA	NA	NA	8	14	166	165	496	0	0	0	0	2	0	0	0.012	0
.	19.01.16-00.16.24-1-398002	119	13	13	5	0	2	580	12	12	0	0	NA	NA	NA	35	29	168	166	508	86	146	348	7	17	19	0.042	0.102	0.037
.	19.01.16-00.16.25-1-398005	124	9	9	2	0	2	589	7	7	0	0	NA	NA	NA	34	41	173	174	507	88	152	349	17	4	5	0.098	0.023	0.01
.	19.01.16-00.16.27-1-398008	32	1	1	0	0	0	0	0	0	0	0	NA	NA	NA	8	7	163	164	493	0	0	0	0	0	1	0	0	0.002
.	19.01.16-00.16.29-1-398012	93	8	8	3	0	3	586	7	7	0	0	NA	NA	NA	36	35	167	168	513	83	150	353	12	2	4	0.072	0.012	0.008
.	19.01.16-00.16.32-1-398013	207	20	20	3	0	2	617	15	15	0	0	NA	NA	NA	72	70	187	178	518	100	159	358	19	1	42	0.102	0.006	0.081
.	19.01.16-00.16.36-1-398024	64	2	2	0	0	0	580	1	1	0	0	NA	NA	NA	26	35	168	172	508	84	151	345	0	0	9	0	0	0.018
.	19.01.16-00.16.42-1-398029	237	18	18	5	0	3	610	15	15	0	0	NA	NA	NA	73	65	174	175	529	85	158	367	13	12	32	0.075	0.069	0.06
.	19.01.16-00.16.42-1-398030	37	1	1	0	0	0	0	0	0	0	0	NA	NA	NA	14	9	164	165	493	0	0	0	1	0	0	0.006	0	0
.	19.01.16-00.16.44-1-398031	87	3	3	0	0	0	575	2	2	0	0	NA	NA	NA	23	17	168	166	496	84	151	340	1	6	2	0.006	0.036	0.004
.	19.01.16-00.16.45-1-398032	36	1	1	0	0	0	0	0	0	0	0	NA	NA	NA	12	8	165	166	490	0	0	0	0	0	3	0	0	0.006
.	19.01.16-00.16.46-1-398034	120	5	5	2	0	2	581	3	3	0	0	NA	NA	NA	47	35	169	172	507	83	150	348	2	2	7	0.012	0.012	0.014
.	19.01.16-00.16.46-1-398036	62	3	3	0	0	0	152	2	2	0	0	NA	NA	NA	14	21	165	168	501	18	44	90	0	2	2	0	0.012	0.004
.	19.01.16-00.16.48-1-398039	95	5	5	3	0	2	591	3	3	0	0	NA	NA	NA	25	40	175	172	506	88	152	351	11	8	1	0.063	0.047	0.002
.	19.01.16-00.16.49-1-398042	182	20	20	6	0	3	625	19	19	0	0	NA	NA	NA	59	70	179	177	527	93	160	372	40	16	22	0.223	0.09	0.042
.	19.01.16-00.16.50-1-398043	180	13	13	3	0	2	601	10	10	0	0	NA	NA	NA	59	54	177	168	522	88	150	363	14	5	23	0.079	0.03	0.044
.	19.01.16-00.16.57-1-398067	142	17	17	3	0	2	597	16	16	0	0	NA	NA	NA	24	44	168	170	519	82	151	364	18	7	15	0.107	0.041	0.029
.	19.01.16-00.16.58-1-398069	63	2	2	0	0	0	348	1	1	0	0	NA	NA	NA	14	10	164	166	493	49	88	211	0	1	4	0	0.006	0.008
.	19.01.16-00.17.02-1-398071	84	4	4	1	0	1	578	1	1	0	0	NA	NA	NA	29	27	173	166	501	84	150	344	0	3	4	0	0.018	0.008
.	19.01.16-00.17.05-1-398073	177	15	15	1	0	1	587	13	13	0	0	NA	NA	NA	58	47	177	175	508	88	155	344	7	6	17	0.04	0.034	0.033
.	19.01.16-00.17.05-1-398074	62	4	4	2	0	2	573	3	3	0	0	NA	NA	NA	24	21	165	169	500	81	149	343	0	15	0	0	0.089	0
.	19.01.16-00.17.08-1-398079	86	7	7	3	0	3	583	6	6	0	0	NA	NA	NA	33	30	171	172	500	87	150	346	7	5	4	0.041	0.029	0.008
.	19.01.16-00.17.14-1-398083	61	3	3	1	0	1	348	2	2	0	0	NA	NA	NA	14	15	167	165	496	55	88	205	0	0	6	0	0	0.012
.	19.01.16-00.17.17-1-398087	124	15	15	4	0	4	592	14	14	0	0	NA	NA	NA	39	40	174	174	505	88	155	349	19	14	21	0.109	0.08	0.042
.	19.01.16-00.17.18-1-398089	182	42	42	12	0	10	594	39	39	0	0	NA	NA	NA	68	50	175	175	513	89	156	349	83	12	50	0.474	0.069	0.097
.	19.01.16-00.17.22-1-398094	61	3	3	0	0	0	202	2	2	0	0	NA	NA	NA	16	12	165	164	496	23	56	123	0	1	3	0	0.006	0.006
.	19.01.16-00.17.24-1-398097	34	1	1	0	0	0	0	0	0	0	0	NA	NA	NA	7	11	166	166	492	0	0	0	0	0	3	0	0	0.006
.	19.01.16-00.17.26-1-398101	173	49	49	18	0	13	592	45	45	0	0	NA	NA	NA	45	48	167	175	519	83	153	356	78	37	41	0.467	0.211	0.079
.	19.01.16-00.17.27-1-398102	62	3	3	0	0	0	253	2	2	0	0	NA	NA	NA	13	20	171	165	497	39	63	151	0	0	4	0	0	0.008
.	19.01.16-00.17.27-1-398103	32	1	1	0	0	0	0	0	0	0	0	NA	NA	NA	11	7	165	166	489	0	0	0	0	0	1	0	0	0.002
.	19.01.16-00.17.27-1-398104	181	17	17	1	0	1	601	16	16	0	0	NA	NA	NA	47	44	172	173	512	92	156	353	9	10	34	0.052	0.058	0.066
.	19.01.16-00.17.29-1-398107	61	3	3	1	0	1	577	2	2	0	0	NA	NA	NA	24	24	167	169	501	84	150	343	0	3	11	0	0.018	0.022
.	19.01.16-00.17.32-1-398111	94	4	4	0	0	0	576	2	2	0	0	NA	NA	NA	43	29	170	170	502	82	149	345	5	7	0	0.029	0.041	0
.	19.01.16-00.17.35-1-398117	76	2	2	1	0	1	580	0	0	0	0	NA	NA	NA	26	27	169	166	505	84	147	349	0	0	3	0	0	0.006
.	19.01.16-00.17.37-1-398120	122	4	4	0	0	0	584	3	3	0	0	NA	NA	NA	40	32	170	171	504	83	154	347	3	1	3	0.018	0.006	0.006
.	19.01.16-00.17.43-1-398123	122	12	12	2	0	1	605	11	11	0	0	NA	NA	NA	30	50	168	177	518	84	159	362	11	10	10	0.065	0.056	0.019
.	19.01.16-00.17.48-1-398126	34	1	1	0	0	0	0	0	0	0	0	NA	NA	NA	13	9	165	163	494	0	0	0	0	0	2	0	0	0.004
.	19.01.16-00.17.50-1-398127	126	8	8	4	0	2	584	7	7	0	0	NA	NA	NA	47	32	165	171	509	81	153	350	19	2	9	0.115	0.012	0.018
.	19.01.16-00.17.51-1-398128	206	18	18	4	0	4	611	17	17	0	0	NA	NA	NA	62	58	177	178	516	92	161	358	14	12	41	0.079	0.067	0.079
.	19.01.16-00.17.52-1-398135	86	6	6	1	0	1	582	5	5	0	0	NA	NA	NA	27	34	179	166	502	88	146	348	0	8	12	0	0.048	0.024
.	19.01.16-00.17.53-1-398146	33	1	1	0	0	0	0	0	0	0	0	NA	NA	NA	10	12	167	163	495	0	0	0	0	0	0	0	0	0
.	19.01.16-00.17.55-1-398147	127	7	7	3	0	2	588	5	5	0	0	NA	NA	NA	33	40	172	168	513	87	148	353	11	0	8	0.064	0	0.016
.	19.01.16-00.18.00-1-398154	236	16	16	2	0	1	616	15	15	0	0	NA	NA	NA	61	60	175	176	522	92	159	365	20	19	14	0.114	0.108	0.027
.	19.01.16-00.18.07-1-398160	91	10	10	5	0	4	575	9	9	0	0	NA	NA	NA	30	22	166	166	503	84	149	342	9	3	21	0.054	0.018	0.042
.	19.01.16-00.18.09-1-398167	99	9	9	1	0	1	594	8	8	0	0	NA	NA	NA	33	45	172	176	510	87	155	352	4	10	6	0.023	0.057	0.012
.	19.01.16-00.18.10-1-398168	150	29	29	12	0	10	603	26	26	0	0	NA	NA	NA	48	59	175	176	521	90	154	359	55	27	36	0.314	0.153	0.069
.	19.01.16-00.18.14-1-398171	122	9	9	3	0	2	584	8	8	0	0	NA	NA	NA	41	35	172	172	504	86	151	347	20	10	3	0.116	0.058	0.006
.	19.01.16-00.18.19-1-398174	56	2	2	1	0	1	248	1	1	0	0	NA	NA	NA	19	21	166	168	500	38	61	149	0	0	1	0	0	0.002
.	19.01.16-00.18.26-1-398190	146	18	18	5	0	3	595	16	16	0	0	NA	NA	NA	59	43	169	170	517	85	152	358	16	6	41	0.095	0.035	0.079
.	19.01.16-00.18.30-1-398195	258	33	33	9	0	6	624	27	27	0	0	NA	NA	NA	82	77	177	177	536	91	156	377	77	6	21	0.435	0.034	0.039
.	19.01.16-00.18.30-1-398196	119	7	7	1	0	1	591	6	6	0	0	NA	NA	NA	41	40	172	172	509	90	152	349	0	3	20	0	0.017	0.039
.	19.01.16-00.18.31-1-398198	59	2	2	0	0	0	399	1	1	0	0	NA	NA	NA	11	20	167	164	502	58	91	250	0	0	1	0	0	0.002
.	19.01.16-00.18.33-1-398204	122	8	8	2	0	2	595	6	6	0	0	NA	NA	NA	35	35	171	173	504	87	157	351	0	9	12	0	0.052	0.024
.	19.01.16-00.18.37-1-398209	150	10	10	2	0	2	594	9	9	0	0	NA	NA	NA	48	41	171	165	518	88	146	360	6	5	24	0.035	0.03	0.046
.	19.01.16-00.18.38-1-398210	237	16	16	5	0	3	628	15	15	0	0	NA	NA	NA	75	83	174	176	546	90	156	382	30	5	13	0.172	0.028	0.024
.	19.01.16-00.18.42-1-398212	63	2	2	0	0	0	579	1	1	0	0	NA	NA	NA	26	25	168	167	503	84	151	344	6	0	6	0.036	0	0.012
.	19.01.16-00.18.50-1-398216	94	6	6	0	0	0	578	5	5	0	0	NA	NA	NA	45	38	171	173	507	80	154	344	2	2	17	0.012	0.012	0.034
.	19.01.16-00.18.56-1-398235	36	1	1	0	0	0	0	0	0	0	0	NA	NA	NA	10	14	165	166	496	0	0	0	0	0	0	0	0	0
.	19.01.16-00.18.56-1-398239	58	2	2	0	0	0	0	1	1	0	0	NA	NA	NA	18	20	166	166	501	0	0	0	0	0	5	0	0	0.01
.	19.01.16-00.18.59-1-398240	150	12	12	3	0	2	591	9	9	0	0	NA	NA	NA	36	37	173	171	506	88	153	350	13	6	22	0.075	0.035	0.043
.	19.01.16-00.18.59-1-398241	63	2	2	1	0	1	497	1	1	0	0	NA	NA	NA	18	15	166	167	495	70	122	305	0	0	1	0	0	0.002
.	19.01.16-00.19.00-1-398243	60	2	2	0	0	0	587	1	1	0	0	NA	NA	NA	20	35	167	171	510	80	154	353	0	2	5	0	0.012	0.01
.	19.01.16-00.19.00-1-398244	37	1	1	0	0	0	0	0	0	0	0	NA	NA	NA	12	7	163	165	492	0	0	0	0	0	0	0	0	0
.	19.01.16-00.19.03-1-398247	123	22	22	4	0	4	591	20	20	0	0	NA	NA	NA	48	45	171	172	515	84	153	354	40	6	39	0.234	0.035	0.076
.	19.01.16-00.19.05-1-398248	153	14	14	2	0	2	588	13	13	0	0	NA	NA	NA	58	38	168	175	508	80	158	350	35	9	7	0.208	0.051	0.014
.	19.01.16-00.19.10-1-398255	287	39	39	10	0	6	615	37	37	0	0	NA	NA	NA	82	69	176	177	529	90	157	368	57	32	44	0.324	0.181	0.083
.	19.01.16-00.19.12-1-398258	179	21	21	4	0	3	588	19	19	0	0	NA	NA	NA	75	48	172	175	514	87	151	350	41	6	35	0.238	0.034	0.068
.	19.01.16-00.19.12-1-398259	36	1	1	0	0	0	0	0	0	0	0	NA	NA	NA	9	16	166	166	497	0	0	0	0	0	1	0	0	0.002
.	19.01.16-00.19.13-1-398260	99	7	7	1	0	1	576	5	5	0	0	NA	NA	NA	41	31	170	167	507	83	148	345	8	3	13	0.047	0.018	0.026
.	19.01.16-00.19.16-1-398263	95	6	6	1	0	1	579	5	5	0	0	NA	NA	NA	33	26	169	167	503	83	151	345	1	0	13	0.006	0	0.026
.	19.01.16-00.19.19-1-398266	92	4	4	1	0	1	583	3	3	0	0	NA	NA	NA	30	35	174	167	507	87	146	350	0	0	11	0	0	0.022
.	19.01.16-00.19.25-1-398276	34	1	1	0	0	0	0	0	0	0	0	NA	NA	NA	13	10	166	164	493	0	0	0	0	0	0	0	0	0
.	19.01.16-00.19.28-1-398281	190	29	29	7	0	7	625	28	28	0	0	NA	NA	NA	58	78	182	173	536	98	156	371	37	25	29	0.203	0.145	0.054
.	19.01.16-00.19.31-1-398287	122	13	13	6	0	6	583	12	12	0	0	NA	NA	NA	46	38	170	169	512	85	146	352	3	11	15	0.018	0.065	0.029
.	19.01.16-00.19.34-1-398289	215	18	18	2	0	2	624	16	16	0	0	NA	NA	NA	60	77	179	175	536	99	156	369	23	9	28	0.128	0.051	0.052
.	19.01.16-00.19.35-1-398290	177	15	15	3	0	3	590	13	13	0	0	NA	NA	NA	54	43	171	177	508	87	154	349	14	12	13	0.082	0.068	0.026
.	19.01.16-00.19.37-1-398294	65	3	3	1	0	1	570	2	2	0	0	NA	NA	NA	44	28	167	169	505	80	149	341	11	0	1	0.066	0	0.002
.	19.01.16-00.19.43-1-398299	117	11	11	6	0	5	596	9	9	0	0	NA	NA	NA	36	52	173	175	517	86	154	356	3	0	25	0.017	0	0.048
.	19.01.16-00.19.52-1-398304	150	16	16	3	0	2	581	14	14	0	0	NA	NA	NA	48	39	169	174	509	81	151	349	18	8	18	0.107	0.046	0.035
.	19.01.16-00.19.52-1-398320	35	1	1	0	0	0	0	0	0	0	0	NA	NA	NA	8	11	165	165	494	0	0	0	0	0	0	0	0	0
.	19.01.16-00.19.53-1-398321	151	13	13	3	0	1	595	11	11	0	0	NA	NA	NA	30	41	172	170	512	87	152	356	1	19	20	0.006	0.112	0.039
.	19.01.16-00.19.57-1-398324	58	2	2	1	0	1	348	1	1	0	0	NA	NA	NA	19	9	164	164	494	47	86	215	0	2	0	0	0.012	0
.	19.01.16-00.20.04-1-398336	95	8	8	2	0	2	585	7	7	0	0	NA	NA	NA	39	32	166	172	507	83	152	350	5	1	12	0.03	0.006	0.024
.	19.01.16-00.20.04-1-398337	64	2	2	0	0	0	548	0	0	0	0	NA	NA	NA	15	14	166	165	496	77	143	328	0	0	8	0	0	0.016
.	19.01.16-00.20.08-1-398338	182	20	20	5	0	5	610	17	17	0	0	NA	NA	NA	55	63	173	175	528	88	153	369	24	11	21	0.139	0.063	0.04
.	19.01.16-00.20.08-1-398339	95	6	6	1	0	1	576	5	5	0	0	NA	NA	NA	29	24	166	168	503	82	151	343	1	2	11	0.006	0.012	0.022
.	19.01.16-00.20.14-1-398345	84	3	3	0	0	0	572	2	2	0	0	NA	NA	NA	29	28	170	168	503	85	145	342	0	0	5	0	0	0.01
.	19.01.16-00.20.15-1-398347	85	3	3	1	0	1	571	2	2	0	0	NA	NA	NA	26	21	167	165	502	82	147	342	0	4	1	0	0.024	0.002
.	19.01.16-00.20.25-1-398359	59	3	3	0	0	0	250	1	1	0	0	NA	NA	NA	15	15	166	166	496	34	68	148	0	4	0	0	0.024	0
.	19.01.16-00.20.25-1-398361	123	8	8	2	0	2	587	6	6	0	0	NA	NA	NA	35	34	165	175	507	81	157	349	7	7	6	0.042	0.04	0.012
.	19.01.16-00.20.29-1-398367	90	5	5	1	0	1	584	4	4	0	0	NA	NA	NA	32	38	172	171	508	86	149	349	2	9	3	0.012	0.053	0.006
.	19.01.16-00.20.33-1-398370	175	10	10	2	0	2	602	9	9	0	0	NA	NA	NA	56	52	172	176	517	87	155	360	6	9	10	0.035	0.051	0.019
.	19.01.16-00.20.36-1-398376	64	2	2	1	0	1	347	0	0	0	0	NA	NA	NA	10	18	165	166	500	53	83	211	0	0	4	0	0	0.008
.	19.01.16-00.20.37-1-398378	88	4	4	0	0	0	590	3	3	0	0	NA	NA	NA	23	37	169	169	512	87	150	353	0	9	9	0	0.053	0.018
.	19.01.16-00.20.39-1-398381	62	2	2	0	0	0	399	1	1	0	0	NA	NA	NA	19	20	167	166	500	58	107	234	2	2	0	0.012	0.012	0
.	19.01.16-00.20.40-1-398382	59	2	2	1	0	1	0	1	1	0	0	NA	NA	NA	17	13	164	165	497	0	0	0	0	0	4	0	0	0.008
.	19.01.16-00.20.43-1-398385	144	11	11	2	0	2	601	9	9	0	0	NA	NA	NA	47	51	172	172	520	88	155	358	14	6	13	0.081	0.035	0.025
.	19.01.16-00.20.45-1-398386	91	5	5	1	0	1	576	4	4	0	0	NA	NA	NA	27	25	168	168	502	80	151	345	6	1	1	0.036	0.006	0.002
.	19.01.16-00.20.46-1-398387	101	3	3	1	0	1	590	2	2	0	0	NA	NA	NA	26	38	170	174	507	86	157	347	0	2	4	0	0.011	0.008
.	19.01.16-00.20.49-1-398390	93	4	4	0	0	0	580	3	3	0	0	NA	NA	NA	16	22	170	168	497	86	151	343	0	4	1	0	0.024	0.002
.	19.01.16-00.20.50-1-398392	182	16	16	4	0	3	605	11	11	0	0	NA	NA	NA	62	57	178	173	519	91	156	358	19	1	29	0.107	0.006	0.056
.	19.01.16-00.20.51-1-398394	60	3	3	0	0	0	580	2	2	0	0	NA	NA	NA	12	23	166	167	503	81	149	350	0	0	5	0	0	0.01
.	19.01.16-00.20.56-1-398413	32	1	1	0	0	0	0	0	0	0	0	NA	NA	NA	7	9	163	166	493	0	0	0	0	0	1	0	0	0.002
.	19.01.16-00.20.56-1-398417	117	5	5	0	0	0	591	3	3	0	0	NA	NA	NA	28	40	167	170	516	83	150	358	5	0	7	0.03	0	0.014
.	19.01.16-00.20.59-1-398420	93	9	9	1	0	1	583	7	7	0	0	NA	NA	NA	36	39	171	174	507	85	151	347	15	0	8	0.088	0	0.016
.	19.01.16-00.21.02-1-398422	94	14	14	1	0	1	588	12	12	0	0	NA	NA	NA	32	43	170	170	516	84	151	353	24	9	5	0.141	0.053	0.01
.	19.01.16-00.21.06-1-398424	114	5	5	3	0	2	587	4	4	0	0	NA	NA	NA	37	38	170	170	511	87	152	348	4	0	8	0.024	0	0.016
.	19.01.16-00.21.07-1-398425	37	1	1	0	0	0	0	0	0	0	0	NA	NA	NA	10	8	163	163	495	0	0	0	0	0	0	0	0	0
.	19.01.16-00.21.07-1-398431	63	3	3	0	0	0	577	2	2	0	0	NA	NA	NA	30	28	170	171	500	85	148	344	4	0	5	0.024	0	0.01
.	19.01.16-00.21.10-1-398432	60	3	3	1	0	1	565	2	2	0	0	NA	NA	NA	30	16	165	167	497	79	148	338	0	2	1	0	0.012	0.002
.	19.01.16-00.21.14-1-398433	123	11	11	3	0	3	585	9	9	0	0	NA	NA	NA	44	37	171	171	508	87	150	348	11	0	22	0.064	0	0.043
.	19.01.16-00.21.17-1-398435	61	2	2	1	0	1	355	1	1	0	0	NA	NA	NA	26	16	167	163	499	49	93	213	0	0	2	0	0	0.004
.	19.01.16-00.21.21-1-398440	121	8	8	1	0	1	587	7	7	0	0	NA	NA	NA	39	42	171	170	514	84	148	355	1	0	19	0.006	0	0.037
.	19.01.16-00.21.24-1-398447	174	14	14	4	0	3	600	13	13	0	0	NA	NA	NA	46	48	174	172	515	88	154	358	13	4	23	0.075	0.023	0.045
.	19.01.16-00.21.24-1-398448	210	15	15	5	0	4	602	13	13	0	0	NA	NA	NA	68	60	176	173	524	87	152	363	27	7	36	0.153	0.04	0.069
.	19.01.16-00.21.24-1-398449	70	2	2	1	0	1	450	1	1	0	0	NA	NA	NA	16	23	167	166	503	64	124	262	4	0	3	0.024	0	0.006
.	19.01.16-00.21.26-1-398455	61	5	5	0	0	0	571	2	2	0	0	NA	NA	NA	21	17	166	167	497	81	148	342	8	0	0	0.048	0	0
.	19.01.16-00.21.28-1-398461	347	37	37	7	0	7	657	34	34	0	0	NA	NA	NA	88	117	187	183	560	100	163	394	45	25	50	0.241	0.137	0.089
.	19.01.16-00.21.43-1-398469	276	15	15	4	0	3	656	13	13	0	0	NA	NA	NA	64	105	189	181	548	104	161	391	8	16	38	0.042	0.088	0.069
.	19.01.16-00.21.43-1-398470	183	17	17	4	0	3	611	15	15	0	0	NA	NA	NA	56	63	182	179	515	92	161	358	20	28	12	0.11	0.156	0.023
.	19.01.16-00.21.44-1-398471	32	1	1	0	0	0	0	0	0	0	0	NA	NA	NA	8	5	163	163	492	0	0	0	0	0	0	0	0	0
.	19.01.16-00.21.48-1-398472	91	6	6	2	0	2	567	5	5	0	0	NA	NA	NA	31	20	166	164	503	81	143	343	3	1	12	0.018	0.006	0.024
.	19.01.16-00.21.52-1-398489	34	1	1	0	0	0	0	0	0	0	0	NA	NA	NA	7	6	165	165	489	0	0	0	0	0	1	0	0	0.002
.	19.01.16-00.21.54-1-398494	87	4	4	1	0	1	579	3	3	0	0	NA	NA	NA	35	28	169	168	504	84	150	345	1	0	6	0.006	0	0.012
.	19.01.16-00.21.54-1-398495	117	14	14	4	0	3	578	12	12	0	0	NA	NA	NA	29	30	170	169	504	83	149	346	16	16	5	0.094	0.095	0.01
.	19.01.16-00.22.03-1-398505	174	13	13	4	0	4	595	12	12	0	0	NA	NA	NA	56	46	177	176	506	90	156	349	25	2	23	0.141	0.011	0.045
.	19.01.16-00.22.06-1-398506	93	5	5	1	0	1	590	3	3	0	0	NA	NA	NA	24	39	166	171	515	81	153	356	8	0	10	0.048	0	0.019
.	19.01.16-00.22.09-1-398507	150	13	13	2	0	2	588	11	11	0	0	NA	NA	NA	41	50	171	169	523	85	148	355	14	12	8	0.082	0.071	0.015
.	19.01.16-00.22.09-1-398508	61	2	2	1	0	1	567	1	1	0	0	NA	NA	NA	30	20	168	167	498	82	144	341	2	0	2	0.012	0	0.004
.	19.01.16-00.22.20-1-398521	32	1	1	1	0	1	0	0	0	0	0	NA	NA	NA	7	4	163	164	490	0	0	0	0	1	0	0	0.006	0
.	19.01.16-00.22.21-1-398523	87	3	3	1	0	1	581	1	1	0	0	NA	NA	NA	30	29	167	171	504	84	151	346	2	0	2	0.012	0	0.004
.	19.01.16-00.22.22-1-398524	90	4	4	0	0	0	580	3	3	0	0	NA	NA	NA	24	34	173	171	503	86	152	342	4	6	4	0.023	0.035	0.008
.	19.01.16-00.22.22-1-398527	127	7	7	4	0	2	592	6	6	0	0	NA	NA	NA	39	39	171	169	512	87	148	357	6	0	13	0.035	0	0.025
.	19.01.16-00.22.23-1-398529	31	1	1	0	0	0	0	0	0	0	0	NA	NA	NA	5	12	170	164	491	0	0	0	0	0	0	0	0	0
.	19.01.16-00.22.23-1-398530	217	17	17	10	0	8	610	14	14	0	0	NA	NA	NA	60	63	177	172	527	89	155	366	23	16	29	0.13	0.093	0.055
.	19.01.16-00.22.25-1-398533	95	7	7	1	0	1	570	5	5	0	0	NA	NA	NA	40	26	171	167	501	84	142	344	11	6	5	0.064	0.036	0.01
.	19.01.16-00.22.34-1-398544	63	3	3	2	0	2	573	2	2	0	0	NA	NA	NA	34	28	167	168	506	80	151	342	5	0	2	0.03	0	0.004
.	19.01.16-00.22.35-1-398547	143	8	8	0	0	0	594	7	7	0	0	NA	NA	NA	43	44	170	173	514	85	155	354	0	0	25	0	0	0.049
.	19.01.16-00.22.36-1-398549	94	4	4	3	0	2	580	3	3	0	0	NA	NA	NA	33	33	170	165	511	82	147	351	0	5	6	0	0.03	0.012
.	19.01.16-00.22.38-1-398552	177	22	22	6	0	4	603	20	20	0	0	NA	NA	NA	41	48	169	170	522	84	152	367	36	3	22	0.213	0.018	0.042
.	19.01.16-00.22.39-1-398553	36	1	1	0	0	0	0	0	0	0	0	NA	NA	NA	11	6	164	164	491	0	0	0	0	6	0	0	0.037	0
.	19.01.16-00.22.41-1-398556	87	5	5	1	0	1	577	4	4	0	0	NA	NA	NA	32	27	170	169	501	82	152	343	6	3	1	0.035	0.018	0.002
.	19.01.16-00.22.44-1-398558	152	10	10	3	0	2	614	7	7	0	0	NA	NA	NA	38	56	170	177	522	89	158	367	4	5	20	0.024	0.028	0.038
.	19.01.16-00.22.47-1-398560	33	1	1	0	0	0	0	0	0	0	0	NA	NA	NA	11	9	165	165	492	0	0	0	0	1	0	0	0.006	0
.	19.01.16-00.22.48-1-398562	84	3	3	1	0	1	573	2	2	0	0	NA	NA	NA	18	18	168	169	494	83	151	339	0	0	4	0	0	0.008
.	19.01.16-00.22.49-1-398564	89	5	5	3	0	3	577	4	4	0	0	NA	NA	NA	44	27	166	175	499	79	157	341	2	0	21	0.012	0	0.042
.	19.01.16-00.22.53-1-398581	181	41	41	15	0	13	610	39	39	0	0	NA	NA	NA	55	66	177	180	522	89	161	360	39	28	76	0.22	0.156	0.146
.	19.01.16-00.22.53-1-398582	124	9	9	3	0	3	591	7	7	0	0	NA	NA	NA	28	39	171	170	511	87	152	352	8	0	8	0.047	0	0.016
.	19.01.16-00.22.58-1-398588	29	1	1	0	0	0	0	0	0	0	0	NA	NA	NA	7	9	165	168	489	0	0	0	0	0	0	0	0	0
.	19.01.16-00.22.59-1-398589	36	1	1	0	0	0	0	0	0	0	0	NA	NA	NA	15	11	165	164	495	0	0	0	0	0	0	0	0	0
.	19.01.16-00.23.00-1-398590	31	1	1	0	0	0	0	0	0	0	0	NA	NA	NA	16	4	163	165	489	0	0	0	0	3	0	0	0.018	0
.	19.01.16-00.23.02-1-398591	113	6	6	3	0	3	594	5	5	0	0	NA	NA	NA	32	44	173	171	513	85	153	356	9	4	10	0.052	0.023	0.019
.	19.01.16-00.23.02-1-398592	94	8	8	2	0	1	589	7	7	0	0	NA	NA	NA	34	38	167	169	515	87	148	354	22	6	0	0.132	0.036	0
.	19.01.16-00.23.03-1-398593	239	17	17	7	0	3	618	15	15	0	0	NA	NA	NA	81	72	178	176	531	94	155	369	11	17	44	0.062	0.097	0.083
.	19.01.16-00.23.09-1-398603	35	1	1	0	0	0	0	0	0	0	0	NA	NA	NA	10	13	163	168	495	0	0	0	0	0	0	0	0	0
.	19.01.16-00.23.20-1-398611	88	4	4	0	0	0	583	3	3	0	0	NA	NA	NA	32	34	168	168	511	81	151	351	0	5	13	0	0.03	0.025
.	19.01.16-00.23.20-1-398613	63	3	3	0	0	0	576	1	1	0	0	NA	NA	NA	23	28	172	166	503	82	147	347	0	0	8	0	0	0.016
.	19.01.16-00.23.21-1-398614	93	7	7	3	0	3	575	6	6	0	0	NA	NA	NA	35	27	174	168	498	86	150	339	15	6	3	0.086	0.036	0.006
.	19.01.16-00.23.24-1-398621	64	2	2	0	0	0	568	1	1	0	0	NA	NA	NA	26	19	163	168	501	82	147	339	0	0	4	0	0	0.008
.	19.01.16-00.23.31-1-398630	173	16	16	5	0	5	597	15	15	0	0	NA	NA	NA	51	52	174	172	519	87	152	358	27	8	15	0.155	0.047	0.029
.	19.01.16-00.23.31-1-398631	89	3	3	0	0	0	586	2	2	0	0	NA	NA	NA	34	32	169	172	504	86	154	346	0	0	6	0	0	0.012
.	19.01.16-00.23.36-1-398637	33	1	1	0	0	0	0	0	0	0	0	NA	NA	NA	10	11	164	163	497	0	0	0	0	4	0	0	0.025	0
.	19.01.16-00.23.37-1-398640	231	14	14	2	0	2	629	12	12	0	0	NA	NA	NA	60	78	180	178	533	96	161	372	23	3	42	0.128	0.017	0.079
.	19.01.16-00.23.37-1-398641	91	5	5	0	0	0	583	4	4	0	0	NA	NA	NA	22	31	172	168	504	86	151	346	0	0	12	0	0	0.024
.	19.01.16-00.23.40-1-398643	31	1	1	0	0	0	0	0	0	0	0	NA	NA	NA	8	5	165	164	489	0	0	0	0	2	0	0	0.012	0
.	19.01.16-00.23.41-1-398644	130	18	18	0	0	0	588	15	15	0	0	NA	NA	NA	37	40	172	170	511	84	155	349	8	0	40	0.047	0	0.078
.	19.01.16-00.23.42-1-398645	36	1	1	0	0	0	0	0	0	0	0	NA	NA	NA	10	11	164	165	495	0	0	0	3	0	0	0.018	0	0
.	19.01.16-00.23.48-1-398647	60	2	2	0	0	0	577	1	1	0	0	NA	NA	NA	24	26	168	166	505	85	149	343	0	0	3	0	0	0.006
.	19.01.16-00.23.55-1-398666	65	2	2	0	0	0	571	1	1	0	0	NA	NA	NA	29	19	170	169	493	81	150	340	0	0	8	0	0	0.016
.	19.01.16-00.23.58-1-398670	96	5	5	2	0	2	587	4	4	0	0	NA	NA	NA	29	38	169	170	512	82	152	353	6	0	5	0.036	0	0.01
.	19.01.16-00.24.01-1-398671	116	13	13	4	0	3	593	12	12	0	0	NA	NA	NA	37	36	167	171	511	84	151	358	7	7	28	0.042	0.041	0.055
.	19.01.16-00.24.03-1-398673	65	4	4	1	0	1	575	2	2	0	0	NA	NA	NA	25	24	169	167	501	82	149	344	4	5	5	0.024	0.03	0.01
.	19.01.16-00.24.07-1-398677	172	12	12	4	0	3	610	9	9	0	0	NA	NA	NA	54	65	178	176	524	89	155	366	19	12	17	0.107	0.068	0.032
.	19.01.16-00.24.08-1-398679	32	1	1	0	0	0	0	0	0	0	0	NA	NA	NA	16	8	164	164	493	0	0	0	0	0	0	0	0	0
.	19.01.16-00.24.09-1-398681	62	4	4	1	0	1	577	3	3	0	0	NA	NA	NA	15	21	169	166	499	83	149	345	0	3	4	0	0.018	0.008
.	19.01.16-00.24.10-1-398682	149	7	7	3	0	2	584	6	6	0	0	NA	NA	NA	48	34	175	167	505	91	147	346	13	5	4	0.074	0.03	0.008
.	19.01.16-00.24.16-1-398688	59	2	2	1	0	1	578	1	1	0	0	NA	NA	NA	22	21	169	165	500	85	147	346	4	2	0	0.024	0.012	0
.	19.01.16-00.24.19-1-398695	67	3	3	0	0	0	579	1	1	0	0	NA	NA	NA	18	25	167	172	499	82	153	344	5	0	2	0.03	0	0.004
.	19.01.16-00.24.20-1-398698	64	4	4	1	0	1	148	3	3	0	0	NA	NA	NA	20	23	168	170	498	25	35	88	0	1	6	0	0.006	0.012
.	19.01.16-00.24.24-1-398707	65	2	2	2	0	2	297	1	1	0	0	NA	NA	NA	16	14	163	167	497	41	75	181	0	0	3	0	0	0.006
.	19.01.16-00.24.24-1-398709	120	7	7	2	0	2	586	5	5	0	0	NA	NA	NA	28	36	170	170	509	83	152	351	11	0	17	0.065	0	0.033
.	19.01.16-00.24.29-1-398717	171	22	22	5	0	5	594	19	19	0	0	NA	NA	NA	55	46	171	174	514	85	157	352	27	7	16	0.158	0.04	0.031
.	19.01.16-00.24.29-1-398718	36	1	1	0	0	0	0	0	0	0	0	NA	NA	NA	4	12	165	164	496	0	0	0	0	2	0	0	0.012	0
.	19.01.16-00.24.30-1-398719	119	14	14	9	0	6	589	13	13	0	0	NA	NA	NA	45	43	173	168	515	85	151	353	40	5	20	0.231	0.03	0.039
.	19.01.16-00.24.30-1-398720	34	1	1	0	0	0	0	0	0	0	0	NA	NA	NA	11	3	163	163	490	0	0	0	0	0	0	0	0	0
.	19.01.16-00.24.32-1-398723	98	4	4	1	0	1	587	3	3	0	0	NA	NA	NA	31	36	166	177	506	82	155	350	4	0	12	0.024	0	0.024
.	19.01.16-00.24.33-1-398724	36	1	1	0	0	0	0	0	0	0	0	NA	NA	NA	4	10	163	164	496	0	0	0	0	1	0	0	0.006	0
.	19.01.16-00.24.33-1-398725	64	4	4	0	0	0	568	3	3	0	0	NA	NA	NA	34	20	165	166	502	77	146	345	1	1	5	0.006	0.006	0.01
.	19.01.16-00.24.35-1-398730	91	3	3	0	0	0	581	2	2	0	0	NA	NA	NA	20	28	168	169	504	81	153	347	13	0	2	0.077	0	0.004
.	19.01.16-00.24.35-1-398732	37	1	1	0	0	0	0	0	0	0	0	NA	NA	NA	5	11	164	166	494	0	0	0	0	0	5	0	0	0.01
.	19.01.16-00.24.36-1-398733	60	4	4	0	0	0	580	3	3	0	0	NA	NA	NA	21	26	173	167	499	86	151	343	8	2	1	0.046	0.012	0.002
.	19.01.16-00.24.39-1-398736	60	3	3	2	0	2	575	2	2	0	0	NA	NA	NA	19	23	169	166	501	83	150	342	0	2	5	0	0.012	0.01
.	19.01.16-00.24.45-1-398741	112	5	5	1	0	0	579	4	4	0	0	NA	NA	NA	25	27	168	168	504	83	150	346	4	0	20	0.024	0	0.04
.	19.01.16-00.24.49-1-398743	33	1	1	0	0	0	0	0	0	0	0	NA	NA	NA	6	12	163	165	497	0	0	0	0	0	0	0	0	0
.	19.01.16-00.24.49-1-398744	270	13	13	4	0	4	616	12	12	0	0	NA	NA	NA	76	66	176	175	528	92	155	369	9	0	25	0.051	0	0.047
.	19.01.16-00.24.50-1-398745	173	12	12	3	0	2	599	10	10	0	0	NA	NA	NA	55	51	175	169	520	89	150	360	16	14	18	0.091	0.083	0.035
.	19.01.16-00.24.51-1-398746	145	17	17	3	0	3	606	15	15	0	0	NA	NA	NA	38	53	173	168	525	89	149	368	5	10	22	0.029	0.06	0.042
.	19.01.16-00.24.52-1-398762	121	7	7	1	0	1	584	6	6	0	0	NA	NA	NA	51	42	168	169	518	84	145	355	0	8	12	0	0.047	0.023
.	19.01.16-00.24.54-1-398763	118	7	7	3	0	3	580	6	6	0	0	NA	NA	NA	33	35	166	169	513	82	148	350	3	7	7	0.018	0.041	0.014
.	19.01.16-00.25.00-1-398771	211	10	10	1	0	1	626	8	8	0	0	NA	NA	NA	56	73	175	181	530	89	165	372	13	11	10	0.074	0.061	0.019
.	19.01.16-00.25.02-1-398772	123	11	11	2	0	1	592	9	9	0	0	NA	NA	NA	27	43	175	171	510	88	153	351	9	10	9	0.051	0.058	0.018
.	19.01.16-00.25.04-1-398774	155	23	23	4	0	3	598	20	20	0	0	NA	NA	NA	46	46	174	170	515	90	151	357	17	7	35	0.098	0.041	0.068
.	19.01.16-00.25.11-1-398780	177	26	26	9	0	5	602	23	23	0	0	NA	NA	NA	53	54	174	177	516	88	153	361	18	10	69	0.103	0.056	0.134
.	19.01.16-00.25.14-1-398785	299	27	27	11	0	6	631	24	24	0	0	NA	NA	NA	83	78	177	184	530	91	166	374	32	12	45	0.181	0.065	0.085
.	19.01.16-00.25.15-1-398787	34	1	1	0	0	0	0	0	0	0	0	NA	NA	NA	9	5	165	163	490	0	0	0	0	0	0	0	0	0
.	19.01.16-00.25.19-1-398793	66	3	3	1	0	1	299	2	2	0	0	NA	NA	NA	17	14	164	167	496	41	77	181	0	0	6	0	0	0.012
.	19.01.16-00.25.19-1-398794	36	1	1	0	0	0	0	0	0	0	0	NA	NA	NA	5	12	166	167	492	0	0	0	0	4	0	0	0.024	0
.	19.01.16-00.25.22-1-398798	141	11	11	3	0	2	597	9	9	0	0	NA	NA	NA	48	49	171	171	520	88	152	357	27	6	10	0.158	0.035	0.019
.	19.01.16-00.25.23-1-398800	291	34	34	10	0	8	642	28	28	0	0	NA	NA	NA	97	97	186	179	545	97	159	386	39	30	50	0.21	0.168	0.092
.	19.01.16-00.25.24-1-398801	35	1	1	1	0	1	0	0	0	0	0	NA	NA	NA	13	13	163	165	498	0	0	0	0	0	1	0	0	0.002
.	19.01.16-00.25.26-1-398805	66	4	4	0	0	0	454	2	2	0	0	NA	NA	NA	20	23	173	166	497	67	117	270	0	3	5	0	0.018	0.01
.	19.01.16-00.25.26-1-398806	125	13	13	2	0	2	594	12	12	0	0	NA	NA	NA	46	49	174	174	514	86	154	354	5	7	15	0.029	0.04	0.029
.	19.01.16-00.25.31-1-398813	57	2	2	1	0	1	567	1	1	0	0	NA	NA	NA	21	13	166	164	496	83	144	340	0	2	2	0	0.012	0.004
.	19.01.16-00.25.39-1-398826	115	4	4	0	0	0	575	2	2	0	0	NA	NA	NA	39	30	170	168	505	86	147	342	5	0	6	0.029	0	0.012
.	19.01.16-00.25.40-1-398827	61	3	3	0	0	0	570	2	2	0	0	NA	NA	NA	32	20	164	171	498	82	150	338	0	3	1	0	0.018	0.002
.	19.01.16-00.25.45-1-398830	212	15	15	2	0	1	606	11	11	0	0	NA	NA	NA	63	54	176	175	516	91	156	359	28	10	18	0.159	0.057	0.035
.	19.01.16-00.25.50-1-398832	177	8	8	5	0	4	611	7	7	0	0	NA	NA	NA	55	63	174	173	529	89	154	368	13	7	19	0.075	0.04	0.036
.	19.01.16-00.25.50-1-398833	153	32	32	6	0	4	604	29	29	0	0	NA	NA	NA	39	56	172	177	520	86	160	358	42	23	43	0.244	0.13	0.083
.	19.01.16-00.25.54-1-398852	119	5	5	3	0	3	586	4	4	0	0	NA	NA	NA	42	35	173	167	508	90	148	348	4	0	14	0.023	0	0.028
.	19.01.16-00.25.56-1-398853	179	10	10	1	0	1	613	7	7	0	0	NA	NA	NA	62	66	176	173	530	91	153	369	15	5	9	0.085	0.029	0.017
.	19.01.16-00.25.56-1-398855	90	14	14	4	0	4	581	13	13	0	0	NA	NA	NA	28	30	169	165	509	81	147	353	7	8	15	0.041	0.048	0.029
.	19.01.16-00.25.59-1-398860	235	37	37	5	0	3	629	35	35	0	0	NA	NA	NA	80	83	182	180	534	91	163	375	70	22	47	0.385	0.122	0.088
.	19.01.16-00.26.09-1-398863	140	13	13	4	0	4	597	11	11	0	0	NA	NA	NA	43	51	176	176	512	88	154	355	25	7	18	0.142	0.04	0.035
.	19.01.16-00.26.13-1-398864	98	9	9	1	0	1	591	8	8	0	0	NA	NA	NA	30	42	174	167	514	88	147	356	6	14	13	0.034	0.084	0.025
.	19.01.16-00.26.15-1-398871	88	3	3	1	0	1	589	0	0	0	0	NA	NA	NA	34	36	171	170	508	84	152	353	2	5	4	0.012	0.029	0.008
.	19.01.16-00.26.17-1-398875	116	14	14	2	0	2	581	13	13	0	0	NA	NA	NA	45	30	169	168	506	83	151	347	11	14	10	0.065	0.083	0.02
.	19.01.16-00.26.19-1-398878	96	5	5	1	0	1	577	3	3	0	0	NA	NA	NA	26	21	167	168	499	83	149	345	13	0	1	0.078	0	0.002
.	19.01.16-00.26.23-1-398886	90	8	8	0	0	0	584	6	6	0	0	NA	NA	NA	30	29	171	169	502	87	152	345	1	6	15	0.006	0.036	0.03
.	19.01.16-00.26.30-1-398895	32	1	1	0	0	0	0	0	0	0	0	NA	NA	NA	7	13	163	168	495	0	0	0	0	0	2	0	0	0.004
.	19.01.16-00.26.32-1-398897	66	2	2	0	0	0	574	1	1	0	0	NA	NA	NA	29	28	173	167	501	82	149	343	1	3	0	0.006	0.018	0
.	19.01.16-00.26.35-1-398909	32	1	1	0	0	0	0	0	0	0	0	NA	NA	NA	3	12	166	165	494	0	0	0	0	0	0	0	0	0
.	19.01.16-00.26.36-1-398911	62	2	2	0	0	0	100	1	1	0	0	NA	NA	NA	16	21	166	169	499	16	27	57	0	0	6	0	0	0.012
.	19.01.16-00.26.36-1-398912	88	6	6	0	0	0	577	5	5	0	0	NA	NA	NA	35	28	167	173	501	81	152	344	4	2	9	0.024	0.012	0.018
.	19.01.16-00.26.37-1-398914	126	5	5	0	0	0	592	4	4	0	0	NA	NA	NA	41	46	176	170	513	90	151	351	5	2	2	0.028	0.012	0.004
.	19.01.16-00.26.41-1-398917	89	6	6	2	0	1	589	5	5	0	0	NA	NA	NA	38	39	171	170	511	85	152	352	0	0	21	0	0	0.041
.	19.01.16-00.26.42-1-398918	35	1	1	0	0	0	0	0	0	0	0	NA	NA	NA	6	9	168	163	491	0	0	0	0	0	1	0	0	0.002
.	19.01.16-00.26.43-1-398919	176	28	28	9	0	6	589	25	25	0	0	NA	NA	NA	46	38	171	174	506	84	156	349	33	24	25	0.193	0.138	0.049
.	19.01.16-00.26.46-1-398922	120	8	8	4	0	3	594	6	6	0	0	NA	NA	NA	29	38	174	172	505	88	155	351	19	7	6	0.109	0.041	0.012
.	19.01.16-00.26.46-1-398923	180	10	10	6	0	5	611	9	9	0	0	NA	NA	NA	62	66	182	176	521	93	155	363	3	19	6	0.016	0.108	0.012
.	19.01.16-00.26.47-1-398924	92	4	4	0	0	0	575	3	3	0	0	NA	NA	NA	34	30	169	165	509	84	144	347	2	0	9	0.012	0	0.018
.	19.01.16-00.26.54-1-398945	87	3	3	1	0	0	591	2	2	0	0	NA	NA	NA	34	46	175	169	515	88	150	353	2	2	2	0.011	0.012	0.004
.	19.01.16-00.26.56-1-398947	116	6	6	1	0	1	577	5	5	0	0	NA	NA	NA	35	30	168	171	504	83	154	340	9	0	4	0.054	0	0.008
.	19.01.16-00.26.57-1-398948	97	4	4	1	0	1	575	3	3	0	0	NA	NA	NA	27	27	170	167	503	81	147	347	10	5	2	0.059	0.03	0.004
.	19.01.16-00.27.05-1-398958	94	3	3	1	0	1	582	1	1	0	0	NA	NA	NA	34	29	168	170	504	84	155	343	0	6	9	0	0.035	0.018
.	19.01.16-00.27.06-1-398959	91	6	6	2	0	1	582	5	5	0	0	NA	NA	NA	36	34	169	170	508	82	149	351	12	3	2	0.071	0.018	0.004
.	19.01.16-00.27.06-1-398960	37	1	1	1	0	1	0	0	0	0	0	NA	NA	NA	11	11	165	164	495	0	0	0	0	0	1	0	0	0.002
.	19.01.16-00.27.09-1-398961	120	15	15	5	0	4	587	13	13	0	0	NA	NA	NA	38	39	176	167	509	89	149	349	24	9	23	0.136	0.054	0.045
.	19.01.16-00.27.09-1-398963	65	3	3	0	0	0	572	2	2	0	0	NA	NA	NA	22	16	168	166	495	83	149	340	3	6	1	0.018	0.036	0.002
.	19.01.16-00.27.13-1-398969	178	11	11	2	0	1	613	9	9	0	0	NA	NA	NA	47	62	176	172	527	91	152	370	8	1	21	0.045	0.006	0.04
.	19.01.16-00.27.14-1-398970	96	4	4	1	0	1	577	2	2	0	0	NA	NA	NA	25	34	164	168	515	80	148	349	0	0	13	0	0	0.025
.	19.01.16-00.27.15-1-398973	232	13	13	3	0	2	627	10	10	0	0	NA	NA	NA	79	72	173	175	537	89	159	379	5	12	29	0.029	0.069	0.054
.	19.01.16-00.27.20-1-398982	179	17	17	10	0	4	605	16	16	0	0	NA	NA	NA	48	56	170	179	520	87	159	359	33	28	17	0.194	0.156	0.033
.	19.01.16-00.27.23-1-398988	144	28	28	9	0	6	594	27	27	0	0	NA	NA	NA	64	49	173	173	516	86	152	356	37	14	34	0.214	0.081	0.066
.	19.01.16-00.27.24-1-398989	143	9	9	2	0	1	586	7	7	0	0	NA	NA	NA	49	40	168	169	516	85	149	352	4	6	15	0.024	0.036	0.029
.	19.01.16-00.27.30-1-398996	173	15	15	4	0	2	591	14	14	0	0	NA	NA	NA	43	44	176	170	511	88	151	352	22	8	47	0.125	0.047	0.092
.	19.01.16-00.27.31-1-398997	175	25	25	7	0	6	604	20	20	0	0	NA	NA	NA	61	53	175	176	515	89	158	357	43	2	61	0.246	0.011	0.118
.	19.01.16-00.27.36-1-399002	227	15	15	5	0	4	628	14	14	0	0	NA	NA	NA	53	74	184	179	524	100	163	365	0	3	37	0	0.017	0.071
.	19.01.16-00.27.41-1-399008	92	5	5	3	0	3	582	3	3	0	0	NA	NA	NA	32	29	169	165	508	84	148	350	0	8	11	0	0.048	0.022
.	19.01.16-00.27.43-1-399010	32	1	1	0	0	0	0	0	0	0	0	NA	NA	NA	9	6	163	164	492	0	0	0	0	0	5	0	0	0.01
.	19.01.16-00.27.45-1-399011	94	9	9	2	0	2	580	8	8	0	0	NA	NA	NA	29	29	170	168	504	86	145	349	0	1	18	0	0.006	0.036
.	19.01.16-00.27.46-1-399012	121	6	6	1	0	0	594	5	5	0	0	NA	NA	NA	42	42	168	173	514	85	155	354	6	4	10	0.036	0.023	0.019
.	19.01.16-00.27.55-1-399034	92	14	14	6	0	6	576	12	12	0	0	NA	NA	NA	31	33	170	169	507	81	149	346	6	14	14	0.035	0.083	0.028
.	19.01.16-00.27.57-1-399038	179	26	26	11	0	8	604	24	24	0	0	NA	NA	NA	46	51	175	172	517	89	155	360	34	24	46	0.194	0.14	0.089
.	19.01.16-00.28.02-1-399041	205	10	10	2	0	2	604	9	9	0	0	NA	NA	NA	54	50	177	172	514	94	154	356	5	5	13	0.028	0.029	0.025
.	19.01.16-00.28.04-1-399044	153	15	15	8	0	4	601	13	13	0	0	NA	NA	NA	59	52	173	170	522	86	150	365	34	5	24	0.197	0.029	0.046
.	19.01.16-00.28.04-1-399045	145	12	12	0	0	0	591	11	11	0	0	NA	NA	NA	31	37	170	171	509	85	155	351	4	0	24	0.024	0	0.047
.	19.01.16-00.28.05-1-399048	119	12	12	7	0	6	583	11	11	0	0	NA	NA	NA	43	30	167	171	505	83	149	351	11	5	18	0.066	0.029	0.036
.	19.01.16-00.28.09-1-399051	113	7	7	2	0	2	588	5	5	0	0	NA	NA	NA	32	41	172	173	509	84	154	350	4	4	5	0.023	0.023	0.01
.	19.01.16-00.28.15-1-399058	35	1	1	0	0	0	0	0	0	0	0	NA	NA	NA	13	9	163	167	492	0	0	0	0	0	2	0	0	0.004
.	19.01.16-00.28.18-1-399063	30	1	1	0	0	0	0	0	0	0	0	NA	NA	NA	7	9	165	163	494	0	0	0	0	0	0	0	0	0
.	19.01.16-00.28.18-1-399065	117	9	9	0	0	0	570	7	7	0	0	NA	NA	NA	46	29	167	168	507	81	146	343	12	11	8	0.072	0.065	0.016
.	19.01.16-00.28.20-1-399068	36	1	1	0	0	0	0	0	0	0	0	NA	NA	NA	9	11	167	164	493	0	0	0	0	0	2	0	0	0.004
.	19.01.16-00.28.23-1-399074	146	11	11	5	0	5	600	9	9	0	0	NA	NA	NA	36	53	173	175	518	89	155	356	6	5	27	0.035	0.029	0.052
.	19.01.16-00.28.24-1-399077	181	10	10	2	0	1	608	8	8	0	0	NA	NA	NA	60	59	173	180	519	88	158	362	15	0	16	0.087	0	0.031
.	19.01.16-00.28.29-1-399084	89	3	3	0	0	0	579	2	2	0	0	NA	NA	NA	38	27	169	167	504	83	151	345	0	0	11	0	0	0.022
.	19.01.16-00.28.29-1-399087	90	3	3	1	0	1	583	2	2	0	0	NA	NA	NA	28	39	174	172	506	85	151	347	7	0	5	0.04	0	0.01
.	19.01.16-00.28.31-1-399088	147	19	19	6	0	6	602	17	17	0	0	NA	NA	NA	39	49	175	174	513	89	156	357	11	17	30	0.063	0.098	0.058
.	19.01.16-00.28.36-1-399100	117	11	11	6	0	6	587	9	9	0	0	NA	NA	NA	27	31	171	167	506	86	149	352	8	7	28	0.047	0.042	0.055
.	19.01.16-00.28.37-1-399102	154	9	9	7	0	6	604	8	8	0	0	NA	NA	NA	58	60	175	179	519	86	159	359	17	0	19	0.097	0	0.037
.	19.01.16-00.28.39-1-399104	148	21	21	5	0	4	593	19	19	0	0	NA	NA	NA	50	45	173	172	513	84	153	356	19	9	41	0.11	0.052	0.08
.	19.01.16-00.28.44-1-399108	379	44	44	15	0	13	659	40	40	0	0	NA	NA	NA	108	113	182	187	557	98	167	394	55	16	90	0.302	0.086	0.162
.	19.01.16-00.28.45-1-399109	63	3	3	0	0	0	146	2	2	0	0	NA	NA	NA	21	18	168	165	498	26	35	85	2	0	8	0.012	0	0.016
.	19.01.16-00.28.45-1-399110	243	20	20	5	0	5	624	19	19	0	0	NA	NA	NA	60	79	181	176	535	95	155	374	49	20	14	0.271	0.114	0.026
.	19.01.16-00.28.48-1-399111	33	1	1	0	0	0	0	0	0	0	0	NA	NA	NA	12	7	165	165	490	0	0	0	0	0	0	0	0	0
.	19.01.16-00.28.50-1-399112	245	20	20	5	0	5	628	19	19	0	0	NA	NA	NA	77	83	177	180	539	90	162	376	46	5	32	0.26	0.028	0.059
.	19.01.16-00.28.55-1-399131	147	18	18	5	0	4	593	17	17	0	0	NA	NA	NA	33	48	171	170	520	85	149	359	16	5	42	0.094	0.029	0.081
.	19.01.16-00.28.59-1-399139	64	2	2	1	0	1	585	1	1	0	0	NA	NA	NA	26	32	169	169	507	85	153	347	4	0	3	0.024	0	0.006
.	19.01.16-00.29.00-1-399143	114	7	7	2	0	1	582	4	4	0	0	NA	NA	NA	35	31	168	166	510	84	145	353	5	5	6	0.03	0.03	0.012
.	19.01.16-00.29.04-1-399144	56	2	2	0	0	0	0	1	1	0	0	NA	NA	NA	17	19	165	166	501	0	0	0	0	0	5	0	0	0.01
.	19.01.16-00.29.08-1-399145	31	1	1	0	0	0	0	0	0	0	0	NA	NA	NA	6	9	164	165	493	0	0	0	0	2	0	0	0.012	0
.	19.01.16-00.29.11-1-399146	116	6	6	2	0	2	580	5	5	0	0	NA	NA	NA	34	31	169	170	505	84	152	344	22	8	5	0.13	0.047	0.01
.	19.01.16-00.29.12-1-399151	62	2	2	2	0	2	572	1	1	0	0	NA	NA	NA	25	23	167	168	501	81	148	343	2	1	0	0.012	0.006	0
.	19.01.16-00.29.16-1-399153	57	2	2	1	0	1	0	1	1	0	0	NA	NA	NA	14	18	168	164	499	0	0	0	0	0	4	0	0	0.008
.	19.01.16-00.29.17-1-399155	65	3	3	2	0	2	579	2	2	0	0	NA	NA	NA	23	28	166	168	507	82	150	347	5	0	1	0.03	0	0.002
.	19.01.16-00.29.19-1-399163	117	4	4	2	0	2	568	3	3	0	0	NA	NA	NA	34	23	171	164	501	83	144	341	0	0	11	0	0	0.022
.	19.01.16-00.29.24-1-399170	122	6	6	3	0	3	588	5	5	0	0	NA	NA	NA	37	36	167	176	506	82	156	350	5	0	20	0.03	0	0.04
.	19.01.16-00.29.25-1-399172	129	6	6	1	0	0	579	3	3	0	0	NA	NA	NA	43	33	168	169	509	83	147	349	1	4	15	0.006	0.024	0.029
.	19.01.16-00.29.27-1-399175	32	1	1	0	0	0	0	0	0	0	0	NA	NA	NA	14	9	165	166	491	0	0	0	1	0	0	0.006	0	0
.	19.01.16-00.29.29-1-399178	85	4	4	0	0	0	577	3	3	0	0	NA	NA	NA	30	29	169	166	507	83	146	348	2	5	9	0.012	0.03	0.018
.	19.01.16-00.29.30-1-399180	121	13	13	4	0	4	588	11	11	0	0	NA	NA	NA	49	39	171	172	509	88	153	347	29	5	17	0.17	0.029	0.033
.	19.01.16-00.29.31-1-399181	126	13	13	2	0	2	590	8	8	0	0	NA	NA	NA	42	39	173	170	509	89	150	351	8	14	12	0.046	0.082	0.024
.	19.01.16-00.29.31-1-399182	151	6	6	3	0	3	602	5	5	0	0	NA	NA	NA	39	54	178	172	517	92	153	357	0	4	13	0	0.023	0.025
.	19.01.16-00.29.34-1-399186	183	19	19	7	0	6	606	17	17	0	0	NA	NA	NA	62	50	172	173	518	88	156	362	13	17	42	0.076	0.098	0.081
.	19.01.16-00.29.43-1-399196	129	22	22	2	0	2	591	21	21	0	0	NA	NA	NA	50	48	172	172	517	86	149	356	19	22	25	0.11	0.128	0.048
.	19.01.16-00.29.44-1-399198	87	3	3	0	0	0	581	2	2	0	0	NA	NA	NA	32	28	168	167	506	83	148	350	17	0	1	0.101	0	0.002
.	19.01.16-00.29.44-1-399199	64	3	3	1	0	1	577	2	2	0	0	NA	NA	NA	28	26	167	165	507	84	147	346	4	0	3	0.024	0	0.006
.	19.01.16-00.29.49-1-399202	91	4	4	0	0	0	586	2	2	0	0	NA	NA	NA	31	32	170	168	507	86	149	351	0	0	10	0	0	0.02
.	19.01.16-00.29.50-1-399203	62	2	2	2	0	2	398	1	1	0	0	NA	NA	NA	22	17	164	169	497	55	108	235	0	1	4	0	0.006	0.008
.	19.01.16-00.29.53-1-399219	32	1	1	0	0	0	0	0	0	0	0	NA	NA	NA	11	12	168	164	493	0	0	0	0	0	2	0	0	0.004
.	19.01.16-00.29.55-1-399221	180	17	17	4	0	3	614	13	13	0	0	NA	NA	NA	55	68	177	177	527	90	158	366	3	15	44	0.017	0.085	0.083
.	19.01.16-00.29.55-1-399222	150	10	10	4	0	4	593	7	7	0	0	NA	NA	NA	45	46	177	171	511	89	151	353	20	12	12	0.113	0.07	0.023
.	19.01.16-00.29.59-1-399231	210	23	23	6	0	5	605	21	21	0	0	NA	NA	NA	69	60	175	176	522	89	158	358	35	22	27	0.2	0.125	0.052
.	19.01.16-00.30.00-1-399232	122	6	6	1	0	1	598	5	5	0	0	NA	NA	NA	47	49	171	173	518	84	155	359	8	4	6	0.047	0.023	0.012
.	19.01.16-00.30.02-1-399238	154	15	15	5	0	5	586	14	14	0	0	NA	NA	NA	48	40	166	171	516	82	148	356	17	10	15	0.102	0.058	0.029
.	19.01.16-00.30.06-1-399240	127	13	13	7	0	6	597	10	10	0	0	NA	NA	NA	41	56	176	171	522	87	149	361	26	8	6	0.148	0.047	0.011
.	19.01.16-00.30.11-1-399241	33	1	1	1	0	1	0	0	0	0	0	NA	NA	NA	8	4	163	164	490	0	0	0	0	0	0	0	0	0
.	19.01.16-00.30.13-1-399244	207	34	34	10	0	6	613	32	32	0	0	NA	NA	NA	67	69	177	176	529	89	157	367	29	16	81	0.164	0.091	0.153
.	19.01.16-00.30.19-1-399252	89	7	7	1	0	0	586	6	6	0	0	NA	NA	NA	25	34	168	169	510	84	149	353	2	9	8	0.012	0.053	0.016
.	19.01.16-00.30.19-1-399255	117	8	8	0	0	0	582	7	7	0	0	NA	NA	NA	41	35	169	168	511	81	149	352	7	7	8	0.041	0.042	0.016
.	19.01.16-00.30.24-1-399263	119	7	7	0	0	0	586	6	6	0	0	NA	NA	NA	34	31	171	167	506	87	150	349	0	6	16	0	0.036	0.032
.	19.01.16-00.30.25-1-399266	142	7	7	2	0	1	600	6	6	0	0	NA	NA	NA	50	51	170	176	518	86	156	358	6	6	10	0.035	0.034	0.019
.	19.01.16-00.30.26-1-399268	63	4	4	0	0	0	575	3	3	0	0	NA	NA	NA	26	23	167	168	501	82	146	347	3	1	2	0.018	0.006	0.004
.	19.01.16-00.30.28-1-399271	32	1	1	0	0	0	0	0	0	0	0	NA	NA	NA	10	9	164	166	492	0	0	0	0	3	0	0	0.018	0
.	19.01.16-00.30.33-1-399276	92	4	4	3	0	3	577	3	3	0	0	NA	NA	NA	23	27	168	168	504	82	150	345	1	2	5	0.006	0.012	0.01
.	19.01.16-00.30.37-1-399285	242	12	12	5	0	5	628	10	10	0	0	NA	NA	NA	71	77	177	180	533	95	159	374	22	1	24	0.124	0.006	0.045
.	19.01.16-00.30.38-1-399288	61	3	3	0	0	0	247	2	2	0	0	NA	NA	NA	15	25	166	168	504	40	65	142	3	0	0	0.018	0	0
.	19.01.16-00.30.40-1-399290	120	8	8	1	0	0	591	7	7	0	0	NA	NA	NA	31	35	173	171	504	91	149	351	9	9	0	0.052	0.053	0
.	19.01.16-00.30.42-1-399291	97	10	10	8	0	4	574	7	7	0	0	NA	NA	NA	33	25	167	167	504	84	145	345	4	3	35	0.024	0.018	0.069
.	19.01.16-00.30.44-1-399293	35	1	1	0	0	0	0	0	0	0	0	NA	NA	NA	11	9	166	164	492	0	0	0	0	0	3	0	0	0.006
.	19.01.16-00.30.47-1-399295	59	2	2	0	0	0	567	1	1	0	0	NA	NA	NA	31	15	165	166	497	81	145	341	1	0	1	0.006	0	0.002
.	19.01.16-00.30.48-1-399297	96	5	5	1	0	1	583	4	4	0	0	NA	NA	NA	32	36	167	170	512	82	150	351	3	3	4	0.018	0.018	0.008
.	19.01.16-00.30.49-1-399299	61	3	3	1	0	1	350	2	2	0	0	NA	NA	NA	16	9	163	167	492	45	91	214	0	1	5	0	0.006	0.01
.	19.01.16-00.30.49-1-399300	178	18	18	5	0	4	608	15	15	0	0	NA	NA	NA	54	68	178	173	530	90	153	365	28	14	33	0.157	0.081	0.062
.	19.01.16-00.30.59-1-399324	62	4	4	2	0	1	585	3	3	0	0	NA	NA	NA	20	30	171	170	502	85	150	350	5	0	9	0.029	0	0.018
.	19.01.16-00.31.00-1-399325	218	13	13	3	0	3	612	12	12	0	0	NA	NA	NA	79	70	180	178	525	93	156	363	11	0	26	0.061	0	0.05
.	19.01.16-00.31.01-1-399327	64	5	5	3	0	1	582	4	4	0	0	NA	NA	NA	19	27	168	165	507	84	148	350	0	1	21	0	0.006	0.041
.	19.01.16-00.31.05-1-399330	58	2	2	0	0	0	100	1	1	0	0	NA	NA	NA	15	21	164	167	503	18	29	53	4	0	0	0.024	0	0
.	19.01.16-00.31.05-1-399349	36	1	1	0	0	0	0	0	0	0	0	NA	NA	NA	11	19	168	169	495	0	0	0	0	0	1	0	0	0.002
.	19.01.16-00.31.06-1-399350	95	3	3	1	0	1	575	2	2	0	0	NA	NA	NA	25	28	167	169	505	83	147	345	4	0	3	0.024	0	0.006
.	19.01.16-00.31.08-1-399354	35	1	1	0	0	0	0	0	0	0	0	NA	NA	NA	6	8	165	164	492	0	0	0	0	0	1	0	0	0.002
.	19.01.16-00.31.10-1-399376	53	2	2	0	0	0	0	1	1	0	0	NA	NA	NA	19	16	167	167	495	0	0	0	1	0	1	0.006	0	0.002
.	19.01.16-00.31.11-1-399377	63	2	2	0	0	0	569	1	1	0	0	NA	NA	NA	25	23	170	166	500	84	146	339	2	3	0	0.012	0.018	0
.	19.01.16-00.31.12-1-399382	62	3	3	1	0	0	578	2	2	0	0	NA	NA	NA	20	22	171	167	497	87	151	340	6	0	2	0.035	0	0.004
.	19.01.16-00.31.14-1-399387	36	1	1	1	0	1	0	0	0	0	0	NA	NA	NA	10	8	164	164	493	0	0	0	0	0	3	0	0	0.006
.	19.01.16-00.31.15-1-399388	94	6	6	0	0	0	582	5	5	0	0	NA	NA	NA	32	30	170	168	505	85	147	350	6	0	9	0.035	0	0.018
.	19.01.16-00.31.17-1-399390	37	1	1	0	0	0	0	0	0	0	0	NA	NA	NA	13	7	165	165	490	0	0	0	0	0	4	0	0	0.008
.	19.01.16-00.31.20-1-399395	147	13	13	3	0	3	605	11	11	0	0	NA	NA	NA	48	53	173	171	522	89	153	363	11	14	13	0.064	0.082	0.025
.	19.01.16-00.31.20-1-399396	33	1	1	0	0	0	0	0	0	0	0	NA	NA	NA	12	13	165	165	496	0	0	0	3	0	0	0.018	0	0
.	19.01.16-00.31.21-1-399397	92	3	3	1	0	1	592	2	2	0	0	NA	NA	NA	30	40	168	172	513	84	153	355	6	3	4	0.036	0.017	0.008
.	19.01.16-00.31.23-1-399401	145	5	5	1	0	1	586	4	4	0	0	NA	NA	NA	41	35	171	171	506	85	152	349	4	0	5	0.023	0	0.01
.	19.01.16-00.31.23-1-399402	126	14	14	4	0	3	598	12	12	0	0	NA	NA	NA	45	54	177	171	519	91	152	355	28	2	21	0.158	0.012	0.04
.	19.01.16-00.31.25-1-399404	189	17	17	6	0	3	622	15	15	0	0	NA	NA	NA	59	70	185	176	522	99	161	362	22	12	55	0.119	0.068	0.105
.	19.01.16-00.31.26-1-399407	94	6	6	1	0	1	593	5	5	0	0	NA	NA	NA	30	42	178	170	507	89	151	353	14	0	8	0.079	0	0.016
.	19.01.16-00.31.29-1-399412	32	1	1	0	0	0	0	0	0	0	0	NA	NA	NA	12	6	167	163	489	0	0	0	0	0	0	0	0	0
.	19.01.16-00.31.31-1-399416	90	3	3	1	0	1	569	2	2	0	0	NA	NA	NA	24	23	168	167	501	83	146	340	0	0	6	0	0	0.012
.	19.01.16-00.31.32-1-399417	29	1	1	0	0	0	0	0	0	0	0	NA	NA	NA	11	10	164	166	493	0	0	0	0	0	0	0	0	0
.	19.01.16-00.31.34-1-399419	233	18	18	5	0	5	620	16	16	0	0	NA	NA	NA	71	72	175	179	531	88	160	372	33	11	27	0.189	0.061	0.051
.	19.01.16-00.31.36-1-399422	35	1	1	0	0	0	0	0	0	0	0	NA	NA	NA	10	14	165	166	496	0	0	0	0	0	0	0	0	0
.	19.01.16-00.31.39-1-399427	129	14	14	5	0	3	584	13	13	0	0	NA	NA	NA	38	33	173	175	498	86	154	344	19	9	18	0.11	0.051	0.036
.	19.01.16-00.31.42-1-399429	34	1	1	0	0	0	0	0	0	0	0	NA	NA	NA	13	4	164	164	489	0	0	0	0	0	4	0	0	0.008
.	19.01.16-00.31.44-1-399431	88	5	5	0	0	0	580	4	4	0	0	NA	NA	NA	16	30	170	169	504	82	149	349	0	3	5	0	0.018	0.01
.	19.01.16-00.31.44-1-399432	122	9	9	4	0	3	582	8	8	0	0	NA	NA	NA	41	35	171	165	512	85	143	354	13	5	13	0.076	0.03	0.025
.	19.01.16-00.31.45-1-399433	111	7	7	0	0	0	576	6	6	0	0	NA	NA	NA	28	27	167	169	504	81	148	347	0	13	10	0	0.077	0.02
.	19.01.16-00.31.45-1-399434	89	3	3	0	0	0	577	2	2	0	0	NA	NA	NA	20	22	171	166	498	86	147	344	3	0	4	0.018	0	0.008
.	19.01.16-00.31.53-1-399454	117	13	13	5	0	5	572	12	12	0	0	NA	NA	NA	50	30	171	169	503	86	145	341	5	7	19	0.029	0.041	0.038
.	19.01.16-00.32.00-1-399463	114	8	8	3	0	3	591	6	6	0	0	NA	NA	NA	33	43	179	172	505	92	152	347	27	0	6	0.151	0	0.012
.	19.01.16-00.32.00-1-399464	39	1	1	1	0	1	0	0	0	0	0	NA	NA	NA	11	10	163	166	494	0	0	0	0	0	1	0	0	0.002
.	19.01.16-00.32.01-1-399465	40	1	1	0	0	0	0	0	0	0	0	NA	NA	NA	15	18	167	166	498	0	0	0	3	0	0	0.018	0	0
.	19.01.16-00.32.03-1-399466	66	6	6	1	0	1	577	5	5	0	0	NA	NA	NA	21	22	166	167	502	84	151	342	0	8	6	0	0.048	0.012
.	19.01.16-00.32.04-1-399467	197	35	35	10	0	9	606	31	31	0	0	NA	NA	NA	67	63	175	180	521	86	159	361	33	19	40	0.189	0.106	0.077
.	19.01.16-00.32.05-1-399469	92	4	4	0	0	0	576	3	3	0	0	NA	NA	NA	23	26	167	170	502	82	150	344	2	0	9	0.012	0	0.018
.	19.01.16-00.32.06-1-399471	37	1	1	1	0	1	0	0	0	0	0	NA	NA	NA	9	11	167	164	493	0	0	0	0	0	3	0	0	0.006
.	19.01.16-00.32.09-1-399473	62	2	2	1	0	1	250	1	1	0	0	NA	NA	NA	16	29	172	169	501	34	62	154	1	0	0	0.006	0	0
.	19.01.16-00.32.09-1-399474	85	3	3	0	0	0	582	2	2	0	0	NA	NA	NA	30	33	168	171	507	83	154	345	0	0	11	0	0	0.022
.	19.01.16-00.32.10-1-399475	61	3	3	3	0	3	576	2	2	0	0	NA	NA	NA	18	17	169	166	495	81	150	345	9	0	0	0.053	0	0
.	19.01.16-00.32.19-1-399485	114	10	10	2	0	2	588	9	9	0	0	NA	NA	NA	37	36	172	172	505	86	152	350	10	6	17	0.058	0.035	0.034
.	19.01.16-00.32.19-1-399486	95	5	5	2	0	2	574	4	4	0	0	NA	NA	NA	33	28	168	170	503	82	150	342	15	5	0	0.089	0.029	0
.	19.01.16-00.32.21-1-399491	85	3	3	1	0	1	577	2	2	0	0	NA	NA	NA	34	32	166	166	513	82	147	348	0	0	4	0	0	0.008
.	19.01.16-00.32.21-1-399493	96	10	10	6	0	5	589	8	8	0	0	NA	NA	NA	24	39	171	172	509	87	150	352	13	5	14	0.076	0.029	0.028
.	19.01.16-00.32.23-1-399496	230	30	30	9	0	9	608	27	27	0	0	NA	NA	NA	65	61	181	173	520	96	152	360	19	14	66	0.105	0.081	0.127
.	19.01.16-00.32.24-1-399498	31	1	1	0	0	0	0	0	0	0	0	NA	NA	NA	11	13	167	166	493	0	0	0	0	0	3	0	0	0.006
.	19.01.16-00.32.24-1-399500	268	22	22	5	0	3	631	18	18	0	0	NA	NA	NA	90	86	180	175	544	94	155	382	36	16	39	0.2	0.091	0.072
.	19.01.16-00.32.26-1-399502	37	1	1	1	0	1	0	0	0	0	0	NA	NA	NA	14	10	167	166	490	0	0	0	0	0	0	0	0	0
.	19.01.16-00.32.29-1-399507	88	7	7	2	0	2	570	4	4	0	0	NA	NA	NA	31	27	168	167	505	83	146	341	2	3	13	0.012	0.018	0.026
.	19.01.16-00.32.36-1-399519	36	1	1	1	0	1	0	0	0	0	0	NA	NA	NA	8	8	164	164	493	0	0	0	0	0	0	0	0	0
.	19.01.16-00.32.36-1-399521	151	37	37	12	0	9	612	34	34	0	0	NA	NA	NA	38	67	176	176	528	85	154	373	57	25	34	0.324	0.142	0.064
.	19.01.16-00.32.39-1-399525	62	2	2	0	0	0	569	1	1	0	0	NA	NA	NA	30	28	169	169	503	82	144	343	3	1	0	0.018	0.006	0
.	19.01.16-00.32.42-1-399528	58	2	2	0	0	0	248	1	1	0	0	NA	NA	NA	15	20	165	169	499	41	60	147	0	0	1	0	0	0.002
.	19.01.16-00.32.43-1-399529	86	10	10	5	0	4	578	9	9	0	0	NA	NA	NA	35	31	168	167	509	84	146	348	11	14	13	0.065	0.084	0.026
.	19.01.16-00.32.45-1-399531	34	1	1	1	0	1	0	0	0	0	0	NA	NA	NA	11	12	163	164	498	0	0	0	0	0	0	0	0	0
.	19.01.16-00.32.47-1-399533	64	2	2	0	0	0	50	0	0	0	0	NA	NA	NA	14	18	168	164	499	7	8	35	0	1	4	0	0.006	0.008
.	19.01.16-00.32.51-1-399535	92	6	6	3	0	3	581	5	5	0	0	NA	NA	NA	35	38	171	169	511	84	150	347	3	0	14	0.018	0	0.027
.	19.01.16-00.32.52-1-399552	34	1	1	0	0	0	0	0	0	0	0	NA	NA	NA	8	7	163	163	494	0	0	0	0	0	1	0	0	0.002
.	19.01.16-00.32.54-1-399553	90	8	8	2	0	2	575	6	6	0	0	NA	NA	NA	29	24	169	169	499	82	153	340	2	0	16	0.012	0	0.032
.	19.01.16-00.32.54-1-399554	87	6	6	1	0	1	574	5	5	0	0	NA	NA	NA	42	33	170	171	505	84	148	342	0	3	7	0	0.018	0.014
.	19.01.16-00.32.55-1-399556	89	3	3	1	0	1	580	1	1	0	0	NA	NA	NA	27	26	165	170	504	82	151	347	7	0	1	0.042	0	0.002
.	19.01.16-00.33.06-1-399565	59	2	2	0	0	0	579	1	1	0	0	NA	NA	NA	18	26	168	170	501	83	152	344	0	0	4	0	0	0.008
.	19.01.16-00.33.07-1-399566	86	3	3	1	0	1	582	2	2	0	0	NA	NA	NA	27	31	168	174	502	84	153	345	5	0	8	0.03	0	0.016
.	19.01.16-00.33.07-1-399567	111	8	8	1	0	1	583	7	7	0	0	NA	NA	NA	24	31	168	167	509	84	146	353	7	11	6	0.042	0.066	0.012
.	19.01.16-00.33.11-1-399570	92	8	8	1	0	1	579	7	7	0	0	NA	NA	NA	27	23	170	166	500	84	148	347	17	6	2	0.1	0.036	0.004
.	19.01.16-00.33.12-1-399571	181	21	21	2	0	1	599	17	17	0	0	NA	NA	NA	57	50	175	169	519	89	150	360	34	15	28	0.194	0.089	0.054
.	19.01.16-00.33.12-1-399572	89	5	5	0	0	0	580	4	4	0	0	NA	NA	NA	22	28	166	170	505	82	151	347	4	2	3	0.024	0.012	0.006
.	19.01.16-00.33.13-1-399575	215	10	10	3	0	3	620	9	9	0	0	NA	NA	NA	61	73	178	173	535	91	152	377	5	0	25	0.028	0	0.047
.	19.01.16-00.33.21-1-399587	213	18	18	7	0	6	597	17	17	0	0	NA	NA	NA	63	52	172	177	516	85	156	356	22	11	26	0.128	0.062	0.05
.	19.01.16-00.33.23-1-399592	92	5	5	0	0	0	582	4	4	0	0	NA	NA	NA	44	42	172	174	509	85	152	345	3	1	6	0.017	0.006	0.012
.	19.01.16-00.33.30-1-399602	119	6	6	2	0	2	583	5	5	0	0	NA	NA	NA	49	35	170	165	513	84	146	353	7	10	4	0.041	0.061	0.008
.	19.01.16-00.33.30-1-399603	127	9	9	3	0	2	598	8	8	0	0	NA	NA	NA	45	48	170	172	519	85	155	358	7	5	14	0.041	0.029	0.027
.	19.01.16-00.33.32-1-399604	81	4	4	1	0	1	569	3	3	0	0	NA	NA	NA	21	16	165	166	498	79	146	344	1	0	5	0.006	0	0.01
.	19.01.16-00.33.34-1-399608	64	2	2	0	0	0	583	1	1	0	0	NA	NA	NA	17	25	166	167	505	83	151	349	0	0	2	0	0	0.004
.	19.01.16-00.33.39-1-399614	90	5	5	0	0	0	577	4	4	0	0	NA	NA	NA	36	29	168	173	501	82	153	342	0	0	13	0	0	0.026
.	19.01.16-00.33.40-1-399615	62	4	4	0	0	0	578	3	3	0	0	NA	NA	NA	19	25	171	167	500	82	149	347	0	5	2	0	0.03	0.004
.	19.01.16-00.33.56-1-399634	118	4	4	3	0	3	579	3	3	0	0	NA	NA	NA	41	35	168	169	511	82	148	349	6	2	7	0.036	0.012	0.014
.	19.01.16-00.33.59-1-399638	31	1	1	0	0	0	0	0	0	0	0	NA	NA	NA	14	9	163	165	494	0	0	0	0	0	0	0	0	0
.	19.01.16-00.34.03-1-399643	36	1	1	1	0	1	0	0	0	0	0	NA	NA	NA	11	15	168	167	493	0	0	0	0	0	0	0	0	0
.	19.01.16-00.34.06-1-399645	150	30	30	7	0	4	598	25	25	0	0	NA	NA	NA	58	56	175	175	519	88	151	359	48	8	32	0.274	0.046	0.062
.	19.01.16-00.34.06-1-399647	139	14	14	2	0	2	584	13	13	0	0	NA	NA	NA	53	38	174	175	502	87	155	342	10	0	23	0.057	0	0.046
.	19.01.16-00.34.06-1-399648	126	13	13	4	0	3	589	10	10	0	0	NA	NA	NA	44	44	169	166	522	83	145	361	12	13	13	0.071	0.078	0.025
.	19.01.16-00.34.06-1-399649	33	1	1	1	0	1	0	0	0	0	0	NA	NA	NA	19	4	163	164	490	0	0	0	0	0	3	0	0	0.006
.	19.01.16-00.34.06-1-399650	61	3	3	1	0	1	581	2	2	0	0	NA	NA	NA	18	29	170	168	504	85	150	346	1	2	2	0.006	0.012	0.004
.	19.01.16-00.34.07-1-399651	125	6	6	2	0	1	584	4	4	0	0	NA	NA	NA	51	39	172	171	509	88	148	348	4	5	7	0.023	0.029	0.014
.	19.01.16-00.34.09-1-399652	62	3	3	1	0	0	582	2	2	0	0	NA	NA	NA	17	23	167	169	500	83	153	346	8	0	0	0.048	0	0
.	19.01.16-00.34.11-1-399654	60	2	2	1	0	1	346	1	1	0	0	NA	NA	NA	15	23	170	169	497	55	84	207	0	0	1	0	0	0.002
.	19.01.16-00.34.17-1-399660	290	25	25	6	0	5	625	23	23	0	0	NA	NA	NA	65	69	173	184	525	89	165	371	22	29	43	0.127	0.158	0.082
.	19.01.16-00.34.21-1-399672	33	1	1	0	0	0	0	0	0	0	0	NA	NA	NA	13	9	166	164	492	0	0	0	0	0	1	0	0	0.002
.	19.01.16-00.34.23-1-399677	62	2	2	2	0	2	49	1	1	0	0	NA	NA	NA	10	21	166	166	502	8	12	29	0	0	4	0	0	0.008
.	19.01.16-00.34.23-1-399678	263	30	30	9	0	7	623	27	27	0	0	NA	NA	NA	85	75	178	181	529	91	164	368	59	15	35	0.331	0.083	0.066
.	19.01.16-00.34.25-1-399679	57	2	2	0	0	0	50	1	1	0	0	NA	NA	NA	20	8	163	165	493	5	9	36	0	0	4	0	0	0.008
.	19.01.16-00.34.25-1-399682	98	7	7	0	0	0	583	6	6	0	0	NA	NA	NA	33	34	171	171	505	85	155	343	6	2	4	0.035	0.012	0.008
.	19.01.16-00.34.29-1-399689	174	17	17	4	0	4	606	12	12	0	0	NA	NA	NA	40	56	177	172	520	89	155	362	22	22	23	0.124	0.128	0.044
.	19.01.16-00.34.31-1-399690	58	2	2	0	0	0	577	0	0	0	0	NA	NA	NA	17	24	165	169	503	81	152	344	2	3	0	0.012	0.018	0
.	19.01.16-00.34.32-1-399691	59	2	2	2	0	2	0	1	1	0	0	NA	NA	NA	19	18	166	166	499	0	0	0	3	0	2	0.018	0	0.004
.	19.01.16-00.34.34-1-399694	64	4	4	0	0	0	570	3	3	0	0	NA	NA	NA	28	18	166	168	497	81	148	341	0	0	8	0	0	0.016
.	19.01.16-00.34.37-1-399702	90	4	4	1	0	1	586	3	3	0	0	NA	NA	NA	28	34	166	168	513	83	148	355	0	0	15	0	0	0.029
.	19.01.16-00.34.45-1-399704	115	10	10	2	0	1	585	7	7	0	0	NA	NA	NA	36	34	171	171	505	86	150	349	11	2	7	0.064	0.012	0.014
.	19.01.16-00.34.45-1-399706	30	1	1	0	0	0	0	0	0	0	0	NA	NA	NA	9	6	163	163	493	0	0	0	0	0	0	0	0	0
.	19.01.16-00.34.47-1-399707	239	16	16	6	0	6	628	12	12	0	0	NA	NA	NA	61	82	173	186	536	89	166	373	33	7	23	0.191	0.038	0.043
.	19.01.16-00.34.49-1-399708	179	14	14	5	0	3	586	12	12	0	0	NA	NA	NA	49	38	169	171	511	83	151	352	15	4	20	0.089	0.023	0.039
.	19.01.16-00.34.52-1-399725	96	4	4	0	0	0	592	3	3	0	0	NA	NA	NA	44	49	171	171	520	85	151	356	3	0	6	0.018	0	0.012
.	19.01.16-00.34.53-1-399726	38	1	1	1	0	1	0	0	0	0	0	NA	NA	NA	5	9	165	165	492	0	0	0	0	0	3	0	0	0.006
.	19.01.16-00.34.56-1-399733	32	1	1	0	0	0	0	0	0	0	0	NA	NA	NA	7	1	164	163	487	0	0	0	0	0	0	0	0	0
.	19.01.16-00.34.59-1-399734	58	3	3	1	0	1	145	2	2	0	0	NA	NA	NA	12	15	166	168	494	27	33	85	1	0	3	0.006	0	0.006
.	19.01.16-00.35.00-1-399735	89	10	10	3	0	3	584	9	9	0	0	NA	NA	NA	25	37	169	173	508	84	152	348	6	7	12	0.036	0.04	0.024
.	19.01.16-00.35.03-1-399738	96	5	5	1	0	1	587	4	4	0	0	NA	NA	NA	41	37	170	170	510	84	151	352	5	0	16	0.029	0	0.031
.	19.01.16-00.35.05-1-399739	138	6	6	4	0	2	594	5	5	0	0	NA	NA	NA	45	49	173	175	514	85	158	351	8	6	4	0.046	0.034	0.008
.	19.01.16-00.35.08-1-399741	117	6	6	2	0	2	586	5	5	0	0	NA	NA	NA	42	41	172	172	510	85	153	348	9	0	16	0.052	0	0.031
.	19.01.16-00.35.08-1-399743	31	1	1	1	0	1	0	0	0	0	0	NA	NA	NA	9	12	163	167	495	0	0	0	0	0	3	0	0	0.006
.	19.01.16-00.35.11-1-399745	115	6	6	4	0	3	585	5	5	0	0	NA	NA	NA	43	39	170	170	512	84	148	353	6	6	10	0.035	0.035	0.02
.	19.01.16-00.35.12-1-399746	84	8	8	3	0	2	575	7	7	0	0	NA	NA	NA	35	34	169	167	511	81	147	347	9	6	17	0.053	0.036	0.033
.	19.01.16-00.35.15-1-399753	185	8	8	2	0	1	605	6	6	0	0	NA	NA	NA	56	58	174	177	520	89	157	359	3	5	16	0.017	0.028	0.031
.	19.01.16-00.35.20-1-399757	189	12	12	2	0	2	590	11	11	0	0	NA	NA	NA	53	40	172	169	512	87	148	355	24	3	22	0.14	0.018	0.043
.	19.01.16-00.35.20-1-399760	179	13	13	2	0	2	604	12	12	0	0	NA	NA	NA	45	52	169	174	522	84	156	364	24	2	9	0.142	0.011	0.017
.	19.01.16-00.35.21-1-399761	64	3	3	0	0	0	577	2	2	0	0	NA	NA	NA	33	30	169	169	505	83	148	346	0	6	2	0	0.036	0.004
.	19.01.16-00.35.24-1-399768	68	3	3	0	0	0	573	2	2	0	0	NA	NA	NA	31	26	169	172	498	81	152	340	0	9	7	0	0.052	0.014
.	19.01.16-00.35.27-1-399773	286	16	16	7	0	7	640	14	14	0	0	NA	NA	NA	88	93	181	181	544	96	162	382	0	6	48	0	0.033	0.088
.	19.01.16-00.35.29-1-399777	267	37	37	11	0	9	612	34	34	0	0	NA	NA	NA	78	65	181	171	526	93	153	366	56	22	60	0.309	0.129	0.114
.	19.01.16-00.35.35-1-399782	156	12	12	1	0	0	613	10	10	0	0	NA	NA	NA	53	63	176	177	523	91	160	362	27	0	17	0.153	0	0.033
.	19.01.16-00.35.36-1-399783	205	11	11	0	0	0	608	10	10	0	0	NA	NA	NA	50	59	172	176	524	86	158	364	26	11	16	0.151	0.062	0.031
.	19.01.16-00.35.39-1-399787	147	11	11	3	0	2	589	8	8	0	0	NA	NA	NA	45	42	171	168	516	84	151	354	9	10	27	0.053	0.06	0.052
.	19.01.16-00.35.39-1-399788	61	4	4	3	0	1	576	3	3	0	0	NA	NA	NA	27	23	166	170	500	81	150	345	0	6	7	0	0.035	0.014
.	19.01.16-00.35.44-1-399796	151	33	33	12	0	9	588	31	31	0	0	NA	NA	NA	54	44	172	176	509	85	156	347	41	29	43	0.238	0.165	0.084
.	19.01.16-00.35.49-1-399797	65	2	2	1	0	1	252	1	1	0	0	NA	NA	NA	27	24	166	171	500	30	62	160	0	4	0	0	0.023	0
.	19.01.16-00.35.57-1-399819	67	2	2	0	0	0	346	1	1	0	0	NA	NA	NA	12	11	165	168	491	56	84	206	0	5	0	0	0.03	0
.	19.01.16-00.35.59-1-399823	32	1	1	1	0	1	0	0	0	0	0	NA	NA	NA	12	6	166	164	489	0	0	0	0	0	3	0	0	0.006
.	19.01.16-00.36.02-1-399825	31	1	1	0	0	0	0	0	0	0	0	NA	NA	NA	5	2	163	164	488	0	0	0	0	0	1	0	0	0.002
.	19.01.16-00.36.03-1-399826	204	12	12	5	0	2	633	11	11	0	0	NA	NA	NA	63	85	178	193	527	92	173	368	21	18	21	0.118	0.093	0.04
.	19.01.16-00.36.05-1-399827	201	20	20	5	0	5	606	16	16	0	0	NA	NA	NA	46	59	181	170	521	93	151	362	27	7	38	0.149	0.041	0.073
.	19.01.16-00.36.05-1-399828	230	16	16	5	0	4	621	14	14	0	0	NA	NA	NA	67	69	178	179	525	91	162	368	37	0	20	0.208	0	0.038
.	19.01.16-00.36.06-1-399829	124	7	7	3	0	3	589	6	6	0	0	NA	NA	NA	32	43	173	172	511	84	154	351	7	0	14	0.04	0	0.027
.	19.01.16-00.36.06-1-399830	31	1	1	0	0	0	0	0	0	0	0	NA	NA	NA	8	7	166	165	489	0	0	0	0	0	1	0	0	0.002
.	19.01.16-00.36.09-1-399833	31	1	1	0	0	0	0	0	0	0	0	NA	NA	NA	10	14	165	164	498	0	0	0	0	0	0	0	0	0
.	19.01.16-00.36.09-1-399834	116	14	14	5	0	5	591	13	13	0	0	NA	NA	NA	35	36	169	169	511	87	153	351	23	11	23	0.136	0.065	0.045
.	19.01.16-00.36.12-1-399838	62	5	5	2	0	2	586	4	4	0	0	NA	NA	NA	21	30	169	167	507	87	148	351	1	11	2	0.006	0.066	0.004
.	19.01.16-00.36.26-1-399856	270	22	22	6	0	4	622	18	18	0	0	NA	NA	NA	98	76	179	177	533	95	158	369	45	8	32	0.251	0.045	0.06
.	19.01.16-00.36.31-1-399864	61	2	2	0	0	0	578	1	1	0	0	NA	NA	NA	25	26	167	172	500	84	152	342	0	3	2	0	0.017	0.004
.	19.01.16-00.36.32-1-399865	60	3	3	0	0	0	447	2	2	0	0	NA	NA	NA	18	14	166	165	496	65	109	273	3	0	0	0.018	0	0
.	19.01.16-00.36.38-1-399876	128	15	15	2	0	2	583	14	14	0	0	NA	NA	NA	41	35	170	174	504	81	158	344	6	15	28	0.035	0.086	0.056
.	19.01.16-00.36.40-1-399878	32	1	1	0	0	0	0	0	0	0	0	NA	NA	NA	15	6	163	164	492	0	0	0	0	0	2	0	0	0.004
.	19.01.16-00.36.40-1-399879	68	2	2	0	0	0	573	1	1	0	0	NA	NA	NA	27	22	168	164	503	85	143	345	4	0	2	0.024	0	0.004
.	19.01.16-00.36.43-1-399882	183	27	27	13	0	10	592	23	23	0	0	NA	NA	NA	39	44	172	171	514	85	151	356	35	21	39	0.203	0.123	0.076
.	19.01.16-00.36.43-1-399883	63	2	2	1	0	1	202	1	1	0	0	NA	NA	NA	28	18	169	169	493	27	53	122	1	0	2	0.006	0	0.004
.	19.01.16-00.36.45-1-399884	178	17	17	3	0	2	614	15	15	0	0	NA	NA	NA	57	71	174	178	532	87	155	372	61	0	18	0.351	0	0.034
.	19.01.16-00.36.45-1-399885	96	6	6	2	0	2	584	5	5	0	0	NA	NA	NA	39	37	171	171	508	85	152	347	0	4	15	0	0.023	0.03
.	19.01.16-00.36.47-1-399887	91	6	6	1	0	1	580	5	5	0	0	NA	NA	NA	28	29	169	170	503	86	151	343	1	6	7	0.006	0.035	0.014
.	19.01.16-00.36.53-1-399906	99	9	9	1	0	1	586	8	8	0	0	NA	NA	NA	22	31	171	168	505	86	150	350	8	2	19	0.047	0.012	0.038
.	19.01.16-00.36.55-1-399910	144	12	12	3	0	2	586	11	11	0	0	NA	NA	NA	43	43	175	169	512	88	148	350	7	9	20	0.04	0.053	0.039
.	19.01.16-00.37.04-1-399918	89	3	3	1	0	1	591	1	1	0	0	NA	NA	NA	31	38	173	169	509	86	152	353	1	5	1	0.006	0.03	0.002
.	19.01.16-00.37.05-1-399920	31	1	1	1	0	1	0	0	0	0	0	NA	NA	NA	12	11	166	165	493	0	0	0	0	0	0	0	0	0
.	19.01.16-00.37.05-1-399921	96	9	9	3	0	3	589	8	8	0	0	NA	NA	NA	28	38	173	167	511	86	149	354	2	20	8	0.012	0.12	0.016
.	19.01.16-00.37.07-1-399923	119	9	9	1	0	1	586	6	6	0	0	NA	NA	NA	36	30	167	170	506	84	152	350	2	15	6	0.012	0.088	0.012
.	19.01.16-00.37.10-1-399924	90	3	3	2	0	2	571	2	2	0	0	NA	NA	NA	24	21	167	169	498	82	151	338	5	0	2	0.03	0	0.004
.	19.01.16-00.37.12-1-399926	90	6	6	0	0	0	575	5	5	0	0	NA	NA	NA	22	26	169	166	504	82	146	347	1	9	6	0.006	0.054	0.012
.	19.01.16-00.37.20-1-399937	90	4	4	2	0	2	586	1	1	0	0	NA	NA	NA	37	34	173	170	504	86	153	347	12	0	6	0.069	0	0.012
.	19.01.16-00.37.21-1-399940	90	9	9	3	0	3	579	8	8	0	0	NA	NA	NA	33	36	173	169	507	86	145	348	4	9	20	0.023	0.053	0.039
.	19.01.16-00.37.21-1-399941	33	1	1	1	0	1	0	0	0	0	0	NA	NA	NA	8	12	164	166	495	0	0	0	0	0	0	0	0	0
.	19.01.16-00.37.22-1-399943	96	7	7	2	0	1	585	5	5	0	0	NA	NA	NA	29	39	175	174	503	89	156	340	2	13	7	0.011	0.075	0.014
.	19.01.16-00.37.23-1-399945	119	5	5	0	0	0	584	4	4	0	0	NA	NA	NA	42	42	172	173	510	82	155	347	8	0	1	0.047	0	0.002
.	19.01.16-00.37.23-1-399946	296	21	21	7	0	5	639	19	19	0	0	NA	NA	NA	70	99	181	179	552	90	161	388	66	8	24	0.365	0.045	0.043
.	19.01.16-00.37.26-1-399952	36	1	1	1	0	1	0	0	0	0	0	NA	NA	NA	16	10	165	167	491	0	0	0	0	0	0	0	0	0
.	19.01.16-00.37.27-1-399955	186	12	12	1	0	1	604	10	10	0	0	NA	NA	NA	58	52	172	175	518	89	156	359	35	2	26	0.203	0.011	0.05
.	19.01.16-00.37.29-1-399960	173	10	10	2	0	2	615	8	8	0	0	NA	NA	NA	52	72	175	173	537	88	154	373	5	0	27	0.029	0	0.05
.	19.01.16-00.37.31-1-399962	119	18	18	5	0	5	581	17	17	0	0	NA	NA	NA	42	33	169	172	505	85	154	342	7	15	52	0.041	0.087	0.103
.	19.01.16-00.37.35-1-399968	146	10	10	4	0	3	593	8	8	0	0	NA	NA	NA	44	43	174	175	507	90	156	347	4	6	10	0.023	0.034	0.02
.	19.01.16-00.37.41-1-399973	226	36	36	7	0	5	598	32	32	0	0	NA	NA	NA	80	53	175	174	517	89	152	357	60	19	32	0.343	0.109	0.062
.	19.01.16-00.37.42-1-399974	87	4	4	2	0	2	579	2	2	0	0	NA	NA	NA	32	30	168	167	508	84	148	347	0	9	6	0	0.054	0.012
.	19.01.16-00.37.43-1-399975	113	5	5	3	0	2	571	4	4	0	0	NA	NA	NA	35	24	168	166	503	80	147	344	10	0	1	0.06	0	0.002
.	19.01.16-00.37.56-1-400000	62	3	3	0	0	0	568	2	2	0	0	NA	NA	NA	24	19	166	168	498	81	151	336	0	4	4	0	0.024	0.008
.	19.01.16-00.37.56-1-400001	150	14	14	6	0	5	604	12	12	0	0	NA	NA	NA	43	59	180	174	518	89	155	360	16	2	26	0.089	0.011	0.05
.	19.01.16-00.37.58-1-400005	122	7	7	1	0	1	586	6	6	0	0	NA	NA	NA	41	45	173	169	516	88	148	350	5	15	3	0.029	0.089	0.006
.	19.01.16-00.37.59-1-400006	101	5	5	2	0	2	578	4	4	0	0	NA	NA	NA	39	30	167	172	504	79	153	346	9	0	9	0.054	0	0.018
.	19.01.16-00.38.00-1-400009	64	4	4	1	0	1	451	3	3	0	0	NA	NA	NA	22	20	167	168	498	62	117	272	4	3	1	0.024	0.018	0.002
.	19.01.16-00.38.06-1-400012	87	4	4	2	0	2	585	3	3	0	0	NA	NA	NA	28	32	170	170	505	85	150	350	7	4	9	0.041	0.024	0.018
.	19.01.16-00.38.08-1-400014	115	5	5	0	0	0	594	4	4	0	0	NA	NA	NA	34	39	173	169	510	92	148	354	16	0	2	0.092	0	0.004
.	19.01.16-00.38.13-1-400020	215	23	23	7	0	5	634	22	22	0	0	NA	NA	NA	55	84	177	182	538	90	164	380	48	5	29	0.271	0.027	0.054
.	19.01.16-00.38.18-1-400024	144	7	7	1	0	1	598	6	6	0	0	NA	NA	NA	55	45	171	178	509	85	158	355	2	8	13	0.012	0.045	0.026
.	19.01.16-00.38.20-1-400028	32	1	1	0	0	0	0	0	0	0	0	NA	NA	NA	12	11	164	165	495	0	0	0	0	3	0	0	0.018	0
.	19.01.16-00.38.21-1-400030	62	2	2	1	0	1	257	1	1	0	0	NA	NA	NA	10	17	169	165	496	33	76	148	0	0	3	0	0	0.006
.	19.01.16-00.38.23-1-400038	207	28	28	6	0	3	604	22	22	0	0	NA	NA	NA	63	58	176	176	519	92	154	358	39	16	43	0.222	0.091	0.083
.	19.01.16-00.38.23-1-400039	67	4	4	0	0	0	582	3	3	0	0	NA	NA	NA	24	30	169	166	508	84	147	351	6	8	5	0.036	0.048	0.01
.	19.01.16-00.38.25-1-400043	143	13	13	4	0	4	598	11	11	0	0	NA	NA	NA	42	49	178	171	513	94	150	354	13	18	20	0.073	0.105	0.039
.	19.01.16-00.38.26-1-400045	61	2	2	1	0	1	575	1	1	0	0	NA	NA	NA	29	28	169	167	505	83	147	345	3	2	0	0.018	0.012	0
.	19.01.16-00.38.32-1-400051	87	4	4	0	0	0	584	3	3	0	0	NA	NA	NA	34	33	168	171	507	84	152	348	0	4	13	0	0.023	0.026
.	19.01.16-00.38.39-1-400066	98	4	4	1	0	0	573	3	3	0	0	NA	NA	NA	37	24	166	167	504	81	146	346	6	3	4	0.036	0.018	0.008
.	19.01.16-00.38.40-1-400067	116	4	4	1	0	1	589	3	3	0	0	NA	NA	NA	29	32	167	166	512	84	150	355	1	3	5	0.006	0.018	0.01
.	19.01.16-00.38.40-1-400068	34	1	1	0	0	0	0	0	0	0	0	NA	NA	NA	12	17	168	166	496	0	0	0	0	0	0	0	0	0
.	19.01.16-00.38.41-1-400069	66	3	3	0	0	0	580	2	2	0	0	NA	NA	NA	31	33	174	170	502	86	149	345	2	0	5	0.011	0	0.01
.	19.01.16-00.38.42-1-400070	63	2	2	1	0	1	574	1	1	0	0	NA	NA	NA	30	27	165	167	508	80	148	346	0	0	3	0	0	0.006
.	19.01.16-00.38.50-1-400074	187	25	25	7	0	3	601	22	22	0	0	NA	NA	NA	64	56	175	173	521	89	150	362	44	7	36	0.251	0.04	0.069
.	19.01.16-00.38.50-1-400075	123	16	16	4	0	4	588	15	15	0	0	NA	NA	NA	52	46	171	176	512	85	152	351	2	24	22	0.012	0.136	0.043
.	19.01.16-00.38.50-1-400076	85	8	8	2	0	2	574	6	6	0	0	NA	NA	NA	23	24	167	167	503	83	149	342	8	9	10	0.048	0.054	0.02
.	19.01.16-00.38.56-1-400095	217	17	17	1	0	0	627	14	14	0	0	NA	NA	NA	69	76	176	178	535	92	160	375	15	12	27	0.085	0.067	0.05
.	19.01.16-00.38.56-1-400096	38	1	1	0	0	0	0	0	0	0	0	NA	NA	NA	13	13	164	165	497	0	0	0	0	0	2	0	0	0.004
.	19.01.16-00.38.56-1-400097	122	6	6	0	0	0	588	5	5	0	0	NA	NA	NA	38	40	170	169	514	84	150	354	0	2	14	0	0.012	0.027
.	19.01.16-00.38.56-1-400098	181	11	11	5	0	5	604	10	10	0	0	NA	NA	NA	53	50	170	173	520	85	156	363	10	3	19	0.059	0.017	0.037
.	19.01.16-00.38.59-1-400104	164	10	10	3	0	1	593	8	8	0	0	NA	NA	NA	51	42	173	171	511	88	151	354	9	5	16	0.052	0.029	0.031
.	19.01.16-00.39.06-1-400110	37	1	1	0	0	0	0	0	0	0	0	NA	NA	NA	11	6	164	164	491	0	0	0	0	2	0	0	0.012	0
.	19.01.16-00.39.10-1-400113	61	2	2	0	0	0	578	1	1	0	0	NA	NA	NA	20	25	166	168	504	82	150	346	0	3	2	0	0.018	0.004
.	19.01.16-00.39.10-1-400114	240	21	21	9	0	6	629	18	18	0	0	NA	NA	NA	62	82	175	185	535	89	165	375	43	26	27	0.246	0.141	0.05
.	19.01.16-00.39.13-1-400117	144	14	14	12	0	9	589	10	10	0	0	NA	NA	NA	39	42	171	169	515	85	147	357	17	16	10	0.099	0.095	0.019
.	19.01.16-00.39.17-1-400123	34	1	1	0	0	0	0	0	0	0	0	NA	NA	NA	6	10	164	165	494	0	0	0	0	0	1	0	0	0.002
.	19.01.16-00.39.20-1-400131	154	6	6	1	0	1	594	5	5	0	0	NA	NA	NA	39	42	172	170	513	88	152	354	9	1	5	0.052	0.006	0.01
.	19.01.16-00.39.20-1-400132	91	10	10	3	0	2	580	8	8	0	0	NA	NA	NA	28	33	170	168	508	86	149	345	0	7	16	0	0.042	0.031
.	19.01.16-00.39.22-1-400136	175	15	15	3	0	3	610	13	13	0	0	NA	NA	NA	52	56	172	171	526	89	152	369	9	1	35	0.052	0.006	0.067
.	19.01.16-00.39.22-1-400138	157	18	18	7	0	6	597	15	15	0	0	NA	NA	NA	46	50	176	182	505	91	161	345	28	11	34	0.159	0.06	0.067
.	19.01.16-00.39.32-1-400150	118	4	4	0	0	0	579	3	3	0	0	NA	NA	NA	27	26	167	170	502	86	149	344	0	2	6	0	0.012	0.012
.	19.01.16-00.39.33-1-400151	231	23	23	7	0	4	594	20	20	0	0	NA	NA	NA	70	44	174	170	513	89	151	354	19	19	44	0.109	0.112	0.086
.	19.01.16-00.39.37-1-400158	34	1	1	0	0	0	0	0	0	0	0	NA	NA	NA	13	12	164	167	494	0	0	0	1	0	0	0.006	0	0
.	19.01.16-00.39.39-1-400160	63	3	3	1	0	1	303	2	2	0	0	NA	NA	NA	22	21	168	166	500	37	91	175	0	5	2	0	0.03	0.004
.	19.01.16-00.39.40-1-400162	120	14	14	4	0	4	581	12	12	0	0	NA	NA	NA	52	35	166	170	512	81	150	350	31	3	8	0.187	0.018	0.016
.	19.01.16-00.39.44-1-400169	34	1	1	0	0	0	0	0	0	0	0	NA	NA	NA	10	7	164	164	492	0	0	0	0	4	0	0	0.024	0
.	19.01.16-00.39.47-1-400173	124	5	5	0	0	0	593	4	4	0	0	NA	NA	NA	35	34	171	174	502	89	159	345	0	4	15	0	0.023	0.03
.	19.01.16-00.39.47-1-400174	117	7	7	3	0	3	578	5	5	0	0	NA	NA	NA	39	31	168	168	508	83	148	347	7	0	12	0.042	0	0.024
.	19.01.16-00.39.51-1-400175	180	17	17	5	0	5	592	16	16	0	0	NA	NA	NA	48	42	168	176	511	82	159	351	30	6	20	0.179	0.034	0.039
.	19.01.16-00.39.53-1-400191	63	2	2	0	0	0	563	1	1	0	0	NA	NA	NA	33	17	172	163	495	83	143	337	0	2	5	0	0.012	0.01
.	19.01.16-00.39.54-1-400193	66	3	3	0	0	0	400	2	2	0	0	NA	NA	NA	21	19	164	172	496	53	114	233	0	2	2	0	0.012	0.004
.	19.01.16-00.39.58-1-400198	156	5	5	0	0	0	608	4	4	0	0	NA	NA	NA	48	61	171	179	524	85	157	366	6	1	5	0.035	0.006	0.01
.	19.01.16-00.40.05-1-400207	64	2	2	0	0	0	401	1	1	0	0	NA	NA	NA	13	20	169	166	498	61	104	236	0	0	2	0	0	0.004
.	19.01.16-00.40.06-1-400208	124	5	5	3	0	3	578	4	4	0	0	NA	NA	NA	36	28	170	169	502	84	149	345	8	0	6	0.047	0	0.012
.	19.01.16-00.40.06-1-400210	93	9	9	3	0	3	574	7	7	0	0	NA	NA	NA	34	24	169	167	501	83	149	342	7	1	12	0.041	0.006	0.024
.	19.01.16-00.40.07-1-400211	98	12	12	3	0	3	571	11	11	0	0	NA	NA	NA	32	27	170	168	502	82	149	340	0	15	17	0	0.089	0.034
.	19.01.16-00.40.08-1-400213	66	2	2	1	0	1	551	1	1	0	0	NA	NA	NA	23	16	166	168	495	80	145	326	3	0	0	0.018	0	0
.	19.01.16-00.40.14-1-400216	146	9	9	5	0	2	606	6	6	0	0	NA	NA	NA	46	58	177	173	521	89	152	365	26	4	14	0.147	0.023	0.027
.	19.01.16-00.40.16-1-400218	62	3	3	0	0	0	580	2	2	0	0	NA	NA	NA	23	26	166	173	500	83	156	341	6	0	9	0.036	0	0.018
.	19.01.16-00.40.16-1-400219	60	2	2	0	0	0	102	1	1	0	0	NA	NA	NA	17	14	166	164	497	13	39	50	1	0	0	0.006	0	0
.	19.01.16-00.40.21-1-400227	147	10	10	3	0	3	583	9	9	0	0	NA	NA	NA	57	39	168	170	514	85	152	346	5	2	14	0.03	0.012	0.027
.	19.01.16-00.40.22-1-400232	177	29	29	5	0	4	598	26	26	0	0	NA	NA	NA	60	52	173	175	517	86	154	358	52	6	50	0.301	0.034	0.097
.	19.01.16-00.40.23-1-400235	62	2	2	1	0	1	301	1	1	0	0	NA	NA	NA	21	22	168	165	502	42	82	177	0	0	1	0	0	0.002
.	19.01.16-00.40.24-1-400240	92	6	6	3	0	3	575	5	5	0	0	NA	NA	NA	31	29	169	170	503	83	150	342	2	16	5	0.012	0.094	0.01
.	19.01.16-00.40.28-1-400247	154	12	12	6	0	4	589	9	9	0	0	NA	NA	NA	45	49	176	170	516	88	148	353	27	2	10	0.153	0.012	0.019
.	19.01.16-00.40.31-1-400249	129	5	5	0	0	0	593	4	4	0	0	NA	NA	NA	30	35	170	167	511	88	151	354	0	3	13	0	0.018	0.025
.	19.01.16-00.40.34-1-400253	34	1	1	0	0	0	0	0	0	0	0	NA	NA	NA	12	3	164	163	489	0	0	0	1	0	0	0.006	0	0
.	19.01.16-00.40.34-1-400254	94	6	6	2	0	2	581	5	5	0	0	NA	NA	NA	26	24	166	164	507	85	147	349	13	0	6	0.078	0	0.012
.	19.01.16-00.40.36-1-400259	35	1	1	0	0	0	0	0	0	0	0	NA	NA	NA	11	9	164	165	493	0	0	0	1	0	0	0.006	0	0
.	19.01.16-00.40.37-1-400260	91	5	5	3	0	2	594	4	4	0	0	NA	NA	NA	25	40	174	169	510	89	151	354	15	0	6	0.086	0	0.012
.	19.01.16-00.40.39-1-400263	60	2	2	0	0	0	580	1	1	0	0	NA	NA	NA	16	27	167	167	506	83	145	352	0	0	3	0	0	0.006
.	19.01.16-00.40.43-1-400268	34	1	1	0	0	0	0	0	0	0	0	NA	NA	NA	10	4	163	164	490	0	0	0	0	0	1	0	0	0.002
.	19.01.16-00.40.46-1-400271	37	1	1	0	0	0	0	0	0	0	0	NA	NA	NA	12	13	164	167	495	0	0	0	0	0	1	0	0	0.002
.	19.01.16-00.40.46-1-400272	126	9	9	2	0	1	587	7	7	0	0	NA	NA	NA	43	36	172	167	510	82	152	353	0	12	8	0	0.072	0.016
.	19.01.16-00.40.48-1-400275	36	1	1	0	0	0	0	0	0	0	0	NA	NA	NA	13	10	166	165	492	0	0	0	0	0	2	0	0	0.004
.	19.01.16-00.40.50-1-400276	120	4	4	2	0	2	588	3	3	0	0	NA	NA	NA	59	44	173	172	512	87	152	349	18	4	0	0.104	0.023	0
.	19.01.16-00.40.52-1-400277	123	11	11	3	0	3	591	9	9	0	0	NA	NA	NA	46	41	175	174	505	88	157	346	9	12	16	0.051	0.069	0.032
.	19.01.16-00.40.54-1-400294	127	7	7	3	0	3	579	4	4	0	0	NA	NA	NA	41	27	171	165	504	87	148	344	8	0	11	0.047	0	0.022
.	19.01.16-00.40.54-1-400295	233	25	25	3	0	3	617	23	23	0	0	NA	NA	NA	64	68	174	179	528	87	160	370	30	11	42	0.172	0.061	0.08
.	19.01.16-00.40.54-1-400296	149	19	19	5	0	4	608	17	17	0	0	NA	NA	NA	40	55	173	174	521	88	156	364	19	12	31	0.11	0.069	0.06
.	19.01.16-00.40.55-1-400297	35	1	1	0	0	0	0	0	0	0	0	NA	NA	NA	9	6	163	165	491	0	0	0	0	0	0	0	0	0
.	19.01.16-00.40.57-1-400304	212	38	38	16	0	12	613	30	30	0	0	NA	NA	NA	57	64	173	179	525	88	158	367	46	13	67	0.266	0.073	0.128
.	19.01.16-00.41.07-1-400307	146	6	6	3	0	1	603	5	5	0	0	NA	NA	NA	38	53	173	180	513	87	163	353	11	2	9	0.064	0.011	0.018
.	19.01.16-00.41.08-1-400308	86	4	4	0	0	0	577	3	3	0	0	NA	NA	NA	37	24	168	165	504	82	147	348	0	4	10	0	0.024	0.02
.	19.01.16-00.41.08-1-400309	87	3	3	1	0	1	584	2	2	0	0	NA	NA	NA	30	32	168	172	505	85	150	349	0	2	7	0	0.012	0.014
.	19.01.16-00.41.12-1-400312	89	5	5	1	0	1	581	4	4	0	0	NA	NA	NA	17	26	166	168	505	83	149	349	4	0	6	0.024	0	0.012
.	19.01.16-00.41.16-1-400315	151	11	11	4	0	4	590	9	9	0	0	NA	NA	NA	49	39	171	175	506	84	158	348	6	10	14	0.035	0.057	0.028
.	19.01.16-00.41.24-1-400329	100	8	8	6	0	4	583	7	7	0	0	NA	NA	NA	28	34	169	172	506	81	154	348	20	0	12	0.118	0	0.024
.	19.01.16-00.41.26-1-400331	146	9	9	1	0	1	580	8	8	0	0	NA	NA	NA	51	33	175	166	505	89	146	345	3	15	9	0.017	0.09	0.018
.	19.01.16-00.41.28-1-400336	230	17	17	10	0	8	625	14	14	0	0	NA	NA	NA	67	73	184	172	530	97	154	374	28	3	22	0.152	0.017	0.042
.	19.01.16-00.41.30-1-400340	125	6	6	1	0	1	599	5	5	0	0	NA	NA	NA	44	51	177	176	511	90	156	353	6	3	14	0.034	0.017	0.027
.	19.01.16-00.41.32-1-400343	92	3	3	0	0	0	579	2	2	0	0	NA	NA	NA	18	25	167	168	503	82	149	348	0	0	9	0	0	0.018
.	19.01.16-00.41.39-1-400350	144	20	20	8	0	6	579	18	18	0	0	NA	NA	NA	45	45	173	168	517	88	142	349	4	18	26	0.023	0.107	0.05
.	19.01.16-00.41.39-1-400351	154	18	18	9	0	5	594	17	17	0	0	NA	NA	NA	46	44	172	172	513	88	151	355	38	12	18	0.221	0.07	0.035
.	19.01.16-00.41.44-1-400353	60	2	2	2	0	2	253	1	1	0	0	NA	NA	NA	16	16	166	168	495	32	73	148	0	3	2	0	0.018	0.004
.	19.01.16-00.41.46-1-400354	204	8	8	1	0	1	603	5	5	0	0	NA	NA	NA	54	54	174	178	515	90	158	355	0	2	17	0	0.011	0.033
.	19.01.16-00.41.49-1-400357	150	10	10	3	0	3	593	9	9	0	0	NA	NA	NA	45	40	171	170	512	87	150	356	14	0	15	0.082	0	0.029
.	19.01.16-00.41.50-1-400359	175	15	15	4	0	4	590	13	13	0	0	NA	NA	NA	61	39	171	170	511	84	151	355	20	4	23	0.117	0.024	0.045
.	19.01.16-00.41.53-1-400378	34	1	1	0	0	0	0	0	0	0	0	NA	NA	NA	8	7	164	164	492	0	0	0	0	1	0	0	0.006	0
.	19.01.16-00.41.54-1-400379	236	29	29	10	0	4	623	26	26	0	0	NA	NA	NA	63	75	178	175	535	93	155	375	27	15	67	0.152	0.086	0.125
.	19.01.16-00.41.56-1-400382	237	16	16	5	0	4	638	15	15	0	0	NA	NA	NA	57	85	184	178	536	99	160	379	25	7	24	0.136	0.039	0.045
.	19.01.16-00.42.00-1-400388	88	3	3	1	0	1	585	2	2	0	0	NA	NA	NA	28	35	171	172	505	83	155	347	2	0	4	0.012	0	0.008
.	19.01.16-00.42.08-1-400395	96	8	8	1	0	1	586	6	6	0	0	NA	NA	NA	39	34	172	174	501	86	155	345	2	0	21	0.012	0	0.042
.	19.01.16-00.42.09-1-400396	30	1	1	0	0	0	0	0	0	0	0	NA	NA	NA	11	7	165	165	490	0	0	0	0	0	0	0	0	0
.	19.01.16-00.42.10-1-400398	145	12	12	3	0	3	606	10	10	0	0	NA	NA	NA	51	64	172	176	529	87	155	364	10	1	22	0.058	0.006	0.042
.	19.01.16-00.42.10-1-400399	89	4	4	2	0	2	589	3	3	0	0	NA	NA	NA	17	39	169	169	514	82	150	357	0	5	5	0	0.03	0.01
.	19.01.16-00.42.11-1-400400	87	4	4	1	0	1	578	3	3	0	0	NA	NA	NA	26	31	171	169	504	84	150	344	9	0	1	0.053	0	0.002
.	19.01.16-00.42.14-1-400404	30	1	1	0	0	0	0	0	0	0	0	NA	NA	NA	8	12	166	164	495	0	0	0	0	0	1	0	0	0.002
.	19.01.16-00.42.16-1-400406	124	18	18	2	0	2	577	16	16	0	0	NA	NA	NA	34	32	170	167	508	84	148	345	11	21	28	0.065	0.126	0.055
.	19.01.16-00.42.19-1-400410	60	2	2	1	0	1	47	1	1	0	0	NA	NA	NA	18	22	165	170	500	9	7	31	0	0	2	0	0	0.004
.	19.01.16-00.42.25-1-400424	60	2	2	2	0	2	582	1	1	0	0	NA	NA	NA	25	32	172	167	506	85	149	348	0	0	3	0	0	0.006
.	19.01.16-00.42.26-1-400426	146	15	15	2	0	2	606	14	14	0	0	NA	NA	NA	31	53	172	170	524	89	153	364	19	8	16	0.11	0.047	0.031
.	19.01.16-00.42.28-1-400429	112	10	10	4	0	4	580	9	9	0	0	NA	NA	NA	30	27	169	168	503	83	152	345	6	1	20	0.036	0.006	0.04
.	19.01.16-00.42.31-1-400431	89	3	3	1	0	1	585	2	2	0	0	NA	NA	NA	38	35	170	171	507	86	150	349	2	0	4	0.012	0	0.008
.	19.01.16-00.42.32-1-400432	142	9	9	2	0	2	598	8	8	0	0	NA	NA	NA	44	47	170	172	518	86	151	361	12	7	10	0.071	0.041	0.019
.	19.01.16-00.42.35-1-400444	144	8	8	0	0	0	598	7	7	0	0	NA	NA	NA	57	52	171	170	524	88	152	358	1	12	14	0.006	0.071	0.027
.	19.01.16-00.42.39-1-400449	33	1	1	0	0	0	0	0	0	0	0	NA	NA	NA	5	10	166	165	492	0	0	0	0	0	1	0	0	0.002
.	19.01.16-00.42.41-1-400450	38	1	1	0	0	0	0	0	0	0	0	NA	NA	NA	13	14	165	166	496	0	0	0	0	0	1	0	0	0.002
.	19.01.16-00.42.41-1-400451	58	2	2	1	0	1	0	1	1	0	0	NA	NA	NA	11	8	166	165	490	0	0	0	0	3	3	0	0.018	0.006
.	19.01.16-00.42.44-1-400454	35	1	1	1	0	1	0	0	0	0	0	NA	NA	NA	14	5	164	166	488	0	0	0	2	0	0	0.012	0	0
.	19.01.16-00.42.45-1-400456	61	3	3	2	0	2	575	2	2	0	0	NA	NA	NA	29	29	166	170	506	82	149	344	2	0	6	0.012	0	0.012
.	19.01.16-00.42.45-1-400457	151	15	15	1	0	1	579	13	13	0	0	NA	NA	NA	50	35	175	168	505	89	146	344	17	5	17	0.097	0.03	0.034
.	19.01.16-00.42.46-1-400458	34	1	1	0	0	0	0	0	0	0	0	NA	NA	NA	9	8	167	164	490	0	0	0	0	0	0	0	0	0
.	19.01.16-00.42.49-1-400459	120	19	19	5	0	2	582	18	18	0	0	NA	NA	NA	38	36	169	170	510	83	151	348	7	12	48	0.041	0.071	0.094
.	19.01.16-00.42.49-1-400460	125	21	21	5	0	5	588	16	16	0	0	NA	NA	NA	38	42	170	168	517	81	149	358	17	23	25	0.1	0.137	0.048
.	19.01.16-00.42.50-1-400462	210	20	20	9	0	8	613	18	18	0	0	NA	NA	NA	52	65	175	173	530	87	156	370	54	14	15	0.309	0.081	0.028
.	19.01.16-00.42.52-1-400479	63	3	3	0	0	0	578	2	2	0	0	NA	NA	NA	25	27	165	167	508	81	148	349	7	0	4	0.042	0	0.008
.	19.01.16-00.42.58-1-400487	120	10	10	1	0	1	592	7	7	0	0	NA	NA	NA	33	41	170	173	511	84	155	353	17	0	18	0.1	0	0.035
.	19.01.16-00.42.58-1-400488	144	10	10	5	0	5	605	9	9	0	0	NA	NA	NA	54	63	174	175	527	87	155	363	19	10	7	0.109	0.057	0.013
.	19.01.16-00.42.59-1-400490	157	12	12	1	0	1	588	9	9	0	0	NA	NA	NA	50	46	170	173	516	84	152	352	1	4	25	0.006	0.023	0.048
.	19.01.16-00.43.06-1-400491	153	6	6	1	0	1	601	5	5	0	0	NA	NA	NA	61	52	177	175	513	92	154	355	8	5	18	0.045	0.029	0.035
.	19.01.16-00.43.09-1-400498	33	1	1	0	0	0	0	0	0	0	0	NA	NA	NA	7	13	167	167	492	0	0	0	0	0	0	0	0	0
.	19.01.16-00.43.12-1-400500	121	17	17	9	0	6	593	15	15	0	0	NA	NA	NA	32	42	172	169	514	89	147	357	17	18	17	0.099	0.107	0.033
.	19.01.16-00.43.20-1-400513	33	1	1	0	0	0	0	0	0	0	0	NA	NA	NA	11	10	165	165	493	0	0	0	0	0	1	0	0	0.002
.	19.01.16-00.43.21-1-400514	58	4	4	0	0	0	573	3	3	0	0	NA	NA	NA	24	21	166	166	502	80	148	345	0	3	14	0	0.018	0.028
.	19.01.16-00.43.22-1-400516	34	1	1	1	0	1	0	0	0	0	0	NA	NA	NA	13	11	167	163	494	0	0	0	0	0	2	0	0	0.004
.	19.01.16-00.43.23-1-400518	158	11	11	3	0	2	594	8	8	0	0	NA	NA	NA	48	45	170	175	513	84	158	352	21	16	18	0.124	0.091	0.035
.	19.01.16-00.43.24-1-400520	123	5	5	2	0	2	591	4	4	0	0	NA	NA	NA	42	46	173	170	516	85	152	354	0	2	16	0	0.012	0.031
.	19.01.16-00.43.24-1-400522	129	12	12	2	0	2	596	10	10	0	0	NA	NA	NA	42	45	171	174	513	87	158	351	11	10	12	0.064	0.057	0.023
.	19.01.16-00.43.26-1-400525	91	6	6	0	0	0	575	4	4	0	0	NA	NA	NA	21	20	168	169	496	85	151	339	0	5	12	0	0.03	0.024
.	19.01.16-00.43.27-1-400529	146	13	13	6	0	6	589	11	11	0	0	NA	NA	NA	43	45	171	169	518	85	150	354	15	6	26	0.088	0.036	0.05
.	19.01.16-00.43.28-1-400531	67	2	2	1	0	1	573	1	1	0	0	NA	NA	NA	29	25	171	166	501	85	143	345	0	3	3	0	0.018	0.006
.	19.01.16-00.43.36-1-400542	86	11	11	5	0	4	588	10	10	0	0	NA	NA	NA	36	40	169	171	513	82	152	354	14	11	14	0.083	0.064	0.027
.	19.01.16-00.43.41-1-400546	326	15	15	4	0	3	641	12	12	0	0	NA	NA	NA	87	95	181	179	548	97	161	383	13	11	12	0.072	0.061	0.022
.	19.01.16-00.43.42-1-400547	125	9	9	2	0	2	592	8	8	0	0	NA	NA	NA	49	40	173	173	507	88	154	350	7	5	11	0.04	0.029	0.022
.	19.01.16-00.43.44-1-400548	277	22	22	7	0	5	618	20	20	0	0	NA	NA	NA	84	69	179	172	531	96	150	372	41	3	43	0.229	0.017	0.081
.	19.01.16-00.43.47-1-400554	92	5	5	0	0	0	568	4	4	0	0	NA	NA	NA	46	27	172	166	502	82	148	338	3	4	2	0.017	0.024	0.004
.	19.01.16-00.43.49-1-400555	117	8	8	6	0	4	579	7	7	0	0	NA	NA	NA	48	34	170	170	507	82	149	348	2	19	5	0.012	0.112	0.01
.	19.01.16-00.43.52-1-400574	119	6	6	3	0	3	582	5	5	0	0	NA	NA	NA	31	33	168	169	509	85	150	347	0	0	15	0	0	0.029
.	19.01.16-00.43.56-1-400575	66	3	3	1	0	1	448	1	1	0	0	NA	NA	NA	28	17	165	167	498	62	123	263	2	0	2	0.012	0	0.004
.	19.01.16-00.44.02-1-400579	31	1	1	0	0	0	0	0	0	0	0	NA	NA	NA	10	8	163	167	491	0	0	0	0	0	0	0	0	0
.	19.01.16-00.44.03-1-400582	88	3	3	2	0	1	589	0	0	0	0	NA	NA	NA	18	38	169	171	511	84	154	351	4	0	7	0.024	0	0.014
.	19.01.16-00.44.03-1-400583	118	9	9	4	0	4	591	8	8	0	0	NA	NA	NA	36	40	169	173	511	81	156	354	27	0	7	0.16	0	0.014
.	19.01.16-00.44.04-1-400584	89	4	4	1	0	1	588	3	3	0	0	NA	NA	NA	25	33	170	166	510	85	149	354	2	8	5	0.012	0.048	0.01
.	19.01.16-00.44.08-1-400587	268	12	12	5	0	4	629	11	11	0	0	NA	NA	NA	87	74	176	174	537	91	156	382	23	0	12	0.131	0	0.022
.	19.01.16-00.44.08-1-400588	38	1	1	0	0	0	0	0	0	0	0	NA	NA	NA	12	12	165	166	494	0	0	0	0	0	0	0	0	0
.	19.01.16-00.44.10-1-400590	116	10	10	4	0	2	588	9	9	0	0	NA	NA	NA	46	37	168	173	509	81	156	351	14	7	13	0.083	0.04	0.026
.	19.01.16-00.44.12-1-400593	60	2	2	1	0	1	149	1	1	0	0	NA	NA	NA	28	13	165	165	496	19	37	93	1	0	0	0.006	0	0
.	19.01.16-00.44.13-1-400594	59	3	3	3	0	2	572	2	2	0	0	NA	NA	NA	21	19	167	172	493	81	153	338	0	6	4	0	0.035	0.008
.	19.01.16-00.44.19-1-400598	91	5	5	2	0	2	577	3	3	0	0	NA	NA	NA	39	24	169	168	500	84	148	345	1	3	7	0.006	0.018	0.014
.	19.01.16-00.44.20-1-400600	145	13	13	3	0	1	596	12	12	0	0	NA	NA	NA	48	48	168	171	522	82	154	360	21	8	19	0.125	0.047	0.036
.	19.01.16-00.44.21-1-400603	36	1	1	1	0	1	0	0	0	0	0	NA	NA	NA	11	11	166	167	491	0	0	0	0	0	0	0	0	0
.	19.01.16-00.44.24-1-400609	125	13	13	2	0	1	594	10	10	0	0	NA	NA	NA	33	36	169	166	514	86	150	358	18	7	9	0.107	0.042	0.018
.	19.01.16-00.44.26-1-400616	33	1	1	0	0	0	0	0	0	0	0	NA	NA	NA	8	9	165	164	493	0	0	0	0	1	0	0	0.006	0
.	19.01.16-00.44.28-1-400618	129	14	14	6	0	5	592	13	13	0	0	NA	NA	NA	29	39	175	171	506	89	154	349	11	3	24	0.063	0.018	0.047
.	19.01.16-00.44.28-1-400621	122	7	7	2	0	2	594	5	5	0	0	NA	NA	NA	41	43	170	169	517	83	153	358	3	0	13	0.018	0	0.025
.	19.01.16-00.44.28-1-400623	62	3	3	0	0	0	576	2	2	0	0	NA	NA	NA	27	28	167	167	507	82	148	346	0	2	6	0	0.012	0.012
.	19.01.16-00.44.34-1-400627	229	23	23	5	0	3	627	20	20	0	0	NA	NA	NA	51	77	177	175	538	91	158	378	50	24	23	0.282	0.137	0.043
.	19.01.16-00.44.34-1-400629	62	2	2	0	0	0	99	1	1	0	0	NA	NA	NA	15	16	168	163	498	14	26	59	3	0	3	0.018	0	0.006
.	19.01.16-00.44.36-1-400637	59	3	3	2	0	2	575	1	1	0	0	NA	NA	NA	26	25	167	167	504	79	150	346	0	1	5	0	0.006	0.01
.	19.01.16-00.44.42-1-400639	96	5	5	1	0	1	569	3	3	0	0	NA	NA	NA	28	20	165	168	500	79	149	341	1	9	4	0.006	0.054	0.008
.	19.01.16-00.44.42-1-400640	143	12	12	3	0	2	589	11	11	0	0	NA	NA	NA	41	36	169	170	510	84	154	351	18	5	24	0.107	0.029	0.047
.	19.01.16-00.44.50-1-400642	91	4	4	1	0	1	586	3	3	0	0	NA	NA	NA	39	36	170	167	512	85	145	356	3	3	8	0.018	0.018	0.016
.	19.01.16-00.44.53-1-400659	121	9	9	4	0	3	586	7	7	0	0	NA	NA	NA	37	40	171	171	511	85	150	351	7	7	20	0.041	0.041	0.039
.	19.01.16-00.44.53-1-400660	35	1	1	0	0	0	0	0	0	0	0	NA	NA	NA	10	11	166	165	493	0	0	0	0	0	0	0	0	0
.	19.01.16-00.44.55-1-400661	33	1	1	0	0	0	0	0	0	0	0	NA	NA	NA	16	7	165	163	492	0	0	0	0	0	0	0	0	0
.	19.01.16-00.44.57-1-400666	97	8	8	2	0	2	572	6	6	0	0	NA	NA	NA	29	19	166	166	500	81	150	341	1	0	12	0.006	0	0.024
.	19.01.16-00.44.59-1-400669	150	7	7	1	0	1	596	5	5	0	0	NA	NA	NA	42	51	170	175	519	86	153	357	10	0	10	0.059	0	0.019
.	19.01.16-00.44.59-1-400670	87	7	7	0	0	0	592	6	6	0	0	NA	NA	NA	35	37	174	171	505	92	155	345	5	4	8	0.029	0.023	0.016
.	19.01.16-00.45.00-1-400672	298	24	24	7	0	6	646	20	20	0	0	NA	NA	NA	100	107	187	189	544	97	169	380	28	27	51	0.15	0.143	0.094
.	19.01.16-00.45.06-1-400673	151	13	13	3	0	3	589	12	12	0	0	NA	NA	NA	48	42	171	170	514	85	152	352	13	4	19	0.076	0.024	0.037
.	19.01.16-00.45.13-1-400677	282	37	37	10	0	8	624	33	33	0	0	NA	NA	NA	69	72	177	174	534	93	157	374	56	29	54	0.316	0.167	0.101
.	19.01.16-00.45.16-1-400679	207	9	9	2	0	1	617	8	8	0	0	NA	NA	NA	71	65	178	175	525	93	157	367	31	0	11	0.174	0	0.021
.	19.01.16-00.45.16-1-400680	31	1	1	0	0	0	0	0	0	0	0	NA	NA	NA	8	9	165	164	493	0	0	0	0	0	2	0	0	0.004
.	19.01.16-00.45.17-1-400681	32	1	1	0	0	0	0	0	0	0	0	NA	NA	NA	9	8	165	164	492	0	0	0	0	0	0	0	0	0
.	19.01.16-00.45.18-1-400684	57	2	2	1	0	1	98	1	1	0	0	NA	NA	NA	15	24	168	170	499	14	20	64	0	0	4	0	0	0.008
.	19.01.16-00.45.19-1-400690	33	1	1	1	0	1	0	0	0	0	0	NA	NA	NA	5	3	164	163	489	0	0	0	4	0	0	0.024	0	0
.	19.01.16-00.45.19-1-400692	86	3	3	0	0	0	581	2	2	0	0	NA	NA	NA	32	27	166	169	505	82	153	346	0	2	4	0	0.012	0.008
.	19.01.16-00.45.20-1-400694	183	21	21	7	0	5	604	19	19	0	0	NA	NA	NA	56	55	169	174	525	83	158	363	38	8	21	0.225	0.046	0.04
.	19.01.16-00.45.23-1-400698	34	1	1	0	0	0	0	0	0	0	0	NA	NA	NA	6	7	165	165	490	0	0	0	0	0	0	0	0	0
.	19.01.16-00.45.25-1-400701	89	5	5	0	0	0	588	4	4	0	0	NA	NA	NA	34	34	167	170	510	86	152	350	6	0	9	0.036	0	0.018
.	19.01.16-00.45.26-1-400703	63	5	5	1	0	1	565	4	4	0	0	NA	NA	NA	34	23	169	166	501	80	146	339	4	10	1	0.024	0.06	0.002
.	19.01.16-00.45.31-1-400709	34	1	1	1	0	1	0	0	0	0	0	NA	NA	NA	3	5	164	163	491	0	0	0	0	0	1	0	0	0.002
.	19.01.16-00.45.33-1-400712	63	3	3	2	0	2	567	2	2	0	0	NA	NA	NA	24	18	168	168	495	84	149	334	5	0	6	0.03	0	0.012
.	19.01.16-00.45.35-1-400717	69	2	2	0	0	0	580	1	1	0	0	NA	NA	NA	30	31	170	170	504	82	153	345	2	0	3	0.012	0	0.006
.	19.01.16-00.45.42-1-400722	60	2	2	0	0	0	493	1	1	0	0	NA	NA	NA	23	10	166	165	492	72	126	295	0	0	1	0	0	0.002
.	19.01.16-00.45.42-1-400723	65	4	4	0	0	0	584	3	3	0	0	NA	NA	NA	27	35	173	170	505	86	152	346	6	1	3	0.035	0.006	0.006
.	19.01.16-00.45.42-1-400724	91	5	5	2	0	1	575	3	3	0	0	NA	NA	NA	31	29	169	170	503	81	151	343	0	3	6	0	0.018	0.012
.	19.01.16-00.45.44-1-400726	113	7	7	1	0	1	594	5	5	0	0	NA	NA	NA	41	42	175	171	509	88	154	352	16	10	9	0.091	0.058	0.018
.	19.01.16-00.45.47-1-400727	90	7	7	2	0	2	589	6	6	0	0	NA	NA	NA	37	36	167	173	509	83	156	350	2	5	20	0.012	0.029	0.039
.	19.01.16-00.45.51-1-400732	92	4	4	0	0	0	577	3	3	0	0	NA	NA	NA	36	28	168	169	504	83	150	344	1	6	7	0.006	0.036	0.014
.	19.01.16-00.45.54-1-400751	64	3	3	0	0	0	566	2	2	0	0	NA	NA	NA	24	14	165	167	495	80	147	339	3	4	0	0.018	0.024	0
.	19.01.16-00.45.59-1-400757	67	4	4	2	0	2	580	3	3	0	0	NA	NA	NA	17	21	165	170	499	81	155	344	7	0	2	0.042	0	0.004
.	19.01.16-00.46.00-1-400758	91	4	4	2	0	2	572	2	2	0	0	NA	NA	NA	28	24	170	166	501	81	150	341	6	3	4	0.035	0.018	0.008
.	19.01.16-00.46.00-1-400760	139	8	8	2	0	2	597	7	7	0	0	NA	NA	NA	41	44	170	168	519	86	150	361	10	0	19	0.059	0	0.037
.	19.01.16-00.46.05-1-400761	65	3	3	2	0	2	576	2	2	0	0	NA	NA	NA	21	25	169	169	500	84	149	343	0	3	5	0	0.018	0.01
.	19.01.16-00.46.06-1-400763	88	6	6	1	0	0	580	5	5	0	0	NA	NA	NA	28	28	170	171	500	86	151	343	13	2	1	0.076	0.012	0.002
.	19.01.16-00.46.07-1-400765	63	4	4	0	0	0	582	2	2	0	0	NA	NA	NA	22	33	175	173	498	87	155	340	9	0	3	0.051	0	0.006
.	19.01.16-00.46.08-1-400766	60	5	5	1	0	1	151	4	4	0	0	NA	NA	NA	23	18	167	165	499	19	47	85	2	6	2	0.012	0.036	0.004
.	19.01.16-00.46.15-1-400771	86	7	7	0	0	0	580	4	4	0	0	NA	NA	NA	38	24	166	168	503	83	151	346	7	0	9	0.042	0	0.018
.	19.01.16-00.46.16-1-400772	116	17	17	5	0	4	585	16	16	0	0	NA	NA	NA	29	40	176	169	508	89	147	349	10	12	15	0.057	0.071	0.03
.	19.01.16-00.46.16-1-400775	142	11	11	4	0	3	584	8	8	0	0	NA	NA	NA	56	39	170	170	512	81	150	353	0	8	21	0	0.047	0.041
.	19.01.16-00.46.19-1-400778	87	3	3	1	0	1	574	1	1	0	0	NA	NA	NA	29	23	164	168	504	82	150	342	8	3	2	0.049	0.018	0.004
.	19.01.16-00.46.20-1-400780	288	33	33	4	0	4	623	31	31	0	0	NA	NA	NA	65	67	173	177	530	91	160	372	39	9	60	0.225	0.051	0.113
.	19.01.16-00.46.21-1-400786	92	5	5	1	0	1	581	4	4	0	0	NA	NA	NA	38	32	169	171	505	81	155	345	14	0	3	0.083	0	0.006
.	19.01.16-00.46.23-1-400788	88	3	3	0	0	0	573	2	2	0	0	NA	NA	NA	42	32	170	168	507	84	148	341	0	9	3	0	0.054	0.006
.	19.01.16-00.46.24-1-400791	64	3	3	1	0	1	579	1	1	0	0	NA	NA	NA	30	27	170	167	503	86	150	343	0	0	13	0	0	0.026
.	19.01.16-00.46.33-1-400803	60	2	2	1	0	1	152	1	1	0	0	NA	NA	NA	11	16	165	166	498	21	38	93	0	1	3	0	0.006	0.006
.	19.01.16-00.46.33-1-400805	91	4	4	1	0	1	575	3	3	0	0	NA	NA	NA	28	23	166	165	505	82	145	348	10	3	0	0.06	0.018	0
.	19.01.16-00.46.39-1-400820	241	15	15	7	0	4	624	14	14	0	0	NA	NA	NA	64	76	186	176	527	99	159	366	12	18	24	0.065	0.102	0.046
.	19.01.16-00.46.40-1-400821	212	27	27	4	0	4	629	23	23	0	0	NA	NA	NA	62	81	178	182	534	93	164	372	52	7	46	0.292	0.038	0.086
.	19.01.16-00.46.40-1-400822	32	1	1	0	0	0	0	0	0	0	0	NA	NA	NA	12	5	163	165	490	0	0	0	0	0	0	0	0	0
.	19.01.16-00.46.40-1-400823	34	1	1	0	0	0	0	0	0	0	0	NA	NA	NA	7	13	166	165	495	0	0	0	2	0	0	0.012	0	0
.	19.01.16-00.46.42-1-400825	291	30	30	5	0	3	618	24	24	0	0	NA	NA	NA	84	72	176	176	533	91	157	370	30	16	51	0.17	0.091	0.096
.	19.01.16-00.46.43-1-400826	151	22	22	3	0	3	606	21	21	0	0	NA	NA	NA	43	55	174	176	518	90	158	358	31	11	20	0.178	0.062	0.039
.	19.01.16-00.46.44-1-400827	129	12	12	5	0	4	590	10	10	0	0	NA	NA	NA	46	44	175	172	510	91	154	345	18	6	16	0.103	0.035	0.031
.	19.01.16-00.46.44-1-400828	64	2	2	0	0	0	582	1	1	0	0	NA	NA	NA	27	33	169	172	505	81	154	347	2	2	0	0.012	0.012	0
.	19.01.16-00.46.49-1-400830	147	16	16	6	0	6	589	14	14	0	0	NA	NA	NA	40	45	172	171	515	86	151	352	6	3	34	0.035	0.018	0.066
.	19.01.16-00.46.58-1-400854	181	9	9	4	0	3	592	7	7	0	0	NA	NA	NA	55	49	171	184	507	82	161	349	10	0	12	0.058	0	0.024
.	19.01.16-00.47.08-1-400865	64	6	6	0	0	0	579	5	5	0	0	NA	NA	NA	27	28	170	167	504	85	146	348	0	6	11	0	0.036	0.022
.	19.01.16-00.47.13-1-400869	92	4	4	1	0	1	585	3	3	0	0	NA	NA	NA	29	34	171	169	507	83	151	351	3	0	5	0.018	0	0.01
.	19.01.16-00.47.14-1-400870	321	40	40	9	0	7	623	35	35	0	0	NA	NA	NA	93	79	178	185	529	91	166	366	68	19	57	0.382	0.103	0.108
.	19.01.16-00.47.15-1-400871	64	4	4	2	0	2	563	3	3	0	0	NA	NA	NA	32	17	163	169	498	79	147	337	2	7	1	0.012	0.041	0.002
.	19.01.16-00.47.20-1-400876	91	5	5	0	0	0	579	3	3	0	0	NA	NA	NA	40	30	168	173	502	83	155	341	3	5	7	0.018	0.029	0.014
.	19.01.16-00.47.25-1-400888	57	2	2	1	0	1	570	1	1	0	0	NA	NA	NA	30	23	172	167	497	86	146	338	0	0	6	0	0	0.012
.	19.01.16-00.47.26-1-400891	153	10	10	2	0	2	600	8	8	0	0	NA	NA	NA	54	54	173	173	521	88	150	362	9	0	22	0.052	0	0.042
.	19.01.16-00.47.28-1-400894	59	2	2	0	0	0	573	1	1	0	0	NA	NA	NA	27	30	169	169	505	82	145	346	3	1	0	0.018	0.006	0
.	19.01.16-00.47.29-1-400896	61	2	2	1	0	1	252	1	1	0	0	NA	NA	NA	16	16	169	164	496	42	65	145	0	3	0	0	0.018	0
.	19.01.16-00.47.30-1-400899	201	12	12	2	0	2	620	11	11	0	0	NA	NA	NA	61	67	180	179	521	94	161	365	29	3	12	0.161	0.017	0.023
.	19.01.16-00.47.32-1-400903	120	16	16	1	0	1	577	11	11	0	0	NA	NA	NA	40	27	167	170	503	82	150	345	21	0	30	0.126	0	0.06
.	19.01.16-00.47.35-1-400908	67	3	3	2	0	2	581	2	2	0	0	NA	NA	NA	27	26	168	168	503	81	151	349	0	0	8	0	0	0.016
.	19.01.16-00.47.39-1-400910	150	18	18	7	0	6	592	15	15	0	0	NA	NA	NA	57	41	176	173	505	92	154	346	26	11	29	0.148	0.064	0.057
.	19.01.16-00.47.40-1-400912	122	25	25	5	0	4	585	23	23	0	0	NA	NA	NA	42	36	169	170	510	83	152	350	7	19	29	0.041	0.112	0.057
.	19.01.16-00.47.42-1-400916	63	2	2	0	0	0	574	1	1	0	0	NA	NA	NA	25	20	169	167	497	84	150	340	5	0	2	0.03	0	0.004
.	19.01.16-00.47.49-1-400917	69	9	9	2	0	1	583	8	8	0	0	NA	NA	NA	33	30	169	168	506	86	150	347	0	0	24	0	0	0.047
.	19.01.16-00.47.52-1-400933	35	1	1	0	0	0	0	0	0	0	0	NA	NA	NA	4	6	164	164	491	0	0	0	0	0	3	0	0	0.006
.	19.01.16-00.47.55-1-400934	85	8	8	2	0	2	584	7	7	0	0	NA	NA	NA	26	34	170	170	507	82	153	349	8	7	2	0.047	0.041	0.004
.	19.01.16-00.47.56-1-400936	63	2	2	0	0	0	576	0	0	0	0	NA	NA	NA	26	27	171	169	500	83	152	341	10	0	0	0.058	0	0
.	19.01.16-00.48.00-1-400942	63	2	2	0	0	0	249	0	0	0	0	NA	NA	NA	18	23	166	168	502	36	65	148	0	2	0	0	0.012	0
.	19.01.16-00.48.03-1-400945	153	7	7	1	0	1	592	6	6	0	0	NA	NA	NA	43	43	171	168	517	85	148	359	8	1	8	0.047	0.006	0.015
.	19.01.16-00.48.11-1-400952	183	16	16	6	0	5	597	15	15	0	0	NA	NA	NA	67	51	170	170	524	86	148	363	29	11	10	0.171	0.065	0.019
.	19.01.16-00.48.11-1-400953	93	4	4	1	0	1	587	3	3	0	0	NA	NA	NA	32	38	169	169	513	84	152	351	5	0	9	0.03	0	0.018
.	19.01.16-00.48.12-1-400954	266	33	33	9	0	8	627	30	30	0	0	NA	NA	NA	83	83	181	176	539	96	155	376	42	27	54	0.232	0.153	0.1
.	19.01.16-00.48.13-1-400956	92	8	8	2	0	1	590	5	5	0	0	NA	NA	NA	37	41	170	170	514	85	148	357	3	0	18	0.018	0	0.035
.	19.01.16-00.48.16-1-400957	91	4	4	1	0	1	589	3	3	0	0	NA	NA	NA	35	44	174	173	510	86	152	351	0	0	16	0	0	0.031
.	19.01.16-00.48.20-1-400961	59	2	2	0	0	0	100	1	1	0	0	NA	NA	NA	16	16	165	165	499	14	25	61	2	0	2	0.012	0	0.004
.	19.01.16-00.48.24-1-400969	34	1	1	0	0	0	0	0	0	0	0	NA	NA	NA	9	9	166	165	491	0	0	0	0	0	0	0	0	0
.	19.01.16-00.48.25-1-400972	153	22	22	9	0	7	589	21	21	0	0	NA	NA	NA	53	41	170	169	515	84	150	355	35	1	32	0.206	0.006	0.062
.	19.01.16-00.48.26-1-400974	146	12	12	4	0	4	592	11	11	0	0	NA	NA	NA	42	38	171	165	515	85	148	359	9	8	31	0.053	0.048	0.06
.	19.01.16-00.48.28-1-400976	63	4	4	1	0	1	575	3	3	0	0	NA	NA	NA	26	22	168	169	498	82	149	344	0	0	9	0	0	0.018
.	19.01.16-00.48.29-1-400980	33	1	1	0	0	0	0	0	0	0	0	NA	NA	NA	14	8	165	165	491	0	0	0	2	0	0	0.012	0	0
.	19.01.16-00.48.31-1-400986	120	18	18	5	0	4	578	15	15	0	0	NA	NA	NA	39	30	172	169	502	87	148	343	13	27	27	0.076	0.16	0.054
.	19.01.16-00.48.32-1-400987	95	8	8	1	0	0	580	7	7	0	0	NA	NA	NA	32	35	172	167	509	84	147	349	12	3	3	0.07	0.018	0.006
.	19.01.16-00.48.40-1-400998	240	42	42	14	0	8	618	38	38	0	0	NA	NA	NA	61	73	180	173	533	92	151	375	73	13	58	0.406	0.075	0.109
.	19.01.16-00.48.55-1-401017	87	8	8	2	0	2	573	7	7	0	0	NA	NA	NA	34	19	166	167	499	83	147	343	1	4	13	0.006	0.024	0.026
.	19.01.16-00.48.57-1-401022	91	4	4	0	0	0	580	3	3	0	0	NA	NA	NA	42	28	169	166	506	82	148	350	6	7	14	0.036	0.042	0.028
.	19.01.16-00.49.00-1-401024	56	2	2	1	0	1	0	1	1	0	0	NA	NA	NA	21	12	167	163	495	0	0	0	0	0	2	0	0	0.004
.	19.01.16-00.49.05-1-401028	83	4	4	3	0	3	579	3	3	0	0	NA	NA	NA	18	25	166	167	505	83	150	346	0	4	8	0	0.024	0.016
.	19.01.16-00.49.05-1-401029	121	5	5	2	0	1	594	4	4	0	0	NA	NA	NA	46	48	169	174	518	81	157	356	12	1	2	0.071	0.006	0.004
.	19.01.16-00.49.13-1-401033	61	3	3	1	0	1	583	2	2	0	0	NA	NA	NA	25	26	168	170	501	83	153	347	0	6	7	0	0.035	0.014
.	19.01.16-00.49.15-1-401034	119	9	9	3	0	3	575	8	8	0	0	NA	NA	NA	34	29	170	165	507	84	143	348	11	10	7	0.065	0.061	0.014
.	19.01.16-00.49.16-1-401037	62	5	5	1	0	1	580	3	3	0	0	NA	NA	NA	27	29	165	170	507	81	153	346	13	0	4	0.079	0	0.008
.	19.01.16-00.49.17-1-401038	60	2	2	1	0	1	569	1	1	0	0	NA	NA	NA	26	22	167	165	503	80	145	344	0	0	4	0	0	0.008
.	19.01.16-00.49.21-1-401045	183	10	10	3	0	2	604	8	8	0	0	NA	NA	NA	52	54	176	171	520	90	149	365	13	5	16	0.074	0.029	0.031
.	19.01.16-00.49.22-1-401051	34	1	1	0	0	0	0	0	0	0	0	NA	NA	NA	18	8	164	167	490	0	0	0	0	3	0	0	0.018	0
.	19.01.16-00.49.22-1-401052	33	1	1	1	0	1	0	0	0	0	0	NA	NA	NA	5	17	167	166	497	0	0	0	0	0	0	0	0	0
.	19.01.16-00.49.24-1-401058	89	6	6	0	0	0	583	5	5	0	0	NA	NA	NA	32	39	171	171	510	82	150	351	3	0	10	0.018	0	0.02
.	19.01.16-00.49.25-1-401060	181	11	11	5	0	4	608	10	10	0	0	NA	NA	NA	55	65	184	171	523	96	149	363	13	14	15	0.071	0.082	0.029
.	19.01.16-00.49.27-1-401064	90	5	5	0	0	0	580	4	4	0	0	NA	NA	NA	18	29	171	167	504	86	148	346	4	2	6	0.023	0.012	0.012
.	19.01.16-00.49.30-1-401069	36	1	1	0	0	0	0	0	0	0	0	NA	NA	NA	11	18	165	167	499	0	0	0	0	0	0	0	0	0
.	19.01.16-00.49.32-1-401071	92	6	6	0	0	0	576	5	5	0	0	NA	NA	NA	22	17	167	165	498	84	149	343	6	0	11	0.036	0	0.022
.	19.01.16-00.49.34-1-401075	89	5	5	2	0	1	586	4	4	0	0	NA	NA	NA	19	25	169	169	500	86	153	347	3	0	8	0.018	0	0.016
.	19.01.16-00.49.37-1-401081	167	13	13	5	0	4	596	12	12	0	0	NA	NA	NA	56	51	171	172	521	84	155	357	28	4	14	0.164	0.023	0.027
.	19.01.16-00.49.43-1-401085	158	15	15	3	0	2	587	14	14	0	0	NA	NA	NA	50	39	168	172	512	81	155	351	8	10	33	0.048	0.058	0.064
.	19.01.16-00.49.44-1-401086	34	1	1	0	0	0	0	0	0	0	0	NA	NA	NA	4	6	164	166	489	0	0	0	0	2	0	0	0.012	0
.	19.01.16-00.49.44-1-401087	33	1	1	0	0	0	0	0	0	0	0	NA	NA	NA	13	8	164	163	494	0	0	0	0	0	1	0	0	0.002
.	19.01.16-00.49.46-1-401089	57	2	2	1	0	1	0	1	1	0	0	NA	NA	NA	8	22	168	168	499	0	0	0	4	0	0	0.024	0	0
.	19.01.16-00.49.47-1-401091	126	14	14	6	0	4	587	13	13	0	0	NA	NA	NA	41	40	175	168	510	88	149	350	14	10	30	0.08	0.06	0.059
.	19.01.16-00.49.49-1-401093	61	2	2	0	0	0	199	1	1	0	0	NA	NA	NA	15	18	166	167	498	31	53	115	0	0	3	0	0	0.006
.	19.01.16-00.49.50-1-401094	33	1	1	0	0	0	0	0	0	0	0	NA	NA	NA	7	8	165	166	490	0	0	0	0	0	1	0	0	0.002
.	19.01.16-00.49.51-1-401111	122	8	8	1	0	1	585	7	7	0	0	NA	NA	NA	39	31	168	169	507	84	153	348	1	1	8	0.006	0.006	0.016
.	19.01.16-00.49.52-1-401112	90	5	5	1	0	1	563	3	3	0	0	NA	NA	NA	33	18	165	169	497	79	147	337	0	9	8	0	0.053	0.016
.	19.01.16-00.49.52-1-401113	181	11	11	2	0	1	610	10	10	0	0	NA	NA	NA	57	66	181	175	523	93	155	362	6	19	14	0.033	0.109	0.027
.	19.01.16-00.49.53-1-401114	92	5	5	0	0	0	580	4	4	0	0	NA	NA	NA	29	27	171	169	500	87	151	342	2	3	6	0.012	0.018	0.012
.	19.01.16-00.49.59-1-401123	35	1	1	1	0	1	0	0	0	0	0	NA	NA	NA	16	14	166	166	495	0	0	0	0	0	0	0	0	0
.	19.01.16-00.50.02-1-401128	63	2	2	1	0	1	296	1	1	0	0	NA	NA	NA	20	9	166	164	492	43	76	177	0	0	2	0	0	0.004
.	19.01.16-00.50.03-1-401129	181	16	16	4	0	4	598	14	14	0	0	NA	NA	NA	42	50	168	175	520	81	159	358	20	10	22	0.119	0.057	0.042
.	19.01.16-00.50.08-1-401133	179	11	11	2	0	1	596	9	9	0	0	NA	NA	NA	59	48	175	169	517	90	149	357	14	4	13	0.08	0.024	0.025
.	19.01.16-00.50.10-1-401135	64	3	3	0	0	0	570	2	2	0	0	NA	NA	NA	20	17	165	163	502	82	146	342	0	2	6	0	0.012	0.012
.	19.01.16-00.50.10-1-401137	116	4	4	0	0	0	594	3	3	0	0	NA	NA	NA	30	44	170	172	515	86	152	356	5	2	1	0.029	0.012	0.002
.	19.01.16-00.50.12-1-401139	119	14	14	3	0	3	587	12	12	0	0	NA	NA	NA	34	35	173	164	511	90	140	357	7	16	18	0.04	0.098	0.035
.	19.01.16-00.50.14-1-401141	116	6	6	1	0	1	590	3	3	0	0	NA	NA	NA	42	41	167	172	515	82	152	356	4	7	16	0.024	0.041	0.031
.	19.01.16-00.50.21-1-401147	64	2	2	0	0	0	548	0	0	0	0	NA	NA	NA	17	15	165	168	495	77	143	328	0	0	1	0	0	0.002
.	19.01.16-00.50.24-1-401152	149	12	12	4	0	2	595	10	10	0	0	NA	NA	NA	38	44	171	173	513	84	157	354	12	2	19	0.07	0.012	0.037
.	19.01.16-00.50.24-1-401153	36	1	1	1	0	1	0	0	0	0	0	NA	NA	NA	10	11	165	163	496	0	0	0	1	0	0	0.006	0	0
.	19.01.16-00.50.27-1-401158	213	32	32	12	0	5	613	29	29	0	0	NA	NA	NA	55	61	177	174	523	91	156	366	62	17	33	0.35	0.098	0.063
.	19.01.16-00.50.28-1-401160	63	2	2	1	0	1	399	1	1	0	0	NA	NA	NA	22	24	168	166	503	60	116	223	0	0	4	0	0	0.008
.	19.01.16-00.50.32-1-401172	59	2	2	0	0	0	51	1	1	0	0	NA	NA	NA	18	12	166	166	493	7	15	29	0	0	2	0	0	0.004
.	19.01.16-00.50.33-1-401174	174	16	16	2	0	2	590	14	14	0	0	NA	NA	NA	65	42	173	167	515	89	147	354	9	0	36	0.052	0	0.07
.	19.01.16-00.50.33-1-401177	90	9	9	2	0	1	582	7	7	0	0	NA	NA	NA	41	29	172	167	503	85	148	349	0	5	22	0	0.03	0.044
.	19.01.16-00.50.34-1-401178	247	33	33	10	0	6	609	28	28	0	0	NA	NA	NA	66	63	179	177	520	94	158	357	51	13	59	0.285	0.073	0.113
.	19.01.16-00.50.42-1-401186	146	6	6	4	0	3	589	5	5	0	0	NA	NA	NA	37	33	168	175	503	84	158	347	0	7	16	0	0.04	0.032
.	19.01.16-00.50.46-1-401189	36	1	1	0	0	0	0	0	0	0	0	NA	NA	NA	11	11	164	166	494	0	0	0	0	0	2	0	0	0.004
.	19.01.16-00.50.50-1-401190	118	10	10	3	0	2	582	9	9	0	0	NA	NA	NA	35	35	171	168	509	88	148	346	2	11	15	0.012	0.065	0.029
.	19.01.16-00.50.51-1-401191	122	12	12	1	0	1	596	11	11	0	0	NA	NA	NA	41	43	173	170	513	88	156	352	9	6	31	0.052	0.035	0.06
.	19.01.16-00.50.53-1-401207	180	13	13	4	0	4	618	9	9	0	0	NA	NA	NA	72	73	180	176	530	94	158	366	16	13	18	0.089	0.074	0.034
.	19.01.16-00.50.57-1-401213	209	32	32	8	0	6	632	30	30	0	0	NA	NA	NA	62	78	178	185	528	94	168	370	51	19	51	0.287	0.103	0.097
.	19.01.16-00.51.07-1-401219	33	1	1	0	0	0	0	0	0	0	0	NA	NA	NA	15	7	164	166	490	0	0	0	0	0	6	0	0	0.012
.	19.01.16-00.51.08-1-401220	305	35	35	4	0	3	655	31	31	0	0	NA	NA	NA	99	115	191	179	558	105	155	395	35	34	40	0.183	0.19	0.072
.	19.01.16-00.51.09-1-401221	63	2	2	1	0	1	545	1	1	0	0	NA	NA	NA	15	22	165	164	506	74	137	334	2	0	1	0.012	0	0.002
.	19.01.16-00.51.15-1-401224	69	3	3	1	0	1	578	2	2	0	0	NA	NA	NA	15	21	169	165	500	85	147	346	0	0	7	0	0	0.014
.	19.01.16-00.51.22-1-401236	37	1	1	0	0	0	0	0	0	0	0	NA	NA	NA	10	7	164	164	492	0	0	0	1	0	0	0.006	0	0
.	19.01.16-00.51.23-1-401239	92	4	4	3	0	3	581	3	3	0	0	NA	NA	NA	21	23	166	170	500	84	153	344	4	3	3	0.024	0.018	0.006
.	19.01.16-00.51.25-1-401242	203	9	9	2	0	1	595	8	8	0	0	NA	NA	NA	71	48	172	173	516	87	151	357	3	0	15	0.017	0	0.029
.	19.01.16-00.51.25-1-401243	37	1	1	0	0	0	0	0	0	0	0	NA	NA	NA	12	12	166	165	494	0	0	0	0	0	0	0	0	0
.	19.01.16-00.51.27-1-401247	33	1	1	0	0	0	0	0	0	0	0	NA	NA	NA	10	15	166	165	497	0	0	0	0	0	3	0	0	0.006
.	19.01.16-00.51.29-1-401250	86	3	3	0	0	0	586	2	2	0	0	NA	NA	NA	27	27	168	167	505	85	151	350	3	0	5	0.018	0	0.01
.	19.01.16-00.51.30-1-401251	66	2	2	0	0	0	565	1	1	0	0	NA	NA	NA	22	19	166	166	500	80	146	339	0	0	3	0	0	0.006
.	19.01.16-00.51.32-1-401254	151	7	7	2	0	2	604	6	6	0	0	NA	NA	NA	56	53	172	171	523	87	152	365	3	16	15	0.017	0.094	0.029
.	19.01.16-00.51.37-1-401262	123	11	11	4	0	3	585	8	8	0	0	NA	NA	NA	42	43	170	171	515	85	150	350	14	6	14	0.082	0.035	0.027
.	19.01.16-00.51.39-1-401265	65	3	3	0	0	0	570	2	2	0	0	NA	NA	NA	34	27	170	164	506	83	144	343	0	2	7	0	0.012	0.014
.	19.01.16-00.51.43-1-401267	36	1	1	0	0	0	0	0	0	0	0	NA	NA	NA	11	14	166	165	496	0	0	0	0	0	0	0	0	0
.	19.01.16-00.51.43-1-401268	94	6	6	1	0	1	572	5	5	0	0	NA	NA	NA	38	24	167	171	499	81	152	339	5	1	11	0.03	0.006	0.022
.	19.01.16-00.51.46-1-401269	147	5	5	3	0	1	603	4	4	0	0	NA	NA	NA	46	59	177	174	521	89	155	359	4	6	8	0.023	0.034	0.015
.	19.01.16-00.51.47-1-401270	33	1	1	0	0	0	0	0	0	0	0	NA	NA	NA	7	10	164	163	496	0	0	0	0	0	1	0	0	0.002
.	19.01.16-00.51.49-1-401272	34	1	1	0	0	0	0	0	0	0	0	NA	NA	NA	5	7	165	165	490	0	0	0	0	0	0	0	0	0
.	19.01.16-00.51.52-1-401290	62	2	2	1	0	1	579	1	1	0	0	NA	NA	NA	22	32	173	165	507	86	145	348	0	0	7	0	0	0.014
.	19.01.16-00.51.55-1-401292	121	9	9	2	0	2	591	8	8	0	0	NA	NA	NA	36	49	179	166	517	88	149	354	5	8	12	0.028	0.048	0.023
.	19.01.16-00.51.55-1-401293	35	1	1	0	0	0	0	0	0	0	0	NA	NA	NA	9	9	167	165	490	0	0	0	0	0	0	0	0	0
.	19.01.16-00.51.56-1-401294	151	17	17	2	0	1	593	14	14	0	0	NA	NA	NA	55	49	168	171	523	80	152	361	7	8	27	0.042	0.047	0.052
.	19.01.16-00.51.58-1-401302	208	43	43	10	0	7	601	37	37	0	0	NA	NA	NA	59	50	168	176	519	82	157	362	73	15	48	0.435	0.085	0.092
.	19.01.16-00.52.00-1-401304	34	1	1	0	0	0	0	0	0	0	0	NA	NA	NA	7	8	166	164	491	0	0	0	0	0	0	0	0	0
.	19.01.16-00.52.02-1-401305	121	10	10	2	0	2	590	8	8	0	0	NA	NA	NA	39	44	169	174	514	83	155	352	16	10	11	0.095	0.057	0.021
.	19.01.16-00.52.02-1-401306	67	4	4	2	0	2	574	3	3	0	0	NA	NA	NA	23	21	169	169	496	83	152	339	0	1	8	0	0.006	0.016
.	19.01.16-00.52.05-1-401307	60	2	2	0	0	0	503	1	1	0	0	NA	NA	NA	22	20	169	166	498	72	134	297	0	0	3	0	0	0.006
.	19.01.16-00.52.05-1-401308	34	1	1	0	0	0	0	0	0	0	0	NA	NA	NA	8	11	166	165	493	0	0	0	0	0	0	0	0	0
.	19.01.16-00.52.09-1-401312	317	34	34	8	0	6	630	28	28	0	0	NA	NA	NA	94	86	183	181	535	98	161	371	41	5	63	0.224	0.028	0.118
.	19.01.16-00.52.09-1-401313	94	9	9	1	0	1	574	8	8	0	0	NA	NA	NA	16	23	171	164	501	83	149	342	0	6	16	0	0.037	0.032
.	19.01.16-00.52.15-1-401318	90	3	3	0	0	0	563	2	2	0	0	NA	NA	NA	29	15	166	165	497	82	144	337	0	6	2	0	0.036	0.004
.	19.01.16-00.52.18-1-401322	98	4	4	2	0	1	588	3	3	0	0	NA	NA	NA	35	37	170	175	505	85	156	347	3	4	4	0.018	0.023	0.008
.	19.01.16-00.52.19-1-401323	30	1	1	0	0	0	0	0	0	0	0	NA	NA	NA	8	5	163	164	491	0	0	0	0	0	1	0	0	0.002
.	19.01.16-00.52.21-1-401327	90	3	3	1	0	1	573	2	2	0	0	NA	NA	NA	27	22	167	169	499	82	154	337	0	1	6	0	0.006	0.012
.	19.01.16-00.52.28-1-401336	94	4	4	1	0	1	579	3	3	0	0	NA	NA	NA	34	26	169	173	497	83	152	344	3	4	5	0.018	0.023	0.01
.	19.01.16-00.52.28-1-401337	61	2	2	1	0	1	348	1	1	0	0	NA	NA	NA	13	14	164	165	498	50	86	212	0	1	1	0	0.006	0.002
.	19.01.16-00.52.28-1-401339	89	7	7	1	0	0	581	5	5	0	0	NA	NA	NA	23	29	170	168	504	85	150	346	12	13	8	0.071	0.077	0.016
.	19.01.16-00.52.30-1-401341	172	26	26	8	0	5	609	24	24	0	0	NA	NA	NA	48	57	174	173	523	92	152	365	28	16	44	0.161	0.092	0.084
.	19.01.16-00.52.35-1-401359	148	19	19	7	0	5	604	16	16	0	0	NA	NA	NA	53	56	175	169	525	87	149	368	33	9	32	0.189	0.053	0.061
.	19.01.16-00.52.35-1-401360	60	3	3	0	0	0	584	2	2	0	0	NA	NA	NA	15	28	167	165	509	82	149	353	0	3	7	0	0.018	0.014
.	19.01.16-00.52.39-1-401364	34	1	1	0	0	0	0	0	0	0	0	NA	NA	NA	9	10	164	165	494	0	0	0	0	0	4	0	0	0.008
.	19.01.16-00.52.41-1-401365	116	7	7	2	0	2	581	6	6	0	0	NA	NA	NA	26	32	171	169	505	85	149	347	5	0	8	0.029	0	0.016
.	19.01.16-00.52.44-1-401366	85	4	4	0	0	0	584	3	3	0	0	NA	NA	NA	17	28	169	174	498	83	157	344	6	0	0	0.036	0	0
.	19.01.16-00.52.49-1-401370	36	1	1	1	0	1	0	0	0	0	0	NA	NA	NA	11	11	165	166	493	0	0	0	0	0	2	0	0	0.004
.	19.01.16-00.52.50-1-401371	110	12	12	1	0	1	594	11	11	0	0	NA	NA	NA	35	42	171	173	511	88	154	352	15	5	7	0.088	0.029	0.014
.	19.01.16-00.52.53-1-401387	63	3	3	0	0	0	248	2	2	0	0	NA	NA	NA	6	16	165	170	494	36	68	144	3	0	3	0.018	0	0.006
.	19.01.16-00.53.01-1-401396	59	3	3	1	0	1	200	2	2	0	0	NA	NA	NA	14	19	169	169	494	28	55	117	3	0	2	0.018	0	0.004
.	19.01.16-00.53.01-1-401397	113	11	11	1	0	1	588	10	10	0	0	NA	NA	NA	37	41	170	170	514	86	149	353	9	10	16	0.053	0.059	0.031
.	19.01.16-00.53.01-1-401398	89	7	7	4	0	3	583	6	6	0	0	NA	NA	NA	35	31	169	168	507	83	154	346	9	5	9	0.053	0.03	0.018
.	19.01.16-00.53.01-1-401399	183	18	18	3	0	3	615	16	16	0	0	NA	NA	NA	53	64	177	178	522	92	158	365	15	14	33	0.085	0.079	0.063
.	19.01.16-00.53.06-1-401402	92	7	7	0	0	0	580	6	6	0	0	NA	NA	NA	20	24	168	170	499	86	150	344	0	6	7	0	0.035	0.014
.	19.01.16-00.53.10-1-401404	95	3	3	1	0	1	570	1	1	0	0	NA	NA	NA	22	20	166	168	499	81	148	341	8	0	1	0.048	0	0.002
.	19.01.16-00.53.11-1-401405	34	1	1	1	0	1	0	0	0	0	0	NA	NA	NA	10	12	165	166	494	0	0	0	0	0	0	0	0	0
.	19.01.16-00.53.12-1-401407	89	4	4	1	0	1	575	3	3	0	0	NA	NA	NA	31	31	172	168	504	82	150	343	0	6	14	0	0.036	0.028
.	19.01.16-00.53.13-1-401410	34	1	1	0	0	0	0	0	0	0	0	NA	NA	NA	14	13	163	166	497	0	0	0	1	0	0	0.006	0	0
.	19.01.16-00.53.16-1-401412	121	5	5	2	0	2	578	4	4	0	0	NA	NA	NA	38	31	169	168	507	85	146	347	0	8	3	0	0.048	0.006
.	19.01.16-00.53.16-1-401413	63	2	2	1	0	1	576	1	1	0	0	NA	NA	NA	21	23	168	166	502	85	145	346	2	3	0	0.012	0.018	0
.	19.01.16-00.53.20-1-401416	30	1	1	1	0	1	0	0	0	0	0	NA	NA	NA	12	5	163	165	490	0	0	0	0	0	0	0	0	0
.	19.01.16-00.53.22-1-401421	89	3	3	1	0	1	588	2	2	0	0	NA	NA	NA	29	36	169	168	512	85	151	352	0	0	11	0	0	0.021
.	19.01.16-00.53.24-1-401431	35	1	1	1	0	1	0	0	0	0	0	NA	NA	NA	12	5	164	164	490	0	0	0	0	0	0	0	0	0
.	19.01.16-00.53.24-1-401432	63	3	3	2	0	2	498	2	2	0	0	NA	NA	NA	16	17	167	168	495	72	128	298	0	0	4	0	0	0.008
.	19.01.16-00.53.25-1-401434	110	6	6	1	0	1	581	5	5	0	0	NA	NA	NA	26	31	170	173	501	84	153	344	8	0	5	0.047	0	0.01
.	19.01.16-00.53.26-1-401437	160	9	9	4	0	4	604	8	8	0	0	NA	NA	NA	49	55	168	173	527	85	155	364	17	0	11	0.101	0	0.021
.	19.01.16-00.53.29-1-401442	236	22	22	3	0	2	612	20	20	0	0	NA	NA	NA	73	59	173	173	526	88	154	370	71	5	15	0.41	0.029	0.029
.	19.01.16-00.53.30-1-401443	90	7	7	2	0	1	595	6	6	0	0	NA	NA	NA	36	48	171	174	516	85	155	355	11	4	12	0.064	0.023	0.023
.	19.01.16-00.53.33-1-401445	30	1	1	0	0	0	0	0	0	0	0	NA	NA	NA	8	10	166	164	493	0	0	0	0	0	0	0	0	0
.	19.01.16-00.53.34-1-401447	181	10	10	4	0	2	613	7	7	0	0	NA	NA	NA	62	73	176	176	534	89	157	367	22	4	8	0.125	0.023	0.015
.	19.01.16-00.53.35-1-401450	93	5	5	1	0	1	578	4	4	0	0	NA	NA	NA	33	27	165	172	503	81	152	345	0	5	4	0	0.029	0.008
.	19.01.16-00.53.37-1-401457	150	9	9	3	0	2	598	8	8	0	0	NA	NA	NA	49	45	169	179	510	87	159	352	6	12	11	0.036	0.067	0.022
.	19.01.16-00.53.38-1-401459	62	3	3	2	0	2	200	2	2	0	0	NA	NA	NA	9	14	165	165	497	32	50	118	2	2	2	0.012	0.012	0.004
.	19.01.16-00.53.43-1-401460	180	26	26	7	0	5	604	24	24	0	0	NA	NA	NA	63	63	175	174	527	89	150	365	29	31	21	0.166	0.178	0.04
.	19.01.16-00.53.52-1-401479	116	12	12	3	0	3	584	11	11	0	0	NA	NA	NA	31	32	171	168	506	85	149	350	22	11	5	0.129	0.065	0.01
.	19.01.16-00.53.54-1-401481	80	4	4	1	0	1	574	3	3	0	0	NA	NA	NA	17	19	166	168	498	82	149	343	0	0	12	0	0	0.024
.	19.01.16-00.53.57-1-401485	70	7	7	1	0	1	582	5	5	0	0	NA	NA	NA	27	30	171	170	502	83	152	347	13	2	2	0.076	0.012	0.004
.	19.01.16-00.54.03-1-401487	182	10	10	0	0	0	589	9	9	0	0	NA	NA	NA	56	43	171	173	512	85	150	354	0	5	18	0	0.029	0.035
.	19.01.16-00.54.07-1-401488	68	3	3	2	0	2	585	2	2	0	0	NA	NA	NA	24	27	171	168	501	87	153	345	0	1	8	0	0.006	0.016
.	19.01.16-00.54.12-1-401493	33	1	1	0	0	0	0	0	0	0	0	NA	NA	NA	8	7	164	165	491	0	0	0	0	0	6	0	0	0.012
.	19.01.16-00.54.14-1-401494	31	1	1	0	0	0	0	0	0	0	0	NA	NA	NA	8	8	165	164	492	0	0	0	0	0	0	0	0	0
.	19.01.16-00.54.15-1-401495	61	2	2	0	0	0	247	1	1	0	0	NA	NA	NA	20	23	167	168	501	37	69	141	0	0	4	0	0	0.008
.	19.01.16-00.54.17-1-401497	116	6	6	1	0	1	595	5	5	0	0	NA	NA	NA	37	38	173	172	506	86	155	354	6	3	14	0.035	0.017	0.028
.	19.01.16-00.54.17-1-401499	60	2	2	0	0	0	575	1	1	0	0	NA	NA	NA	23	24	166	170	501	82	151	342	9	0	1	0.054	0	0.002
.	19.01.16-00.54.18-1-401500	33	1	1	0	0	0	0	0	0	0	0	NA	NA	NA	14	10	165	164	494	0	0	0	0	0	0	0	0	0
.	19.01.16-00.54.20-1-401503	239	14	14	3	0	3	620	13	13	0	0	NA	NA	NA	72	72	179	176	530	94	159	367	5	11	20	0.028	0.062	0.038
.	19.01.16-00.54.20-1-401505	61	3	3	1	0	1	578	2	2	0	0	NA	NA	NA	22	26	167	168	504	81	151	346	2	0	4	0.012	0	0.008
.	19.01.16-00.54.22-1-401509	63	4	4	0	0	0	575	3	3	0	0	NA	NA	NA	20	21	167	167	500	82	150	343	0	0	8	0	0	0.016
.	19.01.16-00.54.25-1-401515	30	1	1	0	0	0	0	0	0	0	0	NA	NA	NA	14	6	164	164	491	0	0	0	0	0	0	0	0	0
.	19.01.16-00.54.26-1-401517	65	3	3	1	0	0	571	2	2	0	0	NA	NA	NA	33	27	172	171	497	84	151	336	3	0	6	0.017	0	0.012
.	19.01.16-00.54.27-1-401520	148	9	9	2	0	2	595	8	8	0	0	NA	NA	NA	39	51	173	171	520	86	152	357	0	10	18	0	0.058	0.035
.	19.01.16-00.54.31-1-401526	86	7	7	3	0	3	572	6	6	0	0	NA	NA	NA	31	27	171	168	501	85	149	338	4	10	2	0.023	0.06	0.004
.	19.01.16-00.54.32-1-401527	148	9	9	3	0	3	586	7	7	0	0	NA	NA	NA	40	35	171	168	509	88	151	347	15	0	7	0.088	0	0.014
.	19.01.16-00.54.35-1-401535	87	3	3	1	0	1	582	2	2	0	0	NA	NA	NA	25	33	168	174	504	83	156	343	0	0	9	0	0	0.018
.	19.01.16-00.54.35-1-401537	91	3	3	1	0	1	579	2	2	0	0	NA	NA	NA	18	20	171	169	493	87	151	341	0	2	4	0	0.012	0.008
.	19.01.16-00.54.39-1-401540	61	2	2	1	0	1	571	1	1	0	0	NA	NA	NA	28	24	168	166	503	81	150	340	0	0	11	0	0	0.022
.	19.01.16-00.54.40-1-401542	59	2	2	2	0	2	592	1	1	0	0	NA	NA	NA	25	40	168	177	508	83	160	349	0	3	1	0	0.017	0.002
.	19.01.16-00.54.51-1-401549	94	5	5	0	0	0	581	4	4	0	0	NA	NA	NA	17	27	167	169	504	81	152	348	0	0	12	0	0	0.024
.	19.01.16-00.54.51-1-401550	273	44	44	17	0	12	640	40	40	0	0	NA	NA	NA	77	84	187	181	529	101	165	374	105	17	47	0.561	0.094	0.089
.	19.01.16-00.54.51-1-401551	65	3	3	0	0	0	571	2	2	0	0	NA	NA	NA	24	21	168	165	501	81	148	342	0	0	3	0	0	0.006
.	19.01.16-00.54.51-1-401553	68	2	2	1	0	1	580	1	1	0	0	NA	NA	NA	27	29	167	170	505	84	150	346	0	0	3	0	0	0.006
.	19.01.16-00.54.52-1-401569	89	3	3	0	0	0	576	1	1	0	0	NA	NA	NA	22	21	168	168	498	84	151	341	1	0	6	0.006	0	0.012
.	19.01.16-00.54.53-1-401571	157	16	16	6	0	5	595	13	13	0	0	NA	NA	NA	57	51	171	176	517	84	152	359	37	6	18	0.216	0.034	0.035
.	19.01.16-00.54.53-1-401572	200	9	9	3	0	3	601	8	8	0	0	NA	NA	NA	57	54	167	182	518	79	164	358	4	8	3	0.024	0.044	0.006
.	19.01.16-00.54.54-1-401573	65	2	2	0	0	0	577	1	1	0	0	NA	NA	NA	28	24	165	168	504	81	148	348	0	0	3	0	0	0.006
.	19.01.16-00.55.04-1-401581	237	15	15	3	0	3	623	14	14	0	0	NA	NA	NA	70	80	177	176	540	91	153	379	9	0	32	0.051	0	0.059
.	19.01.16-00.55.05-1-401582	65	2	2	1	0	1	556	1	1	0	0	NA	NA	NA	20	21	171	164	499	77	147	332	0	0	8	0	0	0.016
.	19.01.16-00.55.06-1-401583	120	5	5	2	0	1	585	4	4	0	0	NA	NA	NA	46	37	166	175	509	82	155	348	0	0	14	0	0	0.028
.	19.01.16-00.55.07-1-401584	33	1	1	0	0	0	0	0	0	0	0	NA	NA	NA	12	5	165	163	490	0	0	0	0	0	1	0	0	0.002
.	19.01.16-00.55.08-1-401586	85	5	5	3	0	3	573	3	3	0	0	NA	NA	NA	24	23	167	168	501	82	150	341	4	3	7	0.024	0.018	0.014
.	19.01.16-00.55.10-1-401587	92	8	8	2	0	2	579	7	7	0	0	NA	NA	NA	33	27	169	170	501	83	151	345	4	0	18	0.024	0	0.036
.	19.01.16-00.55.16-1-401588	59	6	6	4	0	3	572	5	5	0	0	NA	NA	NA	17	16	170	164	495	84	147	341	0	3	10	0	0.018	0.02
.	19.01.16-00.55.19-1-401593	33	1	1	0	0	0	0	0	0	0	0	NA	NA	NA	9	3	163	165	488	0	0	0	0	0	2	0	0	0.004
.	19.01.16-00.55.21-1-401598	57	2	2	0	0	0	0	0	0	0	0	NA	NA	NA	19	14	164	167	496	0	0	0	0	0	2	0	0	0.004
.	19.01.16-00.55.23-1-401603	90	3	3	0	0	0	581	2	2	0	0	NA	NA	NA	41	35	170	171	507	80	151	350	0	0	22	0	0	0.043
.	19.01.16-00.55.24-1-401606	123	7	7	1	0	1	596	5	5	0	0	NA	NA	NA	33	37	173	171	506	90	156	350	2	5	6	0.012	0.029	0.012
.	19.01.16-00.55.25-1-401612	90	10	10	2	0	2	586	8	8	0	0	NA	NA	NA	33	43	170	171	515	83	151	352	2	2	19	0.012	0.012	0.037
.	19.01.16-00.55.25-1-401613	65	2	2	1	0	1	492	1	1	0	0	NA	NA	NA	14	15	166	165	497	71	124	297	0	2	2	0	0.012	0.004
.	19.01.16-00.55.28-1-401618	121	7	7	3	0	1	588	5	5	0	0	NA	NA	NA	40	40	181	168	504	94	150	344	14	15	6	0.077	0.089	0.012
.	19.01.16-00.55.33-1-401619	121	12	12	4	0	4	595	11	11	0	0	NA	NA	NA	49	47	177	174	509	93	153	349	14	1	17	0.079	0.006	0.033
.	19.01.16-00.55.36-1-401626	108	8	8	1	0	0	592	6	6	0	0	NA	NA	NA	35	39	170	170	512	84	152	356	4	0	15	0.024	0	0.029
.	19.01.16-00.55.37-1-401629	180	23	23	4	0	3	605	19	19	0	0	NA	NA	NA	55	59	170	177	525	84	157	364	25	31	15	0.147	0.175	0.029
.	19.01.16-00.55.40-1-401635	59	2	2	1	0	1	99	1	1	0	0	NA	NA	NA	16	18	166	165	500	14	23	62	0	0	2	0	0	0.004
.	19.01.16-00.55.43-1-401641	90	6	6	3	0	2	574	5	5	0	0	NA	NA	NA	31	31	171	168	505	84	148	342	0	0	17	0	0	0.034
.	19.01.16-00.55.45-1-401643	92	5	5	0	0	0	569	4	4	0	0	NA	NA	NA	28	18	166	168	497	82	149	338	17	1	1	0.102	0.006	0.002
.	19.01.16-00.55.47-1-401645	62	2	2	0	0	0	575	1	1	0	0	NA	NA	NA	26	24	171	167	499	84	149	342	0	0	5	0	0	0.01
.	19.01.16-00.55.47-1-401646	64	3	3	0	0	0	574	2	2	0	0	NA	NA	NA	22	22	168	163	504	84	145	345	0	9	5	0	0.055	0.01
.	19.01.16-00.55.54-1-401663	117	4	4	0	0	0	587	2	2	0	0	NA	NA	NA	26	37	173	168	509	87	150	350	7	4	0	0.04	0.024	0
.	19.01.16-00.55.56-1-401666	181	12	12	4	0	4	589	10	10	0	0	NA	NA	NA	69	38	171	170	510	88	150	351	11	8	18	0.064	0.047	0.035
.	19.01.16-00.55.57-1-401670	125	16	16	4	0	4	593	14	14	0	0	NA	NA	NA	50	40	172	174	507	88	154	351	22	8	15	0.128	0.046	0.03
.	19.01.16-00.56.00-1-401673	94	4	4	1	0	1	593	3	3	0	0	NA	NA	NA	28	37	177	172	501	90	157	346	0	0	13	0	0	0.026
.	19.01.16-00.56.01-1-401675	145	29	29	4	0	4	589	26	26	0	0	NA	NA	NA	46	38	170	167	514	85	150	354	29	31	31	0.171	0.186	0.06
.	19.01.16-00.56.02-1-401676	63	3	3	0	0	0	576	2	2	0	0	NA	NA	NA	27	26	167	168	504	81	149	346	0	0	12	0	0	0.024
.	19.01.16-00.56.03-1-401678	98	5	5	1	0	1	577	3	3	0	0	NA	NA	NA	35	25	167	173	498	81	157	339	0	0	15	0	0	0.03
.	19.01.16-00.56.10-1-401680	58	3	3	0	0	0	585	2	2	0	0	NA	NA	NA	27	31	169	172	503	85	154	346	0	1	3	0	0.006	0.006
.	19.01.16-00.56.11-1-401681	92	4	4	1	0	1	576	3	3	0	0	NA	NA	NA	25	21	166	165	503	84	149	343	0	1	7	0	0.006	0.014
.	19.01.16-00.56.16-1-401684	95	3	3	0	0	0	579	2	2	0	0	NA	NA	NA	24	28	170	169	502	83	151	345	2	0	4	0.012	0	0.008
.	19.01.16-00.56.17-1-401685	97	7	7	0	0	0	586	6	6	0	0	NA	NA	NA	35	34	170	169	508	86	148	352	4	12	9	0.024	0.071	0.018
.	19.01.16-00.56.18-1-401690	183	18	18	7	0	6	602	16	16	0	0	NA	NA	NA	69	61	176	171	527	87	146	369	30	0	20	0.17	0	0.038
.	19.01.16-00.56.19-1-401691	32	1	1	1	0	1	0	0	0	0	0	NA	NA	NA	7	8	166	164	491	0	0	0	0	0	3	0	0	0.006
.	19.01.16-00.56.21-1-401698	36	1	1	0	0	0	0	0	0	0	0	NA	NA	NA	11	8	163	166	492	0	0	0	0	2	0	0	0.012	0
.	19.01.16-00.56.21-1-401699	115	9	9	1	0	1	586	8	8	0	0	NA	NA	NA	42	41	171	171	512	84	149	353	14	0	15	0.082	0	0.029
.	19.01.16-00.56.24-1-401703	152	10	10	3	0	3	582	8	8	0	0	NA	NA	NA	56	42	173	172	510	87	145	350	14	17	11	0.081	0.099	0.022
.	19.01.16-00.56.24-1-401706	88	4	4	0	0	0	584	3	3	0	0	NA	NA	NA	29	38	169	170	512	82	150	352	4	0	7	0.024	0	0.014
.	19.01.16-00.56.26-1-401710	153	7	7	2	0	1	603	6	6	0	0	NA	NA	NA	57	55	172	177	519	89	158	356	18	9	3	0.105	0.051	0.006
.	19.01.16-00.56.30-1-401713	118	7	7	2	0	1	580	5	5	0	0	NA	NA	NA	42	33	169	171	506	83	151	346	6	7	3	0.036	0.041	0.006
.	19.01.16-00.56.42-1-401733	201	16	16	4	0	4	617	15	15	0	0	NA	NA	NA	54	65	179	184	515	94	166	357	13	6	30	0.073	0.033	0.058
.	19.01.16-00.56.50-1-401737	114	12	12	2	0	2	576	9	9	0	0	NA	NA	NA	39	33	171	169	506	87	149	340	8	0	22	0.047	0	0.043
.	19.01.16-00.56.50-1-401739	66	2	2	0	0	0	573	1	1	0	0	NA	NA	NA	18	19	166	170	496	83	152	338	0	2	3	0	0.012	0.006
.	19.01.16-00.56.51-1-401741	117	8	8	0	0	0	587	5	5	0	0	NA	NA	NA	23	34	172	172	503	86	153	348	1	1	17	0.006	0.006	0.034
.	19.01.16-00.56.54-1-401758	129	13	13	4	0	3	585	11	11	0	0	NA	NA	NA	41	39	171	174	507	88	151	346	5	14	17	0.029	0.08	0.034
.	19.01.16-00.56.57-1-401762	91	3	3	2	0	2	576	2	2	0	0	NA	NA	NA	37	23	169	166	501	84	148	344	7	8	5	0.041	0.048	0.01
.	19.01.16-00.56.57-1-401763	88	4	4	0	0	0	574	3	3	0	0	NA	NA	NA	31	23	169	171	496	85	150	339	0	6	4	0	0.035	0.008
.	19.01.16-00.56.59-1-401765	148	16	16	4	0	3	596	13	13	0	0	NA	NA	NA	48	47	174	168	518	86	148	362	34	12	11	0.195	0.071	0.021
.	19.01.16-00.57.04-1-401771	96	5	5	3	0	3	593	4	4	0	0	NA	NA	NA	25	38	171	175	505	88	157	348	6	4	8	0.035	0.023	0.016
.	19.01.16-00.57.11-1-401775	239	27	27	5	0	4	619	26	26	0	0	NA	NA	NA	60	71	174	172	538	90	153	376	23	9	51	0.132	0.052	0.095
.	19.01.16-00.57.13-1-401776	235	48	48	11	0	8	646	42	42	0	0	NA	NA	NA	68	96	178	187	544	93	170	383	77	5	72	0.433	0.027	0.132
.	19.01.16-00.57.13-1-401778	66	2	2	0	0	0	571	1	1	0	0	NA	NA	NA	26	21	166	168	500	81	148	342	0	0	2	0	0	0.004
.	19.01.16-00.57.14-1-401779	64	3	3	0	0	0	580	2	2	0	0	NA	NA	NA	21	26	168	166	505	83	150	347	4	0	5	0.024	0	0.01
.	19.01.16-00.57.15-1-401780	32	1	1	0	0	0	0	0	0	0	0	NA	NA	NA	7	11	166	165	493	0	0	0	0	0	0	0	0	0
.	19.01.16-00.57.16-1-401781	122	9	9	1	0	1	576	8	8	0	0	NA	NA	NA	46	36	175	171	503	89	146	341	8	1	20	0.046	0.006	0.04
.	19.01.16-00.57.17-1-401782	94	4	4	1	0	1	578	2	2	0	0	NA	NA	NA	27	27	167	166	507	82	147	349	4	0	3	0.024	0	0.006
.	19.01.16-00.57.21-1-401790	62	2	2	0	0	0	295	1	1	0	0	NA	NA	NA	17	24	169	167	501	44	76	175	0	0	6	0	0	0.012
.	19.01.16-00.57.28-1-401805	151	12	12	1	0	1	599	8	8	0	0	NA	NA	NA	52	47	174	176	510	89	158	352	20	0	18	0.115	0	0.035
.	19.01.16-00.57.29-1-401808	34	1	1	0	0	0	0	0	0	0	0	NA	NA	NA	11	12	163	172	490	0	0	0	0	0	5	0	0	0.01
.	19.01.16-00.57.32-1-401809	92	6	6	1	0	1	576	4	4	0	0	NA	NA	NA	28	25	168	164	506	83	145	348	4	11	2	0.024	0.067	0.004
.	19.01.16-00.57.32-1-401810	62	2	2	0	0	0	99	1	1	0	0	NA	NA	NA	18	7	165	164	491	16	28	55	0	0	3	0	0	0.006
.	19.01.16-00.57.34-1-401814	94	8	8	4	0	3	585	7	7	0	0	NA	NA	NA	35	35	172	171	505	85	150	350	9	5	12	0.052	0.029	0.024
.	19.01.16-00.57.34-1-401815	32	1	1	0	0	0	0	0	0	0	0	NA	NA	NA	6	5	166	164	488	0	0	0	0	2	0	0	0.012	0
.	19.01.16-00.57.36-1-401818	115	7	7	2	0	2	585	6	6	0	0	NA	NA	NA	35	32	166	171	508	84	154	347	11	4	7	0.066	0.023	0.014
.	19.01.16-00.57.38-1-401821	59	3	3	1	0	0	575	2	2	0	0	NA	NA	NA	21	27	169	168	503	81	150	344	0	0	8	0	0	0.016
.	19.01.16-00.57.39-1-401824	148	12	12	1	0	1	592	11	11	0	0	NA	NA	NA	49	42	170	172	513	86	154	352	5	16	22	0.029	0.093	0.043
.	19.01.16-00.57.49-1-401826	121	4	4	1	0	1	586	2	2	0	0	NA	NA	NA	41	39	169	170	513	85	149	352	0	0	14	0	0	0.027
.	19.01.16-00.57.53-1-401842	62	2	2	1	0	1	580	1	1	0	0	NA	NA	NA	28	30	168	174	501	82	156	342	2	0	1	0.012	0	0.002
.	19.01.16-00.57.55-1-401845	33	1	1	0	0	0	0	0	0	0	0	NA	NA	NA	13	10	165	165	493	0	0	0	0	0	0	0	0	0
.	19.01.16-00.57.58-1-401851	121	10	10	1	0	1	588	9	9	0	0	NA	NA	NA	42	35	168	171	509	83	152	353	15	7	21	0.089	0.041	0.041
.	19.01.16-00.58.02-1-401854	181	12	12	4	0	3	602	11	11	0	0	NA	NA	NA	55	53	174	173	519	88	154	360	6	11	25	0.034	0.064	0.048
.	19.01.16-00.58.03-1-401855	90	6	6	3	0	2	588	5	5	0	0	NA	NA	NA	30	33	171	169	506	85	152	351	3	4	10	0.018	0.024	0.02
.	19.01.16-00.58.03-1-401856	33	1	1	0	0	0	0	0	0	0	0	NA	NA	NA	14	7	165	164	491	0	0	0	0	1	0	0	0.006	0
.	19.01.16-00.58.04-1-401858	148	8	8	0	0	0	590	7	7	0	0	NA	NA	NA	50	42	172	168	515	85	151	354	6	6	16	0.035	0.036	0.031
.	19.01.16-00.58.05-1-401859	63	6	6	2	0	2	576	5	5	0	0	NA	NA	NA	21	27	172	168	500	87	146	343	3	1	14	0.017	0.006	0.028
.	19.01.16-00.58.05-1-401860	58	2	2	0	0	0	349	1	1	0	0	NA	NA	NA	12	19	164	168	500	46	93	210	0	1	0	0	0.006	0
.	19.01.16-00.58.08-1-401861	90	3	3	2	0	1	579	2	2	0	0	NA	NA	NA	32	31	169	169	506	83	152	344	2	2	3	0.012	0.012	0.006
.	19.01.16-00.58.16-1-401866	66	2	2	1	0	1	543	1	1	0	0	NA	NA	NA	18	14	168	166	493	79	141	323	0	0	1	0	0	0.002
.	19.01.16-00.58.26-1-401880	91	7	7	6	0	4	571	6	6	0	0	NA	NA	NA	39	24	165	169	503	78	150	343	22	0	1	0.133	0	0.002
.	19.01.16-00.58.27-1-401883	144	14	14	4	0	2	593	13	13	0	0	NA	NA	NA	29	41	169	173	512	86	154	353	15	12	30	0.089	0.069	0.059
.	19.01.16-00.58.29-1-401887	63	2	2	0	0	0	345	1	1	0	0	NA	NA	NA	17	14	164	167	496	56	86	203	0	0	4	0	0	0.008
.	19.01.16-00.58.31-1-401889	110	5	5	0	0	0	595	4	4	0	0	NA	NA	NA	37	43	172	171	513	88	155	352	5	7	5	0.029	0.041	0.01
.	19.01.16-00.58.31-1-401890	149	6	6	3	0	3	583	5	5	0	0	NA	NA	NA	48	31	169	165	510	83	149	351	10	0	11	0.059	0	0.022
.	19.01.16-00.58.34-1-401899	121	18	18	4	0	3	592	17	17	0	0	NA	NA	NA	41	46	175	171	513	86	150	356	6	18	40	0.034	0.105	0.078
.	19.01.16-00.58.36-1-401905	94	3	3	1	0	1	579	2	2	0	0	NA	NA	NA	38	29	169	164	509	85	145	349	0	0	12	0	0	0.024
.	19.01.16-00.58.41-1-401909	151	6	6	3	0	3	594	4	4	0	0	NA	NA	NA	45	53	177	174	515	91	152	351	0	2	14	0	0.011	0.027
.	19.01.16-00.58.41-1-401910	94	5	5	4	0	3	583	4	4	0	0	NA	NA	NA	33	35	170	171	507	82	148	353	0	7	6	0	0.041	0.012
.	19.01.16-00.58.46-1-401914	118	6	6	1	0	1	584	5	5	0	0	NA	NA	NA	33	29	169	169	504	85	153	346	5	4	20	0.03	0.024	0.04
.	19.01.16-00.58.48-1-401915	61	4	4	0	0	0	582	3	3	0	0	NA	NA	NA	19	26	166	164	509	84	145	353	0	6	6	0	0.037	0.012
.	19.01.16-00.58.51-1-401917	63	3	3	0	0	0	578	2	2	0	0	NA	NA	NA	24	28	166	167	508	80	148	350	2	0	7	0.012	0	0.014
.	19.01.16-00.58.52-1-401934	35	1	1	1	0	1	0	0	0	0	0	NA	NA	NA	11	7	167	163	490	0	0	0	2	0	0	0.012	0	0
.	19.01.16-00.58.54-1-401937	90	3	3	1	0	1	567	2	2	0	0	NA	NA	NA	39	22	168	166	501	78	148	341	0	1	2	0	0.006	0.004
.	19.01.16-00.58.58-1-401943	91	5	5	2	0	2	591	4	4	0	0	NA	NA	NA	24	36	169	171	509	85	152	354	6	6	5	0.036	0.035	0.01
.	19.01.16-00.58.58-1-401944	89	6	6	1	0	0	576	5	5	0	0	NA	NA	NA	39	24	169	166	502	84	148	344	13	0	7	0.077	0	0.014
.	19.01.16-00.59.01-1-401948	235	19	19	5	0	5	623	14	14	0	0	NA	NA	NA	63	73	185	177	524	96	159	368	21	6	27	0.114	0.034	0.052
.	19.01.16-00.59.04-1-401950	92	8	8	1	0	1	587	6	6	0	0	NA	NA	NA	29	32	170	164	511	85	147	355	7	0	9	0.041	0	0.018
.	19.01.16-00.59.05-1-401951	124	8	8	1	0	0	601	7	7	0	0	NA	NA	NA	55	59	174	174	524	85	154	362	3	10	15	0.017	0.057	0.029
.	19.01.16-00.59.06-1-401952	55	2	2	1	0	1	0	1	1	0	0	NA	NA	NA	15	14	166	165	496	0	0	0	0	0	3	0	0	0.006
.	19.01.16-00.59.07-1-401953	120	8	8	3	0	3	586	6	6	0	0	NA	NA	NA	40	34	171	170	506	83	153	350	7	1	8	0.041	0.006	0.016
.	19.01.16-00.59.10-1-401956	335	37	37	13	0	13	641	31	31	0	0	NA	NA	NA	78	99	182	181	549	98	165	378	36	32	45	0.198	0.177	0.082
.	19.01.16-00.59.10-1-401957	144	10	10	1	0	1	600	9	9	0	0	NA	NA	NA	42	48	172	177	512	86	159	355	13	5	14	0.076	0.028	0.027
.	19.01.16-00.59.15-1-401961	121	12	12	3	0	2	577	11	11	0	0	NA	NA	NA	32	33	170	174	502	84	151	342	4	7	11	0.024	0.04	0.022
.	19.01.16-00.59.15-1-401962	94	7	7	0	0	0	591	6	6	0	0	NA	NA	NA	18	33	171	166	509	86	148	357	0	5	10	0	0.03	0.02
.	19.01.16-00.59.25-1-401979	145	10	10	3	0	2	588	9	9	0	0	NA	NA	NA	35	33	170	167	509	87	148	353	8	4	11	0.047	0.024	0.022
.	19.01.16-00.59.28-1-401990	36	1	1	0	0	0	0	0	0	0	0	NA	NA	NA	11	19	167	167	498	0	0	0	0	1	0	0	0.006	0
.	19.01.16-00.59.29-1-401991	152	6	6	1	0	1	604	4	4	0	0	NA	NA	NA	51	50	175	171	517	92	152	360	6	1	9	0.034	0.006	0.017
.	19.01.16-00.59.32-1-401992	130	4	4	1	0	1	592	2	2	0	0	NA	NA	NA	52	45	176	169	513	92	149	351	4	0	8	0.023	0	0.016
.	19.01.16-00.59.33-1-401994	94	12	12	2	0	2	585	11	11	0	0	NA	NA	NA	29	31	170	168	506	85	152	348	8	8	14	0.047	0.048	0.028
.	19.01.16-00.59.34-1-401996	67	4	4	1	0	0	580	3	3	0	0	NA	NA	NA	22	29	178	163	501	89	147	344	0	4	3	0	0.025	0.006
.	19.01.16-00.59.35-1-401998	98	5	5	0	0	0	580	3	3	0	0	NA	NA	NA	35	30	170	169	504	81	152	347	0	3	9	0	0.018	0.018
.	19.01.16-00.59.41-1-402004	142	9	9	0	0	0	603	7	7	0	0	NA	NA	NA	57	59	174	175	523	90	151	362	2	3	21	0.011	0.017	0.04
.	19.01.16-00.59.48-1-402010	115	13	13	2	0	2	592	11	11	0	0	NA	NA	NA	33	43	171	178	507	89	156	347	23	9	8	0.135	0.051	0.016
.	19.01.16-00.59.49-1-402011	152	9	9	2	0	2	598	8	8	0	0	NA	NA	NA	44	46	172	175	512	87	155	356	5	4	28	0.029	0.023	0.055
.	19.01.16-00.59.49-1-402012	32	1	1	1	0	1	0	0	0	0	0	NA	NA	NA	12	8	163	165	493	0	0	0	0	0	0	0	0	0
.	19.01.16-00.59.51-1-402014	148	9	9	3	0	3	586	7	7	0	0	NA	NA	NA	56	37	170	167	513	82	150	354	1	20	15	0.006	0.12	0.029
.	19.01.16-00.59.51-1-402015	31	1	1	1	0	1	0	0	0	0	0	NA	NA	NA	5	10	164	164	495	0	0	0	0	0	0	0	0	0
.	19.01.16-00.59.52-1-402031	154	34	34	7	0	6	598	31	31	0	0	NA	NA	NA	44	55	174	169	525	87	147	364	46	27	32	0.264	0.16	0.061
.	19.01.16-00.59.53-1-402033	37	1	1	1	0	1	0	0	0	0	0	NA	NA	NA	10	8	164	164	493	0	0	0	0	0	0	0	0	0
.	19.01.16-00.59.56-1-402034	123	6	6	0	0	0	591	5	5	0	0	NA	NA	NA	24	40	175	168	510	89	150	352	1	2	10	0.006	0.012	0.02
.	19.01.16-00.59.57-1-402038	35	1	1	0	0	0	0	0	0	0	0	NA	NA	NA	7	11	165	165	494	0	0	0	0	0	3	0	0	0.006
.	19.01.16-01.00.00-1-402041	125	10	10	4	0	3	602	8	8	0	0	NA	NA	NA	22	54	175	176	516	87	158	357	8	0	24	0.046	0	0.047
.	19.01.16-01.00.01-1-402042	36	1	1	0	0	0	0	0	0	0	0	NA	NA	NA	15	6	163	163	493	0	0	0	0	0	1	0	0	0.002
.	19.01.16-01.00.03-1-402048	88	6	6	1	0	1	581	5	5	0	0	NA	NA	NA	43	31	173	166	505	89	142	350	5	0	21	0.029	0	0.042
.	19.01.16-01.00.04-1-402049	87	4	4	0	0	0	590	3	3	0	0	NA	NA	NA	35	46	178	173	508	91	155	344	2	0	6	0.011	0	0.012
.	19.01.16-01.00.14-1-402053	211	16	16	4	0	2	612	13	13	0	0	NA	NA	NA	68	67	173	176	531	87	156	369	31	3	23	0.179	0.017	0.043
.	19.01.16-01.00.14-1-402054	92	4	4	1	0	1	571	3	3	0	0	NA	NA	NA	30	20	170	165	498	86	149	336	1	5	2	0.006	0.03	0.004
.	19.01.16-01.00.16-1-402055	66	3	3	1	0	1	302	2	2	0	0	NA	NA	NA	10	27	168	168	504	39	78	185	0	0	5	0	0	0.01
.	19.01.16-01.00.17-1-402057	70	5	5	1	0	1	581	4	4	0	0	NA	NA	NA	21	24	167	165	505	84	148	349	0	9	2	0	0.055	0.004
.	19.01.16-01.00.21-1-402062	89	7	7	4	0	3	569	6	6	0	0	NA	NA	NA	26	20	169	168	496	83	150	336	6	0	11	0.036	0	0.022
.	19.01.16-01.00.22-1-402064	125	5	5	1	0	1	586	4	4	0	0	NA	NA	NA	37	39	169	169	514	82	149	355	0	0	15	0	0	0.029
.	19.01.16-01.00.29-1-402074	61	2	2	0	0	0	572	1	1	0	0	NA	NA	NA	32	26	170	165	504	83	148	341	6	0	2	0.035	0	0.004
.	19.01.16-01.00.30-1-402075	114	8	8	5	0	2	587	6	6	0	0	NA	NA	NA	39	40	169	168	516	83	149	355	8	0	14	0.047	0	0.027
.	19.01.16-01.00.30-1-402076	90	3	3	0	0	0	569	2	2	0	0	NA	NA	NA	40	28	173	165	503	84	142	343	1	0	5	0.006	0	0.01
.	19.01.16-01.00.34-1-402080	87	4	4	0	0	0	578	3	3	0	0	NA	NA	NA	32	26	171	168	500	84	151	343	0	3	7	0	0.018	0.014
.	19.01.16-01.00.41-1-402093	115	5	5	2	0	2	573	4	4	0	0	NA	NA	NA	31	26	164	171	504	82	149	342	6	1	4	0.037	0.006	0.008
.	19.01.16-01.00.42-1-402094	177	14	14	2	0	2	608	13	13	0	0	NA	NA	NA	51	56	174	178	517	90	158	360	9	13	22	0.052	0.073	0.043
.	19.01.16-01.00.42-1-402096	66	5	5	0	0	0	576	3	3	0	0	NA	NA	NA	25	31	166	168	510	78	147	351	0	5	6	0	0.03	0.012
.	19.01.16-01.00.44-1-402099	144	13	13	1	0	0	576	10	10	0	0	NA	NA	NA	46	27	168	171	501	83	149	344	6	8	15	0.036	0.047	0.03
.	19.01.16-01.00.48-1-402101	202	13	13	2	0	1	600	11	11	0	0	NA	NA	NA	53	50	170	178	515	85	152	363	39	14	12	0.229	0.079	0.023
.	19.01.16-01.00.49-1-402102	60	2	2	1	0	1	503	1	1	0	0	NA	NA	NA	12	22	168	165	502	74	131	298	0	5	2	0	0.03	0.004
.	19.01.16-01.00.51-1-402104	152	18	18	4	0	3	602	14	14	0	0	NA	NA	NA	44	46	169	178	512	85	159	358	39	6	27	0.231	0.034	0.053
.	19.01.16-01.00.53-1-402120	63	4	4	0	0	0	573	2	2	0	0	NA	NA	NA	25	22	169	166	500	84	147	342	5	2	1	0.03	0.012	0.002
.	19.01.16-01.00.59-1-402125	64	3	3	1	0	1	580	1	1	0	0	NA	NA	NA	18	23	167	167	502	80	152	348	4	0	2	0.024	0	0.004
.	19.01.16-01.01.01-1-402127	179	22	22	6	0	4	601	18	18	0	0	NA	NA	NA	51	58	175	173	523	88	151	362	33	27	36	0.189	0.156	0.069
.	19.01.16-01.01.03-1-402167	34	1	1	0	0	0	0	0	0	0	0	NA	NA	NA	12	9	164	163	495	0	0	0	0	0	0	0	0	0
.	19.01.16-01.01.06-1-402188	175	11	11	2	0	2	601	8	8	0	0	NA	NA	NA	52	54	174	179	514	86	158	357	14	16	19	0.08	0.089	0.037
.	19.01.16-01.01.09-1-402189	58	3	3	0	0	0	574	2	2	0	0	NA	NA	NA	20	24	168	167	502	82	150	342	4	0	6	0.024	0	0.012
.	19.01.16-01.01.10-1-402210	34	1	1	0	0	0	0	0	0	0	0	NA	NA	NA	8	11	164	164	496	0	0	0	0	1	0	0	0.006	0
.	19.01.16-01.01.13-1-402212	89	5	5	2	0	2	581	4	4	0	0	NA	NA	NA	37	26	168	170	501	84	155	342	15	0	5	0.089	0	0.01
.	19.01.16-01.01.14-1-402214	176	32	32	7	0	7	596	29	29	0	0	NA	NA	NA	64	52	175	174	516	87	155	354	28	37	38	0.16	0.213	0.074
.	19.01.16-01.01.14-1-402215	149	13	13	4	0	3	598	11	11	0	0	NA	NA	NA	46	46	168	173	518	83	153	362	11	13	13	0.065	0.075	0.025
.	19.01.16-01.01.20-1-402224	93	5	5	3	0	2	584	4	4	0	0	NA	NA	NA	28	33	174	167	505	87	149	348	1	0	14	0.006	0	0.028
.	19.01.16-01.01.24-1-402232	179	8	8	5	0	4	606	7	7	0	0	NA	NA	NA	51	56	177	177	515	90	159	357	0	3	16	0	0.017	0.031
.	19.01.16-01.01.27-1-402236	182	41	41	11	0	7	608	37	37	0	0	NA	NA	NA	47	56	177	181	511	90	161	357	56	31	50	0.316	0.171	0.098
.	19.01.16-01.01.30-1-402244	179	19	19	7	0	6	602	18	18	0	0	NA	NA	NA	46	53	172	172	522	86	154	362	7	23	34	0.041	0.134	0.065
.	19.01.16-01.01.32-1-402245	149	8	8	1	0	1	582	6	6	0	0	NA	NA	NA	46	38	171	169	511	84	150	348	15	5	6	0.088	0.03	0.012
.	19.01.16-01.01.37-1-402252	64	3	3	2	0	2	50	2	2	0	0	NA	NA	NA	16	18	167	167	497	9	14	27	0	0	4	0	0	0.008
.	19.01.16-01.01.43-1-402257	62	2	2	1	0	1	47	0	0	0	0	NA	NA	NA	18	16	166	168	495	9	9	29	3	0	0	0.018	0	0
.	19.01.16-01.01.43-1-402258	116	6	6	2	0	2	579	5	5	0	0	NA	NA	NA	36	30	170	165	508	84	147	348	2	0	15	0.012	0	0.03
.	19.01.16-01.01.44-1-402259	31	1	1	1	0	1	0	0	0	0	0	NA	NA	NA	7	11	166	164	494	0	0	0	1	0	0	0.006	0	0
.	19.01.16-01.01.46-1-402261	35	1	1	0	0	0	0	0	0	0	0	NA	NA	NA	8	8	166	166	489	0	0	0	2	0	0	0.012	0	0
.	19.01.16-01.01.46-1-402262	126	6	6	3	0	3	579	4	4	0	0	NA	NA	NA	45	29	166	167	509	81	150	348	2	0	7	0.012	0	0.014
.	19.01.16-01.01.48-1-402263	65	4	4	1	0	1	570	3	3	0	0	NA	NA	NA	24	19	167	167	498	83	148	339	2	3	3	0.012	0.018	0.006
.	19.01.16-01.01.48-1-402264	60	3	3	0	0	0	569	2	2	0	0	NA	NA	NA	33	19	166	165	501	82	146	341	7	3	0	0.042	0.018	0
.	19.01.16-01.01.53-1-402283	90	10	10	2	0	2	572	8	8	0	0	NA	NA	NA	33	24	167	169	501	81	150	341	30	11	4	0.18	0.065	0.008
.	19.01.16-01.02.03-1-402295	65	3	3	1	0	1	573	2	2	0	0	NA	NA	NA	20	26	166	169	504	81	147	345	0	0	5	0	0	0.01
.	19.01.16-01.02.04-1-402296	64	4	4	1	0	1	566	3	3	0	0	NA	NA	NA	31	21	166	167	501	77	146	343	0	2	5	0	0.012	0.01
.	19.01.16-01.02.04-1-402297	178	26	26	7	0	7	604	24	24	0	0	NA	NA	NA	50	56	173	175	521	85	156	363	47	13	50	0.272	0.074	0.096
.	19.01.16-01.02.05-1-402298	32	1	1	0	0	0	0	0	0	0	0	NA	NA	NA	10	7	166	164	490	0	0	0	0	0	5	0	0	0.01
.	19.01.16-01.02.05-1-402299	88	4	4	1	0	1	582	2	2	0	0	NA	NA	NA	28	29	170	168	504	87	146	349	1	4	4	0.006	0.024	0.008
.	19.01.16-01.02.08-1-402302	93	8	8	0	0	0	587	7	7	0	0	NA	NA	NA	28	36	170	169	510	83	153	351	10	4	13	0.059	0.024	0.025
.	19.01.16-01.02.08-1-402303	197	33	33	8	0	8	602	28	28	0	0	NA	NA	NA	45	55	174	177	517	84	158	360	67	6	46	0.385	0.034	0.089
.	19.01.16-01.02.15-1-402306	59	2	2	0	0	0	574	1	1	0	0	NA	NA	NA	21	26	167	168	504	84	146	344	5	0	2	0.03	0	0.004
[truncated: 1 more rows]
