# Supplementary material for: Modelling targeted rabies vaccination strategies for a domestic dog population with heterogeneous roaming patterns
Source: PLoS Negl Trop Dis. 2019 Jul 8;13(7):e0007582. doi: 10.1371/journal.pntd.0007582 (PMC6638970; doi:10.1371/journal.pntd.0007582)
Supplement: S1 Zip file folder — The files contain a summary for each simulation for its respective scenario. The files are named first with the population structure (FP, ED, RD, SD) and then the specific vaccination strategy used for that scenario. (ZIP) [file pntd.0007582.s002.zip › Supp_Files/SD_E0.5_R0.9_S0.9_all_measuresReport.txt]

scenario	iteration	duration	tot_deaths	rabid_dogs	moved	mov_DK	movInfect	n_vacc	n_cull	detDogs_cull	contDogs_cull	reactCull	preemptVaccCov_dogLevel	reactVaccCov_dogLevel	mean_Rt	non_rabid_dead	born	nb_in_exp_cat	nb_in_roam_cat	nb_stayhome	nb_exp_vacc	nb_roam_vacc	nb_stayhome_vacc	nb_contacting_explorer	nb_contacting_roamer	nb_contacting_stayhome	contact_per_explorer	contact_per_roamer	contact_per_stayhome
.	19.01.15-23.41.21-1-226847	58	2	2	1	0	1	680	1	1	0	0	NA	NA	NA	27	23	167	167	502	82	152	446	0	0	8	0	0	0.016
.	19.01.15-23.41.21-1-226848	153	23	23	6	0	5	708	19	19	0	0	NA	NA	NA	52	62	179	175	521	91	156	461	24	3	18	0.134	0.017	0.035
.	19.01.15-23.41.21-1-226849	147	7	7	2	0	2	691	6	6	0	0	NA	NA	NA	45	44	172	175	510	87	154	450	4	13	3	0.023	0.074	0.006
.	19.01.15-23.41.21-1-226850	31	1	1	1	0	1	0	0	0	0	0	NA	NA	NA	5	5	163	165	490	0	0	0	2	0	0	0.012	0	0
.	19.01.15-23.41.21-1-226851	85	8	8	1	0	1	671	7	7	0	0	NA	NA	NA	28	29	170	168	504	85	146	440	0	5	12	0	0.03	0.024
.	19.01.15-23.41.21-1-226852	237	23	23	4	0	3	708	21	21	0	0	NA	NA	NA	93	63	176	177	523	93	158	457	36	16	36	0.205	0.09	0.069
.	19.01.15-23.41.21-1-226853	116	6	6	3	0	3	692	5	5	0	0	NA	NA	NA	36	39	168	172	512	85	155	452	10	0	6	0.06	0	0.012
.	19.01.15-23.41.21-1-226854	118	7	7	2	0	2	680	5	5	0	0	NA	NA	NA	46	31	172	168	504	89	149	442	3	4	14	0.017	0.024	0.028
.	19.01.15-23.41.23-1-226856	118	5	5	0	0	0	701	3	3	0	0	NA	NA	NA	32	47	169	173	518	85	154	462	0	0	13	0	0	0.025
.	19.01.15-23.41.36-1-226857	59	2	2	1	0	1	0	1	1	0	0	NA	NA	NA	12	23	168	165	503	0	0	0	0	4	0	0	0.024	0
.	19.01.15-23.41.41-1-226861	65	2	2	2	0	2	450	1	1	0	0	NA	NA	NA	23	25	166	167	505	58	92	300	0	0	3	0	0	0.006
.	19.01.15-23.41.41-1-226862	117	10	10	3	0	2	684	9	9	0	0	NA	NA	NA	39	30	168	169	506	81	153	450	19	7	6	0.113	0.041	0.012
.	19.01.15-23.41.42-1-226863	86	4	4	0	0	0	694	3	3	0	0	NA	NA	NA	25	38	174	170	507	88	153	453	1	5	5	0.006	0.029	0.01
.	19.01.15-23.41.42-1-226864	179	13	13	2	0	1	710	12	12	0	0	NA	NA	NA	42	58	175	178	518	91	156	463	28	11	20	0.16	0.062	0.039
.	19.01.15-23.41.43-1-226865	120	7	7	1	0	1	685	5	5	0	0	NA	NA	NA	49	35	168	175	505	83	158	444	2	2	16	0.012	0.011	0.032
.	19.01.15-23.41.45-1-226866	86	4	4	2	0	2	671	3	3	0	0	NA	NA	NA	31	24	165	167	505	79	148	444	3	0	4	0.018	0	0.008
.	19.01.15-23.42.01-1-226895	118	8	8	3	0	2	694	6	6	0	0	NA	NA	NA	47	47	169	178	513	81	158	455	6	11	10	0.036	0.062	0.019
.	19.01.15-23.42.04-1-226899	176	43	43	10	0	8	711	38	38	0	0	NA	NA	NA	50	70	175	181	527	88	159	464	60	13	46	0.343	0.072	0.087
.	19.01.15-23.42.09-1-226901	81	5	5	3	0	3	686	4	4	0	0	NA	NA	NA	31	35	168	170	510	86	150	450	3	2	5	0.018	0.012	0.01
.	19.01.15-23.42.12-1-226902	126	11	11	3	0	3	699	9	9	0	0	NA	NA	NA	37	56	177	173	519	90	150	459	18	10	10	0.102	0.058	0.019
.	19.01.15-23.42.13-1-226903	60	2	2	1	0	0	679	1	1	0	0	NA	NA	NA	19	25	166	167	505	80	149	450	0	0	5	0	0	0.01
.	19.01.15-23.42.19-1-226904	35	1	1	0	0	0	0	0	0	0	0	NA	NA	NA	15	9	166	164	492	0	0	0	0	0	4	0	0	0.008
.	19.01.15-23.42.23-1-226905	166	13	13	4	0	3	693	10	10	0	0	NA	NA	NA	36	39	169	166	517	87	146	460	29	0	28	0.172	0	0.054
.	19.01.15-23.42.23-1-226906	63	3	3	1	0	1	679	2	2	0	0	NA	NA	NA	20	35	172	172	504	84	151	444	0	2	6	0	0.012	0.012
.	19.01.15-23.42.26-1-226907	201	19	19	5	0	4	709	17	17	0	0	NA	NA	NA	67	52	173	175	517	89	159	461	32	13	33	0.185	0.074	0.064
.	19.01.15-23.42.28-1-226908	142	9	9	4	0	3	693	7	7	0	0	NA	NA	NA	48	43	168	171	517	85	153	455	24	2	17	0.143	0.012	0.033
.	19.01.15-23.42.29-1-226909	199	21	21	5	0	3	729	18	18	0	0	NA	NA	NA	54	80	173	178	542	89	158	482	57	17	29	0.329	0.096	0.054
.	19.01.15-23.42.29-1-226910	89	5	5	3	0	2	681	3	3	0	0	NA	NA	NA	35	32	172	170	503	87	149	445	6	3	9	0.035	0.018	0.018
.	19.01.15-23.42.38-1-226912	68	3	3	3	0	3	554	2	2	0	0	NA	NA	NA	21	12	164	166	495	65	121	368	3	2	0	0.018	0.012	0
.	19.01.15-23.42.41-1-226916	69	3	3	2	0	2	667	1	1	0	0	NA	NA	NA	35	26	170	170	499	83	148	436	0	0	12	0	0	0.024
.	19.01.15-23.42.48-1-226919	181	9	9	1	0	1	709	8	8	0	0	NA	NA	NA	59	55	172	174	522	89	153	467	14	0	18	0.081	0	0.034
.	19.01.15-23.42.50-1-226923	62	3	3	2	0	1	670	2	2	0	0	NA	NA	NA	25	21	167	168	499	80	152	438	0	0	6	0	0	0.012
.	19.01.15-23.42.52-1-226942	36	1	1	1	0	1	0	0	0	0	0	NA	NA	NA	10	9	163	167	492	0	0	0	2	0	0	0.012	0	0
.	19.01.15-23.42.53-1-226943	119	10	10	4	0	1	705	8	8	0	0	NA	NA	NA	32	48	171	173	517	87	157	461	7	7	20	0.041	0.04	0.039
.	19.01.15-23.42.55-1-226946	59	4	4	2	0	1	672	3	3	0	0	NA	NA	NA	25	21	166	164	504	80	147	445	7	0	13	0.042	0	0.026
.	19.01.15-23.42.58-1-226949	88	3	3	0	0	0	681	2	2	0	0	NA	NA	NA	22	28	169	173	499	87	152	442	2	3	1	0.012	0.017	0.002
.	19.01.15-23.43.03-1-226951	115	10	10	1	0	1	685	8	8	0	0	NA	NA	NA	28	31	166	168	510	82	153	450	7	10	7	0.042	0.06	0.014
.	19.01.15-23.43.06-1-226960	55	2	2	1	0	1	98	1	1	0	0	NA	NA	NA	19	14	165	165	497	14	19	65	0	2	1	0	0.012	0.002
.	19.01.15-23.43.09-1-226961	57	2	2	0	0	0	304	1	1	0	0	NA	NA	NA	20	21	166	168	500	33	69	202	0	3	1	0	0.018	0.002
.	19.01.15-23.43.11-1-226962	61	2	2	0	0	0	685	1	1	0	0	NA	NA	NA	16	28	167	169	505	83	150	452	0	3	2	0	0.018	0.004
.	19.01.15-23.43.12-1-226963	117	8	8	2	0	1	704	7	7	0	0	NA	NA	NA	34	53	172	176	518	86	158	460	11	6	20	0.064	0.034	0.039
.	19.01.15-23.43.13-1-226964	63	3	3	0	0	0	249	2	2	0	0	NA	NA	NA	19	13	165	163	498	31	56	162	2	0	1	0.012	0	0.002
.	19.01.15-23.43.13-1-226965	60	2	2	1	0	1	676	1	1	0	0	NA	NA	NA	28	29	167	172	503	81	153	442	0	0	7	0	0	0.014
.	19.01.15-23.43.15-1-226969	55	2	2	0	0	0	0	1	1	0	0	NA	NA	NA	12	14	167	165	495	0	0	0	0	2	2	0	0.012	0.004
.	19.01.15-23.43.18-1-226970	178	22	22	3	0	2	688	17	17	0	0	NA	NA	NA	44	43	170	171	515	81	153	454	21	11	29	0.124	0.064	0.056
.	19.01.15-23.43.20-1-226971	60	3	3	1	0	1	99	2	2	0	0	NA	NA	NA	23	14	167	165	495	13	19	67	0	0	4	0	0	0.008
.	19.01.15-23.43.21-1-226972	58	2	2	0	0	0	676	0	0	0	0	NA	NA	NA	22	23	165	170	501	82	151	443	0	0	4	0	0	0.008
.	19.01.15-23.43.24-1-226973	170	19	19	4	0	3	710	16	16	0	0	NA	NA	NA	62	67	181	177	522	94	157	459	24	5	30	0.133	0.028	0.057
.	19.01.15-23.43.25-1-226974	34	1	1	0	0	0	0	0	0	0	0	NA	NA	NA	10	9	169	164	489	0	0	0	0	0	3	0	0	0.006
.	19.01.15-23.43.26-1-226975	31	1	1	0	0	0	0	0	0	0	0	NA	NA	NA	11	7	165	165	490	0	0	0	1	0	0	0.006	0	0
.	19.01.15-23.43.28-1-226976	65	7	7	0	0	0	665	5	5	0	0	NA	NA	NA	33	18	167	167	497	81	148	436	14	0	8	0.084	0	0.016
.	19.01.15-23.43.28-1-226977	58	3	3	0	0	0	682	2	2	0	0	NA	NA	NA	15	31	170	174	500	84	154	444	3	0	4	0.018	0	0.008
.	19.01.15-23.43.28-1-226978	62	5	5	0	0	0	250	4	4	0	0	NA	NA	NA	20	15	166	166	496	34	48	168	0	1	6	0	0.006	0.012
.	19.01.15-23.43.32-1-226979	171	12	12	5	0	1	712	11	11	0	0	NA	NA	NA	43	54	172	174	521	88	157	467	42	5	10	0.244	0.029	0.019
.	19.01.15-23.43.38-1-226980	154	18	18	3	0	1	700	14	14	0	0	NA	NA	NA	46	50	177	174	512	90	157	453	47	9	15	0.266	0.052	0.029
.	19.01.15-23.43.38-1-226981	88	7	7	1	0	1	665	6	6	0	0	NA	NA	NA	34	19	167	169	496	84	150	431	2	0	12	0.012	0	0.024
.	19.01.15-23.43.42-1-226985	125	10	10	2	0	1	696	9	9	0	0	NA	NA	NA	46	50	174	172	517	91	153	452	7	2	23	0.04	0.012	0.044
.	19.01.15-23.43.44-1-226986	116	4	4	1	0	1	689	3	3	0	0	NA	NA	NA	23	32	164	169	512	82	150	457	6	0	3	0.037	0	0.006
.	19.01.15-23.43.48-1-226990	120	11	11	5	0	2	684	9	9	0	0	NA	NA	NA	30	30	168	169	506	87	151	446	3	21	16	0.018	0.124	0.032
.	19.01.15-23.43.59-1-227016	211	17	17	5	0	3	714	16	16	0	0	NA	NA	NA	67	65	182	173	523	97	155	462	20	16	35	0.11	0.092	0.067
.	19.01.15-23.44.03-1-227019	38	1	1	1	0	1	0	0	0	0	0	NA	NA	NA	12	12	163	165	497	0	0	0	0	0	2	0	0	0.004
.	19.01.15-23.44.05-1-227022	92	4	4	1	0	1	667	3	3	0	0	NA	NA	NA	42	24	167	171	499	81	152	434	4	0	3	0.024	0	0.006
.	19.01.15-23.44.08-1-227023	118	12	12	3	0	2	681	11	11	0	0	NA	NA	NA	47	40	175	166	512	87	143	451	17	0	31	0.097	0	0.061
.	19.01.15-23.44.16-1-227024	93	4	4	0	0	0	673	3	3	0	0	NA	NA	NA	27	29	166	173	503	83	151	439	1	3	4	0.006	0.017	0.008
.	19.01.15-23.44.16-1-227025	156	21	21	6	0	4	702	18	18	0	0	NA	NA	NA	57	50	175	173	515	92	156	454	32	13	35	0.183	0.075	0.068
.	19.01.15-23.44.18-1-227026	114	4	4	1	0	0	682	3	3	0	0	NA	NA	NA	47	38	174	178	499	87	160	435	4	0	10	0.023	0	0.02
.	19.01.15-23.44.22-1-227028	94	8	8	5	0	2	692	6	6	0	0	NA	NA	NA	27	39	171	171	510	85	154	453	15	26	7	0.088	0.152	0.014
.	19.01.15-23.44.22-1-227029	32	1	1	0	0	0	0	0	0	0	0	NA	NA	NA	8	9	164	165	493	0	0	0	0	0	0	0	0	0
.	19.01.15-23.44.26-1-227030	143	11	11	2	0	2	693	10	10	0	0	NA	NA	NA	49	47	168	170	522	83	152	458	14	1	23	0.083	0.006	0.044
.	19.01.15-23.44.27-1-227031	267	29	29	6	0	6	736	26	26	0	0	NA	NA	NA	73	90	180	184	539	96	162	478	83	13	27	0.461	0.071	0.05
.	19.01.15-23.44.35-1-227032	30	1	1	0	0	0	0	0	0	0	0	NA	NA	NA	12	12	166	166	493	0	0	0	0	0	0	0	0	0
.	19.01.15-23.44.36-1-227033	112	15	15	3	0	3	685	12	12	0	0	NA	NA	NA	32	34	168	169	510	85	149	451	19	5	24	0.113	0.03	0.047
.	19.01.15-23.44.37-1-227034	34	1	1	0	0	0	0	0	0	0	0	NA	NA	NA	14	11	164	165	495	0	0	0	0	0	1	0	0	0.002
.	19.01.15-23.44.38-1-227035	265	40	40	9	0	8	738	38	38	0	0	NA	NA	NA	76	90	182	179	542	94	161	483	115	24	26	0.632	0.134	0.048
.	19.01.15-23.44.39-1-227036	33	1	1	0	0	0	0	0	0	0	0	NA	NA	NA	11	18	169	169	493	0	0	0	0	0	0	0	0	0
.	19.01.15-23.44.40-1-227037	176	16	16	6	0	5	710	15	15	0	0	NA	NA	NA	70	62	177	176	522	90	156	464	15	12	21	0.085	0.068	0.04
.	19.01.15-23.44.42-1-227041	178	12	12	3	0	2	707	11	11	0	0	NA	NA	NA	46	56	173	181	515	89	160	458	22	2	15	0.127	0.011	0.029
.	19.01.15-23.44.55-1-227066	58	2	2	2	0	1	681	1	1	0	0	NA	NA	NA	24	24	166	168	503	82	150	449	1	0	5	0.006	0	0.01
.	19.01.15-23.45.03-1-227072	85	4	4	1	0	0	676	3	3	0	0	NA	NA	NA	30	31	167	171	506	81	151	444	0	3	6	0	0.018	0.012
.	19.01.15-23.45.05-1-227075	31	1	1	0	0	0	0	0	0	0	0	NA	NA	NA	8	10	166	166	491	0	0	0	0	0	4	0	0	0.008
.	19.01.15-23.45.08-1-227081	176	13	13	2	0	1	706	12	12	0	0	NA	NA	NA	40	55	176	174	518	90	154	462	42	16	7	0.239	0.092	0.014
.	19.01.15-23.45.08-1-227082	62	3	3	1	0	1	301	2	2	0	0	NA	NA	NA	17	10	165	164	494	37	62	202	0	0	3	0	0	0.006
.	19.01.15-23.45.17-1-227086	148	14	14	0	0	0	715	13	13	0	0	NA	NA	NA	53	64	172	172	533	90	152	473	14	15	20	0.081	0.087	0.038
.	19.01.15-23.45.20-1-227087	239	27	27	11	0	9	723	25	25	0	0	NA	NA	NA	67	70	175	178	530	89	158	476	50	20	33	0.286	0.112	0.062
.	19.01.15-23.45.20-1-227088	63	4	4	1	0	0	668	3	3	0	0	NA	NA	NA	20	23	169	174	493	80	153	435	5	6	2	0.03	0.034	0.004
.	19.01.15-23.45.20-1-227089	92	7	7	2	0	0	688	5	5	0	0	NA	NA	NA	26	33	164	172	510	82	151	455	9	2	9	0.055	0.012	0.018
.	19.01.15-23.45.21-1-227090	370	30	30	6	0	4	733	26	26	0	0	NA	NA	NA	105	83	174	179	543	90	162	481	80	6	33	0.46	0.034	0.061
.	19.01.15-23.45.24-1-227091	96	4	4	1	0	1	695	2	2	0	0	NA	NA	NA	38	47	169	173	518	85	152	458	6	0	2	0.036	0	0.004
.	19.01.15-23.45.36-1-227093	89	5	5	1	0	1	683	2	2	0	0	NA	NA	NA	33	34	170	172	505	85	153	445	8	4	7	0.047	0.023	0.014
.	19.01.15-23.45.40-1-227097	34	1	1	0	0	0	0	0	0	0	0	NA	NA	NA	20	4	164	164	489	0	0	0	2	0	0	0.012	0	0
.	19.01.15-23.45.43-1-227098	59	3	3	1	0	1	100	2	2	0	0	NA	NA	NA	20	12	167	167	491	12	27	61	1	0	4	0.006	0	0.008
.	19.01.15-23.45.44-1-227099	127	16	16	4	0	4	683	12	12	0	0	NA	NA	NA	34	36	172	170	507	85	150	448	5	15	19	0.029	0.088	0.037
.	19.01.15-23.45.46-1-227100	118	7	7	2	0	0	697	6	6	0	0	NA	NA	NA	46	44	172	171	514	85	155	457	15	0	11	0.087	0	0.021
.	19.01.15-23.45.46-1-227101	87	4	4	1	0	1	676	3	3	0	0	NA	NA	NA	31	28	169	170	502	84	151	441	1	0	7	0.006	0	0.014
.	19.01.15-23.45.51-1-227108	91	12	12	4	0	3	675	9	9	0	0	NA	NA	NA	37	24	167	167	503	84	145	446	20	4	17	0.12	0.024	0.034
.	19.01.15-23.45.53-1-227110	61	4	4	0	0	0	676	3	3	0	0	NA	NA	NA	21	23	169	165	502	83	149	444	7	7	7	0.041	0.042	0.014
.	19.01.15-23.45.54-1-227128	62	3	3	0	0	0	670	2	2	0	0	NA	NA	NA	26	21	169	166	499	83	146	441	2	1	2	0.012	0.006	0.004
.	19.01.15-23.46.02-1-227133	174	24	24	4	0	4	693	21	21	0	0	NA	NA	NA	45	42	172	173	510	88	154	451	39	13	45	0.227	0.075	0.088
.	19.01.15-23.46.09-1-227137	154	13	13	6	0	4	691	12	12	0	0	NA	NA	NA	49	44	167	173	517	83	154	454	9	25	21	0.054	0.145	0.041
.	19.01.15-23.46.10-1-227138	92	6	6	3	0	2	698	5	5	0	0	NA	NA	NA	28	42	171	169	515	87	150	461	2	9	11	0.012	0.053	0.021
.	19.01.15-23.46.13-1-227139	65	5	5	2	0	1	672	3	3	0	0	NA	NA	NA	30	25	171	168	499	85	149	438	3	4	11	0.018	0.024	0.022
.	19.01.15-23.46.13-1-227140	89	4	4	1	0	1	682	3	3	0	0	NA	NA	NA	21	30	168	171	504	82	151	449	3	3	10	0.018	0.018	0.02
.	19.01.15-23.46.14-1-227141	92	5	5	0	0	0	681	4	4	0	0	NA	NA	NA	24	32	168	168	509	82	151	448	3	4	10	0.018	0.024	0.02
.	19.01.15-23.46.16-1-227142	37	1	1	0	0	0	0	0	0	0	0	NA	NA	NA	7	14	164	165	498	0	0	0	0	0	2	0	0	0.004
.	19.01.15-23.46.21-1-227143	145	13	13	4	0	3	687	12	12	0	0	NA	NA	NA	44	34	172	172	503	88	156	443	26	3	8	0.151	0.017	0.016
.	19.01.15-23.46.21-1-227144	125	10	10	2	0	2	689	9	9	0	0	NA	NA	NA	37	33	166	172	508	84	157	448	16	6	8	0.096	0.035	0.016
.	19.01.15-23.46.29-1-227146	66	3	3	0	0	0	674	1	1	0	0	NA	NA	NA	26	27	165	172	503	82	152	440	0	4	3	0	0.023	0.006
.	19.01.15-23.46.30-1-227147	34	1	1	0	0	0	0	0	0	0	0	NA	NA	NA	16	6	165	164	490	0	0	0	0	1	0	0	0.006	0
.	19.01.15-23.46.31-1-227148	152	9	9	5	0	3	696	8	8	0	0	NA	NA	NA	33	47	170	171	519	85	149	462	15	14	6	0.088	0.082	0.012
.	19.01.15-23.46.32-1-227149	117	10	10	4	0	3	677	9	9	0	0	NA	NA	NA	31	29	168	164	510	85	141	451	6	11	16	0.036	0.067	0.031
.	19.01.15-23.46.33-1-227150	33	1	1	0	0	0	0	0	0	0	0	NA	NA	NA	10	9	164	164	494	0	0	0	0	1	0	0	0.006	0
.	19.01.15-23.46.35-1-227157	122	8	8	3	0	2	695	6	6	0	0	NA	NA	NA	31	39	170	174	508	88	155	452	14	2	12	0.082	0.011	0.024
.	19.01.15-23.46.41-1-227161	90	7	7	1	0	1	683	5	5	0	0	NA	NA	NA	36	36	169	166	514	85	147	451	5	10	8	0.03	0.06	0.016
.	19.01.15-23.46.43-1-227162	93	6	6	1	0	1	690	5	5	0	0	NA	NA	NA	33	45	170	176	512	80	157	453	8	0	3	0.047	0	0.006
.	19.01.15-23.46.44-1-227163	174	29	29	5	0	4	696	26	26	0	0	NA	NA	NA	54	40	173	172	508	88	157	451	57	2	23	0.329	0.012	0.045
.	19.01.15-23.46.46-1-227165	92	12	12	4	0	3	683	8	8	0	0	NA	NA	NA	30	39	170	173	509	82	154	447	4	2	18	0.024	0.012	0.035
.	19.01.15-23.46.46-1-227166	97	3	3	0	0	0	684	2	2	0	0	NA	NA	NA	28	35	170	172	506	83	153	448	2	0	7	0.012	0	0.014
.	19.01.15-23.46.56-1-227192	88	6	6	6	0	5	690	5	5	0	0	NA	NA	NA	34	37	174	171	505	89	153	448	5	8	11	0.029	0.047	0.022
.	19.01.15-23.46.56-1-227195	146	10	10	3	0	3	686	9	9	0	0	NA	NA	NA	36	31	171	171	502	87	153	446	21	3	17	0.123	0.018	0.034
.	19.01.15-23.47.00-1-227196	120	17	17	4	0	4	680	15	15	0	0	NA	NA	NA	36	30	169	167	507	84	148	448	16	5	31	0.095	0.03	0.061
.	19.01.15-23.47.03-1-227199	86	5	5	2	0	2	677	4	4	0	0	NA	NA	NA	26	24	169	171	497	83	155	439	4	0	7	0.024	0	0.014
.	19.01.15-23.47.10-1-227206	150	8	8	3	0	3	703	6	6	0	0	NA	NA	NA	49	52	172	171	522	85	150	468	23	2	7	0.134	0.012	0.013
.	19.01.15-23.47.12-1-227207	64	3	3	1	0	1	670	2	2	0	0	NA	NA	NA	27	17	164	168	498	83	146	441	0	3	4	0	0.018	0.008
.	19.01.15-23.47.17-1-227211	124	10	10	2	0	1	687	8	8	0	0	NA	NA	NA	44	43	172	170	514	81	149	457	7	8	14	0.041	0.047	0.027
.	19.01.15-23.47.18-1-227212	34	1	1	0	0	0	0	0	0	0	0	NA	NA	NA	8	10	166	164	493	0	0	0	0	0	2	0	0	0.004
.	19.01.15-23.47.21-1-227213	32	1	1	0	0	0	0	0	0	0	0	NA	NA	NA	7	14	164	165	498	0	0	0	0	0	0	0	0	0
.	19.01.15-23.47.21-1-227214	60	3	3	1	0	1	102	2	2	0	0	NA	NA	NA	14	24	168	167	502	12	21	69	4	3	0	0.024	0.018	0
.	19.01.15-23.47.23-1-227215	64	2	2	0	0	0	347	1	1	0	0	NA	NA	NA	17	15	166	167	495	48	80	219	0	0	4	0	0	0.008
.	19.01.15-23.47.23-1-227216	34	1	1	0	0	0	0	0	0	0	0	NA	NA	NA	13	12	165	164	496	0	0	0	0	0	0	0	0	0
.	19.01.15-23.47.26-1-227217	59	2	2	1	0	1	675	1	1	0	0	NA	NA	NA	23	24	168	170	499	80	153	442	0	0	4	0	0	0.008
.	19.01.15-23.47.28-1-227218	150	14	14	2	0	1	689	13	13	0	0	NA	NA	NA	41	37	169	167	514	84	150	455	18	5	15	0.107	0.03	0.029
.	19.01.15-23.47.28-1-227219	66	2	2	1	0	1	455	1	1	0	0	NA	NA	NA	27	13	164	166	496	53	111	291	2	0	0	0.012	0	0
.	19.01.15-23.47.33-1-227220	117	5	5	2	0	2	682	4	4	0	0	NA	NA	NA	43	39	170	171	511	82	150	450	0	4	7	0	0.023	0.014
.	19.01.15-23.47.33-1-227221	59	3	3	0	0	0	683	2	2	0	0	NA	NA	NA	22	35	170	171	507	83	155	445	4	0	0	0.024	0	0
.	19.01.15-23.47.34-1-227222	88	6	6	1	0	1	672	5	5	0	0	NA	NA	NA	21	21	166	168	500	82	149	441	4	2	7	0.024	0.012	0.014
.	19.01.15-23.47.36-1-227223	33	1	1	0	0	0	0	0	0	0	0	NA	NA	NA	13	11	164	165	495	0	0	0	0	0	1	0	0	0.002
.	19.01.15-23.47.38-1-227225	60	2	2	0	0	0	676	1	1	0	0	NA	NA	NA	27	33	169	171	506	81	149	446	0	7	2	0	0.041	0.004
.	19.01.15-23.47.38-1-227226	115	26	26	10	0	8	684	22	22	0	0	NA	NA	NA	26	32	172	167	506	87	148	449	19	8	36	0.11	0.048	0.071
.	19.01.15-23.47.40-1-227230	31	1	1	0	0	0	0	0	0	0	0	NA	NA	NA	4	6	163	164	492	0	0	0	0	0	1	0	0	0.002
.	19.01.15-23.47.41-1-227231	59	2	2	1	0	1	676	1	1	0	0	NA	NA	NA	18	20	168	168	497	82	153	441	0	0	2	0	0	0.004
.	19.01.15-23.47.42-1-227232	140	14	14	3	0	3	682	12	12	0	0	NA	NA	NA	46	35	167	168	513	79	152	451	14	4	16	0.084	0.024	0.031
.	19.01.15-23.47.49-1-227238	91	7	7	1	0	1	684	5	5	0	0	NA	NA	NA	25	34	171	172	504	83	153	448	2	2	19	0.012	0.012	0.038
.	19.01.15-23.47.52-1-227241	113	9	9	3	0	3	688	7	7	0	0	NA	NA	NA	36	37	166	169	515	81	150	457	17	6	24	0.102	0.036	0.047
.	19.01.15-23.47.53-1-227258	84	4	4	1	0	1	682	3	3	0	0	NA	NA	NA	27	31	166	172	506	82	152	448	0	4	11	0	0.023	0.022
.	19.01.15-23.47.53-1-227260	33	1	1	1	0	1	0	0	0	0	0	NA	NA	NA	7	3	163	163	490	0	0	0	0	0	2	0	0	0.004
.	19.01.15-23.47.55-1-227262	129	9	9	4	0	3	685	8	8	0	0	NA	NA	NA	43	39	172	173	507	86	152	447	11	0	17	0.064	0	0.034
.	19.01.15-23.47.55-1-227263	148	12	12	2	0	2	700	11	11	0	0	NA	NA	NA	54	63	180	176	520	91	156	453	23	1	15	0.128	0.006	0.029
.	19.01.15-23.47.56-1-227264	63	3	3	1	0	1	396	2	2	0	0	NA	NA	NA	22	16	167	166	496	57	88	251	6	0	0	0.036	0	0
.	19.01.15-23.48.08-1-227272	34	1	1	0	0	0	0	0	0	0	0	NA	NA	NA	12	15	167	167	494	0	0	0	0	0	0	0	0	0
.	19.01.15-23.48.10-1-227273	91	4	4	1	0	0	682	3	3	0	0	NA	NA	NA	32	43	172	172	512	84	152	446	7	2	6	0.041	0.012	0.012
.	19.01.15-23.48.14-1-227274	92	8	8	4	0	4	685	3	3	0	0	NA	NA	NA	27	37	174	169	507	87	150	448	21	7	5	0.121	0.041	0.01
.	19.01.15-23.48.16-1-227275	63	4	4	0	0	0	671	3	3	0	0	NA	NA	NA	17	16	167	164	498	81	147	443	0	0	12	0	0	0.024
.	19.01.15-23.48.22-1-227276	67	4	4	2	0	2	676	3	3	0	0	NA	NA	NA	23	29	167	170	505	83	149	444	6	3	1	0.036	0.018	0.002
.	19.01.15-23.48.22-1-227277	95	5	5	2	0	2	681	4	4	0	0	NA	NA	NA	40	32	171	170	504	86	152	443	0	6	10	0	0.035	0.02
.	19.01.15-23.48.23-1-227278	155	10	10	1	0	1	684	8	8	0	0	NA	NA	NA	56	37	170	169	511	85	148	451	16	7	22	0.094	0.041	0.043
.	19.01.15-23.48.26-1-227279	96	7	7	3	0	2	675	6	6	0	0	NA	NA	NA	41	30	171	171	501	84	155	436	14	6	14	0.082	0.035	0.028
.	19.01.15-23.48.28-1-227280	152	17	17	3	0	3	705	13	13	0	0	NA	NA	NA	40	49	167	172	523	84	156	465	11	15	30	0.066	0.087	0.057
.	19.01.15-23.48.29-1-227281	274	21	21	2	0	2	718	18	18	0	0	NA	NA	NA	79	74	174	174	539	90	151	477	39	6	30	0.224	0.034	0.056
.	19.01.15-23.48.33-1-227282	36	1	1	0	0	0	0	0	0	0	0	NA	NA	NA	7	7	165	164	491	0	0	0	0	0	1	0	0	0.002
.	19.01.15-23.48.36-1-227287	96	5	5	0	0	0	693	4	4	0	0	NA	NA	NA	22	29	169	168	505	87	153	453	18	2	2	0.107	0.012	0.004
.	19.01.15-23.48.38-1-227288	63	3	3	0	0	0	683	2	2	0	0	NA	NA	NA	22	31	167	174	503	82	154	447	3	5	0	0.018	0.029	0
.	19.01.15-23.48.39-1-227289	88	5	5	0	0	0	679	4	4	0	0	NA	NA	NA	19	25	167	169	502	81	154	444	0	7	6	0	0.041	0.012
.	19.01.15-23.48.40-1-227293	64	2	2	0	0	0	254	0	0	0	0	NA	NA	NA	20	10	164	168	491	29	58	167	4	0	0	0.024	0	0
.	19.01.15-23.48.47-1-227297	67	2	2	0	0	0	669	1	1	0	0	NA	NA	NA	31	28	168	168	505	81	147	441	0	2	3	0	0.012	0.006
.	19.01.15-23.48.49-1-227299	151	6	6	1	0	1	675	5	5	0	0	NA	NA	NA	61	34	171	170	506	87	148	440	14	4	6	0.082	0.024	0.012
.	19.01.15-23.48.51-1-227303	96	10	10	3	0	3	678	8	8	0	0	NA	NA	NA	27	28	168	170	503	83	152	443	2	6	14	0.012	0.035	0.028
.	19.01.15-23.48.53-1-227321	64	2	2	0	0	0	200	1	1	0	0	NA	NA	NA	18	23	166	167	503	25	44	131	0	7	1	0	0.042	0.002
.	19.01.15-23.48.56-1-227325	62	3	3	1	0	0	674	2	2	0	0	NA	NA	NA	27	26	169	166	504	85	147	442	0	0	10	0	0	0.02
.	19.01.15-23.48.57-1-227326	95	16	16	6	0	5	680	13	13	0	0	NA	NA	NA	35	29	170	170	502	88	150	442	9	3	24	0.053	0.018	0.048
.	19.01.15-23.48.59-1-227328	61	3	3	1	0	0	669	2	2	0	0	NA	NA	NA	22	22	165	166	504	80	146	443	0	0	11	0	0	0.022
.	19.01.15-23.49.02-1-227329	148	5	5	3	0	1	694	4	4	0	0	NA	NA	NA	53	49	174	173	515	87	154	453	21	1	13	0.121	0.006	0.025
.	19.01.15-23.49.03-1-227332	94	16	16	4	0	4	680	14	14	0	0	NA	NA	NA	17	23	164	168	504	81	152	447	26	4	10	0.159	0.024	0.02
.	19.01.15-23.49.12-1-227339	87	13	13	2	0	1	673	12	12	0	0	NA	NA	NA	20	26	167	169	503	79	152	442	2	1	23	0.012	0.006	0.046
.	19.01.15-23.49.13-1-227340	62	2	2	0	0	0	677	1	1	0	0	NA	NA	NA	18	23	171	166	499	83	147	447	8	0	0	0.047	0	0
.	19.01.15-23.49.15-1-227341	210	33	33	9	0	7	699	28	28	0	0	NA	NA	NA	64	53	176	174	516	89	156	454	59	25	33	0.335	0.144	0.064
.	19.01.15-23.49.16-1-227342	117	11	11	4	0	2	691	10	10	0	0	NA	NA	NA	35	45	172	175	511	85	156	450	18	10	9	0.105	0.057	0.018
.	19.01.15-23.49.18-1-227346	33	1	1	0	0	0	0	0	0	0	0	NA	NA	NA	11	12	167	164	494	0	0	0	0	0	4	0	0	0.008
.	19.01.15-23.49.21-1-227348	60	2	2	0	0	0	666	1	1	0	0	NA	NA	NA	26	21	172	168	494	84	153	429	3	0	3	0.017	0	0.006
.	19.01.15-23.49.30-1-227349	93	6	6	1	0	1	692	5	5	0	0	NA	NA	NA	33	39	168	167	517	83	152	457	7	4	12	0.042	0.024	0.023
.	19.01.15-23.49.32-1-227350	61	2	2	0	0	0	451	1	1	0	0	NA	NA	NA	23	17	170	164	496	57	92	302	0	0	6	0	0	0.012
.	19.01.15-23.49.33-1-227351	101	9	9	5	0	3	681	8	8	0	0	NA	NA	NA	34	27	171	166	503	87	149	445	10	6	19	0.058	0.036	0.038
.	19.01.15-23.49.35-1-227352	91	9	9	1	0	1	685	7	7	0	0	NA	NA	NA	47	38	175	171	505	86	156	443	6	2	10	0.034	0.012	0.02
.	19.01.15-23.49.36-1-227353	94	8	8	4	0	4	679	7	7	0	0	NA	NA	NA	23	28	167	167	507	84	149	446	10	0	15	0.06	0	0.03
.	19.01.15-23.49.40-1-227357	85	7	7	1	0	1	674	6	6	0	0	NA	NA	NA	35	27	170	165	505	80	149	445	4	0	13	0.024	0	0.026
.	19.01.15-23.49.44-1-227358	32	1	1	0	0	0	0	0	0	0	0	NA	NA	NA	12	10	165	166	492	0	0	0	0	0	1	0	0	0.002
.	19.01.15-23.49.45-1-227359	91	6	6	2	0	2	680	3	3	0	0	NA	NA	NA	29	31	171	168	505	88	150	442	4	7	5	0.023	0.042	0.01
.	19.01.15-23.49.48-1-227363	90	6	6	0	0	0	670	5	5	0	0	NA	NA	NA	39	25	166	168	504	83	151	436	3	3	10	0.018	0.018	0.02
.	19.01.15-23.49.54-1-227384	65	4	4	1	0	1	676	3	3	0	0	NA	NA	NA	30	30	170	167	506	82	147	447	6	4	2	0.035	0.024	0.004
.	19.01.15-23.49.58-1-227390	177	14	14	5	0	3	705	13	13	0	0	NA	NA	NA	60	63	175	175	526	87	155	463	12	3	28	0.069	0.017	0.053
.	19.01.15-23.49.58-1-227391	61	3	3	0	0	0	676	2	2	0	0	NA	NA	NA	17	24	166	170	501	82	153	441	2	6	3	0.012	0.035	0.006
.	19.01.15-23.49.59-1-227393	148	21	21	5	0	3	704	16	16	0	0	NA	NA	NA	48	49	170	174	518	85	154	465	46	12	20	0.271	0.069	0.039
.	19.01.15-23.50.01-1-227396	95	6	6	2	0	1	687	5	5	0	0	NA	NA	NA	35	37	173	173	504	90	154	443	5	0	16	0.029	0	0.032
.	19.01.15-23.50.04-1-227404	92	7	7	2	0	2	680	6	6	0	0	NA	NA	NA	30	32	173	167	505	84	147	449	24	0	6	0.139	0	0.012
.	19.01.15-23.50.07-1-227406	120	12	12	4	0	2	689	11	11	0	0	NA	NA	NA	38	43	168	171	517	82	152	455	11	14	10	0.065	0.082	0.019
.	19.01.15-23.50.07-1-227408	32	1	1	0	0	0	0	0	0	0	0	NA	NA	NA	13	11	165	165	494	0	0	0	0	2	0	0	0.012	0
.	19.01.15-23.50.10-1-227409	66	8	8	3	0	3	670	7	7	0	0	NA	NA	NA	27	27	168	174	498	83	153	434	7	0	10	0.042	0	0.02
.	19.01.15-23.50.10-1-227410	120	15	15	6	0	4	691	14	14	0	0	NA	NA	NA	44	43	173	168	515	87	150	454	19	10	35	0.11	0.06	0.068
.	19.01.15-23.50.13-1-227411	33	1	1	0	0	0	0	0	0	0	0	NA	NA	NA	9	7	164	163	493	0	0	0	0	0	1	0	0	0.002
.	19.01.15-23.50.17-1-227412	60	2	2	1	0	1	678	1	1	0	0	NA	NA	NA	18	22	168	170	497	83	153	442	1	0	3	0.006	0	0.006
.	19.01.15-23.50.20-1-227413	32	1	1	0	0	0	0	0	0	0	0	NA	NA	NA	7	13	166	167	493	0	0	0	0	0	3	0	0	0.006
.	19.01.15-23.50.22-1-227414	148	15	15	4	0	3	684	14	14	0	0	NA	NA	NA	53	33	169	167	510	84	149	451	20	8	34	0.118	0.048	0.067
.	19.01.15-23.50.24-1-227415	61	4	4	1	0	0	673	3	3	0	0	NA	NA	NA	29	29	171	165	506	86	140	447	0	4	5	0	0.024	0.01
.	19.01.15-23.50.26-1-227416	58	2	2	0	0	0	670	1	1	0	0	NA	NA	NA	28	18	165	166	500	83	147	440	0	6	0	0	0.036	0
.	19.01.15-23.50.30-1-227417	88	6	6	2	0	2	685	5	5	0	0	NA	NA	NA	32	34	171	170	506	84	152	449	4	7	6	0.023	0.041	0.012
.	19.01.15-23.50.32-1-227418	88	7	7	1	0	0	670	6	6	0	0	NA	NA	NA	31	28	170	168	503	80	152	438	0	4	13	0	0.024	0.026
.	19.01.15-23.50.34-1-227419	120	10	10	3	0	3	693	8	8	0	0	NA	NA	NA	37	45	171	173	514	83	157	453	14	18	13	0.082	0.104	0.025
.	19.01.15-23.50.38-1-227425	101	7	7	5	0	4	677	6	6	0	0	NA	NA	NA	26	28	167	169	505	81	150	446	0	2	13	0	0.012	0.026
.	19.01.15-23.50.40-1-227429	95	5	5	2	0	2	679	4	4	0	0	NA	NA	NA	32	29	171	167	504	85	150	444	0	14	18	0	0.084	0.036
.	19.01.15-23.50.40-1-227430	65	7	7	2	0	2	675	6	6	0	0	NA	NA	NA	30	30	173	168	502	89	148	438	9	6	3	0.052	0.036	0.006
.	19.01.15-23.50.42-1-227431	35	1	1	1	0	1	0	0	0	0	0	NA	NA	NA	7	14	165	164	498	0	0	0	0	0	1	0	0	0.002
.	19.01.15-23.50.46-1-227432	33	1	1	1	0	1	0	0	0	0	0	NA	NA	NA	13	7	164	165	491	0	0	0	0	0	2	0	0	0.004
.	19.01.15-23.50.48-1-227436	30	1	1	0	0	0	0	0	0	0	0	NA	NA	NA	8	7	164	167	489	0	0	0	0	0	1	0	0	0.002
.	19.01.15-23.50.48-1-227437	63	2	2	0	0	0	444	1	1	0	0	NA	NA	NA	17	15	166	169	493	59	98	287	0	0	2	0	0	0.004
.	19.01.15-23.50.50-1-227440	229	16	16	7	0	4	730	15	15	0	0	NA	NA	NA	54	74	178	175	534	94	157	479	28	9	13	0.157	0.051	0.024
.	19.01.15-23.50.55-1-227461	131	6	6	1	0	0	687	4	4	0	0	NA	NA	NA	32	39	173	171	508	87	153	447	0	10	14	0	0.058	0.028
.	19.01.15-23.50.56-1-227463	95	4	4	1	0	1	680	3	3	0	0	NA	NA	NA	39	35	172	170	506	85	152	443	0	2	11	0	0.012	0.022
.	19.01.15-23.50.56-1-227464	94	3	3	1	0	1	681	2	2	0	0	NA	NA	NA	25	29	172	169	501	86	153	442	2	0	13	0.012	0	0.026
.	19.01.15-23.51.00-1-227466	212	17	17	9	0	6	717	16	16	0	0	NA	NA	NA	72	69	181	174	527	97	155	465	40	1	35	0.221	0.006	0.066
.	19.01.15-23.51.00-1-227467	36	1	1	0	0	0	0	0	0	0	0	NA	NA	NA	10	9	166	165	491	0	0	0	0	0	0	0	0	0
.	19.01.15-23.51.00-1-227468	92	6	6	4	0	4	692	4	4	0	0	NA	NA	NA	25	33	165	169	512	83	153	456	1	5	12	0.006	0.03	0.023
.	19.01.15-23.51.01-1-227469	121	9	9	1	0	0	683	8	8	0	0	NA	NA	NA	34	27	165	170	505	82	151	450	9	10	7	0.055	0.059	0.014
.	19.01.15-23.51.02-1-227472	140	12	12	0	0	0	692	11	11	0	0	NA	NA	NA	59	50	175	171	517	89	149	454	19	11	22	0.109	0.064	0.043
.	19.01.15-23.51.12-1-227479	119	9	9	3	0	1	698	7	7	0	0	NA	NA	NA	41	51	174	173	517	86	154	458	3	17	6	0.017	0.098	0.012
.	19.01.15-23.51.15-1-227480	68	5	5	3	0	2	675	4	4	0	0	NA	NA	NA	21	23	170	169	497	81	150	444	12	2	1	0.071	0.012	0.002
.	19.01.15-23.51.15-1-227481	62	2	2	0	0	0	681	1	1	0	0	NA	NA	NA	30	33	168	171	507	83	152	446	5	0	8	0.03	0	0.016
.	19.01.15-23.51.22-1-227485	125	12	12	4	0	3	685	10	10	0	0	NA	NA	NA	43	32	170	172	503	87	154	444	18	14	16	0.106	0.081	0.032
.	19.01.15-23.51.26-1-227487	63	6	6	0	0	0	665	4	4	0	0	NA	NA	NA	35	22	168	168	499	82	151	432	7	1	4	0.042	0.006	0.008
.	19.01.15-23.51.28-1-227488	141	12	12	3	0	2	682	11	11	0	0	NA	NA	NA	49	35	170	167	511	86	144	452	22	26	10	0.129	0.156	0.02
.	19.01.15-23.51.31-1-227489	38	1	1	1	0	1	0	0	0	0	0	NA	NA	NA	11	6	163	164	492	0	0	0	0	1	0	0	0.006	0
.	19.01.15-23.51.33-1-227490	96	7	7	2	0	2	691	6	6	0	0	NA	NA	NA	32	41	171	167	516	86	148	457	4	0	16	0.023	0	0.031
.	19.01.15-23.51.37-1-227491	95	10	10	3	0	2	681	8	8	0	0	NA	NA	NA	32	33	168	177	501	82	158	441	0	2	19	0	0.011	0.038
.	19.01.15-23.51.45-1-227495	93	14	14	6	0	4	683	13	13	0	0	NA	NA	NA	31	37	169	172	509	82	154	447	36	7	12	0.213	0.041	0.024
.	19.01.15-23.51.48-1-227499	62	2	2	0	0	0	673	1	1	0	0	NA	NA	NA	16	19	166	167	499	84	149	440	0	0	5	0	0	0.01
.	19.01.15-23.51.48-1-227500	112	7	7	1	0	1	693	6	6	0	0	NA	NA	NA	35	41	172	172	510	86	152	455	0	9	7	0	0.052	0.014
.	19.01.15-23.51.49-1-227502	65	2	2	1	0	1	675	0	0	0	0	NA	NA	NA	28	25	167	170	501	81	153	441	6	0	1	0.036	0	0.002
.	19.01.15-23.51.56-1-227526	66	3	3	0	0	0	671	2	2	0	0	NA	NA	NA	28	20	167	168	498	85	149	437	0	4	1	0	0.024	0.002
.	19.01.15-23.52.01-1-227528	37	1	1	0	0	0	0	0	0	0	0	NA	NA	NA	10	12	166	166	493	0	0	0	0	0	0	0	0	0
.	19.01.15-23.52.03-1-227531	59	3	3	0	0	0	298	2	2	0	0	NA	NA	NA	22	17	168	170	492	37	69	192	1	0	8	0.006	0	0.016
.	19.01.15-23.52.04-1-227533	33	1	1	0	0	0	0	0	0	0	0	NA	NA	NA	12	4	167	163	487	0	0	0	0	0	0	0	0	0
.	19.01.15-23.52.04-1-227534	35	1	1	0	0	0	0	0	0	0	0	NA	NA	NA	8	4	163	164	490	0	0	0	0	0	2	0	0	0.004
.	19.01.15-23.52.05-1-227535	57	2	2	0	0	0	252	1	1	0	0	NA	NA	NA	20	17	167	166	497	30	52	170	0	2	1	0	0.012	0.002
.	19.01.15-23.52.05-1-227537	216	25	25	3	0	1	730	23	23	0	0	NA	NA	NA	66	78	183	179	529	97	162	471	64	2	17	0.35	0.011	0.032
.	19.01.15-23.52.07-1-227538	35	1	1	1	0	1	0	0	0	0	0	NA	NA	NA	17	12	168	163	494	0	0	0	0	0	1	0	0	0.002
.	19.01.15-23.52.07-1-227539	59	2	2	1	0	1	399	1	1	0	0	NA	NA	NA	16	16	166	167	496	52	94	253	0	0	6	0	0	0.012
.	19.01.15-23.52.08-1-227540	142	10	10	4	0	4	696	8	8	0	0	NA	NA	NA	52	49	177	173	512	93	154	449	11	6	20	0.062	0.035	0.039
.	19.01.15-23.52.09-1-227541	57	2	2	1	0	1	53	1	1	0	0	NA	NA	NA	6	10	164	167	492	3	18	32	0	0	3	0	0	0.006
.	19.01.15-23.52.11-1-227542	180	12	12	2	0	2	698	9	9	0	0	NA	NA	NA	48	52	174	175	516	85	154	459	18	0	8	0.103	0	0.016
.	19.01.15-23.52.14-1-227543	66	4	4	0	0	0	674	2	2	0	0	NA	NA	NA	32	31	172	168	504	84	148	442	4	2	3	0.023	0.012	0.006
.	19.01.15-23.52.14-1-227544	128	12	12	2	0	1	690	10	10	0	0	NA	NA	NA	46	38	170	172	509	83	156	451	24	9	9	0.141	0.052	0.018
.	19.01.15-23.52.15-1-227545	66	4	4	0	0	0	679	3	3	0	0	NA	NA	NA	15	22	171	171	493	89	153	437	0	0	9	0	0	0.018
.	19.01.15-23.52.17-1-227546	32	1	1	0	0	0	0	0	0	0	0	NA	NA	NA	7	6	163	163	493	0	0	0	1	0	0	0.006	0	0
.	19.01.15-23.52.19-1-227547	31	1	1	0	0	0	0	0	0	0	0	NA	NA	NA	6	11	163	166	495	0	0	0	0	0	1	0	0	0.002
.	19.01.15-23.52.19-1-227548	34	1	1	0	0	0	0	0	0	0	0	NA	NA	NA	18	7	163	165	492	0	0	0	0	3	0	0	0.018	0
.	19.01.15-23.52.21-1-227549	36	1	1	0	0	0	0	0	0	0	0	NA	NA	NA	7	11	164	164	496	0	0	0	2	0	0	0.012	0	0
.	19.01.15-23.52.22-1-227550	93	5	5	0	0	0	690	4	4	0	0	NA	NA	NA	18	35	168	174	506	84	153	453	0	20	1	0	0.115	0.002
.	19.01.15-23.52.25-1-227551	172	17	17	6	0	4	708	15	15	0	0	NA	NA	NA	68	62	177	175	523	91	154	463	19	3	37	0.107	0.017	0.071
.	19.01.15-23.52.29-1-227552	65	3	3	1	0	1	668	2	2	0	0	NA	NA	NA	25	22	167	166	502	80	149	439	5	0	8	0.03	0	0.016
.	19.01.15-23.52.44-1-227557	122	10	10	1	0	1	697	9	9	0	0	NA	NA	NA	51	52	173	173	519	88	153	456	7	7	6	0.04	0.04	0.012
.	19.01.15-23.52.45-1-227559	89	5	5	2	0	1	674	4	4	0	0	NA	NA	NA	36	22	169	166	500	85	149	440	0	8	5	0	0.048	0.01
.	19.01.15-23.52.56-1-227585	116	7	7	2	0	2	683	6	6	0	0	NA	NA	NA	27	33	174	167	505	86	152	445	15	0	9	0.086	0	0.018
.	19.01.15-23.53.01-1-227587	33	1	1	0	0	0	0	0	0	0	0	NA	NA	NA	12	6	163	164	492	0	0	0	0	2	0	0	0.012	0
.	19.01.15-23.53.02-1-227600	94	9	9	2	0	2	683	7	7	0	0	NA	NA	NA	19	28	168	170	503	84	153	446	3	2	15	0.018	0.012	0.03
.	19.01.15-23.53.05-1-227604	86	9	9	3	0	2	692	8	8	0	0	NA	NA	NA	27	40	173	169	511	86	152	454	21	5	5	0.121	0.03	0.01
.	19.01.15-23.53.08-1-227606	32	1	1	1	0	1	0	0	0	0	0	NA	NA	NA	9	10	164	167	492	0	0	0	0	0	3	0	0	0.006
.	19.01.15-23.53.16-1-227611	82	6	6	1	0	1	673	4	4	0	0	NA	NA	NA	22	22	168	170	497	82	151	440	0	0	14	0	0	0.028
.	19.01.15-23.53.16-1-227612	38	1	1	0	0	0	0	0	0	0	0	NA	NA	NA	6	22	167	167	501	0	0	0	0	0	1	0	0	0.002
.	19.01.15-23.53.24-1-227616	68	2	2	0	0	0	500	0	0	0	0	NA	NA	NA	17	20	169	166	498	66	100	334	0	0	3	0	0	0.006
.	19.01.15-23.53.25-1-227617	93	11	11	1	0	0	680	9	9	0	0	NA	NA	NA	31	31	176	167	501	90	147	443	10	13	5	0.057	0.078	0.01
.	19.01.15-23.53.27-1-227618	119	6	6	2	0	1	671	4	4	0	0	NA	NA	NA	39	31	170	169	505	81	148	442	7	10	5	0.041	0.059	0.01
.	19.01.15-23.53.35-1-227619	93	7	7	4	0	3	675	6	6	0	0	NA	NA	NA	28	26	166	167	506	80	146	449	5	0	19	0.03	0	0.038
.	19.01.15-23.53.36-1-227620	89	7	7	1	0	1	664	6	6	0	0	NA	NA	NA	25	17	166	165	499	81	145	438	2	10	4	0.012	0.061	0.008
.	19.01.15-23.53.40-1-227624	120	6	6	1	0	1	692	5	5	0	0	NA	NA	NA	38	40	176	167	510	89	151	452	2	0	13	0.011	0	0.025
.	19.01.15-23.53.43-1-227625	231	16	16	4	0	1	722	14	14	0	0	NA	NA	NA	63	75	175	175	538	92	155	475	18	26	33	0.103	0.149	0.061
.	19.01.15-23.53.55-1-227652	149	24	24	8	0	7	696	23	23	0	0	NA	NA	NA	36	48	174	171	516	89	149	458	20	10	36	0.115	0.058	0.07
.	19.01.15-23.53.56-1-227654	148	13	13	5	0	3	697	11	11	0	0	NA	NA	NA	47	48	173	169	519	88	151	458	18	12	11	0.104	0.071	0.021
.	19.01.15-23.53.56-1-227655	63	4	4	0	0	0	672	3	3	0	0	NA	NA	NA	25	25	165	168	505	81	150	441	2	0	9	0.012	0	0.018
.	19.01.15-23.53.56-1-227656	119	6	6	1	0	1	691	5	5	0	0	NA	NA	NA	40	41	170	172	512	87	150	454	16	3	8	0.094	0.017	0.016
.	19.01.15-23.53.58-1-227658	29	1	1	0	0	0	0	0	0	0	0	NA	NA	NA	5	5	163	164	491	0	0	0	2	0	0	0.012	0	0
.	19.01.15-23.54.00-1-227659	69	2	2	0	0	0	660	0	0	0	0	NA	NA	NA	16	9	165	163	494	80	144	436	0	2	0	0	0.012	0
.	19.01.15-23.54.00-1-227660	124	6	6	2	0	2	685	5	5	0	0	NA	NA	NA	42	35	175	169	504	92	152	441	14	1	3	0.08	0.006	0.006
.	19.01.15-23.54.06-1-227665	91	4	4	0	0	0	696	3	3	0	0	NA	NA	NA	40	50	178	173	512	89	157	450	6	0	12	0.034	0	0.023
.	19.01.15-23.54.14-1-227666	34	1	1	0	0	0	0	0	0	0	0	NA	NA	NA	16	13	164	167	495	0	0	0	0	0	1	0	0	0.002
.	19.01.15-23.54.15-1-227667	62	2	2	1	0	0	674	1	1	0	0	NA	NA	NA	25	22	171	166	498	86	148	440	0	6	1	0	0.036	0.002
.	19.01.15-23.54.25-1-227669	62	3	3	0	0	0	672	2	2	0	0	NA	NA	NA	32	26	171	167	501	84	147	441	4	0	17	0.023	0	0.034
.	19.01.15-23.54.37-1-227670	92	13	13	5	0	5	671	10	10	0	0	NA	NA	NA	31	24	168	165	504	84	145	442	17	7	16	0.101	0.042	0.032
.	19.01.15-23.54.37-1-227671	152	18	18	3	0	3	714	17	17	0	0	NA	NA	NA	49	61	180	176	518	94	158	462	22	31	8	0.122	0.176	0.015
.	19.01.15-23.54.37-1-227672	144	13	13	6	0	5	692	12	12	0	0	NA	NA	NA	45	46	175	169	515	86	149	457	22	6	20	0.126	0.036	0.039
.	19.01.15-23.54.47-1-227678	145	7	7	2	0	2	696	5	5	0	0	NA	NA	NA	52	46	170	176	513	86	157	453	3	10	13	0.018	0.057	0.025
.	19.01.15-23.55.05-1-227708	90	5	5	1	0	1	674	3	3	0	0	NA	NA	NA	44	39	171	171	510	80	148	446	0	11	2	0	0.064	0.004
.	19.01.15-23.55.12-1-227710	116	10	10	2	0	2	680	8	8	0	0	NA	NA	NA	42	34	170	170	507	86	148	446	11	4	7	0.065	0.024	0.014
.	19.01.15-23.55.13-1-227711	31	1	1	0	0	0	0	0	0	0	0	NA	NA	NA	13	14	167	164	496	0	0	0	4	0	0	0.024	0	0
.	19.01.15-23.55.15-1-227716	31	1	1	0	0	0	0	0	0	0	0	NA	NA	NA	6	7	163	165	492	0	0	0	0	0	0	0	0	0
.	19.01.15-23.55.17-1-227717	122	8	8	2	0	1	684	7	7	0	0	NA	NA	NA	37	41	175	171	508	87	150	447	3	9	10	0.017	0.053	0.02
.	19.01.15-23.55.17-1-227718	155	11	11	2	0	2	707	7	7	0	0	NA	NA	NA	46	56	173	172	524	85	156	466	22	5	9	0.127	0.029	0.017
.	19.01.15-23.55.23-1-227722	62	2	2	0	0	0	606	1	1	0	0	NA	NA	NA	22	20	166	165	502	71	131	404	0	0	3	0	0	0.006
.	19.01.15-23.55.23-1-227723	59	3	3	1	0	1	662	2	2	0	0	NA	NA	NA	28	19	169	170	493	80	149	433	3	0	4	0.018	0	0.008
.	19.01.15-23.55.26-1-227724	96	8	8	2	0	2	691	7	7	0	0	NA	NA	NA	36	38	174	169	508	90	149	452	4	18	11	0.023	0.107	0.022
.	19.01.15-23.55.34-1-227725	34	1	1	0	0	0	0	0	0	0	0	NA	NA	NA	10	8	166	165	490	0	0	0	0	2	0	0	0.012	0
.	19.01.15-23.55.34-1-227726	166	17	17	6	0	5	694	15	15	0	0	NA	NA	NA	53	43	170	172	514	84	154	456	39	14	16	0.229	0.081	0.031
.	19.01.15-23.55.36-1-227728	67	4	4	3	0	3	666	2	2	0	0	NA	NA	NA	30	27	168	166	506	81	142	443	9	0	4	0.054	0	0.008
.	19.01.15-23.55.37-1-227729	98	13	13	6	0	6	684	12	12	0	0	NA	NA	NA	40	34	170	171	506	84	151	449	27	6	4	0.159	0.035	0.008
.	19.01.15-23.55.37-1-227730	148	13	13	4	0	4	686	11	11	0	0	NA	NA	NA	55	41	167	170	517	83	150	453	12	16	8	0.072	0.094	0.015
.	19.01.15-23.55.39-1-227731	91	7	7	4	0	3	672	6	6	0	0	NA	NA	NA	28	21	166	166	502	80	148	444	7	3	7	0.042	0.018	0.014
.	19.01.15-23.55.40-1-227735	33	1	1	0	0	0	0	0	0	0	0	NA	NA	NA	11	9	165	163	494	0	0	0	2	0	0	0.012	0	0
.	19.01.15-23.55.42-1-227736	57	4	4	2	0	1	674	3	3	0	0	NA	NA	NA	27	26	170	170	499	85	154	435	11	0	2	0.065	0	0.004
.	19.01.15-23.55.45-1-227737	35	1	1	0	0	0	0	0	0	0	0	NA	NA	NA	11	12	165	167	493	0	0	0	0	0	2	0	0	0.004
.	19.01.15-23.55.49-1-227742	60	2	2	1	0	1	0	1	1	0	0	NA	NA	NA	13	16	169	167	493	0	0	0	1	0	4	0.006	0	0.008
.	19.01.15-23.55.50-1-227744	92	4	4	0	0	0	680	3	3	0	0	NA	NA	NA	40	39	170	170	512	84	149	447	1	2	4	0.006	0.012	0.008
.	19.01.15-23.55.52-1-227747	115	10	10	1	0	1	686	8	8	0	0	NA	NA	NA	53	37	168	171	511	83	152	451	21	11	12	0.125	0.064	0.023
.	19.01.15-23.55.53-1-227764	87	3	3	0	0	0	682	2	2	0	0	NA	NA	NA	20	29	170	166	506	83	147	452	0	1	3	0	0.006	0.006
.	19.01.15-23.55.58-1-227769	234	18	18	3	0	3	721	15	15	0	0	NA	NA	NA	61	74	176	177	534	89	158	474	32	22	14	0.182	0.124	0.026
.	19.01.15-23.55.59-1-227770	172	11	11	3	0	1	689	10	10	0	0	NA	NA	NA	45	36	168	170	511	84	151	454	21	6	14	0.125	0.035	0.027
.	19.01.15-23.56.01-1-227771	114	19	19	4	0	2	690	18	18	0	0	NA	NA	NA	27	38	171	168	512	87	152	451	12	3	44	0.07	0.018	0.086
.	19.01.15-23.56.04-1-227775	61	5	5	0	0	0	670	4	4	0	0	NA	NA	NA	37	24	167	165	505	81	146	443	8	2	2	0.048	0.012	0.004
.	19.01.15-23.56.08-1-227777	172	21	21	6	0	6	698	18	18	0	0	NA	NA	NA	59	47	170	173	517	85	152	461	29	13	33	0.171	0.075	0.064
.	19.01.15-23.56.08-1-227778	63	3	3	1	0	1	664	2	2	0	0	NA	NA	NA	31	22	166	165	504	80	145	439	0	3	5	0	0.018	0.01
.	19.01.15-23.56.10-1-227779	64	2	2	1	0	1	671	1	1	0	0	NA	NA	NA	32	23	168	167	501	82	149	440	4	0	1	0.024	0	0.002
.	19.01.15-23.56.17-1-227780	93	6	6	1	0	1	684	5	5	0	0	NA	NA	NA	37	37	169	169	512	82	151	451	8	0	12	0.047	0	0.023
.	19.01.15-23.56.21-1-227781	33	1	1	1	0	1	0	0	0	0	0	NA	NA	NA	14	9	167	164	491	0	0	0	0	0	2	0	0	0.004
.	19.01.15-23.56.26-1-227783	62	2	2	1	0	1	669	1	1	0	0	NA	NA	NA	22	17	167	166	497	82	150	437	0	0	4	0	0	0.008
.	19.01.15-23.56.27-1-227784	90	3	3	0	0	0	668	1	1	0	0	NA	NA	NA	34	23	169	168	499	82	149	437	7	0	0	0.041	0	0
.	19.01.15-23.56.29-1-227785	118	14	14	3	0	2	681	12	12	0	0	NA	NA	NA	37	33	170	170	506	83	152	446	17	7	21	0.1	0.041	0.042
.	19.01.15-23.56.30-1-227786	152	12	12	4	0	3	681	11	11	0	0	NA	NA	NA	41	33	168	170	508	80	151	450	5	6	27	0.03	0.035	0.053
.	19.01.15-23.56.38-1-227793	91	8	8	2	0	1	683	7	7	0	0	NA	NA	NA	48	33	168	173	505	81	155	447	17	0	8	0.101	0	0.016
.	19.01.15-23.56.40-1-227797	199	20	20	4	0	3	689	19	19	0	0	NA	NA	NA	61	48	173	176	512	87	154	448	37	4	38	0.214	0.023	0.074
.	19.01.15-23.56.41-1-227798	89	8	8	2	0	2	680	7	7	0	0	NA	NA	NA	19	22	167	167	501	83	152	445	1	4	13	0.006	0.024	0.026
.	19.01.15-23.56.42-1-227799	91	5	5	2	0	2	678	4	4	0	0	NA	NA	NA	20	21	167	170	497	83	153	442	6	0	14	0.036	0	0.028
.	19.01.15-23.56.44-1-227800	64	3	3	0	0	0	680	2	2	0	0	NA	NA	NA	23	28	166	169	506	82	149	449	0	0	11	0	0	0.022
.	19.01.15-23.56.48-1-227805	67	6	6	3	0	2	676	4	4	0	0	NA	NA	NA	22	27	165	170	505	80	150	446	11	1	3	0.067	0.006	0.006
.	19.01.15-23.56.56-1-227829	37	1	1	0	0	0	0	0	0	0	0	NA	NA	NA	14	13	163	166	497	0	0	0	0	0	1	0	0	0.002
.	19.01.15-23.57.00-1-227831	31	1	1	0	0	0	0	0	0	0	0	NA	NA	NA	12	8	163	166	492	0	0	0	0	2	0	0	0.012	0
.	19.01.15-23.57.00-1-227832	122	4	4	0	0	0	681	3	3	0	0	NA	NA	NA	43	35	171	170	507	85	151	445	15	0	6	0.088	0	0.012
.	19.01.15-23.57.00-1-227833	85	6	6	0	0	0	676	5	5	0	0	NA	NA	NA	35	30	166	170	507	80	149	447	10	0	10	0.06	0	0.02
.	19.01.15-23.57.00-1-227834	66	2	2	0	0	0	680	1	1	0	0	NA	NA	NA	28	31	172	167	505	84	149	447	0	8	3	0	0.048	0.006
.	19.01.15-23.57.01-1-227835	85	3	3	1	0	1	666	1	1	0	0	NA	NA	NA	40	25	172	167	499	87	148	431	5	1	2	0.029	0.006	0.004
.	19.01.15-23.57.02-1-227837	209	36	36	8	0	5	701	34	34	0	0	NA	NA	NA	72	60	178	174	521	92	153	456	60	16	37	0.337	0.092	0.071
.	19.01.15-23.57.02-1-227838	91	9	9	5	0	3	670	7	7	0	0	NA	NA	NA	34	22	167	168	500	80	151	439	8	8	10	0.048	0.048	0.02
.	19.01.15-23.57.16-1-227846	36	1	1	0	0	0	0	0	0	0	0	NA	NA	NA	6	11	166	167	491	0	0	0	0	0	1	0	0	0.002
.	19.01.15-23.57.19-1-227847	94	4	4	2	0	1	667	2	2	0	0	NA	NA	NA	42	26	168	166	505	81	143	443	6	12	0	0.036	0.072	0
.	19.01.15-23.57.28-1-227851	61	3	3	0	0	0	664	2	2	0	0	NA	NA	NA	24	18	166	167	498	78	149	437	3	0	4	0.018	0	0.008
.	19.01.15-23.57.28-1-227852	64	3	3	1	0	1	678	2	2	0	0	NA	NA	NA	23	29	169	169	504	82	152	444	0	0	7	0	0	0.014
.	19.01.15-23.57.29-1-227853	60	2	2	1	0	1	155	1	1	0	0	NA	NA	NA	19	18	166	164	501	14	38	103	0	0	2	0	0	0.004
.	19.01.15-23.57.29-1-227854	60	2	2	0	0	0	662	1	1	0	0	NA	NA	NA	37	15	165	168	495	82	150	430	2	0	2	0.012	0	0.004
.	19.01.15-23.57.31-1-227855	67	4	4	1	0	1	673	3	3	0	0	NA	NA	NA	23	21	168	166	500	84	149	440	0	1	10	0	0.006	0.02
.	19.01.15-23.57.32-1-227856	59	2	2	0	0	0	671	1	1	0	0	NA	NA	NA	35	30	167	170	506	81	147	443	2	4	0	0.012	0.024	0
.	19.01.15-23.57.36-1-227857	67	4	4	0	0	0	688	3	3	0	0	NA	NA	NA	19	32	169	169	507	86	150	452	0	11	2	0	0.065	0.004
.	19.01.15-23.57.36-1-227858	34	1	1	0	0	0	0	0	0	0	0	NA	NA	NA	5	12	165	164	496	0	0	0	0	0	0	0	0	0
.	19.01.15-23.57.39-1-227860	32	1	1	0	0	0	0	0	0	0	0	NA	NA	NA	9	11	163	165	496	0	0	0	1	0	0	0.006	0	0
.	19.01.15-23.57.42-1-227864	149	7	7	1	0	1	708	5	5	0	0	NA	NA	NA	54	55	172	174	522	86	157	465	11	2	9	0.064	0.011	0.017
.	19.01.15-23.57.42-1-227865	92	5	5	3	0	3	687	4	4	0	0	NA	NA	NA	27	34	169	169	509	84	152	451	11	4	1	0.065	0.024	0.002
.	19.01.15-23.57.44-1-227866	92	4	4	1	0	1	665	2	2	0	0	NA	NA	NA	27	18	167	169	495	82	151	432	3	4	0	0.018	0.024	0
.	19.01.15-23.57.45-1-227867	113	9	9	1	0	1	678	8	8	0	0	NA	NA	NA	47	35	170	170	508	84	148	446	10	0	6	0.059	0	0.012
.	19.01.15-23.57.47-1-227870	64	2	2	0	0	0	667	1	1	0	0	NA	NA	NA	22	20	170	166	497	84	144	439	0	1	1	0	0.006	0.002
.	19.01.15-23.57.47-1-227872	265	15	15	5	0	3	735	13	13	0	0	NA	NA	NA	71	85	183	178	537	96	159	480	48	5	19	0.262	0.028	0.035
.	19.01.15-23.57.55-1-227895	164	12	12	5	0	3	691	10	10	0	0	NA	NA	NA	60	48	173	171	517	89	152	450	7	15	13	0.04	0.088	0.025
.	19.01.15-23.58.00-1-227898	63	2	2	0	0	0	152	1	1	0	0	NA	NA	NA	19	22	163	164	508	16	33	103	0	2	0	0	0.012	0
.	19.01.15-23.58.00-1-227899	58	2	2	0	0	0	99	1	1	0	0	NA	NA	NA	16	19	164	169	499	14	18	67	0	1	1	0	0.006	0.002
.	19.01.15-23.58.02-1-227900	94	5	5	2	0	2	675	4	4	0	0	NA	NA	NA	52	36	175	173	501	88	148	439	5	2	9	0.029	0.012	0.018
.	19.01.15-23.58.03-1-227903	210	20	20	5	0	5	717	18	18	0	0	NA	NA	NA	64	68	177	174	530	91	154	472	58	7	23	0.328	0.04	0.043
.	19.01.15-23.58.05-1-227907	62	2	2	1	0	1	685	1	1	0	0	NA	NA	NA	16	33	170	175	501	83	155	447	2	1	0	0.012	0.006	0
.	19.01.15-23.58.06-1-227908	36	1	1	1	0	1	0	0	0	0	0	NA	NA	NA	14	13	169	164	493	0	0	0	0	0	0	0	0	0
.	19.01.15-23.58.09-1-227909	303	21	21	8	0	4	749	18	18	0	0	NA	NA	NA	86	102	182	181	552	97	163	489	66	13	24	0.363	0.072	0.043
.	19.01.15-23.58.09-1-227910	63	3	3	0	0	0	298	2	2	0	0	NA	NA	NA	22	17	166	169	495	43	68	187	3	2	0	0.018	0.012	0
.	19.01.15-23.58.14-1-227911	93	3	3	2	0	2	687	1	1	0	0	NA	NA	NA	17	33	171	170	505	86	154	447	6	0	1	0.035	0	0.002
.	19.01.15-23.58.19-1-227912	123	6	6	1	0	0	691	4	4	0	0	NA	NA	NA	39	42	172	176	507	85	157	449	19	0	6	0.11	0	0.012
.	19.01.15-23.58.19-1-227913	163	21	21	9	0	4	703	20	20	0	0	NA	NA	NA	53	52	174	174	517	88	156	459	46	26	15	0.264	0.149	0.029
.	19.01.15-23.58.21-1-227914	92	3	3	1	0	1	662	2	2	0	0	NA	NA	NA	42	24	168	169	500	85	146	431	0	3	1	0	0.018	0.002
.	19.01.15-23.58.22-1-227915	86	3	3	0	0	0	678	2	2	0	0	NA	NA	NA	24	29	166	171	505	80	152	446	3	0	1	0.018	0	0.002
.	19.01.15-23.58.24-1-227916	88	6	6	1	0	1	676	5	5	0	0	NA	NA	NA	23	27	167	170	503	83	150	443	5	5	8	0.03	0.029	0.016
.	19.01.15-23.58.30-1-227917	87	4	4	0	0	0	670	2	2	0	0	NA	NA	NA	31	25	169	168	501	84	148	438	4	4	3	0.024	0.024	0.006
.	19.01.15-23.58.36-1-227922	179	23	23	8	0	7	710	22	22	0	0	NA	NA	NA	47	57	179	172	519	93	156	461	42	22	39	0.235	0.128	0.075
.	19.01.15-23.58.39-1-227923	63	2	2	2	0	2	666	1	1	0	0	NA	NA	NA	34	24	166	167	504	78	148	440	0	0	5	0	0	0.01
.	19.01.15-23.58.47-1-227929	61	3	3	0	0	0	671	2	2	0	0	NA	NA	NA	33	21	165	168	501	81	149	441	5	4	5	0.03	0.024	0.01
.	19.01.15-23.58.47-1-227931	85	6	6	3	0	2	686	4	4	0	0	NA	NA	NA	23	32	168	166	511	80	149	457	7	7	7	0.042	0.042	0.014
.	19.01.15-23.58.48-1-227932	66	3	3	2	0	2	548	2	2	0	0	NA	NA	NA	24	22	167	167	501	68	113	367	0	11	0	0	0.066	0
.	19.01.15-23.58.48-1-227933	65	2	2	1	0	1	669	1	1	0	0	NA	NA	NA	18	18	170	167	494	82	151	436	0	0	2	0	0	0.004
.	19.01.15-23.59.07-1-227963	120	6	6	3	0	3	697	5	5	0	0	NA	NA	NA	45	46	172	165	522	86	149	462	2	1	9	0.012	0.006	0.017
.	19.01.15-23.59.09-1-227964	64	2	2	0	0	0	681	1	1	0	0	NA	NA	NA	25	31	166	168	510	83	150	448	0	0	2	0	0	0.004
.	19.01.15-23.59.17-1-227969	61	2	2	1	0	1	674	1	1	0	0	NA	NA	NA	30	22	167	166	502	81	150	443	0	1	4	0	0.006	0.008
.	19.01.15-23.59.18-1-227970	119	19	19	6	0	2	691	17	17	0	0	NA	NA	NA	32	38	170	174	507	81	158	452	44	29	14	0.259	0.167	0.028
.	19.01.15-23.59.18-1-227971	150	9	9	0	0	0	685	8	8	0	0	NA	NA	NA	46	39	170	172	510	86	152	447	6	3	7	0.035	0.017	0.014
.	19.01.15-23.59.18-1-227972	31	1	1	0	0	0	0	0	0	0	0	NA	NA	NA	6	8	163	163	495	0	0	0	0	0	0	0	0	0
.	19.01.15-23.59.20-1-227974	85	3	3	0	0	0	673	2	2	0	0	NA	NA	NA	32	23	169	169	498	84	149	440	9	0	0	0.053	0	0
.	19.01.15-23.59.23-1-227978	89	6	6	0	0	0	674	4	4	0	0	NA	NA	NA	37	28	172	169	500	84	151	439	13	4	3	0.076	0.024	0.006
.	19.01.15-23.59.23-1-227979	36	1	1	0	0	0	0	0	0	0	0	NA	NA	NA	12	9	164	165	493	0	0	0	0	0	0	0	0	0
.	19.01.15-23.59.28-1-227980	33	1	1	0	0	0	0	0	0	0	0	NA	NA	NA	6	5	165	163	490	0	0	0	0	0	0	0	0	0
.	19.01.15-23.59.30-1-227981	122	5	5	2	0	1	690	4	4	0	0	NA	NA	NA	37	38	167	171	513	84	151	455	8	6	6	0.048	0.035	0.012
.	19.01.15-23.59.31-1-227982	123	11	11	3	0	2	690	9	9	0	0	NA	NA	NA	38	48	170	177	514	81	152	457	12	12	22	0.071	0.068	0.043
.	19.01.15-23.59.31-1-227983	185	22	22	6	0	3	713	21	21	0	0	NA	NA	NA	49	66	172	177	530	84	155	474	63	26	20	0.366	0.147	0.038
.	19.01.15-23.59.38-1-227984	93	3	3	1	0	1	674	2	2	0	0	NA	NA	NA	32	30	172	168	503	84	149	441	2	0	5	0.012	0	0.01
.	19.01.15-23.59.45-1-227988	229	30	30	6	0	3	734	27	27	0	0	NA	NA	NA	73	81	176	179	539	93	161	480	93	3	28	0.528	0.017	0.052
.	19.01.15-23.59.49-1-227993	171	14	14	4	0	2	706	13	13	0	0	NA	NA	NA	52	56	173	171	525	86	150	470	33	11	6	0.191	0.064	0.011
.	19.01.15-23.59.50-1-227996	90	4	4	0	0	0	674	3	3	0	0	NA	NA	NA	30	32	168	167	510	83	146	445	1	3	0	0.006	0.018	0
.	19.01.15-23.59.54-1-228015	171	15	15	3	0	2	700	12	12	0	0	NA	NA	NA	51	50	171	170	522	85	152	463	10	3	28	0.058	0.018	0.054
.	19.01.15-23.59.59-1-228019	60	2	2	0	0	0	101	1	1	0	0	NA	NA	NA	16	22	164	167	504	8	22	71	8	0	0	0.049	0	0
.	19.01.16-00.00.00-1-228020	64	3	3	1	0	1	679	2	2	0	0	NA	NA	NA	20	30	171	169	503	82	151	446	11	0	4	0.064	0	0.008
.	19.01.16-00.00.04-1-228028	29	1	1	0	0	0	0	0	0	0	0	NA	NA	NA	5	12	163	164	498	0	0	0	0	2	0	0	0.012	0
.	19.01.16-00.00.06-1-228030	151	6	6	4	0	3	704	5	5	0	0	NA	NA	NA	45	55	172	172	524	87	152	465	4	0	15	0.023	0	0.029
.	19.01.16-00.00.07-1-228031	115	7	7	3	0	3	695	3	3	0	0	NA	NA	NA	36	38	168	172	511	85	157	453	5	0	11	0.03	0	0.022
.	19.01.16-00.00.07-1-228033	37	1	1	0	0	0	0	0	0	0	0	NA	NA	NA	8	9	164	165	493	0	0	0	0	1	0	0	0.006	0
.	19.01.16-00.00.10-1-228034	143	14	14	4	0	1	685	13	13	0	0	NA	NA	NA	43	40	172	170	511	88	148	449	12	9	37	0.07	0.053	0.072
.	19.01.16-00.00.16-1-228035	88	3	3	2	0	1	682	2	2	0	0	NA	NA	NA	30	31	168	170	506	81	155	446	3	0	4	0.018	0	0.008
.	19.01.16-00.00.19-1-228036	205	14	14	4	0	4	713	12	12	0	0	NA	NA	NA	62	66	176	176	527	90	156	467	44	9	12	0.25	0.051	0.023
.	19.01.16-00.00.21-1-228037	88	4	4	0	0	0	679	3	3	0	0	NA	NA	NA	34	32	170	169	506	82	151	446	5	1	6	0.029	0.006	0.012
.	19.01.16-00.00.26-1-228038	121	9	9	3	0	3	671	7	7	0	0	NA	NA	NA	34	23	168	171	497	84	154	433	3	4	17	0.018	0.023	0.034
.	19.01.16-00.00.27-1-228039	59	3	3	2	0	2	672	2	2	0	0	NA	NA	NA	19	18	168	166	497	83	148	441	8	1	2	0.048	0.006	0.004
.	19.01.16-00.00.27-1-228040	58	2	2	2	0	1	670	1	1	0	0	NA	NA	NA	18	17	168	165	497	84	147	439	0	0	7	0	0	0.014
.	19.01.16-00.00.31-1-228041	95	4	4	0	0	0	679	3	3	0	0	NA	NA	NA	40	34	169	171	507	84	152	443	2	0	13	0.012	0	0.026
.	19.01.16-00.00.37-1-228047	61	3	3	1	0	1	665	2	2	0	0	NA	NA	NA	29	21	168	167	499	85	144	436	1	6	2	0.006	0.036	0.004
.	19.01.16-00.00.39-1-228048	65	2	2	0	0	0	675	1	1	0	0	NA	NA	NA	33	27	168	166	506	83	148	444	4	0	1	0.024	0	0.002
.	19.01.16-00.00.41-1-228052	145	5	5	1	0	1	719	4	4	0	0	NA	NA	NA	46	58	176	175	520	94	158	467	4	4	6	0.023	0.023	0.012
.	19.01.16-00.00.42-1-228053	89	3	3	2	0	1	683	2	2	0	0	NA	NA	NA	27	36	175	165	509	88	147	448	0	0	7	0	0	0.014
.	19.01.16-00.00.43-1-228054	115	10	10	4	0	4	688	9	9	0	0	NA	NA	NA	40	36	174	168	507	87	150	451	13	21	16	0.075	0.125	0.032
.	19.01.16-00.00.48-1-228058	176	22	22	10	0	5	687	20	20	0	0	NA	NA	NA	60	41	175	168	511	87	153	447	49	14	26	0.28	0.083	0.051
.	19.01.16-00.00.52-1-228063	63	2	2	0	0	0	667	1	1	0	0	NA	NA	NA	27	20	165	168	500	78	149	440	2	0	7	0.012	0	0.014
.	19.01.16-00.00.53-1-228064	143	12	12	7	0	4	693	11	11	0	0	NA	NA	NA	45	46	177	170	512	91	150	452	4	23	23	0.023	0.135	0.045
.	19.01.16-00.00.58-1-228085	120	8	8	0	0	0	688	6	6	0	0	NA	NA	NA	41	42	171	167	517	84	146	458	5	0	17	0.029	0	0.033
.	19.01.16-00.00.59-1-228086	176	10	10	5	0	3	704	7	7	0	0	NA	NA	NA	50	58	169	177	525	84	159	461	11	19	8	0.065	0.107	0.015
.	19.01.16-00.01.04-1-228124	65	9	9	3	0	3	662	7	7	0	0	NA	NA	NA	28	23	173	166	497	87	143	432	14	1	7	0.081	0.006	0.014
.	19.01.16-00.01.05-1-228146	178	36	36	9	0	6	689	33	33	0	0	NA	NA	NA	60	47	172	174	514	83	153	453	52	41	30	0.302	0.236	0.058
.	19.01.16-00.01.09-1-228149	87	5	5	2	0	2	676	3	3	0	0	NA	NA	NA	22	24	171	168	498	86	153	437	7	0	8	0.041	0	0.016
.	19.01.16-00.01.18-1-228172	35	1	1	1	0	1	0	0	0	0	0	NA	NA	NA	14	11	168	164	492	0	0	0	0	0	0	0	0	0
.	19.01.16-00.01.22-1-228174	95	4	4	0	0	0	688	3	3	0	0	NA	NA	NA	23	34	169	169	509	85	150	453	2	0	8	0.012	0	0.016
.	19.01.16-00.01.25-1-228178	57	2	2	0	0	0	395	1	1	0	0	NA	NA	NA	20	18	166	169	496	54	92	249	0	1	0	0	0.006	0
.	19.01.16-00.01.28-1-228179	89	8	8	5	0	3	672	7	7	0	0	NA	NA	NA	35	28	170	167	504	82	148	442	6	9	20	0.035	0.054	0.04
.	19.01.16-00.01.31-1-228180	121	17	17	6	0	5	693	14	14	0	0	NA	NA	NA	40	45	175	171	512	90	145	458	14	11	30	0.08	0.064	0.059
.	19.01.16-00.01.33-1-228181	125	13	13	4	0	4	681	12	12	0	0	NA	NA	NA	36	39	174	168	510	89	147	445	10	8	19	0.057	0.048	0.037
.	19.01.16-00.01.36-1-228182	61	3	3	0	0	0	683	2	2	0	0	NA	NA	NA	18	32	168	171	506	84	153	446	0	0	8	0	0	0.016
.	19.01.16-00.01.36-1-228183	157	13	13	2	0	1	701	12	12	0	0	NA	NA	NA	43	47	171	172	517	88	154	459	9	9	11	0.053	0.052	0.021
.	19.01.16-00.01.39-1-228184	122	5	5	1	0	1	688	4	4	0	0	NA	NA	NA	33	35	172	164	512	88	146	454	5	6	3	0.029	0.037	0.006
.	19.01.16-00.01.51-1-228194	65	3	3	1	0	1	682	2	2	0	0	NA	NA	NA	24	29	165	170	507	80	154	448	6	0	4	0.036	0	0.008
.	19.01.16-00.01.52-1-228197	89	8	8	2	0	2	685	7	7	0	0	NA	NA	NA	27	34	169	167	511	85	146	454	1	4	17	0.006	0.024	0.033
.	19.01.16-00.02.01-1-228218	93	4	4	1	0	1	669	2	2	0	0	NA	NA	NA	34	29	167	174	501	79	154	436	1	0	9	0.006	0	0.018
.	19.01.16-00.02.05-1-228223	67	4	4	2	0	0	672	3	3	0	0	NA	NA	NA	24	23	168	167	501	83	147	442	5	0	5	0.03	0	0.01
.	19.01.16-00.02.09-1-228224	56	2	2	0	0	0	668	1	1	0	0	NA	NA	NA	25	19	167	166	499	83	147	438	0	4	1	0	0.024	0.002
.	19.01.16-00.02.11-1-228225	64	2	2	0	0	0	664	1	1	0	0	NA	NA	NA	26	16	165	166	498	81	143	440	3	0	3	0.018	0	0.006
.	19.01.16-00.02.14-1-228226	121	11	11	2	0	1	686	9	9	0	0	NA	NA	NA	41	36	169	170	510	85	152	449	32	6	12	0.189	0.035	0.024
.	19.01.16-00.02.15-1-228227	90	4	4	2	0	2	685	3	3	0	0	NA	NA	NA	35	32	166	174	505	82	155	448	11	0	9	0.066	0	0.018
.	19.01.16-00.02.17-1-228228	122	15	15	5	0	3	686	13	13	0	0	NA	NA	NA	46	41	175	172	507	88	155	443	22	11	10	0.126	0.064	0.02
.	19.01.16-00.02.17-1-228229	206	17	17	3	0	1	698	16	16	0	0	NA	NA	NA	57	55	175	175	518	89	155	454	17	7	20	0.097	0.04	0.039
.	19.01.16-00.02.18-1-228230	115	10	10	4	0	4	680	8	8	0	0	NA	NA	NA	39	32	167	167	511	81	149	450	13	8	11	0.078	0.048	0.022
.	19.01.16-00.02.21-1-228231	61	3	3	1	0	1	670	2	2	0	0	NA	NA	NA	22	16	164	167	498	79	148	443	0	5	7	0	0.03	0.014
.	19.01.16-00.02.24-1-228232	66	3	3	1	0	1	675	2	2	0	0	NA	NA	NA	25	29	168	169	505	80	150	445	0	0	9	0	0	0.018
.	19.01.16-00.02.24-1-228233	64	2	2	1	0	1	248	1	1	0	0	NA	NA	NA	16	19	167	170	495	32	59	157	0	0	1	0	0	0.002
.	19.01.16-00.02.31-1-228234	90	5	5	2	0	2	678	3	3	0	0	NA	NA	NA	13	20	170	166	497	85	147	446	0	7	3	0	0.042	0.006
.	19.01.16-00.02.34-1-228235	64	5	5	0	0	0	679	4	4	0	0	NA	NA	NA	30	36	170	175	504	84	154	441	6	3	12	0.035	0.017	0.024
.	19.01.16-00.02.36-1-228236	64	4	4	1	0	1	666	3	3	0	0	NA	NA	NA	24	17	164	166	500	80	146	440	5	2	3	0.03	0.012	0.006
.	19.01.16-00.02.39-1-228238	33	1	1	0	0	0	0	0	0	0	0	NA	NA	NA	10	7	164	164	492	0	0	0	1	0	0	0.006	0	0
.	19.01.16-00.02.39-1-228242	61	2	2	0	0	0	445	1	1	0	0	NA	NA	NA	12	16	168	165	496	57	97	291	0	0	3	0	0	0.006
.	19.01.16-00.02.41-1-228243	86	5	5	1	0	1	678	4	4	0	0	NA	NA	NA	40	36	172	170	507	85	154	439	5	4	2	0.029	0.024	0.004
.	19.01.16-00.02.43-1-228244	57	2	2	0	0	0	678	1	1	0	0	NA	NA	NA	20	24	166	166	505	83	149	446	0	0	4	0	0	0.008
.	19.01.16-00.02.44-1-228245	33	1	1	0	0	0	0	0	0	0	0	NA	NA	NA	6	6	165	164	490	0	0	0	2	0	0	0.012	0	0
.	19.01.16-00.02.46-1-228247	152	29	29	7	0	6	696	27	27	0	0	NA	NA	NA	50	44	169	170	518	87	154	455	70	7	39	0.414	0.041	0.075
.	19.01.16-00.02.49-1-228251	32	1	1	0	0	0	0	0	0	0	0	NA	NA	NA	11	10	163	166	494	0	0	0	0	0	0	0	0	0
.	19.01.16-00.02.51-1-228255	66	4	4	0	0	0	667	3	3	0	0	NA	NA	NA	31	22	167	167	501	82	144	441	5	17	5	0.03	0.102	0.01
.	19.01.16-00.02.52-1-228256	123	14	14	3	0	2	678	12	12	0	0	NA	NA	NA	44	32	167	165	513	85	146	447	20	20	11	0.12	0.121	0.021
.	19.01.16-00.02.52-1-228257	63	4	4	2	0	1	665	2	2	0	0	NA	NA	NA	27	22	170	164	501	82	144	439	0	0	10	0	0	0.02
.	19.01.16-00.02.52-1-228258	59	2	2	1	0	1	669	1	1	0	0	NA	NA	NA	26	25	168	166	504	83	145	441	3	2	0	0.018	0.012	0
.	19.01.16-00.02.53-1-228275	114	8	8	3	0	2	686	7	7	0	0	NA	NA	NA	44	41	172	172	510	87	152	447	5	5	15	0.029	0.029	0.029
.	19.01.16-00.02.58-1-228280	116	12	12	4	0	4	687	9	9	0	0	NA	NA	NA	37	45	167	172	519	83	151	453	13	16	11	0.078	0.093	0.021
.	19.01.16-00.02.59-1-228281	62	2	2	0	0	0	150	1	1	0	0	NA	NA	NA	18	20	167	170	496	20	38	92	0	0	3	0	0	0.006
.	19.01.16-00.03.06-1-228287	93	3	3	0	0	0	677	2	2	0	0	NA	NA	NA	28	30	172	168	503	85	150	442	2	0	4	0.012	0	0.008
.	19.01.16-00.03.06-1-228288	117	7	7	2	0	1	686	5	5	0	0	NA	NA	NA	23	33	172	170	504	88	152	446	1	8	20	0.006	0.047	0.04
.	19.01.16-00.03.10-1-228289	64	2	2	1	0	1	663	1	1	0	0	NA	NA	NA	29	16	169	164	496	84	145	434	3	0	1	0.018	0	0.002
.	19.01.16-00.03.10-1-228290	209	15	15	7	0	6	711	13	13	0	0	NA	NA	NA	59	70	173	176	534	88	157	466	30	4	27	0.173	0.023	0.051
.	19.01.16-00.03.15-1-228291	201	38	38	11	0	10	697	36	36	0	0	NA	NA	NA	71	59	176	176	520	91	153	453	59	22	48	0.335	0.125	0.092
.	19.01.16-00.03.23-1-228296	90	3	3	3	0	3	687	2	2	0	0	NA	NA	NA	37	38	172	171	508	87	153	447	0	0	5	0	0	0.01
.	19.01.16-00.03.24-1-228297	89	5	5	2	0	2	684	4	4	0	0	NA	NA	NA	35	32	169	168	508	86	150	448	2	4	7	0.012	0.024	0.014
.	19.01.16-00.03.24-1-228298	87	5	5	2	0	1	683	3	3	0	0	NA	NA	NA	17	29	165	170	507	80	153	450	9	6	4	0.055	0.035	0.008
.	19.01.16-00.03.24-1-228299	63	4	4	1	0	1	671	2	2	0	0	NA	NA	NA	36	30	169	168	506	82	148	441	0	0	8	0	0	0.016
.	19.01.16-00.03.25-1-228303	91	3	3	0	0	0	673	1	1	0	0	NA	NA	NA	37	25	170	167	501	84	149	440	7	0	2	0.041	0	0.004
.	19.01.16-00.03.38-1-228304	118	8	8	5	0	3	696	7	7	0	0	NA	NA	NA	32	41	170	173	511	85	156	455	2	4	21	0.012	0.023	0.041
.	19.01.16-00.03.41-1-228308	61	2	2	1	0	0	674	1	1	0	0	NA	NA	NA	21	20	168	167	498	83	151	440	0	0	4	0	0	0.008
.	19.01.16-00.03.41-1-228309	58	3	3	1	0	1	670	2	2	0	0	NA	NA	NA	25	23	168	165	503	84	145	441	4	0	6	0.024	0	0.012
.	19.01.16-00.03.41-1-228310	60	3	3	1	0	1	679	2	2	0	0	NA	NA	NA	17	26	168	173	498	83	156	440	7	0	8	0.042	0	0.016
.	19.01.16-00.03.45-1-228311	145	18	18	6	0	5	692	16	16	0	0	NA	NA	NA	43	43	173	172	511	88	152	452	21	13	49	0.121	0.076	0.096
.	19.01.16-00.03.45-1-228313	63	4	4	0	0	0	673	3	3	0	0	NA	NA	NA	31	30	171	169	503	82	148	443	1	6	2	0.006	0.036	0.004
.	19.01.16-00.03.50-1-228318	56	2	2	0	0	0	677	1	1	0	0	NA	NA	NA	26	32	165	174	506	79	152	446	2	0	1	0.012	0	0.002
.	19.01.16-00.03.55-1-228340	33	1	1	0	0	0	0	0	0	0	0	NA	NA	NA	9	9	166	164	492	0	0	0	0	0	2	0	0	0.004
.	19.01.16-00.03.56-1-228342	65	4	4	1	0	0	677	3	3	0	0	NA	NA	NA	28	24	172	167	498	86	149	442	5	0	7	0.029	0	0.014
.	19.01.16-00.03.58-1-228344	196	17	17	3	0	0	706	14	14	0	0	NA	NA	NA	65	56	173	171	525	90	149	467	32	17	21	0.185	0.099	0.04
.	19.01.16-00.03.58-1-228345	148	10	10	2	0	2	686	8	8	0	0	NA	NA	NA	43	34	168	175	504	83	160	443	21	1	18	0.125	0.006	0.036
.	19.01.16-00.04.01-1-228346	65	4	4	1	0	1	667	2	2	0	0	NA	NA	NA	32	20	166	164	503	80	149	438	8	0	0	0.048	0	0
.	19.01.16-00.04.04-1-228350	154	8	8	2	0	2	696	7	7	0	0	NA	NA	NA	52	44	169	172	516	85	152	459	45	0	9	0.266	0	0.017
.	19.01.16-00.04.04-1-228351	38	1	1	1	0	1	0	0	0	0	0	NA	NA	NA	17	11	163	168	493	0	0	0	0	0	1	0	0	0.002
.	19.01.16-00.04.07-1-228353	127	16	16	4	0	4	686	11	11	0	0	NA	NA	NA	46	37	173	168	509	86	147	453	34	9	26	0.197	0.054	0.051
.	19.01.16-00.04.13-1-228354	216	17	17	2	0	1	715	14	14	0	0	NA	NA	NA	68	70	175	178	530	89	157	469	18	8	29	0.103	0.045	0.055
.	19.01.16-00.04.22-1-228356	60	3	3	0	0	0	675	2	2	0	0	NA	NA	NA	16	25	170	166	502	84	145	446	5	3	3	0.029	0.018	0.006
.	19.01.16-00.04.28-1-228357	55	2	2	0	0	0	680	1	1	0	0	NA	NA	NA	16	25	168	169	501	84	150	446	0	6	2	0	0.036	0.004
.	19.01.16-00.04.30-1-228358	208	13	13	6	0	5	710	11	11	0	0	NA	NA	NA	61	62	174	178	523	91	157	462	22	0	24	0.126	0	0.046
.	19.01.16-00.04.30-1-228359	119	25	25	11	0	9	685	23	23	0	0	NA	NA	NA	47	33	169	170	507	85	151	449	37	19	20	0.219	0.112	0.039
.	19.01.16-00.04.32-1-228360	33	1	1	0	0	0	0	0	0	0	0	NA	NA	NA	10	9	166	165	491	0	0	0	0	0	0	0	0	0
.	19.01.16-00.04.34-1-228361	91	4	4	2	0	2	687	3	3	0	0	NA	NA	NA	22	34	171	169	507	87	152	448	6	0	6	0.035	0	0.012
.	19.01.16-00.04.41-1-228365	98	4	4	1	0	1	670	2	2	0	0	NA	NA	NA	35	27	172	168	500	84	147	439	0	0	7	0	0	0.014
.	19.01.16-00.04.42-1-228366	207	16	16	4	0	2	720	15	15	0	0	NA	NA	NA	59	70	178	173	532	92	157	471	48	22	12	0.27	0.127	0.023
.	19.01.16-00.04.52-1-228374	95	5	5	2	0	2	691	3	3	0	0	NA	NA	NA	28	40	178	168	507	92	151	448	0	13	3	0	0.077	0.006
.	19.01.16-00.04.56-1-228394	176	11	11	4	0	4	715	10	10	0	0	NA	NA	NA	48	65	176	172	530	87	155	473	37	9	6	0.21	0.052	0.011
.	19.01.16-00.04.56-1-228395	34	1	1	1	0	1	0	0	0	0	0	NA	NA	NA	8	10	165	167	491	0	0	0	0	0	0	0	0	0
.	19.01.16-00.04.58-1-228397	115	6	6	2	0	2	684	5	5	0	0	NA	NA	NA	37	33	166	170	510	80	153	451	14	6	13	0.084	0.035	0.025
.	19.01.16-00.04.59-1-228398	61	2	2	0	0	0	675	1	1	0	0	NA	NA	NA	23	23	169	169	498	82	152	441	0	0	2	0	0	0.004
.	19.01.16-00.05.01-1-228400	94	12	12	3	0	3	673	11	11	0	0	NA	NA	NA	33	30	169	167	507	81	150	442	5	1	39	0.03	0.006	0.077
.	19.01.16-00.05.02-1-228401	153	13	13	4	0	3	709	12	12	0	0	NA	NA	NA	56	57	172	176	522	89	156	464	32	6	16	0.186	0.034	0.031
.	19.01.16-00.05.10-1-228406	34	1	1	0	0	0	0	0	0	0	0	NA	NA	NA	12	8	166	164	491	0	0	0	0	0	1	0	0	0.002
.	19.01.16-00.05.12-1-228407	95	4	4	1	0	1	669	3	3	0	0	NA	NA	NA	22	19	168	169	495	84	152	433	0	0	8	0	0	0.016
.	19.01.16-00.05.13-1-228408	66	8	8	0	0	0	671	7	7	0	0	NA	NA	NA	26	26	170	166	503	87	143	441	4	11	7	0.024	0.066	0.014
.	19.01.16-00.05.18-1-228409	85	5	5	3	0	3	685	4	4	0	0	NA	NA	NA	21	32	166	165	514	80	148	457	10	0	3	0.06	0	0.006
.	19.01.16-00.05.20-1-228414	118	9	9	4	0	4	695	8	8	0	0	NA	NA	NA	35	48	173	172	516	84	152	459	20	7	20	0.116	0.041	0.039
.	19.01.16-00.05.24-1-228415	62	6	6	2	0	2	675	5	5	0	0	NA	NA	NA	18	19	168	164	500	85	147	443	7	7	3	0.042	0.043	0.006
.	19.01.16-00.05.30-1-228419	64	2	2	0	0	0	683	1	1	0	0	NA	NA	NA	28	31	170	176	498	86	158	439	5	0	5	0.029	0	0.01
.	19.01.16-00.05.30-1-228420	120	14	14	8	0	5	697	12	12	0	0	NA	NA	NA	35	40	171	171	511	89	154	454	15	19	19	0.088	0.111	0.037
.	19.01.16-00.05.34-1-228421	118	7	7	3	0	2	674	6	6	0	0	NA	NA	NA	38	26	169	166	504	84	147	443	7	7	24	0.041	0.042	0.048
.	19.01.16-00.05.37-1-228423	66	3	3	2	0	2	669	2	2	0	0	NA	NA	NA	25	25	169	168	501	81	153	435	0	0	11	0	0	0.022
.	19.01.16-00.05.38-1-228424	32	1	1	1	0	1	0	0	0	0	0	NA	NA	NA	6	5	163	163	492	0	0	0	0	0	4	0	0	0.008
.	19.01.16-00.05.39-1-228425	89	3	3	1	0	0	684	2	2	0	0	NA	NA	NA	34	34	175	171	501	89	151	444	0	3	9	0	0.018	0.018
.	19.01.16-00.05.41-1-228429	36	1	1	0	0	0	0	0	0	0	0	NA	NA	NA	3	14	164	165	498	0	0	0	0	0	2	0	0	0.004
.	19.01.16-00.05.44-1-228430	122	12	12	2	0	1	675	10	10	0	0	NA	NA	NA	34	30	167	170	506	82	149	444	7	11	18	0.042	0.065	0.036
.	19.01.16-00.05.45-1-228431	64	4	4	1	0	1	671	3	3	0	0	NA	NA	NA	22	21	170	165	499	83	149	439	5	0	6	0.029	0	0.012
.	19.01.16-00.05.46-1-228433	61	2	2	0	0	0	199	1	1	0	0	NA	NA	NA	12	12	166	165	494	29	41	129	2	0	2	0.012	0	0.004
.	19.01.16-00.05.49-1-228438	31	1	1	1	0	1	0	0	0	0	0	NA	NA	NA	6	19	168	164	500	0	0	0	0	0	0	0	0	0
.	19.01.16-00.05.51-1-228440	92	8	8	1	0	1	682	6	6	0	0	NA	NA	NA	30	29	167	167	508	81	151	450	0	8	19	0	0.048	0.037
.	19.01.16-00.05.53-1-228442	89	3	3	2	0	1	670	2	2	0	0	NA	NA	NA	37	25	168	170	500	84	148	438	2	4	2	0.012	0.024	0.004
.	19.01.16-00.05.56-1-228462	117	4	4	1	0	1	681	3	3	0	0	NA	NA	NA	34	31	165	169	510	81	152	448	4	0	5	0.024	0	0.01
.	19.01.16-00.05.56-1-228463	238	11	11	3	0	3	728	10	10	0	0	NA	NA	NA	67	80	174	183	536	86	165	477	25	16	19	0.144	0.087	0.035
.	19.01.16-00.05.56-1-228465	127	16	16	5	0	5	697	13	13	0	0	NA	NA	NA	54	47	174	176	510	86	160	451	25	37	9	0.144	0.21	0.018
.	19.01.16-00.06.01-1-228466	64	4	4	0	0	0	674	3	3	0	0	NA	NA	NA	34	30	168	169	506	81	150	443	5	3	7	0.03	0.018	0.014
.	19.01.16-00.06.02-1-228468	34	1	1	1	0	1	0	0	0	0	0	NA	NA	NA	9	10	166	165	492	0	0	0	0	0	1	0	0	0.002
.	19.01.16-00.06.05-1-228472	118	14	14	2	0	1	700	13	13	0	0	NA	NA	NA	24	45	168	171	519	85	151	464	22	12	17	0.131	0.07	0.033
.	19.01.16-00.06.09-1-228473	63	3	3	2	0	2	499	2	2	0	0	NA	NA	NA	17	11	165	165	494	63	112	324	0	3	2	0	0.018	0.004
.	19.01.16-00.06.11-1-228474	115	7	7	3	0	3	689	6	6	0	0	NA	NA	NA	47	33	165	169	512	78	153	458	10	5	8	0.061	0.03	0.016
.	19.01.16-00.06.12-1-228475	68	2	2	0	0	0	678	0	0	0	0	NA	NA	NA	27	33	169	169	508	82	148	448	3	0	1	0.018	0	0.002
.	19.01.16-00.06.23-1-228477	66	2	2	1	0	1	507	1	1	0	0	NA	NA	NA	29	14	166	166	495	57	118	332	0	0	5	0	0	0.01
.	19.01.16-00.06.23-1-228478	67	7	7	1	0	1	677	5	5	0	0	NA	NA	NA	32	24	168	168	501	78	150	449	2	4	18	0.012	0.024	0.036
.	19.01.16-00.06.32-1-228479	152	17	17	3	0	3	696	16	16	0	0	NA	NA	NA	44	44	177	171	509	91	152	453	10	12	31	0.056	0.07	0.061
.	19.01.16-00.06.33-1-228480	36	1	1	0	0	0	0	0	0	0	0	NA	NA	NA	6	14	166	166	495	0	0	0	0	0	3	0	0	0.006
.	19.01.16-00.06.36-1-228487	88	5	5	1	0	1	671	4	4	0	0	NA	NA	NA	30	29	168	168	506	80	149	442	0	9	5	0	0.054	0.01
.	19.01.16-00.06.36-1-228488	60	2	2	1	0	1	681	1	1	0	0	NA	NA	NA	23	27	169	168	503	84	148	449	0	4	4	0	0.024	0.008
.	19.01.16-00.06.37-1-228489	63	3	3	1	0	0	675	2	2	0	0	NA	NA	NA	15	21	167	164	503	81	147	447	3	2	3	0.018	0.012	0.006
.	19.01.16-00.06.38-1-228490	34	1	1	0	0	0	0	0	0	0	0	NA	NA	NA	12	6	163	165	491	0	0	0	0	0	1	0	0	0.002
.	19.01.16-00.06.40-1-228494	89	4	4	1	0	1	677	2	2	0	0	NA	NA	NA	36	30	173	168	502	90	149	438	0	2	10	0	0.012	0.02
.	19.01.16-00.06.42-1-228495	61	3	3	0	0	0	247	2	2	0	0	NA	NA	NA	18	18	167	166	498	33	53	161	3	0	2	0.018	0	0.004
.	19.01.16-00.06.42-1-228496	64	5	5	1	0	1	677	3	3	0	0	NA	NA	NA	22	28	169	166	506	84	147	446	5	6	1	0.03	0.036	0.002
.	19.01.16-00.06.49-1-228501	57	2	2	1	0	1	0	1	1	0	0	NA	NA	NA	14	14	165	166	496	0	0	0	1	0	2	0.006	0	0.004
.	19.01.16-00.06.52-1-228522	114	7	7	4	0	2	672	5	5	0	0	NA	NA	NA	38	27	169	169	502	82	149	441	5	2	12	0.03	0.012	0.024
.	19.01.16-00.06.52-1-228523	66	5	5	0	0	0	671	3	3	0	0	NA	NA	NA	27	26	166	173	500	79	154	438	6	0	10	0.036	0	0.02
.	19.01.16-00.06.52-1-228524	62	2	2	1	0	1	401	1	1	0	0	NA	NA	NA	13	17	167	167	496	50	93	258	0	4	0	0	0.024	0
.	19.01.16-00.06.53-1-228526	34	1	1	0	0	0	0	0	0	0	0	NA	NA	NA	9	6	166	163	490	0	0	0	0	0	0	0	0	0
.	19.01.16-00.06.55-1-228528	88	4	4	3	0	2	679	3	3	0	0	NA	NA	NA	19	28	169	167	505	83	150	446	0	0	13	0	0	0.026
.	19.01.16-00.06.57-1-228531	95	4	4	1	0	1	684	3	3	0	0	NA	NA	NA	28	30	169	169	505	87	152	445	4	4	8	0.024	0.024	0.016
.	19.01.16-00.07.00-1-228532	32	1	1	0	0	0	0	0	0	0	0	NA	NA	NA	5	10	165	166	492	0	0	0	0	0	2	0	0	0.004
.	19.01.16-00.07.01-1-228533	144	19	19	7	0	3	700	18	18	0	0	NA	NA	NA	36	51	174	173	517	90	155	455	30	3	32	0.172	0.017	0.062
.	19.01.16-00.07.03-1-228536	120	7	7	1	0	0	692	5	5	0	0	NA	NA	NA	31	44	170	176	511	84	157	451	2	9	12	0.012	0.051	0.023
.	19.01.16-00.07.04-1-228537	32	1	1	0	0	0	0	0	0	0	0	NA	NA	NA	11	9	166	164	492	0	0	0	0	0	1	0	0	0.002
.	19.01.16-00.07.05-1-228540	126	4	4	0	0	0	700	3	3	0	0	NA	NA	NA	26	40	168	171	514	87	157	456	0	6	5	0	0.035	0.01
.	19.01.16-00.07.06-1-228541	33	1	1	0	0	0	0	0	0	0	0	NA	NA	NA	11	5	163	165	490	0	0	0	0	0	0	0	0	0
.	19.01.16-00.07.08-1-228542	63	2	2	0	0	0	402	1	1	0	0	NA	NA	NA	20	19	168	164	500	49	81	272	0	0	2	0	0	0.004
.	19.01.16-00.07.08-1-228543	33	1	1	0	0	0	0	0	0	0	0	NA	NA	NA	14	7	163	167	490	0	0	0	0	0	0	0	0	0
.	19.01.16-00.07.11-1-228544	30	1	1	0	0	0	0	0	0	0	0	NA	NA	NA	6	9	167	166	489	0	0	0	0	0	1	0	0	0.002
.	19.01.16-00.07.12-1-228545	122	11	11	3	0	3	685	10	10	0	0	NA	NA	NA	44	39	177	172	503	88	153	444	10	11	29	0.056	0.064	0.058
.	19.01.16-00.07.13-1-228546	120	13	13	1	0	0	686	7	7	0	0	NA	NA	NA	47	41	171	172	511	88	151	447	28	5	15	0.164	0.029	0.029
.	19.01.16-00.07.13-1-228547	60	2	2	1	0	1	354	1	1	0	0	NA	NA	NA	15	10	166	165	492	44	77	233	0	3	0	0	0.018	0
.	19.01.16-00.07.14-1-228548	62	4	4	1	0	1	669	3	3	0	0	NA	NA	NA	22	25	170	165	503	84	146	439	6	0	8	0.035	0	0.016
.	19.01.16-00.07.21-1-228549	85	5	5	1	0	1	681	4	4	0	0	NA	NA	NA	21	29	170	169	503	88	149	444	3	6	5	0.018	0.036	0.01
.	19.01.16-00.07.22-1-228554	57	2	2	1	0	1	50	1	1	0	0	NA	NA	NA	12	14	165	167	495	7	11	32	0	0	3	0	0	0.006
.	19.01.16-00.07.24-1-228555	63	4	4	1	0	1	683	3	3	0	0	NA	NA	NA	19	23	166	169	501	84	153	446	0	6	15	0	0.036	0.03
.	19.01.16-00.07.24-1-228556	119	14	14	5	0	5	704	13	13	0	0	NA	NA	NA	33	46	171	170	518	89	153	462	4	11	33	0.023	0.065	0.064
.	19.01.16-00.07.28-1-228560	33	1	1	0	0	0	0	0	0	0	0	NA	NA	NA	11	6	166	164	489	0	0	0	0	0	1	0	0	0.002
.	19.01.16-00.07.30-1-228561	85	3	3	1	0	1	697	2	2	0	0	NA	NA	NA	20	38	172	171	508	88	153	456	9	0	1	0.052	0	0.002
.	19.01.16-00.07.30-1-228562	33	1	1	0	0	0	0	0	0	0	0	NA	NA	NA	10	8	165	164	492	0	0	0	3	0	0	0.018	0	0
.	19.01.16-00.07.33-1-228563	230	25	25	6	0	4	718	21	21	0	0	NA	NA	NA	61	76	183	182	524	97	157	464	42	21	35	0.23	0.115	0.067
.	19.01.16-00.07.37-1-228565	119	14	14	0	0	0	679	12	12	0	0	NA	NA	NA	38	33	170	168	508	83	150	446	17	1	9	0.1	0.006	0.018
.	19.01.16-00.07.38-1-228566	33	1	1	0	0	0	0	0	0	0	0	NA	NA	NA	11	5	163	165	490	0	0	0	0	2	0	0	0.012	0
.	19.01.16-00.07.39-1-228570	35	1	1	0	0	0	0	0	0	0	0	NA	NA	NA	8	7	164	163	493	0	0	0	0	0	2	0	0	0.004
.	19.01.16-00.07.40-1-228571	147	5	5	2	0	1	692	4	4	0	0	NA	NA	NA	53	42	172	174	509	87	157	448	4	6	11	0.023	0.034	0.022
.	19.01.16-00.07.41-1-228572	60	3	3	1	0	1	680	2	2	0	0	NA	NA	NA	23	30	168	171	504	82	153	445	0	6	2	0	0.035	0.004
.	19.01.16-00.07.42-1-228573	86	4	4	1	0	1	679	3	3	0	0	NA	NA	NA	34	42	172	168	515	80	145	454	9	0	5	0.052	0	0.01
.	19.01.16-00.07.43-1-228574	97	8	8	2	0	0	696	6	6	0	0	NA	NA	NA	28	37	172	170	508	89	154	453	17	12	17	0.099	0.071	0.033
.	19.01.16-00.07.46-1-228576	60	2	2	0	0	0	663	1	1	0	0	NA	NA	NA	29	21	170	168	496	79	150	434	0	1	2	0	0.006	0.004
.	19.01.16-00.07.52-1-228599	35	1	1	0	0	0	0	0	0	0	0	NA	NA	NA	13	10	166	163	494	0	0	0	0	0	1	0	0	0.002
.	19.01.16-00.07.57-1-228604	33	1	1	0	0	0	0	0	0	0	0	NA	NA	NA	10	6	163	165	491	0	0	0	0	0	1	0	0	0.002
.	19.01.16-00.08.00-1-228605	90	5	5	0	0	0	683	3	3	0	0	NA	NA	NA	20	27	168	170	502	88	152	443	2	3	5	0.012	0.018	0.01
.	19.01.16-00.08.00-1-228606	32	1	1	0	0	0	0	0	0	0	0	NA	NA	NA	8	10	166	164	493	0	0	0	2	0	0	0.012	0	0
.	19.01.16-00.08.00-1-228607	116	5	5	2	0	2	692	4	4	0	0	NA	NA	NA	27	40	171	174	508	85	156	451	1	0	11	0.006	0	0.022
.	19.01.16-00.08.05-1-228612	92	7	7	2	0	2	695	6	6	0	0	NA	NA	NA	31	40	170	178	505	87	161	447	5	9	18	0.029	0.051	0.036
.	19.01.16-00.08.06-1-228614	181	24	24	9	0	5	701	22	22	0	0	NA	NA	NA	58	55	175	172	521	89	153	459	60	25	23	0.343	0.145	0.044
.	19.01.16-00.08.08-1-228615	35	1	1	1	0	1	0	0	0	0	0	NA	NA	NA	8	8	165	164	492	0	0	0	0	0	1	0	0	0.002
.	19.01.16-00.08.08-1-228616	60	2	2	0	0	0	672	1	1	0	0	NA	NA	NA	26	23	168	169	499	83	149	440	0	0	5	0	0	0.01
.	19.01.16-00.08.12-1-228617	115	5	5	2	0	2	681	4	4	0	0	NA	NA	NA	33	30	167	167	509	80	145	456	1	1	10	0.006	0.006	0.02
.	19.01.16-00.08.21-1-228618	38	1	1	0	0	0	0	0	0	0	0	NA	NA	NA	10	15	169	165	494	0	0	0	0	0	1	0	0	0.002
.	19.01.16-00.08.24-1-228619	83	8	8	3	0	3	663	7	7	0	0	NA	NA	NA	32	24	166	169	502	79	148	436	12	4	9	0.072	0.024	0.018
.	19.01.16-00.08.24-1-228620	34	1	1	1	0	1	0	0	0	0	0	NA	NA	NA	10	9	163	165	494	0	0	0	0	0	0	0	0	0
.	19.01.16-00.08.26-1-228621	99	11	11	2	0	1	672	9	9	0	0	NA	NA	NA	38	26	168	164	507	82	143	447	20	5	16	0.119	0.03	0.032
.	19.01.16-00.08.26-1-228622	94	7	7	2	0	2	667	6	6	0	0	NA	NA	NA	23	24	169	165	503	84	141	442	0	0	19	0	0	0.038
.	19.01.16-00.08.32-1-228623	63	5	5	1	0	1	668	3	3	0	0	NA	NA	NA	24	22	165	166	504	80	149	439	0	1	9	0	0.006	0.018
.	19.01.16-00.08.39-1-228631	63	4	4	1	0	1	673	3	3	0	0	NA	NA	NA	26	25	168	167	503	81	148	444	0	2	6	0	0.012	0.012
.	19.01.16-00.08.43-1-228632	149	12	12	5	0	3	700	8	8	0	0	NA	NA	NA	39	44	169	171	517	85	152	463	28	7	17	0.166	0.041	0.033
.	19.01.16-00.08.53-1-228656	115	6	6	1	0	1	676	4	4	0	0	NA	NA	NA	45	29	172	166	504	86	145	445	16	3	5	0.093	0.018	0.01
.	19.01.16-00.08.57-1-228661	67	3	3	1	0	1	672	1	1	0	0	NA	NA	NA	13	18	167	168	496	81	151	440	0	3	3	0	0.018	0.006
.	19.01.16-00.08.59-1-228663	125	8	8	2	0	1	669	6	6	0	0	NA	NA	NA	31	18	166	169	496	80	149	440	2	0	16	0.012	0	0.032
.	19.01.16-00.09.00-1-228664	116	6	6	1	0	1	689	5	5	0	0	NA	NA	NA	26	38	170	169	512	85	149	455	12	12	2	0.071	0.071	0.004
.	19.01.16-00.09.01-1-228666	32	1	1	0	0	0	0	0	0	0	0	NA	NA	NA	9	9	166	165	491	0	0	0	0	0	1	0	0	0.002
.	19.01.16-00.09.07-1-228670	64	2	2	2	0	1	670	1	1	0	0	NA	NA	NA	34	29	177	169	496	87	151	432	0	0	4	0	0	0.008
.	19.01.16-00.09.07-1-228671	62	3	3	2	0	2	674	2	2	0	0	NA	NA	NA	22	29	170	166	506	82	145	447	5	6	0	0.029	0.036	0
.	19.01.16-00.09.07-1-228672	65	4	4	1	0	1	681	3	3	0	0	NA	NA	NA	20	28	168	170	503	84	149	448	0	1	4	0	0.006	0.008
.	19.01.16-00.09.14-1-228673	90	10	10	0	0	0	674	9	9	0	0	NA	NA	NA	33	27	167	170	503	83	149	442	1	6	19	0.006	0.035	0.038
.	19.01.16-00.09.19-1-228674	60	2	2	0	0	0	680	1	1	0	0	NA	NA	NA	22	25	168	166	504	83	147	450	0	2	2	0	0.012	0.004
.	19.01.16-00.09.23-1-228680	61	4	4	2	0	2	692	3	3	0	0	NA	NA	NA	19	35	171	169	508	87	154	451	0	0	9	0	0	0.018
.	19.01.16-00.09.23-1-228681	90	4	4	2	0	2	679	3	3	0	0	NA	NA	NA	36	35	172	169	507	86	152	441	3	6	5	0.017	0.036	0.01
.	19.01.16-00.09.23-1-228682	118	7	7	1	0	1	681	6	6	0	0	NA	NA	NA	34	30	167	170	506	84	149	448	5	0	15	0.03	0	0.03
.	19.01.16-00.09.25-1-228683	118	11	11	3	0	3	696	9	9	0	0	NA	NA	NA	44	44	169	171	517	85	154	457	8	8	19	0.047	0.047	0.037
.	19.01.16-00.09.25-1-228684	58	2	2	0	0	0	670	1	1	0	0	NA	NA	NA	21	20	165	165	503	81	149	440	0	0	4	0	0	0.008
.	19.01.16-00.09.29-1-228688	151	20	20	4	0	4	693	18	18	0	0	NA	NA	NA	46	48	176	173	512	87	151	455	50	0	20	0.284	0	0.039
.	19.01.16-00.09.37-1-228689	90	7	7	2	0	1	678	6	6	0	0	NA	NA	NA	32	25	169	167	502	83	147	448	8	8	8	0.047	0.048	0.016
.	19.01.16-00.09.38-1-228690	62	3	3	0	0	0	668	2	2	0	0	NA	NA	NA	21	16	170	164	495	83	146	439	5	2	0	0.029	0.012	0
.	19.01.16-00.09.39-1-228691	63	2	2	0	0	0	151	1	1	0	0	NA	NA	NA	15	17	166	166	498	17	38	96	0	0	4	0	0	0.008
.	19.01.16-00.09.40-1-228695	58	3	3	0	0	0	670	2	2	0	0	NA	NA	NA	33	24	169	166	502	82	146	442	7	0	1	0.041	0	0.002
.	19.01.16-00.09.48-1-228699	59	2	2	0	0	0	678	1	1	0	0	NA	NA	NA	22	25	168	173	497	84	154	440	1	0	2	0.006	0	0.004
.	19.01.16-00.09.48-1-228700	90	7	7	1	0	1	664	5	5	0	0	NA	NA	NA	33	20	169	168	496	82	146	436	4	8	8	0.024	0.048	0.016
.	19.01.16-00.09.50-1-228703	34	1	1	1	0	1	0	0	0	0	0	NA	NA	NA	12	10	167	163	493	0	0	0	0	0	0	0	0	0
.	19.01.16-00.09.50-1-228705	121	7	7	2	0	2	687	6	6	0	0	NA	NA	NA	41	35	165	173	510	81	155	451	2	4	16	0.012	0.023	0.031
.	19.01.16-00.09.53-1-228707	59	2	2	0	0	0	295	1	1	0	0	NA	NA	NA	16	13	167	164	495	42	63	190	4	1	0	0.024	0.006	0
.	19.01.16-00.09.54-1-228725	98	6	6	1	0	1	680	5	5	0	0	NA	NA	NA	23	30	170	171	502	86	150	444	2	13	2	0.012	0.076	0.004
.	19.01.16-00.09.56-1-228728	95	8	8	1	0	1	676	6	6	0	0	NA	NA	NA	32	26	167	167	505	84	150	442	2	3	9	0.012	0.018	0.018
.	19.01.16-00.09.57-1-228730	58	2	2	2	0	2	151	1	1	0	0	NA	NA	NA	16	11	165	164	495	18	37	96	0	1	1	0	0.006	0.002
.	19.01.16-00.10.03-1-228737	30	1	1	0	0	0	0	0	0	0	0	NA	NA	NA	8	9	165	165	492	0	0	0	0	0	0	0	0	0
.	19.01.16-00.10.03-1-228738	95	5	5	1	0	0	685	3	3	0	0	NA	NA	NA	30	39	168	171	513	83	152	450	5	5	6	0.03	0.029	0.012
.	19.01.16-00.10.05-1-228740	68	3	3	1	0	1	451	2	2	0	0	NA	NA	NA	15	21	167	167	500	57	103	291	0	0	6	0	0	0.012
.	19.01.16-00.10.06-1-228742	34	1	1	0	0	0	0	0	0	0	0	NA	NA	NA	11	7	163	165	492	0	0	0	0	0	1	0	0	0.002
.	19.01.16-00.10.08-1-228744	97	14	14	4	0	4	688	13	13	0	0	NA	NA	NA	26	28	167	169	505	85	152	451	6	20	13	0.036	0.118	0.026
.	19.01.16-00.10.08-1-228745	87	6	6	2	0	2	679	5	5	0	0	NA	NA	NA	35	35	169	172	507	79	155	445	9	0	5	0.053	0	0.01
.	19.01.16-00.10.11-1-228746	60	2	2	0	0	0	681	1	1	0	0	NA	NA	NA	23	26	167	169	503	81	152	448	0	3	1	0	0.018	0.002
.	19.01.16-00.10.15-1-228747	96	8	8	3	0	2	688	6	6	0	0	NA	NA	NA	33	34	167	170	510	84	151	453	8	22	7	0.048	0.129	0.014
.	19.01.16-00.10.17-1-228748	192	19	19	5	0	5	690	17	17	0	0	NA	NA	NA	44	49	171	173	518	85	153	452	38	12	25	0.222	0.069	0.048
.	19.01.16-00.10.17-1-228749	32	1	1	0	0	0	0	0	0	0	0	NA	NA	NA	8	12	166	165	494	0	0	0	0	0	3	0	0	0.006
.	19.01.16-00.10.19-1-228750	31	1	1	0	0	0	0	0	0	0	0	NA	NA	NA	6	4	163	163	491	0	0	0	0	0	0	0	0	0
.	19.01.16-00.10.20-1-228751	158	21	21	6	0	5	705	17	17	0	0	NA	NA	NA	31	51	175	177	512	90	159	456	28	13	33	0.16	0.073	0.064
.	19.01.16-00.10.21-1-228752	38	1	1	0	0	0	0	0	0	0	0	NA	NA	NA	7	10	166	166	491	0	0	0	0	5	0	0	0.03	0
.	19.01.16-00.10.24-1-228753	148	6	6	1	0	1	694	4	4	0	0	NA	NA	NA	41	42	169	172	514	84	152	458	2	12	5	0.012	0.07	0.01
.	19.01.16-00.10.24-1-228754	97	16	16	2	0	2	698	14	14	0	0	NA	NA	NA	31	44	169	169	519	83	152	463	22	5	41	0.13	0.03	0.079
.	19.01.16-00.10.26-1-228755	179	16	16	1	0	1	709	14	14	0	0	NA	NA	NA	46	54	172	176	519	86	160	463	46	2	27	0.267	0.011	0.052
.	19.01.16-00.10.27-1-228756	89	3	3	0	0	0	675	2	2	0	0	NA	NA	NA	31	23	166	169	501	81	148	446	6	0	7	0.036	0	0.014
.	19.01.16-00.10.35-1-228757	33	1	1	0	0	0	0	0	0	0	0	NA	NA	NA	16	4	165	163	489	0	0	0	0	0	0	0	0	0
.	19.01.16-00.10.35-1-228758	123	5	5	3	0	2	674	3	3	0	0	NA	NA	NA	38	27	170	169	501	82	151	441	0	2	7	0	0.012	0.014
.	19.01.16-00.10.37-1-228764	39	1	1	1	0	1	0	0	0	0	0	NA	NA	NA	11	10	165	164	494	0	0	0	0	1	0	0	0.006	0
.	19.01.16-00.10.41-1-228768	36	1	1	1	0	1	0	0	0	0	0	NA	NA	NA	10	8	163	164	494	0	0	0	3	0	0	0.018	0	0
.	19.01.16-00.10.43-1-228769	61	3	3	1	0	1	687	2	2	0	0	NA	NA	NA	14	35	171	170	507	86	150	451	0	0	9	0	0	0.018
.	19.01.16-00.10.44-1-228770	117	13	13	3	0	3	686	10	10	0	0	NA	NA	NA	31	37	168	170	512	83	153	450	11	15	14	0.065	0.088	0.027
.	19.01.16-00.10.45-1-228771	121	13	13	3	0	2	681	10	10	0	0	NA	NA	NA	42	40	169	171	513	84	149	448	22	2	19	0.13	0.012	0.037
.	19.01.16-00.10.51-1-228778	69	3	3	0	0	0	649	2	2	0	0	NA	NA	NA	13	25	171	168	499	78	147	424	4	0	1	0.023	0	0.002
.	19.01.16-00.10.51-1-228779	62	2	2	0	0	0	300	1	1	0	0	NA	NA	NA	15	20	165	166	502	41	61	198	1	0	6	0.006	0	0.012
.	19.01.16-00.10.59-1-228801	61	2	2	0	0	0	300	0	0	0	0	NA	NA	NA	15	18	165	165	501	41	57	202	0	0	1	0	0	0.002
.	19.01.16-00.10.59-1-228802	118	7	7	0	0	0	689	6	6	0	0	NA	NA	NA	47	43	172	173	511	84	156	449	1	16	4	0.006	0.092	0.008
.	19.01.16-00.10.59-1-228803	93	12	12	2	0	2	679	10	10	0	0	NA	NA	NA	34	32	171	169	505	82	151	446	24	7	2	0.14	0.041	0.004
.	19.01.16-00.11.00-1-228804	35	1	1	0	0	0	0	0	0	0	0	NA	NA	NA	5	13	167	166	493	0	0	0	0	1	0	0	0.006	0
.	19.01.16-00.11.02-1-228807	95	5	5	2	0	2	677	4	4	0	0	NA	NA	NA	33	26	167	170	502	83	150	444	8	0	9	0.048	0	0.018
.	19.01.16-00.11.03-1-228808	40	1	1	0	0	0	0	0	0	0	0	NA	NA	NA	22	21	167	167	500	0	0	0	0	0	2	0	0	0.004
.	19.01.16-00.11.06-1-228811	59	2	2	1	0	1	203	1	1	0	0	NA	NA	NA	10	14	166	165	496	21	55	127	1	0	3	0.006	0	0.006
.	19.01.16-00.11.07-1-228812	93	3	3	0	0	0	670	2	2	0	0	NA	NA	NA	35	29	173	172	497	85	151	434	0	0	10	0	0	0.02
.	19.01.16-00.11.11-1-228813	62	4	4	0	0	0	400	3	3	0	0	NA	NA	NA	17	25	170	170	498	50	90	260	0	0	6	0	0	0.012
.	19.01.16-00.11.12-1-228814	122	9	9	3	0	2	679	7	7	0	0	NA	NA	NA	32	30	170	169	504	84	150	445	19	4	8	0.112	0.024	0.016
.	19.01.16-00.11.13-1-228815	66	2	2	0	0	0	678	1	1	0	0	NA	NA	NA	22	27	167	170	503	81	152	445	0	0	4	0	0	0.008
.	19.01.16-00.11.17-1-228816	87	7	7	2	0	2	677	6	6	0	0	NA	NA	NA	29	28	170	168	503	84	149	444	0	3	23	0	0.018	0.046
.	19.01.16-00.11.19-1-228817	159	7	7	4	0	2	688	6	6	0	0	NA	NA	NA	53	37	168	167	515	85	149	454	18	0	8	0.107	0	0.016
.	19.01.16-00.11.20-1-228818	145	10	10	2	0	1	684	8	8	0	0	NA	NA	NA	63	41	171	172	511	84	154	446	10	3	5	0.058	0.017	0.01
.	19.01.16-00.11.23-1-228820	31	1	1	0	0	0	0	0	0	0	0	NA	NA	NA	13	10	166	165	492	0	0	0	0	0	0	0	0	0
.	19.01.16-00.11.25-1-228825	129	19	19	6	0	5	693	17	17	0	0	NA	NA	NA	49	43	173	169	514	88	151	454	20	26	25	0.116	0.154	0.049
.	19.01.16-00.11.25-1-228826	60	2	2	2	0	2	100	0	0	0	0	NA	NA	NA	21	15	166	166	496	13	24	63	3	0	0	0.018	0	0
.	19.01.16-00.11.26-1-228827	149	15	15	4	0	4	694	12	12	0	0	NA	NA	NA	43	53	173	176	517	82	159	453	17	23	28	0.098	0.131	0.054
.	19.01.16-00.11.28-1-228831	86	3	3	3	0	3	672	2	2	0	0	NA	NA	NA	28	24	167	167	503	81	148	443	0	2	3	0	0.012	0.006
.	19.01.16-00.11.31-1-228832	60	2	2	0	0	0	676	1	1	0	0	NA	NA	NA	23	31	168	167	509	82	145	449	0	0	2	0	0	0.004
.	19.01.16-00.11.36-1-228833	91	10	10	4	0	4	675	8	8	0	0	NA	NA	NA	31	28	168	170	503	84	151	440	1	3	15	0.006	0.018	0.03
.	19.01.16-00.11.38-1-228834	90	6	6	1	0	1	681	5	5	0	0	NA	NA	NA	23	32	173	172	500	85	152	444	7	3	7	0.04	0.017	0.014
.	19.01.16-00.11.42-1-228838	117	11	11	3	0	3	691	10	10	0	0	NA	NA	NA	41	46	177	169	513	87	150	454	13	1	19	0.073	0.006	0.037
.	19.01.16-00.11.43-1-228839	32	1	1	0	0	0	0	0	0	0	0	NA	NA	NA	10	8	163	166	492	0	0	0	2	0	0	0.012	0	0
.	19.01.16-00.11.44-1-228840	93	4	4	1	0	0	679	3	3	0	0	NA	NA	NA	37	32	170	168	507	84	149	446	2	11	0	0.012	0.065	0
.	19.01.16-00.11.46-1-228842	177	12	12	1	0	1	700	11	11	0	0	NA	NA	NA	52	54	171	171	525	88	149	463	14	1	22	0.082	0.006	0.042
.	19.01.16-00.11.46-1-228843	117	5	5	0	0	0	683	4	4	0	0	NA	NA	NA	26	30	171	169	503	85	152	446	0	8	5	0	0.047	0.01
.	19.01.16-00.11.58-1-228871	88	4	4	4	0	3	682	3	3	0	0	NA	NA	NA	23	28	167	170	504	81	152	449	0	1	10	0	0.006	0.02
.	19.01.16-00.11.58-1-228872	114	9	9	3	0	2	697	8	8	0	0	NA	NA	NA	30	40	174	171	508	89	154	454	6	7	20	0.034	0.041	0.039
.	19.01.16-00.11.59-1-228873	95	4	4	1	0	1	683	2	2	0	0	NA	NA	NA	40	38	174	168	509	88	146	449	6	3	6	0.034	0.018	0.012
.	19.01.16-00.12.01-1-228874	175	19	19	8	0	5	723	17	17	0	0	NA	NA	NA	47	71	175	178	531	92	154	477	27	42	23	0.154	0.236	0.043
.	19.01.16-00.12.03-1-228877	148	10	10	3	0	3	692	8	8	0	0	NA	NA	NA	49	41	170	172	512	85	153	454	24	4	9	0.141	0.023	0.018
.	19.01.16-00.12.03-1-228878	306	24	24	4	0	4	742	21	21	0	0	NA	NA	NA	94	91	186	186	532	102	168	472	53	12	43	0.285	0.065	0.081
.	19.01.16-00.12.06-1-228881	114	6	6	1	0	1	692	5	5	0	0	NA	NA	NA	37	41	174	170	510	89	150	453	15	8	4	0.086	0.047	0.008
.	19.01.16-00.12.11-1-228882	60	2	2	0	0	0	675	1	1	0	0	NA	NA	NA	18	24	170	166	501	86	147	442	0	0	5	0	0	0.01
.	19.01.16-00.12.15-1-228883	91	5	5	2	0	2	682	4	4	0	0	NA	NA	NA	21	30	166	171	506	84	149	449	3	3	3	0.018	0.018	0.006
.	19.01.16-00.12.17-1-228884	66	3	3	2	0	2	667	1	1	0	0	NA	NA	NA	31	21	164	169	501	78	150	439	0	0	10	0	0	0.02
.	19.01.16-00.12.24-1-228885	90	7	7	2	0	2	685	6	6	0	0	NA	NA	NA	35	38	170	173	508	86	155	444	8	0	20	0.047	0	0.039
.	19.01.16-00.12.26-1-228886	150	7	7	1	0	1	693	6	6	0	0	NA	NA	NA	43	41	170	170	514	85	152	456	26	0	7	0.153	0	0.014
.	19.01.16-00.12.28-1-228887	91	4	4	1	0	1	674	3	3	0	0	NA	NA	NA	33	26	167	169	503	82	151	441	12	1	3	0.072	0.006	0.006
.	19.01.16-00.12.28-1-228888	157	6	6	4	0	3	707	5	5	0	0	NA	NA	NA	50	62	180	173	522	90	155	462	2	0	19	0.011	0	0.036
.	19.01.16-00.12.32-1-228889	197	17	17	7	0	5	697	16	16	0	0	NA	NA	NA	67	54	175	177	515	87	158	452	37	8	24	0.211	0.045	0.047
.	19.01.16-00.12.32-1-228890	35	1	1	0	0	0	0	0	0	0	0	NA	NA	NA	9	12	165	167	493	0	0	0	0	1	0	0	0.006	0
.	19.01.16-00.12.35-1-228891	144	18	18	4	0	4	697	16	16	0	0	NA	NA	NA	35	46	177	168	514	88	150	459	22	18	24	0.124	0.107	0.047
.	19.01.16-00.12.39-1-228893	142	11	11	3	0	3	701	10	10	0	0	NA	NA	NA	41	54	182	175	510	93	159	449	19	3	19	0.104	0.017	0.037
.	19.01.16-00.12.43-1-228897	90	6	6	0	0	0	681	4	4	0	0	NA	NA	NA	31	32	168	168	509	83	150	448	3	4	11	0.018	0.024	0.022
.	19.01.16-00.12.44-1-228898	229	12	12	4	0	4	710	10	10	0	0	NA	NA	NA	65	62	181	175	519	95	157	458	11	6	8	0.061	0.034	0.015
.	19.01.16-00.12.46-1-228900	64	4	4	2	0	1	675	3	3	0	0	NA	NA	NA	24	24	170	168	499	84	147	444	1	8	4	0.006	0.048	0.008
.	19.01.16-00.12.49-1-228904	116	4	4	1	0	1	681	3	3	0	0	NA	NA	NA	34	34	167	170	510	84	154	443	10	0	1	0.06	0	0.002
.	19.01.16-00.12.49-1-228905	62	3	3	1	0	1	670	2	2	0	0	NA	NA	NA	29	26	168	167	504	86	146	438	0	2	2	0	0.012	0.004
.	19.01.16-00.13.01-1-228929	91	9	9	3	0	3	678	8	8	0	0	NA	NA	NA	29	30	171	172	500	83	152	443	9	0	14	0.053	0	0.028
.	19.01.16-00.13.04-1-228933	150	8	8	3	0	2	700	7	7	0	0	NA	NA	NA	50	48	169	176	516	85	158	457	18	6	8	0.107	0.034	0.016
.	19.01.16-00.13.06-1-228936	88	5	5	0	0	0	676	4	4	0	0	NA	NA	NA	25	24	167	170	500	82	151	443	6	0	13	0.036	0	0.026
.	19.01.16-00.13.07-1-228937	90	3	3	0	0	0	661	2	2	0	0	NA	NA	NA	35	18	168	166	497	81	145	435	2	0	10	0.012	0	0.02
.	19.01.16-00.13.09-1-228938	71	2	2	0	0	0	667	0	0	0	0	NA	NA	NA	28	21	167	167	500	83	149	435	0	0	2	0	0	0.004
.	19.01.16-00.13.10-1-228939	60	3	3	1	0	1	670	2	2	0	0	NA	NA	NA	29	31	171	170	503	83	153	434	0	1	7	0	0.006	0.014
.	19.01.16-00.13.10-1-228940	65	4	4	1	0	1	674	3	3	0	0	NA	NA	NA	31	27	169	166	505	84	148	442	9	0	9	0.053	0	0.018
.	19.01.16-00.13.10-1-228941	87	6	6	2	0	1	679	4	4	0	0	NA	NA	NA	24	24	165	171	501	83	151	445	3	3	7	0.018	0.018	0.014
.	19.01.16-00.13.22-1-228942	60	2	2	0	0	0	673	0	0	0	0	NA	NA	NA	21	20	167	166	500	83	150	440	3	0	1	0.018	0	0.002
.	19.01.16-00.13.22-1-228943	120	12	12	2	0	2	704	10	10	0	0	NA	NA	NA	34	45	171	171	516	90	156	458	9	13	11	0.053	0.076	0.021
.	19.01.16-00.13.23-1-228944	32	1	1	0	0	0	0	0	0	0	0	NA	NA	NA	10	12	168	166	491	0	0	0	0	1	0	0	0.006	0
.	19.01.16-00.13.24-1-228945	56	2	2	1	0	0	668	1	1	0	0	NA	NA	NA	29	23	167	171	498	81	153	434	3	3	0	0.018	0.018	0
.	19.01.16-00.13.26-1-228950	89	4	4	2	0	2	677	2	2	0	0	NA	NA	NA	30	29	168	169	505	84	150	443	3	0	8	0.018	0	0.016
.	19.01.16-00.13.26-1-228951	146	9	9	0	0	0	692	8	8	0	0	NA	NA	NA	53	46	178	172	509	91	155	446	12	0	13	0.067	0	0.026
.	19.01.16-00.13.28-1-228952	94	7	7	2	0	2	689	6	6	0	0	NA	NA	NA	31	34	169	169	509	85	150	454	14	0	11	0.083	0	0.022
.	19.01.16-00.13.28-1-228953	152	9	9	2	0	2	708	8	8	0	0	NA	NA	NA	60	55	173	175	520	88	156	464	16	4	12	0.092	0.023	0.023
.	19.01.16-00.13.29-1-228954	95	3	3	0	0	0	681	2	2	0	0	NA	NA	NA	29	31	172	170	502	87	152	442	0	0	4	0	0	0.008
.	19.01.16-00.13.37-1-228958	142	17	17	5	0	4	687	16	16	0	0	NA	NA	NA	45	37	172	172	506	90	152	445	19	21	7	0.11	0.122	0.014
.	19.01.16-00.13.39-1-228959	36	1	1	0	0	0	0	0	0	0	0	NA	NA	NA	8	11	164	166	494	0	0	0	3	0	0	0.018	0	0
.	19.01.16-00.13.42-1-228963	92	6	6	1	0	1	679	5	5	0	0	NA	NA	NA	35	31	172	170	502	88	150	441	18	8	2	0.105	0.047	0.004
.	19.01.16-00.13.42-1-228964	64	8	8	0	0	0	687	6	6	0	0	NA	NA	NA	18	33	170	166	510	83	149	455	14	8	5	0.082	0.048	0.01
.	19.01.16-00.13.45-1-228966	61	2	2	0	0	0	670	1	1	0	0	NA	NA	NA	24	19	165	169	498	80	149	441	4	0	3	0.024	0	0.006
.	19.01.16-00.13.47-1-228968	62	4	4	1	0	1	670	2	2	0	0	NA	NA	NA	24	18	165	166	500	82	147	441	1	0	12	0.006	0	0.024
.	19.01.16-00.13.47-1-228969	65	5	5	0	0	0	674	4	4	0	0	NA	NA	NA	31	27	170	171	499	84	151	439	0	6	6	0	0.035	0.012
.	19.01.16-00.13.51-1-228974	33	1	1	1	0	1	0	0	0	0	0	NA	NA	NA	12	4	164	163	490	0	0	0	2	0	0	0.012	0	0
.	19.01.16-00.13.52-1-228976	97	12	12	3	0	2	682	11	11	0	0	NA	NA	NA	34	30	172	169	502	88	149	445	14	3	12	0.081	0.018	0.024
.	19.01.16-00.13.53-1-228994	32	1	1	0	0	0	0	0	0	0	0	NA	NA	NA	10	7	164	163	493	0	0	0	4	0	0	0.024	0	0
.	19.01.16-00.13.55-1-228997	62	2	2	0	0	0	672	1	1	0	0	NA	NA	NA	22	23	168	166	502	82	147	443	10	0	0	0.06	0	0
.	19.01.16-00.13.59-1-229000	93	7	7	1	0	1	697	5	5	0	0	NA	NA	NA	32	43	169	175	512	85	156	456	17	7	5	0.101	0.04	0.01
.	19.01.16-00.14.02-1-229003	67	3	3	1	0	1	673	2	2	0	0	NA	NA	NA	28	24	170	165	502	83	148	442	1	0	4	0.006	0	0.008
.	19.01.16-00.14.04-1-229005	64	2	2	2	0	1	666	1	1	0	0	NA	NA	NA	38	25	164	170	504	80	150	436	0	6	3	0	0.035	0.006
.	19.01.16-00.14.04-1-229006	59	5	5	2	0	2	671	4	4	0	0	NA	NA	NA	32	24	165	167	505	81	146	444	15	3	0	0.091	0.018	0
.	19.01.16-00.14.08-1-229008	61	2	2	0	0	0	661	1	1	0	0	NA	NA	NA	28	16	163	169	497	80	150	431	0	0	3	0	0	0.006
.	19.01.16-00.14.09-1-229009	62	2	2	0	0	0	676	1	1	0	0	NA	NA	NA	18	17	165	167	498	82	150	444	0	0	5	0	0	0.01
.	19.01.16-00.14.12-1-229010	90	5	5	2	0	1	690	4	4	0	0	NA	NA	NA	30	33	165	167	514	83	148	459	0	6	12	0	0.036	0.023
.	19.01.16-00.14.18-1-229011	127	5	5	2	0	2	681	4	4	0	0	NA	NA	NA	34	30	168	172	503	86	149	446	2	7	8	0.012	0.041	0.016
.	19.01.16-00.14.18-1-229012	42	1	1	0	0	0	0	0	0	0	0	NA	NA	NA	15	13	167	166	493	0	0	0	0	4	0	0	0.024	0
.	19.01.16-00.14.18-1-229013	120	9	9	1	0	1	690	7	7	0	0	NA	NA	NA	41	41	174	170	510	88	151	451	11	15	19	0.063	0.088	0.037
.	19.01.16-00.14.21-1-229015	179	8	8	1	0	1	704	5	5	0	0	NA	NA	NA	75	55	182	168	518	98	146	460	6	8	10	0.033	0.048	0.019
.	19.01.16-00.14.22-1-229016	196	9	9	3	0	2	701	8	8	0	0	NA	NA	NA	59	55	172	176	520	84	157	460	37	0	7	0.215	0	0.013
.	19.01.16-00.14.23-1-229017	84	3	3	2	0	2	691	2	2	0	0	NA	NA	NA	21	35	171	167	510	86	150	455	0	2	6	0	0.012	0.012
.	19.01.16-00.14.23-1-229018	149	28	28	9	0	8	687	21	21	0	0	NA	NA	NA	42	41	167	172	515	81	156	450	30	5	61	0.18	0.029	0.118
.	19.01.16-00.14.24-1-229019	90	3	3	0	0	0	677	2	2	0	0	NA	NA	NA	31	21	167	170	497	84	151	442	5	4	0	0.03	0.024	0
.	19.01.16-00.14.30-1-229020	62	2	2	2	0	2	250	1	1	0	0	NA	NA	NA	18	19	169	166	497	32	55	163	5	0	0	0.03	0	0
.	19.01.16-00.14.36-1-229021	34	1	1	0	0	0	0	0	0	0	0	NA	NA	NA	12	10	168	167	488	0	0	0	0	0	0	0	0	0
.	19.01.16-00.14.37-1-229022	60	2	2	1	0	1	99	1	1	0	0	NA	NA	NA	9	15	168	167	493	13	23	63	2	0	0	0.012	0	0
.	19.01.16-00.14.39-1-229023	98	4	4	2	0	2	686	3	3	0	0	NA	NA	NA	36	39	167	175	510	83	158	445	5	3	7	0.03	0.017	0.014
.	19.01.16-00.14.40-1-229027	35	1	1	0	0	0	0	0	0	0	0	NA	NA	NA	10	5	165	163	490	0	0	0	0	0	2	0	0	0.004
.	19.01.16-00.14.40-1-229028	91	5	5	2	0	2	673	4	4	0	0	NA	NA	NA	20	23	164	171	501	78	152	443	1	4	2	0.006	0.023	0.004
.	19.01.16-00.14.43-1-229029	179	21	21	7	0	5	703	19	19	0	0	NA	NA	NA	51	51	174	173	517	89	155	459	37	16	21	0.213	0.092	0.041
.	19.01.16-00.14.44-1-229030	83	3	3	1	0	1	676	1	1	0	0	NA	NA	NA	31	28	169	167	505	82	149	445	5	0	3	0.03	0	0.006
.	19.01.16-00.14.44-1-229031	180	12	12	4	0	4	718	11	11	0	0	NA	NA	NA	45	66	172	179	528	88	161	469	6	12	18	0.035	0.067	0.034
.	19.01.16-00.14.46-1-229033	61	2	2	1	0	0	669	1	1	0	0	NA	NA	NA	28	24	166	165	506	79	146	444	6	0	3	0.036	0	0.006
.	19.01.16-00.14.48-1-229036	117	8	8	1	0	1	689	6	6	0	0	NA	NA	NA	36	40	169	169	515	89	147	453	5	2	12	0.03	0.012	0.023
.	19.01.16-00.14.57-1-229061	92	10	10	1	0	0	684	9	9	0	0	NA	NA	NA	38	35	166	168	514	83	148	453	9	10	14	0.054	0.06	0.027
.	19.01.16-00.14.58-1-229062	33	1	1	0	0	0	0	0	0	0	0	NA	NA	NA	7	11	165	164	495	0	0	0	0	0	1	0	0	0.002
.	19.01.16-00.14.59-1-229063	85	5	5	1	0	1	684	4	4	0	0	NA	NA	NA	32	37	169	173	508	83	154	447	1	3	5	0.006	0.017	0.01
.	19.01.16-00.15.01-1-229064	33	1	1	1	0	1	0	0	0	0	0	NA	NA	NA	15	9	166	164	492	0	0	0	0	0	1	0	0	0.002
.	19.01.16-00.15.01-1-229065	33	1	1	0	0	0	0	0	0	0	0	NA	NA	NA	7	4	164	165	488	0	0	0	0	0	0	0	0	0
.	19.01.16-00.15.03-1-229068	69	7	7	1	0	1	678	6	6	0	0	NA	NA	NA	25	27	167	167	506	83	147	448	0	7	6	0	0.042	0.012
.	19.01.16-00.15.03-1-229070	62	2	2	0	0	0	667	1	1	0	0	NA	NA	NA	29	18	166	168	497	80	152	435	0	0	10	0	0	0.02
.	19.01.16-00.15.06-1-229072	179	21	21	9	0	4	702	16	16	0	0	NA	NA	NA	54	50	177	171	515	93	153	456	13	15	42	0.073	0.088	0.082
.	19.01.16-00.15.08-1-229074	178	11	11	5	0	5	717	10	10	0	0	NA	NA	NA	64	68	178	174	529	93	158	466	25	4	17	0.14	0.023	0.032
.	19.01.16-00.15.10-1-229075	87	3	3	0	0	0	674	2	2	0	0	NA	NA	NA	32	25	168	167	503	81	148	445	2	0	5	0.012	0	0.01
.	19.01.16-00.15.18-1-229076	232	38	38	9	0	6	705	35	35	0	0	NA	NA	NA	69	65	177	175	526	89	155	461	50	28	54	0.282	0.16	0.103
.	19.01.16-00.15.18-1-229077	62	2	2	2	0	1	674	1	1	0	0	NA	NA	NA	19	21	168	168	498	85	149	440	0	0	7	0	0	0.014
.	19.01.16-00.15.18-1-229078	122	8	8	3	0	3	686	7	7	0	0	NA	NA	NA	32	35	168	170	510	83	152	451	18	4	4	0.107	0.024	0.008
.	19.01.16-00.15.23-1-229079	99	5	5	0	0	0	688	4	4	0	0	NA	NA	NA	42	38	172	172	507	87	151	450	6	0	7	0.035	0	0.014
.	19.01.16-00.15.23-1-229080	122	5	5	3	0	3	689	4	4	0	0	NA	NA	NA	40	42	170	171	514	82	150	457	2	23	5	0.012	0.135	0.01
.	19.01.16-00.15.25-1-229081	143	7	7	2	0	2	700	6	6	0	0	NA	NA	NA	47	47	174	168	518	90	149	461	17	2	4	0.098	0.012	0.008
.	19.01.16-00.15.32-1-229089	202	13	13	1	0	1	714	12	12	0	0	NA	NA	NA	66	59	175	175	522	88	159	467	29	19	17	0.166	0.109	0.033
.	19.01.16-00.15.33-1-229090	63	3	3	2	0	2	674	2	2	0	0	NA	NA	NA	21	23	166	168	502	81	149	444	0	5	3	0	0.03	0.006
.	19.01.16-00.15.40-1-229095	88	12	12	5	0	4	668	10	10	0	0	NA	NA	NA	20	20	170	167	496	82	149	437	3	10	10	0.018	0.06	0.02
.	19.01.16-00.15.41-1-229096	60	4	4	1	0	1	301	3	3	0	0	NA	NA	NA	11	20	169	167	497	38	69	194	10	0	2	0.059	0	0.004
.	19.01.16-00.15.44-1-229097	204	27	27	5	0	4	728	26	26	0	0	NA	NA	NA	56	76	178	175	536	91	157	480	55	20	30	0.309	0.114	0.056
.	19.01.16-00.15.45-1-229098	219	18	18	5	0	4	721	16	16	0	0	NA	NA	NA	68	76	180	179	530	96	159	466	36	18	13	0.2	0.101	0.025
.	19.01.16-00.15.48-1-229102	92	6	6	1	0	1	692	4	4	0	0	NA	NA	NA	31	38	170	171	510	82	155	455	3	0	19	0.018	0	0.037
.	19.01.16-00.15.49-1-229104	150	7	7	1	0	0	695	5	5	0	0	NA	NA	NA	50	50	172	176	515	87	154	454	12	0	5	0.07	0	0.01
.	19.01.16-00.15.54-1-229125	32	1	1	0	0	0	0	0	0	0	0	NA	NA	NA	5	9	164	166	492	0	0	0	0	0	6	0	0	0.012
.	19.01.16-00.15.57-1-229129	93	7	7	1	0	1	685	5	5	0	0	NA	NA	NA	29	31	173	165	506	88	149	448	7	8	10	0.04	0.048	0.02
.	19.01.16-00.16.03-1-229132	68	4	4	0	0	0	675	3	3	0	0	NA	NA	NA	22	26	169	169	501	80	152	443	5	1	3	0.03	0.006	0.006
.	19.01.16-00.16.03-1-229133	91	4	4	0	0	0	680	3	3	0	0	NA	NA	NA	37	34	169	170	508	84	151	445	13	3	3	0.077	0.018	0.006
.	19.01.16-00.16.07-1-229136	144	10	10	1	0	1	698	8	8	0	0	NA	NA	NA	38	51	175	173	516	91	155	452	22	13	15	0.126	0.075	0.029
.	19.01.16-00.16.12-1-229137	157	13	13	4	0	3	681	10	10	0	0	NA	NA	NA	41	35	167	171	510	81	149	451	21	0	18	0.126	0	0.035
.	19.01.16-00.16.15-1-229138	143	9	9	1	0	0	699	8	8	0	0	NA	NA	NA	41	42	171	170	514	87	153	459	19	13	9	0.111	0.076	0.018
.	19.01.16-00.16.20-1-229139	32	1	1	0	0	0	0	0	0	0	0	NA	NA	NA	10	5	163	163	492	0	0	0	0	0	1	0	0	0.002
.	19.01.16-00.16.20-1-229140	145	12	12	4	0	3	702	11	11	0	0	NA	NA	NA	47	55	173	176	519	90	154	458	14	9	15	0.081	0.051	0.029
.	19.01.16-00.16.21-1-229141	420	31	31	8	0	4	743	28	28	0	0	NA	NA	NA	106	97	185	183	542	99	164	480	82	16	36	0.443	0.087	0.066
.	19.01.16-00.16.22-1-229142	123	5	5	1	0	1	688	4	4	0	0	NA	NA	NA	23	34	171	168	508	86	150	452	8	4	1	0.047	0.024	0.002
.	19.01.16-00.16.23-1-229144	89	6	6	2	0	0	677	5	5	0	0	NA	NA	NA	40	30	172	166	505	87	146	444	2	0	21	0.012	0	0.042
.	19.01.16-00.16.35-1-229151	61	3	3	2	0	1	681	2	2	0	0	NA	NA	NA	26	25	167	167	504	85	148	448	6	0	8	0.036	0	0.016
.	19.01.16-00.16.37-1-229152	31	1	1	1	0	1	0	0	0	0	0	NA	NA	NA	16	11	167	166	491	0	0	0	0	0	1	0	0	0.002
.	19.01.16-00.16.39-1-229153	87	5	5	3	0	3	682	3	3	0	0	NA	NA	NA	28	32	168	174	503	84	152	446	4	7	4	0.024	0.04	0.008
.	19.01.16-00.16.41-1-229157	88	5	5	1	0	1	672	4	4	0	0	NA	NA	NA	26	20	168	167	498	82	149	441	0	10	8	0	0.06	0.016
.	19.01.16-00.16.41-1-229158	121	4	4	2	0	2	674	3	3	0	0	NA	NA	NA	41	28	167	169	505	80	151	443	4	4	8	0.024	0.024	0.016
.	19.01.16-00.16.43-1-229159	38	1	1	0	0	0	0	0	0	0	0	NA	NA	NA	7	9	163	166	493	0	0	0	0	0	1	0	0	0.002
.	19.01.16-00.16.43-1-229160	66	4	4	0	0	0	684	3	3	0	0	NA	NA	NA	32	35	167	173	508	81	154	449	4	0	5	0.024	0	0.01
.	19.01.16-00.16.46-1-229162	145	8	8	2	0	1	701	6	6	0	0	NA	NA	NA	46	51	173	173	518	88	149	464	34	0	7	0.197	0	0.014
.	19.01.16-00.16.47-1-229164	60	3	3	0	0	0	682	2	2	0	0	NA	NA	NA	30	37	171	172	507	87	151	444	0	2	1	0	0.012	0.002
.	19.01.16-00.16.52-1-229171	90	5	5	2	0	1	676	4	4	0	0	NA	NA	NA	34	27	168	166	506	83	146	447	2	0	15	0.012	0	0.03
.	19.01.16-00.16.57-1-229192	239	44	44	17	0	10	724	41	41	0	0	NA	NA	NA	79	75	170	178	540	83	158	483	84	34	47	0.494	0.191	0.087
.	19.01.16-00.16.58-1-229193	63	3	3	0	0	0	151	2	2	0	0	NA	NA	NA	13	26	168	168	503	17	37	97	2	3	1	0.012	0.018	0.002
.	19.01.16-00.16.58-1-229194	208	23	23	4	0	3	712	21	21	0	0	NA	NA	NA	74	58	173	176	522	88	163	461	40	11	44	0.231	0.062	0.084
.	19.01.16-00.17.00-1-229195	59	3	3	2	0	1	667	2	2	0	0	NA	NA	NA	18	22	171	164	500	81	146	440	0	1	8	0	0.006	0.016
.	19.01.16-00.17.02-1-229197	66	3	3	0	0	0	675	2	2	0	0	NA	NA	NA	28	29	165	170	507	80	148	447	0	0	11	0	0	0.022
.	19.01.16-00.17.09-1-229201	125	20	20	7	0	5	676	19	19	0	0	NA	NA	NA	45	34	171	172	504	86	152	438	28	8	38	0.164	0.047	0.075
.	19.01.16-00.17.09-1-229202	64	2	2	0	0	0	250	1	1	0	0	NA	NA	NA	19	17	168	166	496	31	54	165	0	4	2	0	0.024	0.004
.	19.01.16-00.17.10-1-229203	148	14	14	3	0	3	699	13	13	0	0	NA	NA	NA	39	52	174	171	520	89	150	460	9	21	14	0.052	0.123	0.027
.	19.01.16-00.17.15-1-229204	204	29	29	11	0	7	692	27	27	0	0	NA	NA	NA	72	46	170	170	519	84	147	461	39	22	31	0.229	0.129	0.06
.	19.01.16-00.17.16-1-229205	67	4	4	1	0	0	686	2	2	0	0	NA	NA	NA	20	35	170	170	508	85	152	449	2	13	0	0.012	0.076	0
.	19.01.16-00.17.17-1-229206	238	12	12	4	0	2	730	10	10	0	0	NA	NA	NA	73	78	180	180	531	94	163	473	19	9	33	0.106	0.05	0.062
.	19.01.16-00.17.20-1-229207	83	8	8	1	0	1	669	7	7	0	0	NA	NA	NA	27	19	165	165	502	81	147	441	2	3	12	0.012	0.018	0.024
.	19.01.16-00.17.35-1-229215	88	6	6	0	0	0	674	5	5	0	0	NA	NA	NA	26	23	170	168	498	86	149	439	3	8	9	0.018	0.048	0.018
.	19.01.16-00.17.39-1-229217	98	7	7	0	0	0	661	5	5	0	0	NA	NA	NA	41	22	167	168	500	81	147	433	14	2	5	0.084	0.012	0.01
.	19.01.16-00.17.40-1-229218	60	2	2	1	0	1	401	1	1	0	0	NA	NA	NA	17	24	166	164	507	55	87	259	0	2	0	0	0.012	0
.	19.01.16-00.17.41-1-229222	81	3	3	2	0	2	671	2	2	0	0	NA	NA	NA	42	35	168	172	508	80	151	440	4	3	1	0.024	0.017	0.002
.	19.01.16-00.17.42-1-229223	63	7	7	2	0	2	673	6	6	0	0	NA	NA	NA	28	30	172	168	503	82	153	438	11	1	10	0.064	0.006	0.02
.	19.01.16-00.17.47-1-229226	152	17	17	6	0	4	707	15	15	0	0	NA	NA	NA	38	51	175	171	518	91	154	462	4	34	21	0.023	0.199	0.041
.	19.01.16-00.17.53-1-229248	35	1	1	0	0	0	0	0	0	0	0	NA	NA	NA	7	13	167	167	492	0	0	0	0	2	0	0	0.012	0
.	19.01.16-00.17.55-1-229251	291	25	25	5	0	4	733	24	24	0	0	NA	NA	NA	95	88	175	185	541	88	165	480	68	28	19	0.389	0.151	0.035
.	19.01.16-00.17.56-1-229253	92	12	12	3	0	3	673	11	11	0	0	NA	NA	NA	30	30	168	167	508	82	149	442	4	1	22	0.024	0.006	0.043
.	19.01.16-00.17.58-1-229255	64	3	3	1	0	1	671	2	2	0	0	NA	NA	NA	33	27	170	164	506	83	142	446	0	3	4	0	0.018	0.008
.	19.01.16-00.17.59-1-229256	92	4	4	1	0	0	672	2	2	0	0	NA	NA	NA	25	19	168	166	498	82	146	444	5	1	9	0.03	0.006	0.018
.	19.01.16-00.18.02-1-229257	33	1	1	0	0	0	0	0	0	0	0	NA	NA	NA	6	14	167	164	496	0	0	0	0	0	0	0	0	0
.	19.01.16-00.18.04-1-229261	34	1	1	0	0	0	0	0	0	0	0	NA	NA	NA	6	6	164	165	490	0	0	0	0	2	0	0	0.012	0
.	19.01.16-00.18.04-1-229262	63	2	2	0	0	0	677	0	0	0	0	NA	NA	NA	13	18	167	169	495	84	153	440	0	0	6	0	0	0.012
.	19.01.16-00.18.07-1-229265	31	1	1	1	0	1	0	0	0	0	0	NA	NA	NA	7	8	164	165	492	0	0	0	0	0	1	0	0	0.002
.	19.01.16-00.18.08-1-229266	63	2	2	0	0	0	446	1	1	0	0	NA	NA	NA	20	18	166	167	498	57	93	296	0	2	1	0	0.012	0.002
.	19.01.16-00.18.10-1-229267	69	4	4	1	0	1	673	2	2	0	0	NA	NA	NA	26	30	165	173	505	80	150	443	1	0	7	0.006	0	0.014
.	19.01.16-00.18.13-1-229268	31	1	1	0	0	0	0	0	0	0	0	NA	NA	NA	10	7	165	165	490	0	0	0	0	0	0	0	0	0
.	19.01.16-00.18.15-1-229269	198	11	11	3	0	3	709	10	10	0	0	NA	NA	NA	54	59	173	175	524	88	159	462	7	3	21	0.04	0.017	0.04
.	19.01.16-00.18.17-1-229270	148	7	7	2	0	2	695	5	5	0	0	NA	NA	NA	59	45	172	168	518	87	147	461	11	7	11	0.064	0.042	0.021
.	19.01.16-00.18.18-1-229271	175	15	15	2	0	1	719	13	13	0	0	NA	NA	NA	51	63	182	175	519	98	156	465	22	20	24	0.121	0.114	0.046
.	19.01.16-00.18.20-1-229272	60	2	2	1	0	1	350	1	1	0	0	NA	NA	NA	15	15	167	165	496	41	76	233	0	0	3	0	0	0.006
.	19.01.16-00.18.20-1-229273	268	18	18	5	0	4	734	17	17	0	0	NA	NA	NA	84	85	182	179	537	99	159	476	24	6	21	0.132	0.034	0.039
.	19.01.16-00.18.22-1-229274	148	8	8	2	0	1	707	7	7	0	0	NA	NA	NA	32	54	171	174	522	90	156	461	9	4	26	0.053	0.023	0.05
.	19.01.16-00.18.25-1-229275	61	2	2	0	0	0	399	1	1	0	0	NA	NA	NA	27	26	166	169	504	52	88	259	1	2	0	0.006	0.012	0
.	19.01.16-00.18.30-1-229276	118	12	12	4	0	3	694	11	11	0	0	NA	NA	NA	43	43	173	174	509	85	155	454	28	14	5	0.162	0.08	0.01
.	19.01.16-00.18.37-1-229281	61	2	2	1	0	1	53	1	1	0	0	NA	NA	NA	24	14	164	167	496	3	12	38	1	0	3	0.006	0	0.006
.	19.01.16-00.18.40-1-229285	90	10	10	2	0	1	675	9	9	0	0	NA	NA	NA	21	26	172	167	500	85	145	445	11	7	5	0.064	0.042	0.01
.	19.01.16-00.18.41-1-229286	149	15	15	1	0	1	706	14	14	0	0	NA	NA	NA	52	51	174	172	518	92	154	460	19	10	16	0.109	0.058	0.031
.	19.01.16-00.18.43-1-229287	83	4	4	3	0	2	680	3	3	0	0	NA	NA	NA	25	35	168	167	513	83	150	447	5	0	4	0.03	0	0.008
.	19.01.16-00.18.45-1-229288	60	4	4	0	0	0	680	3	3	0	0	NA	NA	NA	19	28	169	167	505	82	149	449	5	0	7	0.03	0	0.014
.	19.01.16-00.18.48-1-229293	33	1	1	0	0	0	0	0	0	0	0	NA	NA	NA	14	6	166	163	490	0	0	0	3	0	0	0.018	0	0
.	19.01.16-00.18.50-1-229295	92	5	5	1	0	0	690	4	4	0	0	NA	NA	NA	34	43	171	172	513	83	154	453	4	2	11	0.023	0.012	0.021
.	19.01.16-00.18.50-1-229296	62	3	3	0	0	0	664	2	2	0	0	NA	NA	NA	33	17	168	165	497	83	146	435	3	0	3	0.018	0	0.006
.	19.01.16-00.18.55-1-229318	172	37	37	9	0	6	700	35	35	0	0	NA	NA	NA	58	50	171	171	521	85	151	464	91	34	18	0.532	0.199	0.035
.	19.01.16-00.19.00-1-229321	151	17	17	4	0	2	691	16	16	0	0	NA	NA	NA	50	41	170	171	513	82	154	455	32	9	27	0.188	0.053	0.053
.	19.01.16-00.19.03-1-229324	87	3	3	1	0	1	692	2	2	0	0	NA	NA	NA	27	42	170	175	510	85	155	452	0	2	5	0	0.011	0.01
.	19.01.16-00.19.04-1-229326	119	15	15	7	0	6	683	13	13	0	0	NA	NA	NA	46	42	171	169	515	84	147	452	15	15	9	0.088	0.089	0.017
.	19.01.16-00.19.07-1-229328	35	1	1	0	0	0	0	0	0	0	0	NA	NA	NA	16	7	163	165	492	0	0	0	0	0	1	0	0	0.002
.	19.01.16-00.19.08-1-229329	33	1	1	0	0	0	0	0	0	0	0	NA	NA	NA	9	13	164	164	498	0	0	0	0	0	0	0	0	0
.	19.01.16-00.19.08-1-229330	177	10	10	5	0	4	707	9	9	0	0	NA	NA	NA	56	62	175	174	526	89	154	464	12	11	23	0.069	0.063	0.044
.	19.01.16-00.19.09-1-229331	119	16	16	6	0	6	695	15	15	0	0	NA	NA	NA	37	52	173	170	522	83	148	464	25	16	15	0.145	0.094	0.029
.	19.01.16-00.19.11-1-229332	96	7	7	3	0	2	687	4	4	0	0	NA	NA	NA	38	41	166	174	514	80	153	454	1	0	13	0.006	0	0.025
.	19.01.16-00.19.18-1-229333	33	1	1	0	0	0	0	0	0	0	0	NA	NA	NA	11	8	166	165	490	0	0	0	0	0	1	0	0	0.002
.	19.01.16-00.19.20-1-229334	117	8	8	3	0	2	677	7	7	0	0	NA	NA	NA	46	34	173	171	503	85	156	436	5	8	5	0.029	0.047	0.01
.	19.01.16-00.19.20-1-229335	121	11	11	3	0	2	684	9	9	0	0	NA	NA	NA	35	38	172	168	511	85	149	450	12	16	15	0.07	0.095	0.029
.	19.01.16-00.19.30-1-229341	117	6	6	0	0	0	679	5	5	0	0	NA	NA	NA	32	35	174	169	505	85	147	447	7	0	8	0.04	0	0.016
.	19.01.16-00.19.32-1-229342	57	3	3	1	0	1	660	2	2	0	0	NA	NA	NA	27	12	164	166	495	80	148	432	4	2	0	0.024	0.012	0
.	19.01.16-00.19.38-1-229346	112	11	11	2	0	2	696	10	10	0	0	NA	NA	NA	26	42	167	175	513	83	157	456	17	3	10	0.102	0.017	0.019
.	19.01.16-00.19.39-1-229347	88	4	4	0	0	0	670	3	3	0	0	NA	NA	NA	29	24	170	165	502	86	145	439	4	0	4	0.024	0	0.008
.	19.01.16-00.19.42-1-229351	93	3	3	0	0	0	661	2	2	0	0	NA	NA	NA	28	18	168	167	496	79	147	435	0	3	14	0	0.018	0.028
.	19.01.16-00.19.42-1-229352	128	4	4	2	0	1	682	3	3	0	0	NA	NA	NA	40	32	174	170	501	88	152	442	3	0	15	0.017	0	0.03
.	19.01.16-00.19.46-1-229354	210	12	12	4	0	3	696	11	11	0	0	NA	NA	NA	66	52	176	170	519	91	153	452	12	9	15	0.068	0.053	0.029
.	19.01.16-00.19.48-1-229357	145	20	20	6	0	5	690	18	18	0	0	NA	NA	NA	40	38	169	169	513	86	150	454	53	18	14	0.314	0.107	0.027
.	19.01.16-00.19.51-1-229361	67	2	2	1	0	1	554	0	0	0	0	NA	NA	NA	22	19	165	167	500	64	122	368	0	0	1	0	0	0.002
.	19.01.16-00.19.52-1-229363	125	5	5	0	0	0	690	4	4	0	0	NA	NA	NA	43	36	169	168	512	87	149	454	2	0	5	0.012	0	0.01
.	19.01.16-00.19.56-1-229383	60	2	2	0	0	0	152	1	1	0	0	NA	NA	NA	23	18	164	165	502	18	37	97	0	0	2	0	0	0.004
.	19.01.16-00.19.57-1-229385	37	1	1	0	0	0	0	0	0	0	0	NA	NA	NA	21	7	164	163	493	0	0	0	0	0	0	0	0	0
.	19.01.16-00.19.58-1-229386	85	3	3	1	0	0	683	2	2	0	0	NA	NA	NA	27	29	169	171	502	85	154	444	0	1	4	0	0.006	0.008
.	19.01.16-00.20.00-1-229387	90	5	5	1	0	1	681	3	3	0	0	NA	NA	NA	34	28	163	169	509	79	150	452	4	2	6	0.025	0.012	0.012
.	19.01.16-00.20.04-1-229395	65	6	6	1	0	1	678	4	4	0	0	NA	NA	NA	30	32	168	164	513	81	145	452	2	6	7	0.012	0.037	0.014
.	19.01.16-00.20.05-1-229397	58	3	3	2	0	1	682	2	2	0	0	NA	NA	NA	20	29	168	166	508	82	149	451	0	0	9	0	0	0.018
.	19.01.16-00.20.06-1-229398	63	2	2	1	0	1	148	1	1	0	0	NA	NA	NA	18	21	169	169	496	21	26	101	0	0	5	0	0	0.01
.	19.01.16-00.20.10-1-229400	57	2	2	0	0	0	102	1	1	0	0	NA	NA	NA	13	9	165	166	491	11	27	64	3	0	0	0.018	0	0
.	19.01.16-00.20.11-1-229401	114	5	5	0	0	0	691	3	3	0	0	NA	NA	NA	29	41	175	170	509	88	152	451	6	6	5	0.034	0.035	0.01
.	19.01.16-00.20.15-1-229402	86	8	8	0	0	0	681	6	6	0	0	NA	NA	NA	30	32	169	168	508	85	149	447	10	4	5	0.059	0.024	0.01
.	19.01.16-00.20.15-1-229403	34	1	1	0	0	0	0	0	0	0	0	NA	NA	NA	14	9	165	166	491	0	0	0	0	0	0	0	0	0
.	19.01.16-00.20.22-1-229404	85	5	5	1	0	0	677	4	4	0	0	NA	NA	NA	29	30	171	172	500	87	155	435	6	2	8	0.035	0.012	0.016
.	19.01.16-00.20.23-1-229405	129	10	10	2	0	1	685	9	9	0	0	NA	NA	NA	39	43	171	170	515	82	150	453	6	7	9	0.035	0.041	0.017
.	19.01.16-00.20.25-1-229406	88	7	7	3	0	3	684	6	6	0	0	NA	NA	NA	22	36	166	167	516	83	152	449	8	0	10	0.048	0	0.019
.	19.01.16-00.20.25-1-229407	88	4	4	0	0	0	677	2	2	0	0	NA	NA	NA	22	28	174	168	499	87	149	441	0	0	5	0	0	0.01
.	19.01.16-00.20.32-1-229408	36	1	1	1	0	1	0	0	0	0	0	NA	NA	NA	6	7	166	164	490	0	0	0	0	0	1	0	0	0.002
.	19.01.16-00.20.35-1-229409	90	10	10	2	0	2	683	9	9	0	0	NA	NA	NA	36	41	171	174	509	84	152	447	9	1	15	0.053	0.006	0.029
.	19.01.16-00.20.38-1-229415	92	10	10	3	0	1	682	9	9	0	0	NA	NA	NA	28	28	166	173	502	81	157	444	5	4	21	0.03	0.023	0.042
.	19.01.16-00.20.43-1-229419	89	5	5	1	0	1	683	4	4	0	0	NA	NA	NA	21	29	165	170	507	81	154	448	1	1	9	0.006	0.006	0.018
.	19.01.16-00.20.44-1-229420	59	2	2	1	0	1	667	1	1	0	0	NA	NA	NA	26	23	172	166	498	85	148	434	5	7	0	0.029	0.042	0
.	19.01.16-00.20.44-1-229421	64	4	4	0	0	0	677	3	3	0	0	NA	NA	NA	26	27	168	170	502	85	150	442	6	9	3	0.036	0.053	0.006
.	19.01.16-00.20.48-1-229424	62	2	2	0	0	0	673	1	1	0	0	NA	NA	NA	29	24	166	168	503	83	150	440	0	4	0	0	0.024	0
.	19.01.16-00.20.50-1-229428	155	8	8	2	0	2	691	7	7	0	0	NA	NA	NA	42	40	174	168	511	89	147	455	17	2	10	0.098	0.012	0.02
.	19.01.16-00.20.50-1-229429	33	1	1	1	0	1	0	0	0	0	0	NA	NA	NA	11	9	165	166	491	0	0	0	3	0	0	0.018	0	0
.	19.01.16-00.20.53-1-229448	62	2	2	1	0	1	200	1	1	0	0	NA	NA	NA	11	15	167	168	493	22	48	130	0	0	6	0	0	0.012
.	19.01.16-00.20.57-1-229453	94	4	4	0	0	0	691	3	3	0	0	NA	NA	NA	18	32	169	177	499	85	162	444	10	0	9	0.059	0	0.018
.	19.01.16-00.20.59-1-229454	61	5	5	1	0	1	672	4	4	0	0	NA	NA	NA	29	22	167	169	499	83	151	438	0	2	12	0	0.012	0.024
.	19.01.16-00.21.02-1-229456	62	2	2	1	0	1	402	1	1	0	0	NA	NA	NA	21	15	165	164	499	48	92	262	0	2	3	0	0.012	0.006
.	19.01.16-00.21.04-1-229458	176	13	13	4	0	2	705	11	11	0	0	NA	NA	NA	43	50	173	173	517	88	157	460	47	0	24	0.272	0	0.046
.	19.01.16-00.21.06-1-229461	34	1	1	0	0	0	0	0	0	0	0	NA	NA	NA	5	6	165	165	489	0	0	0	0	0	3	0	0	0.006
.	19.01.16-00.21.07-1-229462	37	1	1	0	0	0	0	0	0	0	0	NA	NA	NA	10	9	165	167	490	0	0	0	0	0	0	0	0	0
.	19.01.16-00.21.09-1-229463	90	8	8	3	0	3	670	7	7	0	0	NA	NA	NA	27	24	167	169	501	81	150	439	8	6	2	0.048	0.036	0.004
.	19.01.16-00.21.09-1-229464	126	8	8	4	0	2	693	6	6	0	0	NA	NA	NA	45	49	175	172	515	86	156	451	12	10	5	0.069	0.058	0.01
.	19.01.16-00.21.10-1-229465	63	3	3	1	0	1	674	2	2	0	0	NA	NA	NA	26	23	166	164	506	82	145	447	5	0	8	0.03	0	0.016
.	19.01.16-00.21.10-1-229466	146	10	10	4	0	3	711	9	9	0	0	NA	NA	NA	45	63	179	173	524	93	154	464	9	5	16	0.05	0.029	0.031
.	19.01.16-00.21.16-1-229467	61	3	3	1	0	1	668	2	2	0	0	NA	NA	NA	38	24	167	166	504	81	144	443	2	5	0	0.012	0.03	0
.	19.01.16-00.21.20-1-229468	91	7	7	2	0	1	682	6	6	0	0	NA	NA	NA	32	27	165	169	506	79	150	453	2	5	11	0.012	0.03	0.022
.	19.01.16-00.21.23-1-229470	94	4	4	2	0	1	675	3	3	0	0	NA	NA	NA	32	29	167	169	506	81	149	445	0	0	16	0	0	0.032
.	19.01.16-00.21.25-1-229471	90	6	6	1	0	1	681	5	5	0	0	NA	NA	NA	26	28	167	168	506	81	147	453	17	1	9	0.102	0.006	0.018
.	19.01.16-00.21.31-1-229476	85	4	4	0	0	0	677	2	2	0	0	NA	NA	NA	40	38	173	167	511	86	147	444	0	10	0	0	0.06	0
.	19.01.16-00.21.32-1-229477	98	10	10	1	0	1	685	8	8	0	0	NA	NA	NA	30	34	168	170	509	85	150	450	4	24	9	0.024	0.141	0.018
.	19.01.16-00.21.33-1-229478	63	3	3	0	0	0	678	2	2	0	0	NA	NA	NA	26	27	165	168	507	81	150	447	7	5	6	0.042	0.03	0.012
.	19.01.16-00.21.45-1-229486	59	2	2	0	0	0	150	1	1	0	0	NA	NA	NA	14	15	167	165	496	20	32	98	0	0	4	0	0	0.008
.	19.01.16-00.21.50-1-229491	121	12	12	6	0	3	695	11	11	0	0	NA	NA	NA	43	48	174	171	516	86	151	458	22	11	11	0.126	0.064	0.021
.	19.01.16-00.21.52-1-229494	60	3	3	2	0	2	678	2	2	0	0	NA	NA	NA	21	28	167	167	507	80	151	447	3	0	4	0.018	0	0.008
.	19.01.16-00.21.53-1-229512	36	1	1	0	0	0	0	0	0	0	0	NA	NA	NA	8	14	166	166	495	0	0	0	0	0	0	0	0	0
.	19.01.16-00.21.53-1-229513	98	5	5	0	0	0	689	4	4	0	0	NA	NA	NA	25	38	170	169	512	83	152	454	15	13	5	0.088	0.077	0.01
.	19.01.16-00.21.55-1-229516	62	3	3	2	0	2	675	2	2	0	0	NA	NA	NA	25	24	167	165	505	81	145	449	0	0	9	0	0	0.018
.	19.01.16-00.21.55-1-229517	55	2	2	1	0	1	249	1	1	0	0	NA	NA	NA	17	16	164	168	497	33	60	156	0	2	4	0	0.012	0.008
.	19.01.16-00.21.59-1-229520	91	4	4	1	0	1	690	3	3	0	0	NA	NA	NA	28	28	165	171	505	83	156	451	9	12	0	0.055	0.07	0
.	19.01.16-00.22.01-1-229521	117	10	10	2	0	2	692	9	9	0	0	NA	NA	NA	35	39	175	170	507	88	152	452	2	5	17	0.011	0.029	0.034
.	19.01.16-00.22.05-1-229526	174	10	10	2	0	2	703	9	9	0	0	NA	NA	NA	59	59	173	172	527	89	150	464	23	3	15	0.133	0.017	0.028
.	19.01.16-00.22.06-1-229527	66	4	4	1	0	0	678	3	3	0	0	NA	NA	NA	25	31	169	168	507	83	149	446	2	4	12	0.012	0.024	0.024
.	19.01.16-00.22.11-1-229528	116	8	8	1	0	1	693	7	7	0	0	NA	NA	NA	38	42	168	166	521	86	147	460	4	14	12	0.024	0.084	0.023
.	19.01.16-00.22.12-1-229529	117	14	14	2	0	1	702	11	11	0	0	NA	NA	NA	34	53	177	172	517	90	154	458	0	18	28	0	0.105	0.054
.	19.01.16-00.22.15-1-229530	36	1	1	0	0	0	0	0	0	0	0	NA	NA	NA	12	8	165	164	492	0	0	0	0	0	0	0	0	0
.	19.01.16-00.22.16-1-229531	121	8	8	4	0	2	682	7	7	0	0	NA	NA	NA	47	39	169	169	514	82	149	451	0	7	19	0	0.041	0.037
.	19.01.16-00.22.18-1-229532	32	1	1	0	0	0	0	0	0	0	0	NA	NA	NA	9	7	165	164	491	0	0	0	0	0	1	0	0	0.002
.	19.01.16-00.22.18-1-229533	62	2	2	2	0	1	673	1	1	0	0	NA	NA	NA	30	25	175	168	495	87	152	434	0	7	2	0	0.042	0.004
.	19.01.16-00.22.20-1-229534	60	3	3	1	0	1	251	2	2	0	0	NA	NA	NA	16	14	164	168	495	28	56	167	0	1	7	0	0.006	0.014
.	19.01.16-00.22.24-1-229535	65	4	4	1	0	1	675	3	3	0	0	NA	NA	NA	33	29	169	168	505	83	147	445	0	2	6	0	0.012	0.012
.	19.01.16-00.22.29-1-229536	63	2	2	1	0	1	98	1	1	0	0	NA	NA	NA	18	13	166	166	494	16	14	68	0	0	4	0	0	0.008
.	19.01.16-00.22.32-1-229537	122	16	16	2	0	2	701	15	15	0	0	NA	NA	NA	52	53	176	171	519	90	152	459	7	2	34	0.04	0.012	0.066
.	19.01.16-00.22.34-1-229538	60	3	3	2	0	1	673	1	1	0	0	NA	NA	NA	28	25	170	168	500	82	150	441	3	0	10	0.018	0	0.02
.	19.01.16-00.22.35-1-229539	33	1	1	0	0	0	0	0	0	0	0	NA	NA	NA	4	6	164	165	490	0	0	0	0	0	0	0	0	0
.	19.01.16-00.22.36-1-229540	59	2	2	0	0	0	677	1	1	0	0	NA	NA	NA	16	19	166	167	499	82	151	444	0	3	1	0	0.018	0.002
.	19.01.16-00.22.37-1-229541	34	1	1	1	0	1	0	0	0	0	0	NA	NA	NA	15	10	163	167	493	0	0	0	0	0	0	0	0	0
.	19.01.16-00.22.37-1-229543	90	4	4	2	0	1	675	3	3	0	0	NA	NA	NA	41	27	167	175	498	83	159	433	6	0	5	0.036	0	0.01
.	19.01.16-00.22.39-1-229544	64	6	6	1	0	1	678	4	4	0	0	NA	NA	NA	24	28	171	168	502	87	149	442	4	2	9	0.023	0.012	0.018
.	19.01.16-00.22.41-1-229548	118	6	6	1	0	1	679	5	5	0	0	NA	NA	NA	42	39	170	166	516	83	147	449	8	1	5	0.047	0.006	0.01
.	19.01.16-00.22.42-1-229549	69	2	2	1	0	0	679	1	1	0	0	NA	NA	NA	23	31	174	169	501	86	153	440	0	0	6	0	0	0.012
.	19.01.16-00.22.44-1-229550	60	2	2	0	0	0	301	1	1	0	0	NA	NA	NA	17	17	166	168	496	33	63	205	5	0	0	0.03	0	0
.	19.01.16-00.22.49-1-229555	92	3	3	0	0	0	682	2	2	0	0	NA	NA	NA	22	33	170	167	509	83	149	450	0	0	4	0	0	0.008
.	19.01.16-00.22.53-1-229575	153	18	18	4	0	3	688	16	16	0	0	NA	NA	NA	46	41	177	170	507	92	149	447	11	26	19	0.062	0.153	0.037
.	19.01.16-00.22.53-1-229576	95	5	5	2	0	1	689	3	3	0	0	NA	NA	NA	23	36	173	167	509	87	149	453	1	2	6	0.006	0.012	0.012
.	19.01.16-00.22.56-1-229580	70	3	3	1	0	1	676	2	2	0	0	NA	NA	NA	31	29	172	168	502	85	150	441	0	0	10	0	0	0.02
.	19.01.16-00.22.57-1-229582	89	10	10	3	0	2	674	9	9	0	0	NA	NA	NA	37	28	169	169	503	82	150	442	13	14	8	0.077	0.083	0.016
.	19.01.16-00.22.57-1-229583	116	5	5	1	0	1	671	4	4	0	0	NA	NA	NA	32	25	170	173	495	85	156	430	4	0	5	0.024	0	0.01
.	19.01.16-00.23.02-1-229584	59	2	2	1	0	0	680	1	1	0	0	NA	NA	NA	17	29	172	168	502	85	152	443	0	0	2	0	0	0.004
.	19.01.16-00.23.05-1-229589	58	3	3	1	0	1	674	2	2	0	0	NA	NA	NA	19	23	169	167	500	88	150	436	4	0	10	0.024	0	0.02
.	19.01.16-00.23.20-1-229591	58	2	2	1	0	1	153	1	1	0	0	NA	NA	NA	19	13	164	164	498	16	33	104	2	0	1	0.012	0	0.002
.	19.01.16-00.23.22-1-229592	66	2	2	0	0	0	671	1	1	0	0	NA	NA	NA	26	21	165	167	502	81	149	441	0	6	4	0	0.036	0.008
.	19.01.16-00.23.27-1-229593	122	11	11	2	0	2	684	9	9	0	0	NA	NA	NA	42	31	172	167	505	85	151	448	21	2	18	0.122	0.012	0.036
.	19.01.16-00.23.28-1-229594	33	1	1	1	0	1	0	0	0	0	0	NA	NA	NA	11	6	164	167	488	0	0	0	0	0	0	0	0	0
.	19.01.16-00.23.28-1-229595	61	2	2	0	0	0	678	1	1	0	0	NA	NA	NA	18	19	167	165	500	85	150	443	8	0	2	0.048	0	0.004
.	19.01.16-00.23.30-1-229596	66	3	3	1	0	1	402	2	2	0	0	NA	NA	NA	19	22	167	167	501	48	87	267	0	3	3	0	0.018	0.006
.	19.01.16-00.23.30-1-229597	90	5	5	3	0	3	673	3	3	0	0	NA	NA	NA	21	27	169	170	501	80	153	440	16	0	4	0.095	0	0.008
.	19.01.16-00.23.31-1-229598	33	1	1	0	0	0	0	0	0	0	0	NA	NA	NA	12	11	164	169	491	0	0	0	0	0	0	0	0	0
.	19.01.16-00.23.33-1-229603	33	1	1	0	0	0	0	0	0	0	0	NA	NA	NA	15	15	168	168	492	0	0	0	0	0	4	0	0	0.008
.	19.01.16-00.23.34-1-229604	30	1	1	0	0	0	0	0	0	0	0	NA	NA	NA	4	13	166	167	493	0	0	0	0	1	0	0	0.006	0
.	19.01.16-00.23.36-1-229608	92	7	7	1	0	1	683	6	6	0	0	NA	NA	NA	31	32	169	172	504	84	152	447	7	2	13	0.041	0.012	0.026
.	19.01.16-00.23.36-1-229609	150	15	15	6	0	5	691	14	14	0	0	NA	NA	NA	57	44	176	168	513	92	149	450	11	22	35	0.062	0.131	0.068
.	19.01.16-00.23.36-1-229610	32	1	1	0	0	0	0	0	0	0	0	NA	NA	NA	9	8	165	164	492	0	0	0	0	0	2	0	0	0.004
.	19.01.16-00.23.38-1-229611	124	6	6	2	0	2	699	5	5	0	0	NA	NA	NA	38	47	170	176	514	86	157	456	14	1	9	0.082	0.006	0.018
.	19.01.16-00.23.39-1-229615	32	1	1	0	0	0	0	0	0	0	0	NA	NA	NA	15	5	164	163	491	0	0	0	0	0	0	0	0	0
.	19.01.16-00.23.42-1-229616	65	3	3	0	0	0	680	2	2	0	0	NA	NA	NA	16	21	169	168	497	86	152	442	0	0	3	0	0	0.006
.	19.01.16-00.23.52-1-229624	92	8	8	1	0	1	685	6	6	0	0	NA	NA	NA	32	40	168	173	512	80	152	453	8	6	23	0.048	0.035	0.045
.	19.01.16-00.23.53-1-229642	148	13	13	6	0	4	691	11	11	0	0	NA	NA	NA	40	46	169	175	515	81	157	453	17	5	15	0.101	0.029	0.029
.	19.01.16-00.23.54-1-229643	156	11	11	3	0	3	688	10	10	0	0	NA	NA	NA	40	44	172	171	514	85	149	454	13	25	15	0.076	0.146	0.029
.	19.01.16-00.23.58-1-229648	30	1	1	0	0	0	0	0	0	0	0	NA	NA	NA	10	10	164	164	495	0	0	0	0	0	0	0	0	0
.	19.01.16-00.24.00-1-229649	66	4	4	1	0	1	601	1	1	0	0	NA	NA	NA	19	17	165	168	497	73	130	398	0	7	1	0	0.042	0.002
.	19.01.16-00.24.00-1-229650	36	1	1	1	0	1	0	0	0	0	0	NA	NA	NA	9	9	167	163	492	0	0	0	0	0	2	0	0	0.004
.	19.01.16-00.24.02-1-229652	123	15	15	2	0	1	682	13	13	0	0	NA	NA	NA	44	37	169	166	515	86	147	449	8	8	29	0.047	0.048	0.056
.	19.01.16-00.24.03-1-229654	60	3	3	0	0	0	672	2	2	0	0	NA	NA	NA	15	21	171	167	496	83	147	442	6	1	0	0.035	0.006	0
.	19.01.16-00.24.06-1-229657	39	1	1	0	0	0	0	0	0	0	0	NA	NA	NA	11	12	168	165	492	0	0	0	0	0	2	0	0	0.004
.	19.01.16-00.24.10-1-229658	262	53	53	16	0	13	704	50	50	0	0	NA	NA	NA	68	61	171	175	528	86	157	461	81	32	45	0.474	0.183	0.085
.	19.01.16-00.24.12-1-229659	147	18	18	7	0	6	692	16	16	0	0	NA	NA	NA	39	50	179	174	510	89	152	451	12	8	19	0.067	0.046	0.037
.	19.01.16-00.24.15-1-229660	91	7	7	1	0	1	679	6	6	0	0	NA	NA	NA	17	24	168	170	499	85	152	442	19	5	6	0.113	0.029	0.012
.	19.01.16-00.24.18-1-229661	173	11	11	6	0	5	692	9	9	0	0	NA	NA	NA	43	42	175	172	508	89	152	451	17	16	7	0.097	0.093	0.014
.	19.01.16-00.24.19-1-229662	64	6	6	2	0	2	675	4	4	0	0	NA	NA	NA	21	23	169	169	498	87	151	437	0	3	13	0	0.018	0.026
.	19.01.16-00.24.19-1-229663	95	7	7	2	0	1	686	6	6	0	0	NA	NA	NA	16	33	174	167	505	87	147	452	6	2	12	0.034	0.012	0.024
.	19.01.16-00.24.21-1-229665	230	14	14	1	0	1	725	12	12	0	0	NA	NA	NA	53	75	181	177	530	94	160	471	25	16	3	0.138	0.09	0.006
.	19.01.16-00.24.34-1-229666	58	2	2	0	0	0	300	1	1	0	0	NA	NA	NA	15	19	169	165	498	36	73	191	2	0	0	0.012	0	0
.	19.01.16-00.24.34-1-229667	64	5	5	1	0	1	660	4	4	0	0	NA	NA	NA	35	24	166	168	503	76	145	439	15	0	3	0.09	0	0.006
.	19.01.16-00.24.37-1-229668	117	5	5	1	0	1	683	4	4	0	0	NA	NA	NA	31	37	165	170	515	79	151	453	2	0	16	0.012	0	0.031
.	19.01.16-00.24.38-1-229669	62	2	2	0	0	0	249	1	1	0	0	NA	NA	NA	17	20	169	166	498	28	45	176	0	0	2	0	0	0.004
.	19.01.16-00.24.44-1-229673	33	1	1	0	0	0	0	0	0	0	0	NA	NA	NA	8	9	167	165	490	0	0	0	0	0	4	0	0	0.008
.	19.01.16-00.24.45-1-229675	178	13	13	2	0	1	709	12	12	0	0	NA	NA	NA	44	58	172	172	527	88	151	470	37	9	12	0.215	0.052	0.023
.	19.01.16-00.24.46-1-229677	89	5	5	1	0	1	672	4	4	0	0	NA	NA	NA	34	29	173	166	503	84	144	444	7	0	2	0.04	0	0.004
.	19.01.16-00.24.48-1-229679	65	3	3	0	0	0	250	2	2	0	0	NA	NA	NA	13	26	166	165	508	31	53	166	0	0	7	0	0	0.014
.	19.01.16-00.24.48-1-229681	169	14	14	7	0	4	710	12	12	0	0	NA	NA	NA	52	60	175	185	513	90	161	459	32	11	24	0.183	0.059	0.047
.	19.01.16-00.24.48-1-229682	123	5	5	2	0	1	692	4	4	0	0	NA	NA	NA	29	42	172	173	510	88	155	449	7	3	10	0.041	0.017	0.02
.	19.01.16-00.24.52-1-229686	62	6	6	0	0	0	681	5	5	0	0	NA	NA	NA	26	32	172	165	508	87	145	449	0	0	12	0	0	0.024
.	19.01.16-00.24.54-1-229704	147	8	8	3	0	3	690	7	7	0	0	NA	NA	NA	56	46	170	172	517	83	153	454	20	8	4	0.118	0.047	0.008
.	19.01.16-00.25.02-1-229709	60	2	2	1	0	1	50	1	1	0	0	NA	NA	NA	12	17	167	165	498	6	15	29	2	0	0	0.012	0	0
.	19.01.16-00.25.05-1-229713	118	11	11	1	0	1	688	10	10	0	0	NA	NA	NA	47	38	177	173	501	87	157	444	9	0	15	0.051	0	0.03
.	19.01.16-00.25.08-1-229715	90	6	6	2	0	2	672	5	5	0	0	NA	NA	NA	46	34	172	170	505	83	150	439	0	13	7	0	0.076	0.014
.	19.01.16-00.25.08-1-229716	61	2	2	1	0	1	677	1	1	0	0	NA	NA	NA	26	28	169	170	502	82	152	443	1	0	2	0.006	0	0.004
.	19.01.16-00.25.13-1-229717	117	5	5	1	0	0	687	4	4	0	0	NA	NA	NA	38	39	173	167	512	87	148	452	13	0	0	0.075	0	0
.	19.01.16-00.25.16-1-229718	99	4	4	1	0	1	687	3	3	0	0	NA	NA	NA	26	31	165	172	507	82	153	452	2	2	9	0.012	0.012	0.018
.	19.01.16-00.25.18-1-229719	34	1	1	0	0	0	0	0	0	0	0	NA	NA	NA	13	8	163	166	492	0	0	0	0	0	0	0	0	0
.	19.01.16-00.25.20-1-229720	121	9	9	2	0	2	688	8	8	0	0	NA	NA	NA	40	40	172	170	511	86	150	452	18	7	16	0.105	0.041	0.031
.	19.01.16-00.25.23-1-229721	138	10	10	4	0	4	704	9	9	0	0	NA	NA	NA	47	47	173	165	522	90	148	466	9	24	2	0.052	0.145	0.004
.	19.01.16-00.25.23-1-229722	36	1	1	0	0	0	0	0	0	0	0	NA	NA	NA	15	7	165	166	489	0	0	0	0	0	3	0	0	0.006
.	19.01.16-00.25.25-1-229723	149	16	16	5	0	2	684	15	15	0	0	NA	NA	NA	57	42	169	169	517	83	147	454	39	7	15	0.231	0.041	0.029
.	19.01.16-00.25.27-1-229724	289	17	17	5	0	4	733	16	16	0	0	NA	NA	NA	70	87	180	182	538	94	162	477	42	0	32	0.233	0	0.059
.	19.01.16-00.25.27-1-229725	64	3	3	1	0	1	683	2	2	0	0	NA	NA	NA	21	27	171	166	503	83	150	450	7	5	0	0.041	0.03	0
.	19.01.16-00.25.29-1-229726	89	3	3	3	0	0	672	2	2	0	0	NA	NA	NA	38	29	167	164	511	82	144	446	7	5	1	0.042	0.03	0.002
.	19.01.16-00.25.32-1-229727	65	4	4	0	0	0	663	2	2	0	0	NA	NA	NA	28	16	166	165	498	80	146	437	0	0	18	0	0	0.036
.	19.01.16-00.25.34-1-229732	60	2	2	0	0	0	678	1	1	0	0	NA	NA	NA	18	24	169	171	497	85	154	439	0	0	4	0	0	0.008
.	19.01.16-00.25.44-1-229740	61	2	2	1	0	1	399	1	1	0	0	NA	NA	NA	16	15	171	164	493	50	82	267	0	0	2	0	0	0.004
.	19.01.16-00.25.44-1-229741	213	10	10	7	0	4	719	7	7	0	0	NA	NA	NA	56	73	176	179	531	90	158	471	20	0	20	0.114	0	0.038
.	19.01.16-00.25.45-1-229742	62	3	3	0	0	0	678	2	2	0	0	NA	NA	NA	29	28	168	165	508	83	149	446	0	0	6	0	0	0.012
.	19.01.16-00.25.46-1-229744	64	2	2	0	0	0	682	1	1	0	0	NA	NA	NA	24	28	167	170	504	83	152	447	0	6	1	0	0.035	0.002
.	19.01.16-00.25.48-1-229746	33	1	1	1	0	1	0	0	0	0	0	NA	NA	NA	7	10	165	166	492	0	0	0	0	4	0	0	0.024	0
.	19.01.16-00.25.49-1-229750	92	8	8	1	0	1	679	7	7	0	0	NA	NA	NA	34	34	165	172	510	82	152	445	3	6	15	0.018	0.035	0.029
.	19.01.16-00.25.50-1-229751	108	9	9	1	0	0	675	7	7	0	0	NA	NA	NA	35	29	167	168	507	82	147	446	0	6	11	0	0.036	0.022
.	19.01.16-00.25.54-1-229771	93	4	4	2	0	2	680	3	3	0	0	NA	NA	NA	24	26	169	164	506	83	147	450	3	2	5	0.018	0.012	0.01
.	19.01.16-00.25.56-1-229774	89	3	3	2	0	2	682	2	2	0	0	NA	NA	NA	21	34	170	170	507	80	152	450	1	5	0	0.006	0.029	0
.	19.01.16-00.26.00-1-229776	30	1	1	0	0	0	0	0	0	0	0	NA	NA	NA	8	6	163	168	488	0	0	0	0	0	0	0	0	0
.	19.01.16-00.26.00-1-229777	66	2	2	1	0	1	684	1	1	0	0	NA	NA	NA	23	26	165	169	505	82	152	450	9	0	0	0.055	0	0
.	19.01.16-00.26.02-1-229779	171	20	20	10	0	6	694	19	19	0	0	NA	NA	NA	47	47	175	171	514	90	153	451	53	8	19	0.303	0.047	0.037
.	19.01.16-00.26.03-1-229781	90	5	5	1	0	1	676	3	3	0	0	NA	NA	NA	27	25	172	167	499	88	150	438	0	12	4	0	0.072	0.008
.	19.01.16-00.26.09-1-229784	149	6	6	2	0	2	689	4	4	0	0	NA	NA	NA	47	34	167	166	514	86	147	456	6	0	6	0.036	0	0.012
.	19.01.16-00.26.09-1-229785	209	12	12	5	0	4	706	10	10	0	0	NA	NA	NA	58	57	169	180	521	86	162	458	32	7	7	0.189	0.039	0.013
.	19.01.16-00.26.10-1-229786	91	3	3	1	0	0	681	2	2	0	0	NA	NA	NA	37	32	169	169	507	86	149	446	12	3	0	0.071	0.018	0
.	19.01.16-00.26.12-1-229787	31	1	1	0	0	0	0	0	0	0	0	NA	NA	NA	14	11	164	166	494	0	0	0	0	1	0	0	0.006	0
.	19.01.16-00.26.12-1-229788	132	13	13	4	0	3	701	11	11	0	0	NA	NA	NA	34	54	179	172	516	90	152	459	14	25	15	0.078	0.145	0.029
.	19.01.16-00.26.14-1-229789	60	4	4	2	0	2	678	3	3	0	0	NA	NA	NA	17	27	170	166	504	84	149	445	2	0	6	0.012	0	0.012
.	19.01.16-00.26.15-1-229790	97	3	3	0	0	0	669	1	1	0	0	NA	NA	NA	35	25	168	168	502	83	147	439	0	0	5	0	0	0.01
.	19.01.16-00.26.20-1-229791	87	4	4	2	0	2	668	3	3	0	0	NA	NA	NA	31	22	169	169	497	83	150	435	3	0	9	0.018	0	0.018
.	19.01.16-00.26.26-1-229793	34	1	1	1	0	1	0	0	0	0	0	NA	NA	NA	11	7	164	165	491	0	0	0	0	0	4	0	0	0.008
.	19.01.16-00.26.26-1-229794	180	34	34	9	0	8	706	30	30	0	0	NA	NA	NA	53	56	170	180	519	84	161	461	41	35	40	0.241	0.194	0.077
.	19.01.16-00.26.28-1-229795	183	31	31	8	0	5	716	28	28	0	0	NA	NA	NA	56	66	180	173	526	92	156	468	55	16	27	0.306	0.092	0.051
.	19.01.16-00.26.29-1-229796	37	1	1	0	0	0	0	0	0	0	0	NA	NA	NA	14	14	164	168	495	0	0	0	0	0	1	0	0	0.002
.	19.01.16-00.26.31-1-229797	93	5	5	0	0	0	670	4	4	0	0	NA	NA	NA	29	20	165	172	496	82	153	435	4	2	2	0.024	0.012	0.004
.	19.01.16-00.26.32-1-229798	92	3	3	3	0	2	670	2	2	0	0	NA	NA	NA	34	17	170	166	494	83	148	439	0	10	0	0	0.06	0
.	19.01.16-00.26.36-1-229805	62	2	2	0	0	0	300	1	1	0	0	NA	NA	NA	14	15	165	167	496	37	63	200	0	2	2	0	0.012	0.004
.	19.01.16-00.26.37-1-229806	97	11	11	4	0	3	665	10	10	0	0	NA	NA	NA	41	20	168	171	494	80	150	435	4	3	32	0.024	0.018	0.065
.	19.01.16-00.26.42-1-229810	33	1	1	0	0	0	0	0	0	0	0	NA	NA	NA	6	6	164	166	489	0	0	0	3	0	0	0.018	0	0
.	19.01.16-00.26.44-1-229811	64	2	2	0	0	0	674	1	1	0	0	NA	NA	NA	21	20	169	168	496	82	151	441	0	10	0	0	0.06	0
.	19.01.16-00.26.45-1-229812	119	18	18	4	0	2	689	14	14	0	0	NA	NA	NA	47	41	173	169	512	87	151	451	12	14	30	0.069	0.083	0.059
.	19.01.16-00.26.46-1-229814	59	2	2	0	0	0	677	1	1	0	0	NA	NA	NA	23	25	167	171	500	83	149	445	0	0	5	0	0	0.01
.	19.01.16-00.26.47-1-229817	179	8	8	4	0	3	707	7	7	0	0	NA	NA	NA	63	59	183	171	518	96	152	459	17	0	7	0.093	0	0.014
.	19.01.16-00.26.48-1-229818	132	10	10	4	0	3	682	9	9	0	0	NA	NA	NA	37	31	167	165	512	82	147	453	31	0	12	0.186	0	0.023
.	19.01.16-00.26.58-1-229844	201	28	28	11	0	8	711	25	25	0	0	NA	NA	NA	54	63	175	177	524	88	157	466	78	3	22	0.446	0.017	0.042
.	19.01.16-00.27.02-1-229847	113	9	9	4	0	3	697	8	8	0	0	NA	NA	NA	28	45	171	173	514	88	151	458	5	8	19	0.029	0.046	0.037
.	19.01.16-00.27.04-1-229849	154	10	10	5	0	5	701	8	8	0	0	NA	NA	NA	54	54	176	173	518	90	152	459	4	11	15	0.023	0.064	0.029
.	19.01.16-00.27.11-1-229851	88	3	3	1	0	1	683	2	2	0	0	NA	NA	NA	35	29	166	164	512	84	147	452	3	0	11	0.018	0	0.021
.	19.01.16-00.27.14-1-229852	62	3	3	0	0	0	673	2	2	0	0	NA	NA	NA	22	19	168	166	498	84	146	443	0	13	1	0	0.078	0.002
.	19.01.16-00.27.15-1-229853	90	4	4	1	0	1	684	3	3	0	0	NA	NA	NA	34	35	167	171	510	80	148	456	3	0	10	0.018	0	0.02
.	19.01.16-00.27.23-1-229854	92	10	10	3	0	3	692	9	9	0	0	NA	NA	NA	35	42	170	176	509	87	155	450	23	6	9	0.135	0.034	0.018
.	19.01.16-00.27.25-1-229855	90	7	7	3	0	1	672	4	4	0	0	NA	NA	NA	22	22	171	168	496	86	150	436	2	6	24	0.012	0.036	0.048
.	19.01.16-00.27.27-1-229856	218	14	14	3	0	3	703	12	12	0	0	NA	NA	NA	68	65	175	174	529	89	152	462	37	20	8	0.211	0.115	0.015
.	19.01.16-00.27.27-1-229857	64	3	3	1	0	0	668	2	2	0	0	NA	NA	NA	24	20	166	167	500	82	148	438	5	0	6	0.03	0	0.012
.	19.01.16-00.27.27-1-229858	66	6	6	2	0	1	676	5	5	0	0	NA	NA	NA	14	23	166	167	503	79	147	450	6	4	8	0.036	0.024	0.016
.	19.01.16-00.27.30-1-229859	85	4	4	0	0	0	675	3	3	0	0	NA	NA	NA	19	29	168	170	504	82	152	441	2	0	3	0.012	0	0.006
.	19.01.16-00.27.32-1-229860	64	4	4	1	0	1	674	3	3	0	0	NA	NA	NA	22	21	167	168	499	85	149	440	0	3	3	0	0.018	0.006
.	19.01.16-00.27.45-1-229872	146	9	9	0	0	0	690	8	8	0	0	NA	NA	NA	35	35	168	168	512	83	151	456	4	5	11	0.024	0.03	0.021
.	19.01.16-00.27.46-1-229873	201	11	11	2	0	2	701	10	10	0	0	NA	NA	NA	76	54	177	171	519	89	152	460	30	8	7	0.169	0.047	0.013
.	19.01.16-00.27.46-1-229874	154	6	6	2	0	2	723	5	5	0	0	NA	NA	NA	35	64	176	180	521	90	163	470	14	0	10	0.08	0	0.019
.	19.01.16-00.27.47-1-229877	95	10	10	0	0	0	680	9	9	0	0	NA	NA	NA	31	30	170	170	503	84	153	443	3	10	10	0.018	0.059	0.02
.	19.01.16-00.27.48-1-229879	236	32	32	7	0	6	722	28	28	0	0	NA	NA	NA	76	79	173	181	538	88	161	473	41	25	47	0.237	0.138	0.087
.	19.01.16-00.27.48-1-229880	58	3	3	0	0	0	676	1	1	0	0	NA	NA	NA	22	28	171	169	501	81	151	444	3	4	0	0.018	0.024	0
.	19.01.16-00.27.51-1-229884	93	4	4	2	0	2	677	3	3	0	0	NA	NA	NA	30	24	170	164	503	85	145	447	4	3	4	0.024	0.018	0.008
.	19.01.16-00.27.59-1-229906	87	4	4	2	0	1	682	3	3	0	0	NA	NA	NA	41	39	167	171	514	82	150	450	1	0	10	0.006	0	0.019
.	19.01.16-00.28.03-1-229909	61	3	3	0	0	0	668	2	2	0	0	NA	NA	NA	33	26	168	167	504	80	145	443	0	1	7	0	0.006	0.014
.	19.01.16-00.28.06-1-229913	64	4	4	0	0	0	671	3	3	0	0	NA	NA	NA	27	22	168	169	498	82	150	439	6	4	5	0.036	0.024	0.01
.	19.01.16-00.28.08-1-229914	32	1	1	1	0	1	0	0	0	0	0	NA	NA	NA	9	12	164	163	498	0	0	0	0	0	0	0	0	0
.	19.01.16-00.28.08-1-229915	124	7	7	3	0	2	686	6	6	0	0	NA	NA	NA	43	37	169	171	510	84	151	451	5	5	8	0.03	0.029	0.016
.	19.01.16-00.28.09-1-229916	121	14	14	4	0	2	687	11	11	0	0	NA	NA	NA	41	44	169	174	514	85	155	447	11	9	21	0.065	0.052	0.041
.	19.01.16-00.28.11-1-229917	115	13	13	2	0	2	695	12	12	0	0	NA	NA	NA	43	43	165	172	519	84	155	456	7	1	21	0.042	0.006	0.04
.	19.01.16-00.28.12-1-229918	70	4	4	1	0	1	665	3	3	0	0	NA	NA	NA	29	21	171	165	498	83	145	437	0	0	10	0	0	0.02
.	19.01.16-00.28.16-1-229919	155	6	6	2	0	2	698	5	5	0	0	NA	NA	NA	28	40	171	170	512	87	151	460	18	9	0	0.105	0.053	0
.	19.01.16-00.28.19-1-229920	165	8	8	2	0	2	688	7	7	0	0	NA	NA	NA	68	55	176	171	521	88	149	451	16	0	18	0.091	0	0.035
.	19.01.16-00.28.23-1-229921	61	4	4	0	0	0	675	3	3	0	0	NA	NA	NA	17	29	171	167	504	81	150	444	0	0	5	0	0	0.01
.	19.01.16-00.28.28-1-229922	32	1	1	0	0	0	0	0	0	0	0	NA	NA	NA	14	9	163	163	496	0	0	0	1	0	0	0.006	0	0
.	19.01.16-00.28.29-1-229923	143	12	12	3	0	3	688	11	11	0	0	NA	NA	NA	32	34	167	173	507	83	152	453	9	14	8	0.054	0.081	0.016
.	19.01.16-00.28.30-1-229924	32	1	1	0	0	0	0	0	0	0	0	NA	NA	NA	8	14	165	167	495	0	0	0	0	1	0	0	0.006	0
.	19.01.16-00.28.33-1-229925	64	2	2	1	0	1	671	1	1	0	0	NA	NA	NA	26	25	169	168	501	82	144	445	8	0	2	0.047	0	0.004
.	19.01.16-00.28.38-1-229930	59	3	3	1	0	1	686	2	2	0	0	NA	NA	NA	17	32	168	170	507	84	153	449	0	0	8	0	0	0.016
.	19.01.16-00.28.39-1-229931	89	5	5	1	0	1	677	3	3	0	0	NA	NA	NA	38	35	170	166	512	82	146	449	0	3	7	0	0.018	0.014
.	19.01.16-00.28.40-1-229935	62	2	2	0	0	0	669	1	1	0	0	NA	NA	NA	23	19	167	167	498	79	149	441	0	3	1	0	0.018	0.002
.	19.01.16-00.28.40-1-229936	56	2	2	0	0	0	151	1	1	0	0	NA	NA	NA	15	23	165	167	504	17	33	101	0	1	0	0	0.006	0
.	19.01.16-00.28.42-1-229937	235	24	24	3	0	3	715	22	22	0	0	NA	NA	NA	65	69	172	176	534	87	156	472	59	21	21	0.343	0.119	0.039
.	19.01.16-00.28.44-1-229938	65	4	4	0	0	0	676	2	2	0	0	NA	NA	NA	25	27	168	170	502	82	152	442	4	4	3	0.024	0.024	0.006
.	19.01.16-00.28.48-1-229942	59	3	3	0	0	0	349	2	2	0	0	NA	NA	NA	21	13	167	165	494	41	76	232	0	7	2	0	0.042	0.004
.	19.01.16-00.28.48-1-229943	33	1	1	0	0	0	0	0	0	0	0	NA	NA	NA	3	10	164	166	493	0	0	0	0	0	0	0	0	0
.	19.01.16-00.28.51-1-229947	119	8	8	1	0	0	679	6	6	0	0	NA	NA	NA	39	34	170	168	509	82	150	447	13	8	4	0.076	0.048	0.008
.	19.01.16-00.28.53-1-229966	33	1	1	0	0	0	0	0	0	0	0	NA	NA	NA	3	13	165	165	496	0	0	0	0	0	0	0	0	0
.	19.01.16-00.28.54-1-229968	88	5	5	0	0	0	674	4	4	0	0	NA	NA	NA	22	26	167	167	505	81	147	446	0	7	4	0	0.042	0.008
.	19.01.16-00.28.55-1-229970	69	2	2	1	0	1	605	1	1	0	0	NA	NA	NA	17	15	165	166	497	76	133	396	0	1	2	0	0.006	0.004
.	19.01.16-00.28.55-1-229971	119	10	10	5	0	5	689	9	9	0	0	NA	NA	NA	49	39	168	166	518	85	150	454	15	11	10	0.089	0.066	0.019
.	19.01.16-00.28.59-1-229974	224	18	18	5	0	4	718	16	16	0	0	NA	NA	NA	62	65	176	177	525	91	161	466	36	15	32	0.205	0.085	0.061
.	19.01.16-00.28.59-1-229975	143	10	10	4	0	2	679	8	8	0	0	NA	NA	NA	62	38	173	174	504	90	146	443	5	6	19	0.029	0.034	0.038
.	19.01.16-00.29.00-1-229976	114	6	6	0	0	0	669	5	5	0	0	NA	NA	NA	28	21	170	168	496	85	149	435	1	5	2	0.006	0.03	0.004
.	19.01.16-00.29.09-1-229981	62	3	3	0	0	0	500	2	2	0	0	NA	NA	NA	13	22	167	168	500	62	118	320	0	4	0	0	0.024	0
.	19.01.16-00.29.11-1-229982	38	1	1	0	0	0	0	0	0	0	0	NA	NA	NA	13	6	164	165	490	0	0	0	0	0	0	0	0	0
.	19.01.16-00.29.12-1-229983	61	3	3	0	0	0	667	2	2	0	0	NA	NA	NA	27	26	170	169	500	80	150	437	0	0	9	0	0	0.018
.	19.01.16-00.29.14-1-229984	198	25	25	8	0	6	705	23	23	0	0	NA	NA	NA	71	56	172	181	516	86	159	460	60	8	39	0.349	0.044	0.076
.	19.01.16-00.29.18-1-229985	34	1	1	1	0	1	0	0	0	0	0	NA	NA	NA	10	3	164	163	489	0	0	0	0	0	2	0	0	0.004
.	19.01.16-00.29.18-1-229986	200	16	16	4	0	3	726	14	14	0	0	NA	NA	NA	72	79	179	181	532	92	164	470	51	2	5	0.285	0.011	0.009
.	19.01.16-00.29.20-1-229987	99	6	6	1	0	1	683	4	4	0	0	NA	NA	NA	35	30	170	164	509	84	146	453	10	0	8	0.059	0	0.016
.	19.01.16-00.29.22-1-229989	178	21	21	4	0	2	696	20	20	0	0	NA	NA	NA	51	48	171	170	520	87	152	457	39	26	20	0.228	0.153	0.038
.	19.01.16-00.29.23-1-229990	235	12	12	2	0	1	727	10	10	0	0	NA	NA	NA	49	71	176	177	531	92	160	475	35	4	10	0.199	0.023	0.019
.	19.01.16-00.29.24-1-229991	153	12	12	7	0	6	706	9	9	0	0	NA	NA	NA	45	57	175	174	521	88	158	460	36	0	7	0.206	0	0.013
.	19.01.16-00.29.27-1-229992	201	15	15	5	0	4	709	14	14	0	0	NA	NA	NA	60	54	174	172	521	89	154	466	35	4	22	0.201	0.023	0.042
.	19.01.16-00.29.36-1-229997	92	10	10	6	0	5	676	9	9	0	0	NA	NA	NA	36	22	168	169	498	84	150	442	19	16	6	0.113	0.095	0.012
.	19.01.16-00.29.39-1-230001	68	5	5	0	0	0	674	4	4	0	0	NA	NA	NA	18	24	167	165	505	81	147	446	0	4	4	0	0.024	0.008
.	19.01.16-00.29.51-1-230011	85	8	8	2	0	2	670	5	5	0	0	NA	NA	NA	24	19	167	166	499	80	150	440	4	1	13	0.024	0.006	0.026
.	19.01.16-00.29.53-1-230029	62	2	2	0	0	0	199	1	1	0	0	NA	NA	NA	18	19	168	168	496	25	45	129	0	7	0	0	0.042	0
.	19.01.16-00.29.55-1-230032	119	14	14	3	0	0	685	13	13	0	0	NA	NA	NA	35	34	172	168	507	88	148	449	37	12	8	0.215	0.071	0.016
.	19.01.16-00.29.57-1-230035	284	23	23	7	0	3	723	22	22	0	0	NA	NA	NA	92	76	176	177	536	90	162	471	56	29	22	0.318	0.164	0.041
.	19.01.16-00.29.57-1-230036	91	10	10	4	0	3	685	8	8	0	0	NA	NA	NA	33	35	170	169	509	86	148	451	8	4	24	0.047	0.024	0.047
.	19.01.16-00.29.59-1-230037	90	5	5	2	0	1	676	4	4	0	0	NA	NA	NA	40	27	168	167	505	83	146	447	0	6	12	0	0.036	0.024
.	19.01.16-00.30.02-1-230043	201	20	20	4	0	4	716	17	17	0	0	NA	NA	NA	69	67	172	184	524	88	163	465	31	19	39	0.18	0.103	0.074
.	19.01.16-00.30.02-1-230044	94	4	4	2	0	2	677	3	3	0	0	NA	NA	NA	26	26	170	167	502	84	149	444	7	0	4	0.041	0	0.008
.	19.01.16-00.30.02-1-230045	152	7	7	3	0	3	693	6	6	0	0	NA	NA	NA	51	49	174	174	514	85	158	450	11	4	12	0.063	0.023	0.023
.	19.01.16-00.30.11-1-230050	94	4	4	2	0	2	671	3	3	0	0	NA	NA	NA	43	27	170	168	502	83	149	439	4	0	9	0.024	0	0.018
.	19.01.16-00.30.18-1-230051	37	1	1	0	0	0	0	0	0	0	0	NA	NA	NA	11	14	165	164	498	0	0	0	0	0	1	0	0	0.002
.	19.01.16-00.30.19-1-230052	124	9	9	4	0	3	677	8	8	0	0	NA	NA	NA	39	32	168	169	508	80	152	445	15	8	6	0.089	0.047	0.012
.	19.01.16-00.30.21-1-230053	130	8	8	1	0	1	698	6	6	0	0	NA	NA	NA	43	51	173	171	520	88	150	460	1	0	14	0.006	0	0.027
.	19.01.16-00.30.21-1-230054	94	6	6	1	0	0	682	5	5	0	0	NA	NA	NA	28	33	168	173	505	84	152	446	14	0	6	0.083	0	0.012
.	19.01.16-00.30.24-1-230055	89	4	4	3	0	1	689	3	3	0	0	NA	NA	NA	29	34	166	167	514	84	148	457	0	7	16	0	0.042	0.031
.	19.01.16-00.30.28-1-230056	262	21	21	7	0	6	721	19	19	0	0	NA	NA	NA	75	69	178	179	525	94	158	469	46	23	23	0.258	0.128	0.044
.	19.01.16-00.30.29-1-230057	86	11	11	4	0	3	673	10	10	0	0	NA	NA	NA	43	36	171	170	508	81	149	443	17	3	13	0.099	0.018	0.026
.	19.01.16-00.30.39-1-230063	123	10	10	4	0	2	675	8	8	0	0	NA	NA	NA	42	28	169	166	506	86	147	442	16	6	14	0.095	0.036	0.028
.	19.01.16-00.30.40-1-230067	62	2	2	0	0	0	405	1	1	0	0	NA	NA	NA	19	22	167	163	505	46	93	266	0	0	1	0	0	0.002
.	19.01.16-00.30.41-1-230068	63	3	3	0	0	0	671	2	2	0	0	NA	NA	NA	23	20	166	169	498	81	153	437	0	2	4	0	0.012	0.008
.	19.01.16-00.30.42-1-230069	94	7	7	4	0	3	690	5	5	0	0	NA	NA	NA	29	37	168	171	511	84	155	451	4	6	14	0.024	0.035	0.027
.	19.01.16-00.30.43-1-230070	87	5	5	1	0	1	684	4	4	0	0	NA	NA	NA	27	28	167	167	507	85	149	450	0	8	12	0	0.048	0.024
.	19.01.16-00.30.43-1-230071	34	1	1	0	0	0	0	0	0	0	0	NA	NA	NA	6	18	170	164	497	0	0	0	0	0	1	0	0	0.002
.	19.01.16-00.30.45-1-230072	31	1	1	1	0	1	0	0	0	0	0	NA	NA	NA	11	8	164	164	493	0	0	0	0	0	0	0	0	0
.	19.01.16-00.30.47-1-230076	91	5	5	1	0	1	685	2	2	0	0	NA	NA	NA	26	32	170	168	507	85	150	450	6	0	3	0.035	0	0.006
.	19.01.16-00.30.52-1-230081	117	11	11	0	0	0	681	9	9	0	0	NA	NA	NA	49	40	175	171	507	85	151	445	16	0	12	0.091	0	0.024
.	19.01.16-00.30.55-1-230100	122	15	15	7	0	5	698	12	12	0	0	NA	NA	NA	39	48	171	171	519	86	156	456	8	13	30	0.047	0.076	0.058
.	19.01.16-00.30.55-1-230101	32	1	1	1	0	1	0	0	0	0	0	NA	NA	NA	8	9	165	164	493	0	0	0	0	0	8	0	0	0.016
.	19.01.16-00.30.58-1-230104	64	3	3	2	0	1	675	2	2	0	0	NA	NA	NA	25	21	165	168	501	81	150	444	3	11	0	0.018	0.065	0
.	19.01.16-00.31.01-1-230105	34	1	1	0	0	0	0	0	0	0	0	NA	NA	NA	11	6	165	163	491	0	0	0	0	0	0	0	0	0
.	19.01.16-00.31.02-1-230108	145	13	13	4	0	2	684	10	10	0	0	NA	NA	NA	55	35	171	170	507	88	149	447	22	13	20	0.129	0.076	0.039
.	19.01.16-00.31.04-1-230110	31	1	1	1	0	1	0	0	0	0	0	NA	NA	NA	9	7	164	165	491	0	0	0	0	0	4	0	0	0.008
.	19.01.16-00.31.04-1-230111	89	4	4	1	0	0	687	3	3	0	0	NA	NA	NA	35	41	171	170	513	84	151	452	0	6	2	0	0.035	0.004
.	19.01.16-00.31.04-1-230112	118	7	7	1	0	1	684	5	5	0	0	NA	NA	NA	45	44	170	175	512	87	156	441	0	6	10	0	0.034	0.02
.	19.01.16-00.31.06-1-230134	141	27	27	5	0	3	695	24	24	0	0	NA	NA	NA	44	56	168	182	519	80	162	453	54	14	21	0.321	0.077	0.04
.	19.01.16-00.31.10-1-230155	65	3	3	0	0	0	673	2	2	0	0	NA	NA	NA	28	22	167	170	498	82	154	437	0	1	7	0	0.006	0.014
.	19.01.16-00.31.14-1-230156	91	5	5	1	0	1	678	4	4	0	0	NA	NA	NA	41	35	170	172	506	84	147	447	1	4	13	0.006	0.023	0.026
.	19.01.16-00.31.15-1-230157	91	3	3	0	0	0	686	2	2	0	0	NA	NA	NA	36	35	166	172	510	81	152	453	2	0	4	0.012	0	0.008
.	19.01.16-00.31.22-1-230158	61	2	2	3	0	1	670	1	1	0	0	NA	NA	NA	23	16	168	163	498	81	146	443	6	0	1	0.036	0	0.002
.	19.01.16-00.31.24-1-230160	85	3	3	1	0	1	691	1	1	0	0	NA	NA	NA	26	37	166	168	516	84	150	457	0	0	12	0	0	0.023
.	19.01.16-00.31.26-1-230161	118	8	8	2	0	1	698	6	6	0	0	NA	NA	NA	25	44	167	175	515	85	158	455	18	2	11	0.108	0.011	0.021
.	19.01.16-00.31.27-1-230162	61	4	4	1	0	1	662	3	3	0	0	NA	NA	NA	27	14	167	165	495	83	144	435	5	3	4	0.03	0.018	0.008
.	19.01.16-00.31.31-1-230163	89	5	5	0	0	0	663	4	4	0	0	NA	NA	NA	27	24	168	171	498	77	153	433	0	0	12	0	0	0.024
.	19.01.16-00.31.31-1-230164	145	14	14	2	0	2	695	11	11	0	0	NA	NA	NA	40	40	174	168	511	90	150	455	18	11	29	0.103	0.065	0.057
.	19.01.16-00.31.33-1-230165	65	4	4	2	0	1	673	3	3	0	0	NA	NA	NA	22	21	170	169	495	83	151	439	0	0	11	0	0	0.022
.	19.01.16-00.31.36-1-230166	60	2	2	0	0	0	0	1	1	0	0	NA	NA	NA	22	16	166	167	496	0	0	0	0	0	2	0	0	0.004
.	19.01.16-00.31.39-1-230171	58	3	3	1	0	1	684	2	2	0	0	NA	NA	NA	27	29	166	168	508	80	150	454	0	0	10	0	0	0.02
.	19.01.16-00.31.40-1-230178	58	2	2	0	0	0	305	1	1	0	0	NA	NA	NA	20	21	166	168	500	34	63	208	0	0	6	0	0	0.012
.	19.01.16-00.31.44-1-230179	31	1	1	1	0	1	0	0	0	0	0	NA	NA	NA	5	8	167	164	490	0	0	0	2	0	0	0.012	0	0
.	19.01.16-00.31.46-1-230181	87	4	4	2	0	2	685	2	2	0	0	NA	NA	NA	33	41	174	166	514	88	144	453	1	0	9	0.006	0	0.018
.	19.01.16-00.31.47-1-230183	124	7	7	2	0	1	683	6	6	0	0	NA	NA	NA	51	40	170	172	511	81	154	448	16	3	6	0.094	0.017	0.012
.	19.01.16-00.31.49-1-230186	118	15	15	3	0	2	691	14	14	0	0	NA	NA	NA	57	46	171	175	513	86	150	455	5	13	20	0.029	0.074	0.039
.	19.01.16-00.31.50-1-230188	32	1	1	0	0	0	0	0	0	0	0	NA	NA	NA	17	9	166	165	491	0	0	0	0	0	0	0	0	0
.	19.01.16-00.31.52-1-230192	96	4	4	0	0	0	681	3	3	0	0	NA	NA	NA	23	28	170	165	506	85	148	448	6	0	12	0.035	0	0.024
.	19.01.16-00.31.52-1-230193	31	1	1	0	0	0	0	0	0	0	0	NA	NA	NA	15	4	164	165	488	0	0	0	0	2	0	0	0.012	0
.	19.01.16-00.31.54-1-230211	92	5	5	1	0	1	667	4	4	0	0	NA	NA	NA	33	22	167	171	497	80	150	437	0	7	14	0	0.041	0.028
.	19.01.16-00.31.54-1-230212	60	2	2	1	0	1	676	1	1	0	0	NA	NA	NA	23	26	169	167	503	85	148	443	0	11	2	0	0.066	0.004
.	19.01.16-00.31.54-1-230213	59	2	2	0	0	0	50	1	1	0	0	NA	NA	NA	19	19	167	164	501	6	11	33	0	2	0	0	0.012	0
.	19.01.16-00.32.00-1-230217	94	6	6	2	0	1	678	5	5	0	0	NA	NA	NA	29	23	169	166	501	86	147	445	23	16	2	0.136	0.096	0.004
.	19.01.16-00.32.01-1-230218	32	1	1	1	0	1	0	0	0	0	0	NA	NA	NA	10	5	164	164	490	0	0	0	0	0	0	0	0	0
.	19.01.16-00.32.02-1-230221	63	4	4	0	0	0	675	3	3	0	0	NA	NA	NA	19	26	169	169	501	83	148	444	10	6	1	0.059	0.036	0.002
.	19.01.16-00.32.03-1-230222	55	2	2	1	0	1	101	1	1	0	0	NA	NA	NA	18	6	163	164	492	10	27	64	0	2	2	0	0.012	0.004
.	19.01.16-00.32.08-1-230225	93	5	5	1	0	1	672	4	4	0	0	NA	NA	NA	46	29	170	170	502	87	144	441	2	8	6	0.012	0.047	0.012
.	19.01.16-00.32.10-1-230226	152	16	16	5	0	4	684	15	15	0	0	NA	NA	NA	51	38	173	168	510	87	151	446	40	7	19	0.231	0.042	0.037
.	19.01.16-00.32.11-1-230227	84	5	5	2	0	2	672	4	4	0	0	NA	NA	NA	25	24	170	170	497	82	153	437	6	5	0	0.035	0.029	0
.	19.01.16-00.32.11-1-230228	119	7	7	1	0	1	690	6	6	0	0	NA	NA	NA	39	42	173	174	508	87	154	449	15	8	5	0.087	0.046	0.01
.	19.01.16-00.32.13-1-230229	125	18	18	8	0	8	690	15	15	0	0	NA	NA	NA	35	37	170	168	512	84	151	455	34	13	27	0.2	0.077	0.053
.	19.01.16-00.32.19-1-230230	119	12	12	3	0	2	694	10	10	0	0	NA	NA	NA	44	44	174	173	510	86	154	454	14	2	27	0.08	0.012	0.053
.	19.01.16-00.32.21-1-230231	33	1	1	0	0	0	0	0	0	0	0	NA	NA	NA	10	12	165	166	494	0	0	0	0	1	0	0	0.006	0
.	19.01.16-00.32.23-1-230232	82	4	4	0	0	0	670	3	3	0	0	NA	NA	NA	30	21	167	165	502	82	146	442	5	0	6	0.03	0	0.012
.	19.01.16-00.32.23-1-230233	61	4	4	1	0	1	669	3	3	0	0	NA	NA	NA	27	24	169	171	497	84	151	434	4	1	3	0.024	0.006	0.006
.	19.01.16-00.32.28-1-230234	86	8	8	1	0	1	668	7	7	0	0	NA	NA	NA	27	23	169	166	501	83	145	440	11	11	5	0.065	0.066	0.01
.	19.01.16-00.32.31-1-230235	214	18	18	6	0	5	708	15	15	0	0	NA	NA	NA	68	63	173	179	524	88	159	461	43	10	23	0.249	0.056	0.044
.	19.01.16-00.32.35-1-230236	182	13	13	7	0	5	701	11	11	0	0	NA	NA	NA	64	57	175	171	524	88	153	460	30	22	9	0.171	0.129	0.017
.	19.01.16-00.32.40-1-230241	89	4	4	1	0	0	683	2	2	0	0	NA	NA	NA	30	34	170	169	508	81	152	450	8	0	4	0.047	0	0.008
.	19.01.16-00.32.40-1-230242	68	3	3	0	0	0	675	1	1	0	0	NA	NA	NA	28	32	170	173	502	83	154	438	0	4	4	0	0.023	0.008
.	19.01.16-00.32.45-1-230243	60	2	2	0	0	0	48	1	1	0	0	NA	NA	NA	16	17	169	165	496	7	8	33	0	0	3	0	0	0.006
.	19.01.16-00.32.47-1-230246	36	1	1	0	0	0	0	0	0	0	0	NA	NA	NA	8	11	164	166	494	0	0	0	0	0	0	0	0	0
.	19.01.16-00.32.50-1-230249	85	4	4	2	0	2	667	2	2	0	0	NA	NA	NA	29	25	168	168	502	80	153	434	6	4	0	0.036	0.024	0
.	19.01.16-00.32.51-1-230252	117	4	4	0	0	0	698	3	3	0	0	NA	NA	NA	32	44	170	173	514	85	156	457	2	0	2	0.012	0	0.004
.	19.01.16-00.32.51-1-230254	96	13	13	2	0	2	696	12	12	0	0	NA	NA	NA	33	46	175	171	513	90	153	453	8	13	11	0.046	0.076	0.021
.	19.01.16-00.32.52-1-230255	65	5	5	1	0	1	676	2	2	0	0	NA	NA	NA	18	22	168	168	499	82	151	443	3	11	8	0.018	0.065	0.016
.	19.01.16-00.32.57-1-230275	116	7	7	2	0	1	688	6	6	0	0	NA	NA	NA	38	37	170	168	512	88	149	451	8	0	14	0.047	0	0.027
.	19.01.16-00.32.57-1-230277	65	2	2	0	0	0	677	0	0	0	0	NA	NA	NA	25	28	165	170	506	80	152	445	3	0	3	0.018	0	0.006
.	19.01.16-00.33.03-1-230280	61	3	3	0	0	0	677	2	2	0	0	NA	NA	NA	24	28	167	173	501	80	156	441	0	0	3	0	0	0.006
.	19.01.16-00.33.05-1-230283	121	26	26	5	0	4	680	22	22	0	0	NA	NA	NA	47	36	170	167	512	86	146	448	37	16	20	0.218	0.096	0.039
.	19.01.16-00.33.06-1-230285	34	1	1	0	0	0	0	0	0	0	0	NA	NA	NA	11	7	163	165	492	0	0	0	0	0	0	0	0	0
.	19.01.16-00.33.09-1-230286	95	5	5	0	0	0	695	4	4	0	0	NA	NA	NA	23	37	168	171	511	85	155	455	2	7	4	0.012	0.041	0.008
.	19.01.16-00.33.09-1-230287	97	8	8	1	0	1	687	6	6	0	0	NA	NA	NA	39	35	170	169	509	85	151	451	9	0	13	0.053	0	0.026
.	19.01.16-00.33.10-1-230288	91	3	3	1	0	1	671	2	2	0	0	NA	NA	NA	26	17	165	166	499	81	149	441	0	11	1	0	0.066	0.002
.	19.01.16-00.33.13-1-230289	96	15	15	7	0	6	674	10	10	0	0	NA	NA	NA	43	28	170	170	501	84	152	438	13	4	26	0.076	0.024	0.052
.	19.01.16-00.33.18-1-230290	37	1	1	1	0	1	0	0	0	0	0	NA	NA	NA	6	10	163	166	494	0	0	0	0	0	3	0	0	0.006
.	19.01.16-00.33.19-1-230291	177	36	36	15	0	9	692	30	30	0	0	NA	NA	NA	52	49	173	179	510	89	159	444	32	42	53	0.185	0.235	0.104
.	19.01.16-00.33.21-1-230292	147	19	19	9	0	6	694	16	16	0	0	NA	NA	NA	61	52	176	170	519	93	147	454	12	19	33	0.068	0.112	0.064
.	19.01.16-00.33.23-1-230293	145	10	10	4	0	3	707	9	9	0	0	NA	NA	NA	41	51	172	176	516	88	158	461	14	9	4	0.081	0.051	0.008
.	19.01.16-00.33.26-1-230294	86	5	5	1	0	1	687	3	3	0	0	NA	NA	NA	29	33	169	170	507	86	152	449	4	5	4	0.024	0.029	0.008
.	19.01.16-00.33.30-1-230295	121	9	9	4	0	3	702	8	8	0	0	NA	NA	NA	37	50	173	175	515	88	159	455	0	8	34	0	0.046	0.066
.	19.01.16-00.33.31-1-230296	89	3	3	0	0	0	685	1	1	0	0	NA	NA	NA	25	29	167	170	505	84	154	447	3	3	0	0.018	0.018	0
.	19.01.16-00.33.40-1-230304	114	7	7	4	0	4	690	6	6	0	0	NA	NA	NA	37	44	179	170	508	94	149	447	0	6	23	0	0.035	0.045
.	19.01.16-00.33.44-1-230308	118	6	6	2	0	2	695	4	4	0	0	NA	NA	NA	40	40	168	171	514	85	155	455	0	0	24	0	0	0.047
.	19.01.16-00.34.00-1-230337	139	18	18	3	0	3	694	15	15	0	0	NA	NA	NA	44	42	169	173	513	84	155	455	45	21	14	0.266	0.121	0.027
.	19.01.16-00.34.03-1-230340	94	10	10	2	0	2	687	9	9	0	0	NA	NA	NA	25	37	173	170	507	87	151	449	37	5	11	0.214	0.029	0.022
.	19.01.16-00.34.06-1-230343	89	5	5	1	0	1	665	4	4	0	0	NA	NA	NA	26	18	167	169	495	84	148	433	0	0	12	0	0	0.024
.	19.01.16-00.34.09-1-230344	69	3	3	1	0	1	681	2	2	0	0	NA	NA	NA	25	31	167	171	506	80	154	447	0	0	6	0	0	0.012
.	19.01.16-00.34.10-1-230345	153	14	14	4	0	3	688	12	12	0	0	NA	NA	NA	57	43	173	170	513	87	150	451	10	8	55	0.058	0.047	0.107
.	19.01.16-00.34.15-1-230346	65	2	2	0	0	0	549	0	0	0	0	NA	NA	NA	20	16	165	167	497	67	122	360	0	0	2	0	0	0.004
.	19.01.16-00.34.20-1-230347	184	12	12	4	0	1	714	11	11	0	0	NA	NA	NA	46	64	179	170	528	94	151	469	18	13	20	0.101	0.076	0.038
.	19.01.16-00.34.21-1-230349	116	4	4	2	0	2	681	2	2	0	0	NA	NA	NA	28	34	173	167	507	86	147	448	1	0	11	0.006	0	0.022
.	19.01.16-00.34.22-1-230350	119	13	13	2	0	1	683	11	11	0	0	NA	NA	NA	47	38	172	172	507	86	150	447	6	26	13	0.035	0.151	0.026
.	19.01.16-00.34.24-1-230351	116	5	5	2	0	2	680	4	4	0	0	NA	NA	NA	31	33	173	169	504	87	151	442	3	0	13	0.017	0	0.026
.	19.01.16-00.34.27-1-230352	64	2	2	0	0	0	683	1	1	0	0	NA	NA	NA	21	27	167	164	509	83	149	451	0	0	5	0	0	0.01
.	19.01.16-00.34.28-1-230353	141	18	18	4	0	2	695	17	17	0	0	NA	NA	NA	41	49	167	173	522	79	154	462	26	15	15	0.156	0.087	0.029
.	19.01.16-00.34.35-1-230354	92	3	3	1	0	0	688	2	2	0	0	NA	NA	NA	33	35	172	169	507	85	152	451	15	3	0	0.087	0.018	0
.	19.01.16-00.34.38-1-230355	119	11	11	1	0	1	684	8	8	0	0	NA	NA	NA	40	32	166	169	510	81	152	451	5	10	12	0.03	0.059	0.024
.	19.01.16-00.34.42-1-230359	61	5	5	0	0	0	673	4	4	0	0	NA	NA	NA	29	17	165	168	497	83	151	439	2	0	10	0.012	0	0.02
.	19.01.16-00.34.42-1-230360	56	2	2	0	0	0	674	1	1	0	0	NA	NA	NA	23	23	166	166	504	84	146	444	0	5	1	0	0.03	0.002
.	19.01.16-00.34.43-1-230361	33	1	1	0	0	0	0	0	0	0	0	NA	NA	NA	6	8	166	164	491	0	0	0	0	0	0	0	0	0
.	19.01.16-00.34.46-1-230363	65	9	9	4	0	3	666	8	8	0	0	NA	NA	NA	35	17	166	169	495	81	150	435	16	4	16	0.096	0.024	0.032
.	19.01.16-00.34.48-1-230366	124	9	9	1	0	1	687	7	7	0	0	NA	NA	NA	30	37	173	170	507	88	153	446	2	3	31	0.012	0.018	0.061
.	19.01.16-00.34.52-1-230371	116	8	8	2	0	2	676	6	6	0	0	NA	NA	NA	26	31	170	168	506	84	148	444	18	3	6	0.106	0.018	0.012
.	19.01.16-00.34.52-1-230372	63	4	4	0	0	0	674	3	3	0	0	NA	NA	NA	22	28	166	167	508	81	147	446	0	4	14	0	0.024	0.028
.	19.01.16-00.34.55-1-230391	184	13	13	6	0	6	710	11	11	0	0	NA	NA	NA	64	58	181	176	514	93	158	459	22	8	18	0.122	0.045	0.035
.	19.01.16-00.34.59-1-230394	65	5	5	3	0	3	677	4	4	0	0	NA	NA	NA	23	31	172	166	506	84	145	448	6	10	0	0.035	0.06	0
.	19.01.16-00.35.00-1-230395	149	18	18	6	0	3	703	17	17	0	0	NA	NA	NA	58	46	171	170	518	89	154	460	7	15	42	0.041	0.088	0.081
.	19.01.16-00.35.04-1-230399	91	3	3	0	0	0	689	2	2	0	0	NA	NA	NA	44	41	171	174	509	85	155	449	4	0	4	0.023	0	0.008
.	19.01.16-00.35.09-1-230402	65	2	2	0	0	0	204	1	1	0	0	NA	NA	NA	10	22	167	167	501	22	44	138	0	0	4	0	0	0.008
.	19.01.16-00.35.10-1-230403	183	34	34	12	0	8	706	31	31	0	0	NA	NA	NA	64	68	172	178	531	86	158	462	56	29	46	0.326	0.163	0.087
.	19.01.16-00.35.12-1-230404	120	4	4	0	0	0	700	3	3	0	0	NA	NA	NA	27	46	172	173	514	84	156	460	3	12	0	0.017	0.069	0
.	19.01.16-00.35.13-1-230405	62	2	2	0	0	0	675	1	1	0	0	NA	NA	NA	28	29	167	166	509	82	147	446	0	0	3	0	0	0.006
.	19.01.16-00.35.17-1-230406	151	6	6	1	0	1	694	5	5	0	0	NA	NA	NA	42	41	168	168	518	82	152	460	12	4	5	0.071	0.024	0.01
.	19.01.16-00.35.19-1-230407	122	11	11	2	0	1	687	9	9	0	0	NA	NA	NA	35	42	174	174	507	87	153	447	6	6	20	0.034	0.034	0.039
.	19.01.16-00.35.20-1-230408	122	7	7	2	0	2	686	6	6	0	0	NA	NA	NA	40	41	173	168	513	86	150	450	16	0	6	0.092	0	0.012
.	19.01.16-00.35.26-1-230409	150	31	31	7	0	6	688	29	29	0	0	NA	NA	NA	50	43	170	172	514	83	152	453	83	20	36	0.488	0.116	0.07
.	19.01.16-00.35.27-1-230410	32	1	1	1	0	1	0	0	0	0	0	NA	NA	NA	9	10	165	165	493	0	0	0	0	0	0	0	0	0
.	19.01.16-00.35.30-1-230411	88	5	5	3	0	3	675	3	3	0	0	NA	NA	NA	28	31	173	171	500	82	150	443	16	2	2	0.092	0.012	0.004
.	19.01.16-00.35.31-1-230412	64	5	5	3	0	2	675	4	4	0	0	NA	NA	NA	26	26	166	170	503	83	152	440	5	6	10	0.03	0.035	0.02
.	19.01.16-00.35.34-1-230413	65	4	4	2	0	1	679	3	3	0	0	NA	NA	NA	17	24	171	167	499	87	148	444	4	0	9	0.023	0	0.018
.	19.01.16-00.35.39-1-230415	158	19	19	7	0	3	708	18	18	0	0	NA	NA	NA	53	60	175	180	518	88	159	461	32	3	30	0.183	0.017	0.058
.	19.01.16-00.35.39-1-230420	35	1	1	1	0	1	0	0	0	0	0	NA	NA	NA	8	8	164	166	491	0	0	0	0	0	3	0	0	0.006
.	19.01.16-00.35.46-1-230428	63	3	3	3	0	2	676	2	2	0	0	NA	NA	NA	26	28	166	169	506	80	150	446	0	9	1	0	0.053	0.002
.	19.01.16-00.35.49-1-230432	30	1	1	0	0	0	0	0	0	0	0	NA	NA	NA	10	14	166	167	494	0	0	0	0	0	2	0	0	0.004
.	19.01.16-00.35.50-1-230434	122	4	4	3	0	2	681	3	3	0	0	NA	NA	NA	39	26	169	169	501	87	150	444	19	0	9	0.112	0	0.018
.	19.01.16-00.35.52-1-230436	35	1	1	0	0	0	0	0	0	0	0	NA	NA	NA	10	5	165	164	489	0	0	0	0	0	1	0	0	0.002
.	19.01.16-00.35.52-1-230438	181	12	12	3	0	2	706	11	11	0	0	NA	NA	NA	53	57	175	177	518	88	159	459	26	4	7	0.149	0.023	0.014
.	19.01.16-00.35.52-1-230455	126	10	10	2	0	1	695	9	9	0	0	NA	NA	NA	33	47	170	176	514	85	157	453	4	14	16	0.024	0.08	0.031
.	19.01.16-00.35.53-1-230457	239	22	22	5	0	2	739	17	17	0	0	NA	NA	NA	69	93	184	182	540	96	165	478	35	16	30	0.19	0.088	0.056
.	19.01.16-00.36.01-1-230461	88	5	5	1	0	1	679	3	3	0	0	NA	NA	NA	44	37	173	170	507	87	151	441	2	4	5	0.012	0.024	0.01
.	19.01.16-00.36.07-1-230466	93	8	8	1	0	1	686	6	6	0	0	NA	NA	NA	31	36	173	169	507	84	152	450	12	8	9	0.069	0.047	0.018
.	19.01.16-00.36.07-1-230467	56	2	2	0	0	0	152	1	1	0	0	NA	NA	NA	15	17	165	167	498	16	30	106	4	0	1	0.024	0	0.002
.	19.01.16-00.36.15-1-230468	92	6	6	2	0	2	676	5	5	0	0	NA	NA	NA	39	30	170	170	503	85	146	445	7	5	5	0.041	0.029	0.01
.	19.01.16-00.36.15-1-230469	95	13	13	4	0	3	680	10	10	0	0	NA	NA	NA	33	34	174	168	505	86	148	446	8	16	15	0.046	0.095	0.03
.	19.01.16-00.36.16-1-230470	32	1	1	0	0	0	0	0	0	0	0	NA	NA	NA	13	12	165	166	494	0	0	0	0	0	0	0	0	0
.	19.01.16-00.36.18-1-230471	36	1	1	1	0	1	0	0	0	0	0	NA	NA	NA	11	14	166	163	498	0	0	0	1	0	0	0.006	0	0
.	19.01.16-00.36.19-1-230472	90	5	5	2	0	1	679	3	3	0	0	NA	NA	NA	30	31	172	171	501	84	153	442	1	6	11	0.006	0.035	0.022
.	19.01.16-00.36.19-1-230473	91	9	9	6	0	4	677	8	8	0	0	NA	NA	NA	39	29	170	168	504	87	144	446	31	2	15	0.182	0.012	0.03
.	19.01.16-00.36.21-1-230474	174	12	12	5	0	3	713	10	10	0	0	NA	NA	NA	46	63	184	171	521	95	151	467	18	11	14	0.098	0.064	0.027
.	19.01.16-00.36.21-1-230475	91	3	3	0	0	0	679	1	1	0	0	NA	NA	NA	25	27	167	169	504	83	150	446	0	3	3	0	0.018	0.006
.	19.01.16-00.36.30-1-230477	68	4	4	1	0	1	681	3	3	0	0	NA	NA	NA	23	27	166	167	507	83	148	450	0	8	14	0	0.048	0.028
.	19.01.16-00.36.35-1-230484	36	1	1	1	0	1	0	0	0	0	0	NA	NA	NA	12	10	163	165	495	0	0	0	0	0	0	0	0	0
.	19.01.16-00.36.36-1-230485	232	14	14	1	0	1	718	13	13	0	0	NA	NA	NA	77	71	173	177	534	88	157	473	36	8	11	0.208	0.045	0.021
.	19.01.16-00.36.38-1-230486	184	28	28	11	0	9	712	26	26	0	0	NA	NA	NA	61	56	174	173	522	90	156	466	69	24	25	0.397	0.139	0.048
.	19.01.16-00.36.41-1-230490	149	9	9	1	0	0	702	8	8	0	0	NA	NA	NA	48	57	171	178	521	83	156	463	16	7	10	0.094	0.039	0.019
.	19.01.16-00.36.43-1-230491	34	1	1	0	0	0	0	0	0	0	0	NA	NA	NA	8	6	164	165	490	0	0	0	0	0	0	0	0	0
.	19.01.16-00.36.45-1-230492	35	1	1	0	0	0	0	0	0	0	0	NA	NA	NA	9	9	163	167	492	0	0	0	0	0	0	0	0	0
.	19.01.16-00.36.45-1-230493	61	2	2	0	0	0	350	1	1	0	0	NA	NA	NA	22	17	165	168	497	42	83	225	0	3	1	0	0.018	0.002
.	19.01.16-00.36.46-1-230495	93	5	5	3	0	3	677	4	4	0	0	NA	NA	NA	31	28	165	171	505	80	154	443	6	0	7	0.036	0	0.014
.	19.01.16-00.36.47-1-230497	211	17	17	5	0	5	726	16	16	0	0	NA	NA	NA	60	71	178	173	533	91	156	479	44	14	10	0.247	0.081	0.019
.	19.01.16-00.36.47-1-230499	210	17	17	2	0	0	730	14	14	0	0	NA	NA	NA	60	80	179	183	531	95	162	473	31	16	8	0.173	0.087	0.015
.	19.01.16-00.36.50-1-230502	121	11	11	1	0	1	680	10	10	0	0	NA	NA	NA	39	36	172	166	511	85	142	453	27	4	18	0.157	0.024	0.035
.	19.01.16-00.36.57-1-230526	117	7	7	1	0	1	701	5	5	0	0	NA	NA	NA	48	45	174	171	513	89	154	458	3	2	11	0.017	0.012	0.021
.	19.01.16-00.37.04-1-230530	32	1	1	1	0	1	0	0	0	0	0	NA	NA	NA	12	4	164	164	489	0	0	0	0	0	4	0	0	0.008
.	19.01.16-00.37.06-1-230532	140	10	10	2	0	2	700	9	9	0	0	NA	NA	NA	50	50	170	171	522	86	149	465	10	12	18	0.059	0.07	0.034
.	19.01.16-00.37.06-1-230533	114	6	6	2	0	2	679	5	5	0	0	NA	NA	NA	42	31	169	173	502	85	155	439	6	2	7	0.036	0.012	0.014
.	19.01.16-00.37.10-1-230534	67	6	6	3	0	2	671	5	5	0	0	NA	NA	NA	27	21	164	170	500	81	150	440	0	11	10	0	0.065	0.02
.	19.01.16-00.37.18-1-230535	95	4	4	0	0	0	683	3	3	0	0	NA	NA	NA	37	35	175	168	505	89	149	445	1	0	9	0.006	0	0.018
.	19.01.16-00.37.18-1-230536	33	1	1	1	0	1	0	0	0	0	0	NA	NA	NA	9	8	164	165	492	0	0	0	0	0	2	0	0	0.004
.	19.01.16-00.37.19-1-230537	97	9	9	6	0	5	685	8	8	0	0	NA	NA	NA	35	37	168	171	511	85	149	451	11	2	18	0.065	0.012	0.035
.	19.01.16-00.37.21-1-230538	63	3	3	0	0	0	676	2	2	0	0	NA	NA	NA	23	25	167	169	502	81	147	448	5	7	0	0.03	0.041	0
.	19.01.16-00.37.24-1-230539	120	4	4	0	0	0	684	3	3	0	0	NA	NA	NA	32	29	168	167	507	82	149	453	0	0	4	0	0	0.008
.	19.01.16-00.37.26-1-230540	151	13	13	4	0	3	693	11	11	0	0	NA	NA	NA	51	42	173	174	508	86	152	455	43	20	8	0.249	0.115	0.016
.	19.01.16-00.37.27-1-230541	188	15	15	3	0	2	709	12	12	0	0	NA	NA	NA	61	53	176	173	517	93	155	461	38	14	20	0.216	0.081	0.039
.	19.01.16-00.37.28-1-230542	34	1	1	1	0	1	0	0	0	0	0	NA	NA	NA	6	10	165	165	493	0	0	0	0	0	0	0	0	0
.	19.01.16-00.37.31-1-230543	36	1	1	0	0	0	0	0	0	0	0	NA	NA	NA	7	15	165	168	495	0	0	0	3	0	0	0.018	0	0
.	19.01.16-00.37.33-1-230544	120	8	8	2	0	2	685	7	7	0	0	NA	NA	NA	39	43	170	173	513	85	153	447	6	6	12	0.035	0.035	0.023
.	19.01.16-00.37.35-1-230545	64	2	2	0	0	0	652	0	0	0	0	NA	NA	NA	19	19	168	164	500	78	143	431	2	0	1	0.012	0	0.002
.	19.01.16-00.37.38-1-230547	97	9	9	3	0	2	690	8	8	0	0	NA	NA	NA	42	46	174	172	513	89	150	451	6	9	10	0.034	0.052	0.019
.	19.01.16-00.37.38-1-230548	65	3	3	1	0	1	667	2	2	0	0	NA	NA	NA	29	18	167	167	497	83	146	438	0	1	9	0	0.006	0.018
.	19.01.16-00.37.41-1-230556	92	5	5	1	0	1	675	4	4	0	0	NA	NA	NA	32	24	172	167	498	87	148	440	4	0	13	0.023	0	0.026
.	19.01.16-00.37.41-1-230557	34	1	1	1	0	1	0	0	0	0	0	NA	NA	NA	13	14	165	167	495	0	0	0	0	0	0	0	0	0
.	19.01.16-00.37.44-1-230561	89	4	4	0	0	0	687	3	3	0	0	NA	NA	NA	22	40	174	170	509	85	151	451	5	1	3	0.029	0.006	0.006
.	19.01.16-00.37.49-1-230567	119	11	11	4	0	3	687	8	8	0	0	NA	NA	NA	41	38	172	170	509	86	150	451	17	0	20	0.099	0	0.039
.	19.01.16-00.37.54-1-230587	114	4	4	0	0	0	693	3	3	0	0	NA	NA	NA	39	43	172	173	511	87	153	453	4	3	14	0.023	0.017	0.027
.	19.01.16-00.37.56-1-230591	150	20	20	2	0	2	693	17	17	0	0	NA	NA	NA	44	43	172	170	514	87	150	456	35	20	23	0.203	0.118	0.045
.	19.01.16-00.37.58-1-230592	33	1	1	0	0	0	0	0	0	0	0	NA	NA	NA	10	11	164	167	493	0	0	0	0	0	0	0	0	0
.	19.01.16-00.37.59-1-230593	93	9	9	1	0	1	689	7	7	0	0	NA	NA	NA	30	38	175	169	507	87	152	450	9	15	4	0.051	0.089	0.008
.	19.01.16-00.38.00-1-230594	35	1	1	0	0	0	0	0	0	0	0	NA	NA	NA	7	12	165	165	495	0	0	0	0	0	1	0	0	0.002
.	19.01.16-00.38.00-1-230595	30	1	1	0	0	0	0	0	0	0	0	NA	NA	NA	18	9	165	167	490	0	0	0	2	0	0	0.012	0	0
.	19.01.16-00.38.01-1-230596	33	1	1	0	0	0	0	0	0	0	0	NA	NA	NA	10	7	164	163	493	0	0	0	0	0	0	0	0	0
.	19.01.16-00.38.02-1-230598	150	7	7	1	0	1	692	4	4	0	0	NA	NA	NA	33	43	174	171	511	90	150	452	6	4	12	0.034	0.023	0.023
.	19.01.16-00.38.04-1-230600	211	23	23	5	0	4	698	18	18	0	0	NA	NA	NA	70	60	174	178	521	90	151	457	56	19	12	0.322	0.107	0.023
.	19.01.16-00.38.04-1-230603	97	6	6	2	0	2	687	5	5	0	0	NA	NA	NA	36	39	166	173	513	82	156	449	6	7	5	0.036	0.04	0.01
.	19.01.16-00.38.06-1-230604	34	1	1	0	0	0	0	0	0	0	0	NA	NA	NA	8	8	165	166	490	0	0	0	0	0	0	0	0	0
.	19.01.16-00.38.08-1-230606	58	3	3	0	0	0	673	2	2	0	0	NA	NA	NA	18	20	167	170	496	84	149	440	0	6	4	0	0.035	0.008
.	19.01.16-00.38.14-1-230607	62	3	3	0	0	0	679	2	2	0	0	NA	NA	NA	24	27	170	167	503	85	148	446	4	2	4	0.024	0.012	0.008
.	19.01.16-00.38.19-1-230608	62	2	2	2	0	2	300	1	1	0	0	NA	NA	NA	20	19	168	168	496	36	63	201	0	0	3	0	0	0.006
.	19.01.16-00.38.20-1-230609	99	14	14	0	0	0	673	12	12	0	0	NA	NA	NA	36	32	171	173	501	86	152	435	5	1	18	0.029	0.006	0.036
.	19.01.16-00.38.22-1-230610	128	15	15	2	0	2	700	14	14	0	0	NA	NA	NA	48	53	171	179	516	84	159	457	22	0	20	0.129	0	0.039
.	19.01.16-00.38.23-1-230611	108	6	6	3	0	3	690	5	5	0	0	NA	NA	NA	31	36	170	169	510	86	154	450	2	0	15	0.012	0	0.029
.	19.01.16-00.38.24-1-230612	88	5	5	0	0	0	683	4	4	0	0	NA	NA	NA	19	25	173	167	498	90	147	446	3	8	2	0.017	0.048	0.004
.	19.01.16-00.38.30-1-230613	58	2	2	0	0	0	198	0	0	0	0	NA	NA	NA	16	11	167	166	491	29	39	130	0	0	4	0	0	0.008
.	19.01.16-00.38.30-1-230614	94	9	9	2	0	1	690	7	7	0	0	NA	NA	NA	27	39	172	171	509	86	153	451	13	4	8	0.076	0.023	0.016
.	19.01.16-00.38.38-1-230619	33	1	1	0	0	0	0	0	0	0	0	NA	NA	NA	14	11	166	164	494	0	0	0	2	0	0	0.012	0	0
.	19.01.16-00.38.40-1-230623	33	1	1	0	0	0	0	0	0	0	0	NA	NA	NA	8	9	166	164	492	0	0	0	0	0	0	0	0	0
.	19.01.16-00.38.41-1-230624	32	1	1	0	0	0	0	0	0	0	0	NA	NA	NA	12	9	166	163	493	0	0	0	0	0	1	0	0	0.002
.	19.01.16-00.38.41-1-230625	198	12	12	7	0	4	706	11	11	0	0	NA	NA	NA	52	61	177	177	520	91	156	459	19	9	9	0.107	0.051	0.017
.	19.01.16-00.38.42-1-230626	117	6	6	3	0	2	683	5	5	0	0	NA	NA	NA	47	34	172	168	507	85	149	449	0	0	21	0	0	0.041
.	19.01.16-00.38.42-1-230627	92	9	9	3	0	1	687	7	7	0	0	NA	NA	NA	22	34	168	172	507	83	152	452	4	5	27	0.024	0.029	0.053
.	19.01.16-00.38.43-1-230628	97	5	5	2	0	2	692	3	3	0	0	NA	NA	NA	37	39	167	171	514	84	154	454	11	4	5	0.066	0.023	0.01
.	19.01.16-00.38.45-1-230629	64	3	3	1	0	1	669	2	2	0	0	NA	NA	NA	20	15	166	165	497	82	149	438	5	3	0	0.03	0.018	0
.	19.01.16-00.38.49-1-230634	87	5	5	3	0	3	682	3	3	0	0	NA	NA	NA	35	34	168	173	506	82	158	442	0	8	13	0	0.046	0.026
.	19.01.16-00.38.52-1-230639	63	2	2	2	0	1	672	1	1	0	0	NA	NA	NA	16	19	166	165	501	80	149	443	4	0	3	0.024	0	0.006
.	19.01.16-00.38.56-1-230659	31	1	1	0	0	0	0	0	0	0	0	NA	NA	NA	11	13	164	165	497	0	0	0	0	0	2	0	0	0.004
.	19.01.16-00.38.59-1-230661	173	32	32	9	0	8	690	28	28	0	0	NA	NA	NA	47	47	173	170	517	86	148	456	40	18	59	0.231	0.106	0.114
.	19.01.16-00.39.01-1-230662	177	30	30	10	0	6	703	28	28	0	0	NA	NA	NA	51	55	175	178	515	89	162	452	24	28	49	0.137	0.157	0.095
.	19.01.16-00.39.02-1-230665	88	4	4	1	0	1	666	3	3	0	0	NA	NA	NA	35	18	164	170	497	78	151	437	0	4	8	0	0.024	0.016
.	19.01.16-00.39.03-1-230666	34	1	1	0	0	0	0	0	0	0	0	NA	NA	NA	11	6	164	165	490	0	0	0	0	0	5	0	0	0.01
.	19.01.16-00.39.06-1-230669	62	3	3	1	0	1	298	2	2	0	0	NA	NA	NA	20	16	164	169	496	37	64	197	2	0	0	0.012	0	0
.	19.01.16-00.39.07-1-230670	32	1	1	0	0	0	0	0	0	0	0	NA	NA	NA	10	9	165	167	490	0	0	0	0	0	0	0	0	0
.	19.01.16-00.39.07-1-230671	179	18	18	4	0	3	699	15	15	0	0	NA	NA	NA	48	48	175	172	514	90	157	452	32	13	29	0.183	0.076	0.056
.	19.01.16-00.39.07-1-230672	82	6	6	1	0	1	676	5	5	0	0	NA	NA	NA	15	17	167	165	498	81	149	446	4	5	10	0.024	0.03	0.02
.	19.01.16-00.39.09-1-230673	35	1	1	0	0	0	0	0	0	0	0	NA	NA	NA	6	8	163	164	494	0	0	0	0	1	0	0	0.006	0
.	19.01.16-00.39.09-1-230674	62	2	2	1	0	0	682	1	1	0	0	NA	NA	NA	22	24	168	168	501	85	152	445	0	4	5	0	0.024	0.01
.	19.01.16-00.39.12-1-230675	59	3	3	1	0	1	297	2	2	0	0	NA	NA	NA	11	14	168	166	493	39	71	187	4	0	2	0.024	0	0.004
.	19.01.16-00.39.18-1-230676	64	3	3	1	0	1	679	1	1	0	0	NA	NA	NA	31	30	171	166	506	83	150	446	0	2	4	0	0.012	0.008
.	19.01.16-00.39.19-1-230677	60	3	3	3	0	2	676	2	2	0	0	NA	NA	NA	23	26	173	167	499	85	149	442	3	0	12	0.017	0	0.024
.	19.01.16-00.39.23-1-230679	67	4	4	2	0	2	675	3	3	0	0	NA	NA	NA	20	23	167	166	503	83	148	444	0	4	7	0	0.024	0.014
.	19.01.16-00.39.24-1-230680	65	4	4	0	0	0	685	2	2	0	0	NA	NA	NA	23	33	168	171	507	83	153	449	2	3	7	0.012	0.018	0.014
.	19.01.16-00.39.25-1-230681	89	4	4	0	0	0	682	3	3	0	0	NA	NA	NA	31	32	168	166	511	80	149	453	6	0	2	0.036	0	0.004
.	19.01.16-00.39.33-1-230682	62	2	2	1	0	1	673	1	1	0	0	NA	NA	NA	26	24	166	167	504	83	149	441	5	0	2	0.03	0	0.004
.	19.01.16-00.39.34-1-230683	246	23	23	5	0	4	720	21	21	0	0	NA	NA	NA	75	78	178	186	527	89	165	466	60	19	25	0.337	0.102	0.047
.	19.01.16-00.39.40-1-230687	60	2	2	1	0	1	663	1	1	0	0	NA	NA	NA	29	19	164	170	498	81	150	432	0	0	4	0	0	0.008
.	19.01.16-00.39.41-1-230688	93	6	6	1	0	1	689	5	5	0	0	NA	NA	NA	23	37	172	168	510	88	146	455	0	9	15	0	0.054	0.029
.	19.01.16-00.39.41-1-230693	62	3	3	0	0	0	306	2	2	0	0	NA	NA	NA	23	20	163	171	499	34	78	194	0	0	5	0	0	0.01
.	19.01.16-00.39.44-1-230697	145	5	5	1	0	1	709	4	4	0	0	NA	NA	NA	47	54	179	177	511	96	158	455	12	7	2	0.067	0.04	0.004
.	19.01.16-00.39.46-1-230699	61	2	2	0	0	0	672	1	1	0	0	NA	NA	NA	24	27	170	169	501	82	149	441	6	0	0	0.035	0	0
.	19.01.16-00.39.47-1-230701	36	1	1	0	0	0	0	0	0	0	0	NA	NA	NA	9	7	164	164	492	0	0	0	0	0	0	0	0	0
.	19.01.16-00.39.49-1-230704	61	4	4	1	0	1	670	2	2	0	0	NA	NA	NA	19	21	168	166	500	82	146	442	0	9	0	0	0.054	0
.	19.01.16-00.39.50-1-230705	58	2	2	1	0	1	0	1	1	0	0	NA	NA	NA	14	8	166	165	490	0	0	0	0	2	2	0	0.012	0.004
.	19.01.16-00.39.53-1-230725	64	2	2	0	0	0	249	1	1	0	0	NA	NA	NA	19	17	166	167	497	33	60	156	0	0	4	0	0	0.008
.	19.01.16-00.39.53-1-230726	146	8	8	2	0	2	705	7	7	0	0	NA	NA	NA	48	55	169	178	521	87	158	460	18	0	12	0.107	0	0.023
.	19.01.16-00.39.54-1-230728	148	24	24	4	0	3	683	19	19	0	0	NA	NA	NA	60	40	168	169	516	82	152	449	31	20	35	0.185	0.118	0.068
.	19.01.16-00.40.00-1-230732	34	1	1	0	0	0	0	0	0	0	0	NA	NA	NA	10	12	167	165	493	0	0	0	0	0	0	0	0	0
.	19.01.16-00.40.01-1-230738	33	1	1	0	0	0	0	0	0	0	0	NA	NA	NA	9	9	165	164	493	0	0	0	0	0	0	0	0	0
.	19.01.16-00.40.03-1-230740	64	2	2	0	0	0	200	1	1	0	0	NA	NA	NA	14	16	166	167	496	25	43	132	0	2	1	0	0.012	0.002
.	19.01.16-00.40.04-1-230741	74	8	8	2	0	1	673	5	5	0	0	NA	NA	NA	21	23	169	168	499	83	148	442	0	0	19	0	0	0.038
.	19.01.16-00.40.04-1-230742	206	16	16	4	0	3	707	15	15	0	0	NA	NA	NA	64	64	178	174	525	90	153	464	18	9	29	0.101	0.052	0.055
.	19.01.16-00.40.05-1-230745	118	16	16	0	0	0	694	13	13	0	0	NA	NA	NA	41	44	170	176	511	83	158	453	26	9	18	0.153	0.051	0.035
.	19.01.16-00.40.06-1-230746	91	9	9	1	0	1	683	8	8	0	0	NA	NA	NA	38	32	173	172	500	90	156	437	19	4	5	0.11	0.023	0.01
.	19.01.16-00.40.13-1-230748	94	8	8	1	0	1	693	5	5	0	0	NA	NA	NA	23	35	168	177	503	84	159	450	7	4	21	0.042	0.023	0.042
.	19.01.16-00.40.14-1-230749	62	3	3	0	0	0	686	2	2	0	0	NA	NA	NA	19	33	173	169	504	87	150	449	0	2	2	0	0.012	0.004
.	19.01.16-00.40.17-1-230750	36	1	1	0	0	0	0	0	0	0	0	NA	NA	NA	15	2	163	163	489	0	0	0	0	0	2	0	0	0.004
.	19.01.16-00.40.19-1-230751	233	46	46	11	0	7	724	43	43	0	0	NA	NA	NA	54	74	178	174	535	96	155	473	74	13	56	0.416	0.075	0.105
.	19.01.16-00.40.23-1-230752	119	8	8	3	0	2	685	7	7	0	0	NA	NA	NA	36	31	172	171	501	84	155	446	25	4	1	0.145	0.023	0.002
.	19.01.16-00.40.26-1-230753	121	4	4	1	0	1	679	2	2	0	0	NA	NA	NA	37	29	170	168	504	84	150	445	6	0	4	0.035	0	0.008
.	19.01.16-00.40.30-1-230754	87	5	5	1	0	1	667	4	4	0	0	NA	NA	NA	27	26	171	164	504	86	142	439	2	0	11	0.012	0	0.022
.	19.01.16-00.40.33-1-230755	89	4	4	1	0	1	699	2	2	0	0	NA	NA	NA	23	48	171	173	517	88	155	456	6	0	6	0.035	0	0.012
.	19.01.16-00.40.34-1-230756	144	7	7	2	0	2	696	6	6	0	0	NA	NA	NA	47	48	171	181	509	83	166	447	20	7	1	0.117	0.039	0.002
.	19.01.16-00.40.36-1-230758	32	1	1	0	0	0	0	0	0	0	0	NA	NA	NA	12	4	165	164	488	0	0	0	0	0	1	0	0	0.002
.	19.01.16-00.40.36-1-230763	34	1	1	0	0	0	0	0	0	0	0	NA	NA	NA	11	8	163	166	492	0	0	0	0	0	0	0	0	0
.	19.01.16-00.40.38-1-230764	96	8	8	2	0	2	669	6	6	0	0	NA	NA	NA	26	20	165	169	499	79	146	444	8	5	8	0.048	0.03	0.016
.	19.01.16-00.40.39-1-230765	94	6	6	1	0	1	682	5	5	0	0	NA	NA	NA	36	36	169	172	508	83	152	447	4	3	7	0.024	0.017	0.014
.	19.01.16-00.40.46-1-230770	95	8	8	1	0	0	685	7	7	0	0	NA	NA	NA	37	36	169	172	508	81	153	451	6	18	8	0.036	0.105	0.016
.	19.01.16-00.40.47-1-230772	89	7	7	3	0	2	689	5	5	0	0	NA	NA	NA	29	39	172	168	512	85	151	453	4	8	14	0.023	0.048	0.027
.	19.01.16-00.40.51-1-230777	233	18	18	6	0	4	714	14	14	0	0	NA	NA	NA	72	70	174	177	532	86	154	474	39	9	14	0.224	0.051	0.026
.	19.01.16-00.40.51-1-230778	70	4	4	1	0	0	674	2	2	0	0	NA	NA	NA	21	25	168	171	499	82	152	440	0	6	4	0	0.035	0.008
.	19.01.16-00.40.57-1-230800	148	21	21	10	0	9	694	18	18	0	0	NA	NA	NA	64	56	170	171	528	81	146	467	43	11	38	0.253	0.064	0.072
.	19.01.16-00.40.59-1-230801	209	23	23	6	0	5	703	19	19	0	0	NA	NA	NA	63	54	173	178	516	89	160	454	56	23	23	0.324	0.129	0.045
.	19.01.16-00.40.59-1-230802	61	2	2	0	0	0	677	0	0	0	0	NA	NA	NA	26	28	167	170	504	84	150	443	0	0	6	0	0	0.012
.	19.01.16-00.41.07-1-230807	96	6	6	0	0	0	690	5	5	0	0	NA	NA	NA	27	37	170	169	511	85	152	453	17	0	5	0.1	0	0.01
.	19.01.16-00.41.07-1-230808	33	1	1	0	0	0	0	0	0	0	0	NA	NA	NA	11	4	163	165	489	0	0	0	0	0	1	0	0	0.002
.	19.01.16-00.41.08-1-230809	60	2	2	0	0	0	201	1	1	0	0	NA	NA	NA	16	12	166	167	492	26	49	126	0	1	1	0	0.006	0.002
.	19.01.16-00.41.10-1-230810	88	4	4	1	0	1	686	3	3	0	0	NA	NA	NA	25	37	171	170	509	85	154	447	6	0	5	0.035	0	0.01
.	19.01.16-00.41.14-1-230811	92	5	5	1	0	1	683	4	4	0	0	NA	NA	NA	21	24	167	167	503	84	151	448	0	11	8	0	0.066	0.016
.	19.01.16-00.41.18-1-230812	32	1	1	0	0	0	0	0	0	0	0	NA	NA	NA	19	3	165	164	487	0	0	0	0	0	0	0	0	0
.	19.01.16-00.41.20-1-230813	34	1	1	0	0	0	0	0	0	0	0	NA	NA	NA	10	10	166	165	492	0	0	0	0	0	2	0	0	0.004
.	19.01.16-00.41.23-1-230815	89	3	3	1	0	1	683	2	2	0	0	NA	NA	NA	24	32	170	169	506	83	151	449	3	0	9	0.018	0	0.018
.	19.01.16-00.41.26-1-230816	205	9	9	5	0	5	700	7	7	0	0	NA	NA	NA	59	55	174	176	518	85	158	457	14	7	7	0.08	0.04	0.014
.	19.01.16-00.41.27-1-230817	60	3	3	1	0	1	249	2	2	0	0	NA	NA	NA	19	9	163	163	496	33	52	164	1	0	6	0.006	0	0.012
.	19.01.16-00.41.29-1-230818	63	2	2	0	0	0	448	1	1	0	0	NA	NA	NA	18	25	167	174	497	55	109	284	0	3	0	0	0.017	0
.	19.01.16-00.41.30-1-230819	117	11	11	4	0	3	677	9	9	0	0	NA	NA	NA	46	38	170	170	511	84	145	448	21	16	14	0.124	0.094	0.027
.	19.01.16-00.41.31-1-230820	118	8	8	4	0	2	691	6	6	0	0	NA	NA	NA	59	41	170	172	512	83	156	452	18	8	3	0.106	0.047	0.006
.	19.01.16-00.41.35-1-230821	65	4	4	0	0	0	678	3	3	0	0	NA	NA	NA	23	31	169	169	506	80	152	446	0	11	3	0	0.065	0.006
.	19.01.16-00.41.37-1-230822	36	1	1	0	0	0	0	0	0	0	0	NA	NA	NA	14	7	164	163	493	0	0	0	0	0	0	0	0	0
.	19.01.16-00.41.37-1-230823	92	5	5	2	0	1	688	4	4	0	0	NA	NA	NA	35	31	170	170	504	85	151	452	3	0	16	0.018	0	0.032
.	19.01.16-00.41.40-1-230827	37	1	1	0	0	0	0	0	0	0	0	NA	NA	NA	14	14	164	166	497	0	0	0	2	0	0	0.012	0	0
.	19.01.16-00.41.40-1-230828	116	8	8	3	0	1	681	6	6	0	0	NA	NA	NA	23	29	170	167	505	84	147	450	9	16	4	0.053	0.096	0.008
.	19.01.16-00.41.42-1-230829	31	1	1	0	0	0	0	0	0	0	0	NA	NA	NA	5	7	164	166	490	0	0	0	3	0	0	0.018	0	0
.	19.01.16-00.41.42-1-230830	36	1	1	0	0	0	0	0	0	0	0	NA	NA	NA	10	7	163	168	489	0	0	0	0	0	2	0	0	0.004
.	19.01.16-00.41.45-1-230838	125	7	7	4	0	4	700	6	6	0	0	NA	NA	NA	38	48	171	175	515	88	155	457	9	0	17	0.053	0	0.033
.	19.01.16-00.41.45-1-230839	85	5	5	2	0	1	677	4	4	0	0	NA	NA	NA	31	27	171	172	497	87	154	436	12	6	2	0.07	0.035	0.004
.	19.01.16-00.41.48-1-230843	123	6	6	1	0	1	691	5	5	0	0	NA	NA	NA	43	41	170	169	515	85	152	454	7	7	4	0.041	0.041	0.008
.	19.01.16-00.41.52-1-230849	61	2	2	0	0	0	352	1	1	0	0	NA	NA	NA	17	17	167	164	499	44	76	232	0	0	3	0	0	0.006
.	19.01.16-00.41.52-1-230850	95	6	6	0	0	0	677	5	5	0	0	NA	NA	NA	40	32	168	168	509	81	149	447	6	5	9	0.036	0.03	0.018
.	19.01.16-00.41.55-1-230869	91	6	6	1	0	1	679	5	5	0	0	NA	NA	NA	37	30	168	167	508	79	152	448	7	3	10	0.042	0.018	0.02
.	19.01.16-00.41.58-1-230872	63	4	4	1	0	1	674	3	3	0	0	NA	NA	NA	26	21	167	168	499	81	152	441	0	0	14	0	0	0.028
.	19.01.16-00.42.03-1-230874	31	1	1	1	0	1	0	0	0	0	0	NA	NA	NA	11	5	165	164	489	0	0	0	2	0	0	0.012	0	0
.	19.01.16-00.42.03-1-230878	33	1	1	0	0	0	0	0	0	0	0	NA	NA	NA	12	5	166	164	488	0	0	0	0	0	1	0	0	0.002
.	19.01.16-00.42.05-1-230880	89	4	4	1	0	1	688	3	3	0	0	NA	NA	NA	31	42	171	172	512	82	152	454	2	2	7	0.012	0.012	0.014
.	19.01.16-00.42.05-1-230881	117	13	13	5	0	4	693	11	11	0	0	NA	NA	NA	43	47	174	175	511	89	154	450	20	19	19	0.115	0.109	0.037
.	19.01.16-00.42.06-1-230882	92	5	5	3	0	3	682	3	3	0	0	NA	NA	NA	33	36	171	170	508	86	149	447	2	2	6	0.012	0.012	0.012
.	19.01.16-00.42.08-1-230883	66	2	2	0	0	0	304	1	1	0	0	NA	NA	NA	21	18	167	166	498	36	70	198	0	0	3	0	0	0.006
.	19.01.16-00.42.10-1-230884	34	1	1	0	0	0	0	0	0	0	0	NA	NA	NA	8	5	164	163	491	0	0	0	0	0	1	0	0	0.002
.	19.01.16-00.42.10-1-230885	89	3	3	1	0	1	677	2	2	0	0	NA	NA	NA	37	34	165	173	509	80	158	439	9	0	7	0.055	0	0.014
.	19.01.16-00.42.13-1-230886	64	2	2	0	0	0	549	1	1	0	0	NA	NA	NA	25	17	166	165	499	69	124	356	0	0	4	0	0	0.008
.	19.01.16-00.42.15-1-230887	33	1	1	0	0	0	0	0	0	0	0	NA	NA	NA	9	12	166	166	493	0	0	0	0	2	0	0	0.012	0
.	19.01.16-00.42.16-1-230888	58	2	2	0	0	0	352	1	1	0	0	NA	NA	NA	12	18	166	168	497	42	77	233	0	0	2	0	0	0.004
.	19.01.16-00.42.18-1-230889	87	3	3	1	0	0	678	2	2	0	0	NA	NA	NA	29	29	168	167	507	84	148	446	0	0	8	0	0	0.016
.	19.01.16-00.42.20-1-230890	93	7	7	3	0	3	685	5	5	0	0	NA	NA	NA	24	31	172	171	501	87	151	447	0	2	21	0	0.012	0.042
.	19.01.16-00.42.22-1-230891	65	2	2	0	0	0	678	1	1	0	0	NA	NA	NA	26	24	164	171	502	82	157	439	0	0	3	0	0	0.006
.	19.01.16-00.42.24-1-230892	63	2	2	2	0	2	496	1	1	0	0	NA	NA	NA	16	17	166	168	496	66	111	319	0	1	0	0	0.006	0
.	19.01.16-00.42.26-1-230893	33	1	1	0	0	0	0	0	0	0	0	NA	NA	NA	6	10	164	164	495	0	0	0	0	0	0	0	0	0
.	19.01.16-00.42.26-1-230894	120	6	6	1	0	1	695	5	5	0	0	NA	NA	NA	35	42	172	171	512	86	154	455	13	0	7	0.076	0	0.014
.	19.01.16-00.42.27-1-230895	119	7	7	2	0	2	687	5	5	0	0	NA	NA	NA	34	43	173	176	507	86	156	445	2	11	6	0.012	0.062	0.012
.	19.01.16-00.42.28-1-230896	58	2	2	0	0	0	204	1	1	0	0	NA	NA	NA	20	21	165	163	506	26	51	127	0	0	6	0	0	0.012
.	19.01.16-00.42.34-1-230897	118	14	14	5	0	3	683	12	12	0	0	NA	NA	NA	45	49	169	172	521	86	146	451	7	14	21	0.041	0.081	0.04
.	19.01.16-00.42.36-1-230898	182	32	32	7	0	4	712	28	28	0	0	NA	NA	NA	61	66	173	177	529	87	155	470	50	34	19	0.289	0.192	0.036
.	19.01.16-00.42.36-1-230899	89	6	6	1	0	1	676	5	5	0	0	NA	NA	NA	25	24	168	167	502	82	148	446	8	6	5	0.048	0.036	0.01
.	19.01.16-00.42.37-1-230901	122	9	9	3	0	3	685	8	8	0	0	NA	NA	NA	35	30	165	173	505	81	153	451	19	0	9	0.115	0	0.018
.	19.01.16-00.42.37-1-230902	64	4	4	0	0	0	675	3	3	0	0	NA	NA	NA	19	24	168	168	501	83	148	444	0	0	8	0	0	0.016
.	19.01.16-00.42.38-1-230903	178	13	13	6	0	5	713	12	12	0	0	NA	NA	NA	65	72	172	179	534	84	159	470	5	14	27	0.029	0.078	0.051
.	19.01.16-00.42.46-1-230909	119	6	6	0	0	0	679	4	4	0	0	NA	NA	NA	29	29	171	166	505	85	148	446	5	3	1	0.029	0.018	0.002
.	19.01.16-00.42.48-1-230912	111	18	18	8	0	6	680	16	16	0	0	NA	NA	NA	46	41	170	170	514	83	147	450	25	25	20	0.147	0.147	0.039
.	19.01.16-00.42.55-1-230934	30	1	1	1	0	1	0	0	0	0	0	NA	NA	NA	8	7	164	165	491	0	0	0	0	0	3	0	0	0.006
.	19.01.16-00.42.56-1-230936	61	2	2	0	0	0	671	1	1	0	0	NA	NA	NA	25	25	170	167	501	84	145	442	0	0	4	0	0	0.008
.	19.01.16-00.42.57-1-230938	32	1	1	1	0	1	0	0	0	0	0	NA	NA	NA	3	8	165	164	492	0	0	0	0	0	0	0	0	0
.	19.01.16-00.42.59-1-230939	93	5	5	3	0	3	685	3	3	0	0	NA	NA	NA	28	34	170	170	507	86	150	449	1	0	13	0.006	0	0.026
.	19.01.16-00.43.00-1-230940	38	1	1	0	0	0	0	0	0	0	0	NA	NA	NA	10	8	165	164	492	0	0	0	0	0	1	0	0	0.002
.	19.01.16-00.43.04-1-230944	87	6	6	0	0	0	680	5	5	0	0	NA	NA	NA	32	28	167	171	503	81	155	444	4	9	7	0.024	0.053	0.014
.	19.01.16-00.43.05-1-230946	62	2	2	0	0	0	668	1	1	0	0	NA	NA	NA	25	16	168	166	495	85	148	435	0	0	2	0	0	0.004
.	19.01.16-00.43.05-1-230947	67	2	2	1	0	1	689	0	0	0	0	NA	NA	NA	25	35	169	169	510	85	151	453	1	0	1	0.006	0	0.002
.	19.01.16-00.43.08-1-230949	67	10	10	4	0	4	674	8	8	0	0	NA	NA	NA	22	26	170	172	497	84	150	440	4	3	16	0.024	0.017	0.032
.	19.01.16-00.43.10-1-230950	123	5	5	1	0	1	685	4	4	0	0	NA	NA	NA	34	32	166	168	511	78	151	456	5	3	3	0.03	0.018	0.006
.	19.01.16-00.43.17-1-230951	122	7	7	1	0	1	674	5	5	0	0	NA	NA	NA	39	25	168	168	502	85	150	439	5	14	3	0.03	0.083	0.006
.	19.01.16-00.43.18-1-230952	91	9	9	2	0	2	679	7	7	0	0	NA	NA	NA	29	25	169	168	501	85	149	445	9	19	5	0.053	0.113	0.01
.	19.01.16-00.43.19-1-230953	31	1	1	0	0	0	0	0	0	0	0	NA	NA	NA	7	6	163	165	491	0	0	0	0	0	1	0	0	0.002
.	19.01.16-00.43.21-1-230954	90	4	4	0	0	0	683	3	3	0	0	NA	NA	NA	35	34	168	169	510	83	153	447	0	4	19	0	0.024	0.037
.	19.01.16-00.43.25-1-230955	57	2	2	1	0	1	103	0	0	0	0	NA	NA	NA	19	13	165	166	495	9	19	75	0	0	1	0	0	0.002
.	19.01.16-00.43.26-1-230956	94	4	4	1	0	0	684	3	3	0	0	NA	NA	NA	36	41	172	171	511	82	153	449	11	0	9	0.064	0	0.018
.	19.01.16-00.43.28-1-230957	36	1	1	0	0	0	0	0	0	0	0	NA	NA	NA	9	11	166	167	491	0	0	0	0	0	0	0	0	0
.	19.01.16-00.43.28-1-230958	35	1	1	0	0	0	0	0	0	0	0	NA	NA	NA	8	12	164	165	496	0	0	0	0	2	0	0	0.012	0
.	19.01.16-00.43.29-1-230959	37	1	1	1	0	1	0	0	0	0	0	NA	NA	NA	8	9	166	164	492	0	0	0	0	0	2	0	0	0.004
.	19.01.16-00.43.31-1-230960	29	1	1	0	0	0	0	0	0	0	0	NA	NA	NA	6	5	164	165	489	0	0	0	0	1	0	0	0.006	0
.	19.01.16-00.43.32-1-230961	65	3	3	0	0	0	682	2	2	0	0	NA	NA	NA	28	33	176	168	502	88	151	443	2	2	2	0.011	0.012	0.004
.	19.01.16-00.43.32-1-230962	118	8	8	3	0	3	690	7	7	0	0	NA	NA	NA	54	45	171	173	514	84	153	453	16	5	5	0.094	0.029	0.01
.	19.01.16-00.43.33-1-230963	37	1	1	0	0	0	0	0	0	0	0	NA	NA	NA	9	13	165	165	496	0	0	0	0	0	0	0	0	0
.	19.01.16-00.43.34-1-230964	34	1	1	0	0	0	0	0	0	0	0	NA	NA	NA	14	8	164	167	490	0	0	0	0	0	0	0	0	0
.	19.01.16-00.43.35-1-230965	121	8	8	2	0	2	687	7	7	0	0	NA	NA	NA	50	49	179	168	515	88	149	450	9	2	10	0.05	0.012	0.019
.	19.01.16-00.43.36-1-230966	153	28	28	3	0	3	694	24	24	0	0	NA	NA	NA	43	45	165	176	517	80	154	460	54	2	17	0.327	0.011	0.033
.	19.01.16-00.43.39-1-230970	152	19	19	4	0	3	692	16	16	0	0	NA	NA	NA	57	44	172	170	515	84	152	456	27	13	33	0.157	0.076	0.064
.	19.01.16-00.43.40-1-230971	63	3	3	1	0	1	675	2	2	0	0	NA	NA	NA	21	24	169	170	498	85	149	441	0	1	8	0	0.006	0.016
.	19.01.16-00.43.42-1-230972	115	6	6	2	0	2	697	5	5	0	0	NA	NA	NA	33	53	176	176	514	88	156	453	10	0	5	0.057	0	0.01
.	19.01.16-00.43.44-1-230973	94	3	3	1	0	1	677	2	2	0	0	NA	NA	NA	37	28	172	167	502	87	148	442	5	6	0	0.029	0.036	0
.	19.01.16-00.43.48-1-230984	141	13	13	4	0	3	701	12	12	0	0	NA	NA	NA	38	46	172	175	512	89	157	455	29	0	11	0.169	0	0.021
.	19.01.16-00.43.55-1-231008	79	5	5	0	0	0	680	4	4	0	0	NA	NA	NA	39	34	173	174	500	85	154	441	13	4	3	0.075	0.023	0.006
.	19.01.16-00.43.55-1-231009	114	10	10	3	0	1	688	9	9	0	0	NA	NA	NA	34	38	170	166	515	85	148	455	15	3	30	0.088	0.018	0.058
.	19.01.16-00.43.58-1-231012	31	1	1	1	0	1	0	0	0	0	0	NA	NA	NA	9	9	163	164	495	0	0	0	0	0	0	0	0	0
.	19.01.16-00.44.01-1-231013	34	1	1	0	0	0	0	0	0	0	0	NA	NA	NA	13	6	164	164	491	0	0	0	0	0	0	0	0	0
.	19.01.16-00.44.02-1-231015	62	4	4	1	0	1	676	3	3	0	0	NA	NA	NA	28	28	174	164	503	86	144	446	3	0	16	0.017	0	0.032
.	19.01.16-00.44.03-1-231017	129	9	9	3	0	3	691	8	8	0	0	NA	NA	NA	43	44	171	170	516	83	150	458	0	19	18	0	0.112	0.035
.	19.01.16-00.44.04-1-231020	123	14	14	4	0	4	680	12	12	0	0	NA	NA	NA	30	38	172	167	512	82	148	450	25	4	12	0.145	0.024	0.023
.	19.01.16-00.44.15-1-231021	78	3	3	1	0	0	679	2	2	0	0	NA	NA	NA	20	25	170	169	499	83	152	444	3	5	1	0.018	0.03	0.002
.	19.01.16-00.44.15-1-231022	65	2	2	1	0	1	679	1	1	0	0	NA	NA	NA	27	27	166	170	504	83	150	446	0	0	4	0	0	0.008
.	19.01.16-00.44.15-1-231023	60	4	4	0	0	0	669	3	3	0	0	NA	NA	NA	29	23	166	168	502	81	147	441	0	6	4	0	0.036	0.008
.	19.01.16-00.44.20-1-231024	61	3	3	0	0	0	670	1	1	0	0	NA	NA	NA	33	23	169	164	503	85	145	440	7	0	0	0.041	0	0
.	19.01.16-00.44.23-1-231026	31	1	1	0	0	0	0	0	0	0	0	NA	NA	NA	8	14	169	167	491	0	0	0	0	0	1	0	0	0.002
.	19.01.16-00.44.26-1-231027	67	4	4	0	0	0	350	3	3	0	0	NA	NA	NA	24	17	168	169	493	42	75	233	0	0	7	0	0	0.014
.	19.01.16-00.44.28-1-231028	182	10	10	3	0	2	703	7	7	0	0	NA	NA	NA	42	54	177	177	513	91	156	456	20	0	8	0.113	0	0.016
.	19.01.16-00.44.29-1-231029	35	1	1	0	0	0	0	0	0	0	0	NA	NA	NA	8	10	164	164	495	0	0	0	0	0	0	0	0	0
.	19.01.16-00.44.30-1-231030	92	8	8	2	0	2	689	7	7	0	0	NA	NA	NA	25	35	174	170	504	87	154	448	21	4	7	0.121	0.024	0.014
.	19.01.16-00.44.30-1-231031	59	2	2	0	0	0	403	1	1	0	0	NA	NA	NA	17	16	165	166	498	48	92	263	0	0	2	0	0	0.004
.	19.01.16-00.44.31-1-231032	144	7	7	2	0	2	689	6	6	0	0	NA	NA	NA	48	46	171	173	515	85	153	451	10	6	3	0.058	0.035	0.006
.	19.01.16-00.44.31-1-231033	93	5	5	0	0	0	687	3	3	0	0	NA	NA	NA	24	32	172	166	507	84	151	452	4	1	11	0.023	0.006	0.022
.	19.01.16-00.44.32-1-231034	91	8	8	1	0	1	683	7	7	0	0	NA	NA	NA	25	35	168	169	511	82	151	450	2	0	16	0.012	0	0.031
.	19.01.16-00.44.37-1-231035	33	1	1	0	0	0	0	0	0	0	0	NA	NA	NA	6	8	164	165	492	0	0	0	1	0	0	0.006	0	0
.	19.01.16-00.44.39-1-231036	32	1	1	0	0	0	0	0	0	0	0	NA	NA	NA	12	9	164	165	493	0	0	0	0	0	1	0	0	0.002
.	19.01.16-00.44.40-1-231040	154	9	9	4	0	4	682	8	8	0	0	NA	NA	NA	51	42	176	174	505	88	154	440	2	7	28	0.011	0.04	0.055
.	19.01.16-00.44.43-1-231041	95	8	8	1	0	0	677	6	6	0	0	NA	NA	NA	37	34	168	171	508	80	152	445	27	5	7	0.161	0.029	0.014
.	19.01.16-00.44.46-1-231043	93	3	3	0	0	0	673	2	2	0	0	NA	NA	NA	21	21	169	168	497	83	153	437	3	2	2	0.018	0.012	0.004
.	19.01.16-00.44.53-1-231066	147	9	9	1	0	0	690	8	8	0	0	NA	NA	NA	37	38	169	173	509	84	156	450	24	1	15	0.142	0.006	0.029
.	19.01.16-00.44.57-1-231071	88	3	3	1	0	1	677	2	2	0	0	NA	NA	NA	22	23	170	169	497	85	153	439	0	0	4	0	0	0.008
.	19.01.16-00.44.57-1-231072	149	20	20	4	0	2	692	18	18	0	0	NA	NA	NA	45	38	170	170	511	83	152	457	50	17	13	0.294	0.1	0.025
.	19.01.16-00.44.58-1-231073	63	2	2	0	0	0	684	1	1	0	0	NA	NA	NA	27	34	171	172	504	85	152	447	0	6	1	0	0.035	0.002
.	19.01.16-00.44.59-1-231074	61	5	5	1	0	1	666	4	4	0	0	NA	NA	NA	25	20	172	169	492	84	149	433	0	1	14	0	0.006	0.028
.	19.01.16-00.45.01-1-231075	33	1	1	0	0	0	0	0	0	0	0	NA	NA	NA	14	5	164	164	490	0	0	0	0	0	1	0	0	0.002
.	19.01.16-00.45.04-1-231078	62	3	3	1	0	0	676	2	2	0	0	NA	NA	NA	29	34	171	171	505	84	146	446	0	0	5	0	0	0.01
.	19.01.16-00.45.05-1-231081	33	1	1	0	0	0	0	0	0	0	0	NA	NA	NA	11	16	164	167	498	0	0	0	0	0	0	0	0	0
.	19.01.16-00.45.07-1-231082	95	6	6	0	0	0	679	5	5	0	0	NA	NA	NA	30	27	168	167	505	84	152	443	5	4	10	0.03	0.024	0.02
.	19.01.16-00.45.08-1-231084	60	2	2	1	0	1	252	1	1	0	0	NA	NA	NA	16	17	166	165	499	30	47	175	0	0	2	0	0	0.004
.	19.01.16-00.45.12-1-231085	150	17	17	5	0	2	685	15	15	0	0	NA	NA	NA	46	39	173	168	511	85	150	450	21	5	33	0.121	0.03	0.065
.	19.01.16-00.45.13-1-231086	88	6	6	0	0	0	685	5	5	0	0	NA	NA	NA	41	36	170	170	509	84	153	448	9	10	7	0.053	0.059	0.014
.	19.01.16-00.45.17-1-231087	34	1	1	0	0	0	0	0	0	0	0	NA	NA	NA	6	8	164	164	493	0	0	0	0	0	0	0	0	0
.	19.01.16-00.45.19-1-231088	65	2	2	1	0	1	681	1	1	0	0	NA	NA	NA	22	31	169	167	508	82	150	449	0	0	6	0	0	0.012
.	19.01.16-00.45.19-1-231089	64	4	4	0	0	0	681	3	3	0	0	NA	NA	NA	25	31	169	168	507	84	151	446	1	4	7	0.006	0.024	0.014
.	19.01.16-00.45.21-1-231090	207	21	21	5	0	4	702	20	20	0	0	NA	NA	NA	67	56	176	177	516	89	155	458	30	19	20	0.17	0.107	0.039
.	19.01.16-00.45.21-1-231091	32	1	1	0	0	0	0	0	0	0	0	NA	NA	NA	9	6	165	163	491	0	0	0	0	0	1	0	0	0.002
.	19.01.16-00.45.23-1-231092	115	16	16	5	0	3	688	14	14	0	0	NA	NA	NA	41	43	170	174	512	85	154	449	19	18	27	0.112	0.103	0.053
.	19.01.16-00.45.25-1-231093	147	6	6	2	0	1	694	5	5	0	0	NA	NA	NA	47	46	170	179	510	83	161	450	11	0	19	0.065	0	0.037
.	19.01.16-00.45.31-1-231094	35	1	1	1	0	1	0	0	0	0	0	NA	NA	NA	10	8	163	166	492	0	0	0	1	0	0	0.006	0	0
.	19.01.16-00.45.32-1-231095	62	3	3	0	0	0	667	2	2	0	0	NA	NA	NA	24	17	169	163	498	84	144	439	6	0	1	0.036	0	0.002
.	19.01.16-00.45.33-1-231096	97	9	9	2	0	2	676	8	8	0	0	NA	NA	NA	32	27	167	171	502	85	151	440	3	1	28	0.018	0.006	0.056
.	19.01.16-00.45.35-1-231097	32	1	1	0	0	0	0	0	0	0	0	NA	NA	NA	17	10	165	164	494	0	0	0	0	0	1	0	0	0.002
.	19.01.16-00.45.37-1-231099	64	2	2	0	0	0	674	1	1	0	0	NA	NA	NA	33	31	168	171	505	81	153	440	0	0	2	0	0	0.004
.	19.01.16-00.45.37-1-231100	33	1	1	0	0	0	0	0	0	0	0	NA	NA	NA	10	15	168	164	496	0	0	0	0	0	0	0	0	0
.	19.01.16-00.45.40-1-231104	149	13	13	5	0	1	698	11	11	0	0	NA	NA	NA	48	49	175	169	518	89	150	459	34	5	29	0.194	0.03	0.056
.	19.01.16-00.45.46-1-231114	97	4	4	1	0	1	693	3	3	0	0	NA	NA	NA	30	35	169	173	506	88	155	450	2	6	3	0.012	0.035	0.006
.	19.01.16-00.45.47-1-231115	58	2	2	0	0	0	400	1	1	0	0	NA	NA	NA	15	10	165	164	494	50	76	274	2	0	2	0.012	0	0.004
.	19.01.16-00.45.48-1-231117	63	5	5	1	0	1	672	4	4	0	0	NA	NA	NA	26	20	165	168	500	81	152	439	7	12	3	0.042	0.071	0.006
.	19.01.16-00.45.52-1-231122	63	2	2	2	0	2	348	1	1	0	0	NA	NA	NA	21	18	168	167	496	48	71	229	1	0	1	0.006	0	0.002
.	19.01.16-00.45.56-1-231143	93	5	5	0	0	0	695	3	3	0	0	NA	NA	NA	18	39	172	177	503	88	159	448	0	0	16	0	0	0.032
.	19.01.16-00.45.59-1-231144	211	17	17	3	0	2	718	16	16	0	0	NA	NA	NA	69	72	180	177	528	94	158	466	27	9	27	0.15	0.051	0.051
.	19.01.16-00.46.00-1-231145	198	12	12	9	0	4	732	10	10	0	0	NA	NA	NA	56	80	174	178	541	90	160	482	27	22	15	0.155	0.124	0.028
.	19.01.16-00.46.02-1-231147	122	7	7	3	0	2	686	6	6	0	0	NA	NA	NA	35	33	167	173	506	84	152	450	4	11	11	0.024	0.064	0.022
.	19.01.16-00.46.03-1-231149	114	8	8	3	0	3	689	7	7	0	0	NA	NA	NA	26	37	170	171	509	81	154	454	0	2	27	0	0.012	0.053
.	19.01.16-00.46.04-1-231151	95	5	5	0	0	0	666	3	3	0	0	NA	NA	NA	44	25	169	166	503	82	144	440	0	5	17	0	0.03	0.034
.	19.01.16-00.46.09-1-231153	34	1	1	1	0	1	0	0	0	0	0	NA	NA	NA	9	9	170	164	488	0	0	0	0	0	1	0	0	0.002
.	19.01.16-00.46.12-1-231154	87	7	7	2	0	2	667	6	6	0	0	NA	NA	NA	43	24	166	169	502	81	149	437	4	5	9	0.024	0.03	0.018
.	19.01.16-00.46.14-1-231155	146	6	6	3	0	3	704	4	4	0	0	NA	NA	NA	39	50	171	174	518	87	157	460	15	5	0	0.088	0.029	0
.	19.01.16-00.46.16-1-231156	65	5	5	1	0	0	663	4	4	0	0	NA	NA	NA	26	18	170	167	494	82	147	434	9	0	5	0.053	0	0.01
.	19.01.16-00.46.23-1-231158	90	4	4	1	0	1	687	3	3	0	0	NA	NA	NA	23	32	171	168	506	86	151	450	11	0	2	0.064	0	0.004
.	19.01.16-00.46.24-1-231159	65	3	3	0	0	0	655	1	1	0	0	NA	NA	NA	18	19	165	167	500	79	146	430	3	0	2	0.018	0	0.004
.	19.01.16-00.46.26-1-231160	88	6	6	2	0	1	670	5	5	0	0	NA	NA	NA	42	32	167	173	505	81	150	439	10	12	1	0.06	0.069	0.002
.	19.01.16-00.46.31-1-231161	116	10	10	1	0	1	692	8	8	0	0	NA	NA	NA	38	43	168	178	510	80	158	454	4	2	24	0.024	0.011	0.047
.	19.01.16-00.46.32-1-231162	91	7	7	2	0	2	681	5	5	0	0	NA	NA	NA	31	27	170	167	503	83	149	449	27	1	3	0.159	0.006	0.006
.	19.01.16-00.46.33-1-231163	146	18	18	4	0	3	685	17	17	0	0	NA	NA	NA	52	35	171	174	503	85	156	444	42	26	14	0.246	0.149	0.028
.	19.01.16-00.46.34-1-231164	63	3	3	0	0	0	670	2	2	0	0	NA	NA	NA	30	31	170	169	505	81	150	439	3	0	3	0.018	0	0.006
.	19.01.16-00.46.37-1-231171	35	1	1	0	0	0	0	0	0	0	0	NA	NA	NA	9	8	166	164	491	0	0	0	0	0	3	0	0	0.006
.	19.01.16-00.46.38-1-231172	95	12	12	2	0	2	678	10	10	0	0	NA	NA	NA	26	29	170	171	501	83	153	442	13	2	18	0.076	0.012	0.036
.	19.01.16-00.46.40-1-231176	211	26	26	2	0	1	718	24	24	0	0	NA	NA	NA	57	74	185	178	524	100	154	464	26	30	25	0.141	0.169	0.048
.	19.01.16-00.46.41-1-231177	156	9	9	4	0	3	691	8	8	0	0	NA	NA	NA	46	41	170	173	511	85	153	453	23	8	3	0.135	0.046	0.006
.	19.01.16-00.46.46-1-231179	33	1	1	0	0	0	0	0	0	0	0	NA	NA	NA	7	10	164	167	492	0	0	0	0	0	3	0	0	0.006
.	19.01.16-00.46.49-1-231183	61	2	2	0	0	0	669	1	1	0	0	NA	NA	NA	20	23	168	165	503	79	147	443	4	3	0	0.024	0.018	0
.	19.01.16-00.46.50-1-231185	32	1	1	0	0	0	0	0	0	0	0	NA	NA	NA	10	9	167	163	492	0	0	0	0	0	0	0	0	0
.	19.01.16-00.46.53-1-231205	151	14	14	7	0	5	699	12	12	0	0	NA	NA	NA	52	51	172	173	519	87	155	457	15	13	31	0.087	0.075	0.06
.	19.01.16-00.46.53-1-231206	36	1	1	0	0	0	0	0	0	0	0	NA	NA	NA	11	15	165	168	495	0	0	0	0	0	0	0	0	0
.	19.01.16-00.46.56-1-231211	87	7	7	1	0	0	676	6	6	0	0	NA	NA	NA	35	26	171	167	501	84	150	442	0	5	13	0	0.03	0.026
.	19.01.16-00.46.57-1-231212	64	5	5	0	0	0	676	3	3	0	0	NA	NA	NA	23	26	167	164	508	81	145	450	0	0	15	0	0	0.03
.	19.01.16-00.47.02-1-231214	35	1	1	0	0	0	0	0	0	0	0	NA	NA	NA	11	7	164	165	491	0	0	0	0	0	5	0	0	0.01
.	19.01.16-00.47.03-1-231216	35	1	1	0	0	0	0	0	0	0	0	NA	NA	NA	15	3	163	163	490	0	0	0	0	2	0	0	0.012	0
.	19.01.16-00.47.04-1-231218	212	12	12	1	0	1	714	11	11	0	0	NA	NA	NA	70	67	176	175	529	90	155	469	20	7	5	0.114	0.04	0.009
.	19.01.16-00.47.05-1-231220	187	13	13	3	0	3	706	11	11	0	0	NA	NA	NA	56	61	175	175	524	86	157	463	31	0	22	0.177	0	0.042
.	19.01.16-00.47.06-1-231221	119	9	9	1	0	1	700	8	8	0	0	NA	NA	NA	44	47	172	173	515	84	156	460	5	6	13	0.029	0.035	0.025
.	19.01.16-00.47.10-1-231222	154	13	13	4	0	3	695	12	12	0	0	NA	NA	NA	45	46	172	172	515	87	153	455	35	0	14	0.203	0	0.027
.	19.01.16-00.47.14-1-231223	66	2	2	1	0	1	347	1	1	0	0	NA	NA	NA	19	16	167	166	496	47	69	231	0	1	2	0	0.006	0.004
.	19.01.16-00.47.16-1-231224	84	4	4	0	0	0	683	3	3	0	0	NA	NA	NA	24	28	168	172	501	83	154	446	8	4	2	0.048	0.023	0.004
.	19.01.16-00.47.24-1-231225	142	8	8	5	0	3	694	7	7	0	0	NA	NA	NA	44	45	171	170	517	87	150	457	13	13	9	0.076	0.076	0.017
.	19.01.16-00.47.26-1-231226	91	4	4	2	0	2	687	2	2	0	0	NA	NA	NA	27	31	166	173	505	82	157	448	5	0	5	0.03	0	0.01
.	19.01.16-00.47.26-1-231227	121	6	6	0	0	0	667	4	4	0	0	NA	NA	NA	44	30	169	168	506	83	149	435	0	14	16	0	0.083	0.032
.	19.01.16-00.47.30-1-231228	69	7	7	2	0	2	671	4	4	0	0	NA	NA	NA	25	25	168	170	500	83	149	439	2	11	1	0.012	0.065	0.002
.	19.01.16-00.47.30-1-231229	59	2	2	0	0	0	355	1	1	0	0	NA	NA	NA	21	12	168	164	493	39	81	235	0	1	0	0	0.006	0
.	19.01.16-00.47.33-1-231230	86	7	7	1	0	1	681	5	5	0	0	NA	NA	NA	34	32	172	170	503	87	151	443	5	1	12	0.029	0.006	0.024
.	19.01.16-00.47.35-1-231231	115	5	5	2	0	1	678	4	4	0	0	NA	NA	NA	24	25	167	169	502	82	153	443	16	1	4	0.096	0.006	0.008
.	19.01.16-00.47.40-1-231236	33	1	1	1	0	1	0	0	0	0	0	NA	NA	NA	9	6	164	164	491	0	0	0	0	0	1	0	0	0.002
.	19.01.16-00.47.43-1-231237	63	4	4	1	0	1	673	3	3	0	0	NA	NA	NA	27	28	167	168	506	80	150	443	0	10	3	0	0.06	0.006
.	19.01.16-00.47.43-1-231238	126	4	4	0	0	0	700	2	2	0	0	NA	NA	NA	40	48	170	172	519	85	153	462	15	0	1	0.088	0	0.002
.	19.01.16-00.47.44-1-231239	64	4	4	0	0	0	666	2	2	0	0	NA	NA	NA	19	15	165	167	496	81	150	435	0	0	7	0	0	0.014
.	19.01.16-00.47.46-1-231241	145	12	12	3	0	3	681	11	11	0	0	NA	NA	NA	56	35	166	166	516	81	144	456	5	17	18	0.03	0.102	0.035
.	19.01.16-00.47.47-1-231246	149	14	14	6	0	3	695	12	12	0	0	NA	NA	NA	45	34	171	164	512	86	148	461	26	14	5	0.152	0.085	0.01
.	19.01.16-00.47.48-1-231252	122	11	11	3	0	3	693	10	10	0	0	NA	NA	NA	35	40	169	168	516	86	149	458	17	8	22	0.101	0.048	0.043
.	19.01.16-00.47.52-1-231257	88	8	8	1	0	1	672	7	7	0	0	NA	NA	NA	40	21	168	164	502	84	147	441	8	2	4	0.048	0.012	0.008
.	19.01.16-00.47.57-1-231278	57	2	2	1	0	1	48	1	1	0	0	NA	NA	NA	17	14	167	164	496	8	7	33	0	2	3	0	0.012	0.006
.	19.01.16-00.48.00-1-231279	127	7	7	0	0	0	683	6	6	0	0	NA	NA	NA	34	33	168	170	508	83	151	449	5	3	7	0.03	0.018	0.014
.	19.01.16-00.48.00-1-231280	31	1	1	0	0	0	0	0	0	0	0	NA	NA	NA	11	6	164	163	492	0	0	0	0	0	2	0	0	0.004
.	19.01.16-00.48.02-1-231282	89	5	5	3	0	3	679	4	4	0	0	NA	NA	NA	35	26	165	168	506	80	153	446	4	0	17	0.024	0	0.034
.	19.01.16-00.48.03-1-231285	97	14	14	6	0	5	674	12	12	0	0	NA	NA	NA	32	33	173	169	504	88	148	438	14	1	19	0.081	0.006	0.038
.	19.01.16-00.48.07-1-231288	63	2	2	0	0	0	670	1	1	0	0	NA	NA	NA	34	23	170	169	497	82	151	437	4	0	1	0.024	0	0.002
.	19.01.16-00.48.16-1-231289	35	1	1	0	0	0	0	0	0	0	0	NA	NA	NA	5	10	165	165	493	0	0	0	0	4	0	0	0.024	0
.	19.01.16-00.48.16-1-231290	95	3	3	2	0	2	683	2	2	0	0	NA	NA	NA	31	25	168	166	504	85	149	449	8	1	0	0.048	0.006	0
.	19.01.16-00.48.16-1-231291	59	2	2	1	0	1	0	1	1	0	0	NA	NA	NA	17	17	165	166	499	0	0	0	0	1	2	0	0.006	0.004
.	19.01.16-00.48.19-1-231292	90	5	5	2	0	2	676	4	4	0	0	NA	NA	NA	44	33	171	172	503	85	151	440	1	0	12	0.006	0	0.024
.	19.01.16-00.48.21-1-231293	175	21	21	7	0	3	684	19	19	0	0	NA	NA	NA	48	33	172	168	506	89	149	446	44	12	3	0.256	0.071	0.006
.	19.01.16-00.48.22-1-231294	95	10	10	2	0	1	679	9	9	0	0	NA	NA	NA	50	38	174	168	509	87	148	444	7	10	27	0.04	0.06	0.053
.	19.01.16-00.48.22-1-231295	62	2	2	0	0	0	667	0	0	0	0	NA	NA	NA	27	16	166	171	492	81	157	429	0	0	4	0	0	0.008
.	19.01.16-00.48.22-1-231296	68	4	4	1	0	1	680	3	3	0	0	NA	NA	NA	25	31	167	168	509	82	150	448	9	1	1	0.054	0.006	0.002
.	19.01.16-00.48.24-1-231297	61	3	3	0	0	0	355	2	2	0	0	NA	NA	NA	21	13	163	165	498	41	73	241	1	3	0	0.006	0.018	0
.	19.01.16-00.48.31-1-231298	33	1	1	0	0	0	0	0	0	0	0	NA	NA	NA	6	4	164	163	490	0	0	0	0	0	1	0	0	0.002
.	19.01.16-00.48.39-1-231303	92	9	9	2	0	1	687	8	8	0	0	NA	NA	NA	43	43	177	169	510	91	151	445	5	12	6	0.028	0.071	0.012
.	19.01.16-00.48.39-1-231304	181	7	7	2	0	2	709	5	5	0	0	NA	NA	NA	52	57	180	173	517	95	153	461	3	15	7	0.017	0.087	0.014
.	19.01.16-00.48.41-1-231308	141	10	10	3	0	2	696	9	9	0	0	NA	NA	NA	54	50	170	179	514	83	158	455	3	9	19	0.018	0.05	0.037
.	19.01.16-00.48.41-1-231309	145	11	11	2	0	2	705	10	10	0	0	NA	NA	NA	38	50	175	174	514	89	158	458	15	4	19	0.086	0.023	0.037
.	19.01.16-00.48.52-1-231334	115	7	7	2	0	2	677	6	6	0	0	NA	NA	NA	32	28	170	170	501	83	153	441	8	0	11	0.047	0	0.022
.	19.01.16-00.48.52-1-231335	181	10	10	3	0	2	698	9	9	0	0	NA	NA	NA	50	44	172	172	513	88	155	455	13	1	14	0.076	0.006	0.027
.	19.01.16-00.48.56-1-231339	148	7	7	0	0	0	700	5	5	0	0	NA	NA	NA	48	50	177	172	514	93	151	456	13	4	6	0.073	0.023	0.012
.	19.01.16-00.49.07-1-231345	86	5	5	1	0	1	671	4	4	0	0	NA	NA	NA	36	26	169	167	503	83	146	442	0	3	10	0	0.018	0.02
.	19.01.16-00.49.07-1-231346	91	3	3	0	0	0	676	2	2	0	0	NA	NA	NA	26	30	166	172	505	79	149	448	1	3	0	0.006	0.017	0
.	19.01.16-00.49.10-1-231347	91	5	5	0	0	0	678	4	4	0	0	NA	NA	NA	24	28	170	163	508	86	144	448	14	4	6	0.082	0.025	0.012
.	19.01.16-00.49.12-1-231348	90	8	8	2	0	2	693	7	7	0	0	NA	NA	NA	28	38	169	170	512	83	155	455	9	7	7	0.053	0.041	0.014
.	19.01.16-00.49.12-1-231349	35	1	1	1	0	1	0	0	0	0	0	NA	NA	NA	9	12	166	165	494	0	0	0	0	0	1	0	0	0.002
.	19.01.16-00.49.12-1-231350	95	8	8	2	0	2	670	7	7	0	0	NA	NA	NA	25	17	166	169	495	84	151	435	0	7	13	0	0.041	0.026
.	19.01.16-00.49.15-1-231351	37	1	1	1	0	1	0	0	0	0	0	NA	NA	NA	15	10	164	164	495	0	0	0	0	0	1	0	0	0.002
.	19.01.16-00.49.15-1-231352	96	9	9	2	0	2	686	7	7	0	0	NA	NA	NA	25	39	168	175	509	81	151	454	12	4	15	0.071	0.023	0.029
.	19.01.16-00.49.17-1-231353	60	2	2	0	0	0	673	1	1	0	0	NA	NA	NA	24	23	167	169	500	82	151	440	0	3	2	0	0.018	0.004
.	19.01.16-00.49.18-1-231354	120	8	8	1	0	1	691	7	7	0	0	NA	NA	NA	30	35	168	167	513	86	150	455	11	10	7	0.065	0.06	0.014
.	19.01.16-00.49.23-1-231356	227	18	18	7	0	5	718	17	17	0	0	NA	NA	NA	62	68	176	171	534	93	150	475	28	30	15	0.159	0.175	0.028
.	19.01.16-00.49.26-1-231357	36	1	1	0	0	0	0	0	0	0	0	NA	NA	NA	9	8	163	168	490	0	0	0	0	0	0	0	0	0
.	19.01.16-00.49.28-1-231358	62	4	4	0	0	0	674	3	3	0	0	NA	NA	NA	29	24	172	167	498	85	150	439	4	0	12	0.023	0	0.024
.	19.01.16-00.49.29-1-231359	149	11	11	1	0	1	691	10	10	0	0	NA	NA	NA	40	41	169	168	517	84	149	458	6	12	18	0.036	0.071	0.035
.	19.01.16-00.49.32-1-231360	31	1	1	1	0	1	0	0	0	0	0	NA	NA	NA	8	7	165	165	490	0	0	0	0	0	1	0	0	0.002
.	19.01.16-00.49.32-1-231361	166	14	14	2	0	2	715	12	12	0	0	NA	NA	NA	48	63	171	176	529	87	157	471	19	11	15	0.111	0.062	0.028
.	19.01.16-00.49.34-1-231362	36	1	1	1	0	1	0	0	0	0	0	NA	NA	NA	17	14	167	165	495	0	0	0	0	0	0	0	0	0
.	19.01.16-00.49.34-1-231363	60	3	3	1	0	1	667	2	2	0	0	NA	NA	NA	28	19	167	167	498	81	150	436	0	2	4	0	0.012	0.008
.	19.01.16-00.49.36-1-231364	117	4	4	2	0	2	689	3	3	0	0	NA	NA	NA	42	39	169	171	512	85	151	453	0	4	6	0	0.023	0.012
.	19.01.16-00.49.36-1-231365	94	3	3	1	0	1	689	2	2	0	0	NA	NA	NA	20	34	166	172	509	84	154	451	4	0	4	0.024	0	0.008
.	19.01.16-00.49.37-1-231366	35	1	1	1	0	1	0	0	0	0	0	NA	NA	NA	13	12	167	167	491	0	0	0	0	0	5	0	0	0.01
.	19.01.16-00.49.40-1-231370	35	1	1	0	0	0	0	0	0	0	0	NA	NA	NA	9	13	168	165	493	0	0	0	0	0	1	0	0	0.002
.	19.01.16-00.49.43-1-231371	176	12	12	7	0	5	721	9	9	0	0	NA	NA	NA	54	66	179	174	526	94	157	470	24	22	20	0.134	0.126	0.038
.	19.01.16-00.49.45-1-231372	150	16	16	10	0	7	692	15	15	0	0	NA	NA	NA	64	48	172	175	514	85	157	450	45	9	16	0.262	0.051	0.031
.	19.01.16-00.49.49-1-231384	30	1	1	0	0	0	0	0	0	0	0	NA	NA	NA	5	6	164	165	490	0	0	0	0	2	0	0	0.012	0
.	19.01.16-00.49.50-1-231386	108	13	13	2	0	2	680	12	12	0	0	NA	NA	NA	35	35	169	168	511	81	150	449	11	10	19	0.065	0.06	0.037
.	19.01.16-00.49.52-1-231390	122	5	5	2	0	2	686	4	4	0	0	NA	NA	NA	53	46	173	173	513	86	156	444	19	0	4	0.11	0	0.008
.	19.01.16-00.49.52-1-231391	142	7	7	0	0	0	690	6	6	0	0	NA	NA	NA	38	41	166	172	516	79	155	456	1	5	9	0.006	0.029	0.017
.	19.01.16-00.49.59-1-231413	176	11	11	2	0	0	705	10	10	0	0	NA	NA	NA	42	54	173	177	517	87	154	464	15	6	3	0.087	0.034	0.006
.	19.01.16-00.50.00-1-231415	63	9	9	3	0	2	676	8	8	0	0	NA	NA	NA	31	35	168	167	513	80	147	449	17	8	2	0.101	0.048	0.004
.	19.01.16-00.50.03-1-231423	91	3	3	1	0	1	683	2	2	0	0	NA	NA	NA	28	38	170	173	508	85	154	444	0	6	5	0	0.035	0.01
.	19.01.16-00.50.12-1-231427	86	5	5	2	0	2	679	3	3	0	0	NA	NA	NA	28	32	173	168	504	87	151	441	0	4	12	0	0.024	0.024
.	19.01.16-00.50.12-1-231428	58	2	2	0	0	0	99	1	1	0	0	NA	NA	NA	17	13	168	166	492	15	23	61	0	1	3	0	0.006	0.006
.	19.01.16-00.50.14-1-231429	31	1	1	1	0	1	0	0	0	0	0	NA	NA	NA	9	10	165	167	491	0	0	0	0	0	2	0	0	0.004
.	19.01.16-00.50.19-1-231430	144	24	24	10	0	9	699	22	22	0	0	NA	NA	NA	49	55	174	176	518	86	158	455	23	13	30	0.132	0.074	0.058
.	19.01.16-00.50.19-1-231431	66	3	3	1	0	1	405	2	2	0	0	NA	NA	NA	13	20	167	165	501	47	94	264	0	0	4	0	0	0.008
.	19.01.16-00.50.21-1-231432	113	10	10	7	0	3	687	9	9	0	0	NA	NA	NA	35	46	172	175	512	85	154	448	4	10	28	0.023	0.057	0.055
.	19.01.16-00.50.21-1-231433	91	4	4	0	0	0	670	3	3	0	0	NA	NA	NA	20	20	168	169	496	80	151	439	0	1	5	0	0.006	0.01
.	19.01.16-00.50.22-1-231434	123	6	6	0	0	0	688	4	4	0	0	NA	NA	NA	32	34	168	173	506	83	155	450	18	6	0	0.107	0.035	0
.	19.01.16-00.50.22-1-231435	96	7	7	2	0	0	682	5	5	0	0	NA	NA	NA	28	28	168	171	502	81	153	448	12	3	4	0.071	0.018	0.008
.	19.01.16-00.50.26-1-231436	32	1	1	0	0	0	0	0	0	0	0	NA	NA	NA	11	12	165	167	493	0	0	0	1	0	0	0.006	0	0
.	19.01.16-00.50.28-1-231437	99	12	12	3	0	3	687	10	10	0	0	NA	NA	NA	30	41	168	168	518	81	147	459	11	15	8	0.065	0.089	0.015
.	19.01.16-00.50.31-1-231438	92	6	6	0	0	0	690	4	4	0	0	NA	NA	NA	39	41	170	167	517	87	146	457	3	4	6	0.018	0.024	0.012
.	19.01.16-00.50.33-1-231439	31	1	1	0	0	0	0	0	0	0	0	NA	NA	NA	9	10	166	165	492	0	0	0	2	0	0	0.012	0	0
.	19.01.16-00.50.37-1-231445	93	4	4	0	0	0	691	3	3	0	0	NA	NA	NA	27	37	172	170	508	83	154	454	9	0	3	0.052	0	0.006
.	19.01.16-00.50.41-1-231449	61	3	3	1	0	1	403	1	1	0	0	NA	NA	NA	14	11	166	167	491	49	81	273	0	0	4	0	0	0.008
.	19.01.16-00.50.42-1-231450	119	7	7	4	0	3	683	6	6	0	0	NA	NA	NA	32	32	170	170	505	82	152	449	14	11	3	0.082	0.065	0.006
.	19.01.16-00.50.46-1-231452	64	2	2	0	0	0	500	1	1	0	0	NA	NA	NA	17	23	169	167	500	63	105	332	4	0	1	0.024	0	0.002
.	19.01.16-00.50.49-1-231456	34	1	1	1	0	1	0	0	0	0	0	NA	NA	NA	3	9	166	166	490	0	0	0	0	0	4	0	0	0.008
.	19.01.16-00.50.50-1-231457	114	8	8	1	0	0	681	7	7	0	0	NA	NA	NA	37	32	171	166	508	88	146	447	5	6	14	0.029	0.036	0.028
.	19.01.16-00.50.52-1-231461	71	5	5	1	0	1	683	3	3	0	0	NA	NA	NA	30	36	169	171	509	83	151	449	11	1	2	0.065	0.006	0.004
.	19.01.16-00.50.57-1-231482	148	5	5	0	0	0	687	4	4	0	0	NA	NA	NA	48	43	172	174	510	88	152	447	0	1	11	0	0.006	0.022
.	19.01.16-00.50.57-1-231483	35	1	1	0	0	0	0	0	0	0	0	NA	NA	NA	6	13	167	164	495	0	0	0	0	2	0	0	0.012	0
.	19.01.16-00.50.59-1-231484	65	2	2	0	0	0	668	1	1	0	0	NA	NA	NA	38	26	169	170	500	80	153	435	3	0	2	0.018	0	0.004
.	19.01.16-00.51.01-1-231485	149	9	9	5	0	3	686	8	8	0	0	NA	NA	NA	51	32	168	169	508	86	149	451	9	0	25	0.054	0	0.049
.	19.01.16-00.51.01-1-231486	59	2	2	1	0	1	677	1	1	0	0	NA	NA	NA	28	28	168	168	505	84	146	447	0	0	8	0	0	0.016
.	19.01.16-00.51.03-1-231489	90	6	6	3	0	3	683	5	5	0	0	NA	NA	NA	39	42	172	171	512	82	151	450	13	0	4	0.076	0	0.008
.	19.01.16-00.51.09-1-231492	63	2	2	2	0	0	673	1	1	0	0	NA	NA	NA	33	25	170	169	499	83	146	444	1	0	3	0.006	0	0.006
.	19.01.16-00.51.10-1-231493	211	9	9	0	0	0	735	8	8	0	0	NA	NA	NA	58	84	178	179	540	92	160	483	9	7	17	0.051	0.039	0.031
.	19.01.16-00.51.13-1-231494	89	7	7	2	0	2	679	6	6	0	0	NA	NA	NA	30	31	170	171	503	88	151	440	4	4	9	0.024	0.023	0.018
.	19.01.16-00.51.17-1-231495	116	7	7	0	0	0	680	5	5	0	0	NA	NA	NA	44	28	170	168	503	83	151	446	8	11	2	0.047	0.065	0.004
.	19.01.16-00.51.17-1-231496	33	1	1	0	0	0	0	0	0	0	0	NA	NA	NA	7	8	164	165	492	0	0	0	0	0	0	0	0	0
.	19.01.16-00.51.20-1-231497	61	2	2	0	0	0	354	1	1	0	0	NA	NA	NA	18	23	167	166	503	41	83	230	0	1	2	0	0.006	0.004
.	19.01.16-00.51.22-1-231499	92	3	3	1	0	0	677	2	2	0	0	NA	NA	NA	28	22	166	167	502	82	150	445	13	0	1	0.078	0	0.002
.	19.01.16-00.51.23-1-231500	34	1	1	0	0	0	0	0	0	0	0	NA	NA	NA	6	13	166	164	496	0	0	0	1	0	0	0.006	0	0
.	19.01.16-00.51.25-1-231501	173	12	12	3	0	3	699	10	10	0	0	NA	NA	NA	44	49	173	177	512	91	156	452	21	4	10	0.121	0.023	0.02
.	19.01.16-00.51.28-1-231502	154	7	7	2	0	1	703	5	5	0	0	NA	NA	NA	35	47	175	169	516	90	152	461	11	7	3	0.063	0.041	0.006
.	19.01.16-00.51.29-1-231503	36	1	1	0	0	0	0	0	0	0	0	NA	NA	NA	8	7	163	165	492	0	0	0	0	0	0	0	0	0
.	19.01.16-00.51.31-1-231504	93	6	6	0	0	0	681	4	4	0	0	NA	NA	NA	44	35	171	170	507	86	148	447	0	1	11	0	0.006	0.022
.	19.01.16-00.51.32-1-231505	60	2	2	0	0	0	452	1	1	0	0	NA	NA	NA	20	10	165	164	494	54	96	302	0	0	3	0	0	0.006
.	19.01.16-00.51.37-1-231506	34	1	1	1	0	1	0	0	0	0	0	NA	NA	NA	6	9	166	165	491	0	0	0	0	0	1	0	0	0.002
.	19.01.16-00.51.38-1-231507	32	1	1	0	0	0	0	0	0	0	0	NA	NA	NA	17	6	163	165	491	0	0	0	0	0	0	0	0	0
.	19.01.16-00.51.39-1-231508	93	4	4	0	0	0	672	2	2	0	0	NA	NA	NA	33	26	165	171	503	85	145	442	0	6	3	0	0.035	0.006
.	19.01.16-00.51.41-1-231512	176	12	12	5	0	4	699	10	10	0	0	NA	NA	NA	49	50	172	174	517	87	155	457	9	9	33	0.052	0.052	0.064
.	19.01.16-00.51.41-1-231513	150	7	7	1	0	1	687	5	5	0	0	NA	NA	NA	50	39	168	174	510	83	155	449	22	4	10	0.131	0.023	0.02
.	19.01.16-00.51.44-1-231514	32	1	1	0	0	0	0	0	0	0	0	NA	NA	NA	11	9	165	164	493	0	0	0	0	0	1	0	0	0.002
.	19.01.16-00.51.45-1-231516	64	3	3	1	0	0	676	2	2	0	0	NA	NA	NA	27	28	168	169	504	83	150	443	13	0	11	0.077	0	0.022
.	19.01.16-00.51.46-1-231517	97	5	5	2	0	2	680	3	3	0	0	NA	NA	NA	21	30	171	171	501	84	155	441	2	6	5	0.012	0.035	0.01
.	19.01.16-00.51.49-1-231524	91	5	5	1	0	1	674	3	3	0	0	NA	NA	NA	30	18	165	164	502	81	147	446	6	0	10	0.036	0	0.02
.	19.01.16-00.51.49-1-231529	122	7	7	3	0	3	702	6	6	0	0	NA	NA	NA	36	52	173	176	516	88	157	457	8	7	6	0.046	0.04	0.012
.	19.01.16-00.51.51-1-231532	31	1	1	1	0	1	0	0	0	0	0	NA	NA	NA	7	7	164	165	491	0	0	0	0	0	0	0	0	0
.	19.01.16-00.51.53-1-231551	57	2	2	1	0	1	0	1	1	0	0	NA	NA	NA	18	18	166	169	496	0	0	0	0	6	0	0	0.036	0
.	19.01.16-00.51.56-1-231555	57	2	2	1	0	1	0	1	1	0	0	NA	NA	NA	14	14	166	165	496	0	0	0	0	0	5	0	0	0.01
.	19.01.16-00.51.57-1-231557	86	4	4	1	0	1	679	3	3	0	0	NA	NA	NA	18	29	168	168	506	86	152	441	0	0	5	0	0	0.01
.	19.01.16-00.52.00-1-231558	148	10	10	2	0	2	692	8	8	0	0	NA	NA	NA	60	48	176	172	513	90	155	447	12	3	25	0.068	0.017	0.049
.	19.01.16-00.52.02-1-231560	91	9	9	0	0	0	679	7	7	0	0	NA	NA	NA	22	25	168	168	502	83	151	445	0	4	17	0	0.024	0.034
.	19.01.16-00.52.02-1-231562	65	3	3	0	0	0	676	1	1	0	0	NA	NA	NA	23	25	168	166	504	84	148	444	1	3	1	0.006	0.018	0.002
.	19.01.16-00.52.03-1-231563	154	6	6	1	0	1	693	5	5	0	0	NA	NA	NA	51	52	172	175	518	86	153	454	8	3	10	0.047	0.017	0.019
.	19.01.16-00.52.07-1-231566	182	16	16	3	0	3	693	15	15	0	0	NA	NA	NA	65	47	173	170	517	89	150	454	35	9	22	0.202	0.053	0.043
.	19.01.16-00.52.10-1-231567	62	2	2	1	0	1	252	1	1	0	0	NA	NA	NA	17	24	165	172	500	30	58	164	0	1	3	0	0.006	0.006
.	19.01.16-00.52.11-1-231568	33	1	1	0	0	0	0	0	0	0	0	NA	NA	NA	12	10	164	168	491	0	0	0	0	0	2	0	0	0.004
.	19.01.16-00.52.14-1-231569	62	2	2	0	0	0	670	1	1	0	0	NA	NA	NA	29	23	166	169	501	78	152	440	0	2	2	0	0.012	0.004
.	19.01.16-00.52.17-1-231570	88	12	12	2	0	2	672	11	11	0	0	NA	NA	NA	32	24	166	169	502	80	148	444	0	26	23	0	0.154	0.046
.	19.01.16-00.52.18-1-231571	95	4	4	0	0	0	675	3	3	0	0	NA	NA	NA	19	26	168	167	504	83	146	446	4	0	6	0.024	0	0.012
.	19.01.16-00.52.21-1-231572	65	3	3	0	0	0	675	2	2	0	0	NA	NA	NA	27	28	171	169	501	82	152	441	0	0	5	0	0	0.01
.	19.01.16-00.52.23-1-231573	59	2	2	0	0	0	665	1	1	0	0	NA	NA	NA	27	15	163	168	497	78	149	438	3	0	2	0.018	0	0.004
.	19.01.16-00.52.23-1-231574	114	5	5	2	0	0	695	4	4	0	0	NA	NA	NA	28	35	172	169	507	89	151	455	18	6	8	0.105	0.036	0.016
.	19.01.16-00.52.26-1-231575	121	7	7	2	0	2	682	6	6	0	0	NA	NA	NA	37	41	173	168	513	83	148	451	2	9	11	0.012	0.054	0.021
.	19.01.16-00.52.29-1-231576	57	2	2	0	0	0	672	1	1	0	0	NA	NA	NA	26	23	166	169	501	81	147	444	2	2	0	0.012	0.012	0
.	19.01.16-00.52.36-1-231577	121	18	18	1	0	1	686	16	16	0	0	NA	NA	NA	41	36	169	171	509	81	152	453	29	32	11	0.172	0.187	0.022
.	19.01.16-00.52.36-1-231578	120	8	8	2	0	2	693	7	7	0	0	NA	NA	NA	43	41	172	169	513	88	151	454	25	6	6	0.145	0.036	0.012
.	19.01.16-00.52.38-1-231580	34	1	1	0	0	0	0	0	0	0	0	NA	NA	NA	11	7	165	166	489	0	0	0	0	0	0	0	0	0
.	19.01.16-00.52.40-1-231584	93	14	14	3	0	1	675	12	12	0	0	NA	NA	NA	43	29	169	169	504	85	149	441	24	4	20	0.142	0.024	0.04
.	19.01.16-00.52.40-1-231585	239	28	28	7	0	5	717	25	25	0	0	NA	NA	NA	70	81	182	177	535	89	154	474	59	7	47	0.324	0.04	0.088
.	19.01.16-00.52.43-1-231586	70	4	4	0	0	0	673	3	3	0	0	NA	NA	NA	26	25	169	167	502	86	148	439	5	0	3	0.03	0	0.006
.	19.01.16-00.52.43-1-231587	231	18	18	8	0	4	714	17	17	0	0	NA	NA	NA	79	67	181	179	520	97	160	457	43	27	18	0.238	0.151	0.035
.	19.01.16-00.52.44-1-231588	123	9	9	4	0	2	703	7	7	0	0	NA	NA	NA	47	55	184	171	513	96	151	456	14	16	9	0.076	0.094	0.018
.	19.01.16-00.52.46-1-231590	60	2	2	1	0	0	685	1	1	0	0	NA	NA	NA	22	32	170	169	506	84	153	448	0	3	1	0	0.018	0.002
.	19.01.16-00.52.59-1-231617	91	4	4	4	0	3	676	3	3	0	0	NA	NA	NA	40	31	170	171	503	85	147	444	0	0	17	0	0	0.034
.	19.01.16-00.52.59-1-231618	86	6	6	2	0	2	681	5	5	0	0	NA	NA	NA	22	30	170	169	504	83	151	447	3	6	7	0.018	0.036	0.014
.	19.01.16-00.53.00-1-231619	113	9	9	2	0	2	679	8	8	0	0	NA	NA	NA	36	27	167	169	504	85	152	442	17	14	3	0.102	0.083	0.006
.	19.01.16-00.53.09-1-231625	59	2	2	0	0	0	682	1	1	0	0	NA	NA	NA	25	31	171	170	503	86	152	444	0	0	3	0	0	0.006
.	19.01.16-00.53.09-1-231626	99	5	5	0	0	0	697	4	4	0	0	NA	NA	NA	33	46	174	177	508	84	159	454	17	1	1	0.098	0.006	0.002
.	19.01.16-00.53.12-1-231627	66	3	3	1	0	1	659	2	2	0	0	NA	NA	NA	23	11	165	164	495	76	145	438	0	0	5	0	0	0.01
.	19.01.16-00.53.16-1-231628	37	1	1	0	0	0	0	0	0	0	0	NA	NA	NA	11	7	163	164	493	0	0	0	0	0	2	0	0	0.004
.	19.01.16-00.53.18-1-231629	297	28	28	9	0	8	756	26	26	0	0	NA	NA	NA	75	104	191	180	546	105	163	488	65	7	32	0.34	0.039	0.059
.	19.01.16-00.53.18-1-231630	64	3	3	1	0	0	679	2	2	0	0	NA	NA	NA	26	27	169	167	504	84	149	446	0	0	6	0	0	0.012
.	19.01.16-00.53.21-1-231631	142	8	8	2	0	2	697	7	7	0	0	NA	NA	NA	37	47	174	169	517	87	151	459	7	10	12	0.04	0.059	0.023
.	19.01.16-00.53.22-1-231632	182	18	18	9	0	9	716	17	17	0	0	NA	NA	NA	74	76	182	179	528	94	158	464	24	2	32	0.132	0.011	0.061
.	19.01.16-00.53.24-1-231633	92	5	5	1	0	1	673	4	4	0	0	NA	NA	NA	31	23	168	166	502	82	150	441	4	14	6	0.024	0.084	0.012
.	19.01.16-00.53.27-1-231634	202	28	28	9	0	8	702	26	26	0	0	NA	NA	NA	51	55	172	176	520	87	159	456	53	7	51	0.308	0.04	0.098
.	19.01.16-00.53.30-1-231635	145	9	9	1	0	1	701	8	8	0	0	NA	NA	NA	54	55	174	171	523	89	152	460	13	3	19	0.075	0.018	0.036
.	19.01.16-00.53.33-1-231636	87	5	5	2	0	2	690	4	4	0	0	NA	NA	NA	26	37	166	171	513	82	150	458	2	6	8	0.012	0.035	0.016
.	19.01.16-00.53.33-1-231637	89	3	3	2	0	2	671	2	2	0	0	NA	NA	NA	27	26	169	167	503	83	148	440	1	0	8	0.006	0	0.016
.	19.01.16-00.53.44-1-231641	180	8	8	3	0	2	691	7	7	0	0	NA	NA	NA	60	46	173	173	513	86	152	453	11	3	17	0.064	0.017	0.033
.	19.01.16-00.53.44-1-231642	62	2	2	1	0	0	669	1	1	0	0	NA	NA	NA	24	24	167	166	504	81	148	440	3	0	1	0.018	0	0.002
.	19.01.16-00.53.49-1-231647	121	6	6	2	0	1	676	5	5	0	0	NA	NA	NA	39	30	165	167	511	82	146	448	0	13	16	0	0.078	0.031
.	19.01.16-00.53.56-1-231679	87	5	5	1	0	0	677	3	3	0	0	NA	NA	NA	26	29	171	167	504	82	149	446	0	5	11	0	0.03	0.022
.	19.01.16-00.54.04-1-231683	68	3	3	1	0	1	674	2	2	0	0	NA	NA	NA	22	24	168	169	500	83	151	440	2	6	1	0.012	0.036	0.002
.	19.01.16-00.54.07-1-231685	64	2	2	1	0	1	670	1	1	0	0	NA	NA	NA	34	30	172	168	503	85	147	438	1	0	8	0.006	0	0.016
.	19.01.16-00.54.08-1-231686	57	2	2	0	0	0	148	1	1	0	0	NA	NA	NA	16	12	164	163	498	20	33	95	0	4	1	0	0.025	0.002
.	19.01.16-00.54.09-1-231687	151	7	7	4	0	3	676	6	6	0	0	NA	NA	NA	46	22	167	167	501	83	147	446	8	7	3	0.048	0.042	0.006
.	19.01.16-00.54.13-1-231688	94	4	4	3	0	3	677	3	3	0	0	NA	NA	NA	45	34	172	167	508	84	149	444	8	0	3	0.047	0	0.006
.	19.01.16-00.54.16-1-231689	114	14	14	3	0	3	687	12	12	0	0	NA	NA	NA	24	34	171	171	505	83	154	450	23	3	12	0.135	0.018	0.024
.	19.01.16-00.54.17-1-231690	154	13	13	4	0	4	687	11	11	0	0	NA	NA	NA	43	41	169	173	512	83	154	450	25	0	27	0.148	0	0.053
.	19.01.16-00.54.20-1-231691	34	1	1	1	0	1	0	0	0	0	0	NA	NA	NA	8	17	165	168	497	0	0	0	3	0	0	0.018	0	0
.	19.01.16-00.54.20-1-231692	62	4	4	3	0	1	676	3	3	0	0	NA	NA	NA	22	28	170	171	500	84	151	441	0	3	12	0	0.018	0.024
.	19.01.16-00.54.21-1-231694	155	6	6	2	0	1	690	5	5	0	0	NA	NA	NA	48	47	170	170	520	81	150	459	5	0	11	0.029	0	0.021
.	19.01.16-00.54.22-1-231695	97	4	4	3	0	3	692	3	3	0	0	NA	NA	NA	26	35	171	172	505	87	155	450	4	2	5	0.023	0.012	0.01
.	19.01.16-00.54.24-1-231696	34	1	1	1	0	1	0	0	0	0	0	NA	NA	NA	4	9	164	165	493	0	0	0	0	0	1	0	0	0.002
.	19.01.16-00.54.27-1-231697	64	2	2	0	0	0	351	1	1	0	0	NA	NA	NA	20	17	167	166	497	44	77	230	1	0	2	0.006	0	0.004
.	19.01.16-00.54.32-1-231698	62	3	3	2	0	2	669	2	2	0	0	NA	NA	NA	24	20	166	168	499	81	152	436	0	2	4	0	0.012	0.008
.	19.01.16-00.54.33-1-231699	34	1	1	0	0	0	0	0	0	0	0	NA	NA	NA	8	5	164	165	489	0	0	0	0	0	2	0	0	0.004
.	19.01.16-00.54.37-1-231700	96	4	4	2	0	2	686	3	3	0	0	NA	NA	NA	24	37	167	175	508	83	156	447	3	4	8	0.018	0.023	0.016
.	19.01.16-00.54.39-1-231701	59	2	2	0	0	0	686	1	1	0	0	NA	NA	NA	19	31	168	171	505	83	156	447	0	0	7	0	0	0.014
.	19.01.16-00.54.40-1-231705	56	2	2	0	0	0	673	1	1	0	0	NA	NA	NA	19	25	168	172	498	82	154	437	2	0	3	0.012	0	0.006
.	19.01.16-00.54.41-1-231706	62	4	4	1	0	1	303	3	3	0	0	NA	NA	NA	27	18	167	166	498	34	60	209	5	2	0	0.03	0.012	0
.	19.01.16-00.54.42-1-231707	123	13	13	4	0	2	687	11	11	0	0	NA	NA	NA	28	41	174	166	514	87	142	458	28	13	22	0.161	0.078	0.043
.	19.01.16-00.54.43-1-231708	33	1	1	0	0	0	0	0	0	0	0	NA	NA	NA	13	11	163	168	493	0	0	0	0	0	3	0	0	0.006
.	19.01.16-00.54.46-1-231710	178	18	18	3	0	3	694	16	16	0	0	NA	NA	NA	59	47	170	173	517	84	154	456	22	7	22	0.129	0.04	0.043
.	19.01.16-00.54.47-1-231712	35	1	1	0	0	0	0	0	0	0	0	NA	NA	NA	10	12	164	165	496	0	0	0	0	0	0	0	0	0
.	19.01.16-00.54.48-1-231714	63	4	4	0	0	0	676	3	3	0	0	NA	NA	NA	25	33	170	174	502	85	156	435	1	0	9	0.006	0	0.018
.	19.01.16-00.54.50-1-231716	63	2	2	2	0	2	676	1	1	0	0	NA	NA	NA	24	23	164	168	504	81	154	441	0	2	3	0	0.012	0.006
.	19.01.16-00.54.54-1-231737	206	10	10	2	0	1	709	7	7	0	0	NA	NA	NA	42	61	174	175	525	88	156	465	11	2	20	0.063	0.011	0.038
.	19.01.16-00.54.54-1-231738	84	3	3	0	0	0	678	1	1	0	0	NA	NA	NA	36	27	169	168	503	81	152	445	2	0	10	0.012	0	0.02
.	19.01.16-00.54.55-1-231739	62	3	3	1	0	0	679	2	2	0	0	NA	NA	NA	22	32	171	169	505	84	151	444	0	5	4	0	0.03	0.008
.	19.01.16-00.54.55-1-231741	34	1	1	0	0	0	0	0	0	0	0	NA	NA	NA	8	8	166	163	492	0	0	0	0	1	0	0	0.006	0
.	19.01.16-00.54.58-1-231744	34	1	1	1	0	1	0	0	0	0	0	NA	NA	NA	7	13	166	167	493	0	0	0	0	2	0	0	0.012	0
.	19.01.16-00.55.00-1-231745	94	9	9	2	0	1	683	8	8	0	0	NA	NA	NA	33	36	169	174	506	82	157	444	10	1	17	0.059	0.006	0.034
.	19.01.16-00.55.05-1-231750	151	48	48	10	0	8	692	43	43	0	0	NA	NA	NA	48	49	169	171	522	84	149	459	53	38	50	0.314	0.222	0.096
.	19.01.16-00.55.05-1-231751	90	7	7	2	0	2	687	5	5	0	0	NA	NA	NA	30	32	169	169	507	84	152	451	11	9	5	0.065	0.053	0.01
.	19.01.16-00.55.10-1-231753	117	15	15	7	0	3	688	14	14	0	0	NA	NA	NA	37	42	173	172	510	89	152	447	24	1	32	0.139	0.006	0.063
.	19.01.16-00.55.10-1-231754	90	8	8	2	0	2	677	6	6	0	0	NA	NA	NA	34	33	169	170	507	84	146	447	2	9	13	0.012	0.053	0.026
.	19.01.16-00.55.12-1-231755	63	2	2	1	0	1	671	1	1	0	0	NA	NA	NA	26	20	165	167	501	81	152	438	0	4	2	0	0.024	0.004
.	19.01.16-00.55.17-1-231756	255	17	17	6	0	3	733	16	16	0	0	NA	NA	NA	69	78	175	182	534	90	164	479	28	23	19	0.16	0.126	0.036
.	19.01.16-00.55.20-1-231757	158	10	10	6	0	6	691	7	7	0	0	NA	NA	NA	48	46	174	177	508	90	156	445	8	14	12	0.046	0.079	0.024
.	19.01.16-00.55.21-1-231758	159	8	8	2	0	1	704	6	6	0	0	NA	NA	NA	54	54	178	173	516	92	157	455	23	4	9	0.129	0.023	0.017
.	19.01.16-00.55.24-1-231759	66	2	2	0	0	0	680	1	1	0	0	NA	NA	NA	27	30	168	168	507	83	149	448	0	0	6	0	0	0.012
.	19.01.16-00.55.26-1-231760	206	17	17	5	0	5	715	15	15	0	0	NA	NA	NA	59	70	180	175	528	90	156	469	32	14	13	0.178	0.08	0.025
.	19.01.16-00.55.32-1-231761	92	7	7	0	0	0	686	6	6	0	0	NA	NA	NA	28	33	169	168	509	84	149	453	4	5	8	0.024	0.03	0.016
.	19.01.16-00.55.39-1-231766	127	5	5	1	0	1	684	4	4	0	0	NA	NA	NA	36	35	169	168	511	83	147	454	10	7	0	0.059	0.042	0
.	19.01.16-00.55.41-1-231767	121	9	9	1	0	1	674	8	8	0	0	NA	NA	NA	39	26	170	167	502	85	146	443	3	4	11	0.018	0.024	0.022
.	19.01.16-00.55.44-1-231768	64	2	2	0	0	0	347	1	1	0	0	NA	NA	NA	27	13	166	165	495	44	78	225	2	0	0	0.012	0	0
.	19.01.16-00.55.46-1-231770	66	5	5	2	0	2	679	4	4	0	0	NA	NA	NA	20	25	167	168	503	82	151	446	13	0	0	0.078	0	0
.	19.01.16-00.55.53-1-231800	34	1	1	1	0	1	0	0	0	0	0	NA	NA	NA	12	5	163	163	492	0	0	0	3	0	0	0.018	0	0
.	19.01.16-00.55.55-1-231803	32	1	1	1	0	1	0	0	0	0	0	NA	NA	NA	9	9	166	167	489	0	0	0	0	0	2	0	0	0.004
.	19.01.16-00.55.55-1-231805	86	4	4	1	0	1	673	3	3	0	0	NA	NA	NA	21	31	170	168	506	82	149	442	0	2	3	0	0.012	0.006
.	19.01.16-00.55.56-1-231806	95	10	10	4	0	3	680	9	9	0	0	NA	NA	NA	19	24	171	168	498	89	148	443	6	4	19	0.035	0.024	0.038
.	19.01.16-00.55.56-1-231807	154	7	7	3	0	1	700	6	6	0	0	NA	NA	NA	44	52	175	176	514	88	156	456	19	8	0	0.109	0.045	0
.	19.01.16-00.55.58-1-231809	216	18	18	11	0	8	705	13	13	0	0	NA	NA	NA	77	64	174	180	523	85	157	463	55	4	24	0.316	0.022	0.046
.	19.01.16-00.55.59-1-231810	32	1	1	0	0	0	0	0	0	0	0	NA	NA	NA	15	5	163	163	492	0	0	0	0	1	0	0	0.006	0
.	19.01.16-00.56.02-1-231811	61	2	2	1	0	1	199	1	1	0	0	NA	NA	NA	15	22	168	170	497	28	48	123	0	0	4	0	0	0.008
.	19.01.16-00.56.05-1-231816	58	2	2	1	0	1	100	1	1	0	0	NA	NA	NA	13	21	166	167	501	11	22	67	0	2	0	0	0.012	0
.	19.01.16-00.56.05-1-231817	63	2	2	2	0	0	675	1	1	0	0	NA	NA	NA	25	22	165	168	502	81	150	444	0	3	4	0	0.018	0.008
.	19.01.16-00.56.11-1-231818	34	1	1	0	0	0	0	0	0	0	0	NA	NA	NA	17	8	165	167	489	0	0	0	0	0	1	0	0	0.002
.	19.01.16-00.56.12-1-231819	63	2	2	0	0	0	499	1	1	0	0	NA	NA	NA	17	17	169	165	496	63	104	332	0	0	3	0	0	0.006
.	19.01.16-00.56.14-1-231820	90	4	4	2	0	2	682	3	3	0	0	NA	NA	NA	41	39	172	168	512	84	149	449	2	0	8	0.012	0	0.016
.	19.01.16-00.56.14-1-231821	35	1	1	0	0	0	0	0	0	0	0	NA	NA	NA	15	17	165	167	498	0	0	0	0	0	0	0	0	0
.	19.01.16-00.56.15-1-231822	100	5	5	0	0	0	682	3	3	0	0	NA	NA	NA	35	40	169	170	514	83	152	447	4	2	8	0.024	0.012	0.016
.	19.01.16-00.56.16-1-231823	115	4	4	0	0	0	678	3	3	0	0	NA	NA	NA	38	24	167	167	503	82	149	447	0	3	8	0	0.018	0.016
.	19.01.16-00.56.18-1-231824	33	1	1	0	0	0	0	0	0	0	0	NA	NA	NA	7	7	163	163	494	0	0	0	0	0	3	0	0	0.006
.	19.01.16-00.56.19-1-231825	61	3	3	0	0	0	675	2	2	0	0	NA	NA	NA	24	24	167	169	501	81	151	443	0	3	10	0	0.018	0.02
.	19.01.16-00.56.20-1-231826	67	4	4	0	0	0	200	2	2	0	0	NA	NA	NA	22	17	165	168	497	24	41	135	4	0	4	0.024	0	0.008
.	19.01.16-00.56.21-1-231827	122	14	14	4	0	2	691	13	13	0	0	NA	NA	NA	35	41	176	170	508	89	152	450	41	4	7	0.233	0.024	0.014
.	19.01.16-00.56.25-1-231829	155	10	10	4	0	3	685	7	7	0	0	NA	NA	NA	50	41	174	168	512	89	150	446	18	0	10	0.103	0	0.02
.	19.01.16-00.56.35-1-231830	61	3	3	0	0	0	682	2	2	0	0	NA	NA	NA	22	36	172	169	508	86	151	445	5	0	6	0.029	0	0.012
.	19.01.16-00.56.35-1-231837	176	41	41	9	0	6	686	38	38	0	0	NA	NA	NA	47	39	171	168	513	84	148	454	29	29	39	0.17	0.173	0.076
.	19.01.16-00.56.36-1-231838	90	4	4	1	0	1	682	3	3	0	0	NA	NA	NA	35	28	167	168	506	81	151	450	9	0	6	0.054	0	0.012
.	19.01.16-00.56.36-1-231839	150	7	7	1	0	1	683	5	5	0	0	NA	NA	NA	45	41	173	172	509	83	153	447	3	3	8	0.017	0.017	0.016
.	19.01.16-00.56.39-1-231843	55	3	3	0	0	0	675	2	2	0	0	NA	NA	NA	28	27	167	171	502	79	151	445	0	5	2	0	0.029	0.004
.	19.01.16-00.56.44-1-231844	35	1	1	0	0	0	0	0	0	0	0	NA	NA	NA	9	7	163	165	492	0	0	0	0	0	2	0	0	0.004
.	19.01.16-00.56.48-1-231847	143	12	12	2	0	2	693	11	11	0	0	NA	NA	NA	42	47	176	166	518	87	145	461	24	0	29	0.136	0	0.056
.	19.01.16-00.56.52-1-231854	97	4	4	1	0	1	680	3	3	0	0	NA	NA	NA	19	29	167	167	508	81	147	452	0	0	10	0	0	0.02
.	19.01.16-00.56.57-1-231875	31	1	1	0	0	0	0	0	0	0	0	NA	NA	NA	2	5	164	164	490	0	0	0	0	0	2	0	0	0.004
.	19.01.16-00.57.00-1-231876	237	22	22	8	0	6	717	19	19	0	0	NA	NA	NA	74	71	176	175	533	90	158	469	72	0	27	0.409	0	0.051
.	19.01.16-00.57.00-1-231877	32	1	1	1	0	1	0	0	0	0	0	NA	NA	NA	7	6	164	163	492	0	0	0	0	0	2	0	0	0.004
.	19.01.16-00.57.01-1-231878	64	4	4	1	0	1	679	3	3	0	0	NA	NA	NA	19	26	169	168	502	82	152	445	0	0	14	0	0	0.028
.	19.01.16-00.57.01-1-231879	91	7	7	6	0	4	684	6	6	0	0	NA	NA	NA	32	30	166	171	506	83	155	446	32	0	10	0.193	0	0.02
.	19.01.16-00.57.02-1-231880	201	25	25	8	0	8	714	21	21	0	0	NA	NA	NA	56	61	176	172	526	92	154	468	37	18	29	0.21	0.105	0.055
.	19.01.16-00.57.04-1-231884	115	5	5	1	0	1	678	4	4	0	0	NA	NA	NA	35	28	167	170	504	81	150	447	0	18	8	0	0.106	0.016
.	19.01.16-00.57.08-1-231886	88	4	4	2	0	2	679	2	2	0	0	NA	NA	NA	25	30	172	167	504	88	149	442	4	2	3	0.023	0.012	0.006
.	19.01.16-00.57.18-1-231887	33	1	1	0	0	0	0	0	0	0	0	NA	NA	NA	13	10	167	164	492	0	0	0	0	0	3	0	0	0.006
.	19.01.16-00.57.20-1-231888	89	5	5	3	0	3	682	3	3	0	0	NA	NA	NA	32	33	170	165	511	87	148	447	0	3	18	0	0.018	0.035
.	19.01.16-00.57.20-1-231889	91	4	4	1	0	1	674	2	2	0	0	NA	NA	NA	33	26	170	166	503	85	148	441	0	2	6	0	0.012	0.012
.	19.01.16-00.57.22-1-231890	86	5	5	1	0	0	681	4	4	0	0	NA	NA	NA	27	31	170	168	506	86	148	447	7	0	13	0.041	0	0.026
.	19.01.16-00.57.24-1-231891	150	18	18	3	0	2	709	17	17	0	0	NA	NA	NA	42	56	175	173	521	90	153	466	36	21	9	0.206	0.121	0.017
.	19.01.16-00.57.25-1-231892	147	7	7	2	0	2	696	5	5	0	0	NA	NA	NA	60	49	173	172	517	89	154	453	5	8	4	0.029	0.047	0.008
.	19.01.16-00.57.37-1-231893	90	5	5	2	0	2	680	4	4	0	0	NA	NA	NA	36	35	174	170	504	89	148	443	0	5	4	0	0.029	0.008
.	19.01.16-00.57.39-1-231895	62	3	3	2	0	2	658	2	2	0	0	NA	NA	NA	40	19	166	167	499	79	146	433	1	2	0	0.006	0.012	0
.	19.01.16-00.57.41-1-231899	120	10	10	0	0	0	715	8	8	0	0	NA	NA	NA	46	69	182	174	526	97	154	464	17	9	7	0.093	0.052	0.013
.	19.01.16-00.57.42-1-231900	212	29	29	8	0	5	708	23	23	0	0	NA	NA	NA	61	62	176	174	525	87	155	466	33	20	46	0.188	0.115	0.088
.	19.01.16-00.57.44-1-231901	67	4	4	0	0	0	672	3	3	0	0	NA	NA	NA	19	22	170	167	498	85	149	438	0	6	8	0	0.036	0.016
.	19.01.16-00.57.45-1-231903	150	8	8	4	0	4	707	6	6	0	0	NA	NA	NA	45	57	175	175	520	92	152	463	18	6	12	0.103	0.034	0.023
.	19.01.16-00.57.54-1-231934	118	8	8	2	0	0	682	7	7	0	0	NA	NA	NA	32	31	172	170	502	85	150	447	8	5	13	0.047	0.029	0.026
.	19.01.16-00.57.57-1-231938	34	1	1	0	0	0	0	0	0	0	0	NA	NA	NA	6	12	166	167	492	0	0	0	0	0	0	0	0	0
.	19.01.16-00.58.00-1-231939	119	18	18	8	0	3	690	15	15	0	0	NA	NA	NA	34	36	169	169	511	84	151	455	19	9	40	0.112	0.053	0.078
.	19.01.16-00.58.01-1-231940	64	3	3	1	0	1	685	2	2	0	0	NA	NA	NA	20	25	169	169	500	86	152	447	0	0	5	0	0	0.01
.	19.01.16-00.58.09-1-231946	35	1	1	0	0	0	0	0	0	0	0	NA	NA	NA	15	14	166	169	492	0	0	0	0	0	3	0	0	0.006
.	19.01.16-00.58.10-1-231947	87	6	6	2	0	2	671	4	4	0	0	NA	NA	NA	30	29	166	170	506	80	150	441	1	6	6	0.006	0.035	0.012
.	19.01.16-00.58.11-1-231948	122	6	6	2	0	1	679	4	4	0	0	NA	NA	NA	40	27	171	169	500	87	151	441	2	8	11	0.012	0.047	0.022
.	19.01.16-00.58.12-1-231949	148	12	12	2	0	1	693	11	11	0	0	NA	NA	NA	61	48	170	171	520	87	153	453	6	15	25	0.035	0.088	0.048
.	19.01.16-00.58.18-1-231950	123	4	4	1	0	1	687	3	3	0	0	NA	NA	NA	44	32	171	167	507	88	150	449	6	1	6	0.035	0.006	0.012
.	19.01.16-00.58.23-1-231951	64	4	4	2	0	1	671	3	3	0	0	NA	NA	NA	27	19	169	165	498	82	149	440	0	9	5	0	0.055	0.01
.	19.01.16-00.58.27-1-231952	60	2	2	2	0	1	673	1	1	0	0	NA	NA	NA	25	25	168	168	502	82	148	443	0	4	5	0	0.024	0.01
.	19.01.16-00.58.27-1-231953	98	7	7	2	0	2	680	6	6	0	0	NA	NA	NA	35	34	173	171	503	86	150	444	11	0	10	0.064	0	0.02
.	19.01.16-00.58.36-1-231958	31	1	1	0	0	0	0	0	0	0	0	NA	NA	NA	5	12	168	165	492	0	0	0	0	0	0	0	0	0
.	19.01.16-00.58.38-1-231959	36	1	1	0	0	0	0	0	0	0	0	NA	NA	NA	11	5	163	166	489	0	0	0	0	0	0	0	0	0
.	19.01.16-00.58.39-1-231960	59	3	3	0	0	0	679	2	2	0	0	NA	NA	NA	28	28	169	165	507	88	147	444	2	3	3	0.012	0.018	0.006
.	19.01.16-00.58.39-1-231961	138	10	10	2	0	2	684	8	8	0	0	NA	NA	NA	36	29	169	169	504	83	152	449	24	2	4	0.142	0.012	0.008
.	19.01.16-00.58.39-1-231962	94	10	10	2	0	1	692	9	9	0	0	NA	NA	NA	26	37	172	170	508	86	153	453	5	17	6	0.029	0.1	0.012
.	19.01.16-00.58.39-1-231963	87	3	3	0	0	0	681	2	2	0	0	NA	NA	NA	24	25	167	168	503	83	150	448	1	7	0	0.006	0.042	0
.	19.01.16-00.58.43-1-231967	62	2	2	1	0	1	604	1	1	0	0	NA	NA	NA	12	20	166	164	503	69	130	405	0	3	0	0	0.018	0
.	19.01.16-00.58.43-1-231968	34	1	1	0	0	0	0	0	0	0	0	NA	NA	NA	8	7	163	166	491	0	0	0	0	0	0	0	0	0
.	19.01.16-00.58.46-1-231970	117	6	6	1	0	1	684	5	5	0	0	NA	NA	NA	28	33	167	167	512	84	150	450	8	3	6	0.048	0.018	0.012
.	19.01.16-00.58.48-1-231973	143	10	10	1	0	1	675	8	8	0	0	NA	NA	NA	44	29	168	170	504	82	150	443	7	6	11	0.042	0.035	0.022
.	19.01.16-00.58.52-1-231978	58	2	2	3	0	2	674	1	1	0	0	NA	NA	NA	17	22	169	166	500	85	147	442	0	0	6	0	0	0.012
.	19.01.16-00.58.54-1-231998	58	3	3	0	0	0	676	2	2	0	0	NA	NA	NA	21	22	168	167	500	83	147	446	4	0	4	0.024	0	0.008
.	19.01.16-00.58.55-1-231999	122	7	7	3	0	3	702	5	5	0	0	NA	NA	NA	33	49	176	167	519	89	150	463	0	4	10	0	0.024	0.019
.	19.01.16-00.58.57-1-232002	85	3	3	1	0	1	669	2	2	0	0	NA	NA	NA	32	21	167	166	501	81	144	444	2	2	2	0.012	0.012	0.004
.	19.01.16-00.59.04-1-232006	121	8	8	2	0	2	690	6	6	0	0	NA	NA	NA	40	38	173	173	505	88	155	447	8	3	7	0.046	0.017	0.014
.	19.01.16-00.59.04-1-232007	62	4	4	1	0	1	678	3	3	0	0	NA	NA	NA	22	31	172	168	504	85	149	444	0	11	11	0	0.065	0.022
.	19.01.16-00.59.05-1-232008	67	2	2	1	0	1	676	1	1	0	0	NA	NA	NA	19	29	171	168	503	83	149	444	0	0	4	0	0	0.008
.	19.01.16-00.59.06-1-232010	125	13	13	3	0	3	697	10	10	0	0	NA	NA	NA	47	46	170	178	511	86	161	450	43	5	9	0.253	0.028	0.018
.	19.01.16-00.59.08-1-232011	64	6	6	2	0	2	505	3	3	0	0	NA	NA	NA	24	16	167	169	493	58	117	330	3	3	8	0.018	0.018	0.016
.	19.01.16-00.59.09-1-232012	95	6	6	2	0	2	679	5	5	0	0	NA	NA	NA	18	24	167	169	501	82	151	446	10	7	2	0.06	0.041	0.004
.	19.01.16-00.59.12-1-232013	141	14	14	2	0	2	701	12	12	0	0	NA	NA	NA	37	49	172	172	518	86	156	459	10	11	36	0.058	0.064	0.069
.	19.01.16-00.59.17-1-232014	91	4	4	2	0	1	674	3	3	0	0	NA	NA	NA	30	28	165	168	508	79	149	446	5	0	6	0.03	0	0.012
.	19.01.16-00.59.22-1-232016	92	4	4	3	0	2	693	3	3	0	0	NA	NA	NA	27	42	170	171	514	85	150	458	0	6	5	0	0.035	0.01
.	19.01.16-00.59.24-1-232017	166	15	15	2	0	1	694	13	13	0	0	NA	NA	NA	54	44	174	172	511	89	155	450	23	17	12	0.132	0.099	0.023
.	19.01.16-00.59.27-1-232018	65	3	3	2	0	2	675	2	2	0	0	NA	NA	NA	36	22	167	168	500	85	148	442	0	3	4	0	0.018	0.008
.	19.01.16-00.59.29-1-232019	34	1	1	1	0	1	0	0	0	0	0	NA	NA	NA	11	3	164	164	488	0	0	0	0	0	0	0	0	0
.	19.01.16-00.59.30-1-232020	89	5	5	2	0	2	684	4	4	0	0	NA	NA	NA	16	30	171	171	501	84	155	445	0	0	11	0	0	0.022
.	19.01.16-00.59.31-1-232021	61	3	3	1	0	1	675	2	2	0	0	NA	NA	NA	19	23	166	167	503	81	151	443	0	0	6	0	0	0.012
.	19.01.16-00.59.35-1-232022	266	19	19	8	0	7	724	17	17	0	0	NA	NA	NA	85	77	176	180	534	90	161	473	34	0	46	0.193	0	0.086
.	19.01.16-00.59.37-1-232023	120	13	13	3	0	3	671	12	12	0	0	NA	NA	NA	29	28	170	166	505	81	147	443	15	8	25	0.088	0.048	0.05
.	19.01.16-00.59.40-1-232027	33	1	1	0	0	0	0	0	0	0	0	NA	NA	NA	9	17	165	166	499	0	0	0	0	0	3	0	0	0.006
.	19.01.16-00.59.42-1-232028	117	4	4	2	0	2	685	2	2	0	0	NA	NA	NA	34	35	167	173	508	84	152	449	0	0	10	0	0	0.02
.	19.01.16-00.59.42-1-232029	38	1	1	0	0	0	0	0	0	0	0	NA	NA	NA	15	9	165	164	493	0	0	0	5	0	0	0.03	0	0
.	19.01.16-00.59.44-1-232030	92	7	7	2	0	2	696	5	5	0	0	NA	NA	NA	29	44	170	172	515	83	155	458	12	0	4	0.071	0	0.008
.	19.01.16-00.59.45-1-232031	150	30	30	6	0	5	699	24	24	0	0	NA	NA	NA	52	50	174	175	514	90	156	453	41	35	30	0.236	0.2	0.058
.	19.01.16-00.59.47-1-232034	60	2	2	1	0	1	673	1	1	0	0	NA	NA	NA	23	21	168	165	501	84	147	442	0	5	4	0	0.03	0.008
.	19.01.16-00.59.47-1-232035	114	6	6	2	0	1	679	5	5	0	0	NA	NA	NA	46	30	172	168	503	86	146	447	14	1	6	0.081	0.006	0.012
.	19.01.16-00.59.55-1-232067	120	4	4	1	0	0	679	3	3	0	0	NA	NA	NA	47	31	166	173	505	82	151	446	0	5	15	0	0.029	0.03
.	19.01.16-00.59.59-1-232069	68	4	4	1	0	1	676	2	2	0	0	NA	NA	NA	24	23	168	166	502	82	148	446	0	0	10	0	0	0.02
.	19.01.16-01.00.01-1-232070	89	4	4	0	0	0	674	3	3	0	0	NA	NA	NA	27	26	169	170	500	83	149	442	0	3	13	0	0.018	0.026
.	19.01.16-01.00.02-1-232076	36	1	1	0	0	0	0	0	0	0	0	NA	NA	NA	15	18	169	167	495	0	0	0	0	0	0	0	0	0
.	19.01.16-01.00.03-1-232078	116	8	8	3	0	3	676	6	6	0	0	NA	NA	NA	48	37	165	170	515	80	149	447	12	1	12	0.073	0.006	0.023
.	19.01.16-01.00.05-1-232081	120	7	7	1	0	1	688	6	6	0	0	NA	NA	NA	41	37	171	174	505	86	155	447	0	8	27	0	0.046	0.053
.	19.01.16-01.00.08-1-232083	64	2	2	1	0	1	668	1	1	0	0	NA	NA	NA	17	18	165	166	500	80	147	441	4	0	2	0.024	0	0.004
.	19.01.16-01.00.13-1-232084	58	3	3	0	0	0	670	2	2	0	0	NA	NA	NA	23	18	165	167	499	82	148	440	0	0	6	0	0	0.012
.	19.01.16-01.00.15-1-232085	35	1	1	0	0	0	0	0	0	0	0	NA	NA	NA	9	16	168	164	497	0	0	0	0	0	0	0	0	0
.	19.01.16-01.00.18-1-232086	230	21	21	8	0	6	708	20	20	0	0	NA	NA	NA	66	59	176	170	526	91	149	468	18	34	27	0.102	0.2	0.051
.	19.01.16-01.00.18-1-232087	63	3	3	1	0	1	670	2	2	0	0	NA	NA	NA	29	22	169	169	497	82	152	436	0	0	8	0	0	0.016
.	19.01.16-01.00.20-1-232088	62	2	2	1	0	1	667	1	1	0	0	NA	NA	NA	38	26	169	171	499	82	149	436	0	7	0	0	0.041	0
.	19.01.16-01.00.25-1-232089	89	7	7	3	0	2	671	6	6	0	0	NA	NA	NA	33	27	168	168	504	83	146	442	4	0	19	0.024	0	0.038
.	19.01.16-01.00.27-1-232090	173	11	11	0	0	0	709	10	10	0	0	NA	NA	NA	47	53	176	173	517	92	154	463	35	16	14	0.199	0.092	0.027
.	19.01.16-01.00.28-1-232091	33	1	1	1	0	1	0	0	0	0	0	NA	NA	NA	14	12	166	166	493	0	0	0	0	0	2	0	0	0.004
.	19.01.16-01.00.29-1-232092	59	2	2	0	0	0	677	1	1	0	0	NA	NA	NA	18	31	169	168	507	80	151	446	0	0	8	0	0	0.016
.	19.01.16-01.00.31-1-232093	32	1	1	0	0	0	0	0	0	0	0	NA	NA	NA	14	16	169	165	495	0	0	0	0	0	0	0	0	0
.	19.01.16-01.00.35-1-232094	67	2	2	1	0	1	669	1	1	0	0	NA	NA	NA	19	14	164	165	498	80	149	440	0	3	4	0	0.018	0.008
.	19.01.16-01.00.35-1-232095	122	8	8	2	0	1	682	7	7	0	0	NA	NA	NA	55	41	171	173	510	85	156	441	11	0	14	0.064	0	0.027
.	19.01.16-01.00.36-1-232101	91	5	5	0	0	0	680	4	4	0	0	NA	NA	NA	37	31	166	170	508	82	149	449	6	0	8	0.036	0	0.016
.	19.01.16-01.00.37-1-232102	88	6	6	1	0	1	670	5	5	0	0	NA	NA	NA	35	21	166	166	502	84	144	442	3	6	4	0.018	0.036	0.008
.	19.01.16-01.00.45-1-232106	36	1	1	0	0	0	0	0	0	0	0	NA	NA	NA	9	9	164	168	490	0	0	0	0	5	0	0	0.03	0
.	19.01.16-01.00.45-1-232107	58	2	2	0	0	0	0	1	1	0	0	NA	NA	NA	15	15	165	167	496	0	0	0	0	0	5	0	0	0.01
.	19.01.16-01.00.49-1-232112	66	3	3	2	0	2	663	2	2	0	0	NA	NA	NA	32	21	169	167	498	84	145	434	0	1	5	0	0.006	0.01
.	19.01.16-01.00.50-1-232113	199	10	10	1	0	1	712	9	9	0	0	NA	NA	NA	59	57	173	179	518	85	164	463	10	3	24	0.058	0.017	0.046
.	19.01.16-01.00.51-1-232116	86	5	5	1	0	1	678	4	4	0	0	NA	NA	NA	35	32	171	167	507	84	151	443	2	1	13	0.012	0.006	0.026
.	19.01.16-01.00.59-1-232138	62	2	2	0	0	0	681	1	1	0	0	NA	NA	NA	15	22	164	168	503	80	148	453	0	0	4	0	0	0.008
.	19.01.16-01.00.59-1-232139	67	4	4	3	0	3	681	2	2	0	0	NA	NA	NA	17	31	170	172	502	83	154	444	3	0	9	0.018	0	0.018
.	19.01.16-01.01.00-1-232140	183	6	6	2	0	2	692	5	5	0	0	NA	NA	NA	62	49	172	166	524	86	148	458	20	0	4	0.116	0	0.008
.	19.01.16-01.01.02-1-232176	63	3	3	2	0	2	670	2	2	0	0	NA	NA	NA	32	23	165	172	499	83	152	435	0	1	8	0	0.006	0.016
.	19.01.16-01.01.05-1-232200	65	2	2	1	0	1	654	1	1	0	0	NA	NA	NA	21	12	165	165	495	78	146	430	0	0	6	0	0	0.012
.	19.01.16-01.01.05-1-232201	116	9	9	6	0	3	671	7	7	0	0	NA	NA	NA	41	30	169	172	502	84	149	438	0	16	17	0	0.093	0.034
.	19.01.16-01.01.09-1-232202	124	6	6	3	0	1	684	5	5	0	0	NA	NA	NA	33	24	166	168	503	82	151	451	11	0	13	0.066	0	0.026
.	19.01.16-01.01.13-1-232223	86	3	3	1	0	0	674	1	1	0	0	NA	NA	NA	29	24	168	167	502	79	148	447	4	2	0	0.024	0.012	0
.	19.01.16-01.01.14-1-232224	282	29	29	7	0	6	728	28	28	0	0	NA	NA	NA	83	80	178	183	532	91	165	472	65	29	30	0.365	0.158	0.056
.	19.01.16-01.01.16-1-232225	86	3	3	1	0	1	677	2	2	0	0	NA	NA	NA	30	27	173	165	502	88	146	443	6	0	2	0.035	0	0.004
.	19.01.16-01.01.19-1-232226	113	4	4	2	0	1	699	3	3	0	0	NA	NA	NA	27	46	174	175	510	93	156	450	0	10	5	0	0.057	0.01
.	19.01.16-01.01.20-1-232227	98	13	13	6	0	6	685	12	12	0	0	NA	NA	NA	23	33	171	170	505	82	155	448	22	8	22	0.129	0.047	0.044
.	19.01.16-01.01.20-1-232228	60	3	3	1	0	1	667	2	2	0	0	NA	NA	NA	24	20	165	168	500	81	148	438	0	3	1	0	0.018	0.002
.	19.01.16-01.01.27-1-232230	86	4	4	0	0	0	678	2	2	0	0	NA	NA	NA	28	26	167	166	506	83	147	448	10	1	2	0.06	0.006	0.004
.	19.01.16-01.01.28-1-232231	127	17	17	2	0	1	675	14	14	0	0	NA	NA	NA	43	29	175	167	500	91	144	440	14	6	19	0.08	0.036	0.038
.	19.01.16-01.01.30-1-232232	148	5	5	2	0	1	709	3	3	0	0	NA	NA	NA	40	54	173	179	515	91	161	457	4	8	6	0.023	0.045	0.012
.	19.01.16-01.01.31-1-232233	84	7	7	2	0	1	682	6	6	0	0	NA	NA	NA	39	36	170	172	507	85	155	442	15	9	7	0.088	0.052	0.014
.	19.01.16-01.01.35-1-232234	114	7	7	0	0	0	684	5	5	0	0	NA	NA	NA	48	38	172	170	509	86	153	445	15	0	13	0.087	0	0.026
.	19.01.16-01.01.36-1-232235	93	7	7	1	0	1	685	5	5	0	0	NA	NA	NA	34	39	171	170	511	84	154	447	2	4	13	0.012	0.024	0.025
.	19.01.16-01.01.45-1-232239	63	2	2	0	0	0	673	1	1	0	0	NA	NA	NA	24	19	166	166	500	82	150	441	0	0	5	0	0	0.01
.	19.01.16-01.01.47-1-232242	118	9	9	4	0	4	688	6	6	0	0	NA	NA	NA	39	35	168	169	511	82	151	455	11	3	11	0.065	0.018	0.022
.	19.01.16-01.01.49-1-232245	180	15	15	5	0	4	693	14	14	0	0	NA	NA	NA	55	51	173	174	517	88	156	449	17	9	27	0.098	0.052	0.052
.	19.01.16-01.01.53-1-232269	88	7	7	1	0	1	676	5	5	0	0	NA	NA	NA	30	30	172	168	503	83	143	450	11	2	9	0.064	0.012	0.018
.	19.01.16-01.01.53-1-232270	90	3	3	0	0	0	669	2	2	0	0	NA	NA	NA	36	24	169	166	502	82	149	438	0	0	2	0	0	0.004
.	19.01.16-01.01.56-1-232278	92	3	3	1	0	1	687	2	2	0	0	NA	NA	NA	30	33	166	171	509	82	155	450	7	0	1	0.042	0	0.002
.	19.01.16-01.01.57-1-232280	35	1	1	0	0	0	0	0	0	0	0	NA	NA	NA	7	10	164	164	495	0	0	0	0	0	0	0	0	0
.	19.01.16-01.01.59-1-232281	121	10	10	2	0	2	679	9	9	0	0	NA	NA	NA	29	30	168	169	506	79	150	450	12	10	5	0.071	0.059	0.01
.	19.01.16-01.02.00-1-232282	35	1	1	1	0	1	0	0	0	0	0	NA	NA	NA	17	11	166	164	494	0	0	0	0	0	0	0	0	0
.	19.01.16-01.02.02-1-232283	33	1	1	1	0	1	0	0	0	0	0	NA	NA	NA	10	7	164	166	490	0	0	0	0	0	2	0	0	0.004
.	19.01.16-01.02.04-1-232287	125	7	7	0	0	0	691	6	6	0	0	NA	NA	NA	33	39	173	169	510	88	147	456	13	7	4	0.075	0.041	0.008
.	19.01.16-01.02.05-1-232289	129	10	10	1	0	1	691	9	9	0	0	NA	NA	NA	39	41	177	171	506	93	151	447	13	2	11	0.073	0.012	0.022
.	19.01.16-01.02.08-1-232290	147	8	8	1	0	0	704	6	6	0	0	NA	NA	NA	36	47	170	174	516	87	157	460	2	1	16	0.012	0.006	0.031
.	19.01.16-01.02.10-1-232291	95	5	5	1	0	1	685	3	3	0	0	NA	NA	NA	30	33	171	173	502	84	156	445	0	4	14	0	0.023	0.028
.	19.01.16-01.02.11-1-232292	116	11	11	2	0	1	679	9	9	0	0	NA	NA	NA	42	36	173	170	506	86	148	445	17	6	6	0.098	0.035	0.012
.	19.01.16-01.02.15-1-232293	177	39	39	6	0	6	688	36	36	0	0	NA	NA	NA	62	42	168	172	515	82	150	456	66	25	48	0.393	0.145	0.093
.	19.01.16-01.02.22-1-232294	40	1	1	0	0	0	0	0	0	0	0	NA	NA	NA	12	10	165	166	492	0	0	0	0	0	3	0	0	0.006
.	19.01.16-01.02.22-1-232295	127	15	15	2	0	2	677	13	13	0	0	NA	NA	NA	47	29	169	168	505	81	152	444	14	21	11	0.083	0.125	0.022
.	19.01.16-01.02.24-1-232296	34	1	1	0	0	0	0	0	0	0	0	NA	NA	NA	5	10	164	166	493	0	0	0	0	0	1	0	0	0.002
.	19.01.16-01.02.25-1-232297	32	1	1	0	0	0	0	0	0	0	0	NA	NA	NA	12	12	166	167	492	0	0	0	0	0	3	0	0	0.006
.	19.01.16-01.02.27-1-232298	60	2	2	1	0	1	50	1	1	0	0	NA	NA	NA	24	19	167	166	499	6	11	33	0	0	3	0	0	0.006
.	19.01.16-01.02.27-1-232299	63	3	3	1	0	1	350	2	2	0	0	NA	NA	NA	24	15	165	166	497	42	79	229	0	5	1	0	0.03	0.002
.	19.01.16-01.02.27-1-232300	94	8	8	3	0	2	680	6	6	0	0	NA	NA	NA	37	35	169	171	508	82	149	449	34	0	0	0.201	0	0
.	19.01.16-01.02.28-1-232301	70	4	4	2	0	2	673	3	3	0	0	NA	NA	NA	29	27	168	167	505	83	147	443	0	2	13	0	0.012	0.026
.	19.01.16-01.02.29-1-232302	88	5	5	3	0	2	678	4	4	0	0	NA	NA	NA	34	26	170	168	501	84	152	442	0	1	17	0	0.006	0.034
.	19.01.16-01.02.33-1-232303	60	2	2	1	0	1	679	1	1	0	0	NA	NA	NA	17	22	169	166	500	85	151	443	3	0	1	0.018	0	0.002
.	19.01.16-01.02.34-1-232304	145	9	9	0	0	0	703	7	7	0	0	NA	NA	NA	42	52	173	175	517	87	158	458	8	22	4	0.046	0.126	0.008
.	19.01.16-01.02.41-1-232309	144	20	20	3	0	3	690	18	18	0	0	NA	NA	NA	38	38	167	169	515	81	154	455	58	11	22	0.347	0.065	0.043
.	19.01.16-01.02.46-1-232311	63	4	4	0	0	0	668	3	3	0	0	NA	NA	NA	36	28	167	167	507	78	148	442	0	4	6	0	0.024	0.012
.	19.01.16-01.02.47-1-232313	62	3	3	2	0	2	672	1	1	0	0	NA	NA	NA	19	23	168	168	500	83	148	441	6	0	3	0.036	0	0.006
.	19.01.16-01.02.48-1-232315	58	3	3	0	0	0	680	2	2	0	0	NA	NA	NA	23	27	170	170	500	83	154	443	5	3	0	0.029	0.018	0
.	19.01.16-01.02.48-1-232316	33	1	1	0	0	0	0	0	0	0	0	NA	NA	NA	7	14	167	166	494	0	0	0	0	0	2	0	0	0.004
.	19.01.16-01.02.51-1-232321	63	4	4	0	0	0	677	3	3	0	0	NA	NA	NA	19	22	168	170	497	84	151	442	5	0	14	0.03	0	0.028
.	19.01.16-01.02.51-1-232322	60	2	2	1	0	1	99	0	0	0	0	NA	NA	NA	18	19	167	165	500	14	19	66	3	0	0	0.018	0	0
.	19.01.16-01.02.59-1-232343	64	2	2	1	0	1	404	1	1	0	0	NA	NA	NA	19	19	167	170	495	46	96	262	0	0	4	0	0	0.008
.	19.01.16-01.03.01-1-232344	123	12	12	2	0	2	681	10	10	0	0	NA	NA	NA	40	28	169	167	505	86	150	445	6	5	18	0.036	0.03	0.036
.	19.01.16-01.03.04-1-232348	144	8	8	4	0	3	693	7	7	0	0	NA	NA	NA	46	48	171	172	518	83	154	456	16	0	11	0.094	0	0.021
.	19.01.16-01.03.04-1-232349	173	14	14	2	0	2	695	12	12	0	0	NA	NA	NA	53	42	170	172	513	86	156	453	16	16	28	0.094	0.093	0.055
.	19.01.16-01.03.05-1-232351	63	4	4	2	0	1	671	3	3	0	0	NA	NA	NA	33	25	170	168	500	85	150	436	5	0	5	0.029	0	0.01
.	19.01.16-01.03.07-1-232353	177	23	23	9	0	6	699	20	20	0	0	NA	NA	NA	69	57	170	177	523	82	158	459	37	12	38	0.218	0.068	0.073
.	19.01.16-01.03.12-1-232354	122	5	5	0	0	0	686	3	3	0	0	NA	NA	NA	37	36	169	170	510	82	150	454	12	0	6	0.071	0	0.012
.	19.01.16-01.03.15-1-232355	37	1	1	1	0	1	0	0	0	0	0	NA	NA	NA	12	11	165	165	494	0	0	0	0	0	4	0	0	0.008
.	19.01.16-01.03.18-1-232356	100	9	9	2	0	2	674	7	7	0	0	NA	NA	NA	39	30	167	174	502	82	151	441	12	14	8	0.072	0.08	0.016
.	19.01.16-01.03.19-1-232357	92	5	5	3	0	3	687	4	4	0	0	NA	NA	NA	41	39	170	170	512	86	149	452	3	0	12	0.018	0	0.023
.	19.01.16-01.03.21-1-232358	89	5	5	3	0	2	694	4	4	0	0	NA	NA	NA	25	36	169	175	505	87	156	451	19	6	0	0.112	0.034	0
.	19.01.16-01.03.24-1-232359	65	4	4	0	0	0	399	3	3	0	0	NA	NA	NA	24	17	166	171	493	52	99	248	0	2	5	0	0.012	0.01
.	19.01.16-01.03.26-1-232360	59	2	2	0	0	0	671	1	1	0	0	NA	NA	NA	32	27	168	168	504	81	150	440	0	0	5	0	0	0.01
.	19.01.16-01.03.31-1-232361	118	12	12	4	0	3	685	11	11	0	0	NA	NA	NA	37	39	171	174	507	84	154	447	18	5	14	0.105	0.029	0.028
.	19.01.16-01.03.33-1-232362	89	5	5	0	0	0	687	3	3	0	0	NA	NA	NA	36	36	171	168	510	85	151	451	7	0	10	0.041	0	0.02
.	19.01.16-01.03.37-1-232363	92	8	8	1	0	1	673	7	7	0	0	NA	NA	NA	25	28	168	169	504	79	150	444	3	3	12	0.018	0.018	0.024
.	19.01.16-01.03.38-1-232364	146	12	12	2	0	2	694	11	11	0	0	NA	NA	NA	47	45	171	172	515	87	153	454	18	6	20	0.105	0.035	0.039
.	19.01.16-01.03.39-1-232365	89	3	3	1	0	1	692	1	1	0	0	NA	NA	NA	25	38	173	172	506	89	153	450	6	0	3	0.035	0	0.006
.	19.01.16-01.03.40-1-232369	117	10	10	3	0	2	680	8	8	0	0	NA	NA	NA	43	33	171	173	502	83	154	443	22	16	14	0.129	0.092	0.028
.	19.01.16-01.03.41-1-232370	92	5	5	0	0	0	683	4	4	0	0	NA	NA	NA	37	37	169	174	507	83	155	445	11	9	14	0.065	0.052	0.028
.	19.01.16-01.03.51-1-232377	91	8	8	3	0	3	678	6	6	0	0	NA	NA	NA	28	28	171	170	500	85	151	442	6	0	29	0.035	0	0.058
.	19.01.16-01.03.57-1-232407	96	7	7	1	0	1	685	6	6	0	0	NA	NA	NA	31	35	170	171	507	86	154	445	11	0	4	0.065	0	0.008
.	19.01.16-01.04.03-1-232410	175	17	17	10	0	8	700	16	16	0	0	NA	NA	NA	69	57	176	177	517	90	158	452	16	10	22	0.091	0.056	0.043
.	19.01.16-01.04.03-1-232411	86	6	6	1	0	1	684	4	4	0	0	NA	NA	NA	39	33	164	170	512	79	151	454	3	5	9	0.018	0.029	0.018
.	19.01.16-01.04.04-1-232413	55	2	2	0	0	0	0	1	1	0	0	NA	NA	NA	14	23	169	166	501	0	0	0	0	0	3	0	0	0.006
.	19.01.16-01.04.06-1-232415	69	2	2	1	0	1	663	1	1	0	0	NA	NA	NA	21	17	173	163	494	84	144	435	3	0	0	0.017	0	0
.	19.01.16-01.04.08-1-232416	89	5	5	1	0	1	678	4	4	0	0	NA	NA	NA	22	28	167	167	507	82	144	452	0	17	0	0	0.102	0
.	19.01.16-01.04.11-1-232417	31	1	1	1	0	1	0	0	0	0	0	NA	NA	NA	8	8	164	166	491	0	0	0	0	0	2	0	0	0.004
.	19.01.16-01.04.13-1-232418	151	15	15	3	0	1	689	14	14	0	0	NA	NA	NA	30	31	169	171	504	84	155	450	34	14	16	0.201	0.082	0.032
.	19.01.16-01.04.14-1-232419	67	3	3	0	0	0	401	2	2	0	0	NA	NA	NA	15	20	165	170	498	49	92	260	1	0	4	0.006	0	0.008
.	19.01.16-01.04.19-1-232420	88	4	4	1	0	1	676	3	3	0	0	NA	NA	NA	38	37	170	173	507	85	149	442	0	11	10	0	0.064	0.02
.	19.01.16-01.04.19-1-232421	60	2	2	2	0	1	661	1	1	0	0	NA	NA	NA	23	13	166	166	494	79	144	438	0	6	0	0	0.036	0
.	19.01.16-01.04.20-1-232422	95	3	3	0	0	0	676	2	2	0	0	NA	NA	NA	28	22	166	167	502	82	151	443	0	5	3	0	0.03	0.006
.	19.01.16-01.04.22-1-232424	33	1	1	0	0	0	0	0	0	0	0	NA	NA	NA	6	14	166	166	495	0	0	0	0	0	1	0	0	0.002
.	19.01.16-01.04.24-1-232425	31	1	1	0	0	0	0	0	0	0	0	NA	NA	NA	7	9	164	166	492	0	0	0	0	0	2	0	0	0.004
.	19.01.16-01.04.28-1-232426	34	1	1	1	0	1	0	0	0	0	0	NA	NA	NA	6	15	165	168	495	0	0	0	0	3	0	0	0.018	0
.	19.01.16-01.04.28-1-232427	60	2	2	1	0	1	200	1	1	0	0	NA	NA	NA	10	19	166	166	500	22	47	131	0	0	3	0	0	0.006
.	19.01.16-01.04.28-1-232428	121	18	18	6	0	5	693	17	17	0	0	NA	NA	NA	34	37	168	171	511	86	150	457	17	20	14	0.101	0.117	0.027
.	19.01.16-01.04.31-1-232429	60	3	3	0	0	0	672	2	2	0	0	NA	NA	NA	23	24	166	169	502	82	146	444	6	4	0	0.036	0.024	0
.	19.01.16-01.04.35-1-232430	124	8	8	3	0	3	692	7	7	0	0	NA	NA	NA	37	45	175	172	511	88	155	449	27	4	5	0.154	0.023	0.01
.	19.01.16-01.04.36-1-232431	148	7	7	3	0	3	697	6	6	0	0	NA	NA	NA	58	53	174	167	525	89	146	462	3	4	6	0.017	0.024	0.011
.	19.01.16-01.04.36-1-232432	35	1	1	1	0	1	0	0	0	0	0	NA	NA	NA	6	9	164	164	494	0	0	0	0	0	0	0	0	0
.	19.01.16-01.04.37-1-232433	62	2	2	0	0	0	668	1	1	0	0	NA	NA	NA	27	23	168	169	499	80	150	438	0	0	11	0	0	0.022
.	19.01.16-01.04.38-1-232434	57	2	2	0	0	0	675	1	1	0	0	NA	NA	NA	23	23	168	167	501	84	146	445	0	0	6	0	0	0.012
.	19.01.16-01.04.38-1-232435	119	14	14	6	0	5	692	13	13	0	0	NA	NA	NA	36	45	170	175	513	82	154	456	7	8	25	0.041	0.046	0.049
.	19.01.16-01.04.45-1-232440	149	14	14	6	0	4	709	13	13	0	0	NA	NA	NA	40	57	178	174	518	91	152	466	30	7	13	0.169	0.04	0.025
.	19.01.16-01.04.47-1-232442	31	1	1	0	0	0	0	0	0	0	0	NA	NA	NA	6	16	167	167	495	0	0	0	0	0	0	0	0	0
.	19.01.16-01.04.50-1-232446	61	2	2	0	0	0	663	1	1	0	0	NA	NA	NA	34	22	167	169	499	81	148	434	1	0	2	0.006	0	0.004
.	19.01.16-01.04.52-1-232448	90	8	8	2	0	1	672	6	6	0	0	NA	NA	NA	40	32	175	172	498	87	150	435	4	3	10	0.023	0.017	0.02
.	19.01.16-01.04.53-1-232466	64	3	3	0	0	0	677	2	2	0	0	NA	NA	NA	23	26	166	167	506	82	152	443	0	0	11	0	0	0.022
[truncated: 1 more rows]
