# Supplementary material for: Modelling targeted rabies vaccination strategies for a domestic dog population with heterogeneous roaming patterns
Source: PLoS Negl Trop Dis. 2019 Jul 8;13(7):e0007582. doi: 10.1371/journal.pntd.0007582 (PMC6638970; doi:10.1371/journal.pntd.0007582)
Supplement: S1 Zip file folder — The files contain a summary for each simulation for its respective scenario. The files are named first with the population structure (FP, ED, RD, SD) and then the specific vaccination strategy used for that scenario. (ZIP) [file pntd.0007582.s002.zip › Supp_Files/SD_E0.7_R0.5_S0.5_all_measuresReport.txt]

scenario	iteration	duration	tot_deaths	rabid_dogs	moved	mov_DK	movInfect	n_vacc	n_cull	detDogs_cull	contDogs_cull	reactCull	preemptVaccCov_dogLevel	reactVaccCov_dogLevel	mean_Rt	non_rabid_dead	born	nb_in_exp_cat	nb_in_roam_cat	nb_stayhome	nb_exp_vacc	nb_roam_vacc	nb_stayhome_vacc	nb_contacting_explorer	nb_contacting_roamer	nb_contacting_stayhome	contact_per_explorer	contact_per_roamer	contact_per_stayhome
.	19.01.15-23.41.40-1-403911	143	6	6	1	0	1	462	5	5	0	0	NA	NA	NA	40	41	168	173	513	118	88	256	0	4	15	0	0.023	0.029
.	19.01.15-23.41.40-1-403912	179	17	17	2	0	2	471	14	14	0	0	NA	NA	NA	56	57	175	171	524	123	84	264	8	10	31	0.046	0.058	0.059
.	19.01.15-23.41.40-1-403913	90	3	3	0	0	0	443	2	2	0	0	NA	NA	NA	21	26	169	166	504	116	81	246	0	0	2	0	0	0.004
.	19.01.15-23.41.40-1-403914	35	1	1	0	0	0	0	0	0	0	0	NA	NA	NA	9	11	164	164	496	0	0	0	0	0	2	0	0	0.004
.	19.01.15-23.41.40-1-403915	122	7	7	3	0	3	451	6	6	0	0	NA	NA	NA	36	29	168	173	501	116	88	247	3	3	10	0.018	0.017	0.02
.	19.01.15-23.41.40-1-403916	32	1	1	1	0	1	0	0	0	0	0	NA	NA	NA	9	13	165	171	490	0	0	0	0	1	0	0	0.006	0
.	19.01.15-23.41.40-1-403917	150	7	7	2	0	2	456	6	6	0	0	NA	NA	NA	45	35	167	175	506	114	91	251	2	11	7	0.012	0.063	0.014
.	19.01.15-23.41.40-1-403918	343	45	45	12	0	10	538	40	40	0	0	NA	NA	NA	85	122	186	181	568	134	97	307	27	38	71	0.145	0.21	0.125
.	19.01.15-23.41.43-1-403920	59	2	2	0	0	0	0	1	1	0	0	NA	NA	NA	17	13	164	166	496	0	0	0	0	0	5	0	0	0.01
.	19.01.15-23.41.43-1-403921	91	3	3	3	0	2	441	2	2	0	0	NA	NA	NA	28	23	166	168	502	111	83	247	10	0	0	0.06	0	0
.	19.01.15-23.41.47-1-403924	144	12	12	1	0	1	468	11	11	0	0	NA	NA	NA	42	49	171	174	517	118	89	261	1	5	14	0.006	0.029	0.027
.	19.01.15-23.41.54-1-403929	92	5	5	1	0	1	446	4	4	0	0	NA	NA	NA	41	31	171	169	504	115	84	247	1	0	11	0.006	0	0.022
.	19.01.15-23.42.01-1-403930	145	23	23	5	0	2	461	21	21	0	0	NA	NA	NA	42	47	174	171	515	120	85	256	18	18	26	0.103	0.105	0.05
.	19.01.15-23.42.11-1-403934	300	69	69	14	0	9	504	65	65	0	0	NA	NA	NA	85	96	184	184	541	126	94	284	37	32	97	0.201	0.174	0.179
.	19.01.15-23.42.11-1-403935	324	32	32	7	0	4	527	27	27	0	0	NA	NA	NA	95	114	186	192	549	133	106	288	3	18	69	0.016	0.094	0.126
.	19.01.15-23.42.17-1-403936	35	1	1	0	0	0	0	0	0	0	0	NA	NA	NA	5	8	163	165	493	0	0	0	0	0	0	0	0	0
.	19.01.15-23.42.18-1-403937	96	5	5	3	0	1	453	4	4	0	0	NA	NA	NA	28	36	171	169	509	117	83	253	18	1	8	0.105	0.006	0.016
.	19.01.15-23.42.20-1-403938	212	18	18	5	0	5	493	17	17	0	0	NA	NA	NA	75	70	182	178	523	128	95	270	18	23	24	0.099	0.129	0.046
.	19.01.15-23.42.20-1-403939	292	19	19	4	0	3	515	18	18	0	0	NA	NA	NA	88	102	185	183	547	129	98	288	9	24	34	0.049	0.131	0.062
.	19.01.15-23.42.20-1-403940	184	10	10	3	0	2	476	8	8	0	0	NA	NA	NA	52	51	173	173	518	121	90	265	0	5	19	0	0.029	0.037
.	19.01.15-23.42.35-1-403966	125	7	7	1	0	1	461	6	6	0	0	NA	NA	NA	51	49	169	169	524	116	85	260	2	0	12	0.012	0	0.023
.	19.01.15-23.42.40-1-403972	146	6	6	0	0	0	455	5	5	0	0	NA	NA	NA	37	36	167	169	513	114	85	256	2	9	4	0.012	0.053	0.008
.	19.01.15-23.42.43-1-403975	122	8	8	2	0	1	459	6	6	0	0	NA	NA	NA	35	33	166	172	508	114	86	259	5	9	10	0.03	0.052	0.02
.	19.01.15-23.42.53-1-403980	60	2	2	0	0	0	100	1	1	0	0	NA	NA	NA	17	19	167	167	498	22	18	60	0	0	3	0	0	0.006
.	19.01.15-23.42.54-1-403981	38	1	1	1	0	1	0	0	0	0	0	NA	NA	NA	10	6	163	165	491	0	0	0	0	0	4	0	0	0.008
.	19.01.15-23.42.55-1-403982	176	15	15	2	0	2	472	14	14	0	0	NA	NA	NA	48	49	174	175	513	122	91	259	19	9	29	0.109	0.051	0.057
.	19.01.15-23.42.56-1-403983	143	15	15	2	0	2	463	13	13	0	0	NA	NA	NA	38	46	165	177	517	115	87	261	10	8	29	0.061	0.045	0.056
.	19.01.15-23.42.57-1-403984	274	38	38	10	0	9	494	35	35	0	0	NA	NA	NA	67	72	180	177	528	129	92	273	25	21	53	0.139	0.119	0.1
.	19.01.15-23.42.59-1-403986	447	75	75	21	0	17	543	67	67	0	0	NA	NA	NA	136	130	195	179	569	139	98	306	43	67	100	0.221	0.374	0.176
.	19.01.15-23.43.00-1-403987	200	29	29	10	0	6	470	28	28	0	0	NA	NA	NA	51	57	175	176	519	120	92	258	36	11	32	0.206	0.062	0.062
.	19.01.15-23.43.00-1-403988	292	27	27	9	0	6	500	26	26	0	0	NA	NA	NA	82	77	183	177	530	126	94	280	29	17	38	0.158	0.096	0.072
.	19.01.15-23.43.02-1-403989	32	1	1	0	0	0	0	0	0	0	0	NA	NA	NA	6	8	165	164	492	0	0	0	0	0	2	0	0	0.004
.	19.01.15-23.43.04-1-403990	154	14	14	3	0	3	466	12	12	0	0	NA	NA	NA	47	53	171	174	521	115	87	264	14	10	18	0.082	0.057	0.035
.	19.01.15-23.43.19-1-403999	200	30	30	6	0	5	477	27	27	0	0	NA	NA	NA	67	56	175	174	520	122	90	265	19	20	39	0.109	0.115	0.075
.	19.01.15-23.43.24-1-404019	330	93	93	27	0	23	514	86	86	0	0	NA	NA	NA	83	97	181	182	547	130	96	288	69	49	130	0.381	0.269	0.238
.	19.01.15-23.43.32-1-404023	30	1	1	0	0	0	0	0	0	0	0	NA	NA	NA	6	11	168	166	490	0	0	0	0	0	0	0	0	0
.	19.01.15-23.43.34-1-404026	62	3	3	2	0	2	446	2	2	0	0	NA	NA	NA	13	26	171	172	496	119	84	243	0	0	13	0	0	0.026
.	19.01.15-23.43.39-1-404032	61	2	2	1	0	1	447	1	1	0	0	NA	NA	NA	24	30	169	168	506	115	82	250	1	0	3	0.006	0	0.006
.	19.01.15-23.43.42-1-404035	119	4	4	3	0	3	457	3	3	0	0	NA	NA	NA	36	41	168	168	518	113	83	261	2	4	9	0.012	0.024	0.017
.	19.01.15-23.43.47-1-404037	118	9	9	2	0	1	456	6	6	0	0	NA	NA	NA	48	38	173	172	506	120	83	253	8	10	19	0.046	0.058	0.038
.	19.01.15-23.43.48-1-404040	58	2	2	1	0	1	445	1	1	0	0	NA	NA	NA	27	25	169	167	502	116	82	247	0	3	2	0	0.018	0.004
.	19.01.15-23.43.51-1-404042	117	12	12	1	0	1	455	10	10	0	0	NA	NA	NA	47	41	174	169	511	118	85	252	3	1	26	0.017	0.006	0.051
.	19.01.15-23.43.51-1-404043	228	50	50	14	0	10	493	46	46	0	0	NA	NA	NA	70	72	183	169	533	132	85	276	37	35	62	0.202	0.207	0.116
.	19.01.15-23.43.58-1-404045	149	7	7	6	0	5	462	6	6	0	0	NA	NA	NA	30	36	173	171	505	123	86	253	7	8	10	0.04	0.047	0.02
.	19.01.15-23.44.00-1-404046	155	20	20	6	0	6	458	17	17	0	0	NA	NA	NA	40	38	169	172	510	116	89	253	30	14	10	0.178	0.081	0.02
.	19.01.15-23.44.03-1-404047	238	65	65	17	0	15	494	59	59	0	0	NA	NA	NA	71	76	182	183	524	126	97	271	55	44	85	0.302	0.24	0.162
.	19.01.15-23.44.19-1-404051	147	11	11	7	0	6	469	10	10	0	0	NA	NA	NA	41	48	173	175	513	120	89	260	8	0	16	0.046	0	0.031
.	19.01.15-23.44.23-1-404053	246	32	32	7	0	4	487	28	28	0	0	NA	NA	NA	59	71	179	176	529	125	91	271	12	41	38	0.067	0.233	0.072
.	19.01.15-23.44.23-1-404069	93	3	3	2	0	2	446	1	1	0	0	NA	NA	NA	28	26	168	165	506	115	81	250	4	0	1	0.024	0	0.002
.	19.01.15-23.44.35-1-404076	121	10	10	3	0	3	463	9	9	0	0	NA	NA	NA	32	39	168	172	512	116	86	261	4	5	27	0.024	0.029	0.053
.	19.01.15-23.44.36-1-404078	32	1	1	0	0	0	0	0	0	0	0	NA	NA	NA	7	7	164	163	493	0	0	0	0	1	0	0	0.006	0
.	19.01.15-23.44.36-1-404080	85	6	6	0	0	0	450	4	4	0	0	NA	NA	NA	19	24	168	168	501	114	84	252	3	7	6	0.018	0.042	0.012
.	19.01.15-23.44.38-1-404082	120	11	11	1	0	1	455	10	10	0	0	NA	NA	NA	40	41	169	170	515	115	82	258	6	3	13	0.036	0.018	0.025
.	19.01.15-23.44.39-1-404084	264	28	28	4	0	2	498	22	22	0	0	NA	NA	NA	81	86	182	176	541	129	92	277	38	17	31	0.209	0.097	0.057
.	19.01.15-23.44.56-1-404091	211	31	31	6	0	5	474	28	28	0	0	NA	NA	NA	63	53	172	170	524	120	85	269	9	29	65	0.052	0.171	0.124
.	19.01.15-23.45.08-1-404092	36	1	1	0	0	0	0	0	0	0	0	NA	NA	NA	12	8	165	164	492	0	0	0	0	0	0	0	0	0
.	19.01.15-23.45.08-1-404093	123	11	11	3	0	2	456	10	10	0	0	NA	NA	NA	31	34	170	171	506	118	85	253	2	4	16	0.012	0.023	0.032
.	19.01.15-23.45.09-1-404094	30	1	1	0	0	0	0	0	0	0	0	NA	NA	NA	8	7	165	164	491	0	0	0	0	0	2	0	0	0.004
.	19.01.15-23.45.13-1-404103	121	9	9	1	0	1	447	8	8	0	0	NA	NA	NA	36	28	169	172	500	117	84	246	3	6	4	0.018	0.035	0.008
.	19.01.15-23.45.23-1-404119	179	15	15	5	0	4	472	14	14	0	0	NA	NA	NA	43	49	173	174	515	122	88	262	4	10	22	0.023	0.057	0.043
.	19.01.15-23.45.23-1-404120	314	32	32	5	0	5	514	31	31	0	0	NA	NA	NA	75	92	182	179	544	132	92	290	15	20	42	0.082	0.112	0.077
.	19.01.15-23.45.28-1-404125	200	27	27	5	0	5	470	24	24	0	0	NA	NA	NA	58	51	176	174	514	124	89	257	12	15	33	0.068	0.086	0.064
.	19.01.15-23.45.30-1-404127	208	14	14	5	0	4	475	9	9	0	0	NA	NA	NA	69	55	177	177	514	121	92	262	8	5	16	0.045	0.028	0.031
.	19.01.15-23.45.31-1-404128	237	25	25	6	0	4	488	22	22	0	0	NA	NA	NA	62	68	179	185	517	127	97	264	25	7	51	0.14	0.038	0.099
.	19.01.15-23.45.32-1-404130	295	24	24	10	0	7	492	23	23	0	0	NA	NA	NA	80	72	182	171	532	130	87	275	39	22	26	0.214	0.129	0.049
.	19.01.15-23.45.41-1-404142	336	32	32	12	0	11	512	28	28	0	0	NA	NA	NA	102	97	182	181	547	132	95	285	31	26	57	0.17	0.144	0.104
.	19.01.15-23.45.46-1-404144	329	39	39	7	0	6	495	36	36	0	0	NA	NA	NA	97	73	179	179	528	126	94	275	22	22	62	0.123	0.123	0.117
.	19.01.15-23.45.50-1-404148	65	3	3	0	0	0	439	2	2	0	0	NA	NA	NA	18	23	167	167	502	112	81	246	4	0	1	0.024	0	0.002
.	19.01.15-23.45.56-1-404149	349	73	73	13	0	12	515	66	66	0	0	NA	NA	NA	90	97	180	183	547	127	99	289	35	59	114	0.194	0.322	0.208
.	19.01.15-23.46.02-1-404150	145	12	12	3	0	2	475	10	10	0	0	NA	NA	NA	33	54	176	175	516	125	89	261	9	10	21	0.051	0.057	0.041
.	19.01.15-23.46.07-1-404151	90	4	4	1	0	1	444	3	3	0	0	NA	NA	NA	35	24	168	168	501	115	82	247	0	6	6	0	0.036	0.012
.	19.01.15-23.46.12-1-404155	328	79	79	25	0	21	529	73	73	0	0	NA	NA	NA	95	112	185	188	552	132	100	297	65	37	118	0.351	0.197	0.214
.	19.01.15-23.46.13-1-404156	120	8	8	1	0	1	450	6	6	0	0	NA	NA	NA	30	36	169	166	514	113	82	255	5	6	7	0.03	0.036	0.014
.	19.01.15-23.46.15-1-404157	152	11	11	2	0	2	471	9	9	0	0	NA	NA	NA	53	52	173	169	523	122	86	263	4	17	7	0.023	0.101	0.013
.	19.01.15-23.46.22-1-404162	325	42	42	12	0	10	512	39	39	0	0	NA	NA	NA	104	92	184	181	540	131	98	283	15	40	63	0.082	0.221	0.117
.	19.01.15-23.46.34-1-404184	31	1	1	0	0	0	0	0	0	0	0	NA	NA	NA	10	9	167	165	490	0	0	0	0	0	0	0	0	0
.	19.01.15-23.46.34-1-404185	97	7	7	1	0	1	458	6	6	0	0	NA	NA	NA	25	33	168	170	508	117	87	254	10	0	7	0.06	0	0.014
.	19.01.15-23.46.36-1-404188	64	2	2	1	0	1	437	1	1	0	0	NA	NA	NA	19	15	168	163	497	116	80	241	2	0	2	0.012	0	0.004
.	19.01.15-23.46.37-1-404190	177	14	14	4	0	4	465	11	11	0	0	NA	NA	NA	49	49	170	177	515	116	89	260	5	18	23	0.029	0.102	0.045
.	19.01.15-23.46.38-1-404192	297	19	19	7	0	6	511	18	18	0	0	NA	NA	NA	83	97	189	178	543	135	90	286	7	9	32	0.037	0.051	0.059
.	19.01.15-23.46.46-1-404197	33	1	1	0	0	0	0	0	0	0	0	NA	NA	NA	12	8	165	163	493	0	0	0	0	0	0	0	0	0
.	19.01.15-23.46.47-1-404199	86	5	5	0	0	0	441	4	4	0	0	NA	NA	NA	23	21	169	169	496	114	86	241	5	0	9	0.03	0	0.018
.	19.01.15-23.46.53-1-404203	65	2	2	1	0	1	438	1	1	0	0	NA	NA	NA	20	16	167	164	498	113	80	245	4	0	6	0.024	0	0.012
.	19.01.15-23.46.57-1-404204	37	1	1	1	0	1	0	0	0	0	0	NA	NA	NA	16	11	166	165	493	0	0	0	4	0	0	0.024	0	0
.	19.01.15-23.47.02-1-404205	235	9	9	1	0	0	482	7	7	0	0	NA	NA	NA	73	69	172	184	526	120	96	266	12	4	6	0.07	0.022	0.011
.	19.01.15-23.47.07-1-404206	39	1	1	0	0	0	0	0	0	0	0	NA	NA	NA	9	11	164	165	495	0	0	0	0	0	0	0	0	0
.	19.01.15-23.47.09-1-404207	85	8	8	3	0	3	453	7	7	0	0	NA	NA	NA	32	38	167	173	511	115	84	254	0	6	11	0	0.035	0.022
.	19.01.15-23.47.10-1-404208	271	74	74	16	0	11	475	71	71	0	0	NA	NA	NA	86	60	174	183	516	117	95	263	49	35	107	0.282	0.191	0.207
.	19.01.15-23.47.10-1-404212	148	10	10	3	0	3	472	8	8	0	0	NA	NA	NA	47	60	175	170	528	121	86	265	5	12	11	0.029	0.071	0.021
.	19.01.15-23.47.13-1-404217	36	1	1	0	0	0	0	0	0	0	0	NA	NA	NA	15	7	165	163	492	0	0	0	0	0	0	0	0	0
.	19.01.15-23.47.15-1-404218	125	5	5	1	0	1	455	4	4	0	0	NA	NA	NA	40	33	169	168	509	117	84	254	0	0	9	0	0	0.018
.	19.01.15-23.47.24-1-404234	381	70	70	23	0	21	519	58	58	0	0	NA	NA	NA	109	113	185	183	558	130	96	293	28	60	75	0.151	0.328	0.134
.	19.01.15-23.47.26-1-404239	33	1	1	0	0	0	0	0	0	0	0	NA	NA	NA	10	6	164	164	491	0	0	0	7	0	0	0.043	0	0
.	19.01.15-23.47.27-1-404240	32	1	1	0	0	0	0	0	0	0	0	NA	NA	NA	8	14	168	166	493	0	0	0	0	0	1	0	0	0.002
.	19.01.15-23.47.29-1-404241	59	3	3	0	0	0	444	2	2	0	0	NA	NA	NA	21	19	169	165	498	119	80	245	0	8	2	0	0.048	0.004
.	19.01.15-23.47.30-1-404243	31	1	1	0	0	0	0	0	0	0	0	NA	NA	NA	10	12	164	165	496	0	0	0	0	0	0	0	0	0
.	19.01.15-23.47.31-1-404244	33	1	1	0	0	0	0	0	0	0	0	NA	NA	NA	9	9	165	164	493	0	0	0	4	0	0	0.024	0	0
.	19.01.15-23.47.32-1-404247	143	16	16	2	0	2	456	15	15	0	0	NA	NA	NA	30	37	171	172	507	119	86	251	8	14	18	0.047	0.081	0.036
.	19.01.15-23.47.33-1-404248	146	14	14	4	0	4	462	13	13	0	0	NA	NA	NA	61	39	174	167	511	121	85	256	4	3	41	0.023	0.018	0.08
.	19.01.15-23.47.33-1-404250	64	2	2	0	0	0	440	0	0	0	0	NA	NA	NA	16	15	168	165	495	114	83	243	0	0	11	0	0	0.022
.	19.01.15-23.47.40-1-404258	204	22	22	5	0	5	486	20	20	0	0	NA	NA	NA	62	63	176	175	525	125	92	269	13	9	31	0.074	0.051	0.059
.	19.01.15-23.47.42-1-404261	66	5	5	2	0	2	446	4	4	0	0	NA	NA	NA	23	22	172	165	498	120	80	246	3	0	9	0.017	0	0.018
.	19.01.15-23.47.45-1-404262	114	6	6	2	0	2	447	4	4	0	0	NA	NA	NA	37	26	173	167	499	118	83	246	0	16	4	0	0.096	0.008
.	19.01.15-23.47.48-1-404266	33	1	1	0	0	0	0	0	0	0	0	NA	NA	NA	10	9	165	167	490	0	0	0	0	1	0	0	0.006	0
.	19.01.15-23.47.51-1-404268	64	3	3	0	0	0	447	2	2	0	0	NA	NA	NA	25	25	169	169	500	114	84	249	8	0	0	0.047	0	0
.	19.01.15-23.47.56-1-404269	85	3	3	1	0	1	443	2	2	0	0	NA	NA	NA	32	28	164	171	506	112	84	247	0	0	4	0	0	0.008
.	19.01.15-23.47.59-1-404270	62	2	2	0	0	0	397	1	1	0	0	NA	NA	NA	16	21	170	167	497	101	74	222	3	1	0	0.018	0.006	0
.	19.01.15-23.48.06-1-404272	94	5	5	1	0	1	454	4	4	0	0	NA	NA	NA	37	29	168	169	505	118	83	253	7	9	1	0.042	0.053	0.002
.	19.01.15-23.48.11-1-404276	114	14	14	0	0	0	448	13	13	0	0	NA	NA	NA	37	34	171	175	501	117	84	247	3	6	12	0.018	0.034	0.024
.	19.01.15-23.48.11-1-404277	37	1	1	1	0	1	0	0	0	0	0	NA	NA	NA	15	12	165	165	495	0	0	0	0	0	0	0	0	0
.	19.01.15-23.48.15-1-404278	34	1	1	0	0	0	0	0	0	0	0	NA	NA	NA	9	4	163	163	491	0	0	0	0	0	1	0	0	0.002
.	19.01.15-23.48.15-1-404279	112	16	16	4	0	2	456	15	15	0	0	NA	NA	NA	35	36	167	171	511	114	84	258	0	12	38	0	0.07	0.074
.	19.01.15-23.48.15-1-404280	167	17	17	4	0	2	460	13	13	0	0	NA	NA	NA	50	38	169	170	512	118	85	257	16	3	20	0.095	0.018	0.039
.	19.01.15-23.48.18-1-404281	122	8	8	2	0	2	461	5	5	0	0	NA	NA	NA	43	47	173	172	515	120	85	256	1	4	13	0.006	0.023	0.025
.	19.01.15-23.48.21-1-404284	321	19	19	7	0	7	503	18	18	0	0	NA	NA	NA	85	87	181	182	537	130	94	279	6	20	50	0.033	0.11	0.093
.	19.01.15-23.48.30-1-404301	56	2	2	1	0	1	0	1	1	0	0	NA	NA	NA	11	12	166	165	494	0	0	0	3	3	0	0.018	0.018	0
.	19.01.15-23.48.35-1-404306	123	7	7	1	0	1	460	6	6	0	0	NA	NA	NA	39	37	177	168	505	124	84	252	0	6	6	0	0.036	0.012
.	19.01.15-23.48.37-1-404310	88	4	4	1	0	1	454	3	3	0	0	NA	NA	NA	33	37	168	169	513	117	83	254	0	7	8	0	0.041	0.016
.	19.01.15-23.48.37-1-404311	173	16	16	4	0	3	470	13	13	0	0	NA	NA	NA	45	47	174	172	514	122	89	259	20	17	17	0.115	0.099	0.033
.	19.01.15-23.48.40-1-404316	121	7	7	2	0	2	452	6	6	0	0	NA	NA	NA	26	31	170	167	507	117	82	253	6	3	7	0.035	0.018	0.014
.	19.01.15-23.48.43-1-404317	175	14	14	2	0	1	475	13	13	0	0	NA	NA	NA	53	54	174	169	524	120	86	269	13	2	16	0.075	0.012	0.031
.	19.01.15-23.48.50-1-404322	92	6	6	0	0	0	452	4	4	0	0	NA	NA	NA	34	34	167	169	511	111	86	255	6	3	9	0.036	0.018	0.018
.	19.01.15-23.48.51-1-404323	64	2	2	0	0	0	445	1	1	0	0	NA	NA	NA	22	25	170	168	500	119	83	243	0	10	0	0	0.06	0
.	19.01.15-23.48.53-1-404324	127	12	12	2	0	2	454	10	10	0	0	NA	NA	NA	35	33	169	168	509	114	84	256	9	7	11	0.053	0.042	0.022
.	19.01.15-23.48.54-1-404325	172	18	18	3	0	3	464	17	17	0	0	NA	NA	NA	45	51	169	172	523	115	83	266	10	15	32	0.059	0.087	0.061
.	19.01.15-23.48.56-1-404326	227	16	16	2	0	2	490	14	14	0	0	NA	NA	NA	61	66	181	177	521	130	92	268	19	9	17	0.105	0.051	0.033
.	19.01.15-23.48.57-1-404328	64	3	3	1	0	1	451	2	2	0	0	NA	NA	NA	15	31	166	169	509	115	84	252	2	0	5	0.012	0	0.01
.	19.01.15-23.49.03-1-404329	34	1	1	0	0	0	0	0	0	0	0	NA	NA	NA	16	5	163	164	491	0	0	0	0	0	0	0	0	0
.	19.01.15-23.49.05-1-404330	64	3	3	0	0	0	446	2	2	0	0	NA	NA	NA	23	25	173	169	496	118	86	242	0	0	9	0	0	0.018
.	19.01.15-23.49.06-1-404331	34	1	1	0	0	0	0	0	0	0	0	NA	NA	NA	14	2	163	165	487	0	0	0	3	0	0	0.018	0	0
.	19.01.15-23.49.06-1-404332	66	3	3	0	0	0	440	2	2	0	0	NA	NA	NA	21	23	167	171	498	116	82	242	7	0	0	0.042	0	0
.	19.01.15-23.49.07-1-404333	33	1	1	0	0	0	0	0	0	0	0	NA	NA	NA	7	8	164	163	494	0	0	0	0	0	3	0	0	0.006
.	19.01.15-23.49.08-1-404334	143	12	12	0	0	0	455	11	11	0	0	NA	NA	NA	38	41	172	178	504	114	90	251	3	0	17	0.017	0	0.034
.	19.01.15-23.49.14-1-404342	274	37	37	9	0	7	503	33	33	0	0	NA	NA	NA	72	85	181	187	530	127	98	278	27	34	47	0.149	0.182	0.089
.	19.01.15-23.49.18-1-404343	36	1	1	0	0	0	0	0	0	0	0	NA	NA	NA	7	7	166	164	490	0	0	0	0	0	0	0	0	0
.	19.01.15-23.49.18-1-404344	121	12	12	3	0	3	465	11	11	0	0	NA	NA	NA	38	36	172	170	507	121	86	258	18	14	10	0.105	0.082	0.02
.	19.01.15-23.49.18-1-404345	61	2	2	0	0	0	99	1	1	0	0	NA	NA	NA	14	16	165	164	500	24	17	58	0	0	2	0	0	0.004
.	19.01.15-23.49.21-1-404347	448	82	82	21	0	17	525	77	77	0	0	NA	NA	NA	117	110	180	180	563	129	97	299	27	68	91	0.15	0.378	0.162
.	19.01.15-23.49.25-1-404363	61	2	2	0	0	0	444	1	1	0	0	NA	NA	NA	20	22	167	169	499	115	82	247	0	2	1	0	0.012	0.002
.	19.01.15-23.49.28-1-404368	261	19	19	4	0	3	496	17	17	0	0	NA	NA	NA	89	73	181	177	528	128	91	277	19	6	28	0.105	0.034	0.053
.	19.01.15-23.49.33-1-404373	124	8	8	1	0	0	457	6	6	0	0	NA	NA	NA	50	36	168	168	513	114	84	259	0	22	9	0	0.131	0.018
.	19.01.15-23.49.36-1-404377	57	2	2	0	0	0	444	1	1	0	0	NA	NA	NA	25	18	167	165	499	117	82	245	6	0	2	0.036	0	0.004
.	19.01.15-23.49.36-1-404378	324	58	58	14	0	13	494	53	53	0	0	NA	NA	NA	82	72	174	176	535	121	92	281	29	39	72	0.167	0.222	0.135
.	19.01.15-23.49.40-1-404383	94	3	3	1	0	1	454	2	2	0	0	NA	NA	NA	29	32	170	171	504	119	84	251	6	0	6	0.035	0	0.012
.	19.01.15-23.49.40-1-404384	317	38	38	11	0	9	509	35	35	0	0	NA	NA	NA	98	93	182	178	546	129	92	288	15	28	64	0.082	0.157	0.117
.	19.01.15-23.49.47-1-404387	151	16	16	3	0	2	469	14	14	0	0	NA	NA	NA	58	49	173	171	518	122	88	259	3	7	25	0.017	0.041	0.048
.	19.01.15-23.49.55-1-404391	260	28	28	3	0	2	504	25	25	0	0	NA	NA	NA	79	83	183	172	541	130	88	286	21	27	50	0.115	0.157	0.092
.	19.01.15-23.49.56-1-404392	182	9	9	4	0	4	471	8	8	0	0	NA	NA	NA	50	54	173	173	521	121	88	262	5	9	15	0.029	0.052	0.029
.	19.01.15-23.50.00-1-404393	152	12	12	4	0	4	474	10	10	0	0	NA	NA	NA	41	52	169	176	520	120	91	263	3	5	34	0.018	0.028	0.065
.	19.01.15-23.50.11-1-404401	116	4	4	1	0	1	458	2	2	0	0	NA	NA	NA	37	39	173	167	512	119	81	258	6	8	7	0.035	0.048	0.014
.	19.01.15-23.50.16-1-404403	94	3	3	1	0	1	456	2	2	0	0	NA	NA	NA	44	36	170	169	510	118	83	255	0	0	12	0	0	0.024
.	19.01.15-23.50.19-1-404404	320	32	32	6	0	5	504	29	29	0	0	NA	NA	NA	102	85	181	184	533	129	99	276	22	32	29	0.122	0.174	0.054
.	19.01.15-23.50.22-1-404424	65	5	5	1	0	1	440	4	4	0	0	NA	NA	NA	22	21	168	166	500	114	81	245	0	13	1	0	0.078	0.002
.	19.01.15-23.50.24-1-404425	90	9	9	0	0	0	447	5	5	0	0	NA	NA	NA	38	38	175	171	505	118	84	245	10	12	3	0.057	0.07	0.006
.	19.01.15-23.50.31-1-404429	125	12	12	4	0	3	467	9	9	0	0	NA	NA	NA	42	48	176	174	511	121	89	257	9	20	21	0.051	0.115	0.041
.	19.01.15-23.50.33-1-404431	33	1	1	0	0	0	0	0	0	0	0	NA	NA	NA	14	11	165	164	495	0	0	0	0	0	2	0	0	0.004
.	19.01.15-23.50.36-1-404436	62	2	2	0	0	0	201	0	0	0	0	NA	NA	NA	22	13	167	166	493	53	39	109	0	0	1	0	0	0.002
.	19.01.15-23.50.38-1-404438	158	7	7	1	0	1	470	6	6	0	0	NA	NA	NA	48	53	175	172	519	124	85	261	4	3	9	0.023	0.017	0.017
.	19.01.15-23.50.38-1-404440	60	2	2	1	0	1	150	1	1	0	0	NA	NA	NA	25	14	167	169	491	39	29	82	0	2	0	0	0.012	0
.	19.01.15-23.50.42-1-404444	85	7	7	1	0	1	448	6	6	0	0	NA	NA	NA	35	32	169	171	505	117	84	247	1	1	11	0.006	0.006	0.022
.	19.01.15-23.50.46-1-404445	31	1	1	0	0	0	0	0	0	0	0	NA	NA	NA	8	6	163	164	492	0	0	0	0	1	0	0	0.006	0
.	19.01.15-23.50.47-1-404448	236	61	61	14	0	13	490	57	57	0	0	NA	NA	NA	71	73	174	173	539	122	90	278	42	40	91	0.241	0.231	0.169
.	19.01.15-23.50.47-1-404449	126	6	6	0	0	0	463	5	5	0	0	NA	NA	NA	41	53	174	173	519	119	86	258	2	0	12	0.011	0	0.023
.	19.01.15-23.50.48-1-404451	91	6	6	2	0	1	456	5	5	0	0	NA	NA	NA	28	46	172	173	514	115	87	254	6	4	6	0.035	0.023	0.012
.	19.01.15-23.50.56-1-404453	66	3	3	2	0	2	444	2	2	0	0	NA	NA	NA	32	29	169	169	504	116	83	245	0	4	7	0	0.024	0.014
.	19.01.15-23.50.57-1-404454	178	37	37	8	0	7	474	33	33	0	0	NA	NA	NA	68	63	178	181	517	121	95	258	32	6	42	0.18	0.033	0.081
.	19.01.15-23.50.58-1-404455	122	5	5	0	0	0	460	4	4	0	0	NA	NA	NA	43	43	171	172	513	118	87	255	0	3	4	0	0.017	0.008
.	19.01.15-23.51.04-1-404457	153	10	10	1	0	1	465	9	9	0	0	NA	NA	NA	42	51	175	176	513	120	88	257	16	0	11	0.091	0	0.021
.	19.01.15-23.51.05-1-404458	36	1	1	0	0	0	0	0	0	0	0	NA	NA	NA	13	11	168	165	491	0	0	0	0	0	1	0	0	0.002
.	19.01.15-23.51.07-1-404459	31	1	1	1	0	1	0	0	0	0	0	NA	NA	NA	8	8	164	167	490	0	0	0	0	0	3	0	0	0.006
.	19.01.15-23.51.09-1-404460	234	26	26	4	0	1	472	24	24	0	0	NA	NA	NA	70	53	175	173	518	120	87	265	9	19	35	0.051	0.11	0.068
.	19.01.15-23.51.09-1-404461	119	12	12	2	0	2	462	10	10	0	0	NA	NA	NA	48	40	174	168	511	119	82	261	4	16	12	0.023	0.095	0.023
.	19.01.15-23.51.09-1-404462	89	3	3	0	0	0	446	2	2	0	0	NA	NA	NA	23	24	168	167	502	116	81	249	4	0	3	0.024	0	0.006
.	19.01.15-23.51.10-1-404466	262	21	21	9	0	8	493	17	17	0	0	NA	NA	NA	73	87	184	174	542	129	87	277	17	8	23	0.092	0.046	0.042
.	19.01.15-23.51.15-1-404471	239	37	37	6	0	5	462	33	33	0	0	NA	NA	NA	79	53	170	177	519	114	86	262	39	35	30	0.229	0.198	0.058
.	19.01.15-23.51.29-1-404492	125	11	11	3	0	3	458	8	8	0	0	NA	NA	NA	38	39	171	173	508	119	87	252	1	11	14	0.006	0.064	0.028
.	19.01.15-23.51.29-1-404493	172	22	22	6	0	5	468	20	20	0	0	NA	NA	NA	57	53	173	168	525	121	82	265	15	19	29	0.087	0.113	0.055
.	19.01.15-23.51.49-1-404510	121	6	6	1	0	1	448	4	4	0	0	NA	NA	NA	54	30	170	167	506	117	83	248	0	5	12	0	0.03	0.024
.	19.01.15-23.51.55-1-404512	35	1	1	0	0	0	0	0	0	0	0	NA	NA	NA	8	19	170	167	495	0	0	0	0	0	0	0	0	0
.	19.01.15-23.51.56-1-404513	178	21	21	5	0	4	464	19	19	0	0	NA	NA	NA	55	54	171	175	521	115	89	260	18	15	34	0.105	0.086	0.065
.	19.01.15-23.51.57-1-404514	92	3	3	0	0	0	446	2	2	0	0	NA	NA	NA	28	29	172	168	502	116	83	247	0	7	6	0	0.042	0.012
.	19.01.15-23.52.00-1-404515	36	1	1	0	0	0	0	0	0	0	0	NA	NA	NA	9	4	165	165	487	0	0	0	0	0	3	0	0	0.006
.	19.01.15-23.52.00-1-404516	126	13	13	5	0	5	460	10	10	0	0	NA	NA	NA	39	40	172	177	504	121	91	248	5	0	29	0.029	0	0.058
.	19.01.15-23.52.03-1-404517	35	1	1	1	0	1	0	0	0	0	0	NA	NA	NA	12	5	163	164	491	0	0	0	0	0	2	0	0	0.004
.	19.01.15-23.52.05-1-404518	157	11	11	3	0	2	471	10	10	0	0	NA	NA	NA	40	50	172	176	515	119	91	261	9	14	19	0.052	0.08	0.037
.	19.01.15-23.52.05-1-404519	91	3	3	0	0	0	455	2	2	0	0	NA	NA	NA	23	28	171	166	504	120	82	253	0	5	1	0	0.03	0.002
.	19.01.15-23.52.08-1-404520	65	2	2	1	0	0	447	1	1	0	0	NA	NA	NA	34	25	169	166	503	114	81	252	1	0	3	0.006	0	0.006
.	19.01.15-23.52.09-1-404521	64	2	2	1	0	1	352	1	1	0	0	NA	NA	NA	17	17	166	165	499	89	64	199	0	0	3	0	0	0.006
.	19.01.15-23.52.16-1-404525	90	4	4	1	0	1	457	3	3	0	0	NA	NA	NA	42	41	171	169	514	118	83	256	0	0	9	0	0	0.018
.	19.01.15-23.52.16-1-404526	37	1	1	0	0	0	0	0	0	0	0	NA	NA	NA	7	15	166	166	496	0	0	0	0	0	1	0	0	0.002
.	19.01.15-23.52.19-1-404527	174	61	61	12	0	10	461	55	55	0	0	NA	NA	NA	61	56	168	171	530	113	82	266	49	46	51	0.292	0.269	0.096
.	19.01.15-23.52.19-1-404528	124	12	12	7	0	7	466	9	9	0	0	NA	NA	NA	38	44	177	167	513	122	83	261	1	7	20	0.006	0.042	0.039
.	19.01.15-23.52.20-1-404529	88	3	3	1	0	1	449	2	2	0	0	NA	NA	NA	29	35	173	172	503	119	83	247	0	6	0	0	0.035	0
.	19.01.15-23.52.20-1-404534	36	1	1	1	0	1	0	0	0	0	0	NA	NA	NA	11	5	165	163	490	0	0	0	0	1	0	0	0.006	0
.	19.01.15-23.52.22-1-404535	90	5	5	1	0	1	454	4	4	0	0	NA	NA	NA	31	33	172	170	504	120	85	249	0	9	9	0	0.053	0.018
.	19.01.15-23.52.23-1-404551	119	17	17	4	0	3	449	13	13	0	0	NA	NA	NA	39	25	169	168	501	119	83	247	0	13	18	0	0.077	0.036
.	19.01.15-23.52.31-1-404553	148	7	7	4	0	4	456	5	5	0	0	NA	NA	NA	47	42	169	175	511	115	89	252	4	5	11	0.024	0.029	0.022
.	19.01.15-23.52.33-1-404558	37	1	1	1	0	1	0	0	0	0	0	NA	NA	NA	12	13	164	164	498	0	0	0	0	0	1	0	0	0.002
.	19.01.15-23.52.44-1-404567	66	3	3	1	0	1	442	2	2	0	0	NA	NA	NA	26	21	166	166	502	114	82	246	9	0	6	0.054	0	0.012
.	19.01.15-23.52.44-1-404568	37	1	1	1	0	1	0	0	0	0	0	NA	NA	NA	9	8	163	165	493	0	0	0	0	0	0	0	0	0
.	19.01.15-23.52.46-1-404570	94	6	6	1	0	1	448	5	5	0	0	NA	NA	NA	29	27	172	166	502	120	79	249	0	8	9	0	0.048	0.018
.	19.01.15-23.52.46-1-404571	36	1	1	1	0	1	0	0	0	0	0	NA	NA	NA	12	6	165	163	491	0	0	0	0	0	0	0	0	0
.	19.01.15-23.52.46-1-404573	61	3	3	0	0	0	436	2	2	0	0	NA	NA	NA	29	13	164	166	496	111	82	243	0	9	2	0	0.054	0.004
.	19.01.15-23.52.56-1-404576	94	4	4	1	0	1	450	3	3	0	0	NA	NA	NA	24	27	168	169	503	117	84	249	0	3	8	0	0.018	0.016
.	19.01.15-23.52.56-1-404577	335	106	106	25	0	22	524	96	96	0	0	NA	NA	NA	84	110	185	181	557	134	96	294	44	81	141	0.238	0.448	0.253
.	19.01.15-23.53.07-1-404590	322	30	30	8	0	7	512	25	25	0	0	NA	NA	NA	95	98	182	181	548	129	96	287	32	19	40	0.176	0.105	0.073
.	19.01.15-23.53.08-1-404591	63	2	2	0	0	0	443	1	1	0	0	NA	NA	NA	28	27	171	167	502	118	82	243	0	3	3	0	0.018	0.006
.	19.01.15-23.53.09-1-404592	64	3	3	1	0	1	441	2	2	0	0	NA	NA	NA	27	26	168	167	504	114	81	246	0	0	8	0	0	0.016
.	19.01.15-23.53.14-1-404596	156	10	10	0	0	0	464	9	9	0	0	NA	NA	NA	36	47	167	175	518	113	91	260	7	8	8	0.042	0.046	0.015
.	19.01.15-23.53.25-1-404616	157	17	17	8	0	7	456	15	15	0	0	NA	NA	NA	62	40	168	172	513	114	87	255	7	0	43	0.042	0	0.084
.	19.01.15-23.53.33-1-404625	151	13	13	4	0	4	465	11	11	0	0	NA	NA	NA	39	46	176	169	514	121	86	258	5	17	17	0.028	0.101	0.033
.	19.01.15-23.53.34-1-404627	32	1	1	0	0	0	0	0	0	0	0	NA	NA	NA	6	6	166	164	489	0	0	0	0	0	0	0	0	0
.	19.01.15-23.53.37-1-404631	91	4	4	1	0	1	442	3	3	0	0	NA	NA	NA	21	21	167	166	501	115	82	245	7	0	4	0.042	0	0.008
.	19.01.15-23.53.38-1-404632	38	1	1	0	0	0	0	0	0	0	0	NA	NA	NA	11	12	163	165	497	0	0	0	0	0	2	0	0	0.004
.	19.01.15-23.53.42-1-404637	32	1	1	0	0	0	0	0	0	0	0	NA	NA	NA	15	9	164	165	493	0	0	0	2	0	0	0.012	0	0
.	19.01.15-23.53.42-1-404638	97	4	4	1	0	1	444	3	3	0	0	NA	NA	NA	17	24	165	167	505	112	81	251	8	5	0	0.048	0.03	0
.	19.01.15-23.53.55-1-404643	553	55	55	16	0	14	571	52	52	0	0	NA	NA	NA	148	159	190	199	583	136	114	321	29	38	95	0.153	0.191	0.163
.	19.01.15-23.53.59-1-404645	121	10	10	3	0	2	460	8	8	0	0	NA	NA	NA	30	37	167	170	513	115	87	258	5	14	2	0.03	0.082	0.004
.	19.01.15-23.54.02-1-404646	149	9	9	3	0	3	460	7	7	0	0	NA	NA	NA	42	46	168	175	516	112	89	259	9	7	13	0.054	0.04	0.025
.	19.01.15-23.54.19-1-404650	61	3	3	0	0	0	301	2	2	0	0	NA	NA	NA	18	18	168	166	497	78	57	166	0	1	3	0	0.006	0.006
.	19.01.15-23.54.20-1-404651	147	29	29	7	0	6	466	26	26	0	0	NA	NA	NA	48	50	174	174	515	119	89	258	11	19	39	0.063	0.109	0.076
.	19.01.15-23.54.37-1-404676	95	5	5	3	0	3	448	4	4	0	0	NA	NA	NA	32	30	168	169	506	114	84	250	0	0	18	0	0	0.036
.	19.01.15-23.54.42-1-404681	181	12	12	1	0	1	485	10	10	0	0	NA	NA	NA	51	65	171	176	531	119	90	276	18	3	19	0.105	0.017	0.036
.	19.01.15-23.54.44-1-404682	202	31	31	7	0	6	469	29	29	0	0	NA	NA	NA	57	45	177	169	512	124	85	260	18	27	28	0.102	0.16	0.055
.	19.01.15-23.54.59-1-404687	33	1	1	0	0	0	0	0	0	0	0	NA	NA	NA	7	3	163	165	488	0	0	0	0	0	1	0	0	0.002
.	19.01.15-23.55.00-1-404688	90	5	5	4	0	3	451	4	4	0	0	NA	NA	NA	32	31	166	169	509	111	84	256	9	14	0	0.054	0.083	0
.	19.01.15-23.55.02-1-404689	67	2	2	0	0	0	250	1	1	0	0	NA	NA	NA	19	19	164	168	500	63	42	145	0	2	1	0	0.012	0.002
.	19.01.15-23.55.10-1-404690	117	6	6	4	0	3	462	5	5	0	0	NA	NA	NA	36	39	169	171	512	117	83	262	6	5	9	0.036	0.029	0.018
.	19.01.15-23.55.13-1-404695	174	18	18	4	0	2	463	16	16	0	0	NA	NA	NA	53	47	171	175	514	117	88	258	6	9	26	0.035	0.051	0.051
.	19.01.15-23.55.24-1-404715	123	6	6	1	0	1	450	5	5	0	0	NA	NA	NA	48	39	174	168	510	119	78	253	9	3	4	0.052	0.018	0.008
.	19.01.15-23.55.24-1-404716	123	8	8	1	0	0	454	7	7	0	0	NA	NA	NA	42	38	171	170	510	119	86	249	8	7	11	0.047	0.041	0.022
.	19.01.15-23.55.27-1-404717	62	2	2	0	0	0	201	1	1	0	0	NA	NA	NA	20	18	166	166	499	51	40	110	2	0	3	0.012	0	0.006
.	19.01.15-23.55.36-1-404730	117	9	9	2	0	1	464	8	8	0	0	NA	NA	NA	38	45	172	174	512	119	92	253	0	5	14	0	0.029	0.027
.	19.01.15-23.55.37-1-404732	194	14	14	6	0	4	483	11	11	0	0	NA	NA	NA	43	64	179	178	520	126	93	264	7	5	28	0.039	0.028	0.054
.	19.01.15-23.55.41-1-404737	204	26	26	9	0	7	475	22	22	0	0	NA	NA	NA	52	58	174	172	525	122	85	268	19	33	36	0.109	0.192	0.069
.	19.01.15-23.55.42-1-404738	34	1	1	0	0	0	0	0	0	0	0	NA	NA	NA	10	3	163	163	490	0	0	0	0	0	2	0	0	0.004
.	19.01.15-23.55.42-1-404739	400	41	41	10	0	7	513	34	34	0	0	NA	NA	NA	105	103	191	178	547	136	91	286	24	22	64	0.126	0.124	0.117
.	19.01.15-23.55.46-1-404740	324	56	56	18	0	13	499	49	49	0	0	NA	NA	NA	78	83	186	178	532	130	92	277	47	29	97	0.253	0.163	0.182
.	19.01.15-23.55.46-1-404743	177	9	9	1	0	1	479	8	8	0	0	NA	NA	NA	61	60	174	178	521	120	93	266	4	6	13	0.023	0.034	0.025
.	19.01.15-23.55.56-1-404746	89	3	3	0	0	0	436	2	2	0	0	NA	NA	NA	28	18	164	167	500	112	82	242	0	0	3	0	0	0.006
.	19.01.15-23.56.01-1-404747	267	24	24	10	0	8	484	20	20	0	0	NA	NA	NA	76	66	177	176	526	125	89	270	10	22	27	0.056	0.125	0.051
.	19.01.15-23.56.05-1-404748	63	4	4	2	0	2	445	3	3	0	0	NA	NA	NA	26	27	172	169	499	117	83	245	0	0	10	0	0	0.02
.	19.01.15-23.56.07-1-404749	274	24	24	3	0	3	512	21	21	0	0	NA	NA	NA	89	92	184	182	539	131	98	283	12	13	40	0.065	0.071	0.074
.	19.01.15-23.56.09-1-404750	118	7	7	1	0	1	468	5	5	0	0	NA	NA	NA	27	55	171	174	523	119	87	262	2	6	12	0.012	0.034	0.023
.	19.01.15-23.56.17-1-404754	152	5	5	0	0	0	452	4	4	0	0	NA	NA	NA	51	35	166	168	514	112	83	257	0	4	12	0	0.024	0.023
.	19.01.15-23.56.19-1-404755	121	13	13	1	0	1	460	12	12	0	0	NA	NA	NA	37	33	169	174	503	116	91	253	1	5	17	0.006	0.029	0.034
.	19.01.15-23.56.23-1-404775	118	8	8	2	0	2	454	6	6	0	0	NA	NA	NA	27	30	168	170	505	117	86	251	6	0	13	0.036	0	0.026
.	19.01.15-23.56.30-1-404778	216	23	23	8	0	7	472	20	20	0	0	NA	NA	NA	66	56	179	172	518	122	88	262	20	13	26	0.112	0.076	0.05
.	19.01.15-23.56.36-1-404785	373	34	34	8	0	8	521	29	29	0	0	NA	NA	NA	106	104	181	182	554	128	97	296	17	18	55	0.094	0.099	0.099
.	19.01.15-23.56.40-1-404790	59	2	2	0	0	0	438	1	1	0	0	NA	NA	NA	25	18	165	167	499	112	83	243	5	0	3	0.03	0	0.006
.	19.01.15-23.56.40-1-404791	300	28	28	5	0	3	500	25	25	0	0	NA	NA	NA	86	84	182	177	538	127	95	278	18	9	36	0.099	0.051	0.067
.	19.01.15-23.56.41-1-404793	140	24	24	4	0	3	467	20	20	0	0	NA	NA	NA	40	43	169	171	516	116	88	263	2	15	58	0.012	0.088	0.112
.	19.01.15-23.56.51-1-404799	245	61	61	16	0	11	479	54	54	0	0	NA	NA	NA	80	57	175	172	523	122	87	270	38	66	49	0.217	0.384	0.094
.	19.01.15-23.56.51-1-404800	85	4	4	0	0	0	443	2	2	0	0	NA	NA	NA	22	21	168	167	499	113	82	248	12	0	2	0.071	0	0.004
.	19.01.15-23.56.55-1-404801	35	1	1	0	0	0	0	0	0	0	0	NA	NA	NA	11	8	164	164	493	0	0	0	0	1	0	0	0.006	0
.	19.01.15-23.56.57-1-404802	149	14	14	1	0	1	462	10	10	0	0	NA	NA	NA	45	42	172	171	512	119	87	256	7	4	10	0.041	0.023	0.02
.	19.01.15-23.56.59-1-404803	241	40	40	7	0	5	505	33	33	0	0	NA	NA	NA	73	89	178	181	543	124	95	286	25	28	69	0.14	0.155	0.127
.	19.01.15-23.57.02-1-404804	94	5	5	1	0	1	448	4	4	0	0	NA	NA	NA	38	29	170	166	506	115	82	251	3	1	9	0.018	0.006	0.018
.	19.01.15-23.57.07-1-404805	288	78	78	16	0	12	509	75	75	0	0	NA	NA	NA	75	94	173	183	551	122	97	290	45	54	125	0.26	0.295	0.227
.	19.01.15-23.57.25-1-404828	35	1	1	0	0	0	0	0	0	0	0	NA	NA	NA	16	13	164	168	494	0	0	0	0	0	3	0	0	0.006
.	19.01.15-23.57.28-1-404829	294	38	38	15	0	11	506	35	35	0	0	NA	NA	NA	82	93	183	182	541	131	96	279	28	33	37	0.153	0.181	0.068
.	19.01.15-23.57.28-1-404830	203	14	14	5	0	2	483	13	13	0	0	NA	NA	NA	59	59	175	176	521	124	88	271	5	22	29	0.029	0.125	0.056
.	19.01.15-23.57.29-1-404832	91	4	4	1	0	0	449	3	3	0	0	NA	NA	NA	25	29	168	170	504	116	84	249	0	2	8	0	0.012	0.016
.	19.01.15-23.57.32-1-404838	117	10	10	2	0	1	467	8	8	0	0	NA	NA	NA	38	47	170	176	514	120	87	260	3	3	16	0.018	0.017	0.031
.	19.01.15-23.57.33-1-404841	232	27	27	6	0	4	480	24	24	0	0	NA	NA	NA	61	63	172	177	527	122	89	269	11	36	33	0.064	0.203	0.063
.	19.01.15-23.57.43-1-404851	172	6	6	1	0	1	476	5	5	0	0	NA	NA	NA	44	60	179	180	514	126	92	258	3	0	12	0.017	0	0.023
.	19.01.15-23.57.52-1-404856	118	9	9	3	0	2	450	8	8	0	0	NA	NA	NA	46	30	171	169	503	117	84	249	14	5	11	0.082	0.03	0.022
.	19.01.15-23.57.57-1-404857	35	1	1	0	0	0	0	0	0	0	0	NA	NA	NA	11	14	168	165	494	0	0	0	0	2	0	0	0.012	0
.	19.01.15-23.58.01-1-404858	334	68	68	15	0	10	505	59	59	0	0	NA	NA	NA	88	90	188	183	532	134	97	274	33	49	113	0.176	0.268	0.212
.	19.01.15-23.58.01-1-404859	230	25	25	4	0	3	485	22	22	0	0	NA	NA	NA	66	70	179	175	529	125	89	271	7	43	29	0.039	0.246	0.055
.	19.01.15-23.58.07-1-404861	33	1	1	1	0	1	0	0	0	0	0	NA	NA	NA	11	7	165	163	492	0	0	0	1	0	0	0.006	0	0
.	19.01.15-23.58.10-1-404866	142	10	10	2	0	2	457	9	9	0	0	NA	NA	NA	60	37	170	171	509	117	85	255	15	8	4	0.088	0.047	0.008
.	19.01.15-23.58.13-1-404884	152	16	16	3	0	3	463	15	15	0	0	NA	NA	NA	48	48	170	175	516	116	88	259	7	0	24	0.041	0	0.047
.	19.01.15-23.58.18-1-404885	384	29	29	6	0	5	522	27	27	0	0	NA	NA	NA	102	110	180	194	549	124	106	292	1	28	50	0.006	0.144	0.091
.	19.01.15-23.58.19-1-404888	31	1	1	0	0	0	0	0	0	0	0	NA	NA	NA	10	8	165	167	489	0	0	0	0	0	1	0	0	0.002
.	19.01.15-23.58.20-1-404889	150	6	6	1	0	1	464	5	5	0	0	NA	NA	NA	34	45	177	171	510	122	87	255	2	2	5	0.011	0.012	0.01
.	19.01.15-23.58.22-1-404890	65	4	4	2	0	1	441	3	3	0	0	NA	NA	NA	25	23	167	167	502	113	82	246	0	7	8	0	0.042	0.016
.	19.01.15-23.58.31-1-404908	30	1	1	0	0	0	0	0	0	0	0	NA	NA	NA	10	9	164	165	493	0	0	0	0	0	0	0	0	0
.	19.01.15-23.58.33-1-404911	116	10	10	3	0	3	446	9	9	0	0	NA	NA	NA	28	25	168	168	502	116	82	248	1	1	14	0.006	0.006	0.028
.	19.01.15-23.58.35-1-404914	373	29	29	8	0	4	518	24	24	0	0	NA	NA	NA	98	98	190	184	537	136	102	280	10	39	38	0.053	0.212	0.071
.	19.01.15-23.58.37-1-404917	35	1	1	0	0	0	0	0	0	0	0	NA	NA	NA	10	11	165	163	496	0	0	0	0	0	2	0	0	0.004
.	19.01.15-23.58.42-1-404923	144	14	14	4	0	4	462	13	13	0	0	NA	NA	NA	40	48	170	171	520	117	84	261	0	6	22	0	0.035	0.042
.	19.01.15-23.58.47-1-404924	183	7	7	1	0	1	467	6	6	0	0	NA	NA	NA	56	47	172	170	518	117	88	262	2	0	11	0.012	0	0.021
.	19.01.15-23.58.49-1-404929	89	6	6	1	0	1	446	5	5	0	0	NA	NA	NA	21	25	165	171	502	114	82	250	1	1	13	0.006	0.006	0.026
.	19.01.15-23.58.54-1-404930	121	8	8	2	0	2	463	7	7	0	0	NA	NA	NA	40	42	171	169	515	117	85	261	3	2	11	0.018	0.012	0.021
.	19.01.15-23.59.10-1-404935	151	7	7	3	0	3	466	6	6	0	0	NA	NA	NA	46	43	170	167	519	117	85	264	0	6	9	0	0.036	0.017
.	19.01.15-23.59.10-1-404936	248	22	22	1	0	1	489	20	20	0	0	NA	NA	NA	66	74	181	182	524	127	97	265	9	5	27	0.05	0.027	0.052
.	19.01.15-23.59.14-1-404937	33	1	1	0	0	0	0	0	0	0	0	NA	NA	NA	7	12	163	167	495	0	0	0	0	0	1	0	0	0.002
.	19.01.15-23.59.15-1-404938	311	27	27	8	0	6	495	26	26	0	0	NA	NA	NA	97	80	175	184	534	121	97	277	16	24	35	0.091	0.13	0.066
.	19.01.15-23.59.17-1-404939	31	1	1	0	0	0	0	0	0	0	0	NA	NA	NA	6	9	165	164	493	0	0	0	0	0	1	0	0	0.002
.	19.01.15-23.59.17-1-404940	63	2	2	1	0	1	442	0	0	0	0	NA	NA	NA	17	22	167	168	500	115	81	246	3	0	0	0.018	0	0
.	19.01.15-23.59.19-1-404945	121	10	10	2	0	2	452	9	9	0	0	NA	NA	NA	46	33	172	169	505	119	84	249	7	7	14	0.041	0.041	0.028
.	19.01.15-23.59.21-1-404947	91	6	6	1	0	1	436	5	5	0	0	NA	NA	NA	32	21	165	168	501	108	80	248	1	1	10	0.006	0.006	0.02
.	19.01.15-23.59.27-1-404963	273	20	20	4	0	4	502	17	17	0	0	NA	NA	NA	75	87	188	178	534	133	92	277	14	13	34	0.074	0.073	0.064
.	19.01.15-23.59.39-1-404978	91	4	4	2	0	2	455	3	3	0	0	NA	NA	NA	34	32	171	170	504	119	84	252	0	2	4	0	0.012	0.008
.	19.01.15-23.59.46-1-404983	32	1	1	0	0	0	0	0	0	0	0	NA	NA	NA	6	4	164	163	490	0	0	0	0	0	0	0	0	0
.	19.01.15-23.59.48-1-404985	32	1	1	0	0	0	0	0	0	0	0	NA	NA	NA	9	3	164	164	488	0	0	0	0	0	1	0	0	0.002
.	19.01.15-23.59.51-1-404987	485	76	76	16	0	11	530	67	67	0	0	NA	NA	NA	108	116	187	193	549	136	103	291	57	62	102	0.305	0.321	0.186
.	19.01.15-23.59.52-1-404988	118	8	8	2	0	2	455	6	6	0	0	NA	NA	NA	33	37	171	175	504	115	87	253	20	4	8	0.117	0.023	0.016
.	19.01.15-23.59.52-1-404989	61	3	3	0	0	0	250	2	2	0	0	NA	NA	NA	23	17	170	164	496	67	45	138	0	2	0	0	0.012	0
.	19.01.15-23.59.52-1-404990	58	2	2	1	0	1	445	1	1	0	0	NA	NA	NA	25	25	166	176	496	112	88	245	2	0	3	0.012	0	0.006
.	19.01.15-23.59.53-1-404991	58	2	2	1	0	1	150	1	1	0	0	NA	NA	NA	19	30	170	169	504	36	31	83	2	1	0	0.012	0.006	0
.	19.01.16-00.00.02-1-404996	126	9	9	2	0	2	457	7	7	0	0	NA	NA	NA	35	42	171	170	514	117	83	257	7	4	12	0.041	0.024	0.023
.	19.01.16-00.00.02-1-404997	122	7	7	2	0	1	464	5	5	0	0	NA	NA	NA	42	41	172	173	509	120	91	253	4	3	13	0.023	0.017	0.026
.	19.01.16-00.00.04-1-404998	93	4	4	3	0	3	449	3	3	0	0	NA	NA	NA	23	33	171	167	508	115	84	250	0	0	12	0	0	0.024
.	19.01.16-00.00.04-1-404999	92	6	6	0	0	0	445	5	5	0	0	NA	NA	NA	28	28	170	165	506	118	77	250	7	0	10	0.041	0	0.02
.	19.01.16-00.00.06-1-405000	268	63	63	11	0	8	498	60	60	0	0	NA	NA	NA	95	79	181	179	532	125	96	277	40	29	81	0.221	0.162	0.152
.	19.01.16-00.00.07-1-405001	143	5	5	2	0	1	458	4	4	0	0	NA	NA	NA	41	42	171	174	510	119	85	254	6	2	11	0.035	0.011	0.022
.	19.01.16-00.00.17-1-405006	33	1	1	1	0	1	0	0	0	0	0	NA	NA	NA	10	13	166	166	494	0	0	0	0	0	1	0	0	0.002
.	19.01.16-00.00.17-1-405007	109	8	8	2	0	2	465	6	6	0	0	NA	NA	NA	25	43	171	176	509	119	89	257	5	2	3	0.029	0.011	0.006
.	19.01.16-00.00.20-1-405012	35	1	1	0	0	0	0	0	0	0	0	NA	NA	NA	13	9	168	163	491	0	0	0	0	0	2	0	0	0.004
.	19.01.16-00.00.21-1-405013	31	1	1	0	0	0	0	0	0	0	0	NA	NA	NA	12	7	163	165	492	0	0	0	0	0	1	0	0	0.002
.	19.01.16-00.00.21-1-405014	32	1	1	0	0	0	0	0	0	0	0	NA	NA	NA	12	10	165	165	493	0	0	0	1	0	0	0.006	0	0
.	19.01.16-00.00.22-1-405015	269	26	26	7	0	7	501	21	21	0	0	NA	NA	NA	85	86	182	177	540	128	90	283	12	38	28	0.066	0.215	0.052
.	19.01.16-00.00.23-1-405031	63	2	2	1	0	1	444	1	1	0	0	NA	NA	NA	27	24	167	170	500	114	82	248	0	3	5	0	0.018	0.01
.	19.01.16-00.00.24-1-405032	205	26	26	10	0	8	484	24	24	0	0	NA	NA	NA	58	65	175	177	526	122	92	270	25	29	44	0.143	0.164	0.084
.	19.01.16-00.00.24-1-405033	175	8	8	3	0	2	473	7	7	0	0	NA	NA	NA	38	51	175	176	513	123	89	261	10	15	7	0.057	0.085	0.014
.	19.01.16-00.00.24-1-405034	32	1	1	1	0	1	0	0	0	0	0	NA	NA	NA	3	10	167	164	492	0	0	0	0	0	1	0	0	0.002
.	19.01.16-00.00.27-1-405035	96	13	13	3	0	3	460	11	11	0	0	NA	NA	NA	31	39	175	169	508	122	85	253	5	7	19	0.029	0.041	0.037
.	19.01.16-00.00.35-1-405043	349	77	77	27	0	22	493	75	75	0	0	NA	NA	NA	83	74	174	178	535	122	90	281	34	65	118	0.195	0.365	0.221
.	19.01.16-00.00.37-1-405046	92	3	3	0	0	0	445	2	2	0	0	NA	NA	NA	28	24	165	172	500	113	84	248	0	3	3	0	0.017	0.006
.	19.01.16-00.00.43-1-405051	119	9	9	1	0	0	452	7	7	0	0	NA	NA	NA	32	27	170	169	501	118	85	249	9	3	5	0.053	0.018	0.01
.	19.01.16-00.00.48-1-405055	88	4	4	3	0	3	446	3	3	0	0	NA	NA	NA	24	27	167	167	506	115	83	248	6	0	5	0.036	0	0.01
.	19.01.16-00.00.49-1-405056	35	1	1	0	0	0	0	0	0	0	0	NA	NA	NA	8	11	165	166	493	0	0	0	0	2	0	0	0.012	0
.	19.01.16-00.00.58-1-405058	121	12	12	5	0	3	453	11	11	0	0	NA	NA	NA	43	37	177	166	507	123	82	248	6	4	17	0.034	0.024	0.034
.	19.01.16-00.01.02-1-405093	35	1	1	0	0	0	0	0	0	0	0	NA	NA	NA	7	5	163	165	490	0	0	0	0	1	0	0	0.006	0
.	19.01.16-00.01.07-1-405114	84	5	5	0	0	0	451	4	4	0	0	NA	NA	NA	25	34	172	169	506	119	84	248	3	3	4	0.017	0.018	0.008
.	19.01.16-00.01.18-1-405138	202	27	27	4	0	3	472	23	23	0	0	NA	NA	NA	66	62	180	173	522	123	87	262	3	15	44	0.017	0.087	0.084
.	19.01.16-00.01.18-1-405139	118	9	9	2	0	2	461	6	6	0	0	NA	NA	NA	28	32	167	168	510	118	87	256	9	8	8	0.054	0.048	0.016
.	19.01.16-00.01.22-1-405159	266	16	16	6	0	4	492	14	14	0	0	NA	NA	NA	65	76	178	175	536	125	91	276	15	17	19	0.084	0.097	0.035
.	19.01.16-00.01.24-1-405160	150	7	7	3	0	2	477	5	5	0	0	NA	NA	NA	43	56	173	176	520	119	93	265	1	0	17	0.006	0	0.033
.	19.01.16-00.01.26-1-405162	35	1	1	0	0	0	0	0	0	0	0	NA	NA	NA	12	7	163	163	494	0	0	0	0	0	0	0	0	0
.	19.01.16-00.01.29-1-405163	65	2	2	1	0	1	447	1	1	0	0	NA	NA	NA	21	24	168	169	500	117	84	246	0	0	7	0	0	0.014
.	19.01.16-00.01.36-1-405175	65	3	3	1	0	1	402	2	2	0	0	NA	NA	NA	15	22	167	167	501	107	73	222	3	0	0	0.018	0	0
.	19.01.16-00.01.38-1-405178	248	25	25	8	0	6	492	21	21	0	0	NA	NA	NA	78	80	179	178	536	124	90	278	18	10	51	0.101	0.056	0.095
.	19.01.16-00.01.41-1-405182	93	4	4	1	0	1	454	3	3	0	0	NA	NA	NA	19	34	171	168	508	118	82	254	0	1	4	0	0.006	0.008
.	19.01.16-00.01.41-1-405183	117	10	10	3	0	2	455	9	9	0	0	NA	NA	NA	38	31	167	168	509	114	84	257	7	8	32	0.042	0.048	0.063
.	19.01.16-00.01.42-1-405184	273	28	28	6	0	5	505	26	26	0	0	NA	NA	NA	79	85	190	183	525	136	100	269	23	17	39	0.121	0.093	0.074
.	19.01.16-00.01.48-1-405187	56	2	2	0	0	0	0	1	1	0	0	NA	NA	NA	15	18	166	167	498	0	0	0	0	0	4	0	0	0.008
.	19.01.16-00.01.55-1-405191	174	28	28	8	0	8	473	26	26	0	0	NA	NA	NA	54	55	176	173	519	125	87	261	21	26	31	0.119	0.15	0.06
.	19.01.16-00.02.02-1-405192	33	1	1	0	0	0	0	0	0	0	0	NA	NA	NA	7	10	165	168	490	0	0	0	0	0	2	0	0	0.004
.	19.01.16-00.02.04-1-405193	282	21	21	4	0	4	490	19	19	0	0	NA	NA	NA	99	71	171	177	536	116	92	282	5	10	37	0.029	0.056	0.069
.	19.01.16-00.02.07-1-405194	143	13	13	3	0	3	470	12	12	0	0	NA	NA	NA	34	46	174	171	514	124	87	259	5	8	16	0.029	0.047	0.031
.	19.01.16-00.02.07-1-405195	89	6	6	2	0	1	445	5	5	0	0	NA	NA	NA	23	25	172	168	498	118	82	245	6	0	9	0.035	0	0.018
.	19.01.16-00.02.08-1-405196	33	1	1	1	0	1	0	0	0	0	0	NA	NA	NA	11	4	164	163	490	0	0	0	0	0	1	0	0	0.002
.	19.01.16-00.02.11-1-405200	32	1	1	0	0	0	0	0	0	0	0	NA	NA	NA	6	9	164	164	494	0	0	0	0	0	2	0	0	0.004
.	19.01.16-00.02.14-1-405201	34	1	1	0	0	0	0	0	0	0	0	NA	NA	NA	7	13	168	165	493	0	0	0	0	0	0	0	0	0
.	19.01.16-00.02.17-1-405202	61	2	2	0	0	0	300	1	1	0	0	NA	NA	NA	13	16	169	167	493	77	56	167	0	0	5	0	0	0.01
.	19.01.16-00.02.24-1-405222	61	2	2	1	0	1	351	1	1	0	0	NA	NA	NA	28	15	165	167	496	92	63	196	0	4	0	0	0.024	0
.	19.01.16-00.02.25-1-405223	30	1	1	0	0	0	0	0	0	0	0	NA	NA	NA	11	7	165	164	491	0	0	0	0	0	2	0	0	0.004
.	19.01.16-00.02.27-1-405224	34	1	1	0	0	0	0	0	0	0	0	NA	NA	NA	11	11	163	166	495	0	0	0	0	0	1	0	0	0.002
.	19.01.16-00.02.27-1-405225	215	28	28	5	0	4	485	26	26	0	0	NA	NA	NA	60	72	173	178	534	120	90	275	18	19	37	0.104	0.107	0.069
.	19.01.16-00.02.28-1-405226	36	1	1	0	0	0	0	0	0	0	0	NA	NA	NA	8	5	165	165	488	0	0	0	2	0	0	0.012	0	0
.	19.01.16-00.02.29-1-405227	209	27	27	8	0	5	477	25	25	0	0	NA	NA	NA	62	56	178	171	520	125	89	263	16	9	42	0.09	0.053	0.081
.	19.01.16-00.02.29-1-405228	40	1	1	0	0	0	0	0	0	0	0	NA	NA	NA	11	16	164	168	497	0	0	0	0	0	1	0	0	0.002
.	19.01.16-00.02.31-1-405232	124	7	7	4	0	4	463	6	6	0	0	NA	NA	NA	42	46	175	167	517	122	82	259	3	6	5	0.017	0.036	0.01
.	19.01.16-00.02.31-1-405233	213	14	14	2	0	1	483	12	12	0	0	NA	NA	NA	52	59	177	173	522	125	88	270	14	20	8	0.079	0.116	0.015
.	19.01.16-00.02.33-1-405236	172	11	11	4	0	3	472	9	9	0	0	NA	NA	NA	56	60	181	178	514	126	88	258	5	8	17	0.028	0.045	0.033
.	19.01.16-00.02.34-1-405237	57	2	2	0	0	0	301	1	1	0	0	NA	NA	NA	19	12	167	165	493	75	53	173	2	0	0	0.012	0	0
.	19.01.16-00.02.36-1-405240	146	19	19	3	0	2	468	17	17	0	0	NA	NA	NA	45	49	170	172	520	116	90	262	2	7	24	0.012	0.041	0.046
.	19.01.16-00.02.36-1-405241	37	1	1	0	0	0	0	0	0	0	0	NA	NA	NA	12	12	167	164	494	0	0	0	0	0	1	0	0	0.002
.	19.01.16-00.02.39-1-405244	87	4	4	1	0	1	452	3	3	0	0	NA	NA	NA	36	33	168	169	509	114	84	254	0	6	5	0	0.036	0.01
.	19.01.16-00.02.43-1-405249	84	4	4	1	0	0	442	2	2	0	0	NA	NA	NA	33	22	166	167	502	113	85	244	0	6	1	0	0.036	0.002
.	19.01.16-00.02.49-1-405254	119	9	9	3	0	3	456	8	8	0	0	NA	NA	NA	35	32	169	170	506	116	87	253	7	5	9	0.041	0.029	0.018
.	19.01.16-00.02.52-1-405255	64	5	5	2	0	2	449	2	2	0	0	NA	NA	NA	17	22	165	169	501	113	84	252	0	14	5	0	0.083	0.01
.	19.01.16-00.02.55-1-405256	90	6	6	1	0	1	456	4	4	0	0	NA	NA	NA	20	36	167	169	513	114	84	258	11	10	0	0.066	0.059	0
.	19.01.16-00.02.56-1-405257	268	48	48	15	0	13	486	41	41	0	0	NA	NA	NA	77	68	177	181	523	120	96	270	45	23	50	0.254	0.127	0.096
.	19.01.16-00.03.00-1-405258	62	2	2	1	0	1	351	1	1	0	0	NA	NA	NA	9	13	165	166	495	91	70	190	0	0	2	0	0	0.004
.	19.01.16-00.03.00-1-405259	61	2	2	0	0	0	450	1	1	0	0	NA	NA	NA	28	32	169	173	503	114	87	249	0	3	4	0	0.017	0.008
.	19.01.16-00.03.06-1-405261	92	4	4	1	0	1	456	2	2	0	0	NA	NA	NA	32	35	170	166	512	116	84	256	0	5	2	0	0.03	0.004
.	19.01.16-00.03.07-1-405262	116	6	6	0	0	0	460	4	4	0	0	NA	NA	NA	34	38	172	166	513	118	85	257	7	0	15	0.041	0	0.029
.	19.01.16-00.03.08-1-405263	229	13	13	3	0	3	479	11	11	0	0	NA	NA	NA	73	57	175	173	522	124	87	268	11	4	27	0.063	0.023	0.052
.	19.01.16-00.03.08-1-405264	291	27	27	2	0	2	498	25	25	0	0	NA	NA	NA	108	86	184	183	532	132	99	267	15	11	48	0.082	0.06	0.09
.	19.01.16-00.03.10-1-405265	36	1	1	0	0	0	0	0	0	0	0	NA	NA	NA	9	5	164	163	491	0	0	0	0	0	0	0	0	0
.	19.01.16-00.03.11-1-405269	242	15	15	6	0	5	482	12	12	0	0	NA	NA	NA	62	65	177	177	524	125	92	265	6	3	22	0.034	0.017	0.042
.	19.01.16-00.03.13-1-405270	141	16	16	3	0	2	469	15	15	0	0	NA	NA	NA	43	41	172	173	509	120	90	259	17	13	7	0.099	0.075	0.014
.	19.01.16-00.03.13-1-405271	36	1	1	0	0	0	0	0	0	0	0	NA	NA	NA	4	15	166	166	496	0	0	0	0	0	4	0	0	0.008
.	19.01.16-00.03.16-1-405272	146	6	6	0	0	0	448	5	5	0	0	NA	NA	NA	37	27	172	168	500	120	81	247	3	0	11	0.017	0	0.022
.	19.01.16-00.03.19-1-405273	270	43	43	7	0	5	500	42	42	0	0	NA	NA	NA	76	81	181	176	537	129	88	283	20	52	60	0.11	0.295	0.112
.	19.01.16-00.03.24-1-405293	34	1	1	0	0	0	0	0	0	0	0	NA	NA	NA	13	12	164	167	494	0	0	0	0	0	1	0	0	0.002
.	19.01.16-00.03.26-1-405294	199	18	18	5	0	5	480	15	15	0	0	NA	NA	NA	67	63	176	176	524	123	90	267	4	7	33	0.023	0.04	0.063
.	19.01.16-00.03.33-1-405299	85	7	7	2	0	2	448	5	5	0	0	NA	NA	NA	39	30	170	167	506	116	82	250	0	4	13	0	0.024	0.026
.	19.01.16-00.03.37-1-405309	62	2	2	1	0	1	448	1	1	0	0	NA	NA	NA	23	24	167	171	499	116	87	245	0	2	3	0	0.012	0.006
.	19.01.16-00.03.38-1-405310	35	1	1	0	0	0	0	0	0	0	0	NA	NA	NA	14	15	167	166	495	0	0	0	0	0	2	0	0	0.004
.	19.01.16-00.03.40-1-405313	94	4	4	0	0	0	455	3	3	0	0	NA	NA	NA	22	33	169	170	507	118	84	253	8	0	4	0.047	0	0.008
.	19.01.16-00.03.41-1-405315	115	6	6	1	0	0	448	5	5	0	0	NA	NA	NA	42	30	166	173	504	113	86	249	14	0	1	0.084	0	0.002
.	19.01.16-00.03.48-1-405319	90	3	3	1	0	1	450	2	2	0	0	NA	NA	NA	30	29	173	166	503	119	81	250	9	4	0	0.052	0.024	0
.	19.01.16-00.03.48-1-405320	118	9	9	3	0	3	465	7	7	0	0	NA	NA	NA	41	45	174	172	512	121	90	254	4	3	12	0.023	0.017	0.023
.	19.01.16-00.03.50-1-405322	34	1	1	0	0	0	0	0	0	0	0	NA	NA	NA	10	8	166	165	490	0	0	0	0	0	2	0	0	0.004
.	19.01.16-00.03.52-1-405323	304	68	68	12	0	8	494	61	61	0	0	NA	NA	NA	84	77	175	175	540	124	88	282	29	47	114	0.166	0.269	0.211
.	19.01.16-00.03.55-1-405324	66	3	3	1	0	1	444	2	2	0	0	NA	NA	NA	29	25	170	169	499	120	81	243	0	0	9	0	0	0.018
.	19.01.16-00.03.56-1-405326	122	4	4	1	0	1	463	3	3	0	0	NA	NA	NA	32	42	171	174	510	120	88	255	8	5	0	0.047	0.029	0
.	19.01.16-00.03.56-1-405327	185	34	34	5	0	5	460	29	29	0	0	NA	NA	NA	61	41	172	173	509	117	90	253	12	27	42	0.07	0.156	0.083
.	19.01.16-00.04.00-1-405328	90	3	3	1	0	1	448	2	2	0	0	NA	NA	NA	36	29	166	171	505	113	86	249	0	9	1	0	0.053	0.002
.	19.01.16-00.04.01-1-405329	93	6	6	4	0	3	455	5	5	0	0	NA	NA	NA	31	35	169	171	508	117	84	254	3	1	14	0.018	0.006	0.028
.	19.01.16-00.04.07-1-405330	35	1	1	1	0	1	0	0	0	0	0	NA	NA	NA	11	7	166	164	490	0	0	0	0	0	3	0	0	0.006
.	19.01.16-00.04.08-1-405331	208	32	32	11	0	9	482	26	26	0	0	NA	NA	NA	61	66	182	174	523	128	86	268	20	22	34	0.11	0.126	0.065
.	19.01.16-00.04.09-1-405335	234	16	16	3	0	3	482	14	14	0	0	NA	NA	NA	86	68	176	182	523	123	95	264	7	2	22	0.04	0.011	0.042
.	19.01.16-00.04.10-1-405336	147	18	18	6	0	6	468	17	17	0	0	NA	NA	NA	42	47	172	178	510	120	91	257	2	2	40	0.012	0.011	0.078
.	19.01.16-00.04.23-1-405353	285	46	46	9	0	8	511	42	42	0	0	NA	NA	NA	88	95	192	184	532	136	100	275	43	53	51	0.224	0.288	0.096
.	19.01.16-00.04.28-1-405354	120	9	9	4	0	3	462	7	7	0	0	NA	NA	NA	37	44	173	170	514	118	86	258	8	1	29	0.046	0.006	0.056
.	19.01.16-00.04.37-1-405363	31	1	1	0	0	0	0	0	0	0	0	NA	NA	NA	8	9	166	165	491	0	0	0	0	0	0	0	0	0
.	19.01.16-00.04.41-1-405368	59	3	3	0	0	0	448	2	2	0	0	NA	NA	NA	22	28	169	167	505	114	84	250	0	2	2	0	0.012	0.004
.	19.01.16-00.04.52-1-405373	215	31	31	6	0	5	489	26	26	0	0	NA	NA	NA	64	67	174	181	525	121	96	272	16	17	48	0.092	0.094	0.091
.	19.01.16-00.04.54-1-405374	66	3	3	0	0	0	251	2	2	0	0	NA	NA	NA	20	23	170	167	499	71	45	135	1	3	0	0.006	0.018	0
.	19.01.16-00.04.55-1-405375	35	1	1	0	0	0	0	0	0	0	0	NA	NA	NA	10	7	165	165	490	0	0	0	0	0	2	0	0	0.004
.	19.01.16-00.04.56-1-405376	32	1	1	0	0	0	0	0	0	0	0	NA	NA	NA	12	8	165	163	493	0	0	0	0	0	0	0	0	0
.	19.01.16-00.04.58-1-405377	297	24	24	12	0	9	501	23	23	0	0	NA	NA	NA	77	84	176	181	540	124	95	282	20	30	44	0.114	0.166	0.081
.	19.01.16-00.04.58-1-405378	198	13	13	0	0	0	481	12	12	0	0	NA	NA	NA	50	63	176	175	525	122	90	269	12	3	17	0.068	0.017	0.032
.	19.01.16-00.05.00-1-405379	88	8	8	0	0	0	444	6	6	0	0	NA	NA	NA	28	26	167	168	504	113	82	249	1	6	11	0.006	0.036	0.022
.	19.01.16-00.05.06-1-405380	63	2	2	0	0	0	403	1	1	0	0	NA	NA	NA	25	13	165	169	492	105	75	223	1	0	0	0.006	0	0
.	19.01.16-00.05.16-1-405385	156	9	9	3	0	3	469	8	8	0	0	NA	NA	NA	39	48	174	173	514	120	90	259	5	5	8	0.029	0.029	0.016
.	19.01.16-00.05.16-1-405386	452	53	53	7	0	5	550	48	48	0	0	NA	NA	NA	131	135	195	187	566	143	102	305	52	39	58	0.267	0.209	0.102
.	19.01.16-00.05.17-1-405387	118	12	12	2	0	2	450	10	10	0	0	NA	NA	NA	32	31	167	175	502	115	89	246	2	6	24	0.012	0.034	0.048
.	19.01.16-00.05.23-1-405408	274	27	27	7	0	6	492	23	23	0	0	NA	NA	NA	81	76	177	185	527	121	96	275	12	24	36	0.068	0.13	0.068
.	19.01.16-00.05.32-1-405412	34	1	1	1	0	1	0	0	0	0	0	NA	NA	NA	17	13	165	166	495	0	0	0	0	3	0	0	0.018	0
.	19.01.16-00.05.34-1-405415	35	1	1	0	0	0	0	0	0	0	0	NA	NA	NA	11	12	165	166	494	0	0	0	0	0	1	0	0	0.002
.	19.01.16-00.05.37-1-405424	124	11	11	0	0	0	464	10	10	0	0	NA	NA	NA	28	48	170	175	516	119	88	257	1	2	21	0.006	0.011	0.041
.	19.01.16-00.05.37-1-405425	363	54	54	16	0	13	540	50	50	0	0	NA	NA	NA	96	124	183	189	565	131	106	303	15	45	89	0.082	0.238	0.158
.	19.01.16-00.05.40-1-405429	117	8	8	2	0	2	466	7	7	0	0	NA	NA	NA	54	50	173	173	517	118	88	260	0	22	6	0	0.127	0.012
.	19.01.16-00.05.41-1-405431	65	8	8	1	0	1	441	7	7	0	0	NA	NA	NA	27	23	165	169	502	112	83	246	5	0	15	0.03	0	0.03
.	19.01.16-00.05.42-1-405432	86	4	4	0	0	0	444	3	3	0	0	NA	NA	NA	34	23	165	168	503	113	82	249	0	0	7	0	0	0.014
.	19.01.16-00.05.43-1-405433	122	8	8	3	0	2	464	7	7	0	0	NA	NA	NA	47	48	173	171	517	118	84	262	1	4	14	0.006	0.023	0.027
.	19.01.16-00.05.58-1-405438	240	18	18	7	0	6	487	14	14	0	0	NA	NA	NA	69	67	177	178	525	125	93	269	12	30	37	0.068	0.169	0.07
.	19.01.16-00.05.59-1-405439	33	1	1	0	0	0	0	0	0	0	0	NA	NA	NA	8	16	168	168	493	0	0	0	0	2	0	0	0.012	0
.	19.01.16-00.05.59-1-405440	246	42	42	10	0	9	475	40	40	0	0	NA	NA	NA	69	62	171	179	525	115	91	269	9	31	63	0.053	0.173	0.12
.	19.01.16-00.06.02-1-405441	147	5	5	1	0	1	460	4	4	0	0	NA	NA	NA	26	39	171	171	510	117	87	256	5	1	8	0.029	0.006	0.016
.	19.01.16-00.06.02-1-405442	32	1	1	0	0	0	0	0	0	0	0	NA	NA	NA	12	9	165	163	494	0	0	0	0	0	1	0	0	0.002
.	19.01.16-00.06.03-1-405443	63	2	2	0	0	0	437	1	1	0	0	NA	NA	NA	20	16	168	166	495	115	79	243	0	0	7	0	0	0.014
.	19.01.16-00.06.04-1-405444	206	19	19	4	0	4	486	18	18	0	0	NA	NA	NA	82	75	178	176	534	123	89	274	10	13	26	0.056	0.074	0.049
.	19.01.16-00.06.05-1-405445	62	4	4	1	0	1	454	2	2	0	0	NA	NA	NA	21	37	174	172	504	119	86	249	0	4	3	0	0.023	0.006
.	19.01.16-00.06.16-1-405449	59	2	2	0	0	0	102	1	1	0	0	NA	NA	NA	12	18	168	166	497	30	24	48	0	1	4	0	0.006	0.008
.	19.01.16-00.06.18-1-405450	118	5	5	0	0	0	457	4	4	0	0	NA	NA	NA	45	32	171	166	508	118	83	256	5	5	0	0.029	0.03	0
.	19.01.16-00.06.24-1-405470	147	9	9	3	0	3	468	8	8	0	0	NA	NA	NA	35	46	171	176	512	119	93	256	0	4	20	0	0.023	0.039
.	19.01.16-00.06.31-1-405473	36	1	1	1	0	1	0	0	0	0	0	NA	NA	NA	10	9	166	163	493	0	0	0	0	0	2	0	0	0.004
.	19.01.16-00.06.33-1-405477	115	8	8	3	0	2	456	7	7	0	0	NA	NA	NA	41	32	171	170	504	118	84	254	7	7	10	0.041	0.041	0.02
.	19.01.16-00.06.34-1-405479	125	9	9	2	0	2	449	8	8	0	0	NA	NA	NA	27	32	168	168	509	113	84	252	0	6	17	0	0.036	0.033
.	19.01.16-00.06.35-1-405481	122	11	11	2	0	2	450	9	9	0	0	NA	NA	NA	48	38	168	172	511	117	85	248	3	11	14	0.018	0.064	0.027
.	19.01.16-00.06.43-1-405488	58	2	2	1	0	1	444	1	1	0	0	NA	NA	NA	22	21	165	170	499	114	85	245	0	2	4	0	0.012	0.008
.	19.01.16-00.06.44-1-405489	58	3	3	0	0	0	441	2	2	0	0	NA	NA	NA	25	18	164	168	499	113	83	245	3	0	4	0.018	0	0.008
.	19.01.16-00.06.45-1-405491	325	108	108	27	0	24	498	99	99	0	0	NA	NA	NA	81	83	182	186	528	127	102	269	86	67	112	0.473	0.36	0.212
.	19.01.16-00.06.50-1-405496	179	16	16	4	0	4	474	13	13	0	0	NA	NA	NA	58	52	180	171	514	124	88	262	9	22	14	0.05	0.129	0.027
.	19.01.16-00.06.53-1-405497	110	6	6	2	0	2	455	5	5	0	0	NA	NA	NA	37	44	172	169	516	117	83	255	0	2	13	0	0.012	0.025
.	19.01.16-00.06.53-1-405498	118	5	5	1	0	1	453	4	4	0	0	NA	NA	NA	35	41	165	174	515	109	88	256	1	4	5	0.006	0.023	0.01
.	19.01.16-00.06.54-1-405499	34	1	1	0	0	0	0	0	0	0	0	NA	NA	NA	10	11	166	163	495	0	0	0	1	0	0	0.006	0	0
.	19.01.16-00.06.55-1-405500	65	3	3	1	0	1	448	2	2	0	0	NA	NA	NA	21	23	169	165	502	117	83	248	6	0	5	0.036	0	0.01
.	19.01.16-00.06.56-1-405501	128	7	7	1	0	1	447	6	6	0	0	NA	NA	NA	36	25	173	167	498	118	81	248	1	5	11	0.006	0.03	0.022
.	19.01.16-00.06.57-1-405502	104	3	3	1	0	1	460	2	2	0	0	NA	NA	NA	29	37	172	170	508	121	85	254	4	0	9	0.023	0	0.018
.	19.01.16-00.06.57-1-405503	145	8	8	3	0	2	478	6	6	0	0	NA	NA	NA	50	58	177	180	514	124	94	260	6	6	9	0.034	0.033	0.018
.	19.01.16-00.07.09-1-405504	212	13	13	1	0	1	486	12	12	0	0	NA	NA	NA	58	72	179	171	535	124	84	278	4	10	13	0.022	0.058	0.024
.	19.01.16-00.07.10-1-405508	118	10	10	1	0	1	457	9	9	0	0	NA	NA	NA	36	35	172	169	507	118	84	255	3	4	16	0.017	0.024	0.032
.	19.01.16-00.07.11-1-405509	180	15	15	1	0	1	468	13	13	0	0	NA	NA	NA	50	54	172	175	520	119	90	259	6	10	20	0.035	0.057	0.038
.	19.01.16-00.07.12-1-405510	65	2	2	1	0	1	449	1	1	0	0	NA	NA	NA	29	30	172	174	497	119	88	242	0	2	2	0	0.011	0.004
.	19.01.16-00.07.15-1-405511	34	1	1	1	0	1	0	0	0	0	0	NA	NA	NA	11	14	169	166	492	0	0	0	0	0	1	0	0	0.002
.	19.01.16-00.07.15-1-405512	33	1	1	0	0	0	0	0	0	0	0	NA	NA	NA	7	7	165	163	492	0	0	0	0	0	1	0	0	0.002
.	19.01.16-00.07.16-1-405513	36	1	1	0	0	0	0	0	0	0	0	NA	NA	NA	17	9	165	166	491	0	0	0	0	2	0	0	0.012	0
.	19.01.16-00.07.18-1-405514	36	1	1	0	0	0	0	0	0	0	0	NA	NA	NA	19	9	164	166	492	0	0	0	0	0	2	0	0	0.004
.	19.01.16-00.07.18-1-405515	185	8	8	3	0	1	476	6	6	0	0	NA	NA	NA	55	59	171	177	524	119	94	263	6	22	7	0.035	0.124	0.013
.	19.01.16-00.07.19-1-405516	94	3	3	1	0	1	454	2	2	0	0	NA	NA	NA	32	34	173	173	501	121	83	250	0	0	6	0	0	0.012
.	19.01.16-00.07.21-1-405517	30	1	1	0	0	0	0	0	0	0	0	NA	NA	NA	8	13	165	164	497	0	0	0	0	0	0	0	0	0
.	19.01.16-00.07.23-1-405534	126	6	6	2	0	2	457	4	4	0	0	NA	NA	NA	44	35	169	170	509	118	85	254	4	1	13	0.024	0.006	0.026
.	19.01.16-00.07.23-1-405538	62	3	3	1	0	1	446	1	1	0	0	NA	NA	NA	32	27	169	171	500	118	83	245	4	0	5	0.024	0	0.01
.	19.01.16-00.07.31-1-405541	36	1	1	0	0	0	0	0	0	0	0	NA	NA	NA	8	11	167	165	492	0	0	0	0	0	2	0	0	0.004
.	19.01.16-00.07.31-1-405542	151	11	11	4	0	3	460	10	10	0	0	NA	NA	NA	50	36	171	176	502	118	90	252	7	15	11	0.041	0.085	0.022
.	19.01.16-00.07.34-1-405546	35	1	1	0	0	0	0	0	0	0	0	NA	NA	NA	15	5	165	164	489	0	0	0	0	0	1	0	0	0.002
.	19.01.16-00.07.36-1-405553	123	6	6	0	0	0	458	4	4	0	0	NA	NA	NA	37	38	169	168	514	116	84	258	6	13	2	0.036	0.077	0.004
.	19.01.16-00.07.37-1-405555	354	27	27	9	0	6	529	26	26	0	0	NA	NA	NA	112	113	181	188	557	129	102	298	10	12	55	0.055	0.064	0.099
.	19.01.16-00.07.37-1-405556	325	26	26	5	0	4	498	22	22	0	0	NA	NA	NA	97	81	177	179	538	122	92	284	18	24	42	0.102	0.134	0.078
.	19.01.16-00.07.37-1-405557	56	2	2	1	0	1	0	1	1	0	0	NA	NA	NA	18	18	165	168	498	0	0	0	3	0	1	0.018	0	0.002
.	19.01.16-00.07.38-1-405559	61	4	4	0	0	0	347	3	3	0	0	NA	NA	NA	14	18	170	165	496	89	67	191	2	0	5	0.012	0	0.01
.	19.01.16-00.07.41-1-405563	32	1	1	0	0	0	0	0	0	0	0	NA	NA	NA	6	9	166	164	492	0	0	0	0	3	0	0	0.018	0
.	19.01.16-00.07.41-1-405564	70	5	5	2	0	2	449	4	4	0	0	NA	NA	NA	23	26	172	167	500	119	83	247	9	0	11	0.052	0	0.022
.	19.01.16-00.07.43-1-405566	90	4	4	0	0	0	458	3	3	0	0	NA	NA	NA	29	33	171	171	504	121	86	251	1	0	17	0.006	0	0.034
.	19.01.16-00.07.50-1-405571	93	4	4	0	0	0	452	3	3	0	0	NA	NA	NA	34	29	166	171	505	115	86	251	0	4	10	0	0.023	0.02
.	19.01.16-00.07.51-1-405572	97	12	12	3	0	2	453	11	11	0	0	NA	NA	NA	34	38	170	170	511	117	82	254	5	3	26	0.029	0.018	0.051
.	19.01.16-00.08.03-1-405573	243	11	11	2	0	2	482	9	9	0	0	NA	NA	NA	70	62	176	177	522	121	92	269	6	0	26	0.034	0	0.05
.	19.01.16-00.08.03-1-405574	201	20	20	4	0	3	470	19	19	0	0	NA	NA	NA	63	55	170	179	519	116	94	260	21	7	17	0.124	0.039	0.033
.	19.01.16-00.08.04-1-405575	63	4	4	0	0	0	444	3	3	0	0	NA	NA	NA	23	21	169	171	494	115	85	244	0	3	8	0	0.018	0.016
.	19.01.16-00.08.07-1-405577	146	7	7	2	0	2	459	6	6	0	0	NA	NA	NA	56	38	170	169	512	117	85	257	19	8	3	0.112	0.047	0.006
.	19.01.16-00.08.22-1-405598	275	36	36	7	0	2	486	33	33	0	0	NA	NA	NA	88	72	186	180	519	129	95	262	28	21	56	0.151	0.117	0.108
.	19.01.16-00.08.33-1-405603	88	4	4	1	0	1	454	3	3	0	0	NA	NA	NA	27	34	173	173	501	118	88	248	2	1	3	0.012	0.006	0.006
.	19.01.16-00.08.35-1-405606	33	1	1	0	0	0	0	0	0	0	0	NA	NA	NA	9	7	166	166	488	0	0	0	0	0	0	0	0	0
.	19.01.16-00.08.38-1-405610	184	7	7	2	0	2	477	4	4	0	0	NA	NA	NA	51	58	169	173	529	118	89	270	3	3	8	0.018	0.017	0.015
.	19.01.16-00.08.39-1-405611	181	17	17	4	0	4	469	14	14	0	0	NA	NA	NA	56	58	170	174	527	116	85	268	16	17	8	0.094	0.098	0.015
.	19.01.16-00.08.40-1-405614	32	1	1	0	0	0	0	0	0	0	0	NA	NA	NA	9	12	165	165	495	0	0	0	1	0	0	0.006	0	0
.	19.01.16-00.08.43-1-405616	119	4	4	1	0	1	472	3	3	0	0	NA	NA	NA	47	55	174	175	519	124	90	258	0	1	9	0	0.006	0.017
.	19.01.16-00.08.43-1-405617	89	5	5	0	0	0	442	4	4	0	0	NA	NA	NA	23	25	168	166	504	114	80	248	3	1	6	0.018	0.006	0.012
.	19.01.16-00.08.56-1-405623	232	19	19	7	0	7	491	16	16	0	0	NA	NA	NA	62	72	178	177	530	127	92	272	0	20	34	0	0.113	0.064
.	19.01.16-00.09.00-1-405624	182	16	16	5	0	3	474	14	14	0	0	NA	NA	NA	50	54	176	175	516	123	90	261	1	16	23	0.006	0.091	0.045
.	19.01.16-00.09.00-1-405625	93	6	6	1	0	1	467	5	5	0	0	NA	NA	NA	44	42	172	175	508	120	90	257	7	0	11	0.041	0	0.022
.	19.01.16-00.09.01-1-405626	67	3	3	1	0	1	443	1	1	0	0	NA	NA	NA	22	24	170	167	500	118	83	242	0	5	3	0	0.03	0.006
.	19.01.16-00.09.06-1-405627	474	61	61	19	0	14	529	54	54	0	0	NA	NA	NA	146	118	186	192	553	128	105	296	32	55	88	0.172	0.286	0.159
.	19.01.16-00.09.12-1-405631	354	26	26	10	0	9	525	21	21	0	0	NA	NA	NA	98	108	195	181	545	137	99	289	12	13	36	0.062	0.072	0.066
.	19.01.16-00.09.17-1-405632	66	3	3	0	0	0	441	1	1	0	0	NA	NA	NA	27	19	165	164	503	112	81	248	3	0	4	0.018	0	0.008
.	19.01.16-00.09.20-1-405633	116	7	7	1	0	1	464	6	6	0	0	NA	NA	NA	32	36	175	167	507	122	83	259	8	9	7	0.046	0.054	0.014
.	19.01.16-00.09.26-1-405654	57	2	2	0	0	0	303	1	1	0	0	NA	NA	NA	14	24	167	167	503	76	59	168	1	0	3	0.006	0	0.006
.	19.01.16-00.09.29-1-405655	388	63	63	18	0	15	525	58	58	0	0	NA	NA	NA	100	109	184	190	548	132	104	289	48	35	82	0.261	0.184	0.15
.	19.01.16-00.09.30-1-405657	91	6	6	0	0	0	450	5	5	0	0	NA	NA	NA	34	31	170	167	507	118	82	250	7	0	9	0.041	0	0.018
.	19.01.16-00.09.35-1-405664	32	1	1	0	0	0	0	0	0	0	0	NA	NA	NA	4	11	164	166	494	0	0	0	0	0	0	0	0	0
.	19.01.16-00.09.37-1-405670	231	72	72	16	0	12	492	69	69	0	0	NA	NA	NA	65	77	175	183	532	121	97	274	56	37	76	0.32	0.202	0.143
.	19.01.16-00.09.37-1-405671	66	2	2	0	0	0	445	1	1	0	0	NA	NA	NA	25	22	168	168	499	115	84	246	4	0	0	0.024	0	0
.	19.01.16-00.09.43-1-405676	331	41	41	12	0	9	512	38	38	0	0	NA	NA	NA	90	93	178	184	544	126	100	286	24	26	64	0.135	0.141	0.118
.	19.01.16-00.09.44-1-405677	209	21	21	5	0	3	481	16	16	0	0	NA	NA	NA	65	63	167	176	533	115	90	276	6	15	28	0.036	0.085	0.053
.	19.01.16-00.09.47-1-405681	152	12	12	3	0	2	470	9	9	0	0	NA	NA	NA	42	53	181	169	516	126	83	261	9	9	16	0.05	0.053	0.031
.	19.01.16-00.09.49-1-405683	65	2	2	1	0	1	402	0	0	0	0	NA	NA	NA	22	18	163	167	501	101	77	224	0	0	3	0	0	0.006
.	19.01.16-00.09.59-1-405684	183	14	14	4	0	2	464	13	13	0	0	NA	NA	NA	57	42	171	172	512	118	85	261	19	17	7	0.111	0.099	0.014
.	19.01.16-00.10.00-1-405685	320	33	33	11	0	11	515	30	30	0	0	NA	NA	NA	83	93	184	187	535	130	102	283	5	36	73	0.027	0.193	0.136
.	19.01.16-00.10.13-1-405694	373	56	56	22	0	18	504	53	53	0	0	NA	NA	NA	116	89	183	182	537	128	95	281	21	49	76	0.115	0.269	0.142
.	19.01.16-00.10.15-1-405695	61	2	2	1	0	1	439	1	1	0	0	NA	NA	NA	21	19	166	167	499	114	81	244	2	0	1	0.012	0	0.002
.	19.01.16-00.10.24-1-405715	33	1	1	0	0	0	0	0	0	0	0	NA	NA	NA	10	9	163	168	491	0	0	0	0	0	0	0	0	0
.	19.01.16-00.10.26-1-405716	96	3	3	3	0	2	450	2	2	0	0	NA	NA	NA	46	31	168	173	503	115	88	247	0	0	7	0	0	0.014
.	19.01.16-00.10.27-1-405717	36	1	1	0	0	0	0	0	0	0	0	NA	NA	NA	9	14	170	164	493	0	0	0	0	0	0	0	0	0
.	19.01.16-00.10.28-1-405718	117	9	9	4	0	3	450	7	7	0	0	NA	NA	NA	41	33	168	172	506	115	86	249	6	15	4	0.036	0.087	0.008
.	19.01.16-00.10.29-1-405720	39	1	1	0	0	0	0	0	0	0	0	NA	NA	NA	11	9	164	165	493	0	0	0	0	0	1	0	0	0.002
.	19.01.16-00.10.33-1-405724	301	63	63	11	0	8	486	57	57	0	0	NA	NA	NA	100	74	178	178	531	124	88	274	42	54	62	0.236	0.303	0.117
.	19.01.16-00.10.36-1-405730	145	6	6	0	0	0	463	5	5	0	0	NA	NA	NA	45	42	177	170	508	122	86	255	7	6	3	0.04	0.035	0.006
.	19.01.16-00.10.40-1-405734	340	76	76	18	0	16	520	70	70	0	0	NA	NA	NA	100	105	184	184	550	131	100	289	57	58	81	0.31	0.315	0.147
.	19.01.16-00.10.44-1-405736	177	19	19	4	0	3	460	16	16	0	0	NA	NA	NA	54	45	172	175	511	119	89	252	12	21	23	0.07	0.12	0.045
.	19.01.16-00.10.47-1-405739	203	10	10	1	0	0	475	9	9	0	0	NA	NA	NA	50	56	173	172	524	121	87	267	4	9	8	0.023	0.052	0.015
.	19.01.16-00.10.52-1-405742	236	25	25	9	0	4	495	21	21	0	0	NA	NA	NA	61	73	179	177	530	129	92	274	30	3	35	0.168	0.017	0.066
.	19.01.16-00.10.53-1-405743	93	4	4	3	0	2	447	3	3	0	0	NA	NA	NA	26	25	168	166	504	116	84	247	0	5	7	0	0.03	0.014
.	19.01.16-00.11.06-1-405744	60	2	2	1	0	1	302	1	1	0	0	NA	NA	NA	13	18	165	166	500	79	57	166	0	0	2	0	0	0.004
.	19.01.16-00.11.07-1-405745	242	14	14	6	0	6	494	13	13	0	0	NA	NA	NA	77	83	178	176	542	126	91	277	3	2	23	0.017	0.011	0.042
.	19.01.16-00.11.09-1-405746	166	10	10	4	0	3	462	9	9	0	0	NA	NA	NA	52	46	181	168	510	125	81	256	5	7	20	0.028	0.042	0.039
.	19.01.16-00.11.16-1-405750	245	21	21	3	0	3	504	18	18	0	0	NA	NA	NA	81	82	173	179	543	120	95	289	8	20	26	0.046	0.112	0.048
.	19.01.16-00.11.17-1-405751	89	5	5	0	0	0	446	3	3	0	0	NA	NA	NA	27	24	174	164	499	119	82	245	2	0	4	0.011	0	0.008
.	19.01.16-00.11.28-1-405772	211	13	13	1	0	1	492	10	10	0	0	NA	NA	NA	66	75	179	179	530	127	93	272	5	12	14	0.028	0.067	0.026
.	19.01.16-00.11.31-1-405775	32	1	1	1	0	1	0	0	0	0	0	NA	NA	NA	7	6	165	163	491	0	0	0	1	0	0	0.006	0	0
.	19.01.16-00.11.33-1-405778	117	8	8	2	0	2	455	6	6	0	0	NA	NA	NA	31	34	173	166	508	118	82	255	8	6	4	0.046	0.036	0.008
.	19.01.16-00.11.33-1-405779	34	1	1	0	0	0	0	0	0	0	0	NA	NA	NA	9	10	166	163	494	0	0	0	3	0	0	0.018	0	0
.	19.01.16-00.11.34-1-405781	37	1	1	0	0	0	0	0	0	0	0	NA	NA	NA	11	12	165	167	493	0	0	0	0	0	0	0	0	0
.	19.01.16-00.11.34-1-405782	35	1	1	0	0	0	0	0	0	0	0	NA	NA	NA	13	7	163	165	492	0	0	0	5	0	0	0.031	0	0
.	19.01.16-00.11.37-1-405785	266	67	67	13	0	11	484	60	60	0	0	NA	NA	NA	82	68	179	175	527	123	91	270	66	32	80	0.369	0.183	0.152
.	19.01.16-00.11.37-1-405786	148	19	19	5	0	5	470	17	17	0	0	NA	NA	NA	54	56	175	172	522	122	87	261	22	9	31	0.126	0.052	0.059
.	19.01.16-00.11.37-1-405787	34	1	1	0	0	0	0	0	0	0	0	NA	NA	NA	8	11	167	164	493	0	0	0	0	0	2	0	0	0.004
.	19.01.16-00.11.39-1-405795	59	2	2	0	0	0	300	1	1	0	0	NA	NA	NA	21	19	166	169	497	76	60	164	0	0	2	0	0	0.004
.	19.01.16-00.11.49-1-405806	125	20	20	9	0	6	468	17	17	0	0	NA	NA	NA	37	50	175	171	517	124	84	260	13	33	19	0.074	0.193	0.037
.	19.01.16-00.11.50-1-405808	65	2	2	0	0	0	449	1	1	0	0	NA	NA	NA	21	29	168	176	498	115	88	246	3	0	3	0.018	0	0.006
.	19.01.16-00.11.52-1-405809	186	15	15	5	0	5	456	12	12	0	0	NA	NA	NA	50	30	170	169	504	118	86	252	21	4	17	0.124	0.024	0.034
.	19.01.16-00.11.54-1-405810	174	9	9	3	0	3	474	8	8	0	0	NA	NA	NA	48	54	173	172	522	119	90	265	5	4	14	0.029	0.023	0.027
.	19.01.16-00.11.55-1-405811	33	1	1	0	0	0	0	0	0	0	0	NA	NA	NA	13	11	168	166	490	0	0	0	0	0	0	0	0	0
.	19.01.16-00.11.58-1-405812	34	1	1	0	0	0	0	0	0	0	0	NA	NA	NA	8	14	165	166	496	0	0	0	0	0	0	0	0	0
.	19.01.16-00.12.00-1-405813	386	58	58	19	0	14	525	55	55	0	0	NA	NA	NA	91	106	185	190	544	131	105	289	41	61	82	0.222	0.321	0.151
.	19.01.16-00.12.01-1-405814	60	2	2	1	0	1	51	1	1	0	0	NA	NA	NA	22	20	167	168	498	15	9	27	0	0	3	0	0	0.006
.	19.01.16-00.12.02-1-405815	64	2	2	0	0	0	434	1	1	0	0	NA	NA	NA	17	16	163	169	497	111	79	244	3	0	1	0.018	0	0.002
.	19.01.16-00.12.07-1-405816	95	11	11	5	0	4	452	10	10	0	0	NA	NA	NA	29	31	169	170	505	114	87	251	16	5	9	0.095	0.029	0.018
.	19.01.16-00.12.12-1-405820	123	8	8	2	0	2	456	7	7	0	0	NA	NA	NA	51	42	174	172	509	121	85	250	0	5	11	0	0.029	0.022
.	19.01.16-00.12.13-1-405821	152	6	6	3	0	2	454	5	5	0	0	NA	NA	NA	40	34	167	172	508	117	84	253	1	3	12	0.006	0.017	0.024
.	19.01.16-00.12.15-1-405822	210	29	29	8	0	7	484	25	25	0	0	NA	NA	NA	57	74	178	171	538	123	87	274	26	13	32	0.146	0.076	0.059
.	19.01.16-00.12.17-1-405823	33	1	1	1	0	1	0	0	0	0	0	NA	NA	NA	8	11	165	165	494	0	0	0	0	0	2	0	0	0.004
.	19.01.16-00.12.20-1-405828	34	1	1	0	0	0	0	0	0	0	0	NA	NA	NA	13	16	166	167	496	0	0	0	0	0	0	0	0	0
.	19.01.16-00.12.20-1-405829	60	2	2	0	0	0	300	1	1	0	0	NA	NA	NA	18	18	165	166	500	75	57	168	4	0	0	0.024	0	0
.	19.01.16-00.12.23-1-405845	318	77	77	23	0	21	492	73	73	0	0	NA	NA	NA	85	79	179	177	536	123	93	276	39	63	112	0.218	0.356	0.209
.	19.01.16-00.12.29-1-405846	234	19	19	6	0	6	491	16	16	0	0	NA	NA	NA	54	76	180	179	530	123	95	273	3	9	39	0.017	0.05	0.074
.	19.01.16-00.12.29-1-405847	63	3	3	0	0	0	448	2	2	0	0	NA	NA	NA	12	25	167	170	501	115	83	250	0	1	8	0	0.006	0.016
.	19.01.16-00.12.29-1-405848	119	10	10	5	0	5	457	8	8	0	0	NA	NA	NA	48	35	170	167	511	116	85	256	11	19	11	0.065	0.114	0.022
.	19.01.16-00.12.31-1-405851	492	48	48	14	0	13	549	44	44	0	0	NA	NA	NA	152	143	191	192	573	134	106	309	35	43	58	0.183	0.224	0.101
.	19.01.16-00.12.43-1-405863	57	3	3	2	0	2	445	2	2	0	0	NA	NA	NA	21	24	167	170	500	114	86	245	5	0	2	0.03	0	0.004
.	19.01.16-00.12.50-1-405868	89	3	3	0	0	0	448	2	2	0	0	NA	NA	NA	39	31	171	169	504	115	82	251	3	2	4	0.018	0.012	0.008
.	19.01.16-00.12.56-1-405869	187	22	22	8	0	7	467	18	18	0	0	NA	NA	NA	42	45	169	169	520	118	85	264	12	17	41	0.071	0.101	0.079
.	19.01.16-00.12.59-1-405870	180	18	18	3	0	3	483	16	16	0	0	NA	NA	NA	40	64	171	175	531	119	92	272	5	13	32	0.029	0.074	0.06
.	19.01.16-00.13.02-1-405871	32	1	1	0	0	0	0	0	0	0	0	NA	NA	NA	9	9	164	164	494	0	0	0	0	0	0	0	0	0
.	19.01.16-00.13.02-1-405872	58	3	3	0	0	0	253	2	2	0	0	NA	NA	NA	18	22	165	168	502	64	52	137	0	0	5	0	0	0.01
.	19.01.16-00.13.04-1-405873	120	4	4	0	0	0	452	3	3	0	0	NA	NA	NA	30	29	169	166	507	116	83	253	1	4	5	0.006	0.024	0.01
.	19.01.16-00.13.04-1-405874	30	1	1	0	0	0	0	0	0	0	0	NA	NA	NA	5	10	166	163	494	0	0	0	0	0	1	0	0	0.002
.	19.01.16-00.13.06-1-405876	140	11	11	3	0	2	472	10	10	0	0	NA	NA	NA	51	55	179	170	519	125	87	260	0	1	24	0	0.006	0.046
.	19.01.16-00.13.14-1-405880	62	3	3	0	0	0	446	2	2	0	0	NA	NA	NA	30	29	174	168	500	120	83	243	2	0	3	0.011	0	0.006
.	19.01.16-00.13.18-1-405881	64	2	2	1	0	1	439	1	1	0	0	NA	NA	NA	19	14	166	167	494	114	81	244	0	0	1	0	0	0.002
.	19.01.16-00.13.18-1-405882	148	5	5	2	0	2	463	4	4	0	0	NA	NA	NA	40	41	168	174	512	116	91	256	0	6	11	0	0.034	0.021
.	19.01.16-00.13.26-1-405898	209	29	29	8	0	7	479	26	26	0	0	NA	NA	NA	70	63	175	177	524	119	91	269	20	18	63	0.114	0.102	0.12
.	19.01.16-00.13.28-1-405903	145	9	9	4	0	4	466	8	8	0	0	NA	NA	NA	35	49	172	173	517	119	89	258	8	2	5	0.047	0.012	0.01
.	19.01.16-00.13.28-1-405904	118	6	6	3	0	2	459	4	4	0	0	NA	NA	NA	28	38	170	170	511	118	84	257	2	6	7	0.012	0.035	0.014
.	19.01.16-00.13.29-1-405905	178	7	7	1	0	0	482	6	6	0	0	NA	NA	NA	76	70	178	175	530	123	92	267	2	0	16	0.011	0	0.03
.	19.01.16-00.13.31-1-405908	322	52	52	9	0	7	518	48	48	0	0	NA	NA	NA	93	100	179	183	551	128	99	291	30	43	92	0.168	0.235	0.167
.	19.01.16-00.13.32-1-405910	114	5	5	1	0	1	445	3	3	0	0	NA	NA	NA	46	22	168	171	496	114	85	246	15	5	0	0.089	0.029	0
.	19.01.16-00.13.36-1-405915	125	6	6	4	0	2	458	5	5	0	0	NA	NA	NA	34	40	167	174	512	114	87	257	7	4	5	0.042	0.023	0.01
.	19.01.16-00.13.44-1-405925	157	10	10	2	0	1	469	8	8	0	0	NA	NA	NA	38	54	168	172	527	115	85	269	9	5	11	0.054	0.029	0.021
.	19.01.16-00.13.47-1-405928	89	4	4	1	0	0	453	3	3	0	0	NA	NA	NA	30	33	170	166	510	119	80	254	0	8	3	0	0.048	0.006
.	19.01.16-00.13.47-1-405929	37	1	1	1	0	1	0	0	0	0	0	NA	NA	NA	7	19	164	167	501	0	0	0	0	0	0	0	0	0
.	19.01.16-00.13.48-1-405931	157	12	12	4	0	4	480	7	7	0	0	NA	NA	NA	47	64	179	173	525	126	88	266	8	1	20	0.045	0.006	0.038
.	19.01.16-00.13.51-1-405933	33	1	1	0	0	0	0	0	0	0	0	NA	NA	NA	12	10	164	166	493	0	0	0	0	0	0	0	0	0
.	19.01.16-00.13.53-1-405934	37	1	1	1	0	1	0	0	0	0	0	NA	NA	NA	13	12	168	165	492	0	0	0	0	0	0	0	0	0
.	19.01.16-00.13.54-1-405935	233	35	35	8	0	3	488	29	29	0	0	NA	NA	NA	79	74	181	183	523	127	95	266	40	29	42	0.221	0.158	0.08
.	19.01.16-00.13.54-1-405936	35	1	1	1	0	1	0	0	0	0	0	NA	NA	NA	13	13	165	165	496	0	0	0	0	0	2	0	0	0.004
.	19.01.16-00.13.56-1-405938	122	8	8	4	0	3	458	7	7	0	0	NA	NA	NA	24	35	171	173	504	116	88	254	12	5	5	0.07	0.029	0.01
.	19.01.16-00.13.57-1-405939	327	55	55	8	0	8	513	52	52	0	0	NA	NA	NA	105	95	183	178	547	128	95	290	39	50	95	0.213	0.281	0.174
.	19.01.16-00.14.00-1-405940	92	5	5	1	0	0	447	2	2	0	0	NA	NA	NA	28	26	166	168	505	115	81	251	7	3	6	0.042	0.018	0.012
.	19.01.16-00.14.04-1-405941	321	34	34	3	0	3	496	32	32	0	0	NA	NA	NA	87	87	179	178	543	122	93	281	24	24	51	0.134	0.135	0.094
.	19.01.16-00.14.12-1-405945	232	50	50	12	0	8	492	47	47	0	0	NA	NA	NA	64	73	178	173	535	128	89	275	25	33	77	0.14	0.191	0.144
.	19.01.16-00.14.15-1-405946	35	1	1	0	0	0	0	0	0	0	0	NA	NA	NA	6	10	165	164	494	0	0	0	0	0	1	0	0	0.002
.	19.01.16-00.14.15-1-405947	144	9	9	2	0	2	462	7	7	0	0	NA	NA	NA	41	42	172	167	516	120	84	258	1	13	4	0.006	0.078	0.008
.	19.01.16-00.14.17-1-405948	37	1	1	0	0	0	0	0	0	0	0	NA	NA	NA	14	8	164	164	493	0	0	0	0	0	4	0	0	0.008
.	19.01.16-00.14.17-1-405949	35	1	1	0	0	0	0	0	0	0	0	NA	NA	NA	11	9	164	164	494	0	0	0	0	2	0	0	0.012	0
.	19.01.16-00.14.20-1-405950	353	26	26	7	0	4	529	25	25	0	0	NA	NA	NA	101	113	185	185	556	133	102	294	25	24	51	0.135	0.13	0.092
.	19.01.16-00.14.20-1-405952	205	19	19	3	0	3	476	17	17	0	0	NA	NA	NA	60	65	177	174	527	122	84	270	18	8	14	0.102	0.046	0.027
.	19.01.16-00.14.34-1-405973	151	5	5	0	0	0	467	4	4	0	0	NA	NA	NA	46	46	170	170	519	116	85	266	4	5	3	0.024	0.029	0.006
.	19.01.16-00.14.41-1-405981	35	1	1	0	0	0	0	0	0	0	0	NA	NA	NA	7	13	164	165	497	0	0	0	0	0	0	0	0	0
.	19.01.16-00.14.42-1-405982	355	56	56	17	0	15	529	53	53	0	0	NA	NA	NA	89	110	186	200	537	135	114	280	38	42	70	0.204	0.21	0.13
.	19.01.16-00.14.48-1-405986	95	3	3	1	0	1	448	2	2	0	0	NA	NA	NA	35	35	173	168	507	119	83	246	0	2	9	0	0.012	0.018
.	19.01.16-00.14.49-1-405988	388	36	36	15	0	10	525	32	32	0	0	NA	NA	NA	101	119	179	186	567	124	97	304	21	33	72	0.117	0.177	0.127
.	19.01.16-00.14.50-1-405989	322	28	28	6	0	4	504	25	25	0	0	NA	NA	NA	84	89	183	175	544	128	88	288	9	18	65	0.049	0.103	0.119
.	19.01.16-00.15.01-1-405990	175	7	7	3	0	2	472	6	6	0	0	NA	NA	NA	50	48	177	172	512	124	88	260	0	6	16	0	0.035	0.031
.	19.01.16-00.15.01-1-405991	96	3	3	2	0	2	461	2	2	0	0	NA	NA	NA	36	46	174	173	512	118	89	254	0	7	8	0	0.04	0.016
.	19.01.16-00.15.07-1-405992	112	9	9	3	0	3	460	8	8	0	0	NA	NA	NA	32	41	168	169	517	114	85	261	2	10	24	0.012	0.059	0.046
.	19.01.16-00.15.11-1-405997	31	1	1	0	0	0	0	0	0	0	0	NA	NA	NA	6	3	163	163	490	0	0	0	0	0	1	0	0	0.002
.	19.01.16-00.15.14-1-405998	35	1	1	0	0	0	0	0	0	0	0	NA	NA	NA	10	12	164	168	493	0	0	0	0	0	1	0	0	0.002
.	19.01.16-00.15.15-1-405999	260	18	18	6	0	4	500	16	16	0	0	NA	NA	NA	78	87	176	183	541	124	96	280	16	22	20	0.091	0.12	0.037
.	19.01.16-00.15.16-1-406000	35	1	1	0	0	0	0	0	0	0	0	NA	NA	NA	14	5	163	166	489	0	0	0	0	0	5	0	0	0.01
.	19.01.16-00.15.20-1-406001	212	11	11	3	0	3	484	9	9	0	0	NA	NA	NA	60	64	176	178	523	125	93	266	10	6	20	0.057	0.034	0.038
.	19.01.16-00.15.20-1-406002	200	13	13	5	0	3	475	11	11	0	0	NA	NA	NA	49	53	172	169	525	119	87	269	9	10	21	0.052	0.059	0.04
.	19.01.16-00.15.20-1-406003	64	3	3	1	0	1	350	2	2	0	0	NA	NA	NA	19	15	164	170	494	89	60	201	0	0	5	0	0	0.01
.	19.01.16-00.15.25-1-406019	122	4	4	0	0	0	459	3	3	0	0	NA	NA	NA	23	34	169	175	503	117	91	251	3	0	4	0.018	0	0.008
.	19.01.16-00.15.33-1-406029	91	4	4	1	0	1	461	3	3	0	0	NA	NA	NA	29	43	174	171	511	123	84	254	0	4	10	0	0.023	0.02
.	19.01.16-00.15.39-1-406037	116	12	12	2	0	1	463	10	10	0	0	NA	NA	NA	34	37	166	171	513	117	85	261	2	8	15	0.012	0.047	0.029
.	19.01.16-00.15.40-1-406040	178	22	22	4	0	4	471	20	20	0	0	NA	NA	NA	59	56	176	178	515	123	92	256	19	22	17	0.108	0.124	0.033
.	19.01.16-00.15.44-1-406045	234	21	21	1	0	1	483	20	20	0	0	NA	NA	NA	70	62	176	175	524	122	93	268	15	27	24	0.085	0.154	0.046
.	19.01.16-00.15.44-1-406046	295	45	45	13	0	12	504	41	41	0	0	NA	NA	NA	80	85	175	178	545	123	93	288	27	44	61	0.154	0.247	0.112
.	19.01.16-00.15.47-1-406050	301	36	36	7	0	6	504	32	32	0	0	NA	NA	NA	104	86	180	181	538	128	95	281	16	25	65	0.089	0.138	0.121
.	19.01.16-00.15.48-1-406051	408	28	28	12	0	9	527	26	26	0	0	NA	NA	NA	108	104	185	184	548	133	98	296	17	30	47	0.092	0.163	0.086
.	19.01.16-00.15.51-1-406053	324	50	50	12	0	9	525	46	46	0	0	NA	NA	NA	87	106	191	181	547	135	98	292	48	49	47	0.251	0.271	0.086
.	19.01.16-00.16.01-1-406054	123	8	8	2	0	2	460	7	7	0	0	NA	NA	NA	40	40	171	170	512	117	85	258	1	9	13	0.006	0.053	0.025
.	19.01.16-00.16.01-1-406055	356	70	70	15	0	13	516	60	60	0	0	NA	NA	NA	104	98	182	186	543	130	100	286	48	51	88	0.264	0.274	0.162
.	19.01.16-00.16.18-1-406059	176	39	39	7	0	6	459	35	35	0	0	NA	NA	NA	63	46	171	170	518	115	82	262	33	20	50	0.193	0.118	0.097
.	19.01.16-00.16.18-1-406060	58	2	2	0	0	0	446	1	1	0	0	NA	NA	NA	20	28	171	168	502	116	82	248	0	0	10	0	0	0.02
.	19.01.16-00.16.23-1-406080	157	8	8	3	0	2	464	7	7	0	0	NA	NA	NA	55	42	175	174	506	121	89	254	1	9	11	0.006	0.052	0.022
.	19.01.16-00.16.30-1-406084	144	8	8	2	0	2	457	7	7	0	0	NA	NA	NA	39	37	172	167	511	117	84	256	4	1	12	0.023	0.006	0.023
.	19.01.16-00.16.30-1-406085	33	1	1	0	0	0	0	0	0	0	0	NA	NA	NA	9	13	166	165	495	0	0	0	0	0	3	0	0	0.006
.	19.01.16-00.16.34-1-406089	121	13	13	4	0	3	458	8	8	0	0	NA	NA	NA	45	35	169	167	512	115	86	257	13	10	4	0.077	0.06	0.008
.	19.01.16-00.16.39-1-406095	298	53	53	17	0	15	501	49	49	0	0	NA	NA	NA	78	87	185	183	532	127	98	276	35	34	87	0.189	0.186	0.164
.	19.01.16-00.16.42-1-406098	295	37	37	13	0	12	499	33	33	0	0	NA	NA	NA	86	85	179	188	531	122	102	275	32	52	45	0.179	0.277	0.085
.	19.01.16-00.16.47-1-406101	56	2	2	0	0	0	53	1	1	0	0	NA	NA	NA	15	10	163	166	494	21	9	23	0	5	0	0	0.03	0
.	19.01.16-00.16.48-1-406103	118	4	4	0	0	0	455	3	3	0	0	NA	NA	NA	47	43	173	173	510	118	85	252	3	3	2	0.017	0.017	0.004
.	19.01.16-00.16.52-1-406106	125	10	10	1	0	1	459	9	9	0	0	NA	NA	NA	42	40	169	169	515	118	84	257	1	8	18	0.006	0.047	0.035
.	19.01.16-00.16.57-1-406107	315	28	28	6	0	3	516	25	25	0	0	NA	NA	NA	90	98	186	190	535	133	102	281	27	24	46	0.145	0.126	0.086
.	19.01.16-00.17.01-1-406108	31	1	1	0	0	0	0	0	0	0	0	NA	NA	NA	13	9	167	166	489	0	0	0	0	0	3	0	0	0.006
.	19.01.16-00.17.02-1-406109	95	6	6	2	0	2	460	5	5	0	0	NA	NA	NA	34	40	173	171	509	121	85	254	0	10	12	0	0.058	0.024
.	19.01.16-00.17.03-1-406110	33	1	1	0	0	0	0	0	0	0	0	NA	NA	NA	10	10	165	166	492	0	0	0	0	0	0	0	0	0
.	19.01.16-00.17.06-1-406112	369	70	70	27	0	18	516	62	62	0	0	NA	NA	NA	106	105	173	186	559	119	100	297	26	60	119	0.15	0.323	0.213
.	19.01.16-00.17.08-1-406113	315	38	38	13	0	8	508	36	36	0	0	NA	NA	NA	88	97	184	184	542	130	98	280	25	37	50	0.136	0.201	0.092
.	19.01.16-00.17.11-1-406117	35	1	1	0	0	0	0	0	0	0	0	NA	NA	NA	11	12	166	164	495	0	0	0	0	1	0	0	0.006	0
.	19.01.16-00.17.14-1-406118	33	1	1	0	0	0	0	0	0	0	0	NA	NA	NA	7	8	164	165	492	0	0	0	0	0	1	0	0	0.002
.	19.01.16-00.17.16-1-406119	236	12	12	2	0	1	484	10	10	0	0	NA	NA	NA	88	71	179	181	524	123	96	265	20	17	11	0.112	0.094	0.021
.	19.01.16-00.17.21-1-406120	88	4	4	1	0	1	447	3	3	0	0	NA	NA	NA	26	27	171	167	502	118	83	246	2	0	4	0.012	0	0.008
.	19.01.16-00.17.22-1-406121	33	1	1	1	0	1	0	0	0	0	0	NA	NA	NA	12	7	165	164	491	0	0	0	0	0	0	0	0	0
.	19.01.16-00.17.24-1-406137	62	3	3	0	0	0	445	1	1	0	0	NA	NA	NA	25	22	167	165	503	116	81	248	0	1	8	0	0.006	0.016
.	19.01.16-00.17.33-1-406146	63	4	4	1	0	1	436	3	3	0	0	NA	NA	NA	21	20	164	167	502	111	81	244	0	0	3	0	0	0.006
.	19.01.16-00.17.35-1-406149	205	17	17	5	0	5	484	15	15	0	0	NA	NA	NA	64	70	180	172	531	127	86	271	6	13	23	0.033	0.076	0.043
.	19.01.16-00.17.37-1-406152	188	17	17	3	0	3	469	15	15	0	0	NA	NA	NA	44	50	171	175	517	119	89	261	13	12	23	0.076	0.069	0.044
.	19.01.16-00.17.43-1-406162	123	9	9	1	0	1	464	8	8	0	0	NA	NA	NA	43	43	175	171	510	122	88	254	8	1	12	0.046	0.006	0.024
.	19.01.16-00.17.46-1-406164	63	5	5	2	0	1	441	4	4	0	0	NA	NA	NA	29	24	166	168	503	110	81	250	13	0	3	0.078	0	0.006
.	19.01.16-00.17.47-1-406166	58	2	2	1	0	1	438	1	1	0	0	NA	NA	NA	28	18	167	168	496	114	83	241	0	2	1	0	0.012	0.002
.	19.01.16-00.17.48-1-406167	85	4	4	0	0	0	447	3	3	0	0	NA	NA	NA	34	30	166	170	507	116	85	246	0	10	2	0	0.059	0.004
.	19.01.16-00.17.58-1-406170	55	2	2	0	0	0	443	1	1	0	0	NA	NA	NA	23	26	167	167	505	112	82	249	0	4	0	0	0.024	0
.	19.01.16-00.18.00-1-406171	59	2	2	1	0	1	447	1	1	0	0	NA	NA	NA	21	25	167	167	504	116	81	250	0	4	1	0	0.024	0.002
.	19.01.16-00.18.01-1-406172	123	5	5	1	0	1	451	4	4	0	0	NA	NA	NA	28	29	166	170	506	114	83	254	4	2	3	0.024	0.012	0.006
.	19.01.16-00.18.02-1-406173	96	4	4	1	0	1	454	3	3	0	0	NA	NA	NA	23	32	172	172	501	120	86	248	0	1	13	0	0.006	0.026
.	19.01.16-00.18.05-1-406175	92	4	4	1	0	1	458	3	3	0	0	NA	NA	NA	29	33	169	170	507	117	86	255	4	3	2	0.024	0.018	0.004
.	19.01.16-00.18.06-1-406176	378	81	81	22	0	16	524	72	72	0	0	NA	NA	NA	102	113	185	191	550	130	104	290	49	79	94	0.265	0.414	0.171
.	19.01.16-00.18.09-1-406177	125	7	7	2	0	1	458	5	5	0	0	NA	NA	NA	35	37	168	171	511	115	87	256	2	2	8	0.012	0.012	0.016
.	19.01.16-00.18.11-1-406181	203	20	20	4	0	4	476	19	19	0	0	NA	NA	NA	53	60	177	173	523	122	88	266	16	10	30	0.09	0.058	0.057
.	19.01.16-00.18.11-1-406182	59	2	2	0	0	0	99	1	1	0	0	NA	NA	NA	19	15	165	164	499	25	16	58	1	0	1	0.006	0	0.002
.	19.01.16-00.18.16-1-406183	297	28	28	11	0	9	513	27	27	0	0	NA	NA	NA	86	94	184	180	543	133	95	285	6	10	51	0.033	0.056	0.094
.	19.01.16-00.18.17-1-406184	62	2	2	1	0	1	437	1	1	0	0	NA	NA	NA	18	17	166	168	496	114	81	242	0	0	3	0	0	0.006
.	19.01.16-00.18.18-1-406187	65	2	2	0	0	0	401	1	1	0	0	NA	NA	NA	14	22	165	167	503	102	73	226	2	0	1	0.012	0	0.002
.	19.01.16-00.18.18-1-406188	95	6	6	0	0	0	439	5	5	0	0	NA	NA	NA	36	23	169	167	500	115	82	242	7	0	15	0.041	0	0.03
.	19.01.16-00.18.23-1-406204	240	36	36	12	0	8	485	32	32	0	0	NA	NA	NA	83	66	180	175	524	127	89	269	30	26	55	0.167	0.149	0.105
.	19.01.16-00.18.28-1-406205	153	11	11	1	0	1	460	10	10	0	0	NA	NA	NA	40	39	170	170	512	118	83	259	0	8	16	0	0.047	0.031
.	19.01.16-00.18.29-1-406206	170	19	19	4	0	3	460	18	18	0	0	NA	NA	NA	62	48	178	168	515	124	81	255	7	8	16	0.039	0.048	0.031
.	19.01.16-00.18.30-1-406207	181	26	26	6	0	6	478	22	22	0	0	NA	NA	NA	49	54	176	176	515	124	93	261	20	15	55	0.114	0.085	0.107
.	19.01.16-00.18.37-1-406216	34	1	1	0	0	0	0	0	0	0	0	NA	NA	NA	8	7	166	164	490	0	0	0	0	3	0	0	0.018	0
.	19.01.16-00.18.40-1-406220	206	20	20	5	0	3	469	19	19	0	0	NA	NA	NA	75	48	172	176	513	119	91	259	7	19	24	0.041	0.108	0.047
.	19.01.16-00.18.41-1-406222	150	10	10	2	0	2	473	9	9	0	0	NA	NA	NA	44	47	169	172	519	118	89	266	0	10	15	0	0.058	0.029
.	19.01.16-00.18.50-1-406227	145	9	9	2	0	1	468	7	7	0	0	NA	NA	NA	43	49	170	173	519	118	89	261	11	6	5	0.065	0.035	0.01
.	19.01.16-00.18.55-1-406228	144	26	26	5	0	5	458	23	23	0	0	NA	NA	NA	55	40	169	169	515	116	85	257	25	6	42	0.148	0.036	0.082
.	19.01.16-00.19.03-1-406230	120	8	8	3	0	1	455	6	6	0	0	NA	NA	NA	39	29	167	171	504	118	87	250	3	6	10	0.018	0.035	0.02
.	19.01.16-00.19.04-1-406231	36	1	1	0	0	0	0	0	0	0	0	NA	NA	NA	8	13	166	168	492	0	0	0	0	0	0	0	0	0
.	19.01.16-00.19.06-1-406232	149	11	11	5	0	4	456	10	10	0	0	NA	NA	NA	35	31	171	169	504	118	85	253	1	6	17	0.006	0.036	0.034
.	19.01.16-00.19.08-1-406233	121	19	19	5	0	4	468	17	17	0	0	NA	NA	NA	30	47	170	173	517	117	88	263	19	3	14	0.112	0.017	0.027
.	19.01.16-00.19.09-1-406234	148	11	11	3	0	1	457	10	10	0	0	NA	NA	NA	38	39	168	168	516	116	83	258	15	5	11	0.089	0.03	0.021
.	19.01.16-00.19.11-1-406238	146	9	9	2	0	2	463	8	8	0	0	NA	NA	NA	42	46	172	175	512	117	88	258	3	13	6	0.017	0.074	0.012
.	19.01.16-00.19.12-1-406239	83	3	3	0	0	0	444	1	1	0	0	NA	NA	NA	22	20	167	165	501	113	83	248	0	1	5	0	0.006	0.01
.	19.01.16-00.19.23-1-406256	92	4	4	0	0	0	446	2	2	0	0	NA	NA	NA	26	27	168	170	502	113	85	248	0	5	6	0	0.029	0.012
.	19.01.16-00.19.24-1-406257	535	57	57	17	0	14	551	48	48	0	0	NA	NA	NA	155	132	187	193	565	135	108	308	42	59	67	0.225	0.306	0.119
.	19.01.16-00.19.28-1-406258	128	7	7	3	0	3	456	5	5	0	0	NA	NA	NA	39	40	168	170	515	117	81	258	0	11	12	0	0.065	0.023
.	19.01.16-00.19.29-1-406259	35	1	1	1	0	1	0	0	0	0	0	NA	NA	NA	15	6	163	166	490	0	0	0	3	0	0	0.018	0	0
.	19.01.16-00.19.30-1-406265	56	2	2	0	0	0	0	1	1	0	0	NA	NA	NA	20	17	167	166	497	0	0	0	0	2	0	0	0.012	0
.	19.01.16-00.19.32-1-406268	59	2	2	0	0	0	444	1	1	0	0	NA	NA	NA	25	21	167	167	500	113	84	247	0	0	3	0	0	0.006
.	19.01.16-00.19.35-1-406271	122	10	10	5	0	3	450	9	9	0	0	NA	NA	NA	27	26	168	169	502	117	84	249	0	0	27	0	0	0.054
.	19.01.16-00.19.36-1-406275	33	1	1	0	0	0	0	0	0	0	0	NA	NA	NA	9	7	165	166	489	0	0	0	0	0	1	0	0	0.002
.	19.01.16-00.19.37-1-406277	351	39	39	11	0	10	522	35	35	0	0	NA	NA	NA	98	101	185	185	544	131	101	290	12	37	77	0.065	0.2	0.142
.	19.01.16-00.19.38-1-406278	169	15	15	4	0	4	466	14	14	0	0	NA	NA	NA	55	47	173	174	513	117	89	260	4	9	50	0.023	0.052	0.097
.	19.01.16-00.19.39-1-406279	174	22	22	6	0	5	468	21	21	0	0	NA	NA	NA	59	47	178	166	516	125	84	259	13	11	21	0.073	0.066	0.041
.	19.01.16-00.19.44-1-406287	206	21	21	4	0	2	477	19	19	0	0	NA	NA	NA	68	61	175	178	521	119	92	266	17	23	8	0.097	0.129	0.015
.	19.01.16-00.19.49-1-406292	156	12	12	4	0	4	469	9	9	0	0	NA	NA	NA	44	49	177	172	513	125	88	256	0	0	29	0	0	0.057
.	19.01.16-00.19.49-1-406293	32	1	1	0	0	0	0	0	0	0	0	NA	NA	NA	8	7	163	165	492	0	0	0	0	2	0	0	0.012	0
.	19.01.16-00.19.52-1-406294	203	13	13	0	0	0	479	12	12	0	0	NA	NA	NA	46	58	182	178	511	129	92	258	15	25	2	0.082	0.14	0.004
.	19.01.16-00.19.55-1-406295	33	1	1	1	0	1	0	0	0	0	0	NA	NA	NA	8	11	165	164	495	0	0	0	0	0	1	0	0	0.002
.	19.01.16-00.19.58-1-406296	32	1	1	1	0	1	0	0	0	0	0	NA	NA	NA	5	9	166	163	493	0	0	0	0	0	0	0	0	0
.	19.01.16-00.20.01-1-406297	179	11	11	0	0	0	472	10	10	0	0	NA	NA	NA	51	54	172	178	517	122	93	257	8	3	9	0.047	0.017	0.017
.	19.01.16-00.20.08-1-406302	269	29	29	8	0	6	504	28	28	0	0	NA	NA	NA	65	95	177	188	543	124	100	280	46	15	35	0.26	0.08	0.064
.	19.01.16-00.20.10-1-406306	151	18	18	5	0	4	467	17	17	0	0	NA	NA	NA	46	49	172	177	513	120	89	258	23	6	19	0.134	0.034	0.037
.	19.01.16-00.20.13-1-406308	179	16	16	6	0	5	479	15	15	0	0	NA	NA	NA	55	65	176	173	529	122	88	269	6	14	19	0.034	0.081	0.036
.	19.01.16-00.20.17-1-406309	34	1	1	0	0	0	0	0	0	0	0	NA	NA	NA	7	6	163	163	493	0	0	0	0	0	1	0	0	0.002
.	19.01.16-00.20.25-1-406329	205	17	17	4	0	3	485	16	16	0	0	NA	NA	NA	58	58	177	173	521	126	89	270	0	26	23	0	0.15	0.044
.	19.01.16-00.20.27-1-406330	33	1	1	0	0	0	0	0	0	0	0	NA	NA	NA	10	10	164	167	492	0	0	0	0	0	0	0	0	0
.	19.01.16-00.20.29-1-406331	320	37	37	11	0	9	510	34	34	0	0	NA	NA	NA	83	91	181	187	536	128	103	279	19	26	48	0.105	0.139	0.09
.	19.01.16-00.20.31-1-406334	238	11	11	3	0	3	482	8	8	0	0	NA	NA	NA	69	65	176	168	534	121	84	277	0	20	13	0	0.119	0.024
.	19.01.16-00.20.42-1-406346	301	33	33	11	0	10	499	32	32	0	0	NA	NA	NA	84	86	179	177	543	126	92	281	16	52	33	0.089	0.294	0.061
.	19.01.16-00.20.43-1-406347	33	1	1	0	0	0	0	0	0	0	0	NA	NA	NA	11	7	164	165	491	0	0	0	0	0	0	0	0	0
.	19.01.16-00.20.45-1-406348	130	10	10	4	0	3	450	7	7	0	0	NA	NA	NA	32	28	170	166	505	118	82	250	29	0	10	0.171	0	0.02
.	19.01.16-00.20.48-1-406352	239	27	27	9	0	8	482	25	25	0	0	NA	NA	NA	62	68	174	188	519	119	101	262	38	20	25	0.218	0.106	0.048
.	19.01.16-00.20.51-1-406354	63	2	2	0	0	0	299	0	0	0	0	NA	NA	NA	27	18	164	169	498	76	57	166	0	0	5	0	0	0.01
.	19.01.16-00.20.51-1-406355	175	11	11	2	0	2	470	8	8	0	0	NA	NA	NA	48	48	169	169	523	116	88	266	9	7	13	0.053	0.041	0.025
.	19.01.16-00.20.56-1-406356	98	3	3	0	0	0	441	1	1	0	0	NA	NA	NA	32	23	167	169	500	113	83	245	0	0	3	0	0	0.006
.	19.01.16-00.20.57-1-406357	149	19	19	3	0	3	458	17	17	0	0	NA	NA	NA	42	35	166	173	509	114	88	256	25	20	11	0.151	0.116	0.022
.	19.01.16-00.21.01-1-406358	112	6	6	1	0	0	447	5	5	0	0	NA	NA	NA	31	27	169	173	498	115	88	244	16	2	1	0.095	0.012	0.002
.	19.01.16-00.21.09-1-406359	270	54	54	20	0	19	495	48	48	0	0	NA	NA	NA	62	74	176	180	531	124	95	276	15	76	49	0.085	0.422	0.092
.	19.01.16-00.21.14-1-406363	211	13	13	2	0	2	481	12	12	0	0	NA	NA	NA	63	64	179	182	516	126	96	259	5	15	13	0.028	0.082	0.025
.	19.01.16-00.21.15-1-406364	233	17	17	3	0	3	488	14	14	0	0	NA	NA	NA	73	68	173	186	522	121	98	269	3	12	30	0.017	0.065	0.057
.	19.01.16-00.21.24-1-406380	315	29	29	7	0	7	509	27	27	0	0	NA	NA	NA	105	91	179	179	546	125	96	288	16	26	44	0.089	0.145	0.081
.	19.01.16-00.21.30-1-406387	33	1	1	1	0	1	0	0	0	0	0	NA	NA	NA	5	15	168	164	496	0	0	0	0	0	4	0	0	0.008
.	19.01.16-00.21.32-1-406390	35	1	1	0	0	0	0	0	0	0	0	NA	NA	NA	7	7	165	165	490	0	0	0	0	0	0	0	0	0
.	19.01.16-00.21.44-1-406401	255	15	15	6	0	2	498	14	14	0	0	NA	NA	NA	78	82	175	180	540	123	94	281	7	28	28	0.04	0.156	0.052
.	19.01.16-00.21.44-1-406405	33	1	1	0	0	0	0	0	0	0	0	NA	NA	NA	15	9	166	165	491	0	0	0	0	0	0	0	0	0
.	19.01.16-00.21.45-1-406407	61	2	2	0	0	0	444	0	0	0	0	NA	NA	NA	15	20	169	170	494	116	83	245	0	0	3	0	0	0.006
.	19.01.16-00.21.47-1-406409	90	5	5	1	0	1	436	3	3	0	0	NA	NA	NA	26	21	166	167	501	111	82	243	7	3	2	0.042	0.018	0.004
.	19.01.16-00.21.47-1-406410	89	3	3	0	0	0	453	2	2	0	0	NA	NA	NA	15	27	167	167	506	114	84	255	0	0	2	0	0	0.004
.	19.01.16-00.21.48-1-406411	183	24	24	7	0	6	464	21	21	0	0	NA	NA	NA	54	45	174	173	511	122	85	257	16	20	39	0.092	0.116	0.076
.	19.01.16-00.21.52-1-406415	128	23	23	7	0	5	455	22	22	0	0	NA	NA	NA	46	34	166	177	504	112	89	254	40	9	27	0.241	0.051	0.054
.	19.01.16-00.21.57-1-406416	124	13	13	1	0	1	450	11	11	0	0	NA	NA	NA	40	28	168	167	506	115	82	253	15	0	18	0.089	0	0.036
.	19.01.16-00.22.00-1-406417	36	1	1	0	0	0	0	0	0	0	0	NA	NA	NA	12	8	164	165	492	0	0	0	0	0	0	0	0	0
.	19.01.16-00.22.03-1-406418	236	33	33	10	0	7	476	32	32	0	0	NA	NA	NA	83	62	175	177	523	119	91	266	36	25	40	0.206	0.141	0.076
.	19.01.16-00.22.03-1-406419	59	2	2	1	0	1	439	1	1	0	0	NA	NA	NA	27	23	168	168	500	113	80	246	0	2	4	0	0.012	0.008
.	19.01.16-00.22.17-1-406423	31	1	1	0	0	0	0	0	0	0	0	NA	NA	NA	10	9	166	164	492	0	0	0	0	0	2	0	0	0.004
.	19.01.16-00.22.19-1-406424	59	2	2	0	0	0	200	1	1	0	0	NA	NA	NA	18	11	166	165	493	53	34	113	2	0	0	0.012	0	0
.	19.01.16-00.22.20-1-406425	234	29	29	7	0	6	489	28	28	0	0	NA	NA	NA	84	76	180	181	528	123	95	271	13	28	28	0.072	0.155	0.053
.	19.01.16-00.22.20-1-406430	175	16	16	5	0	2	474	12	12	0	0	NA	NA	NA	52	57	178	172	520	126	85	263	8	24	28	0.045	0.14	0.054
.	19.01.16-00.22.22-1-406431	179	27	27	5	0	4	477	23	23	0	0	NA	NA	NA	56	61	176	171	527	123	88	266	11	34	30	0.062	0.199	0.057
.	19.01.16-00.22.27-1-406447	288	46	46	11	0	9	486	42	42	0	0	NA	NA	NA	86	71	174	173	537	121	89	276	34	55	54	0.195	0.318	0.101
.	19.01.16-00.22.29-1-406448	36	1	1	0	0	0	0	0	0	0	0	NA	NA	NA	9	8	164	164	493	0	0	0	0	0	3	0	0	0.006
.	19.01.16-00.22.30-1-406451	360	99	99	34	0	24	504	92	92	0	0	NA	NA	NA	115	84	177	182	538	126	97	281	83	70	138	0.469	0.385	0.257
.	19.01.16-00.22.33-1-406453	256	32	32	8	0	6	507	28	28	0	0	NA	NA	NA	60	87	172	190	538	120	104	283	8	24	60	0.047	0.126	0.112
.	19.01.16-00.22.33-1-406454	378	58	58	10	0	7	519	53	53	0	0	NA	NA	NA	108	99	181	183	548	130	97	292	61	35	65	0.337	0.191	0.119
.	19.01.16-00.22.53-1-406469	61	3	3	1	0	1	448	2	2	0	0	NA	NA	NA	21	26	169	169	501	115	83	250	3	3	0	0.018	0.018	0
.	19.01.16-00.22.53-1-406470	184	8	8	1	0	1	490	7	7	0	0	NA	NA	NA	50	77	179	176	535	128	89	273	6	10	2	0.034	0.057	0.004
.	19.01.16-00.22.57-1-406471	216	39	39	7	0	6	477	35	35	0	0	NA	NA	NA	61	56	176	174	519	121	88	268	24	44	39	0.136	0.253	0.075
.	19.01.16-00.23.20-1-406476	87	5	5	1	0	1	440	4	4	0	0	NA	NA	NA	32	23	169	168	499	113	82	245	3	3	4	0.018	0.018	0.008
.	19.01.16-00.23.24-1-406492	126	8	8	2	0	2	460	6	6	0	0	NA	NA	NA	42	47	170	177	513	115	91	254	3	11	15	0.018	0.062	0.029
.	19.01.16-00.23.27-1-406493	35	1	1	1	0	1	0	0	0	0	0	NA	NA	NA	15	11	164	164	496	0	0	0	0	0	0	0	0	0
.	19.01.16-00.23.29-1-406494	155	16	16	6	0	5	464	15	15	0	0	NA	NA	NA	47	43	173	171	512	121	85	258	6	15	25	0.035	0.088	0.049
.	19.01.16-00.23.35-1-406505	32	1	1	1	0	1	0	0	0	0	0	NA	NA	NA	18	9	166	167	489	0	0	0	2	0	0	0.012	0	0
.	19.01.16-00.23.36-1-406506	275	27	27	4	0	4	495	23	23	0	0	NA	NA	NA	82	82	177	181	537	125	94	276	15	12	26	0.085	0.066	0.048
.	19.01.16-00.23.37-1-406509	166	13	13	4	0	2	467	11	11	0	0	NA	NA	NA	42	43	174	177	505	120	92	255	0	12	22	0	0.068	0.044
.	19.01.16-00.23.53-1-406610	230	34	34	7	0	6	480	29	29	0	0	NA	NA	NA	73	65	169	176	533	112	89	279	32	32	40	0.189	0.182	0.075
.	19.01.16-00.23.54-1-406617	88	3	3	1	0	1	449	2	2	0	0	NA	NA	NA	34	24	172	164	501	117	80	252	5	0	3	0.029	0	0.006
.	19.01.16-00.24.05-1-406652	147	6	6	3	0	2	458	5	5	0	0	NA	NA	NA	55	39	170	173	509	118	89	251	7	2	8	0.041	0.012	0.016
.	19.01.16-00.24.07-1-406653	35	1	1	1	0	1	0	0	0	0	0	NA	NA	NA	14	8	163	164	494	0	0	0	0	0	0	0	0	0
.	19.01.16-00.24.08-1-406654	267	64	64	18	0	16	492	60	60	0	0	NA	NA	NA	85	81	176	175	543	121	89	282	44	44	69	0.25	0.251	0.127
.	19.01.16-00.24.09-1-406655	181	44	44	8	0	8	471	39	39	0	0	NA	NA	NA	68	57	180	175	515	125	90	256	49	20	55	0.272	0.114	0.107
.	19.01.16-00.24.13-1-406659	58	2	2	0	0	0	0	1	1	0	0	NA	NA	NA	16	13	165	167	494	0	0	0	0	0	3	0	0	0.006
.	19.01.16-00.24.15-1-406660	186	12	12	4	0	4	482	11	11	0	0	NA	NA	NA	57	62	173	181	521	121	95	266	17	13	16	0.098	0.072	0.031
.	19.01.16-00.24.17-1-406661	351	59	59	16	0	14	516	55	55	0	0	NA	NA	NA	88	98	185	183	543	128	99	289	23	47	84	0.124	0.257	0.155
.	19.01.16-00.24.23-1-406678	64	2	2	0	0	0	251	1	1	0	0	NA	NA	NA	29	16	164	168	497	61	48	142	2	0	2	0.012	0	0.004
.	19.01.16-00.24.24-1-406679	61	2	2	0	0	0	300	1	1	0	0	NA	NA	NA	17	20	165	168	500	75	57	168	0	0	2	0	0	0.004
.	19.01.16-00.24.32-1-406683	93	6	6	1	0	1	459	5	5	0	0	NA	NA	NA	34	42	169	172	514	115	86	258	0	7	8	0	0.041	0.016
.	19.01.16-00.24.36-1-406688	262	20	20	7	0	5	479	18	18	0	0	NA	NA	NA	77	70	174	183	526	119	96	264	5	12	29	0.029	0.066	0.055
.	19.01.16-00.24.40-1-406693	201	8	8	3	0	3	491	7	7	0	0	NA	NA	NA	57	77	180	179	531	126	92	273	6	0	17	0.033	0	0.032
.	19.01.16-00.24.41-1-406695	380	57	57	11	0	11	525	50	50	0	0	NA	NA	NA	111	116	185	186	558	130	99	296	38	25	89	0.205	0.134	0.159
.	19.01.16-00.24.47-1-406698	179	20	20	5	0	3	471	18	18	0	0	NA	NA	NA	43	50	168	174	521	118	90	263	10	27	11	0.06	0.155	0.021
.	19.01.16-00.24.51-1-406701	34	1	1	0	0	0	0	0	0	0	0	NA	NA	NA	5	6	163	164	492	0	0	0	0	0	0	0	0	0
.	19.01.16-00.24.53-1-406702	175	23	23	7	0	7	478	20	20	0	0	NA	NA	NA	59	53	173	173	520	122	88	268	2	27	27	0.012	0.156	0.052
.	19.01.16-00.25.00-1-406703	35	1	1	0	0	0	0	0	0	0	0	NA	NA	NA	5	9	165	164	493	0	0	0	0	0	3	0	0	0.006
.	19.01.16-00.25.03-1-406704	245	53	53	11	0	9	483	47	47	0	0	NA	NA	NA	77	68	175	169	537	119	85	279	54	26	55	0.309	0.154	0.102
.	19.01.16-00.25.07-1-406705	296	20	20	8	0	5	513	19	19	0	0	NA	NA	NA	84	100	183	174	556	130	88	295	12	26	28	0.066	0.149	0.05
.	19.01.16-00.25.08-1-406706	178	31	31	9	0	7	456	27	27	0	0	NA	NA	NA	60	40	171	174	508	119	88	249	24	18	39	0.14	0.103	0.077
.	19.01.16-00.25.18-1-406711	120	8	8	4	0	4	452	5	5	0	0	NA	NA	NA	32	30	167	170	506	113	85	254	19	2	6	0.114	0.012	0.012
.	19.01.16-00.25.26-1-406727	97	3	3	1	0	1	448	2	2	0	0	NA	NA	NA	28	26	167	169	503	116	84	248	0	1	1	0	0.006	0.002
.	19.01.16-00.25.27-1-406728	275	23	23	6	0	3	484	20	20	0	0	NA	NA	NA	78	72	177	181	527	122	95	267	16	2	33	0.09	0.011	0.063
.	19.01.16-00.25.28-1-406729	60	2	2	0	0	0	253	1	1	0	0	NA	NA	NA	15	11	166	166	492	64	49	140	0	0	3	0	0	0.006
.	19.01.16-00.25.38-1-406744	201	27	27	14	0	10	462	25	25	0	0	NA	NA	NA	60	40	173	171	509	119	84	259	33	29	17	0.191	0.17	0.033
.	19.01.16-00.25.38-1-406745	330	19	19	3	0	3	518	18	18	0	0	NA	NA	NA	91	99	182	183	547	129	98	291	8	14	20	0.044	0.077	0.037
.	19.01.16-00.25.39-1-406747	122	9	9	2	0	2	466	6	6	0	0	NA	NA	NA	38	43	173	169	514	120	85	261	6	0	26	0.035	0	0.051
.	19.01.16-00.25.46-1-406755	39	1	1	1	0	1	0	0	0	0	0	NA	NA	NA	8	7	165	164	491	0	0	0	3	0	0	0.018	0	0
.	19.01.16-00.25.49-1-406759	95	5	5	0	0	0	455	4	4	0	0	NA	NA	NA	24	33	175	168	503	120	85	250	0	3	11	0	0.018	0.022
.	19.01.16-00.25.53-1-406760	245	25	25	4	0	3	487	22	22	0	0	NA	NA	NA	65	76	183	177	529	127	90	270	8	28	38	0.044	0.158	0.072
.	19.01.16-00.25.57-1-406761	171	17	17	2	0	2	473	15	15	0	0	NA	NA	NA	48	44	172	168	517	121	86	266	7	18	31	0.041	0.107	0.06
.	19.01.16-00.25.59-1-406762	67	4	4	0	0	0	445	3	3	0	0	NA	NA	NA	18	22	168	170	497	116	84	245	0	4	9	0	0.024	0.018
.	19.01.16-00.26.03-1-406763	33	1	1	0	0	0	0	0	0	0	0	NA	NA	NA	9	7	165	163	492	0	0	0	0	2	0	0	0.012	0
.	19.01.16-00.26.05-1-406764	61	2	2	0	0	0	448	1	1	0	0	NA	NA	NA	20	25	172	168	498	118	84	246	3	0	0	0.017	0	0
.	19.01.16-00.26.05-1-406765	177	14	14	4	0	2	471	11	11	0	0	NA	NA	NA	46	54	173	171	523	120	87	264	4	12	17	0.023	0.07	0.033
.	19.01.16-00.26.10-1-406769	155	18	18	6	0	3	453	16	16	0	0	NA	NA	NA	44	35	172	168	508	117	83	253	10	11	20	0.058	0.065	0.039
.	19.01.16-00.26.13-1-406770	110	9	9	3	0	2	460	8	8	0	0	NA	NA	NA	34	39	168	169	515	116	85	259	0	4	12	0	0.024	0.023
.	19.01.16-00.26.13-1-406771	117	7	7	1	0	1	454	6	6	0	0	NA	NA	NA	35	37	170	169	511	118	81	255	0	6	15	0	0.036	0.029
.	19.01.16-00.26.14-1-406772	94	7	7	1	0	1	450	6	6	0	0	NA	NA	NA	33	29	169	171	502	116	86	248	0	1	15	0	0.006	0.03
.	19.01.16-00.26.16-1-406773	35	1	1	0	0	0	0	0	0	0	0	NA	NA	NA	6	5	164	163	491	0	0	0	0	0	0	0	0	0
.	19.01.16-00.26.18-1-406774	33	1	1	0	0	0	0	0	0	0	0	NA	NA	NA	6	7	163	164	493	0	0	0	0	0	0	0	0	0
.	19.01.16-00.26.21-1-406775	441	63	63	17	0	15	546	56	56	0	0	NA	NA	NA	123	137	190	198	562	138	107	301	34	78	61	0.179	0.394	0.109
.	19.01.16-00.26.25-1-406795	58	3	3	0	0	0	441	2	2	0	0	NA	NA	NA	24	20	168	164	501	115	80	246	0	3	2	0	0.018	0.004
.	19.01.16-00.26.31-1-406798	62	2	2	0	0	0	443	1	1	0	0	NA	NA	NA	24	32	168	172	505	115	82	246	0	3	1	0	0.017	0.002
.	19.01.16-00.26.31-1-406800	290	90	90	24	0	17	496	85	85	0	0	NA	NA	NA	79	89	181	179	542	127	92	277	42	75	107	0.232	0.419	0.197
.	19.01.16-00.26.32-1-406803	33	1	1	0	0	0	0	0	0	0	0	NA	NA	NA	6	6	163	164	492	0	0	0	0	0	1	0	0	0.002
.	19.01.16-00.26.33-1-406804	216	26	26	8	0	8	477	23	23	0	0	NA	NA	NA	61	60	174	178	521	117	91	269	16	15	27	0.092	0.084	0.052
.	19.01.16-00.26.35-1-406807	125	9	9	4	0	4	461	6	6	0	0	NA	NA	NA	37	34	174	168	505	121	85	255	3	10	13	0.017	0.06	0.026
.	19.01.16-00.26.35-1-406808	145	8	8	1	0	1	466	5	5	0	0	NA	NA	NA	45	43	176	173	507	123	89	254	2	10	5	0.011	0.058	0.01
.	19.01.16-00.26.36-1-406809	88	8	8	1	0	1	448	7	7	0	0	NA	NA	NA	26	22	167	165	503	115	81	252	2	3	10	0.012	0.018	0.02
.	19.01.16-00.26.37-1-406812	84	4	4	1	0	1	456	3	3	0	0	NA	NA	NA	37	39	171	169	512	117	83	256	4	7	7	0.023	0.041	0.014
.	19.01.16-00.26.42-1-406817	62	3	3	1	0	1	447	1	1	0	0	NA	NA	NA	16	26	170	166	503	119	80	248	2	0	8	0.012	0	0.016
.	19.01.16-00.26.55-1-406823	86	3	3	1	0	1	443	1	1	0	0	NA	NA	NA	21	20	168	165	500	116	81	246	4	0	2	0.024	0	0.004
.	19.01.16-00.26.55-1-406824	88	4	4	0	0	0	438	3	3	0	0	NA	NA	NA	24	19	165	168	499	114	81	243	0	4	5	0	0.024	0.01
.	19.01.16-00.26.56-1-406825	298	21	21	2	0	2	485	20	20	0	0	NA	NA	NA	81	67	173	178	529	121	92	272	6	18	32	0.035	0.101	0.06
.	19.01.16-00.26.57-1-406826	59	2	2	1	0	1	102	1	1	0	0	NA	NA	NA	28	21	169	163	502	31	17	54	2	2	0	0.012	0.012	0
.	19.01.16-00.26.58-1-406827	61	4	4	0	0	0	444	3	3	0	0	NA	NA	NA	27	26	169	164	506	116	79	249	6	0	4	0.036	0	0.008
.	19.01.16-00.27.04-1-406828	398	84	84	23	0	20	527	78	78	0	0	NA	NA	NA	95	114	180	186	561	126	101	300	65	30	107	0.361	0.161	0.191
.	19.01.16-00.27.08-1-406829	65	3	3	0	0	0	443	2	2	0	0	NA	NA	NA	24	18	166	166	499	113	83	247	3	0	7	0.018	0	0.014
.	19.01.16-00.27.09-1-406830	328	63	63	16	0	11	501	57	57	0	0	NA	NA	NA	95	85	185	173	540	132	90	279	47	40	84	0.254	0.231	0.156
.	19.01.16-00.27.10-1-406832	345	60	60	16	0	12	498	54	54	0	0	NA	NA	NA	97	78	182	179	530	126	95	277	44	36	89	0.242	0.201	0.168
.	19.01.16-00.27.12-1-406835	259	31	31	15	0	13	482	29	29	0	0	NA	NA	NA	67	63	176	172	528	121	91	270	19	23	54	0.108	0.134	0.102
.	19.01.16-00.27.20-1-406836	34	1	1	0	0	0	0	0	0	0	0	NA	NA	NA	10	8	164	168	489	0	0	0	0	0	3	0	0	0.006
.	19.01.16-00.27.24-1-406852	36	1	1	1	0	1	0	0	0	0	0	NA	NA	NA	8	8	165	168	488	0	0	0	0	0	3	0	0	0.006
.	19.01.16-00.27.26-1-406853	93	7	7	2	0	2	445	5	5	0	0	NA	NA	NA	36	21	167	170	497	114	85	246	0	10	5	0	0.059	0.01
.	19.01.16-00.27.31-1-406856	152	10	10	2	0	2	465	9	9	0	0	NA	NA	NA	35	37	172	172	506	121	89	255	16	18	12	0.093	0.105	0.024
.	19.01.16-00.27.41-1-406872	178	24	24	8	0	8	474	21	21	0	0	NA	NA	NA	52	56	171	170	528	120	85	269	17	28	28	0.099	0.165	0.053
.	19.01.16-00.27.42-1-406873	231	31	31	9	0	8	474	28	28	0	0	NA	NA	NA	55	60	174	183	516	120	92	262	47	16	21	0.27	0.087	0.041
.	19.01.16-00.27.53-1-406882	398	97	97	24	0	22	511	90	90	0	0	NA	NA	NA	112	94	184	183	540	132	95	284	48	68	140	0.261	0.372	0.259
.	19.01.16-00.27.59-1-406883	89	3	3	0	0	0	462	1	1	0	0	NA	NA	NA	32	41	170	173	511	120	87	255	6	0	8	0.035	0	0.016
.	19.01.16-00.28.14-1-406888	232	19	19	9	0	7	503	17	17	0	0	NA	NA	NA	64	88	178	175	548	127	89	287	12	31	13	0.067	0.177	0.024
.	19.01.16-00.28.16-1-406889	89	6	6	1	0	1	447	3	3	0	0	NA	NA	NA	30	25	167	170	501	114	84	249	3	9	3	0.018	0.053	0.006
.	19.01.16-00.28.21-1-406892	180	8	8	1	0	1	475	6	6	0	0	NA	NA	NA	50	57	171	178	521	120	94	261	0	0	27	0	0	0.052
.	19.01.16-00.28.22-1-406893	36	1	1	0	0	0	0	0	0	0	0	NA	NA	NA	7	8	164	167	490	0	0	0	0	0	0	0	0	0
.	19.01.16-00.28.25-1-406909	37	1	1	0	0	0	0	0	0	0	0	NA	NA	NA	8	8	163	165	493	0	0	0	0	0	0	0	0	0
.	19.01.16-00.28.28-1-406910	58	2	2	0	0	0	345	1	1	0	0	NA	NA	NA	18	17	167	165	498	88	63	194	0	1	1	0	0.006	0.002
.	19.01.16-00.28.29-1-406911	34	1	1	1	0	1	0	0	0	0	0	NA	NA	NA	8	13	164	164	498	0	0	0	0	0	2	0	0	0.004
.	19.01.16-00.28.31-1-406914	186	28	28	7	0	6	467	24	24	0	0	NA	NA	NA	57	48	173	170	518	120	82	265	10	9	37	0.058	0.053	0.071
.	19.01.16-00.28.32-1-406916	32	1	1	0	0	0	0	0	0	0	0	NA	NA	NA	13	5	164	165	489	0	0	0	0	0	2	0	0	0.004
.	19.01.16-00.28.33-1-406918	183	11	11	1	0	1	485	9	9	0	0	NA	NA	NA	62	61	172	178	524	122	93	270	2	15	16	0.012	0.084	0.031
.	19.01.16-00.28.34-1-406920	174	11	11	0	0	0	483	10	10	0	0	NA	NA	NA	44	70	175	180	528	122	93	268	5	2	20	0.029	0.011	0.038
.	19.01.16-00.28.38-1-406926	94	7	7	2	0	2	446	5	5	0	0	NA	NA	NA	33	27	169	166	505	114	83	249	5	13	11	0.03	0.078	0.022
.	19.01.16-00.28.39-1-406927	117	5	5	2	0	2	451	4	4	0	0	NA	NA	NA	30	33	169	168	509	113	85	253	4	5	5	0.024	0.03	0.01
.	19.01.16-00.28.41-1-406930	64	3	3	0	0	0	437	2	2	0	0	NA	NA	NA	26	16	169	165	495	114	83	240	9	0	5	0.053	0	0.01
.	19.01.16-00.28.45-1-406931	89	3	3	1	0	1	440	2	2	0	0	NA	NA	NA	19	20	167	170	496	113	86	241	0	0	10	0	0	0.02
.	19.01.16-00.28.53-1-406936	63	3	3	1	0	1	403	1	1	0	0	NA	NA	NA	22	18	166	168	497	104	78	221	0	0	3	0	0	0.006
.	19.01.16-00.28.53-1-406937	266	81	81	20	0	16	489	75	75	0	0	NA	NA	NA	66	75	185	178	525	127	92	270	63	58	73	0.341	0.326	0.139
.	19.01.16-00.28.54-1-406938	147	10	10	2	0	2	453	8	8	0	0	NA	NA	NA	45	25	168	165	505	115	82	256	0	13	11	0	0.079	0.022
.	19.01.16-00.28.55-1-406939	33	1	1	1	0	1	0	0	0	0	0	NA	NA	NA	13	6	165	164	490	0	0	0	0	1	0	0	0.006	0
.	19.01.16-00.28.58-1-406941	36	1	1	0	0	0	0	0	0	0	0	NA	NA	NA	9	9	167	163	492	0	0	0	0	0	1	0	0	0.002
.	19.01.16-00.28.58-1-406942	169	14	14	5	0	3	475	13	13	0	0	NA	NA	NA	50	56	173	177	519	121	90	264	5	17	25	0.029	0.096	0.048
.	19.01.16-00.28.59-1-406943	179	24	24	7	0	6	486	18	18	0	0	NA	NA	NA	60	70	176	177	530	122	92	272	21	24	38	0.119	0.136	0.072
.	19.01.16-00.29.01-1-406944	36	1	1	1	0	1	0	0	0	0	0	NA	NA	NA	13	14	167	164	496	0	0	0	0	1	0	0	0.006	0
.	19.01.16-00.29.04-1-406945	34	1	1	1	0	1	0	0	0	0	0	NA	NA	NA	10	11	164	164	496	0	0	0	0	0	0	0	0	0
.	19.01.16-00.29.05-1-406946	129	8	8	0	0	0	458	7	7	0	0	NA	NA	NA	34	34	169	168	510	117	84	257	0	7	10	0	0.042	0.02
.	19.01.16-00.29.07-1-406947	179	8	8	3	0	2	460	7	7	0	0	NA	NA	NA	70	45	169	174	515	114	87	259	5	0	17	0.03	0	0.033
.	19.01.16-00.29.08-1-406948	34	1	1	0	0	0	0	0	0	0	0	NA	NA	NA	7	10	163	165	495	0	0	0	1	0	0	0.006	0	0
.	19.01.16-00.29.11-1-406952	116	5	5	1	0	1	452	2	2	0	0	NA	NA	NA	41	29	172	167	503	117	86	249	3	7	3	0.017	0.042	0.006
.	19.01.16-00.29.13-1-406953	38	1	1	1	0	1	0	0	0	0	0	NA	NA	NA	8	17	166	165	499	0	0	0	0	0	1	0	0	0.002
.	19.01.16-00.29.17-1-406954	209	19	19	4	0	4	476	18	18	0	0	NA	NA	NA	54	58	174	176	521	120	89	267	4	21	21	0.023	0.119	0.04
.	19.01.16-00.29.23-1-406971	206	29	29	9	0	7	481	27	27	0	0	NA	NA	NA	55	64	175	176	526	125	87	269	42	22	36	0.24	0.125	0.068
.	19.01.16-00.29.26-1-406972	62	3	3	1	0	1	251	2	2	0	0	NA	NA	NA	21	9	165	165	492	67	48	136	0	0	2	0	0	0.004
.	19.01.16-00.29.27-1-406973	382	87	87	14	0	12	525	75	75	0	0	NA	NA	NA	107	107	188	182	550	137	96	292	54	61	115	0.287	0.335	0.209
.	19.01.16-00.29.30-1-406974	61	4	4	1	0	1	447	3	3	0	0	NA	NA	NA	18	19	166	168	498	116	82	249	0	3	9	0	0.018	0.018
.	19.01.16-00.29.37-1-406987	63	3	3	0	0	0	446	2	2	0	0	NA	NA	NA	12	21	165	171	498	114	84	248	2	0	0	0.012	0	0
.	19.01.16-00.29.38-1-406990	89	4	4	0	0	0	437	3	3	0	0	NA	NA	NA	35	23	168	169	499	111	82	244	0	3	7	0	0.018	0.014
.	19.01.16-00.29.40-1-406992	63	2	2	0	0	0	440	1	1	0	0	NA	NA	NA	16	14	165	168	494	114	84	242	0	0	3	0	0	0.006
.	19.01.16-00.29.43-1-406994	31	1	1	0	0	0	0	0	0	0	0	NA	NA	NA	10	10	166	165	492	0	0	0	0	0	0	0	0	0
.	19.01.16-00.29.44-1-406995	341	61	61	9	0	6	514	56	56	0	0	NA	NA	NA	91	101	177	175	562	121	90	303	18	71	94	0.102	0.406	0.167
.	19.01.16-00.29.45-1-406996	93	3	3	0	0	0	454	2	2	0	0	NA	NA	NA	43	40	169	175	509	118	87	249	0	0	11	0	0	0.022
.	19.01.16-00.29.49-1-407004	88	5	5	0	0	0	454	4	4	0	0	NA	NA	NA	37	34	169	169	509	113	86	255	3	2	6	0.018	0.012	0.012
.	19.01.16-00.29.50-1-407006	118	7	7	2	0	2	455	6	6	0	0	NA	NA	NA	38	36	170	171	508	119	82	254	0	8	13	0	0.047	0.026
.	19.01.16-00.29.53-1-407007	34	1	1	0	0	0	0	0	0	0	0	NA	NA	NA	11	8	163	163	495	0	0	0	0	0	0	0	0	0
.	19.01.16-00.29.55-1-407008	90	4	4	0	0	0	450	3	3	0	0	NA	NA	NA	22	29	170	168	504	117	82	251	5	0	5	0.029	0	0.01
.	19.01.16-00.30.00-1-407009	84	5	5	2	0	2	442	4	4	0	0	NA	NA	NA	30	23	171	166	499	118	79	245	0	13	4	0	0.078	0.008
.	19.01.16-00.30.03-1-407014	35	1	1	1	0	1	0	0	0	0	0	NA	NA	NA	8	7	164	163	493	0	0	0	0	0	1	0	0	0.002
.	19.01.16-00.30.06-1-407015	33	1	1	0	0	0	0	0	0	0	0	NA	NA	NA	10	8	165	164	492	0	0	0	0	0	2	0	0	0.004
.	19.01.16-00.30.08-1-407016	152	9	9	0	0	0	454	7	7	0	0	NA	NA	NA	43	37	168	173	509	113	87	254	5	0	13	0.03	0	0.026
.	19.01.16-00.30.08-1-407017	62	3	3	0	0	0	249	2	2	0	0	NA	NA	NA	14	26	172	169	498	65	49	135	2	0	6	0.012	0	0.012
.	19.01.16-00.30.09-1-407018	62	2	2	0	0	0	439	1	1	0	0	NA	NA	NA	25	22	166	168	501	109	84	246	8	0	0	0.048	0	0
.	19.01.16-00.30.10-1-407022	60	2	2	1	0	1	351	1	1	0	0	NA	NA	NA	13	10	164	164	495	92	58	201	0	0	6	0	0	0.012
.	19.01.16-00.30.15-1-407024	30	1	1	0	0	0	0	0	0	0	0	NA	NA	NA	9	8	163	166	492	0	0	0	0	0	0	0	0	0
.	19.01.16-00.30.17-1-407025	58	2	2	0	0	0	441	1	1	0	0	NA	NA	NA	28	21	167	166	501	114	82	245	0	0	6	0	0	0.012
.	19.01.16-00.30.19-1-407026	119	7	7	4	0	2	472	6	6	0	0	NA	NA	NA	36	53	175	173	518	122	88	262	13	0	13	0.074	0	0.025
.	19.01.16-00.30.20-1-407031	65	2	2	2	0	2	437	1	1	0	0	NA	NA	NA	26	22	165	168	502	109	82	246	0	0	4	0	0	0.008
.	19.01.16-00.30.23-1-407032	158	24	24	3	0	3	471	23	23	0	0	NA	NA	NA	52	51	175	175	514	123	88	260	11	21	19	0.063	0.12	0.037
.	19.01.16-00.30.26-1-407048	37	1	1	1	0	1	0	0	0	0	0	NA	NA	NA	10	7	163	164	493	0	0	0	0	0	0	0	0	0
.	19.01.16-00.30.27-1-407049	63	2	2	1	0	1	448	1	1	0	0	NA	NA	NA	27	25	168	173	497	114	87	247	0	0	2	0	0	0.004
.	19.01.16-00.30.30-1-407051	181	19	19	4	0	3	479	16	16	0	0	NA	NA	NA	76	56	173	176	520	121	92	266	4	12	30	0.023	0.068	0.058
.	19.01.16-00.30.31-1-407054	65	2	2	0	0	0	446	1	1	0	0	NA	NA	NA	19	21	166	168	500	114	83	249	3	0	2	0.018	0	0.004
.	19.01.16-00.30.32-1-407055	316	38	38	14	0	10	514	36	36	0	0	NA	NA	NA	99	96	183	184	542	129	97	288	25	39	44	0.137	0.212	0.081
.	19.01.16-00.30.37-1-407062	287	17	17	8	0	7	490	15	15	0	0	NA	NA	NA	89	76	178	179	532	121	93	276	27	14	23	0.152	0.078	0.043
.	19.01.16-00.30.38-1-407064	31	1	1	1	0	1	0	0	0	0	0	NA	NA	NA	6	7	165	163	492	0	0	0	0	0	1	0	0	0.002
.	19.01.16-00.30.40-1-407067	35	1	1	0	0	0	0	0	0	0	0	NA	NA	NA	11	15	165	167	496	0	0	0	0	0	0	0	0	0
.	19.01.16-00.30.44-1-407069	235	41	41	11	0	10	465	39	39	0	0	NA	NA	NA	64	47	166	175	519	112	92	261	22	29	54	0.133	0.166	0.104
.	19.01.16-00.30.44-1-407070	33	1	1	1	0	1	0	0	0	0	0	NA	NA	NA	7	15	163	166	499	0	0	0	0	0	3	0	0	0.006
.	19.01.16-00.30.47-1-407072	157	20	20	4	0	4	458	19	19	0	0	NA	NA	NA	45	46	171	173	515	118	90	250	6	15	28	0.035	0.087	0.054
.	19.01.16-00.30.59-1-407076	90	3	3	1	0	1	442	2	2	0	0	NA	NA	NA	27	22	170	168	497	114	81	247	4	2	2	0.024	0.012	0.004
.	19.01.16-00.31.01-1-407077	240	37	37	5	0	3	475	32	32	0	0	NA	NA	NA	69	57	176	175	519	121	91	263	14	39	68	0.08	0.223	0.131
.	19.01.16-00.31.02-1-407078	33	1	1	0	0	0	0	0	0	0	0	NA	NA	NA	7	10	164	165	494	0	0	0	0	5	0	0	0.03	0
.	19.01.16-00.31.05-1-407099	86	4	4	1	0	1	446	2	2	0	0	NA	NA	NA	19	25	165	170	503	112	84	250	4	5	1	0.024	0.029	0.002
.	19.01.16-00.31.05-1-407100	149	12	12	2	0	2	468	11	11	0	0	NA	NA	NA	53	59	174	177	521	118	89	261	8	9	13	0.046	0.051	0.025
.	19.01.16-00.31.10-1-407121	300	28	28	7	0	7	516	26	26	0	0	NA	NA	NA	86	100	189	182	542	135	97	284	20	33	40	0.106	0.181	0.074
.	19.01.16-00.31.11-1-407125	59	2	2	0	0	0	448	1	1	0	0	NA	NA	NA	28	29	169	168	505	116	83	249	6	0	2	0.036	0	0.004
.	19.01.16-00.31.15-1-407126	380	52	52	10	0	7	531	43	43	0	0	NA	NA	NA	118	122	188	194	553	135	103	293	18	20	93	0.096	0.103	0.168
.	19.01.16-00.31.19-1-407127	93	6	6	2	0	1	454	3	3	0	0	NA	NA	NA	32	33	168	178	500	112	92	250	4	4	6	0.024	0.022	0.012
.	19.01.16-00.31.22-1-407128	35	1	1	0	0	0	0	0	0	0	0	NA	NA	NA	7	10	164	169	490	0	0	0	4	0	0	0.024	0	0
.	19.01.16-00.31.26-1-407144	183	13	13	3	0	3	482	12	12	0	0	NA	NA	NA	55	62	174	172	529	119	88	275	7	3	25	0.04	0.017	0.047
.	19.01.16-00.31.26-1-407146	274	30	30	4	0	3	503	28	28	0	0	NA	NA	NA	61	81	172	174	548	120	93	290	21	18	57	0.122	0.103	0.104
.	19.01.16-00.31.31-1-407149	149	11	11	2	0	2	443	9	9	0	0	NA	NA	NA	46	26	170	166	503	117	80	246	0	3	25	0	0.018	0.05
.	19.01.16-00.31.34-1-407154	122	9	9	0	0	0	454	7	7	0	0	NA	NA	NA	28	38	170	173	508	118	88	248	2	12	11	0.012	0.069	0.022
.	19.01.16-00.31.37-1-407160	61	3	3	1	0	1	443	2	2	0	0	NA	NA	NA	31	29	167	172	503	114	82	247	0	8	2	0	0.047	0.004
.	19.01.16-00.31.49-1-407174	93	6	6	2	0	1	442	5	5	0	0	NA	NA	NA	28	17	167	168	495	116	82	244	0	8	9	0	0.048	0.018
.	19.01.16-00.31.49-1-407175	120	9	9	3	0	2	453	8	8	0	0	NA	NA	NA	42	36	171	170	508	114	85	254	1	5	12	0.006	0.029	0.024
.	19.01.16-00.31.50-1-407176	317	48	48	7	0	6	496	42	42	0	0	NA	NA	NA	90	81	178	181	535	123	96	277	35	33	66	0.197	0.182	0.123
.	19.01.16-00.31.55-1-407178	93	6	6	0	0	0	447	4	4	0	0	NA	NA	NA	23	26	167	169	503	117	82	248	0	1	9	0	0.006	0.018
.	19.01.16-00.31.56-1-407179	172	13	13	7	0	7	465	10	10	0	0	NA	NA	NA	54	49	172	175	515	118	88	259	1	4	18	0.006	0.023	0.035
.	19.01.16-00.31.57-1-407180	90	3	3	1	0	1	450	2	2	0	0	NA	NA	NA	34	29	169	169	504	120	84	246	0	0	5	0	0	0.01
.	19.01.16-00.32.06-1-407181	206	39	39	12	0	10	470	35	35	0	0	NA	NA	NA	53	46	175	170	514	122	84	264	34	49	52	0.194	0.288	0.101
.	19.01.16-00.32.08-1-407182	317	22	22	6	0	6	496	19	19	0	0	NA	NA	NA	93	80	179	179	535	125	92	279	7	12	38	0.039	0.067	0.071
.	19.01.16-00.32.11-1-407186	93	5	5	1	0	1	450	4	4	0	0	NA	NA	NA	32	38	168	171	512	114	84	252	8	0	11	0.048	0	0.021
.	19.01.16-00.32.11-1-407187	67	2	2	0	0	0	444	1	1	0	0	NA	NA	NA	21	22	170	163	502	117	81	246	0	0	1	0	0	0.002
.	19.01.16-00.32.16-1-407188	120	11	11	1	0	1	448	10	10	0	0	NA	NA	NA	35	29	165	170	507	112	86	250	5	3	9	0.03	0.018	0.018
.	19.01.16-00.32.19-1-407190	64	2	2	0	0	0	445	1	1	0	0	NA	NA	NA	11	18	168	167	496	116	84	245	0	0	1	0	0	0.002
.	19.01.16-00.32.23-1-407210	120	6	6	1	0	1	448	5	5	0	0	NA	NA	NA	30	24	164	168	505	114	83	251	6	4	0	0.037	0.024	0
.	19.01.16-00.32.25-1-407211	238	60	60	13	0	13	485	52	52	0	0	NA	NA	NA	74	74	178	180	529	123	96	266	34	37	71	0.191	0.206	0.134
.	19.01.16-00.32.28-1-407212	32	1	1	0	0	0	0	0	0	0	0	NA	NA	NA	10	5	163	163	492	0	0	0	1	0	0	0.006	0	0
.	19.01.16-00.32.30-1-407214	62	2	2	0	0	0	437	1	1	0	0	NA	NA	NA	18	14	165	167	495	112	82	243	0	0	2	0	0	0.004
.	19.01.16-00.32.30-1-407215	125	9	9	2	0	2	472	8	8	0	0	NA	NA	NA	42	51	170	177	517	120	92	260	3	11	13	0.018	0.062	0.025
.	19.01.16-00.32.37-1-407223	57	2	2	1	0	1	249	1	1	0	0	NA	NA	NA	15	9	163	166	493	61	47	141	0	0	2	0	0	0.004
.	19.01.16-00.32.39-1-407226	214	24	24	8	0	5	481	23	23	0	0	NA	NA	NA	50	62	172	178	525	119	93	269	14	39	31	0.081	0.219	0.059
.	19.01.16-00.32.40-1-407228	117	5	5	2	0	2	453	3	3	0	0	NA	NA	NA	32	37	171	168	511	118	83	252	9	0	5	0.053	0	0.01
.	19.01.16-00.32.41-1-407229	114	11	11	0	0	0	464	10	10	0	0	NA	NA	NA	39	48	175	170	516	122	84	258	7	6	8	0.04	0.035	0.016
.	19.01.16-00.32.47-1-407234	91	3	3	0	0	0	459	2	2	0	0	NA	NA	NA	34	34	175	175	497	119	91	249	1	7	0	0.006	0.04	0
.	19.01.16-00.32.51-1-407237	273	33	33	9	0	5	512	28	28	0	0	NA	NA	NA	67	94	182	176	549	128	93	291	34	34	35	0.187	0.193	0.064
.	19.01.16-00.32.55-1-407238	205	32	32	6	0	4	475	30	30	0	0	NA	NA	NA	63	61	175	178	521	119	92	264	25	10	34	0.143	0.056	0.065
.	19.01.16-00.33.00-1-407239	294	33	33	11	0	9	498	31	31	0	0	NA	NA	NA	101	80	179	178	536	125	93	280	42	31	36	0.235	0.174	0.067
.	19.01.16-00.33.01-1-407240	36	1	1	0	0	0	0	0	0	0	0	NA	NA	NA	14	7	164	165	491	0	0	0	0	0	1	0	0	0.002
.	19.01.16-00.33.01-1-407241	118	7	7	2	0	2	454	5	5	0	0	NA	NA	NA	38	34	170	169	508	119	84	251	0	0	19	0	0	0.037
.	19.01.16-00.33.03-1-407242	348	54	54	10	0	7	529	46	46	0	0	NA	NA	NA	103	106	184	185	550	131	102	296	60	43	67	0.326	0.232	0.122
.	19.01.16-00.33.05-1-407243	121	5	5	2	0	2	466	3	3	0	0	NA	NA	NA	22	43	173	170	513	122	86	258	0	12	3	0	0.071	0.006
.	19.01.16-00.33.17-1-407248	90	3	3	0	0	0	463	2	2	0	0	NA	NA	NA	30	45	171	172	515	119	84	260	10	0	1	0.058	0	0.002
.	19.01.16-00.33.19-1-407249	187	17	17	3	0	2	476	15	15	0	0	NA	NA	NA	50	60	177	175	521	122	90	264	9	8	25	0.051	0.046	0.048
.	19.01.16-00.33.23-1-407265	29	1	1	0	0	0	0	0	0	0	0	NA	NA	NA	9	8	163	163	495	0	0	0	0	0	3	0	0	0.006
.	19.01.16-00.33.25-1-407266	247	46	46	12	0	10	483	40	40	0	0	NA	NA	NA	67	59	170	175	527	121	92	270	23	30	54	0.135	0.171	0.102
.	19.01.16-00.33.31-1-407269	241	15	15	2	0	1	496	14	14	0	0	NA	NA	NA	85	83	178	183	535	125	96	275	14	28	25	0.079	0.153	0.047
.	19.01.16-00.33.38-1-407281	61	2	2	1	0	1	445	1	1	0	0	NA	NA	NA	15	21	168	165	501	115	82	248	6	0	0	0.036	0	0
.	19.01.16-00.33.42-1-407285	34	1	1	0	0	0	0	0	0	0	0	NA	NA	NA	10	10	165	166	492	0	0	0	0	0	1	0	0	0.002
.	19.01.16-00.33.44-1-407286	122	15	15	4	0	2	460	13	13	0	0	NA	NA	NA	37	44	172	171	514	120	84	256	19	24	4	0.11	0.14	0.008
.	19.01.16-00.33.54-1-407295	146	13	13	2	0	2	448	10	10	0	0	NA	NA	NA	50	28	170	169	502	116	86	246	10	4	22	0.059	0.024	0.044
.	19.01.16-00.33.54-1-407296	35	1	1	0	0	0	0	0	0	0	0	NA	NA	NA	3	11	166	163	495	0	0	0	0	0	0	0	0	0
.	19.01.16-00.33.55-1-407297	244	40	40	10	0	10	486	34	34	0	0	NA	NA	NA	72	67	174	178	528	119	93	274	34	24	64	0.195	0.135	0.121
.	19.01.16-00.34.02-1-407299	148	24	24	13	0	11	464	21	21	0	0	NA	NA	NA	40	44	169	170	518	116	86	262	26	34	23	0.154	0.2	0.044
.	19.01.16-00.34.07-1-407300	65	2	2	1	0	1	248	1	1	0	0	NA	NA	NA	15	21	167	170	497	58	48	142	0	0	3	0	0	0.006
.	19.01.16-00.34.18-1-407304	37	1	1	0	0	0	0	0	0	0	0	NA	NA	NA	13	8	163	165	493	0	0	0	0	0	1	0	0	0.002
.	19.01.16-00.34.19-1-407305	62	5	5	1	0	1	442	4	4	0	0	NA	NA	NA	30	14	168	165	494	115	82	245	1	0	11	0.006	0	0.022
.	19.01.16-00.34.21-1-407307	177	14	14	8	0	6	471	12	12	0	0	NA	NA	NA	38	48	175	173	513	122	90	259	6	9	30	0.034	0.052	0.058
.	19.01.16-00.34.22-1-407308	91	5	5	2	0	2	458	4	4	0	0	NA	NA	NA	22	32	170	174	501	119	88	251	9	0	8	0.053	0	0.016
.	19.01.16-00.34.30-1-407325	261	28	28	8	0	7	498	27	27	0	0	NA	NA	NA	66	75	174	176	538	123	93	282	10	26	53	0.057	0.148	0.099
.	19.01.16-00.34.34-1-407331	274	36	36	13	0	8	507	34	34	0	0	NA	NA	NA	74	89	175	184	543	124	99	284	10	23	53	0.057	0.125	0.098
.	19.01.16-00.34.35-1-407333	187	10	10	2	0	1	471	9	9	0	0	NA	NA	NA	66	53	176	170	520	121	85	265	16	18	8	0.091	0.106	0.015
.	19.01.16-00.34.38-1-407335	244	16	16	2	0	2	478	14	14	0	0	NA	NA	NA	72	55	175	174	519	122	91	265	19	4	16	0.109	0.023	0.031
.	19.01.16-00.34.38-1-407337	35	1	1	0	0	0	0	0	0	0	0	NA	NA	NA	11	19	165	171	496	0	0	0	0	0	2	0	0	0.004
.	19.01.16-00.34.42-1-407341	31	1	1	0	0	0	0	0	0	0	0	NA	NA	NA	9	9	166	164	492	0	0	0	0	1	0	0	0.006	0
.	19.01.16-00.34.44-1-407342	182	11	11	3	0	2	469	10	10	0	0	NA	NA	NA	57	48	173	174	514	123	88	258	0	8	15	0	0.046	0.029
.	19.01.16-00.34.44-1-407343	298	25	25	3	0	2	506	24	24	0	0	NA	NA	NA	85	89	173	181	548	123	95	288	18	17	16	0.104	0.094	0.029
.	19.01.16-00.34.49-1-407348	85	4	4	1	0	1	454	2	2	0	0	NA	NA	NA	36	34	168	172	507	118	82	254	0	0	8	0	0	0.016
.	19.01.16-00.35.00-1-407349	380	66	66	23	0	20	536	58	58	0	0	NA	NA	NA	111	121	191	193	550	138	104	294	59	29	117	0.309	0.15	0.213
.	19.01.16-00.35.01-1-407350	89	3	3	1	0	1	444	2	2	0	0	NA	NA	NA	27	28	169	170	502	118	82	244	0	0	5	0	0	0.01
.	19.01.16-00.35.02-1-407351	34	1	1	1	0	1	0	0	0	0	0	NA	NA	NA	6	7	167	164	489	0	0	0	0	0	2	0	0	0.004
.	19.01.16-00.35.03-1-407352	35	1	1	0	0	0	0	0	0	0	0	NA	NA	NA	10	10	164	164	495	0	0	0	0	0	0	0	0	0
.	19.01.16-00.35.04-1-407353	88	3	3	2	0	2	461	2	2	0	0	NA	NA	NA	30	37	174	167	509	121	84	256	0	1	5	0	0.006	0.01
.	19.01.16-00.35.06-1-407354	119	6	6	1	0	1	452	4	4	0	0	NA	NA	NA	42	36	170	172	507	117	84	251	3	4	4	0.018	0.023	0.008
.	19.01.16-00.35.06-1-407355	64	2	2	0	0	0	450	1	1	0	0	NA	NA	NA	28	29	170	168	504	116	84	250	0	3	5	0	0.018	0.01
.	19.01.16-00.35.15-1-407360	148	6	6	2	0	2	466	5	5	0	0	NA	NA	NA	48	44	175	171	511	122	86	258	0	3	10	0	0.018	0.02
.	19.01.16-00.35.15-1-407361	183	17	17	5	0	5	476	13	13	0	0	NA	NA	NA	58	63	175	177	524	121	89	266	14	4	35	0.08	0.023	0.067
.	19.01.16-00.35.18-1-407362	158	11	11	1	0	1	464	10	10	0	0	NA	NA	NA	64	52	175	177	513	122	88	254	10	4	2	0.057	0.023	0.004
.	19.01.16-00.35.18-1-407363	67	2	2	0	0	0	402	1	1	0	0	NA	NA	NA	15	19	166	167	499	107	74	221	0	2	0	0	0.012	0
.	19.01.16-00.35.18-1-407364	121	8	8	5	0	5	458	7	7	0	0	NA	NA	NA	51	39	171	173	508	116	87	255	0	3	14	0	0.017	0.028
.	19.01.16-00.35.22-1-407365	172	6	6	1	0	1	460	4	4	0	0	NA	NA	NA	54	35	169	172	507	120	86	254	0	0	15	0	0	0.03
.	19.01.16-00.35.28-1-407381	175	14	14	4	0	3	468	11	11	0	0	NA	NA	NA	51	47	174	178	508	121	90	257	2	2	28	0.011	0.011	0.055
.	19.01.16-00.35.28-1-407382	63	3	3	0	0	0	445	2	2	0	0	NA	NA	NA	31	25	172	166	500	122	80	243	0	5	2	0	0.03	0.004
.	19.01.16-00.35.32-1-407386	319	30	30	8	0	6	524	27	27	0	0	NA	NA	NA	100	103	190	182	544	138	97	289	49	29	38	0.258	0.159	0.07
.	19.01.16-00.35.36-1-407392	184	16	16	8	0	6	469	13	13	0	0	NA	NA	NA	65	47	175	168	517	124	85	260	17	10	29	0.097	0.06	0.056
.	19.01.16-00.35.40-1-407400	66	2	2	1	0	1	456	1	1	0	0	NA	NA	NA	17	35	171	171	506	119	86	251	2	0	2	0.012	0	0.004
.	19.01.16-00.35.42-1-407403	232	17	17	5	0	4	478	15	15	0	0	NA	NA	NA	61	53	171	171	524	121	86	271	27	7	28	0.158	0.041	0.053
.	19.01.16-00.35.44-1-407404	63	3	3	2	0	2	50	1	1	0	0	NA	NA	NA	11	18	167	166	498	12	15	23	5	0	3	0.03	0	0.006
.	19.01.16-00.35.47-1-407407	59	3	3	1	0	1	50	2	2	0	0	NA	NA	NA	14	18	165	166	500	16	5	29	1	1	4	0.006	0.006	0.008
.	19.01.16-00.35.51-1-407414	229	46	46	15	0	13	485	40	40	0	0	NA	NA	NA	74	68	175	180	526	120	94	271	37	21	77	0.211	0.117	0.146
.	19.01.16-00.35.52-1-407415	66	3	3	0	0	0	448	2	2	0	0	NA	NA	NA	20	23	167	170	499	117	85	246	0	0	9	0	0	0.018
.	19.01.16-00.35.54-1-407416	33	1	1	1	0	1	0	0	0	0	0	NA	NA	NA	9	8	164	166	491	0	0	0	0	0	1	0	0	0.002
.	19.01.16-00.35.55-1-407417	236	16	16	6	0	5	496	13	13	0	0	NA	NA	NA	79	84	180	178	539	127	91	278	18	15	18	0.1	0.084	0.033
.	19.01.16-00.35.56-1-407418	92	4	4	1	0	1	443	3	3	0	0	NA	NA	NA	34	24	165	169	503	110	82	251	0	7	10	0	0.041	0.02
.	19.01.16-00.36.03-1-407419	35	1	1	1	0	1	0	0	0	0	0	NA	NA	NA	8	8	165	163	493	0	0	0	4	0	0	0.024	0	0
.	19.01.16-00.36.06-1-407420	34	1	1	1	0	1	0	0	0	0	0	NA	NA	NA	10	12	164	168	493	0	0	0	0	3	0	0	0.018	0
.	19.01.16-00.36.08-1-407421	117	6	6	2	0	2	454	5	5	0	0	NA	NA	NA	28	41	169	172	513	116	85	253	1	1	4	0.006	0.006	0.008
.	19.01.16-00.36.10-1-407422	267	53	53	16	0	13	478	46	46	0	0	NA	NA	NA	79	57	177	178	515	126	93	259	20	51	68	0.113	0.287	0.132
.	19.01.16-00.36.11-1-407426	123	13	13	2	0	2	470	11	11	0	0	NA	NA	NA	40	47	174	174	512	120	89	261	0	9	19	0	0.052	0.037
.	19.01.16-00.36.15-1-407427	262	20	20	5	0	4	480	17	17	0	0	NA	NA	NA	79	64	171	177	529	117	93	270	6	26	33	0.035	0.147	0.062
.	19.01.16-00.36.22-1-407447	246	27	27	8	0	7	492	23	23	0	0	NA	NA	NA	62	74	185	174	528	129	90	273	5	7	48	0.027	0.04	0.091
.	19.01.16-00.36.24-1-407448	63	4	4	0	0	0	349	3	3	0	0	NA	NA	NA	11	19	169	165	498	93	59	197	0	5	2	0	0.03	0.004
.	19.01.16-00.36.25-1-407449	305	69	69	15	0	12	479	64	64	0	0	NA	NA	NA	87	64	171	179	527	118	93	268	49	35	120	0.287	0.196	0.228
.	19.01.16-00.36.30-1-407451	152	11	11	1	0	1	466	10	10	0	0	NA	NA	NA	39	51	173	173	518	122	86	258	1	4	15	0.006	0.023	0.029
.	19.01.16-00.36.36-1-407459	112	6	6	3	0	2	456	5	5	0	0	NA	NA	NA	44	38	173	169	509	116	85	255	7	2	9	0.04	0.012	0.018
.	19.01.16-00.36.38-1-407462	208	12	12	1	0	1	473	11	11	0	0	NA	NA	NA	81	52	179	177	509	123	91	259	12	11	17	0.067	0.062	0.033
.	19.01.16-00.36.49-1-407470	34	1	1	0	0	0	0	0	0	0	0	NA	NA	NA	6	8	164	165	492	0	0	0	3	0	0	0.018	0	0
.	19.01.16-00.36.53-1-407472	185	35	35	10	0	10	479	30	30	0	0	NA	NA	NA	56	67	178	175	527	126	88	265	11	31	68	0.062	0.177	0.129
.	19.01.16-00.36.53-1-407473	89	6	6	0	0	0	439	4	4	0	0	NA	NA	NA	35	24	168	168	501	112	80	247	10	0	5	0.06	0	0.01
.	19.01.16-00.36.53-1-407474	57	2	2	1	0	1	0	1	1	0	0	NA	NA	NA	20	14	166	164	497	0	0	0	0	2	3	0	0.012	0.006
.	19.01.16-00.36.56-1-407475	33	1	1	1	0	1	0	0	0	0	0	NA	NA	NA	9	14	165	166	496	0	0	0	0	0	1	0	0	0.002
.	19.01.16-00.36.58-1-407476	238	30	30	7	0	6	482	24	24	0	0	NA	NA	NA	72	63	174	179	523	119	95	268	21	27	40	0.121	0.151	0.076
.	19.01.16-00.36.58-1-407477	33	1	1	0	0	0	0	0	0	0	0	NA	NA	NA	10	9	166	166	490	0	0	0	2	0	0	0.012	0	0
.	19.01.16-00.37.00-1-407478	263	57	57	15	0	12	480	52	52	0	0	NA	NA	NA	71	62	169	181	525	115	94	271	35	35	77	0.207	0.193	0.147
.	19.01.16-00.37.01-1-407479	211	13	13	3	0	2	487	11	11	0	0	NA	NA	NA	74	70	180	173	530	126	91	270	10	16	25	0.056	0.092	0.047
.	19.01.16-00.37.08-1-407480	31	1	1	0	0	0	0	0	0	0	0	NA	NA	NA	9	9	165	164	493	0	0	0	0	0	0	0	0	0
.	19.01.16-00.37.09-1-407481	90	5	5	1	0	1	451	2	2	0	0	NA	NA	NA	35	27	170	169	501	117	86	248	1	1	8	0.006	0.006	0.016
.	19.01.16-00.37.10-1-407485	186	11	11	2	0	2	486	10	10	0	0	NA	NA	NA	62	65	177	174	527	126	90	270	0	9	21	0	0.052	0.04
.	19.01.16-00.37.22-1-407486	236	73	73	16	0	13	472	66	66	0	0	NA	NA	NA	64	55	170	174	524	116	92	264	45	40	94	0.265	0.23	0.179
.	19.01.16-00.37.24-1-407502	359	41	41	15	0	13	512	36	36	0	0	NA	NA	NA	108	93	181	179	546	128	94	290	19	21	74	0.105	0.117	0.136
.	19.01.16-00.37.28-1-407503	33	1	1	0	0	0	0	0	0	0	0	NA	NA	NA	9	9	163	166	493	0	0	0	0	0	0	0	0	0
.	19.01.16-00.37.31-1-407506	63	2	2	0	0	0	400	1	1	0	0	NA	NA	NA	20	13	164	165	497	102	77	221	2	1	0	0.012	0.006	0
.	19.01.16-00.37.31-1-407507	323	47	47	12	0	9	500	41	41	0	0	NA	NA	NA	100	75	177	188	523	128	103	269	29	42	63	0.164	0.223	0.12
.	19.01.16-00.37.40-1-407521	208	36	36	12	0	8	483	34	34	0	0	NA	NA	NA	50	56	175	174	520	124	92	267	18	28	63	0.103	0.161	0.121
.	19.01.16-00.37.42-1-407524	208	10	10	3	0	3	475	8	8	0	0	NA	NA	NA	80	58	178	174	519	123	88	264	0	13	28	0	0.075	0.054
.	19.01.16-00.37.43-1-407525	39	1	1	1	0	1	0	0	0	0	0	NA	NA	NA	9	16	165	167	497	0	0	0	0	0	3	0	0	0.006
.	19.01.16-00.37.47-1-407528	32	1	1	0	0	0	0	0	0	0	0	NA	NA	NA	4	12	167	165	493	0	0	0	0	0	0	0	0	0
.	19.01.16-00.37.49-1-407531	131	6	6	2	0	2	458	4	4	0	0	NA	NA	NA	47	37	172	172	506	116	87	255	0	1	13	0	0.006	0.026
.	19.01.16-00.37.58-1-407536	180	17	17	4	0	4	456	12	12	0	0	NA	NA	NA	53	37	170	173	507	115	88	253	8	1	28	0.047	0.006	0.055
.	19.01.16-00.38.09-1-407538	199	25	25	11	0	7	481	24	24	0	0	NA	NA	NA	59	60	177	176	520	124	89	268	39	37	25	0.22	0.21	0.048
.	19.01.16-00.38.09-1-407539	271	14	14	5	0	3	477	12	12	0	0	NA	NA	NA	91	64	178	174	525	124	88	265	3	2	24	0.017	0.011	0.046
.	19.01.16-00.38.09-1-407540	57	2	2	0	0	0	202	1	1	0	0	NA	NA	NA	20	20	169	169	495	58	38	106	1	0	7	0.006	0	0.014
.	19.01.16-00.38.20-1-407546	293	60	60	14	0	12	490	57	57	0	0	NA	NA	NA	81	78	182	177	532	128	88	274	63	61	55	0.346	0.345	0.103
.	19.01.16-00.38.21-1-407547	154	19	19	5	0	4	461	18	18	0	0	NA	NA	NA	59	42	169	172	514	114	85	262	1	9	30	0.006	0.052	0.058
.	19.01.16-00.38.24-1-407563	32	1	1	1	0	1	0	0	0	0	0	NA	NA	NA	12	12	166	168	491	0	0	0	0	0	0	0	0	0
.	19.01.16-00.38.27-1-407564	32	1	1	0	0	0	0	0	0	0	0	NA	NA	NA	10	6	165	165	489	0	0	0	0	0	2	0	0	0.004
.	19.01.16-00.38.29-1-407565	64	2	2	1	0	0	450	1	1	0	0	NA	NA	NA	19	31	169	168	507	117	83	250	0	5	1	0	0.03	0.002
.	19.01.16-00.38.32-1-407569	149	8	8	2	0	2	461	6	6	0	0	NA	NA	NA	54	40	173	172	508	118	89	254	5	7	13	0.029	0.041	0.026
.	19.01.16-00.38.34-1-407572	34	1	1	0	0	0	0	0	0	0	0	NA	NA	NA	9	12	164	166	495	0	0	0	0	0	2	0	0	0.004
.	19.01.16-00.38.37-1-407576	121	7	7	0	0	0	457	4	4	0	0	NA	NA	NA	37	29	167	174	501	117	88	252	4	0	13	0.024	0	0.026
.	19.01.16-00.38.39-1-407579	95	7	7	1	0	1	456	6	6	0	0	NA	NA	NA	33	39	168	168	516	116	84	256	0	10	9	0	0.06	0.017
.	19.01.16-00.38.42-1-407582	234	41	41	14	0	12	485	37	37	0	0	NA	NA	NA	80	74	180	176	531	125	92	268	34	28	62	0.189	0.159	0.117
.	19.01.16-00.38.50-1-407587	33	1	1	0	0	0	0	0	0	0	0	NA	NA	NA	4	10	166	165	492	0	0	0	0	0	4	0	0	0.008
.	19.01.16-00.38.50-1-407588	266	54	54	16	0	13	494	50	50	0	0	NA	NA	NA	73	77	177	176	537	124	91	279	33	49	49	0.186	0.278	0.091
.	19.01.16-00.38.50-1-407589	62	2	2	0	0	0	439	1	1	0	0	NA	NA	NA	31	21	166	169	499	114	78	247	0	0	8	0	0	0.016
.	19.01.16-00.38.51-1-407590	60	2	2	2	0	2	347	1	1	0	0	NA	NA	NA	19	13	168	163	495	90	64	193	0	4	3	0	0.025	0.006
.	19.01.16-00.38.52-1-407591	32	1	1	0	0	0	0	0	0	0	0	NA	NA	NA	10	10	165	165	493	0	0	0	0	0	1	0	0	0.002
.	19.01.16-00.38.53-1-407592	172	49	49	5	0	5	474	46	46	0	0	NA	NA	NA	43	46	176	174	509	125	91	258	25	44	57	0.142	0.253	0.112
.	19.01.16-00.38.55-1-407593	66	3	3	1	0	1	440	2	2	0	0	NA	NA	NA	36	21	165	169	500	113	83	244	0	4	2	0	0.024	0.004
.	19.01.16-00.38.57-1-407595	439	76	76	16	0	10	547	66	66	0	0	NA	NA	NA	121	135	193	188	567	136	101	310	49	76	103	0.254	0.404	0.182
.	19.01.16-00.39.00-1-407596	146	6	6	0	0	0	460	5	5	0	0	NA	NA	NA	34	37	169	170	511	117	87	256	0	0	14	0	0	0.027
.	19.01.16-00.39.01-1-407597	63	2	2	0	0	0	451	1	1	0	0	NA	NA	NA	22	25	168	166	504	117	85	249	1	0	5	0.006	0	0.01
.	19.01.16-00.39.07-1-407598	28	1	1	0	0	0	0	0	0	0	0	NA	NA	NA	11	9	167	163	492	0	0	0	0	0	0	0	0	0
.	19.01.16-00.39.09-1-407599	235	18	18	9	0	7	485	16	16	0	0	NA	NA	NA	69	73	184	173	529	128	90	267	17	17	21	0.092	0.098	0.04
.	19.01.16-00.39.13-1-407603	63	2	2	0	0	0	353	1	1	0	0	NA	NA	NA	14	21	164	171	499	89	67	197	1	0	1	0.006	0	0.002
.	19.01.16-00.39.20-1-407605	87	6	6	1	0	1	449	5	5	0	0	NA	NA	NA	38	35	174	167	507	118	81	250	0	5	12	0	0.03	0.024
.	19.01.16-00.39.23-1-407621	147	13	13	2	0	2	458	10	10	0	0	NA	NA	NA	45	44	170	174	513	116	88	254	4	13	15	0.024	0.075	0.029
.	19.01.16-00.39.35-1-407629	170	9	9	0	0	0	460	7	7	0	0	NA	NA	NA	39	32	173	169	503	120	87	253	8	0	16	0.046	0	0.032
.	19.01.16-00.39.38-1-407632	145	25	25	8	0	6	466	22	22	0	0	NA	NA	NA	32	47	174	170	516	120	87	259	12	26	19	0.069	0.153	0.037
.	19.01.16-00.39.41-1-407641	228	18	18	3	0	3	508	15	15	0	0	NA	NA	NA	71	90	183	178	542	130	96	282	15	11	21	0.082	0.062	0.039
.	19.01.16-00.39.41-1-407642	324	54	54	15	0	11	517	50	50	0	0	NA	NA	NA	73	99	181	182	549	128	97	292	36	17	94	0.199	0.093	0.171
.	19.01.16-00.39.50-1-407647	154	6	6	2	0	2	459	5	5	0	0	NA	NA	NA	43	41	172	175	507	121	86	252	4	2	12	0.023	0.011	0.024
.	19.01.16-00.39.54-1-407652	384	77	77	19	0	17	518	69	69	0	0	NA	NA	NA	111	105	184	175	559	129	93	296	50	52	112	0.272	0.297	0.2
.	19.01.16-00.39.56-1-407653	33	1	1	0	0	0	0	0	0	0	0	NA	NA	NA	12	10	164	166	493	0	0	0	0	0	1	0	0	0.002
.	19.01.16-00.39.58-1-407654	86	4	4	1	0	1	440	3	3	0	0	NA	NA	NA	25	19	166	166	500	115	80	245	4	0	9	0.024	0	0.018
.	19.01.16-00.40.00-1-407655	92	5	5	1	0	1	445	4	4	0	0	NA	NA	NA	32	29	170	169	503	117	84	244	0	0	10	0	0	0.02
.	19.01.16-00.40.06-1-407660	201	10	10	4	0	4	469	9	9	0	0	NA	NA	NA	74	56	176	174	519	119	86	264	0	6	18	0	0.034	0.035
.	19.01.16-00.40.09-1-407661	149	20	20	5	0	5	461	18	18	0	0	NA	NA	NA	41	37	167	171	512	115	86	260	11	8	25	0.066	0.047	0.049
.	19.01.16-00.40.11-1-407666	377	18	18	3	0	2	528	15	15	0	0	NA	NA	NA	102	109	187	188	547	133	100	295	11	18	17	0.059	0.096	0.031
.	19.01.16-00.40.13-1-407667	175	26	26	5	0	5	464	24	24	0	0	NA	NA	NA	51	53	175	171	520	118	85	261	23	7	36	0.131	0.041	0.069
.	19.01.16-00.40.15-1-407668	125	11	11	3	0	2	478	9	9	0	0	NA	NA	NA	37	56	179	175	515	127	90	261	11	3	12	0.061	0.017	0.023
.	19.01.16-00.40.29-1-407688	153	7	7	2	0	2	468	6	6	0	0	NA	NA	NA	44	42	172	170	513	119	87	262	2	8	6	0.012	0.047	0.012
.	19.01.16-00.40.34-1-407694	95	6	6	1	0	1	458	5	5	0	0	NA	NA	NA	32	35	168	170	510	118	83	257	0	5	17	0	0.029	0.033
.	19.01.16-00.40.36-1-407699	32	1	1	0	0	0	0	0	0	0	0	NA	NA	NA	12	8	163	166	492	0	0	0	0	0	0	0	0	0
.	19.01.16-00.40.42-1-407702	144	6	6	1	0	1	455	5	5	0	0	NA	NA	NA	45	36	169	172	508	113	87	255	4	6	5	0.024	0.035	0.01
.	19.01.16-00.40.42-1-407705	34	1	1	1	0	1	0	0	0	0	0	NA	NA	NA	6	13	166	167	493	0	0	0	0	0	2	0	0	0.004
.	19.01.16-00.40.45-1-407706	149	24	24	4	0	3	454	21	21	0	0	NA	NA	NA	42	39	170	168	514	116	83	255	16	11	31	0.094	0.065	0.06
.	19.01.16-00.40.48-1-407710	38	1	1	0	0	0	0	0	0	0	0	NA	NA	NA	15	17	164	167	499	0	0	0	0	0	0	0	0	0
.	19.01.16-00.40.49-1-407712	241	17	17	4	0	4	488	15	15	0	0	NA	NA	NA	71	75	171	177	540	118	90	280	6	7	27	0.035	0.04	0.05
.	19.01.16-00.40.52-1-407713	87	3	3	0	0	0	452	2	2	0	0	NA	NA	NA	37	33	171	170	505	115	86	251	0	0	5	0	0	0.01
.	19.01.16-00.40.54-1-407714	123	12	12	3	0	3	471	10	10	0	0	NA	NA	NA	30	50	173	175	515	119	92	260	12	1	11	0.069	0.006	0.021
.	19.01.16-00.40.58-1-407715	61	2	2	0	0	0	444	1	1	0	0	NA	NA	NA	23	24	166	165	506	114	80	250	4	5	0	0.024	0.03	0
.	19.01.16-00.40.59-1-407716	35	1	1	0	0	0	0	0	0	0	0	NA	NA	NA	8	7	165	163	492	0	0	0	0	0	0	0	0	0
.	19.01.16-00.41.00-1-407717	293	61	61	12	0	11	507	55	55	0	0	NA	NA	NA	72	84	183	181	533	130	97	280	33	41	108	0.18	0.227	0.203
.	19.01.16-00.41.02-1-407718	91	8	8	2	0	2	446	5	5	0	0	NA	NA	NA	28	32	167	168	510	112	82	252	16	8	2	0.096	0.048	0.004
.	19.01.16-00.41.04-1-407719	31	1	1	0	0	0	0	0	0	0	0	NA	NA	NA	12	6	165	163	491	0	0	0	0	0	1	0	0	0.002
.	19.01.16-00.41.07-1-407720	63	2	2	0	0	0	349	1	1	0	0	NA	NA	NA	18	13	167	165	494	87	66	196	0	6	0	0	0.036	0
.	19.01.16-00.41.10-1-407721	62	2	2	0	0	0	437	1	1	0	0	NA	NA	NA	19	17	166	167	497	112	82	243	0	1	2	0	0.006	0.004
.	19.01.16-00.41.16-1-407725	89	3	3	1	0	1	439	2	2	0	0	NA	NA	NA	25	19	168	171	493	114	84	241	5	1	0	0.03	0.006	0
.	19.01.16-00.41.17-1-407726	129	12	12	4	0	4	457	11	11	0	0	NA	NA	NA	33	40	170	170	513	117	85	255	8	6	12	0.047	0.035	0.023
.	19.01.16-00.41.21-1-407727	152	8	8	1	0	1	460	7	7	0	0	NA	NA	NA	41	44	166	174	517	113	88	259	2	9	10	0.012	0.052	0.019
.	19.01.16-00.41.21-1-407728	82	4	4	1	0	1	454	2	2	0	0	NA	NA	NA	20	27	165	172	503	114	88	252	1	0	7	0.006	0	0.014
.	19.01.16-00.41.21-1-407729	83	4	4	1	0	1	442	3	3	0	0	NA	NA	NA	13	15	164	165	499	112	82	248	0	6	1	0	0.036	0.002
.	19.01.16-00.41.23-1-407745	36	1	1	0	0	0	0	0	0	0	0	NA	NA	NA	12	11	163	168	493	0	0	0	0	0	1	0	0	0.002
.	19.01.16-00.41.26-1-407746	37	1	1	0	0	0	0	0	0	0	0	NA	NA	NA	8	20	167	170	496	0	0	0	0	0	1	0	0	0.002
.	19.01.16-00.41.29-1-407748	33	1	1	0	0	0	0	0	0	0	0	NA	NA	NA	8	7	164	165	491	0	0	0	0	0	0	0	0	0
.	19.01.16-00.41.29-1-407749	90	6	6	1	0	0	454	5	5	0	0	NA	NA	NA	28	34	167	171	509	116	88	250	2	2	9	0.012	0.012	0.018
.	19.01.16-00.41.31-1-407752	91	5	5	2	0	2	456	4	4	0	0	NA	NA	NA	25	36	169	172	508	118	88	250	0	5	9	0	0.029	0.018
.	19.01.16-00.41.32-1-407754	55	2	2	1	0	1	0	0	0	0	0	NA	NA	NA	15	19	168	168	496	0	0	0	0	0	2	0	0	0.004
.	19.01.16-00.41.34-1-407757	152	10	10	0	0	0	464	9	9	0	0	NA	NA	NA	39	39	168	176	508	117	91	256	14	2	16	0.083	0.011	0.031
.	19.01.16-00.41.35-1-407759	38	1	1	0	0	0	0	0	0	0	0	NA	NA	NA	6	12	166	165	494	0	0	0	0	0	3	0	0	0.006
.	19.01.16-00.41.36-1-407761	118	4	4	1	0	1	453	3	3	0	0	NA	NA	NA	42	33	168	169	509	114	84	255	8	0	9	0.048	0	0.018
.	19.01.16-00.41.39-1-407764	240	32	32	11	0	10	484	28	28	0	0	NA	NA	NA	56	70	174	182	527	121	94	269	42	23	38	0.241	0.126	0.072
.	19.01.16-00.41.39-1-407766	35	1	1	0	0	0	0	0	0	0	0	NA	NA	NA	16	10	166	164	493	0	0	0	0	0	0	0	0	0
.	19.01.16-00.41.40-1-407768	32	1	1	0	0	0	0	0	0	0	0	NA	NA	NA	7	13	166	165	495	0	0	0	0	0	0	0	0	0
.	19.01.16-00.41.42-1-407774	132	13	13	7	0	7	458	11	11	0	0	NA	NA	NA	43	37	173	168	509	121	84	253	5	13	23	0.029	0.077	0.045
.	19.01.16-00.41.42-1-407775	183	21	21	7	0	7	485	17	17	0	0	NA	NA	NA	57	68	177	174	530	124	90	271	9	14	37	0.051	0.08	0.07
.	19.01.16-00.41.45-1-407776	96	10	10	1	0	1	453	8	8	0	0	NA	NA	NA	36	32	170	168	507	117	84	252	5	9	12	0.029	0.054	0.024
.	19.01.16-00.41.46-1-407778	112	4	4	0	0	0	458	3	3	0	0	NA	NA	NA	37	37	169	174	507	115	89	254	0	4	7	0	0.023	0.014
.	19.01.16-00.41.52-1-407783	93	8	8	1	0	1	450	7	7	0	0	NA	NA	NA	35	33	168	171	507	116	85	249	6	5	12	0.036	0.029	0.024
.	19.01.16-00.41.58-1-407788	124	5	5	1	0	1	457	3	3	0	0	NA	NA	NA	50	40	171	170	512	120	83	254	11	13	0	0.064	0.076	0
.	19.01.16-00.42.00-1-407789	120	6	6	0	0	0	446	4	4	0	0	NA	NA	NA	38	25	169	165	504	116	83	247	2	0	5	0.012	0	0.01
.	19.01.16-00.42.04-1-407790	149	10	10	2	0	1	460	8	8	0	0	NA	NA	NA	41	38	176	172	503	124	87	249	7	20	4	0.04	0.116	0.008
.	19.01.16-00.42.07-1-407791	67	3	3	0	0	0	442	2	2	0	0	NA	NA	NA	32	22	166	169	500	112	84	246	0	0	4	0	0	0.008
.	19.01.16-00.42.10-1-407795	139	8	8	2	0	1	467	7	7	0	0	NA	NA	NA	54	47	177	173	510	122	88	257	9	7	15	0.051	0.04	0.029
.	19.01.16-00.42.14-1-407796	179	11	11	3	0	2	479	10	10	0	0	NA	NA	NA	56	57	175	175	520	123	89	267	0	5	27	0	0.029	0.052
.	19.01.16-00.42.14-1-407797	176	8	8	1	0	1	480	7	7	0	0	NA	NA	NA	45	60	172	170	531	120	86	274	3	0	25	0.017	0	0.047
.	19.01.16-00.42.16-1-407798	94	7	7	2	0	2	451	4	4	0	0	NA	NA	NA	41	31	172	168	504	117	84	250	7	0	14	0.041	0	0.028
.	19.01.16-00.42.18-1-407799	34	1	1	0	0	0	0	0	0	0	0	NA	NA	NA	11	15	165	169	494	0	0	0	0	0	0	0	0	0
.	19.01.16-00.42.19-1-407800	59	3	3	0	0	0	450	2	2	0	0	NA	NA	NA	17	23	168	169	499	116	85	249	0	0	3	0	0	0.006
.	19.01.16-00.42.21-1-407805	150	8	8	1	0	1	460	7	7	0	0	NA	NA	NA	43	40	167	175	511	115	88	257	3	0	13	0.018	0	0.025
.	19.01.16-00.42.23-1-407821	291	45	45	9	0	8	501	40	40	0	0	NA	NA	NA	91	89	183	176	543	127	91	283	30	23	73	0.164	0.131	0.134
.	19.01.16-00.42.25-1-407822	290	31	31	6	0	6	500	30	30	0	0	NA	NA	NA	83	81	183	178	533	129	93	278	31	18	25	0.169	0.101	0.047
.	19.01.16-00.42.30-1-407824	145	8	8	1	0	1	463	7	7	0	0	NA	NA	NA	37	40	171	174	508	118	91	254	3	10	5	0.018	0.057	0.01
.	19.01.16-00.42.31-1-407827	95	4	4	0	0	0	457	3	3	0	0	NA	NA	NA	41	38	172	166	513	120	81	256	9	2	0	0.052	0.012	0
.	19.01.16-00.42.33-1-407829	65	2	2	0	0	0	406	1	1	0	0	NA	NA	NA	18	23	167	170	499	106	73	227	2	0	0	0.012	0	0
.	19.01.16-00.42.35-1-407833	60	2	2	1	0	1	199	1	1	0	0	NA	NA	NA	23	17	165	165	500	52	34	113	0	0	3	0	0	0.006
.	19.01.16-00.42.35-1-407834	214	19	19	9	0	8	480	18	18	0	0	NA	NA	NA	68	57	173	176	521	120	90	270	9	11	49	0.052	0.062	0.094
.	19.01.16-00.42.38-1-407838	60	3	3	0	0	0	435	2	2	0	0	NA	NA	NA	25	19	166	166	500	113	77	245	0	0	6	0	0	0.012
.	19.01.16-00.42.44-1-407842	32	1	1	0	0	0	0	0	0	0	0	NA	NA	NA	7	8	164	163	494	0	0	0	0	0	1	0	0	0.002
.	19.01.16-00.42.44-1-407843	218	13	13	4	0	4	482	11	11	0	0	NA	NA	NA	62	63	175	171	530	120	85	277	7	8	25	0.04	0.047	0.047
.	19.01.16-00.42.46-1-407845	62	2	2	1	0	1	403	1	1	0	0	NA	NA	NA	17	14	164	165	498	107	72	224	0	0	3	0	0	0.006
.	19.01.16-00.42.46-1-407846	172	10	10	2	0	2	475	9	9	0	0	NA	NA	NA	64	58	174	174	523	119	88	268	10	9	14	0.057	0.052	0.027
.	19.01.16-00.42.48-1-407850	118	10	10	2	0	1	463	9	9	0	0	NA	NA	NA	33	39	170	174	508	117	90	256	5	5	8	0.029	0.029	0.016
.	19.01.16-00.42.51-1-407851	31	1	1	0	0	0	0	0	0	0	0	NA	NA	NA	7	7	163	164	493	0	0	0	0	0	0	0	0	0
.	19.01.16-00.42.54-1-407852	167	8	8	2	0	1	464	6	6	0	0	NA	NA	NA	37	37	168	168	514	119	83	262	10	4	5	0.06	0.024	0.01
.	19.01.16-00.42.56-1-407853	156	8	8	2	0	2	464	7	7	0	0	NA	NA	NA	32	45	171	173	514	119	87	258	9	7	6	0.053	0.04	0.012
.	19.01.16-00.43.06-1-407855	59	2	2	1	0	1	440	1	1	0	0	NA	NA	NA	26	23	170	164	502	118	79	243	2	0	3	0.012	0	0.006
.	19.01.16-00.43.08-1-407856	254	18	18	6	0	4	510	17	17	0	0	NA	NA	NA	73	93	179	181	546	125	94	291	4	9	36	0.022	0.05	0.066
.	19.01.16-00.43.09-1-407857	63	3	3	2	0	1	444	2	2	0	0	NA	NA	NA	20	22	168	167	500	116	81	247	0	5	5	0	0.03	0.01
.	19.01.16-00.43.12-1-407861	33	1	1	0	0	0	0	0	0	0	0	NA	NA	NA	13	8	163	167	491	0	0	0	0	0	0	0	0	0
.	19.01.16-00.43.12-1-407862	150	5	5	4	0	4	463	3	3	0	0	NA	NA	NA	45	40	167	174	512	117	89	257	6	3	5	0.036	0.017	0.01
.	19.01.16-00.43.13-1-407863	145	15	15	2	0	2	462	13	13	0	0	NA	NA	NA	35	45	174	178	506	120	90	252	3	8	18	0.017	0.045	0.036
.	19.01.16-00.43.15-1-407864	175	24	24	10	0	8	481	22	22	0	0	NA	NA	NA	52	65	177	173	528	123	86	272	13	18	41	0.073	0.104	0.078
.	19.01.16-00.43.17-1-407865	92	3	3	0	0	0	438	2	2	0	0	NA	NA	NA	31	17	166	170	494	115	82	241	0	5	0	0	0.029	0
.	19.01.16-00.43.18-1-407866	60	2	2	0	0	0	442	1	1	0	0	NA	NA	NA	22	26	168	169	502	113	83	246	0	0	7	0	0	0.014
.	19.01.16-00.43.21-1-407867	58	2	2	0	0	0	50	1	1	0	0	NA	NA	NA	23	22	165	168	502	13	10	27	0	2	0	0	0.012	0
.	19.01.16-00.43.27-1-407883	293	24	24	4	0	3	500	22	22	0	0	NA	NA	NA	78	80	176	178	539	126	94	280	13	20	25	0.074	0.112	0.046
.	19.01.16-00.43.27-1-407884	37	1	1	1	0	1	0	0	0	0	0	NA	NA	NA	12	16	165	169	495	0	0	0	0	0	0	0	0	0
.	19.01.16-00.43.28-1-407885	66	2	2	1	0	0	443	0	0	0	0	NA	NA	NA	25	25	167	169	502	114	82	247	0	0	9	0	0	0.018
.	19.01.16-00.43.29-1-407886	205	17	17	2	0	2	481	15	15	0	0	NA	NA	NA	63	56	176	173	520	125	90	266	9	6	23	0.051	0.035	0.044
.	19.01.16-00.43.29-1-407887	339	71	71	15	0	12	512	58	58	0	0	NA	NA	NA	96	94	183	191	533	130	104	278	46	33	113	0.251	0.173	0.212
.	19.01.16-00.43.30-1-407889	57	2	2	1	0	1	437	1	1	0	0	NA	NA	NA	30	18	167	165	499	114	79	244	0	0	5	0	0	0.01
.	19.01.16-00.43.38-1-407898	265	31	31	10	0	8	508	28	28	0	0	NA	NA	NA	77	95	175	176	557	122	93	293	6	26	48	0.034	0.148	0.086
.	19.01.16-00.43.39-1-407900	205	29	29	6	0	5	486	25	25	0	0	NA	NA	NA	63	71	170	181	533	119	93	274	13	20	49	0.076	0.11	0.092
.	19.01.16-00.43.40-1-407902	181	43	43	9	0	4	466	41	41	0	0	NA	NA	NA	48	43	168	172	516	116	88	262	42	38	49	0.25	0.221	0.095
.	19.01.16-00.43.41-1-407904	89	3	3	0	0	0	445	1	1	0	0	NA	NA	NA	21	18	166	165	500	115	84	246	4	1	4	0.024	0.006	0.008
.	19.01.16-00.43.52-1-407913	93	6	6	3	0	3	443	4	4	0	0	NA	NA	NA	35	21	172	165	497	117	83	243	8	5	0	0.047	0.03	0
.	19.01.16-00.43.52-1-407914	83	5	5	0	0	0	450	3	3	0	0	NA	NA	NA	21	26	169	170	500	119	84	247	1	4	1	0.006	0.024	0.002
.	19.01.16-00.43.58-1-407920	61	3	3	2	0	2	444	2	2	0	0	NA	NA	NA	21	18	165	167	499	113	85	246	4	7	0	0.024	0.042	0
.	19.01.16-00.44.02-1-407921	205	10	10	2	0	2	473	8	8	0	0	NA	NA	NA	57	56	171	178	520	118	90	265	4	22	13	0.023	0.124	0.025
.	19.01.16-00.44.07-1-407922	63	3	3	1	0	1	399	2	2	0	0	NA	NA	NA	16	13	164	167	495	102	74	223	0	9	0	0	0.054	0
.	19.01.16-00.44.07-1-407923	64	2	2	0	0	0	249	1	1	0	0	NA	NA	NA	17	16	164	169	496	58	48	143	1	3	0	0.006	0.018	0
.	19.01.16-00.44.13-1-407927	114	7	7	1	0	1	451	6	6	0	0	NA	NA	NA	36	34	169	173	505	115	86	250	12	5	14	0.071	0.029	0.028
.	19.01.16-00.44.17-1-407928	58	2	2	0	0	0	197	1	1	0	0	NA	NA	NA	14	15	169	166	493	45	37	115	0	0	6	0	0	0.012
.	19.01.16-00.44.18-1-407929	205	32	32	5	0	4	477	29	29	0	0	NA	NA	NA	51	58	174	172	525	122	89	266	17	34	39	0.098	0.198	0.074
.	19.01.16-00.44.22-1-407931	30	1	1	0	0	0	0	0	0	0	0	NA	NA	NA	8	10	166	166	491	0	0	0	0	0	0	0	0	0
.	19.01.16-00.44.24-1-407947	412	55	55	15	0	9	543	50	50	0	0	NA	NA	NA	120	136	182	192	575	128	105	310	35	50	75	0.192	0.26	0.13
.	19.01.16-00.44.25-1-407948	174	13	13	7	0	5	482	12	12	0	0	NA	NA	NA	56	60	173	178	522	121	90	271	10	20	3	0.058	0.112	0.006
.	19.01.16-00.44.25-1-407949	302	71	71	14	0	13	515	63	63	0	0	NA	NA	NA	92	101	182	182	550	125	96	294	31	49	93	0.17	0.269	0.169
.	19.01.16-00.44.26-1-407950	59	2	2	1	0	1	0	1	1	0	0	NA	NA	NA	17	13	165	166	495	0	0	0	0	2	2	0	0.012	0.004
.	19.01.16-00.44.30-1-407951	120	4	4	2	0	2	453	3	3	0	0	NA	NA	NA	34	33	168	170	508	115	86	252	0	5	11	0	0.029	0.022
.	19.01.16-00.44.35-1-407957	97	6	6	2	0	2	452	5	5	0	0	NA	NA	NA	42	28	170	168	503	116	86	250	0	0	12	0	0	0.024
.	19.01.16-00.44.46-1-407966	62	2	2	0	0	0	440	1	1	0	0	NA	NA	NA	12	17	163	166	501	112	82	246	0	0	4	0	0	0.008
.	19.01.16-00.44.50-1-407970	60	2	2	0	0	0	50	1	1	0	0	NA	NA	NA	19	25	171	169	498	15	10	25	0	0	5	0	0	0.01
.	19.01.16-00.44.52-1-407971	184	14	14	2	0	2	467	13	13	0	0	NA	NA	NA	56	56	173	175	521	117	87	263	3	7	20	0.017	0.04	0.038
.	19.01.16-00.44.52-1-407972	290	52	52	20	0	16	502	48	48	0	0	NA	NA	NA	100	90	179	181	543	126	97	279	25	46	86	0.14	0.254	0.158
.	19.01.16-00.44.57-1-407973	298	30	30	9	0	7	496	28	28	0	0	NA	NA	NA	83	73	177	179	530	125	95	276	39	14	30	0.22	0.078	0.057
.	19.01.16-00.44.59-1-407974	201	14	14	3	0	1	493	11	11	0	0	NA	NA	NA	61	66	177	178	524	125	97	271	9	12	17	0.051	0.067	0.032
.	19.01.16-00.45.04-1-407975	88	4	4	2	0	2	450	3	3	0	0	NA	NA	NA	40	43	171	174	511	115	87	248	6	2	3	0.035	0.011	0.006
.	19.01.16-00.45.05-1-407976	146	12	12	3	0	2	459	11	11	0	0	NA	NA	NA	41	37	174	166	510	122	82	255	8	7	19	0.046	0.042	0.037
.	19.01.16-00.45.17-1-407981	36	1	1	0	0	0	0	0	0	0	0	NA	NA	NA	13	10	166	166	491	0	0	0	0	0	1	0	0	0.002
.	19.01.16-00.45.18-1-407982	273	37	37	7	0	6	502	33	33	0	0	NA	NA	NA	89	86	184	178	537	130	91	281	8	33	79	0.043	0.185	0.147
.	19.01.16-00.45.21-1-407983	211	21	21	5	0	4	466	20	20	0	0	NA	NA	NA	58	46	168	176	515	117	89	260	11	17	39	0.065	0.097	0.076
.	19.01.16-00.45.28-1-407999	61	2	2	1	0	1	455	1	1	0	0	NA	NA	NA	23	37	169	172	509	118	87	250	0	1	2	0	0.006	0.004
.	19.01.16-00.45.32-1-408003	298	26	26	9	0	8	492	24	24	0	0	NA	NA	NA	82	79	174	182	536	121	97	274	16	33	34	0.092	0.181	0.063
.	19.01.16-00.45.39-1-408012	172	14	14	4	0	2	474	13	13	0	0	NA	NA	NA	56	48	171	175	515	119	92	263	16	6	15	0.094	0.034	0.029
.	19.01.16-00.45.42-1-408015	177	10	10	4	0	4	465	9	9	0	0	NA	NA	NA	58	48	172	173	516	117	87	261	7	3	5	0.041	0.017	0.01
.	19.01.16-00.45.43-1-408020	87	3	3	1	0	0	439	2	2	0	0	NA	NA	NA	23	12	165	166	494	114	81	244	0	3	4	0	0.018	0.008
.	19.01.16-00.45.58-1-408029	31	1	1	0	0	0	0	0	0	0	0	NA	NA	NA	8	5	165	163	490	0	0	0	0	0	2	0	0	0.004
.	19.01.16-00.46.00-1-408030	69	2	2	1	0	1	352	1	1	0	0	NA	NA	NA	14	23	165	168	503	88	64	200	0	2	5	0	0.012	0.01
.	19.01.16-00.46.00-1-408031	120	8	8	1	0	1	465	7	7	0	0	NA	NA	NA	40	46	170	171	518	116	88	261	11	6	5	0.065	0.035	0.01
.	19.01.16-00.46.03-1-408032	371	52	52	10	0	10	521	50	50	0	0	NA	NA	NA	113	98	182	179	550	131	96	294	29	38	91	0.159	0.212	0.165
.	19.01.16-00.46.04-1-408033	153	9	9	2	0	1	462	8	8	0	0	NA	NA	NA	45	40	170	174	509	120	91	251	0	12	13	0	0.069	0.026
.	19.01.16-00.46.07-1-408034	120	16	16	5	0	2	469	15	15	0	0	NA	NA	NA	37	54	175	175	517	121	89	259	15	13	13	0.086	0.074	0.025
.	19.01.16-00.46.10-1-408038	213	30	30	9	0	9	482	28	28	0	0	NA	NA	NA	61	73	171	180	535	118	90	274	6	22	43	0.035	0.122	0.08
.	19.01.16-00.46.11-1-408039	62	4	4	0	0	0	443	3	3	0	0	NA	NA	NA	20	26	170	167	502	115	83	245	0	7	4	0	0.042	0.008
.	19.01.16-00.46.12-1-408040	291	27	27	6	0	4	504	25	25	0	0	NA	NA	NA	80	84	179	180	538	126	96	282	13	15	65	0.073	0.083	0.121
.	19.01.16-00.46.13-1-408041	150	13	13	6	0	6	466	11	11	0	0	NA	NA	NA	28	39	169	171	512	118	87	261	2	28	13	0.012	0.164	0.025
.	19.01.16-00.46.18-1-408042	32	1	1	0	0	0	0	0	0	0	0	NA	NA	NA	8	8	163	165	493	0	0	0	0	0	0	0	0	0
.	19.01.16-00.46.20-1-408043	62	3	3	0	0	0	447	1	1	0	0	NA	NA	NA	37	30	170	169	504	118	83	246	3	0	5	0.018	0	0.01
.	19.01.16-00.46.25-1-408063	178	9	9	4	0	3	470	7	7	0	0	NA	NA	NA	58	56	179	173	517	122	88	260	18	0	10	0.101	0	0.019
.	19.01.16-00.46.27-1-408065	120	8	8	1	0	1	472	7	7	0	0	NA	NA	NA	43	55	174	173	521	119	86	267	12	6	5	0.069	0.035	0.01
.	19.01.16-00.46.31-1-408068	34	1	1	0	0	0	0	0	0	0	0	NA	NA	NA	10	7	165	166	489	0	0	0	0	0	1	0	0	0.002
.	19.01.16-00.46.33-1-408071	183	7	7	2	0	2	485	5	5	0	0	NA	NA	NA	54	60	175	175	523	125	91	269	4	4	9	0.023	0.023	0.017
.	19.01.16-00.46.34-1-408073	113	5	5	1	0	1	451	4	4	0	0	NA	NA	NA	31	33	170	170	506	117	84	250	6	2	7	0.035	0.012	0.014
.	19.01.16-00.46.38-1-408078	150	9	9	2	0	2	480	7	7	0	0	NA	NA	NA	58	56	173	175	521	121	95	264	3	5	20	0.017	0.029	0.038
.	19.01.16-00.46.46-1-408083	60	5	5	0	0	0	303	3	3	0	0	NA	NA	NA	26	12	163	168	494	84	57	162	0	4	4	0	0.024	0.008
.	19.01.16-00.46.48-1-408087	120	8	8	1	0	0	459	6	6	0	0	NA	NA	NA	25	33	170	172	504	117	89	253	1	6	7	0.006	0.035	0.014
.	19.01.16-00.46.48-1-408088	385	42	42	16	0	13	514	38	38	0	0	NA	NA	NA	119	100	184	192	537	132	105	277	19	23	69	0.103	0.12	0.128
.	19.01.16-00.46.52-1-408090	35	1	1	0	0	0	0	0	0	0	0	NA	NA	NA	11	15	165	165	498	0	0	0	0	0	0	0	0	0
.	19.01.16-00.46.53-1-408091	61	2	2	0	0	0	453	0	0	0	0	NA	NA	NA	23	34	170	166	511	116	83	254	8	0	0	0.047	0	0
.	19.01.16-00.46.54-1-408092	179	27	27	3	0	2	474	26	26	0	0	NA	NA	NA	59	54	179	170	518	123	87	264	8	20	40	0.045	0.118	0.077
.	19.01.16-00.46.58-1-408093	31	1	1	1	0	1	0	0	0	0	0	NA	NA	NA	8	5	163	164	491	0	0	0	0	0	1	0	0	0.002
.	19.01.16-00.46.58-1-408094	274	49	49	10	0	10	478	43	43	0	0	NA	NA	NA	73	65	177	178	523	120	93	265	43	32	61	0.243	0.18	0.117
.	19.01.16-00.47.00-1-408095	33	1	1	1	0	1	0	0	0	0	0	NA	NA	NA	6	7	165	165	490	0	0	0	0	0	1	0	0	0.002
.	19.01.16-00.47.00-1-408096	240	23	23	5	0	3	494	22	22	0	0	NA	NA	NA	87	75	185	180	523	130	93	271	13	20	35	0.07	0.111	0.067
.	19.01.16-00.47.02-1-408097	66	2	2	1	0	0	450	1	1	0	0	NA	NA	NA	18	27	172	167	501	118	82	250	4	0	4	0.023	0	0.008
.	19.01.16-00.47.05-1-408098	56	2	2	0	0	0	100	1	1	0	0	NA	NA	NA	9	15	166	168	494	23	18	59	0	0	3	0	0	0.006
.	19.01.16-00.47.06-1-408099	164	18	18	4	0	2	474	17	17	0	0	NA	NA	NA	52	54	175	177	515	121	91	262	12	7	26	0.069	0.04	0.05
.	19.01.16-00.47.12-1-408103	34	1	1	0	0	0	0	0	0	0	0	NA	NA	NA	10	10	163	167	493	0	0	0	2	0	0	0.012	0	0
.	19.01.16-00.47.14-1-408104	36	1	1	0	0	0	0	0	0	0	0	NA	NA	NA	19	8	163	164	494	0	0	0	0	0	2	0	0	0.004
.	19.01.16-00.47.14-1-408105	89	4	4	2	0	1	457	3	3	0	0	NA	NA	NA	24	37	169	170	511	116	85	256	0	5	5	0	0.029	0.01
.	19.01.16-00.47.15-1-408106	94	3	3	0	0	0	455	2	2	0	0	NA	NA	NA	33	26	169	167	503	116	85	254	6	9	0	0.036	0.054	0
.	19.01.16-00.47.17-1-408107	121	8	8	3	0	2	455	7	7	0	0	NA	NA	NA	43	39	167	173	512	116	85	254	2	2	21	0.012	0.012	0.041
.	19.01.16-00.47.28-1-408123	61	2	2	0	0	0	450	1	1	0	0	NA	NA	NA	13	23	168	166	502	116	81	253	0	6	4	0	0.036	0.008
.	19.01.16-00.47.28-1-408124	90	3	3	0	0	0	439	2	2	0	0	NA	NA	NA	27	26	166	166	507	111	80	248	6	0	1	0.036	0	0.002
.	19.01.16-00.47.37-1-408132	110	12	12	2	0	2	450	10	10	0	0	NA	NA	NA	37	28	169	164	508	115	81	254	5	4	15	0.03	0.024	0.03
.	19.01.16-00.47.37-1-408135	111	9	9	2	0	2	452	8	8	0	0	NA	NA	NA	29	40	171	170	512	114	85	253	1	1	27	0.006	0.006	0.053
.	19.01.16-00.47.37-1-408136	35	1	1	0	0	0	0	0	0	0	0	NA	NA	NA	10	9	164	165	493	0	0	0	0	0	0	0	0	0
.	19.01.16-00.47.38-1-408137	61	2	2	0	0	0	252	0	0	0	0	NA	NA	NA	17	17	164	168	498	62	48	142	0	0	1	0	0	0.002
.	19.01.16-00.47.39-1-408139	99	3	3	0	0	0	445	2	2	0	0	NA	NA	NA	21	20	169	168	496	115	82	248	2	0	4	0.012	0	0.008
.	19.01.16-00.47.40-1-408141	128	6	6	1	0	1	456	5	5	0	0	NA	NA	NA	38	36	168	170	511	117	85	254	0	3	9	0	0.018	0.018
.	19.01.16-00.47.40-1-408142	66	3	3	0	0	0	436	2	2	0	0	NA	NA	NA	25	18	167	166	498	112	79	245	0	1	2	0	0.006	0.004
.	19.01.16-00.47.43-1-408149	308	34	34	7	0	6	511	32	32	0	0	NA	NA	NA	102	96	181	185	543	131	98	282	31	20	67	0.171	0.108	0.123
.	19.01.16-00.47.47-1-408152	91	4	4	1	0	1	448	3	3	0	0	NA	NA	NA	28	28	168	167	506	115	84	249	0	4	6	0	0.024	0.012
.	19.01.16-00.47.52-1-408155	177	19	19	9	0	7	475	17	17	0	0	NA	NA	NA	52	57	175	175	520	123	90	262	0	18	33	0	0.103	0.063
.	19.01.16-00.47.54-1-408156	150	11	11	2	0	2	461	8	8	0	0	NA	NA	NA	34	43	173	168	515	119	84	258	11	13	2	0.064	0.077	0.004
.	19.01.16-00.47.56-1-408157	59	2	2	0	0	0	445	1	1	0	0	NA	NA	NA	23	27	167	166	507	113	82	250	0	0	2	0	0	0.004
.	19.01.16-00.47.57-1-408162	94	4	4	1	0	1	452	3	3	0	0	NA	NA	NA	31	31	169	171	504	117	85	250	0	7	4	0	0.041	0.008
.	19.01.16-00.47.57-1-408163	210	27	27	10	0	8	481	22	22	0	0	NA	NA	NA	63	60	181	175	517	131	88	262	26	5	45	0.144	0.029	0.087
.	19.01.16-00.48.00-1-408164	178	18	18	5	0	4	462	16	16	0	0	NA	NA	NA	52	36	176	165	508	123	83	256	22	11	26	0.125	0.067	0.051
.	19.01.16-00.48.02-1-408165	37	1	1	0	0	0	0	0	0	0	0	NA	NA	NA	9	7	163	164	493	0	0	0	2	0	0	0.012	0	0
.	19.01.16-00.48.06-1-408167	168	24	24	5	0	5	465	21	21	0	0	NA	NA	NA	38	37	166	174	510	117	87	261	6	9	32	0.036	0.052	0.063
.	19.01.16-00.48.07-1-408168	115	5	5	0	0	0	457	4	4	0	0	NA	NA	NA	46	41	171	174	509	118	87	252	0	4	4	0	0.023	0.008
.	19.01.16-00.48.17-1-408172	150	15	15	3	0	2	465	12	12	0	0	NA	NA	NA	42	46	175	171	513	121	88	256	22	6	20	0.126	0.035	0.039
.	19.01.16-00.48.17-1-408173	65	4	4	2	0	2	441	3	3	0	0	NA	NA	NA	29	26	167	167	505	113	80	248	5	0	4	0.03	0	0.008
.	19.01.16-00.48.22-1-408191	236	14	14	3	0	2	487	11	11	0	0	NA	NA	NA	55	71	174	177	533	121	91	275	12	17	8	0.069	0.096	0.015
.	19.01.16-00.48.24-1-408192	112	4	4	0	0	0	450	3	3	0	0	NA	NA	NA	35	37	167	173	510	112	86	252	0	6	6	0	0.035	0.012
.	19.01.16-00.48.42-1-408205	215	20	20	5	0	3	480	19	19	0	0	NA	NA	NA	83	66	180	173	526	124	87	269	10	14	27	0.056	0.081	0.051
.	19.01.16-00.48.43-1-408206	445	71	71	18	0	12	520	66	66	0	0	NA	NA	NA	128	100	186	182	545	133	97	290	55	78	93	0.296	0.429	0.171
.	19.01.16-00.48.46-1-408208	34	1	1	0	0	0	0	0	0	0	0	NA	NA	NA	4	10	166	163	494	0	0	0	0	0	1	0	0	0.002
.	19.01.16-00.48.49-1-408212	35	1	1	0	0	0	0	0	0	0	0	NA	NA	NA	7	6	164	164	491	0	0	0	0	0	0	0	0	0
.	19.01.16-00.48.51-1-408213	405	29	29	5	0	4	547	26	26	0	0	NA	NA	NA	129	139	188	186	578	133	100	314	20	5	61	0.106	0.027	0.106
.	19.01.16-00.48.52-1-408214	58	2	2	1	0	1	445	1	1	0	0	NA	NA	NA	19	20	167	169	497	115	85	245	0	4	1	0	0.024	0.002
.	19.01.16-00.48.52-1-408215	125	22	22	2	0	2	454	17	17	0	0	NA	NA	NA	46	41	177	167	510	121	83	250	8	22	25	0.045	0.132	0.049
.	19.01.16-00.48.52-1-408216	172	28	28	3	0	3	468	23	23	0	0	NA	NA	NA	50	53	177	169	520	125	84	259	17	30	33	0.096	0.178	0.063
.	19.01.16-00.49.00-1-408218	344	51	51	14	0	11	510	46	46	0	0	NA	NA	NA	104	97	183	184	543	129	97	284	37	41	64	0.202	0.223	0.118
.	19.01.16-00.49.02-1-408219	36	1	1	0	0	0	0	0	0	0	0	NA	NA	NA	10	10	167	163	493	0	0	0	1	0	0	0.006	0	0
.	19.01.16-00.49.04-1-408220	148	37	37	10	0	8	457	32	32	0	0	NA	NA	NA	51	43	173	171	512	121	84	252	26	24	38	0.15	0.14	0.074
.	19.01.16-00.49.06-1-408221	120	4	4	0	0	0	449	3	3	0	0	NA	NA	NA	33	32	168	173	504	116	86	247	0	0	6	0	0	0.012
.	19.01.16-00.49.20-1-408226	103	11	11	2	0	2	449	10	10	0	0	NA	NA	NA	38	28	167	168	506	115	84	250	9	5	10	0.054	0.03	0.02
.	19.01.16-00.49.22-1-408227	62	4	4	2	0	1	449	3	3	0	0	NA	NA	NA	25	28	167	168	506	115	82	252	6	0	7	0.036	0	0.014
.	19.01.16-00.49.28-1-408243	175	12	12	2	0	1	467	10	10	0	0	NA	NA	NA	41	47	170	170	520	119	87	261	2	10	27	0.012	0.059	0.052
.	19.01.16-00.49.28-1-408244	35	1	1	0	0	0	0	0	0	0	0	NA	NA	NA	9	20	168	166	499	0	0	0	0	0	1	0	0	0.002
.	19.01.16-00.49.32-1-408247	314	27	27	2	0	1	497	23	23	0	0	NA	NA	NA	94	85	174	176	548	121	91	285	52	22	23	0.299	0.125	0.042
.	19.01.16-00.49.36-1-408253	92	3	3	1	0	0	454	2	2	0	0	NA	NA	NA	28	39	169	168	515	114	82	258	3	7	0	0.018	0.042	0
.	19.01.16-00.49.36-1-408255	149	14	14	3	0	3	455	12	12	0	0	NA	NA	NA	36	38	171	172	508	117	84	254	7	7	13	0.041	0.041	0.026
.	19.01.16-00.49.41-1-408260	61	2	2	0	0	0	251	1	1	0	0	NA	NA	NA	23	12	165	164	496	68	51	132	0	1	1	0	0.006	0.002
.	19.01.16-00.49.50-1-408269	66	2	2	2	0	2	444	0	0	0	0	NA	NA	NA	34	34	167	172	508	114	84	246	1	0	1	0.006	0	0.002
.	19.01.16-00.49.50-1-408270	340	40	40	10	0	10	509	32	32	0	0	NA	NA	NA	90	90	185	179	539	133	95	281	32	23	50	0.173	0.128	0.093
.	19.01.16-00.49.54-1-408271	312	48	48	18	0	13	488	46	46	0	0	NA	NA	NA	84	70	178	174	531	124	87	277	33	24	81	0.185	0.138	0.153
.	19.01.16-00.49.56-1-408272	141	10	10	1	0	1	449	8	8	0	0	NA	NA	NA	32	30	168	167	508	114	82	253	8	2	13	0.048	0.012	0.026
.	19.01.16-00.49.58-1-408277	38	1	1	0	0	0	0	0	0	0	0	NA	NA	NA	11	13	167	165	494	0	0	0	0	0	0	0	0	0
.	19.01.16-00.50.01-1-408278	32	1	1	1	0	1	0	0	0	0	0	NA	NA	NA	8	7	163	165	492	0	0	0	0	0	0	0	0	0
.	19.01.16-00.50.02-1-408283	237	26	26	7	0	7	486	21	21	0	0	NA	NA	NA	78	72	176	174	535	122	88	276	16	25	19	0.091	0.144	0.036
.	19.01.16-00.50.04-1-408284	212	38	38	10	0	7	481	32	32	0	0	NA	NA	NA	76	71	174	181	529	119	88	274	29	36	48	0.167	0.199	0.091
.	19.01.16-00.50.11-1-408289	147	10	10	2	0	1	454	8	8	0	0	NA	NA	NA	44	35	168	171	509	118	82	254	5	16	4	0.03	0.094	0.008
.	19.01.16-00.50.13-1-408290	288	20	20	3	0	2	519	18	18	0	0	NA	NA	NA	90	106	176	192	551	126	101	292	0	18	40	0	0.094	0.073
.	19.01.16-00.50.19-1-408295	202	15	15	5	0	4	474	13	13	0	0	NA	NA	NA	53	51	173	172	519	120	89	265	12	12	38	0.069	0.07	0.073
.	19.01.16-00.50.24-1-408311	214	59	59	16	0	15	469	54	54	0	0	NA	NA	NA	69	58	172	177	522	119	87	263	41	23	79	0.238	0.13	0.151
.	19.01.16-00.50.32-1-408314	132	17	17	1	0	1	459	15	15	0	0	NA	NA	NA	28	42	171	174	510	117	86	256	9	8	11	0.053	0.046	0.022
.	19.01.16-00.50.47-1-408328	179	17	17	3	0	1	480	13	13	0	0	NA	NA	NA	56	59	183	173	516	129	88	263	15	2	22	0.082	0.012	0.043
.	19.01.16-00.50.54-1-408331	330	46	46	12	0	10	499	43	43	0	0	NA	NA	NA	83	87	180	183	537	123	95	281	27	35	71	0.15	0.191	0.132
.	19.01.16-00.50.56-1-408332	119	10	10	1	0	1	447	8	8	0	0	NA	NA	NA	40	25	164	165	509	114	80	253	6	9	8	0.037	0.055	0.016
.	19.01.16-00.50.56-1-408333	67	4	4	2	0	2	441	3	3	0	0	NA	NA	NA	25	23	167	168	501	112	81	248	0	0	13	0	0	0.026
.	19.01.16-00.50.57-1-408334	177	26	26	5	0	5	473	21	21	0	0	NA	NA	NA	43	52	174	180	511	122	94	257	17	11	36	0.098	0.061	0.07
.	19.01.16-00.51.07-1-408335	182	15	15	3	0	2	473	13	13	0	0	NA	NA	NA	62	54	176	171	520	124	84	265	1	25	18	0.006	0.146	0.035
.	19.01.16-00.51.09-1-408337	122	9	9	3	0	1	456	8	8	0	0	NA	NA	NA	34	36	170	171	508	117	84	255	1	2	16	0.006	0.012	0.031
.	19.01.16-00.51.11-1-408341	197	63	63	17	0	13	462	59	59	0	0	NA	NA	NA	50	42	170	172	513	118	87	257	27	60	69	0.159	0.349	0.135
.	19.01.16-00.51.17-1-408342	119	8	8	4	0	4	454	6	6	0	0	NA	NA	NA	43	35	174	170	504	119	86	249	6	12	5	0.034	0.071	0.01
.	19.01.16-00.51.19-1-408343	119	4	4	1	0	0	455	3	3	0	0	NA	NA	NA	42	41	170	174	510	115	87	253	0	0	15	0	0	0.029
.	19.01.16-00.51.30-1-408361	59	2	2	0	0	0	251	1	1	0	0	NA	NA	NA	12	27	168	170	502	65	45	141	1	0	2	0.006	0	0.004
.	19.01.16-00.51.33-1-408365	62	2	2	0	0	0	437	1	1	0	0	NA	NA	NA	24	17	167	166	497	114	82	241	3	0	1	0.018	0	0.002
.	19.01.16-00.51.36-1-408369	145	19	19	3	0	2	459	18	18	0	0	NA	NA	NA	37	40	168	170	515	117	85	257	14	13	26	0.083	0.076	0.05
.	19.01.16-00.51.39-1-408373	173	7	7	1	0	1	464	6	6	0	0	NA	NA	NA	59	49	176	172	514	123	85	256	2	10	7	0.011	0.058	0.014
.	19.01.16-00.51.40-1-408375	209	23	23	4	0	4	489	19	19	0	0	NA	NA	NA	57	66	174	176	529	123	92	274	8	10	36	0.046	0.057	0.068
.	19.01.16-00.51.45-1-408377	89	7	7	3	0	2	445	5	5	0	0	NA	NA	NA	39	28	165	177	499	112	89	244	1	10	8	0.006	0.056	0.016
.	19.01.16-00.51.47-1-408384	142	10	10	3	0	2	464	8	8	0	0	NA	NA	NA	43	47	171	175	514	118	89	257	16	8	5	0.094	0.046	0.01
.	19.01.16-00.51.52-1-408388	91	6	6	3	0	3	455	5	5	0	0	NA	NA	NA	27	37	175	166	509	118	82	255	11	0	13	0.063	0	0.026
.	19.01.16-00.51.57-1-408389	86	3	3	0	0	0	448	2	2	0	0	NA	NA	NA	35	26	169	165	505	118	82	248	0	0	13	0	0	0.026
.	19.01.16-00.52.01-1-408394	176	35	35	7	0	5	455	32	32	0	0	NA	NA	NA	42	39	170	173	509	116	85	254	30	23	36	0.176	0.133	0.071
.	19.01.16-00.52.06-1-408395	474	38	38	12	0	10	540	35	35	0	0	NA	NA	NA	143	129	197	192	553	143	102	295	33	35	69	0.168	0.182	0.125
.	19.01.16-00.52.08-1-408396	32	1	1	0	0	0	0	0	0	0	0	NA	NA	NA	6	8	164	165	492	0	0	0	0	0	5	0	0	0.01
.	19.01.16-00.52.10-1-408397	32	1	1	1	0	1	0	0	0	0	0	NA	NA	NA	11	8	165	163	493	0	0	0	0	0	2	0	0	0.004
.	19.01.16-00.52.11-1-408401	156	25	25	4	0	3	462	24	24	0	0	NA	NA	NA	47	47	173	171	516	118	88	256	23	17	41	0.133	0.099	0.079
.	19.01.16-00.52.11-1-408402	273	24	24	5	0	4	490	20	20	0	0	NA	NA	NA	90	77	183	172	535	129	88	273	7	22	46	0.038	0.128	0.086
.	19.01.16-00.52.11-1-408403	35	1	1	0	0	0	0	0	0	0	0	NA	NA	NA	10	12	164	166	495	0	0	0	0	0	1	0	0	0.002
.	19.01.16-00.52.11-1-408404	154	10	10	4	0	4	473	8	8	0	0	NA	NA	NA	50	56	168	177	524	119	90	264	0	8	31	0	0.045	0.059
.	19.01.16-00.52.12-1-408405	63	3	3	0	0	0	443	2	2	0	0	NA	NA	NA	20	22	166	166	503	116	79	248	0	8	0	0	0.048	0
.	19.01.16-00.52.14-1-408406	181	13	13	5	0	5	468	12	12	0	0	NA	NA	NA	47	50	174	173	516	124	88	256	13	6	20	0.075	0.035	0.039
.	19.01.16-00.52.24-1-408426	36	1	1	0	0	0	0	0	0	0	0	NA	NA	NA	8	9	164	165	493	0	0	0	0	0	1	0	0	0.002
.	19.01.16-00.52.27-1-408427	62	3	3	3	0	1	450	2	2	0	0	NA	NA	NA	16	34	171	168	508	115	83	252	2	0	5	0.012	0	0.01
.	19.01.16-00.52.31-1-408429	148	16	16	4	0	3	465	14	14	0	0	NA	NA	NA	51	47	169	170	521	117	84	264	3	0	42	0.018	0	0.081
.	19.01.16-00.52.36-1-408436	150	12	12	3	0	3	471	9	9	0	0	NA	NA	NA	41	51	172	174	518	120	88	263	9	10	27	0.052	0.057	0.052
.	19.01.16-00.52.39-1-408439	380	91	91	22	0	18	516	85	85	0	0	NA	NA	NA	89	106	181	187	551	127	101	288	52	70	102	0.287	0.374	0.185
.	19.01.16-00.52.40-1-408442	89	4	4	0	0	0	454	3	3	0	0	NA	NA	NA	26	29	167	171	504	115	86	253	0	6	8	0	0.035	0.016
.	19.01.16-00.52.48-1-408448	33	1	1	0	0	0	0	0	0	0	0	NA	NA	NA	8	5	163	164	491	0	0	0	0	0	0	0	0	0
.	19.01.16-00.52.51-1-408450	146	9	9	2	0	2	473	8	8	0	0	NA	NA	NA	30	54	170	176	521	120	90	263	1	8	11	0.006	0.045	0.021
.	19.01.16-00.52.53-1-408451	123	15	15	2	0	2	449	13	13	0	0	NA	NA	NA	36	29	166	172	504	112	87	250	5	5	30	0.03	0.029	0.06
.	19.01.16-00.52.53-1-408452	60	2	2	0	0	0	445	1	1	0	0	NA	NA	NA	24	23	170	168	498	115	83	247	1	5	0	0.006	0.03	0
.	19.01.16-00.52.54-1-408453	327	35	35	12	0	11	505	32	32	0	0	NA	NA	NA	95	87	186	184	530	135	99	271	22	17	58	0.118	0.092	0.109
.	19.01.16-00.52.56-1-408454	199	22	22	3	0	3	472	18	18	0	0	NA	NA	NA	56	60	175	167	531	120	84	268	13	12	27	0.074	0.072	0.051
.	19.01.16-00.53.02-1-408455	350	49	49	9	0	8	529	40	40	0	0	NA	NA	NA	102	113	188	183	555	134	96	299	23	18	88	0.122	0.098	0.159
.	19.01.16-00.53.05-1-408457	62	2	2	1	0	1	434	0	0	0	0	NA	NA	NA	26	18	165	165	501	111	81	242	0	3	4	0	0.018	0.008
.	19.01.16-00.53.06-1-408458	66	4	4	1	0	1	438	3	3	0	0	NA	NA	NA	26	18	167	166	498	114	82	242	3	0	6	0.018	0	0.012
.	19.01.16-00.53.10-1-408462	121	9	9	1	0	1	460	6	6	0	0	NA	NA	NA	54	46	173	170	516	118	84	258	7	4	13	0.04	0.024	0.025
.	19.01.16-00.53.15-1-408463	148	8	8	0	0	0	476	7	7	0	0	NA	NA	NA	43	56	171	176	522	120	92	264	7	13	18	0.041	0.074	0.034
.	19.01.16-00.53.19-1-408464	299	22	22	7	0	5	493	20	20	0	0	NA	NA	NA	102	73	176	181	529	123	95	275	32	12	37	0.182	0.066	0.07
.	19.01.16-00.53.25-1-408480	178	10	10	3	0	3	465	9	9	0	0	NA	NA	NA	39	42	172	174	509	121	89	255	15	9	10	0.087	0.052	0.02
.	19.01.16-00.53.25-1-408481	61	3	3	0	0	0	434	2	2	0	0	NA	NA	NA	18	12	164	167	494	109	81	244	0	0	4	0	0	0.008
.	19.01.16-00.53.31-1-408484	179	26	26	10	0	9	473	22	22	0	0	NA	NA	NA	56	60	178	172	523	123	86	264	23	11	33	0.129	0.064	0.063
.	19.01.16-00.53.37-1-408491	184	45	45	11	0	10	468	40	40	0	0	NA	NA	NA	53	49	173	173	516	119	89	260	44	41	44	0.254	0.237	0.085
.	19.01.16-00.53.38-1-408493	94	4	4	2	0	2	442	3	3	0	0	NA	NA	NA	23	19	164	169	499	113	83	246	15	0	0	0.091	0	0
.	19.01.16-00.53.44-1-408497	64	4	4	1	0	1	449	3	3	0	0	NA	NA	NA	29	30	167	172	504	115	87	247	0	0	10	0	0	0.02
.	19.01.16-00.53.51-1-408506	59	2	2	1	0	0	448	1	1	0	0	NA	NA	NA	22	26	167	169	503	116	84	248	0	0	5	0	0	0.01
.	19.01.16-00.53.52-1-408507	123	7	7	2	0	1	455	5	5	0	0	NA	NA	NA	33	35	169	169	510	118	84	253	0	4	11	0	0.024	0.022
.	19.01.16-00.54.03-1-408513	117	5	5	0	0	0	448	3	3	0	0	NA	NA	NA	43	25	166	169	503	113	84	251	1	0	9	0.006	0	0.018
.	19.01.16-00.54.09-1-408514	212	31	31	10	0	9	483	25	25	0	0	NA	NA	NA	67	60	172	168	533	122	85	276	17	16	49	0.099	0.095	0.092
.	19.01.16-00.54.10-1-408515	94	5	5	0	0	0	445	4	4	0	0	NA	NA	NA	31	30	165	169	509	113	82	250	3	4	7	0.018	0.024	0.014
.	19.01.16-00.54.14-1-408519	31	1	1	0	0	0	0	0	0	0	0	NA	NA	NA	13	7	164	164	492	0	0	0	0	0	0	0	0	0
.	19.01.16-00.54.14-1-408520	204	15	15	5	0	3	477	12	12	0	0	NA	NA	NA	52	57	170	173	527	119	88	270	4	7	30	0.024	0.04	0.057
.	19.01.16-00.54.15-1-408521	146	13	13	6	0	5	456	11	11	0	0	NA	NA	NA	39	32	169	167	509	117	85	254	5	5	22	0.03	0.03	0.043
.	19.01.16-00.54.18-1-408522	60	2	2	1	0	1	102	1	1	0	0	NA	NA	NA	18	15	167	164	497	29	17	56	0	0	2	0	0	0.004
.	19.01.16-00.54.21-1-408524	33	1	1	0	0	0	0	0	0	0	0	NA	NA	NA	7	11	164	168	492	0	0	0	1	0	0	0.006	0	0
.	19.01.16-00.54.23-1-408525	59	2	2	0	0	0	445	1	1	0	0	NA	NA	NA	29	32	172	169	504	119	81	245	0	1	4	0	0.006	0.008
.	19.01.16-00.54.25-1-408541	117	4	4	2	0	1	453	3	3	0	0	NA	NA	NA	30	27	170	165	505	119	81	253	2	0	10	0.012	0	0.02
.	19.01.16-00.54.27-1-408542	120	7	7	4	0	4	457	4	4	0	0	NA	NA	NA	34	33	173	168	505	121	84	252	2	2	10	0.012	0.012	0.02
.	19.01.16-00.54.34-1-408549	31	1	1	1	0	1	0	0	0	0	0	NA	NA	NA	8	9	165	167	490	0	0	0	1	0	0	0.006	0	0
.	19.01.16-00.54.37-1-408551	172	12	12	5	0	4	483	11	11	0	0	NA	NA	NA	48	70	179	172	532	125	87	271	10	17	13	0.056	0.099	0.024
.	19.01.16-00.54.37-1-408553	90	4	4	1	0	1	458	2	2	0	0	NA	NA	NA	34	31	173	170	501	120	87	251	0	12	1	0	0.071	0.002
.	19.01.16-00.54.39-1-408556	415	63	63	16	0	13	531	59	59	0	0	NA	NA	NA	126	110	183	186	554	130	103	298	56	46	74	0.306	0.247	0.134
.	19.01.16-00.54.40-1-408558	59	2	2	1	0	0	447	1	1	0	0	NA	NA	NA	28	24	169	167	501	117	84	246	0	0	6	0	0	0.012
.	19.01.16-00.54.41-1-408560	58	3	3	1	0	1	440	2	2	0	0	NA	NA	NA	18	11	168	164	492	116	82	242	0	4	2	0	0.024	0.004
.	19.01.16-00.54.43-1-408561	34	1	1	0	0	0	0	0	0	0	0	NA	NA	NA	14	6	164	165	490	0	0	0	0	0	1	0	0	0.002
.	19.01.16-00.54.43-1-408562	118	10	10	2	0	2	452	7	7	0	0	NA	NA	NA	37	38	171	167	513	120	81	251	5	0	12	0.029	0	0.023
.	19.01.16-00.54.46-1-408564	92	8	8	1	0	1	453	7	7	0	0	NA	NA	NA	18	29	169	171	502	116	87	250	6	8	1	0.036	0.047	0.002
.	19.01.16-00.54.51-1-408568	35	1	1	1	0	1	0	0	0	0	0	NA	NA	NA	10	13	166	164	496	0	0	0	0	0	0	0	0	0
.	19.01.16-00.54.51-1-408569	34	1	1	0	0	0	0	0	0	0	0	NA	NA	NA	6	6	164	164	491	0	0	0	0	0	0	0	0	0
.	19.01.16-00.54.54-1-408570	29	1	1	0	0	0	0	0	0	0	0	NA	NA	NA	4	4	165	164	488	0	0	0	0	0	0	0	0	0
.	19.01.16-00.54.54-1-408571	94	3	3	1	0	1	447	2	2	0	0	NA	NA	NA	37	30	170	168	505	118	79	250	2	1	0	0.012	0.006	0
.	19.01.16-00.54.55-1-408572	36	1	1	0	0	0	0	0	0	0	0	NA	NA	NA	7	4	165	163	489	0	0	0	0	0	2	0	0	0.004
.	19.01.16-00.54.55-1-408573	213	11	11	4	0	4	483	9	9	0	0	NA	NA	NA	60	58	175	177	519	124	92	267	6	12	15	0.034	0.068	0.029
.	19.01.16-00.54.57-1-408574	93	11	11	2	0	2	457	10	10	0	0	NA	NA	NA	32	41	169	168	517	115	85	257	4	0	14	0.024	0	0.027
.	19.01.16-00.54.58-1-408575	33	1	1	1	0	1	0	0	0	0	0	NA	NA	NA	10	5	163	164	491	0	0	0	0	0	1	0	0	0.002
.	19.01.16-00.54.59-1-408576	339	54	54	12	0	10	519	49	49	0	0	NA	NA	NA	107	111	183	182	559	129	97	293	40	64	69	0.219	0.352	0.123
.	19.01.16-00.55.01-1-408577	56	2	2	1	0	1	251	1	1	0	0	NA	NA	NA	10	17	165	169	496	67	39	145	0	2	0	0	0.012	0
.	19.01.16-00.55.01-1-408578	261	31	31	11	0	7	502	28	28	0	0	NA	NA	NA	87	84	178	178	541	125	93	284	2	40	52	0.011	0.225	0.096
.	19.01.16-00.55.01-1-408579	155	28	28	7	0	6	468	24	24	0	0	NA	NA	NA	34	50	168	171	524	112	86	270	18	36	29	0.107	0.211	0.055
.	19.01.16-00.55.09-1-408580	39	1	1	0	0	0	0	0	0	0	0	NA	NA	NA	9	9	164	165	493	0	0	0	0	0	0	0	0	0
.	19.01.16-00.55.10-1-408584	141	7	7	1	0	1	463	5	5	0	0	NA	NA	NA	32	42	170	173	512	118	88	257	3	4	9	0.018	0.023	0.018
.	19.01.16-00.55.13-1-408586	143	8	8	1	0	0	455	6	6	0	0	NA	NA	NA	56	36	174	168	507	122	80	253	16	5	8	0.092	0.03	0.016
.	19.01.16-00.55.18-1-408587	120	7	7	1	0	1	455	6	6	0	0	NA	NA	NA	48	42	167	171	517	114	84	257	0	0	18	0	0	0.035
.	19.01.16-00.55.20-1-408588	268	34	34	9	0	5	484	30	30	0	0	NA	NA	NA	71	71	179	178	527	122	89	273	26	25	43	0.145	0.14	0.082
.	19.01.16-00.55.28-1-408604	56	3	3	0	0	0	450	2	2	0	0	NA	NA	NA	19	30	170	169	504	118	83	249	0	1	7	0	0.006	0.014
.	19.01.16-00.55.32-1-408607	146	8	8	1	0	1	450	7	7	0	0	NA	NA	NA	46	31	174	167	503	119	81	250	0	10	5	0	0.06	0.01
.	19.01.16-00.55.36-1-408614	62	2	2	1	0	1	436	1	1	0	0	NA	NA	NA	37	19	166	165	501	115	79	242	0	0	5	0	0	0.01
.	19.01.16-00.55.37-1-408616	176	10	10	1	0	1	461	7	7	0	0	NA	NA	NA	47	37	166	171	513	113	89	259	10	5	18	0.06	0.029	0.035
.	19.01.16-00.55.42-1-408621	152	19	19	5	0	2	464	17	17	0	0	NA	NA	NA	42	53	173	177	516	116	88	260	21	8	15	0.121	0.045	0.029
.	19.01.16-00.55.47-1-408624	123	5	5	1	0	1	455	4	4	0	0	NA	NA	NA	29	31	170	168	506	116	84	255	3	5	6	0.018	0.03	0.012
.	19.01.16-00.55.48-1-408626	33	1	1	0	0	0	0	0	0	0	0	NA	NA	NA	9	4	164	163	490	0	0	0	0	1	0	0	0.006	0
.	19.01.16-00.55.51-1-408632	375	44	44	13	0	10	534	41	41	0	0	NA	NA	NA	118	119	188	182	562	135	97	302	23	37	71	0.122	0.203	0.126
.	19.01.16-00.55.51-1-408633	60	2	2	0	0	0	148	1	1	0	0	NA	NA	NA	13	15	167	164	497	37	22	89	0	0	2	0	0	0.004
.	19.01.16-00.55.55-1-408634	32	1	1	0	0	0	0	0	0	0	0	NA	NA	NA	11	10	165	163	495	0	0	0	0	0	0	0	0	0
.	19.01.16-00.55.57-1-408635	330	64	64	12	0	10	502	57	57	0	0	NA	NA	NA	107	95	185	183	540	126	95	281	57	58	88	0.308	0.317	0.163
.	19.01.16-00.55.59-1-408636	229	36	36	10	0	10	498	35	35	0	0	NA	NA	NA	78	78	181	180	530	130	93	275	20	18	58	0.11	0.1	0.109
.	19.01.16-00.56.00-1-408637	146	10	10	2	0	2	462	9	9	0	0	NA	NA	NA	41	42	170	170	515	118	82	262	1	21	8	0.006	0.124	0.016
.	19.01.16-00.56.02-1-408642	395	54	54	15	0	11	520	51	51	0	0	NA	NA	NA	106	108	193	184	544	136	99	285	45	46	73	0.233	0.25	0.134
.	19.01.16-00.56.08-1-408643	90	4	4	1	0	1	440	3	3	0	0	NA	NA	NA	34	21	166	167	501	114	77	249	0	7	4	0	0.042	0.008
.	19.01.16-00.56.09-1-408644	94	6	6	1	0	1	459	5	5	0	0	NA	NA	NA	20	31	167	168	509	118	86	255	7	16	3	0.042	0.095	0.006
.	19.01.16-00.56.14-1-408648	241	20	20	6	0	5	495	17	17	0	0	NA	NA	NA	70	79	170	175	547	116	93	286	14	14	34	0.082	0.08	0.062
.	19.01.16-00.56.20-1-408649	93	5	5	1	0	1	447	4	4	0	0	NA	NA	NA	30	24	169	166	502	118	82	247	8	0	5	0.047	0	0.01
.	19.01.16-00.56.21-1-408650	122	7	7	0	0	0	455	6	6	0	0	NA	NA	NA	45	42	170	169	516	112	83	260	6	8	6	0.035	0.047	0.012
.	19.01.16-00.56.33-1-408675	321	41	41	9	0	8	519	39	39	0	0	NA	NA	NA	85	102	178	187	550	125	101	293	19	43	67	0.107	0.23	0.122
.	19.01.16-00.56.39-1-408682	63	2	2	1	0	1	254	1	1	0	0	NA	NA	NA	19	16	167	164	498	70	43	141	0	2	1	0	0.012	0.002
.	19.01.16-00.56.45-1-408685	152	5	5	1	0	1	468	4	4	0	0	NA	NA	NA	52	49	171	178	513	117	92	259	9	0	17	0.053	0	0.033
.	19.01.16-00.56.53-1-408691	93	3	3	2	0	2	453	2	2	0	0	NA	NA	NA	38	35	171	167	510	116	82	255	2	7	4	0.012	0.042	0.008
.	19.01.16-00.56.55-1-408692	154	18	18	1	0	1	465	15	15	0	0	NA	NA	NA	35	46	171	173	515	119	87	259	1	9	20	0.006	0.052	0.039
.	19.01.16-00.57.01-1-408693	95	7	7	2	0	2	446	5	5	0	0	NA	NA	NA	23	23	169	170	497	119	84	243	8	3	6	0.047	0.018	0.012
.	19.01.16-00.57.03-1-408694	58	2	2	1	0	1	441	1	1	0	0	NA	NA	NA	24	16	168	169	492	115	83	243	0	0	6	0	0	0.012
.	19.01.16-00.57.03-1-408695	215	29	29	6	0	6	495	28	28	0	0	NA	NA	NA	71	76	181	169	539	129	85	281	10	30	45	0.055	0.178	0.083
.	19.01.16-00.57.05-1-408696	144	14	14	3	0	3	464	13	13	0	0	NA	NA	NA	65	50	172	179	512	118	91	255	19	2	18	0.11	0.011	0.035
.	19.01.16-00.57.13-1-408700	97	10	10	0	0	0	448	9	9	0	0	NA	NA	NA	23	28	171	171	499	117	84	247	10	2	6	0.058	0.012	0.012
.	19.01.16-00.57.20-1-408701	120	9	9	3	0	3	465	8	8	0	0	NA	NA	NA	37	47	171	169	520	120	84	261	3	2	18	0.018	0.012	0.035
.	19.01.16-00.57.20-1-408702	87	4	4	0	0	0	450	3	3	0	0	NA	NA	NA	20	27	174	165	501	120	83	247	5	5	0	0.029	0.03	0
.	19.01.16-00.57.24-1-408718	174	21	21	4	0	3	470	18	18	0	0	NA	NA	NA	50	50	168	174	521	116	90	264	4	18	24	0.024	0.103	0.046
.	19.01.16-00.57.29-1-408719	64	2	2	1	0	1	442	1	1	0	0	NA	NA	NA	27	23	167	168	501	112	84	246	0	0	8	0	0	0.016
.	19.01.16-00.57.29-1-408720	86	5	5	3	0	3	446	3	3	0	0	NA	NA	NA	23	30	169	166	508	116	82	248	0	5	7	0	0.03	0.014
.	19.01.16-00.57.31-1-408723	32	1	1	0	0	0	0	0	0	0	0	NA	NA	NA	13	9	165	163	494	0	0	0	0	4	0	0	0.025	0
.	19.01.16-00.57.33-1-408726	203	32	32	9	0	7	486	26	26	0	0	NA	NA	NA	58	67	179	175	526	127	90	269	36	23	40	0.201	0.131	0.076
.	19.01.16-00.57.33-1-408727	142	19	19	4	0	4	473	17	17	0	0	NA	NA	NA	41	58	175	173	523	123	87	263	15	10	24	0.086	0.058	0.046
.	19.01.16-00.57.39-1-408734	391	77	77	32	0	25	536	70	70	0	0	NA	NA	NA	106	122	190	187	558	136	101	299	65	59	110	0.342	0.316	0.197
.	19.01.16-00.57.41-1-408738	115	4	4	0	0	0	464	3	3	0	0	NA	NA	NA	43	45	172	172	514	120	87	257	0	5	6	0	0.029	0.012
.	19.01.16-00.57.42-1-408739	118	8	8	2	0	2	456	7	7	0	0	NA	NA	NA	36	31	171	168	505	118	85	253	9	3	8	0.053	0.018	0.016
.	19.01.16-00.57.45-1-408741	206	29	29	8	0	8	491	24	24	0	0	NA	NA	NA	83	74	180	175	532	126	91	274	5	17	38	0.028	0.097	0.071
.	19.01.16-00.57.54-1-408749	494	51	51	14	0	12	553	45	45	0	0	NA	NA	NA	144	146	191	185	583	137	101	315	32	40	87	0.168	0.216	0.149
.	19.01.16-00.57.55-1-408750	66	7	7	1	0	1	437	5	5	0	0	NA	NA	NA	32	20	167	168	498	113	85	239	0	0	21	0	0	0.042
.	19.01.16-00.58.02-1-408752	169	15	15	2	0	2	474	13	13	0	0	NA	NA	NA	51	54	178	173	516	125	88	261	1	10	21	0.006	0.058	0.041
.	19.01.16-00.58.02-1-408757	33	1	1	0	0	0	0	0	0	0	0	NA	NA	NA	8	15	168	165	495	0	0	0	0	5	0	0	0.03	0
.	19.01.16-00.58.04-1-408758	91	3	3	2	0	2	450	2	2	0	0	NA	NA	NA	36	30	169	172	502	115	86	249	0	0	6	0	0	0.012
.	19.01.16-00.58.05-1-408760	65	2	2	0	0	0	402	1	1	0	0	NA	NA	NA	16	17	168	166	496	103	75	224	0	0	1	0	0	0.002
.	19.01.16-00.58.15-1-408764	33	1	1	1	0	1	0	0	0	0	0	NA	NA	NA	13	7	165	164	491	0	0	0	0	0	4	0	0	0.008
.	19.01.16-00.58.23-1-408782	62	2	2	1	0	1	442	0	0	0	0	NA	NA	NA	12	18	168	167	496	116	82	244	0	0	5	0	0	0.01
.	19.01.16-00.58.24-1-408783	263	35	35	8	0	8	493	31	31	0	0	NA	NA	NA	85	70	180	182	521	128	97	268	33	24	37	0.183	0.132	0.071
.	19.01.16-00.58.25-1-408784	89	3	3	0	0	0	446	2	2	0	0	NA	NA	NA	28	17	164	166	500	112	84	250	2	1	4	0.012	0.006	0.008
.	19.01.16-00.58.35-1-408790	92	9	9	3	0	3	441	6	6	0	0	NA	NA	NA	25	18	167	167	497	116	81	244	9	2	13	0.054	0.012	0.026
.	19.01.16-00.58.35-1-408792	148	21	21	10	0	8	462	20	20	0	0	NA	NA	NA	61	38	169	168	514	117	83	262	13	31	35	0.077	0.185	0.068
.	19.01.16-00.58.39-1-408796	178	17	17	7	0	6	473	14	14	0	0	NA	NA	NA	49	48	170	175	516	116	91	266	11	24	17	0.065	0.137	0.033
.	19.01.16-00.58.39-1-408797	31	1	1	0	0	0	0	0	0	0	0	NA	NA	NA	9	7	165	165	490	0	0	0	0	2	0	0	0.012	0
.	19.01.16-00.58.39-1-408799	122	15	15	3	0	3	445	13	13	0	0	NA	NA	NA	46	28	168	171	502	115	84	246	10	11	6	0.06	0.064	0.012
.	19.01.16-00.58.41-1-408802	37	1	1	0	0	0	0	0	0	0	0	NA	NA	NA	12	9	165	165	492	0	0	0	0	0	2	0	0	0.004
.	19.01.16-00.58.45-1-408803	63	5	5	1	0	1	445	4	4	0	0	NA	NA	NA	23	18	168	169	494	114	83	248	8	6	1	0.048	0.036	0.002
.	19.01.16-00.58.53-1-408808	173	21	21	7	0	6	463	20	20	0	0	NA	NA	NA	50	44	172	173	512	119	88	256	13	7	34	0.076	0.04	0.066
.	19.01.16-00.59.01-1-408810	88	3	3	1	0	1	459	2	2	0	0	NA	NA	NA	39	36	172	170	507	118	86	255	0	0	5	0	0	0.01
.	19.01.16-00.59.02-1-408811	144	6	6	2	0	2	470	5	5	0	0	NA	NA	NA	42	51	176	170	518	124	87	259	2	2	9	0.011	0.012	0.017
.	19.01.16-00.59.07-1-408812	207	18	18	3	0	3	471	16	16	0	0	NA	NA	NA	65	52	174	175	516	120	93	258	9	3	31	0.052	0.017	0.06
.	19.01.16-00.59.08-1-408813	36	1	1	0	0	0	0	0	0	0	0	NA	NA	NA	9	15	169	167	492	0	0	0	1	0	0	0.006	0	0
.	19.01.16-00.59.11-1-408817	167	11	11	1	0	1	455	10	10	0	0	NA	NA	NA	41	39	172	169	511	117	84	254	0	7	8	0	0.041	0.016
.	19.01.16-00.59.11-1-408818	111	6	6	1	0	1	453	5	5	0	0	NA	NA	NA	23	29	167	170	505	116	83	254	4	2	4	0.024	0.012	0.008
.	19.01.16-00.59.13-1-408819	37	1	1	1	0	1	0	0	0	0	0	NA	NA	NA	11	7	165	166	489	0	0	0	0	0	3	0	0	0.006
.	19.01.16-00.59.13-1-408820	186	12	12	2	0	2	483	11	11	0	0	NA	NA	NA	51	71	171	174	539	120	88	275	4	24	18	0.023	0.138	0.033
.	19.01.16-00.59.17-1-408821	57	2	2	2	0	2	201	1	1	0	0	NA	NA	NA	20	16	168	167	494	48	40	113	0	2	0	0	0.012	0
.	19.01.16-00.59.18-1-408822	293	14	14	3	0	2	500	11	11	0	0	NA	NA	NA	96	83	178	184	534	124	99	277	3	11	33	0.017	0.06	0.062
.	19.01.16-00.59.24-1-408839	177	27	27	9	0	8	476	25	25	0	0	NA	NA	NA	58	54	175	174	518	122	89	265	3	36	32	0.017	0.207	0.062
.	19.01.16-00.59.26-1-408840	150	27	27	7	0	6	462	26	26	0	0	NA	NA	NA	49	46	172	171	516	117	85	260	38	7	17	0.221	0.041	0.033
.	19.01.16-00.59.27-1-408841	266	15	15	4	0	4	484	12	12	0	0	NA	NA	NA	59	66	177	174	528	123	89	272	10	6	30	0.056	0.034	0.057
.	19.01.16-00.59.28-1-408842	352	55	55	14	0	11	509	53	53	0	0	NA	NA	NA	97	98	187	187	537	130	101	278	21	47	82	0.112	0.251	0.153
.	19.01.16-00.59.36-1-408850	239	42	42	8	0	7	481	38	38	0	0	NA	NA	NA	61	61	175	173	526	123	89	269	10	38	59	0.057	0.22	0.112
.	19.01.16-00.59.39-1-408854	121	8	8	4	0	4	443	6	6	0	0	NA	NA	NA	39	23	167	167	502	113	83	247	1	3	17	0.006	0.018	0.034
.	19.01.16-00.59.42-1-408857	58	2	2	1	0	1	443	1	1	0	0	NA	NA	NA	20	17	164	167	499	115	81	247	0	2	2	0	0.012	0.004
.	19.01.16-00.59.53-1-408866	65	3	3	1	0	0	437	2	2	0	0	NA	NA	NA	34	20	172	168	493	118	79	240	0	4	2	0	0.024	0.004
.	19.01.16-00.59.54-1-408867	169	12	12	5	0	4	474	10	10	0	0	NA	NA	NA	58	60	176	171	526	124	87	263	5	19	7	0.028	0.111	0.013
.	19.01.16-00.59.55-1-408868	211	18	18	3	0	3	487	17	17	0	0	NA	NA	NA	68	73	176	178	532	124	90	273	4	13	30	0.023	0.073	0.056
.	19.01.16-00.59.57-1-408869	97	4	4	0	0	0	445	3	3	0	0	NA	NA	NA	37	31	172	169	503	117	82	246	9	0	2	0.052	0	0.004
.	19.01.16-00.59.59-1-408870	57	2	2	0	0	0	202	1	1	0	0	NA	NA	NA	11	20	167	167	499	55	39	108	0	0	5	0	0	0.01
.	19.01.16-01.00.00-1-408871	32	1	1	0	0	0	0	0	0	0	0	NA	NA	NA	11	9	164	165	493	0	0	0	1	0	0	0.006	0	0
.	19.01.16-01.00.03-1-408876	149	5	5	2	0	2	475	4	4	0	0	NA	NA	NA	46	53	175	176	515	121	91	263	0	10	5	0	0.057	0.01
.	19.01.16-01.00.05-1-408881	33	1	1	0	0	0	0	0	0	0	0	NA	NA	NA	11	6	165	163	491	0	0	0	0	0	0	0	0	0
.	19.01.16-01.00.08-1-408882	31	1	1	0	0	0	0	0	0	0	0	NA	NA	NA	7	8	167	164	490	0	0	0	0	0	1	0	0	0.002
.	19.01.16-01.00.09-1-408886	36	1	1	1	0	1	0	0	0	0	0	NA	NA	NA	8	11	166	168	490	0	0	0	0	0	3	0	0	0.006
.	19.01.16-01.00.12-1-408888	81	3	3	1	0	1	444	2	2	0	0	NA	NA	NA	21	27	167	169	504	115	81	248	0	3	2	0	0.018	0.004
.	19.01.16-01.00.13-1-408889	142	5	5	2	0	2	447	4	4	0	0	NA	NA	NA	41	30	169	170	504	117	83	247	8	13	0	0.047	0.076	0
.	19.01.16-01.00.13-1-408890	146	8	8	0	0	0	455	6	6	0	0	NA	NA	NA	44	39	167	169	516	113	84	258	1	7	11	0.006	0.041	0.021
.	19.01.16-01.00.20-1-408896	62	2	2	0	0	0	249	1	1	0	0	NA	NA	NA	16	21	169	165	500	62	45	142	0	0	1	0	0	0.002
.	19.01.16-01.00.23-1-408912	86	3	3	0	0	0	442	1	1	0	0	NA	NA	NA	29	23	168	166	502	115	82	245	1	0	1	0.006	0	0.002
.	19.01.16-01.00.27-1-408913	314	31	31	7	0	6	508	25	25	0	0	NA	NA	NA	86	90	178	186	539	124	101	283	8	17	54	0.045	0.091	0.1
.	19.01.16-01.00.31-1-408916	207	12	12	4	0	3	464	11	11	0	0	NA	NA	NA	70	50	175	170	518	120	83	261	14	12	15	0.08	0.071	0.029
.	19.01.16-01.00.31-1-408917	37	1	1	0	0	0	0	0	0	0	0	NA	NA	NA	14	6	166	164	489	0	0	0	4	0	0	0.024	0	0
.	19.01.16-01.00.33-1-408920	91	4	4	0	0	0	451	3	3	0	0	NA	NA	NA	21	26	168	166	505	116	82	253	0	0	17	0	0	0.034
.	19.01.16-01.00.34-1-408921	58	2	2	1	0	1	449	1	1	0	0	NA	NA	NA	17	34	173	172	502	119	84	246	0	4	5	0	0.023	0.01
.	19.01.16-01.00.34-1-408922	61	2	2	2	0	2	152	1	1	0	0	NA	NA	NA	21	14	163	165	499	43	29	80	0	8	0	0	0.048	0
.	19.01.16-01.00.35-1-408925	182	10	10	3	0	3	472	9	9	0	0	NA	NA	NA	59	59	173	180	519	120	92	260	6	5	27	0.035	0.028	0.052
.	19.01.16-01.00.35-1-408926	114	5	5	1	0	1	450	4	4	0	0	NA	NA	NA	31	27	169	167	504	116	82	252	3	4	1	0.018	0.024	0.002
.	19.01.16-01.00.43-1-408934	32	1	1	0	0	0	0	0	0	0	0	NA	NA	NA	6	9	167	164	491	0	0	0	0	0	1	0	0	0.002
.	19.01.16-01.00.45-1-408935	63	7	7	2	0	2	452	6	6	0	0	NA	NA	NA	18	31	169	168	507	114	84	254	11	0	14	0.065	0	0.028
.	19.01.16-01.00.46-1-408937	304	54	54	12	0	9	506	51	51	0	0	NA	NA	NA	71	89	185	181	536	131	94	281	43	42	77	0.232	0.232	0.144
.	19.01.16-01.00.46-1-408939	91	4	4	2	0	2	448	3	3	0	0	NA	NA	NA	26	30	171	167	505	117	82	249	0	5	1	0	0.03	0.002
.	19.01.16-01.00.48-1-408941	60	2	2	0	0	0	299	1	1	0	0	NA	NA	NA	22	16	165	166	498	75	55	169	0	0	2	0	0	0.004
.	19.01.16-01.00.51-1-408943	120	12	12	3	0	3	464	10	10	0	0	NA	NA	NA	30	45	173	172	513	118	85	261	13	10	10	0.075	0.058	0.019
.	19.01.16-01.00.58-1-408944	408	54	54	12	0	9	544	48	48	0	0	NA	NA	NA	115	138	192	196	563	141	108	295	37	43	80	0.193	0.219	0.142
.	19.01.16-01.00.59-1-408945	36	1	1	0	0	0	0	0	0	0	0	NA	NA	NA	10	11	164	164	496	0	0	0	0	0	0	0	0	0
.	19.01.16-01.01.00-1-408946	59	2	2	0	0	0	100	1	1	0	0	NA	NA	NA	9	12	167	163	495	27	12	61	0	3	0	0	0.018	0
.	19.01.16-01.01.01-1-408947	64	3	3	1	0	1	438	2	2	0	0	NA	NA	NA	25	23	167	166	503	111	81	246	5	0	0	0.03	0	0
.	19.01.16-01.01.02-1-408982	58	2	2	0	0	0	441	1	1	0	0	NA	NA	NA	23	19	167	166	499	115	80	246	0	3	5	0	0.018	0.01
.	19.01.16-01.01.03-1-408983	127	11	11	3	0	2	454	10	10	0	0	NA	NA	NA	37	37	171	167	512	118	82	254	15	12	18	0.088	0.072	0.035
.	19.01.16-01.01.07-1-409004	121	6	6	1	0	1	457	5	5	0	0	NA	NA	NA	42	38	174	168	509	123	81	253	0	3	7	0	0.018	0.014
.	19.01.16-01.01.13-1-409028	160	20	20	0	0	0	478	18	18	0	0	NA	NA	NA	52	60	172	175	526	119	88	271	9	3	38	0.052	0.017	0.072
.	19.01.16-01.01.13-1-409029	119	11	11	6	0	5	459	10	10	0	0	NA	NA	NA	37	37	170	171	509	118	87	254	5	17	18	0.029	0.099	0.035
.	19.01.16-01.01.14-1-409030	34	1	1	0	0	0	0	0	0	0	0	NA	NA	NA	9	5	163	164	491	0	0	0	0	2	0	0	0.012	0
.	19.01.16-01.01.16-1-409031	118	10	10	2	0	2	448	8	8	0	0	NA	NA	NA	31	24	167	165	505	117	80	251	3	2	15	0.018	0.012	0.03
.	19.01.16-01.01.16-1-409032	415	43	43	12	0	11	526	39	39	0	0	NA	NA	NA	111	115	190	188	550	131	103	292	22	25	75	0.116	0.133	0.136
.	19.01.16-01.01.23-1-409048	67	6	6	1	0	1	443	5	5	0	0	NA	NA	NA	29	19	169	165	498	117	82	244	15	1	3	0.089	0.006	0.006
.	19.01.16-01.01.25-1-409049	115	9	9	0	0	0	464	7	7	0	0	NA	NA	NA	34	41	169	170	515	116	87	261	11	14	13	0.065	0.082	0.025
.	19.01.16-01.01.35-1-409057	37	1	1	0	0	0	0	0	0	0	0	NA	NA	NA	6	12	165	164	496	0	0	0	0	0	1	0	0	0.002
.	19.01.16-01.01.36-1-409059	233	29	29	3	0	3	460	28	28	0	0	NA	NA	NA	77	46	181	169	509	123	86	251	8	32	28	0.044	0.189	0.055
.	19.01.16-01.01.39-1-409063	305	41	41	8	0	7	486	39	39	0	0	NA	NA	NA	98	75	181	177	530	125	93	268	20	39	47	0.11	0.22	0.089
.	19.01.16-01.01.40-1-409065	30	1	1	0	0	0	0	0	0	0	0	NA	NA	NA	11	13	164	167	495	0	0	0	0	0	1	0	0	0.002
.	19.01.16-01.01.42-1-409067	272	32	32	10	0	9	481	30	30	0	0	NA	NA	NA	85	63	178	178	520	125	91	265	18	15	67	0.101	0.084	0.129
.	19.01.16-01.01.43-1-409068	30	1	1	0	0	0	0	0	0	0	0	NA	NA	NA	7	8	164	163	494	0	0	0	0	0	0	0	0	0
.	19.01.16-01.01.45-1-409069	115	10	10	1	0	1	447	9	9	0	0	NA	NA	NA	37	27	169	165	506	117	78	252	0	7	10	0	0.042	0.02
.	19.01.16-01.01.47-1-409072	119	11	11	3	0	3	458	9	9	0	0	NA	NA	NA	47	45	170	174	514	116	86	256	11	8	16	0.065	0.046	0.031
.	19.01.16-01.02.04-1-409080	123	18	18	7	0	5	466	16	16	0	0	NA	NA	NA	34	53	173	179	514	120	91	255	0	5	41	0	0.028	0.08
.	19.01.16-01.02.07-1-409085	90	5	5	1	0	1	442	4	4	0	0	NA	NA	NA	21	22	167	167	501	115	81	246	0	5	7	0	0.03	0.014
.	19.01.16-01.02.08-1-409086	94	4	4	0	0	0	449	3	3	0	0	NA	NA	NA	27	33	166	171	509	114	85	250	1	4	3	0.006	0.023	0.006
.	19.01.16-01.02.18-1-409090	91	6	6	2	0	2	453	5	5	0	0	NA	NA	NA	20	24	170	169	498	121	86	246	1	5	1	0.006	0.03	0.002
.	19.01.16-01.02.18-1-409091	36	1	1	0	0	0	0	0	0	0	0	NA	NA	NA	11	8	166	165	490	0	0	0	0	0	0	0	0	0
.	19.01.16-01.02.19-1-409092	38	1	1	1	0	1	0	0	0	0	0	NA	NA	NA	7	16	166	168	495	0	0	0	0	0	1	0	0	0.002
.	19.01.16-01.02.21-1-409097	91	5	5	1	0	1	448	3	3	0	0	NA	NA	NA	28	29	169	165	508	114	80	254	0	5	3	0	0.03	0.006
.	19.01.16-01.02.21-1-409098	121	6	6	1	0	0	455	5	5	0	0	NA	NA	NA	32	30	171	169	503	117	88	250	5	13	2	0.029	0.077	0.004
.	19.01.16-01.02.23-1-409114	95	4	4	0	0	0	447	3	3	0	0	NA	NA	NA	27	30	168	168	507	115	83	249	0	0	6	0	0	0.012
.	19.01.16-01.02.23-1-409115	125	15	15	6	0	6	454	13	13	0	0	NA	NA	NA	50	36	173	169	507	118	84	252	16	9	21	0.092	0.053	0.041
.	19.01.16-01.02.33-1-409120	269	24	24	4	0	4	484	21	21	0	0	NA	NA	NA	70	62	178	173	524	126	88	270	4	13	37	0.022	0.075	0.071
.	19.01.16-01.02.33-1-409121	57	3	3	1	0	1	443	2	2	0	0	NA	NA	NA	25	24	165	167	505	113	81	249	1	0	5	0.006	0	0.01
.	19.01.16-01.02.34-1-409123	156	8	8	5	0	5	467	6	6	0	0	NA	NA	NA	55	48	177	169	515	124	85	258	10	6	13	0.056	0.036	0.025
.	19.01.16-01.02.35-1-409125	35	1	1	0	0	0	0	0	0	0	0	NA	NA	NA	8	5	164	164	490	0	0	0	0	0	0	0	0	0
.	19.01.16-01.02.37-1-409128	38	1	1	0	0	0	0	0	0	0	0	NA	NA	NA	10	17	165	164	501	0	0	0	1	0	0	0.006	0	0
.	19.01.16-01.02.37-1-409129	64	2	2	1	0	1	444	1	1	0	0	NA	NA	NA	22	22	168	168	499	116	82	246	0	6	7	0	0.036	0.014
.	19.01.16-01.02.38-1-409130	123	9	9	0	0	0	453	8	8	0	0	NA	NA	NA	41	33	174	171	501	120	85	248	1	2	13	0.006	0.012	0.026
.	19.01.16-01.02.38-1-409132	30	1	1	1	0	1	0	0	0	0	0	NA	NA	NA	6	8	165	166	490	0	0	0	1	0	0	0.006	0	0
.	19.01.16-01.02.40-1-409135	147	14	14	7	0	5	473	12	12	0	0	NA	NA	NA	49	54	175	171	521	124	86	263	7	12	13	0.04	0.07	0.025
.	19.01.16-01.02.40-1-409136	162	21	21	6	0	6	467	19	19	0	0	NA	NA	NA	59	57	169	174	527	116	87	264	6	12	37	0.036	0.069	0.07
.	19.01.16-01.02.46-1-409139	121	6	6	0	0	0	455	5	5	0	0	NA	NA	NA	40	41	171	175	508	115	88	252	4	0	8	0.023	0	0.016
.	19.01.16-01.02.46-1-409140	209	18	18	3	0	3	481	17	17	0	0	NA	NA	NA	68	65	184	172	522	129	86	266	17	11	26	0.092	0.064	0.05
.	19.01.16-01.02.51-1-409145	174	20	20	3	0	3	483	16	16	0	0	NA	NA	NA	56	71	176	172	536	120	85	278	13	7	34	0.074	0.041	0.063
.	19.01.16-01.02.54-1-409146	38	1	1	1	0	1	0	0	0	0	0	NA	NA	NA	15	7	166	165	489	0	0	0	0	0	0	0	0	0
.	19.01.16-01.02.55-1-409147	93	5	5	0	0	0	450	3	3	0	0	NA	NA	NA	40	34	168	171	508	115	86	249	0	2	6	0	0.012	0.012
.	19.01.16-01.02.57-1-409148	414	33	33	11	0	8	522	27	27	0	0	NA	NA	NA	116	103	188	188	540	133	106	283	19	16	59	0.101	0.085	0.109
.	19.01.16-01.03.01-1-409149	177	8	8	1	0	1	472	7	7	0	0	NA	NA	NA	46	53	169	175	522	116	91	265	0	5	14	0	0.029	0.027
.	19.01.16-01.03.09-1-409151	120	16	16	2	0	2	461	15	15	0	0	NA	NA	NA	33	44	171	176	510	116	90	255	10	11	13	0.058	0.062	0.025
.	19.01.16-01.03.10-1-409152	94	3	3	1	0	1	442	2	2	0	0	NA	NA	NA	23	23	170	165	501	115	83	244	0	0	7	0	0	0.014
.	19.01.16-01.03.11-1-409156	152	7	7	5	0	2	467	6	6	0	0	NA	NA	NA	53	50	171	173	519	119	87	261	18	4	8	0.105	0.023	0.015
.	19.01.16-01.03.13-1-409157	58	2	2	0	0	0	149	1	1	0	0	NA	NA	NA	23	13	163	168	495	34	34	81	4	0	2	0.025	0	0.004
.	19.01.16-01.03.20-1-409158	126	5	5	2	0	1	451	2	2	0	0	NA	NA	NA	31	36	169	172	508	115	86	250	2	8	3	0.012	0.047	0.006
.	19.01.16-01.03.22-1-409159	65	3	3	0	0	0	436	2	2	0	0	NA	NA	NA	19	13	165	165	496	111	81	244	0	0	4	0	0	0.008
.	19.01.16-01.03.22-1-409160	209	14	14	7	0	5	465	12	12	0	0	NA	NA	NA	61	50	172	172	519	118	86	261	33	6	9	0.192	0.035	0.017
.	19.01.16-01.03.22-1-409176	112	5	5	2	0	1	449	4	4	0	0	NA	NA	NA	26	28	172	167	502	120	81	248	4	0	9	0.023	0	0.018
.	19.01.16-01.03.26-1-409177	145	5	5	1	0	1	462	4	4	0	0	NA	NA	NA	36	46	178	173	508	123	86	253	1	1	13	0.006	0.006	0.026
.	19.01.16-01.03.30-1-409180	57	2	2	0	0	0	102	1	1	0	0	NA	NA	NA	16	15	163	168	497	31	16	55	0	1	0	0	0.006	0
.	19.01.16-01.03.34-1-409184	60	2	2	2	0	1	450	1	1	0	0	NA	NA	NA	21	27	172	166	502	118	82	250	8	0	0	0.047	0	0
.	19.01.16-01.03.34-1-409186	258	22	22	5	0	4	483	20	20	0	0	NA	NA	NA	64	65	176	173	529	123	88	272	14	26	21	0.08	0.15	0.04
.	19.01.16-01.03.34-1-409187	90	6	6	2	0	2	455	5	5	0	0	NA	NA	NA	46	34	167	172	508	117	88	250	0	0	16	0	0	0.031
.	19.01.16-01.03.38-1-409191	31	1	1	1	0	1	0	0	0	0	0	NA	NA	NA	8	8	164	166	491	0	0	0	1	0	0	0.006	0	0
.	19.01.16-01.03.39-1-409193	33	1	1	0	0	0	0	0	0	0	0	NA	NA	NA	7	5	164	163	491	0	0	0	0	0	0	0	0	0
.	19.01.16-01.03.40-1-409195	91	3	3	0	0	0	445	2	2	0	0	NA	NA	NA	28	21	166	172	496	114	87	244	0	0	9	0	0	0.018
.	19.01.16-01.03.40-1-409196	205	14	14	4	0	3	462	12	12	0	0	NA	NA	NA	60	46	167	171	521	114	87	261	10	12	14	0.06	0.07	0.027
.	19.01.16-01.03.42-1-409198	264	35	35	8	0	7	492	32	32	0	0	NA	NA	NA	78	77	178	175	537	125	91	276	12	29	55	0.067	0.166	0.102
.	19.01.16-01.03.46-1-409201	33	1	1	0	0	0	0	0	0	0	0	NA	NA	NA	7	14	165	167	495	0	0	0	0	0	2	0	0	0.004
.	19.01.16-01.03.48-1-409203	173	12	12	0	0	0	474	8	8	0	0	NA	NA	NA	54	52	176	175	514	123	92	259	4	6	22	0.023	0.034	0.043
.	19.01.16-01.03.49-1-409205	38	1	1	1	0	1	0	0	0	0	0	NA	NA	NA	9	10	164	166	493	0	0	0	0	0	1	0	0	0.002
.	19.01.16-01.03.50-1-409206	35	1	1	1	0	1	0	0	0	0	0	NA	NA	NA	7	6	164	165	490	0	0	0	0	0	2	0	0	0.004
.	19.01.16-01.03.50-1-409207	154	15	15	3	0	2	473	13	13	0	0	NA	NA	NA	48	54	171	178	518	116	93	264	11	5	17	0.064	0.028	0.033
.	19.01.16-01.03.56-1-409213	63	2	2	1	0	1	153	1	1	0	0	NA	NA	NA	24	13	166	164	496	44	28	81	2	0	0	0.012	0	0
.	19.01.16-01.03.59-1-409214	294	47	47	13	0	9	487	43	43	0	0	NA	NA	NA	92	66	176	185	518	122	100	265	22	41	71	0.125	0.222	0.137
.	19.01.16-01.03.59-1-409215	35	1	1	0	0	0	0	0	0	0	0	NA	NA	NA	12	7	165	163	492	0	0	0	0	0	1	0	0	0.002
.	19.01.16-01.04.02-1-409216	67	2	2	1	0	1	441	1	1	0	0	NA	NA	NA	21	17	166	166	498	113	81	247	0	7	3	0	0.042	0.006
.	19.01.16-01.04.04-1-409217	233	20	20	7	0	7	490	18	18	0	0	NA	NA	NA	67	74	175	175	537	122	89	279	9	19	24	0.051	0.109	0.045
.	19.01.16-01.04.13-1-409225	296	75	75	18	0	18	495	66	66	0	0	NA	NA	NA	83	81	181	178	535	126	93	276	35	74	94	0.193	0.416	0.176
.	19.01.16-01.04.15-1-409226	152	12	12	4	0	4	464	10	10	0	0	NA	NA	NA	57	53	173	175	518	117	91	256	18	5	20	0.104	0.029	0.039
.	19.01.16-01.04.16-1-409227	307	36	36	9	0	8	505	34	34	0	0	NA	NA	NA	71	82	180	175	540	128	92	285	28	23	49	0.156	0.131	0.091
.	19.01.16-01.04.18-1-409228	31	1	1	0	0	0	0	0	0	0	0	NA	NA	NA	6	8	164	164	493	0	0	0	0	0	2	0	0	0.004
.	19.01.16-01.04.20-1-409230	94	9	9	2	0	2	446	8	8	0	0	NA	NA	NA	37	25	166	171	501	115	85	246	3	9	26	0.018	0.053	0.052
.	19.01.16-01.04.20-1-409231	61	3	3	1	0	1	445	2	2	0	0	NA	NA	NA	27	27	168	167	505	114	83	248	8	0	0	0.048	0	0
.	19.01.16-01.04.33-1-409251	236	46	46	12	0	9	478	42	42	0	0	NA	NA	NA	80	69	170	183	529	114	97	267	27	44	78	0.159	0.24	0.147
.	19.01.16-01.04.34-1-409253	269	54	54	14	0	10	482	49	49	0	0	NA	NA	NA	72	67	170	182	528	117	96	269	22	32	80	0.129	0.176	0.152
.	19.01.16-01.04.40-1-409260	64	2	2	0	0	0	444	1	1	0	0	NA	NA	NA	28	25	170	163	505	117	79	248	2	0	2	0.012	0	0.004
.	19.01.16-01.04.40-1-409261	340	49	49	12	0	10	510	43	43	0	0	NA	NA	NA	108	95	180	177	551	126	92	292	38	39	59	0.211	0.22	0.107
.	19.01.16-01.04.43-1-409263	239	19	19	5	0	3	488	15	15	0	0	NA	NA	NA	82	85	179	181	538	124	91	273	7	14	22	0.039	0.077	0.041
.	19.01.16-01.04.51-1-409268	64	2	2	1	0	1	446	1	1	0	0	NA	NA	NA	23	21	164	167	503	114	83	249	0	0	5	0	0	0.01
.	19.01.16-01.05.03-1-409269	127	5	5	0	0	0	455	4	4	0	0	NA	NA	NA	39	35	165	168	515	113	84	258	7	0	5	0.042	0	0.01
.	19.01.16-01.05.03-1-409270	200	19	19	1	0	0	476	16	16	0	0	NA	NA	NA	63	57	171	173	526	118	89	269	16	10	18	0.094	0.058	0.034
.	19.01.16-01.05.04-1-409271	236	64	64	14	0	12	491	58	58	0	0	NA	NA	NA	61	76	178	180	531	124	94	273	38	64	71	0.213	0.356	0.134
.	19.01.16-01.05.14-1-409276	36	1	1	0	0	0	0	0	0	0	0	NA	NA	NA	8	20	166	167	500	0	0	0	0	0	0	0	0	0
.	19.01.16-01.05.16-1-409277	209	20	20	6	0	5	471	17	17	0	0	NA	NA	NA	62	52	180	169	516	123	84	264	13	15	34	0.072	0.089	0.066
.	19.01.16-01.05.18-1-409278	266	85	85	19	0	15	479	73	73	0	0	NA	NA	NA	63	64	178	170	529	121	84	274	64	74	82	0.36	0.435	0.155
.	19.01.16-01.05.37-1-409303	150	15	15	4	0	4	469	14	14	0	0	NA	NA	NA	54	54	179	171	517	125	87	257	0	11	34	0	0.064	0.066
.	19.01.16-01.05.38-1-409305	294	21	21	11	0	10	480	16	16	0	0	NA	NA	NA	80	60	174	175	524	122	89	269	7	12	40	0.04	0.069	0.076
.	19.01.16-01.05.43-1-409309	92	7	7	2	0	2	466	5	5	0	0	NA	NA	NA	32	50	175	170	518	121	85	260	5	1	4	0.029	0.006	0.008
.	19.01.16-01.05.44-1-409310	152	18	18	8	0	6	472	16	16	0	0	NA	NA	NA	43	56	172	177	520	121	88	263	12	12	24	0.07	0.068	0.046
.	19.01.16-01.05.47-1-409312	151	12	12	1	0	0	447	10	10	0	0	NA	NA	NA	45	33	167	171	508	113	83	251	2	12	11	0.012	0.07	0.022
.	19.01.16-01.05.47-1-409314	449	74	74	16	0	14	525	71	71	0	0	NA	NA	NA	137	111	187	191	546	132	104	289	44	65	91	0.235	0.34	0.167
.	19.01.16-01.05.58-1-409321	143	10	10	1	0	1	460	7	7	0	0	NA	NA	NA	41	45	170	174	514	117	87	256	4	4	11	0.024	0.023	0.021
.	19.01.16-01.06.10-1-409329	123	9	9	1	0	1	455	8	8	0	0	NA	NA	NA	30	33	170	167	509	117	83	255	10	8	3	0.059	0.048	0.006
.	19.01.16-01.06.13-1-409330	60	3	3	1	0	0	442	2	2	0	0	NA	NA	NA	18	18	164	168	499	110	85	247	4	0	7	0.024	0	0.014
.	19.01.16-01.06.14-1-409331	61	2	2	1	0	1	251	1	1	0	0	NA	NA	NA	21	19	166	168	498	68	45	138	0	1	1	0	0.006	0.002
.	19.01.16-01.06.19-1-409332	63	4	4	1	0	1	150	3	3	0	0	NA	NA	NA	23	20	169	167	497	43	27	80	3	0	6	0.018	0	0.012
.	19.01.16-01.06.20-1-409333	262	61	61	14	0	13	503	58	58	0	0	NA	NA	NA	67	87	181	174	545	127	89	287	51	58	73	0.282	0.333	0.134
.	19.01.16-01.06.23-1-409338	124	11	11	6	0	3	467	8	8	0	0	NA	NA	NA	50	43	173	166	517	120	83	264	0	8	23	0	0.048	0.044
.	19.01.16-01.06.24-1-409354	35	1	1	0	0	0	0	0	0	0	0	NA	NA	NA	10	7	163	165	492	0	0	0	0	0	0	0	0	0
.	19.01.16-01.06.27-1-409356	146	9	9	1	0	1	466	6	6	0	0	NA	NA	NA	45	46	173	168	518	120	84	262	0	5	11	0	0.03	0.021
.	19.01.16-01.06.28-1-409357	96	7	7	0	0	0	452	6	6	0	0	NA	NA	NA	36	36	170	168	511	118	79	255	0	6	18	0	0.036	0.035
.	19.01.16-01.06.29-1-409358	141	12	12	3	0	3	456	10	10	0	0	NA	NA	NA	29	36	168	172	509	117	85	254	6	10	10	0.036	0.058	0.02
.	19.01.16-01.06.29-1-409359	65	2	2	1	0	1	437	1	1	0	0	NA	NA	NA	15	20	168	166	499	113	81	243	3	2	0	0.018	0.012	0
.	19.01.16-01.06.40-1-409372	293	46	46	11	0	9	509	42	42	0	0	NA	NA	NA	91	95	179	181	548	125	96	288	35	24	88	0.196	0.133	0.161
.	19.01.16-01.06.43-1-409373	37	1	1	1	0	1	0	0	0	0	0	NA	NA	NA	6	9	163	165	494	0	0	0	0	0	1	0	0	0.002
.	19.01.16-01.06.46-1-409375	29	1	1	0	0	0	0	0	0	0	0	NA	NA	NA	8	9	164	166	492	0	0	0	0	2	0	0	0.012	0
.	19.01.16-01.06.46-1-409376	143	15	15	6	0	5	453	14	14	0	0	NA	NA	NA	52	44	168	177	512	114	89	250	21	6	22	0.125	0.034	0.043
.	19.01.16-01.06.47-1-409378	497	59	59	12	0	11	547	55	55	0	0	NA	NA	NA	143	141	188	196	570	133	107	307	18	38	91	0.096	0.194	0.16
.	19.01.16-01.06.48-1-409379	59	2	2	0	0	0	444	1	1	0	0	NA	NA	NA	27	26	164	172	503	111	85	248	3	0	5	0.018	0	0.01
.	19.01.16-01.06.51-1-409383	90	4	4	0	0	0	446	3	3	0	0	NA	NA	NA	21	27	169	166	505	115	83	248	4	0	9	0.024	0	0.018
.	19.01.16-01.07.00-1-409384	58	2	2	1	0	1	448	1	1	0	0	NA	NA	NA	21	22	165	166	504	114	85	249	0	1	2	0	0.006	0.004
.	19.01.16-01.07.01-1-409385	65	2	2	0	0	0	441	1	1	0	0	NA	NA	NA	32	24	167	168	502	115	83	243	3	0	5	0.018	0	0.01
.	19.01.16-01.07.05-1-409386	179	23	23	3	0	1	469	22	22	0	0	NA	NA	NA	63	53	171	177	518	118	88	263	13	25	31	0.076	0.141	0.06
.	19.01.16-01.07.10-1-409390	476	62	62	16	0	14	544	56	56	0	0	NA	NA	NA	136	130	185	185	573	132	104	308	43	49	94	0.232	0.265	0.164
.	19.01.16-01.07.14-1-409391	123	17	17	1	0	0	446	15	15	0	0	NA	NA	NA	38	31	167	172	505	114	83	249	11	34	15	0.066	0.198	0.03
.	19.01.16-01.07.16-1-409392	177	13	13	1	0	1	466	12	12	0	0	NA	NA	NA	54	48	167	177	517	116	90	260	26	7	12	0.156	0.04	0.023
.	19.01.16-01.07.26-1-409408	345	42	42	12	0	10	510	39	39	0	0	NA	NA	NA	91	102	181	176	558	122	88	300	17	43	58	0.094	0.244	0.104
.	19.01.16-01.07.39-1-409419	155	19	19	5	0	4	464	16	16	0	0	NA	NA	NA	47	47	173	171	516	118	86	260	22	5	31	0.127	0.029	0.06
.	19.01.16-01.07.44-1-409423	64	2	2	1	0	1	440	0	0	0	0	NA	NA	NA	22	21	172	167	495	117	83	240	6	0	0	0.035	0	0
.	19.01.16-01.07.48-1-409427	32	1	1	1	0	1	0	0	0	0	0	NA	NA	NA	4	4	163	163	491	0	0	0	0	1	0	0	0.006	0
.	19.01.16-01.07.51-1-409429	178	31	31	8	0	8	467	29	29	0	0	NA	NA	NA	48	49	174	170	518	120	85	262	7	14	34	0.04	0.082	0.066
.	19.01.16-01.07.51-1-409430	125	8	8	2	0	2	460	6	6	0	0	NA	NA	NA	36	39	173	170	509	121	85	254	11	5	9	0.064	0.029	0.018
.	19.01.16-01.08.00-1-409436	95	4	4	0	0	0	454	3	3	0	0	NA	NA	NA	41	37	170	172	508	118	87	249	2	0	4	0.012	0	0.008
.	19.01.16-01.08.08-1-409442	88	5	5	0	0	0	445	3	3	0	0	NA	NA	NA	29	21	168	169	497	116	84	245	0	0	13	0	0	0.026
.	19.01.16-01.08.21-1-409448	85	4	4	2	0	2	450	3	3	0	0	NA	NA	NA	33	32	170	171	504	119	82	249	2	1	2	0.012	0.006	0.004
.	19.01.16-01.08.23-1-409464	242	37	37	15	0	11	476	33	33	0	0	NA	NA	NA	60	59	175	177	520	121	90	265	28	23	65	0.16	0.13	0.125
.	19.01.16-01.08.28-1-409465	59	2	2	0	0	0	434	1	1	0	0	NA	NA	NA	40	23	170	165	501	114	77	243	0	2	3	0	0.012	0.006
.	19.01.16-01.08.35-1-409472	186	12	12	1	0	1	480	9	9	0	0	NA	NA	NA	56	61	172	178	524	117	95	268	20	5	9	0.116	0.028	0.017
.	19.01.16-01.08.42-1-409479	209	19	19	7	0	6	481	18	18	0	0	NA	NA	NA	63	65	177	178	523	120	95	266	8	18	21	0.045	0.101	0.04
.	19.01.16-01.08.44-1-409480	34	1	1	0	0	0	0	0	0	0	0	NA	NA	NA	11	9	164	164	494	0	0	0	0	0	0	0	0	0
.	19.01.16-01.08.52-1-409485	270	23	23	5	0	2	490	22	22	0	0	NA	NA	NA	91	71	174	176	534	122	91	277	17	25	28	0.098	0.142	0.052
.	19.01.16-01.08.52-1-409486	113	5	5	1	0	1	451	3	3	0	0	NA	NA	NA	36	31	169	170	505	116	86	249	0	0	12	0	0	0.024
.	19.01.16-01.09.08-1-409488	146	9	9	4	0	4	467	7	7	0	0	NA	NA	NA	42	45	175	172	511	121	87	259	11	10	3	0.063	0.058	0.006
.	19.01.16-01.09.10-1-409492	147	9	9	2	0	2	457	8	8	0	0	NA	NA	NA	52	35	168	171	509	114	86	257	1	0	22	0.006	0	0.043
.	19.01.16-01.09.11-1-409493	231	31	31	10	0	7	498	28	28	0	0	NA	NA	NA	53	80	178	180	535	126	93	279	24	21	49	0.135	0.117	0.092
.	19.01.16-01.09.13-1-409494	38	1	1	1	0	1	0	0	0	0	0	NA	NA	NA	12	12	165	163	497	0	0	0	0	2	0	0	0.012	0
.	19.01.16-01.09.16-1-409495	248	33	33	12	0	11	500	29	29	0	0	NA	NA	NA	65	83	178	185	533	127	100	273	29	10	56	0.163	0.054	0.105
.	19.01.16-01.09.17-1-409496	31	1	1	0	0	0	0	0	0	0	0	NA	NA	NA	7	12	165	163	497	0	0	0	0	0	0	0	0	0
.	19.01.16-01.09.19-1-409497	58	2	2	0	0	0	298	1	1	0	0	NA	NA	NA	24	21	170	166	498	77	51	170	0	0	2	0	0	0.004
.	19.01.16-01.09.22-1-409499	91	7	7	1	0	0	449	6	6	0	0	NA	NA	NA	33	23	166	168	502	114	84	251	2	6	7	0.012	0.036	0.014
.	19.01.16-01.09.29-1-409515	382	50	50	13	0	12	527	43	43	0	0	NA	NA	NA	103	109	187	179	556	131	94	302	38	57	54	0.203	0.318	0.097
.	19.01.16-01.09.30-1-409517	60	2	2	0	0	0	438	1	1	0	0	NA	NA	NA	20	19	168	165	499	116	77	245	1	1	0	0.006	0.006	0
.	19.01.16-01.09.30-1-409518	63	4	4	2	0	2	444	3	3	0	0	NA	NA	NA	30	28	168	170	503	113	84	247	0	5	7	0	0.029	0.014
.	19.01.16-01.09.33-1-409522	32	1	1	0	0	0	0	0	0	0	0	NA	NA	NA	10	7	165	165	490	0	0	0	2	0	0	0.012	0	0
.	19.01.16-01.09.35-1-409525	149	11	11	5	0	4	463	10	10	0	0	NA	NA	NA	36	42	178	166	511	126	82	255	10	4	13	0.056	0.024	0.025
.	19.01.16-01.09.38-1-409529	119	8	8	0	0	0	461	6	6	0	0	NA	NA	NA	33	43	169	172	515	114	88	259	3	5	16	0.018	0.029	0.031
.	19.01.16-01.09.40-1-409533	388	28	28	8	0	6	530	24	24	0	0	NA	NA	NA	119	118	186	194	551	132	107	291	16	21	43	0.086	0.108	0.078
.	19.01.16-01.09.44-1-409534	246	47	47	8	0	6	487	45	45	0	0	NA	NA	NA	77	69	174	180	528	120	95	272	36	13	81	0.207	0.072	0.153
.	19.01.16-01.09.45-1-409535	332	88	88	27	0	22	509	79	79	0	0	NA	NA	NA	82	108	186	185	550	128	96	285	46	71	106	0.247	0.384	0.193
.	19.01.16-01.09.55-1-409540	146	17	17	5	0	4	453	14	14	0	0	NA	NA	NA	60	31	169	166	509	117	82	254	8	6	46	0.047	0.036	0.09
.	19.01.16-01.09.57-1-409545	149	14	14	3	0	2	472	13	13	0	0	NA	NA	NA	53	56	174	180	515	120	93	259	4	6	28	0.023	0.033	0.054
.	19.01.16-01.10.02-1-409546	61	2	2	0	0	0	201	1	1	0	0	NA	NA	NA	17	17	167	165	498	52	40	109	2	1	0	0.012	0.006	0
.	19.01.16-01.10.02-1-409551	90	4	4	1	0	1	448	3	3	0	0	NA	NA	NA	23	31	166	173	505	114	84	250	0	0	5	0	0	0.01
.	19.01.16-01.10.10-1-409559	123	4	4	2	0	2	474	3	3	0	0	NA	NA	NA	33	56	179	174	516	126	88	260	5	0	8	0.028	0	0.016
.	19.01.16-01.10.20-1-409565	37	1	1	0	0	0	0	0	0	0	0	NA	NA	NA	8	10	165	164	494	0	0	0	0	0	1	0	0	0.002
.	19.01.16-01.10.23-1-409581	33	1	1	0	0	0	0	0	0	0	0	NA	NA	NA	8	10	164	165	494	0	0	0	0	0	1	0	0	0.002
.	19.01.16-01.10.26-1-409582	124	16	16	5	0	5	471	14	14	0	0	NA	NA	NA	41	58	175	175	521	121	88	262	1	4	21	0.006	0.023	0.04
.	19.01.16-01.10.26-1-409583	92	3	3	1	0	1	458	2	2	0	0	NA	NA	NA	37	38	170	169	512	116	89	253	0	0	9	0	0	0.018
.	19.01.16-01.10.31-1-409586	31	1	1	0	0	0	0	0	0	0	0	NA	NA	NA	11	11	164	167	493	0	0	0	0	0	2	0	0	0.004
.	19.01.16-01.10.32-1-409588	120	10	10	0	0	0	456	8	8	0	0	NA	NA	NA	39	29	168	171	503	119	85	252	12	0	12	0.071	0	0.024
.	19.01.16-01.10.36-1-409594	34	1	1	1	0	1	0	0	0	0	0	NA	NA	NA	6	11	164	167	493	0	0	0	0	0	1	0	0	0.002
.	19.01.16-01.10.38-1-409597	91	4	4	1	0	1	446	3	3	0	0	NA	NA	NA	36	32	170	166	509	116	80	250	0	6	4	0	0.036	0.008
.	19.01.16-01.10.39-1-409599	150	12	12	2	0	2	466	10	10	0	0	NA	NA	NA	37	51	169	172	523	117	86	263	15	0	11	0.089	0	0.021
.	19.01.16-01.10.40-1-409600	202	24	24	7	0	6	473	23	23	0	0	NA	NA	NA	56	56	170	173	526	117	87	269	19	7	39	0.112	0.04	0.074
.	19.01.16-01.10.55-1-409607	36	1	1	0	0	0	0	0	0	0	0	NA	NA	NA	10	7	163	166	491	0	0	0	0	0	2	0	0	0.004
.	19.01.16-01.10.57-1-409608	148	15	15	2	0	2	468	13	13	0	0	NA	NA	NA	57	52	171	170	524	118	85	265	0	17	15	0	0.1	0.029
.	19.01.16-01.10.58-1-409609	179	12	12	3	0	3	477	11	11	0	0	NA	NA	NA	61	56	175	175	519	124	91	262	11	12	30	0.063	0.069	0.058
.	19.01.16-01.11.00-1-409610	92	4	4	0	0	0	451	3	3	0	0	NA	NA	NA	28	25	170	166	502	119	82	250	11	4	0	0.065	0.024	0
.	19.01.16-01.11.00-1-409611	147	13	13	7	0	4	450	12	12	0	0	NA	NA	NA	44	30	167	168	508	115	81	254	10	2	23	0.06	0.012	0.045
.	19.01.16-01.11.02-1-409612	88	5	5	1	0	1	453	4	4	0	0	NA	NA	NA	38	35	165	174	509	111	89	253	0	21	0	0	0.121	0
.	19.01.16-01.11.04-1-409613	123	18	18	4	0	4	452	17	17	0	0	NA	NA	NA	25	31	170	172	502	118	86	248	5	20	15	0.029	0.116	0.03
.	19.01.16-01.11.15-1-409617	38	1	1	0	0	0	0	0	0	0	0	NA	NA	NA	13	8	165	165	491	0	0	0	0	0	0	0	0	0
.	19.01.16-01.11.18-1-409618	154	9	9	3	0	3	469	8	8	0	0	NA	NA	NA	39	54	172	172	523	119	85	265	1	13	17	0.006	0.076	0.033
.	19.01.16-01.11.19-1-409619	288	32	32	7	0	5	516	26	26	0	0	NA	NA	NA	87	97	187	183	540	133	98	285	46	28	50	0.246	0.153	0.093
.	19.01.16-01.11.20-1-409620	34	1	1	0	0	0	0	0	0	0	0	NA	NA	NA	11	5	165	165	488	0	0	0	0	0	3	0	0	0.006
.	19.01.16-01.11.20-1-409621	215	17	17	6	0	6	492	15	15	0	0	NA	NA	NA	50	71	182	176	526	130	91	271	14	10	25	0.077	0.057	0.048
.	19.01.16-01.11.22-1-409622	184	17	17	6	0	5	466	14	14	0	0	NA	NA	NA	45	44	169	173	515	116	89	261	10	13	24	0.059	0.075	0.047
.	19.01.16-01.11.23-1-409638	208	22	22	5	0	3	482	20	20	0	0	NA	NA	NA	70	63	175	171	530	124	87	271	14	17	19	0.08	0.099	0.036
.	19.01.16-01.11.24-1-409639	33	1	1	1	0	1	0	0	0	0	0	NA	NA	NA	7	16	165	168	496	0	0	0	0	0	1	0	0	0.002
.	19.01.16-01.11.27-1-409641	64	4	4	1	0	1	441	2	2	0	0	NA	NA	NA	26	21	167	168	499	114	84	243	1	2	6	0.006	0.012	0.012
.	19.01.16-01.11.35-1-409648	37	1	1	1	0	1	0	0	0	0	0	NA	NA	NA	10	9	164	163	495	0	0	0	0	0	0	0	0	0
.	19.01.16-01.11.38-1-409652	61	2	2	0	0	0	438	0	0	0	0	NA	NA	NA	34	17	166	167	497	116	79	243	1	0	2	0.006	0	0.004
.	19.01.16-01.11.39-1-409654	151	13	13	3	0	3	453	10	10	0	0	NA	NA	NA	35	30	167	171	505	111	88	254	5	10	14	0.03	0.058	0.028
.	19.01.16-01.11.39-1-409655	64	2	2	0	0	0	302	1	1	0	0	NA	NA	NA	20	15	167	168	493	79	57	166	3	0	0	0.018	0	0
.	19.01.16-01.11.42-1-409659	435	93	93	23	0	22	540	82	82	0	0	NA	NA	NA	105	127	187	189	564	135	103	302	52	79	149	0.278	0.418	0.264
.	19.01.16-01.11.49-1-409667	29	1	1	0	0	0	0	0	0	0	0	NA	NA	NA	7	7	163	165	492	0	0	0	0	0	0	0	0	0
.	19.01.16-01.11.49-1-409668	95	5	5	0	0	0	451	4	4	0	0	NA	NA	NA	23	28	168	170	503	115	85	251	5	7	2	0.03	0.041	0.004
.	19.01.16-01.11.50-1-409670	33	1	1	0	0	0	0	0	0	0	0	NA	NA	NA	4	12	164	163	498	0	0	0	0	0	3	0	0	0.006
.	19.01.16-01.11.51-1-409671	174	13	13	2	0	2	459	10	10	0	0	NA	NA	NA	45	37	178	168	504	127	83	249	0	11	30	0	0.065	0.06
.	19.01.16-01.11.51-1-409672	92	3	3	0	0	0	450	2	2	0	0	NA	NA	NA	28	27	169	168	503	115	84	251	3	0	5	0.018	0	0.01
.	19.01.16-01.11.53-1-409673	90	5	5	0	0	0	449	4	4	0	0	NA	NA	NA	33	23	170	167	499	118	83	248	3	1	10	0.018	0.006	0.02
.	19.01.16-01.11.53-1-409674	65	4	4	0	0	0	437	3	3	0	0	NA	NA	NA	14	10	167	166	490	115	82	240	1	8	1	0.006	0.048	0.002
.	19.01.16-01.12.01-1-409679	59	2	2	1	0	1	441	1	1	0	0	NA	NA	NA	24	17	165	167	498	113	84	244	2	0	3	0.012	0	0.006
.	19.01.16-01.12.04-1-409680	118	12	12	1	0	1	472	10	10	0	0	NA	NA	NA	28	49	173	172	517	122	87	263	11	2	27	0.064	0.012	0.052
.	19.01.16-01.12.05-1-409681	209	10	10	1	0	1	486	9	9	0	0	NA	NA	NA	60	77	179	174	537	124	87	275	10	5	17	0.056	0.029	0.032
.	19.01.16-01.12.06-1-409682	232	24	24	5	0	4	483	21	21	0	0	NA	NA	NA	61	65	175	177	526	122	93	268	27	18	30	0.154	0.102	0.057
.	19.01.16-01.12.06-1-409683	95	3	3	1	0	1	451	2	2	0	0	NA	NA	NA	36	29	167	170	505	113	85	253	7	0	1	0.042	0	0.002
.	19.01.16-01.12.07-1-409684	61	2	2	2	0	2	149	1	1	0	0	NA	NA	NA	17	10	165	168	490	37	28	84	0	0	3	0	0	0.006
.	19.01.16-01.12.12-1-409692	31	1	1	0	0	0	0	0	0	0	0	NA	NA	NA	9	12	165	166	494	0	0	0	0	0	0	0	0	0
.	19.01.16-01.12.14-1-409693	300	71	71	16	0	11	508	68	68	0	0	NA	NA	NA	70	84	182	178	537	130	97	281	78	56	86	0.429	0.315	0.16
.	19.01.16-01.12.15-1-409694	86	5	5	2	0	1	448	4	4	0	0	NA	NA	NA	19	20	163	168	502	112	83	253	2	0	11	0.012	0	0.022
.	19.01.16-01.12.15-1-409695	233	15	15	6	0	5	484	14	14	0	0	NA	NA	NA	64	58	175	173	523	124	88	272	3	0	33	0.017	0	0.063
.	19.01.16-01.12.19-1-409696	34	1	1	0	0	0	0	0	0	0	0	NA	NA	NA	10	6	163	164	492	0	0	0	1	0	0	0.006	0	0
.	19.01.16-01.12.23-1-409701	90	6	6	3	0	3	455	4	4	0	0	NA	NA	NA	25	35	167	170	511	117	82	256	5	1	8	0.03	0.006	0.016
.	19.01.16-01.12.29-1-409717	55	2	2	0	0	0	446	1	1	0	0	NA	NA	NA	27	27	169	166	505	115	81	250	0	0	5	0	0	0.01
.	19.01.16-01.12.30-1-409720	64	3	3	2	0	2	402	1	1	0	0	NA	NA	NA	14	22	169	168	498	104	78	220	6	0	1	0.036	0	0.002
.	19.01.16-01.12.33-1-409722	69	2	2	0	0	0	444	1	1	0	0	NA	NA	NA	17	23	170	166	500	117	82	245	0	0	2	0	0	0.004
.	19.01.16-01.12.39-1-409730	145	11	11	1	0	1	467	10	10	0	0	NA	NA	NA	54	57	170	179	521	116	90	261	2	7	9	0.012	0.039	0.017
.	19.01.16-01.12.41-1-409733	89	4	4	2	0	2	447	3	3	0	0	NA	NA	NA	32	32	173	167	505	117	82	248	0	5	6	0	0.03	0.012
.	19.01.16-01.12.41-1-409735	33	1	1	0	0	0	0	0	0	0	0	NA	NA	NA	7	7	163	164	493	0	0	0	0	0	1	0	0	0.002
.	19.01.16-01.12.41-1-409736	121	9	9	4	0	3	461	8	8	0	0	NA	NA	NA	40	41	173	173	508	121	89	251	1	18	14	0.006	0.104	0.028
.	19.01.16-01.12.44-1-409737	89	5	5	0	0	0	443	4	4	0	0	NA	NA	NA	25	15	169	166	493	118	81	244	0	0	7	0	0	0.014
.	19.01.16-01.12.44-1-409738	122	4	4	1	0	1	455	2	2	0	0	NA	NA	NA	38	36	167	174	508	115	86	254	5	0	7	0.03	0	0.014
.	19.01.16-01.12.47-1-409741	234	39	39	10	0	7	489	36	36	0	0	NA	NA	NA	65	73	172	182	532	120	95	274	20	50	53	0.116	0.275	0.1
.	19.01.16-01.12.54-1-409744	37	1	1	0	0	0	0	0	0	0	0	NA	NA	NA	9	5	165	164	489	0	0	0	0	0	0	0	0	0
.	19.01.16-01.12.57-1-409745	63	3	3	1	0	1	438	2	2	0	0	NA	NA	NA	16	15	165	164	499	112	81	245	0	0	3	0	0	0.006
.	19.01.16-01.12.58-1-409746	115	7	7	0	0	0	456	6	6	0	0	NA	NA	NA	30	37	172	171	507	117	85	254	0	1	10	0	0.006	0.02
.	19.01.16-01.12.58-1-409747	61	3	3	1	0	1	400	2	2	0	0	NA	NA	NA	17	26	168	167	504	102	76	222	0	2	3	0	0.012	0.006
.	19.01.16-01.13.00-1-409748	89	4	4	0	0	0	440	3	3	0	0	NA	NA	NA	27	24	166	168	503	112	84	244	0	4	3	0	0.024	0.006
.	19.01.16-01.13.03-1-409749	234	47	47	17	0	12	497	46	46	0	0	NA	NA	NA	70	74	178	181	528	128	94	275	32	28	97	0.18	0.155	0.184
.	19.01.16-01.13.09-1-409751	122	6	6	1	0	1	460	5	5	0	0	NA	NA	NA	34	36	169	170	510	118	85	257	0	0	12	0	0	0.024
.	19.01.16-01.13.10-1-409755	86	3	3	2	0	2	451	2	2	0	0	NA	NA	NA	33	35	171	171	506	118	82	251	2	3	0	0.012	0.018	0
.	19.01.16-01.13.14-1-409756	146	18	18	4	0	4	461	13	13	0	0	NA	NA	NA	42	46	171	174	514	116	86	259	5	14	19	0.029	0.08	0.037
.	19.01.16-01.13.14-1-409757	149	17	17	1	0	1	456	16	16	0	0	NA	NA	NA	59	41	168	171	515	115	85	256	6	0	30	0.036	0	0.058
.	19.01.16-01.13.24-1-409773	210	27	27	4	0	4	488	23	23	0	0	NA	NA	NA	53	68	181	172	528	129	87	272	13	23	43	0.072	0.134	0.081
.	19.01.16-01.13.25-1-409774	91	4	4	0	0	0	451	3	3	0	0	NA	NA	NA	17	27	169	168	503	117	85	249	3	0	1	0.018	0	0.002
.	19.01.16-01.13.33-1-409779	206	13	13	1	0	0	484	11	11	0	0	NA	NA	NA	54	66	181	169	529	127	85	272	5	7	28	0.028	0.041	0.053
.	19.01.16-01.13.41-1-409787	54	2	2	0	0	0	251	1	1	0	0	NA	NA	NA	20	18	167	168	496	61	52	138	0	2	0	0	0.012	0
.	19.01.16-01.13.46-1-409790	210	12	12	4	0	4	484	11	11	0	0	NA	NA	NA	65	66	172	178	529	121	92	271	2	13	13	0.012	0.073	0.025
.	19.01.16-01.13.50-1-409794	120	7	7	2	0	2	471	6	6	0	0	NA	NA	NA	34	53	178	175	513	125	90	256	1	8	14	0.006	0.046	0.027
.	19.01.16-01.13.51-1-409795	87	4	4	2	0	2	446	3	3	0	0	NA	NA	NA	35	29	167	167	508	111	84	251	8	0	5	0.048	0	0.01
.	19.01.16-01.13.56-1-409797	180	10	10	4	0	4	467	9	9	0	0	NA	NA	NA	52	47	171	171	518	118	87	262	8	11	10	0.047	0.064	0.019
.	19.01.16-01.13.58-1-409798	210	13	13	2	0	2	481	12	12	0	0	NA	NA	NA	71	69	179	180	523	125	92	264	1	13	13	0.006	0.072	0.025
.	19.01.16-01.14.05-1-409803	119	11	11	3	0	3	458	8	8	0	0	NA	NA	NA	41	45	172	173	513	119	86	253	1	18	17	0.006	0.104	0.033
.	19.01.16-01.14.06-1-409804	127	9	9	1	0	1	453	7	7	0	0	NA	NA	NA	45	34	170	169	508	117	82	254	4	0	25	0.024	0	0.049
.	19.01.16-01.14.07-1-409805	181	58	58	15	0	13	474	55	55	0	0	NA	NA	NA	49	63	174	179	523	121	91	262	69	31	78	0.397	0.173	0.149
.	19.01.16-01.14.07-1-409806	63	2	2	2	0	2	446	1	1	0	0	NA	NA	NA	18	25	169	167	502	115	82	249	0	3	3	0	0.018	0.006
.	19.01.16-01.14.13-1-409814	140	15	15	3	0	2	472	12	12	0	0	NA	NA	NA	56	54	175	174	518	120	88	264	12	7	28	0.069	0.04	0.054
.	19.01.16-01.14.16-1-409815	37	1	1	0	0	0	0	0	0	0	0	NA	NA	NA	17	16	166	168	495	0	0	0	0	0	1	0	0	0.002
.	19.01.16-01.14.17-1-409816	286	58	58	19	0	15	500	54	54	0	0	NA	NA	NA	82	84	179	184	534	125	98	277	39	85	59	0.218	0.462	0.11
.	19.01.16-01.14.18-1-409817	150	11	11	3	0	3	468	8	8	0	0	NA	NA	NA	48	43	170	166	520	118	83	267	7	10	12	0.041	0.06	0.023
.	19.01.16-01.14.21-1-409819	185	20	20	4	0	4	476	17	17	0	0	NA	NA	NA	58	54	171	175	521	118	89	269	6	22	24	0.035	0.126	0.046
.	19.01.16-01.14.23-1-409835	65	3	3	0	0	0	452	2	2	0	0	NA	NA	NA	16	27	170	168	502	119	84	249	0	3	4	0	0.018	0.008
.	19.01.16-01.14.27-1-409836	56	2	2	1	0	1	444	1	1	0	0	NA	NA	NA	24	23	167	167	502	112	83	249	6	0	0	0.036	0	0
.	19.01.16-01.14.29-1-409837	176	19	19	8	0	5	476	18	18	0	0	NA	NA	NA	56	57	173	172	525	123	84	269	34	13	30	0.197	0.076	0.057
.	19.01.16-01.14.37-1-409847	150	9	9	0	0	0	464	7	7	0	0	NA	NA	NA	47	44	171	168	518	119	81	264	6	4	3	0.035	0.024	0.006
.	19.01.16-01.14.38-1-409848	32	1	1	0	0	0	0	0	0	0	0	NA	NA	NA	7	10	163	167	493	0	0	0	0	0	1	0	0	0.002
.	19.01.16-01.14.40-1-409850	38	1	1	0	0	0	0	0	0	0	0	NA	NA	NA	7	12	164	166	495	0	0	0	0	0	0	0	0	0
.	19.01.16-01.14.40-1-409852	181	11	11	3	0	3	466	9	9	0	0	NA	NA	NA	46	47	169	171	520	114	87	265	10	9	10	0.059	0.053	0.019
.	19.01.16-01.14.42-1-409854	198	19	19	5	0	4	483	17	17	0	0	NA	NA	NA	80	68	174	178	529	119	94	270	10	21	37	0.057	0.118	0.07
.	19.01.16-01.14.43-1-409855	34	1	1	0	0	0	0	0	0	0	0	NA	NA	NA	6	7	165	165	490	0	0	0	0	0	0	0	0	0
.	19.01.16-01.14.47-1-409858	263	25	25	8	0	5	492	24	24	0	0	NA	NA	NA	70	71	172	182	530	120	96	276	7	33	33	0.041	0.181	0.062
.	19.01.16-01.14.55-1-409861	65	2	2	0	0	0	440	1	1	0	0	NA	NA	NA	19	18	168	168	495	116	83	241	0	0	2	0	0	0.004
.	19.01.16-01.15.00-1-409862	120	5	5	1	0	1	471	4	4	0	0	NA	NA	NA	52	55	173	176	519	118	88	265	9	3	5	0.052	0.017	0.01
.	19.01.16-01.15.02-1-409863	175	26	26	4	0	3	477	22	22	0	0	NA	NA	NA	60	67	178	178	524	123	91	263	11	36	26	0.062	0.202	0.05
.	19.01.16-01.15.04-1-409864	33	1	1	1	0	1	0	0	0	0	0	NA	NA	NA	9	12	164	168	493	0	0	0	0	1	0	0	0.006	0
.	19.01.16-01.15.06-1-409865	34	1	1	0	0	0	0	0	0	0	0	NA	NA	NA	12	13	166	166	494	0	0	0	0	0	1	0	0	0.002
.	19.01.16-01.15.07-1-409866	296	47	47	16	0	12	489	41	41	0	0	NA	NA	NA	89	72	183	178	524	129	92	268	31	37	66	0.169	0.208	0.126
.	19.01.16-01.15.09-1-409868	64	2	2	1	0	1	352	1	1	0	0	NA	NA	NA	11	18	165	166	500	90	69	193	0	0	2	0	0	0.004
.	19.01.16-01.15.15-1-409873	31	1	1	0	0	0	0	0	0	0	0	NA	NA	NA	12	9	168	164	490	0	0	0	0	0	0	0	0	0
.	19.01.16-01.15.16-1-409874	56	2	2	0	0	0	302	1	1	0	0	NA	NA	NA	14	25	167	170	501	78	61	163	4	1	0	0.024	0.006	0
.	19.01.16-01.15.16-1-409875	95	4	4	1	0	1	457	3	3	0	0	NA	NA	NA	28	35	170	173	505	117	87	253	0	6	1	0	0.035	0.002
.	19.01.16-01.15.17-1-409876	63	2	2	0	0	0	200	1	1	0	0	NA	NA	NA	15	18	166	167	498	48	35	117	1	0	2	0.006	0	0.004
.	19.01.16-01.15.19-1-409877	121	8	8	0	0	0	466	7	7	0	0	NA	NA	NA	42	40	174	169	510	123	84	259	0	15	11	0	0.089	0.022
.	19.01.16-01.15.24-1-409893	233	30	30	6	0	5	477	27	27	0	0	NA	NA	NA	56	57	167	178	525	114	92	271	25	16	49	0.15	0.09	0.093
.	19.01.16-01.15.25-1-409894	65	2	2	0	0	0	437	1	1	0	0	NA	NA	NA	19	16	167	166	496	115	80	242	6	0	0	0.036	0	0
.	19.01.16-01.15.27-1-409895	143	17	17	5	0	4	460	15	15	0	0	NA	NA	NA	58	39	170	168	514	115	85	260	20	19	21	0.118	0.113	0.041
.	19.01.16-01.15.31-1-409898	31	1	1	0	0	0	0	0	0	0	0	NA	NA	NA	11	13	165	166	495	0	0	0	0	0	1	0	0	0.002
.	19.01.16-01.15.34-1-409901	124	7	7	1	0	1	457	6	6	0	0	NA	NA	NA	40	30	169	173	501	119	90	248	16	5	3	0.095	0.029	0.006
.	19.01.16-01.15.36-1-409906	267	38	38	10	0	7	515	33	33	0	0	NA	NA	NA	77	99	178	184	550	127	99	289	30	14	68	0.169	0.076	0.124
.	19.01.16-01.15.37-1-409908	31	1	1	0	0	0	0	0	0	0	0	NA	NA	NA	12	9	166	164	492	0	0	0	0	0	0	0	0	0
.	19.01.16-01.15.37-1-409909	201	24	24	7	0	6	476	21	21	0	0	NA	NA	NA	58	60	172	172	529	119	85	272	9	30	28	0.052	0.174	0.053
.	19.01.16-01.15.39-1-409912	138	11	11	5	0	4	466	9	9	0	0	NA	NA	NA	34	40	172	171	510	121	88	257	20	5	5	0.116	0.029	0.01
.	19.01.16-01.15.39-1-409913	120	7	7	0	0	0	454	6	6	0	0	NA	NA	NA	31	34	169	170	508	116	85	253	11	1	2	0.065	0.006	0.004
.	19.01.16-01.15.55-1-409920	118	8	8	1	0	1	459	5	5	0	0	NA	NA	NA	42	43	174	169	513	122	83	254	4	9	2	0.023	0.053	0.004
.	19.01.16-01.15.56-1-409921	207	20	20	6	0	5	494	18	18	0	0	NA	NA	NA	67	78	174	179	538	121	94	279	7	4	45	0.04	0.022	0.084
.	19.01.16-01.15.58-1-409922	118	8	8	0	0	0	450	7	7	0	0	NA	NA	NA	40	29	167	168	507	114	83	253	6	7	3	0.036	0.042	0.006
.	19.01.16-01.16.08-1-409927	35	1	1	0	0	0	0	0	0	0	0	NA	NA	NA	12	7	166	164	490	0	0	0	0	0	3	0	0	0.006
.	19.01.16-01.16.10-1-409931	113	10	10	2	0	2	445	9	9	0	0	NA	NA	NA	29	27	170	171	499	116	84	245	0	3	21	0	0.018	0.042
.	19.01.16-01.16.12-1-409936	264	64	64	12	0	10	502	57	57	0	0	NA	NA	NA	70	85	177	180	541	123	95	284	42	51	74	0.237	0.283	0.137
.	19.01.16-01.16.14-1-409937	167	8	8	1	0	1	476	6	6	0	0	NA	NA	NA	48	55	174	173	521	124	85	267	3	3	17	0.017	0.017	0.033
.	19.01.16-01.16.15-1-409938	264	58	58	8	0	5	480	53	53	0	0	NA	NA	NA	57	59	176	179	517	122	94	264	52	32	57	0.295	0.179	0.11
.	19.01.16-01.16.16-1-409939	212	22	22	5	0	5	471	21	21	0	0	NA	NA	NA	60	47	173	174	513	119	92	260	5	18	30	0.029	0.103	0.058
.	19.01.16-01.16.18-1-409940	34	1	1	0	0	0	0	0	0	0	0	NA	NA	NA	10	10	166	167	490	0	0	0	0	2	0	0	0.012	0
.	19.01.16-01.16.20-1-409941	122	5	5	2	0	2	444	3	3	0	0	NA	NA	NA	34	26	169	167	503	117	79	248	2	4	1	0.012	0.024	0.002
.	19.01.16-01.16.28-1-409962	359	34	34	7	0	7	509	32	32	0	0	NA	NA	NA	110	88	185	181	535	132	93	284	20	19	65	0.108	0.105	0.121
.	19.01.16-01.16.32-1-409966	36	1	1	1	0	1	0	0	0	0	0	NA	NA	NA	9	6	163	165	491	0	0	0	0	0	4	0	0	0.008
.	19.01.16-01.16.33-1-409968	219	21	21	8	0	7	467	19	19	0	0	NA	NA	NA	72	54	167	174	526	111	86	270	24	17	21	0.144	0.098	0.04
.	19.01.16-01.16.35-1-409971	271	37	37	11	0	11	492	35	35	0	0	NA	NA	NA	90	77	187	177	526	135	91	266	15	36	72	0.08	0.203	0.137
.	19.01.16-01.16.35-1-409972	34	1	1	1	0	1	0	0	0	0	0	NA	NA	NA	11	13	168	165	493	0	0	0	0	0	0	0	0	0
.	19.01.16-01.16.36-1-409973	59	2	2	0	0	0	445	1	1	0	0	NA	NA	NA	24	23	166	169	501	115	84	246	2	0	2	0.012	0	0.004
.	19.01.16-01.16.38-1-409977	90	7	7	2	0	1	450	6	6	0	0	NA	NA	NA	33	26	165	168	506	112	86	252	2	3	13	0.012	0.018	0.026
.	19.01.16-01.16.46-1-409982	173	9	9	1	0	1	473	7	7	0	0	NA	NA	NA	48	56	171	172	526	119	86	268	2	7	17	0.012	0.041	0.032
.	19.01.16-01.16.49-1-409986	121	9	9	1	0	1	460	8	8	0	0	NA	NA	NA	36	47	172	170	518	117	85	258	12	6	5	0.07	0.035	0.01
.	19.01.16-01.16.57-1-409988	149	7	7	2	0	2	467	6	6	0	0	NA	NA	NA	50	45	170	175	513	119	89	259	5	8	5	0.029	0.046	0.01
.	19.01.16-01.17.04-1-409989	317	30	30	8	0	7	493	28	28	0	0	NA	NA	NA	114	75	175	179	534	120	95	278	27	24	44	0.154	0.134	0.082
.	19.01.16-01.17.09-1-409990	229	31	31	4	0	4	487	30	30	0	0	NA	NA	NA	62	73	170	183	533	120	94	273	18	35	24	0.106	0.191	0.045
.	19.01.16-01.17.10-1-409994	116	7	7	0	0	0	448	5	5	0	0	NA	NA	NA	30	28	168	170	503	115	84	249	11	3	0	0.065	0.018	0
.	19.01.16-01.17.17-1-409995	60	3	3	1	0	1	301	2	2	0	0	NA	NA	NA	20	16	167	169	493	77	61	163	0	0	2	0	0	0.004
.	19.01.16-01.17.22-1-409996	33	1	1	1	0	1	0	0	0	0	0	NA	NA	NA	11	9	164	164	494	0	0	0	0	0	2	0	0	0.004
.	19.01.16-01.17.26-1-410012	88	4	4	1	0	1	453	2	2	0	0	NA	NA	NA	28	34	173	167	507	122	84	247	2	0	7	0.012	0	0.014
.	19.01.16-01.17.26-1-410013	145	10	10	1	0	1	456	9	9	0	0	NA	NA	NA	37	34	172	170	505	119	85	252	2	0	15	0.012	0	0.03
.	19.01.16-01.17.28-1-410014	60	2	2	1	0	1	301	1	1	0	0	NA	NA	NA	15	15	165	168	495	75	54	172	0	1	2	0	0.006	0.004
.	19.01.16-01.17.31-1-410017	92	8	8	1	0	1	457	7	7	0	0	NA	NA	NA	32	39	171	166	515	118	81	258	9	1	8	0.053	0.006	0.016
.	19.01.16-01.17.38-1-410025	92	7	7	1	0	1	458	6	6	0	0	NA	NA	NA	20	38	170	170	511	115	86	257	2	0	11	0.012	0	0.022
.	19.01.16-01.17.38-1-410026	251	68	68	16	0	14	487	62	62	0	0	NA	NA	NA	72	68	175	179	527	123	95	269	49	58	90	0.28	0.324	0.171
.	19.01.16-01.17.38-1-410027	32	1	1	1	0	1	0	0	0	0	0	NA	NA	NA	12	7	165	165	490	0	0	0	0	0	0	0	0	0
.	19.01.16-01.17.41-1-410032	182	17	17	3	0	3	469	14	14	0	0	NA	NA	NA	59	51	171	180	513	119	95	255	8	8	22	0.047	0.044	0.043
.	19.01.16-01.17.41-1-410033	88	5	5	1	0	1	453	4	4	0	0	NA	NA	NA	21	33	169	171	506	119	84	250	0	2	6	0	0.012	0.012
.	19.01.16-01.17.44-1-410034	207	32	32	8	0	6	488	29	29	0	0	NA	NA	NA	62	74	178	178	531	125	91	272	20	16	47	0.112	0.09	0.089
.	19.01.16-01.17.52-1-410039	61	4	4	1	0	1	101	2	2	0	0	NA	NA	NA	20	14	166	166	495	28	16	57	0	6	6	0	0.036	0.012
.	19.01.16-01.17.58-1-410040	235	59	59	15	0	12	492	55	55	0	0	NA	NA	NA	74	76	177	184	528	125	95	272	18	62	97	0.102	0.337	0.184
.	19.01.16-01.17.58-1-410041	86	4	4	0	0	0	447	3	3	0	0	NA	NA	NA	21	25	168	168	502	116	83	248	2	2	3	0.012	0.012	0.006
.	19.01.16-01.18.00-1-410042	269	19	19	10	0	8	502	17	17	0	0	NA	NA	NA	76	86	184	177	538	126	93	283	11	16	25	0.06	0.09	0.046
.	19.01.16-01.18.02-1-410047	318	35	35	6	0	6	508	32	32	0	0	NA	NA	NA	75	93	178	182	546	124	98	286	46	24	42	0.258	0.132	0.077
.	19.01.16-01.18.03-1-410048	185	15	15	3	0	2	466	14	14	0	0	NA	NA	NA	58	47	170	170	520	115	88	263	11	8	21	0.065	0.047	0.04
.	19.01.16-01.18.11-1-410053	89	3	3	1	0	1	453	2	2	0	0	NA	NA	NA	32	32	169	171	505	115	86	252	2	0	3	0.012	0	0.006
.	19.01.16-01.18.11-1-410054	94	3	3	0	0	0	452	2	2	0	0	NA	NA	NA	37	25	168	172	498	116	90	246	0	7	7	0	0.041	0.014
.	19.01.16-01.18.24-1-410076	36	1	1	0	0	0	0	0	0	0	0	NA	NA	NA	7	12	166	164	495	0	0	0	0	0	2	0	0	0.004
.	19.01.16-01.18.26-1-410077	197	19	19	7	0	7	493	17	17	0	0	NA	NA	NA	50	74	177	178	532	126	93	274	1	18	35	0.006	0.101	0.066
.	19.01.16-01.18.27-1-410078	170	15	15	6	0	6	470	13	13	0	0	NA	NA	NA	45	50	176	174	513	123	88	259	8	15	15	0.045	0.086	0.029
.	19.01.16-01.18.28-1-410079	262	12	12	4	0	3	503	11	11	0	0	NA	NA	NA	77	83	182	182	532	130	94	279	4	0	19	0.022	0	0.036
.	19.01.16-01.18.31-1-410082	218	19	19	4	0	4	487	18	18	0	0	NA	NA	NA	74	70	178	178	527	124	91	272	8	14	41	0.045	0.079	0.078
.	19.01.16-01.18.33-1-410085	67	5	5	1	0	1	451	4	4	0	0	NA	NA	NA	25	32	167	172	506	116	86	249	0	7	0	0	0.041	0
.	19.01.16-01.18.47-1-410095	39	1	1	1	0	1	0	0	0	0	0	NA	NA	NA	13	15	167	167	494	0	0	0	0	0	5	0	0	0.01
.	19.01.16-01.18.52-1-410099	206	35	35	9	0	9	484	31	31	0	0	NA	NA	NA	63	65	175	176	527	125	89	270	28	18	47	0.16	0.102	0.089
.	19.01.16-01.18.52-1-410100	184	35	35	8	0	5	467	31	31	0	0	NA	NA	NA	53	48	171	172	518	118	89	260	19	26	44	0.111	0.151	0.085
.	19.01.16-01.18.58-1-410102	116	10	10	2	0	1	454	6	6	0	0	NA	NA	NA	45	42	171	173	511	117	85	252	4	11	8	0.023	0.064	0.016
.	19.01.16-01.18.58-1-410103	94	6	6	3	0	3	450	5	5	0	0	NA	NA	NA	28	25	164	167	507	113	84	253	1	2	9	0.006	0.012	0.018
.	19.01.16-01.18.59-1-410104	115	9	9	3	0	1	459	6	6	0	0	NA	NA	NA	46	41	175	175	504	118	88	253	17	15	5	0.097	0.086	0.01
.	19.01.16-01.19.01-1-410105	39	1	1	0	0	0	0	0	0	0	0	NA	NA	NA	9	16	164	167	498	0	0	0	0	1	0	0	0.006	0
.	19.01.16-01.19.03-1-410106	116	6	6	2	0	2	459	5	5	0	0	NA	NA	NA	43	36	173	172	504	121	86	252	5	2	5	0.029	0.012	0.01
.	19.01.16-01.19.05-1-410107	242	35	35	7	0	7	505	30	30	0	0	NA	NA	NA	71	87	181	181	538	129	97	279	23	9	72	0.127	0.05	0.134
.	19.01.16-01.19.14-1-410111	59	2	2	0	0	0	453	1	1	0	0	NA	NA	NA	16	34	172	169	506	119	84	250	0	1	4	0	0.006	0.008
.	19.01.16-01.19.16-1-410112	122	11	11	3	0	3	458	7	7	0	0	NA	NA	NA	30	34	171	171	505	119	87	252	5	3	10	0.029	0.018	0.02
.	19.01.16-01.19.20-1-410114	206	8	8	2	0	1	478	7	7	0	0	NA	NA	NA	63	68	173	178	530	120	88	270	7	17	10	0.04	0.096	0.019
.	19.01.16-01.19.20-1-410115	269	54	54	16	0	13	497	49	49	0	0	NA	NA	NA	76	83	180	179	537	126	95	276	37	48	75	0.206	0.268	0.14
.	19.01.16-01.19.23-1-410131	36	1	1	0	0	0	0	0	0	0	0	NA	NA	NA	11	13	168	165	493	0	0	0	0	4	0	0	0.024	0
.	19.01.16-01.19.25-1-410132	63	2	2	1	0	1	51	1	1	0	0	NA	NA	NA	21	25	166	168	504	13	11	27	0	2	0	0	0.012	0
.	19.01.16-01.19.26-1-410133	90	4	4	1	0	1	446	3	3	0	0	NA	NA	NA	23	29	169	172	501	114	85	247	4	5	5	0.024	0.029	0.01
.	19.01.16-01.19.32-1-410136	59	2	2	0	0	0	101	1	1	0	0	NA	NA	NA	19	18	167	167	497	27	17	57	0	1	2	0	0.006	0.004
.	19.01.16-01.19.37-1-410143	37	1	1	0	0	0	0	0	0	0	0	NA	NA	NA	11	11	164	164	496	0	0	0	0	0	0	0	0	0
.	19.01.16-01.19.37-1-410144	121	10	10	6	0	5	449	8	8	0	0	NA	NA	NA	41	32	167	172	506	112	86	251	7	4	18	0.042	0.023	0.036
.	19.01.16-01.19.38-1-410147	257	37	37	8	0	8	492	34	34	0	0	NA	NA	NA	82	83	174	179	543	121	94	277	24	36	46	0.138	0.201	0.085
.	19.01.16-01.19.39-1-410149	178	51	51	7	0	7	462	41	41	0	0	NA	NA	NA	55	45	169	175	514	115	88	259	43	55	50	0.254	0.314	0.097
.	19.01.16-01.19.40-1-410150	67	4	4	0	0	0	443	3	3	0	0	NA	NA	NA	32	22	166	170	499	111	86	246	0	5	1	0	0.029	0.002
.	19.01.16-01.19.43-1-410152	33	1	1	0	0	0	0	0	0	0	0	NA	NA	NA	6	7	165	165	490	0	0	0	1	0	0	0.006	0	0
.	19.01.16-01.19.43-1-410153	88	3	3	1	0	1	437	2	2	0	0	NA	NA	NA	24	16	165	169	495	111	82	244	2	4	0	0.012	0.024	0
.	19.01.16-01.19.45-1-410154	268	40	40	15	0	9	503	35	35	0	0	NA	NA	NA	83	83	184	177	535	133	92	278	44	58	45	0.239	0.328	0.084
.	19.01.16-01.19.53-1-410159	58	2	2	0	0	0	438	1	1	0	0	NA	NA	NA	16	21	163	171	500	112	81	245	0	0	2	0	0	0.004
.	19.01.16-01.19.55-1-410160	184	12	12	3	0	2	458	10	10	0	0	NA	NA	NA	53	43	171	174	511	117	85	256	11	9	13	0.064	0.052	0.025
.	19.01.16-01.19.57-1-410161	58	2	2	0	0	0	448	1	1	0	0	NA	NA	NA	21	25	171	173	494	115	87	246	0	0	3	0	0	0.006
.	19.01.16-01.19.59-1-410162	146	6	6	2	0	2	459	4	4	0	0	NA	NA	NA	45	42	172	171	512	116	86	257	0	2	22	0	0.012	0.043
.	19.01.16-01.20.05-1-410171	130	14	14	2	0	1	455	11	11	0	0	NA	NA	NA	29	35	172	166	510	118	83	254	2	14	11	0.012	0.084	0.022
.	19.01.16-01.20.13-1-410180	85	4	4	1	0	1	442	3	3	0	0	NA	NA	NA	25	22	166	167	502	114	83	245	0	0	8	0	0	0.016
.	19.01.16-01.20.20-1-410185	178	40	40	14	0	14	478	37	37	0	0	NA	NA	NA	59	57	172	176	522	121	90	267	25	26	49	0.145	0.148	0.094
.	19.01.16-01.20.26-1-410201	611	60	60	15	0	12	569	59	59	0	0	NA	NA	NA	154	162	199	195	581	144	108	317	32	33	111	0.161	0.169	0.191
.	19.01.16-01.20.35-1-410208	237	15	15	3	0	1	483	14	14	0	0	NA	NA	NA	74	61	180	176	518	131	89	263	14	7	19	0.078	0.04	0.037
.	19.01.16-01.20.37-1-410211	150	6	6	1	0	1	464	5	5	0	0	NA	NA	NA	44	49	170	174	518	115	86	263	3	7	13	0.018	0.04	0.025
.	19.01.16-01.20.39-1-410215	243	44	44	11	0	7	487	40	40	0	0	NA	NA	NA	72	69	174	182	526	119	96	272	37	27	82	0.213	0.148	0.156
.	19.01.16-01.20.40-1-410217	122	4	4	4	0	3	456	3	3	0	0	NA	NA	NA	45	34	172	172	503	119	86	251	0	0	9	0	0	0.018
.	19.01.16-01.20.59-1-410223	266	33	33	6	0	6	492	31	31	0	0	NA	NA	NA	73	75	176	180	532	124	93	275	25	30	42	0.142	0.167	0.079
.	19.01.16-01.20.59-1-410224	198	20	20	5	0	5	491	17	17	0	0	NA	NA	NA	65	80	172	183	538	119	96	276	4	5	41	0.023	0.027	0.076
.	19.01.16-01.21.00-1-410225	91	4	4	1	0	1	446	3	3	0	0	NA	NA	NA	30	22	167	166	502	116	83	247	0	0	10	0	0	0.02
.	19.01.16-01.21.03-1-410226	154	10	10	3	0	3	483	8	8	0	0	NA	NA	NA	61	65	174	179	525	124	92	267	8	7	22	0.046	0.039	0.042
.	19.01.16-01.21.10-1-410230	176	14	14	2	0	2	468	11	11	0	0	NA	NA	NA	42	50	172	178	513	119	90	259	6	12	10	0.035	0.067	0.019
.	19.01.16-01.21.14-1-410231	88	11	11	3	0	3	442	9	9	0	0	NA	NA	NA	26	27	168	168	504	114	78	250	5	13	14	0.03	0.077	0.028
.	19.01.16-01.21.19-1-410232	32	1	1	0	0	0	0	0	0	0	0	NA	NA	NA	6	9	166	165	491	0	0	0	0	0	0	0	0	0
.	19.01.16-01.21.21-1-410233	328	37	37	8	0	7	506	34	34	0	0	NA	NA	NA	94	94	175	188	544	121	103	282	22	28	53	0.126	0.149	0.097
.	19.01.16-01.21.24-1-410249	288	41	41	12	0	7	504	36	36	0	0	NA	NA	NA	82	96	183	185	541	125	96	283	17	18	80	0.093	0.097	0.148
.	19.01.16-01.22.03-1-410268	117	4	4	0	0	0	466	3	3	0	0	NA	NA	NA	35	44	173	169	515	120	87	259	4	3	2	0.023	0.018	0.004
.	19.01.16-01.22.03-1-410269	59	2	2	0	0	0	445	1	1	0	0	NA	NA	NA	24	23	167	168	501	114	85	246	2	0	7	0.012	0	0.014
.	19.01.16-01.22.06-1-410274	88	4	4	0	0	0	452	3	3	0	0	NA	NA	NA	39	33	167	171	508	114	85	253	0	2	5	0	0.012	0.01
.	19.01.16-01.22.18-1-410283	122	10	10	2	0	2	451	9	9	0	0	NA	NA	NA	39	31	169	167	508	115	83	253	12	4	15	0.071	0.024	0.03
.	19.01.16-01.22.21-1-410302	126	9	9	2	0	1	461	8	8	0	0	NA	NA	NA	39	35	173	168	507	122	85	254	6	0	17	0.035	0	0.034
.	19.01.16-01.22.21-1-410303	60	2	2	0	0	0	102	1	1	0	0	NA	NA	NA	25	24	165	172	500	29	21	52	0	4	2	0	0.023	0.004
.	19.01.16-01.22.25-1-410322	211	23	23	4	0	4	472	21	21	0	0	NA	NA	NA	67	57	180	169	521	125	84	263	18	15	19	0.1	0.089	0.036
.	19.01.16-01.22.28-1-410323	62	2	2	1	0	1	443	1	1	0	0	NA	NA	NA	24	20	166	167	500	113	82	248	0	1	1	0	0.006	0.002
.	19.01.16-01.22.31-1-410330	60	2	2	2	0	2	435	1	1	0	0	NA	NA	NA	20	16	165	167	497	112	82	241	0	0	4	0	0	0.008
.	19.01.16-01.22.32-1-410333	231	34	34	8	0	7	497	32	32	0	0	NA	NA	NA	64	80	174	185	534	120	99	278	26	24	52	0.149	0.13	0.097
.	19.01.16-01.22.39-1-410341	30	1	1	0	0	0	0	0	0	0	0	NA	NA	NA	6	9	163	164	495	0	0	0	0	0	2	0	0	0.004
.	19.01.16-01.22.39-1-410342	153	8	8	3	0	3	466	7	7	0	0	NA	NA	NA	52	56	174	168	527	118	84	264	3	11	6	0.017	0.065	0.011
.	19.01.16-01.22.39-1-410343	30	1	1	0	0	0	0	0	0	0	0	NA	NA	NA	7	14	166	167	494	0	0	0	0	0	2	0	0	0.004
.	19.01.16-01.22.41-1-410345	89	3	3	0	0	0	444	2	2	0	0	NA	NA	NA	29	27	170	165	505	116	80	248	0	0	5	0	0	0.01
.	19.01.16-01.22.41-1-410348	145	6	6	1	0	1	466	5	5	0	0	NA	NA	NA	38	46	170	178	511	117	92	257	0	7	12	0	0.039	0.023
.	19.01.16-01.22.42-1-410349	265	24	24	12	0	10	491	23	23	0	0	NA	NA	NA	80	79	173	172	547	121	89	281	25	35	36	0.145	0.203	0.066
.	19.01.16-01.22.43-1-410350	265	45	45	13	0	10	507	41	41	0	0	NA	NA	NA	72	90	178	180	545	124	95	288	29	23	79	0.163	0.128	0.145
.	19.01.16-01.22.53-1-410470	242	18	18	4	0	4	483	14	14	0	0	NA	NA	NA	78	63	173	176	527	120	93	270	10	13	14	0.058	0.074	0.027
.	19.01.16-01.22.55-1-410471	60	2	2	1	0	1	0	1	1	0	0	NA	NA	NA	23	20	172	164	497	0	0	0	0	0	2	0	0	0.004
.	19.01.16-01.22.56-1-410472	63	2	2	0	0	0	199	1	1	0	0	NA	NA	NA	14	22	168	165	502	46	40	113	0	0	2	0	0	0.004
.	19.01.16-01.22.58-1-410473	58	2	2	0	0	0	447	0	0	0	0	NA	NA	NA	17	20	165	170	498	114	85	248	0	6	0	0	0.035	0
.	19.01.16-01.22.59-1-410474	400	50	50	10	0	9	514	47	47	0	0	NA	NA	NA	101	101	179	183	552	123	98	293	10	54	76	0.056	0.295	0.138
.	19.01.16-01.23.00-1-410475	33	1	1	0	0	0	0	0	0	0	0	NA	NA	NA	11	10	163	166	494	0	0	0	0	0	1	0	0	0.002
.	19.01.16-01.23.03-1-410476	59	2	2	0	0	0	300	1	1	0	0	NA	NA	NA	11	25	170	166	502	78	52	170	0	3	0	0	0.018	0
.	19.01.16-01.23.06-1-410478	114	9	9	1	0	1	454	7	7	0	0	NA	NA	NA	29	37	168	172	510	112	87	255	9	9	20	0.054	0.052	0.039
.	19.01.16-01.23.08-1-410737	119	16	16	4	0	4	456	15	15	0	0	NA	NA	NA	38	34	167	172	508	115	87	254	10	7	24	0.06	0.041	0.047
.	19.01.16-01.23.15-1-410772	91	4	4	0	0	0	448	3	3	0	0	NA	NA	NA	32	34	171	170	506	119	84	245	5	3	0	0.029	0.018	0
.	19.01.16-01.23.22-1-410789	55	2	2	1	0	1	0	1	1	0	0	NA	NA	NA	20	16	166	169	494	0	0	0	1	0	2	0.006	0	0.004
.	19.01.16-01.23.24-1-410805	237	38	38	9	0	8	489	35	35	0	0	NA	NA	NA	66	77	176	181	533	122	94	273	23	50	39	0.131	0.276	0.073
.	19.01.16-01.23.25-1-410806	386	42	42	9	0	9	514	38	38	0	0	NA	NA	NA	103	99	181	180	551	128	95	291	24	10	76	0.133	0.056	0.138
.	19.01.16-01.23.25-1-410807	33	1	1	0	0	0	0	0	0	0	0	NA	NA	NA	7	13	165	165	496	0	0	0	0	0	0	0	0	0
.	19.01.16-01.23.27-1-410808	155	15	15	7	0	4	466	14	14	0	0	NA	NA	NA	49	42	174	169	512	121	83	262	4	9	36	0.023	0.053	0.07
.	19.01.16-01.23.27-1-410809	330	43	43	8	0	6	522	41	41	0	0	NA	NA	NA	96	104	181	186	550	129	103	290	27	22	63	0.149	0.118	0.115
.	19.01.16-01.23.30-1-410811	293	35	35	9	0	8	489	32	32	0	0	NA	NA	NA	75	69	174	174	534	123	89	277	11	33	42	0.063	0.19	0.079
.	19.01.16-01.23.34-1-410818	123	6	6	3	0	2	455	4	4	0	0	NA	NA	NA	45	32	168	168	509	116	83	256	9	1	6	0.054	0.006	0.012
.	19.01.16-01.23.45-1-410828	200	23	23	7	0	6	478	19	19	0	0	NA	NA	NA	60	55	174	177	517	121	91	266	16	16	27	0.092	0.09	0.052
.	19.01.16-01.23.54-1-410893	95	3	3	0	0	0	449	2	2	0	0	NA	NA	NA	26	24	165	173	499	111	89	249	1	0	2	0.006	0	0.004
.	19.01.16-01.23.56-1-410895	125	16	16	4	0	3	449	13	13	0	0	NA	NA	NA	28	26	168	169	502	117	83	249	5	7	24	0.03	0.041	0.048
.	19.01.16-01.24.06-1-412146	386	22	22	6	0	6	503	18	18	0	0	NA	NA	NA	107	81	178	180	536	125	96	282	4	9	33	0.022	0.05	0.062
.	19.01.16-01.24.13-1-413196	150	13	13	1	0	1	452	10	10	0	0	NA	NA	NA	40	38	176	169	506	120	82	250	13	2	20	0.074	0.012	0.04
.	19.01.16-01.24.19-1-413725	32	1	1	0	0	0	0	0	0	0	0	NA	NA	NA	5	6	166	164	489	0	0	0	0	0	1	0	0	0.002
.	19.01.16-01.24.19-1-413747	173	18	18	0	0	0	486	17	17	0	0	NA	NA	NA	61	74	178	177	532	125	91	270	12	12	18	0.067	0.068	0.034
.	19.01.16-01.24.21-1-413943	88	3	3	1	0	1	457	2	2	0	0	NA	NA	NA	23	35	171	169	508	118	85	254	0	0	6	0	0	0.012
.	19.01.16-01.24.22-1-414062	118	14	14	3	0	2	453	13	13	0	0	NA	NA	NA	29	31	169	169	506	115	86	252	0	5	19	0	0.03	0.038
.	19.01.16-01.24.24-1-414104	120	9	9	0	0	0	465	7	7	0	0	NA	NA	NA	38	39	174	170	508	120	86	259	5	0	16	0.029	0	0.031
.	19.01.16-01.24.25-1-414364	97	15	15	2	0	2	452	14	14	0	0	NA	NA	NA	28	31	168	170	506	116	85	251	11	10	16	0.065	0.059	0.032
.	19.01.16-01.24.28-1-415018	173	11	11	3	0	2	455	8	8	0	0	NA	NA	NA	43	38	175	173	503	121	85	249	15	5	7	0.086	0.029	0.014
.	19.01.16-01.24.35-1-416338	61	2	2	1	0	1	444	1	1	0	0	NA	NA	NA	25	21	171	167	496	117	83	244	3	2	0	0.018	0.012	0
.	19.01.16-01.24.36-1-416428	91	6	6	0	0	0	448	5	5	0	0	NA	NA	NA	42	30	170	168	505	118	83	247	0	0	13	0	0	0.026
.	19.01.16-01.24.41-1-416903	63	4	4	1	0	0	439	3	3	0	0	NA	NA	NA	24	18	165	169	497	114	83	242	0	0	6	0	0	0.012
.	19.01.16-01.24.42-1-416982	573	56	56	20	0	14	575	48	48	0	0	NA	NA	NA	169	163	202	197	577	149	112	314	54	38	84	0.267	0.193	0.146
.	19.01.16-01.24.46-1-417296	179	20	20	8	0	5	472	17	17	0	0	NA	NA	NA	67	58	178	172	521	124	86	262	12	4	36	0.067	0.023	0.069
.	19.01.16-01.24.47-1-417350	151	19	19	4	0	4	483	16	16	0	0	NA	NA	NA	42	59	173	174	525	121	91	271	7	26	22	0.04	0.149	0.042
.	19.01.16-01.24.47-1-417351	90	6	6	0	0	0	457	4	4	0	0	NA	NA	NA	31	41	166	179	509	115	89	253	1	4	6	0.006	0.022	0.012
.	19.01.16-01.24.51-1-417355	38	1	1	0	0	0	0	0	0	0	0	NA	NA	NA	11	8	164	164	493	0	0	0	0	3	0	0	0.018	0
.	19.01.16-01.24.53-1-417356	122	6	6	1	0	1	450	5	5	0	0	NA	NA	NA	31	30	168	167	508	117	80	253	0	8	8	0	0.048	0.016
.	19.01.16-01.24.55-1-417357	62	3	3	0	0	0	447	2	2	0	0	NA	NA	NA	27	21	167	166	501	117	81	249	5	0	5	0.03	0	0.01
.	19.01.16-01.24.55-1-417358	61	3	3	1	0	1	446	2	2	0	0	NA	NA	NA	27	23	169	167	500	117	82	247	0	0	9	0	0	0.018
.	19.01.16-01.24.55-1-417359	61	2	2	0	0	0	443	1	1	0	0	NA	NA	NA	26	21	166	168	500	111	83	249	3	0	2	0.018	0	0.004
.	19.01.16-01.25.05-1-417360	352	59	59	12	0	12	493	51	51	0	0	NA	NA	NA	99	76	178	182	529	126	95	272	27	52	70	0.152	0.286	0.132
.	19.01.16-01.25.07-1-417361	119	8	8	2	0	2	458	7	7	0	0	NA	NA	NA	39	39	174	171	507	120	86	252	4	10	11	0.023	0.058	0.022
.	19.01.16-01.25.07-1-417362	36	1	1	0	0	0	0	0	0	0	0	NA	NA	NA	11	12	167	168	490	0	0	0	0	0	1	0	0	0.002
.	19.01.16-01.25.07-1-417363	233	66	66	26	0	23	482	61	61	0	0	NA	NA	NA	67	65	172	183	523	119	96	267	29	79	93	0.169	0.432	0.178
.	19.01.16-01.25.09-1-417364	156	17	17	6	0	5	475	15	15	0	0	NA	NA	NA	54	57	173	172	525	119	89	267	17	8	30	0.098	0.047	0.057
.	19.01.16-01.25.11-1-417368	148	13	13	4	0	4	458	10	10	0	0	NA	NA	NA	49	43	176	171	509	123	87	248	6	12	17	0.034	0.07	0.033
.	19.01.16-01.25.21-1-417370	33	1	1	1	0	1	0	0	0	0	0	NA	NA	NA	9	8	166	163	492	0	0	0	0	0	1	0	0	0.002
.	19.01.16-01.25.24-1-417386	181	11	11	5	0	3	482	9	9	0	0	NA	NA	NA	52	69	176	176	530	121	91	270	13	14	8	0.074	0.08	0.015
.	19.01.16-01.25.24-1-417387	61	2	2	0	0	0	150	1	1	0	0	NA	NA	NA	28	11	163	168	493	38	29	83	2	0	1	0.012	0	0.002
.	19.01.16-01.25.30-1-417389	62	2	2	1	0	1	299	1	1	0	0	NA	NA	NA	26	19	168	171	493	82	52	165	2	0	1	0.012	0	0.002
.	19.01.16-01.25.32-1-417392	123	9	9	3	0	3	460	8	8	0	0	NA	NA	NA	44	48	172	174	515	119	85	256	0	4	20	0	0.023	0.039
.	19.01.16-01.25.37-1-417399	56	2	2	1	0	1	203	1	1	0	0	NA	NA	NA	13	17	164	166	500	58	32	113	0	5	0	0	0.03	0
.	19.01.16-01.25.38-1-417400	88	3	3	2	0	2	453	2	2	0	0	NA	NA	NA	19	32	169	170	506	116	84	253	2	0	1	0.012	0	0.002
.	19.01.16-01.25.40-1-417404	90	7	7	2	0	2	453	6	6	0	0	NA	NA	NA	21	31	169	170	505	116	86	251	8	0	9	0.047	0	0.018
.	19.01.16-01.25.45-1-417406	173	14	14	7	0	4	481	13	13	0	0	NA	NA	NA	57	71	178	179	527	122	92	267	24	18	14	0.135	0.101	0.027
.	19.01.16-01.25.47-1-417409	120	15	15	3	0	2	464	13	13	0	0	NA	NA	NA	47	45	175	170	513	123	85	256	1	8	14	0.006	0.047	0.027
.	19.01.16-01.25.51-1-417412	56	3	3	1	0	1	445	2	2	0	0	NA	NA	NA	20	21	168	168	498	116	85	244	4	2	2	0.024	0.012	0.004
.	19.01.16-01.25.51-1-417413	34	1	1	0	0	0	0	0	0	0	0	NA	NA	NA	10	5	163	165	490	0	0	0	0	0	0	0	0	0
.	19.01.16-01.25.52-1-417414	244	35	35	6	0	5	482	33	33	0	0	NA	NA	NA	76	70	179	173	531	125	88	269	23	33	39	0.128	0.191	0.073
.	19.01.16-01.25.55-1-417415	62	2	2	1	0	1	198	1	1	0	0	NA	NA	NA	16	20	166	166	501	47	43	108	2	0	1	0.012	0	0.002
.	19.01.16-01.26.03-1-417416	148	8	8	3	0	3	465	7	7	0	0	NA	NA	NA	36	41	172	168	514	122	83	260	7	1	11	0.041	0.006	0.021
.	19.01.16-01.26.03-1-417417	202	32	32	4	0	3	473	30	30	0	0	NA	NA	NA	57	49	171	176	515	119	94	260	27	25	25	0.158	0.142	0.049
.	19.01.16-01.26.05-1-417418	120	10	10	3	0	3	458	8	8	0	0	NA	NA	NA	40	37	169	175	506	115	89	254	2	2	15	0.012	0.011	0.03
.	19.01.16-01.26.11-1-417426	147	17	17	5	0	4	453	13	13	0	0	NA	NA	NA	42	37	173	167	510	118	82	253	12	15	21	0.069	0.09	0.041
.	19.01.16-01.26.11-1-417427	32	1	1	0	0	0	0	0	0	0	0	NA	NA	NA	11	13	167	165	494	0	0	0	0	0	3	0	0	0.006
.	19.01.16-01.26.13-1-417428	67	3	3	1	0	1	442	2	2	0	0	NA	NA	NA	22	18	165	169	497	114	84	244	0	0	9	0	0	0.018
.	19.01.16-01.26.15-1-417429	126	5	5	1	0	1	458	4	4	0	0	NA	NA	NA	44	33	169	170	507	118	86	254	8	0	8	0.047	0	0.016
.	19.01.16-01.26.22-1-417452	244	26	26	4	0	2	494	23	23	0	0	NA	NA	NA	67	78	179	174	538	126	90	278	9	28	21	0.05	0.161	0.039
.	19.01.16-01.26.25-1-417453	177	12	12	0	0	0	468	10	10	0	0	NA	NA	NA	62	54	175	169	523	122	83	263	0	10	14	0	0.059	0.027
.	19.01.16-01.26.25-1-417454	60	2	2	0	0	0	444	1	1	0	0	NA	NA	NA	26	26	167	169	503	116	82	246	0	6	1	0	0.036	0.002
.	19.01.16-01.26.30-1-417457	93	6	6	0	0	0	440	5	5	0	0	NA	NA	NA	40	21	166	168	500	112	82	246	9	0	9	0.054	0	0.018
.	19.01.16-01.26.31-1-417460	148	9	9	3	0	3	468	7	7	0	0	NA	NA	NA	49	51	169	175	520	116	85	267	0	22	5	0	0.126	0.01
.	19.01.16-01.26.45-1-417470	93	8	8	0	0	0	448	7	7	0	0	NA	NA	NA	32	29	168	168	506	117	83	248	0	6	7	0	0.036	0.014
.	19.01.16-01.26.45-1-417471	30	1	1	0	0	0	0	0	0	0	0	NA	NA	NA	12	12	165	165	495	0	0	0	0	0	0	0	0	0
.	19.01.16-01.26.51-1-417477	84	5	5	2	0	1	435	4	4	0	0	NA	NA	NA	30	24	166	167	504	109	80	246	0	5	6	0	0.03	0.012
.	19.01.16-01.26.57-1-417478	148	7	7	4	0	2	459	6	6	0	0	NA	NA	NA	46	40	172	168	513	118	82	259	1	6	16	0.006	0.036	0.031
.	19.01.16-01.26.58-1-417479	275	23	23	9	0	7	498	20	20	0	0	NA	NA	NA	71	79	173	185	534	122	96	280	11	12	36	0.064	0.065	0.067
.	19.01.16-01.27.03-1-417480	81	4	4	1	0	1	441	3	3	0	0	NA	NA	NA	22	20	165	166	502	111	83	247	3	0	11	0.018	0	0.022
.	19.01.16-01.27.06-1-417481	63	2	2	0	0	0	434	0	0	0	0	NA	NA	NA	19	12	166	167	492	113	81	240	3	1	0	0.018	0.006	0
.	19.01.16-01.27.06-1-417482	182	19	19	4	0	3	474	17	17	0	0	NA	NA	NA	54	52	175	171	519	124	86	264	16	5	17	0.091	0.029	0.033
.	19.01.16-01.27.11-1-417486	291	39	39	11	0	10	479	35	35	0	0	NA	NA	NA	100	66	174	171	534	117	88	274	29	52	35	0.167	0.304	0.066
.	19.01.16-01.27.12-1-417487	68	4	4	1	0	1	442	3	3	0	0	NA	NA	NA	32	24	169	169	499	114	84	244	4	0	4	0.024	0	0.008
.	19.01.16-01.27.15-1-417488	229	14	14	8	0	6	474	13	13	0	0	NA	NA	NA	75	52	176	173	516	125	89	260	2	12	17	0.011	0.069	0.033
.	19.01.16-01.27.16-1-417489	60	4	4	0	0	0	0	2	2	0	0	NA	NA	NA	11	13	164	169	493	0	0	0	0	7	1	0	0.041	0.002
.	19.01.16-01.27.17-1-417490	32	1	1	0	0	0	0	0	0	0	0	NA	NA	NA	11	8	167	165	489	0	0	0	0	4	0	0	0.024	0
.	19.01.16-01.27.18-1-417491	62	5	5	2	0	2	151	3	3	0	0	NA	NA	NA	8	8	164	164	493	38	27	86	3	0	6	0.018	0	0.012
.	19.01.16-01.27.19-1-417492	146	7	7	2	0	2	468	5	5	0	0	NA	NA	NA	40	46	176	169	514	124	85	259	6	2	14	0.034	0.012	0.027
.	19.01.16-01.27.22-1-417493	39	1	1	0	0	0	0	0	0	0	0	NA	NA	NA	14	15	166	169	493	0	0	0	0	0	2	0	0	0.004
.	19.01.16-01.27.27-1-417509	92	6	6	2	0	1	450	4	4	0	0	NA	NA	NA	27	27	168	170	502	114	86	250	3	12	5	0.018	0.071	0.01
.	19.01.16-01.27.32-1-417513	329	45	45	11	0	9	499	40	40	0	0	NA	NA	NA	92	86	178	180	541	125	93	281	39	28	73	0.219	0.156	0.135
.	19.01.16-01.27.32-1-417514	317	71	71	24	0	20	521	67	67	0	0	NA	NA	NA	96	106	187	182	550	133	96	292	12	46	124	0.064	0.253	0.225
.	19.01.16-01.27.34-1-417517	115	4	4	1	0	1	455	3	3	0	0	NA	NA	NA	33	30	169	171	503	117	87	251	0	1	9	0	0.006	0.018
.	19.01.16-01.27.35-1-417519	205	23	23	3	0	3	476	21	21	0	0	NA	NA	NA	69	58	171	179	521	117	93	266	10	11	46	0.058	0.061	0.088
.	19.01.16-01.27.38-1-417522	145	10	10	1	0	1	453	8	8	0	0	NA	NA	NA	38	38	167	172	512	112	85	256	0	8	24	0	0.047	0.047
.	19.01.16-01.27.43-1-417528	33	1	1	0	0	0	0	0	0	0	0	NA	NA	NA	3	9	163	167	492	0	0	0	0	0	0	0	0	0
.	19.01.16-01.27.43-1-417529	170	31	31	8	0	6	478	27	27	0	0	NA	NA	NA	48	57	173	176	521	121	90	267	18	36	40	0.104	0.205	0.077
.	19.01.16-01.27.45-1-417530	117	11	11	5	0	4	442	10	10	0	0	NA	NA	NA	45	24	164	169	504	109	85	248	5	8	17	0.03	0.047	0.034
.	19.01.16-01.27.48-1-417533	267	15	15	5	0	5	505	13	13	0	0	NA	NA	NA	80	83	177	179	540	125	94	286	11	18	29	0.062	0.101	0.054
.	19.01.16-01.27.56-1-417536	121	11	11	1	0	1	449	10	10	0	0	NA	NA	NA	42	27	172	168	500	119	83	247	0	19	7	0	0.113	0.014
.	19.01.16-01.28.05-1-417538	57	2	2	1	0	1	49	1	1	0	0	NA	NA	NA	21	9	165	165	492	9	11	29	0	0	2	0	0	0.004
.	19.01.16-01.28.05-1-417539	146	18	18	5	0	4	451	14	14	0	0	NA	NA	NA	53	31	171	167	506	117	83	251	21	4	34	0.123	0.024	0.067
.	19.01.16-01.28.22-1-417552	124	7	7	1	0	1	462	5	5	0	0	NA	NA	NA	30	41	172	173	509	117	88	257	5	5	19	0.029	0.029	0.037
.	19.01.16-01.28.22-1-417553	230	26	26	8	0	7	500	24	24	0	0	NA	NA	NA	43	78	175	185	531	124	99	277	4	21	35	0.023	0.114	0.066
.	19.01.16-01.28.31-1-417571	35	1	1	0	0	0	0	0	0	0	0	NA	NA	NA	9	14	167	166	494	0	0	0	0	2	0	0	0.012	0
.	19.01.16-01.28.34-1-417576	143	10	10	2	0	2	470	9	9	0	0	NA	NA	NA	45	51	175	173	516	123	86	261	1	0	20	0.006	0	0.039
.	19.01.16-01.28.36-1-417578	57	3	3	1	0	1	436	2	2	0	0	NA	NA	NA	28	15	168	167	493	115	78	243	2	0	8	0.012	0	0.016
.	19.01.16-01.28.47-1-417587	229	47	47	10	0	10	481	42	42	0	0	NA	NA	NA	75	61	177	173	524	124	87	270	42	28	50	0.237	0.162	0.095
.	19.01.16-01.28.51-1-417589	345	34	34	8	0	6	515	32	32	0	0	NA	NA	NA	109	97	181	187	542	130	102	283	39	29	53	0.215	0.155	0.098
.	19.01.16-01.28.52-1-417590	33	1	1	0	0	0	0	0	0	0	0	NA	NA	NA	12	6	165	165	489	0	0	0	0	0	1	0	0	0.002
.	19.01.16-01.28.55-1-417591	331	68	68	11	0	11	493	63	63	0	0	NA	NA	NA	92	71	179	175	530	128	89	276	50	42	93	0.279	0.24	0.175
.	19.01.16-01.28.55-1-417592	286	21	21	6	0	4	516	19	19	0	0	NA	NA	NA	93	100	180	184	549	127	98	291	5	11	57	0.028	0.06	0.104
.	19.01.16-01.28.55-1-417593	33	1	1	0	0	0	0	0	0	0	0	NA	NA	NA	7	12	168	165	492	0	0	0	0	0	2	0	0	0.004
.	19.01.16-01.28.58-1-417595	64	3	3	0	0	0	446	1	1	0	0	NA	NA	NA	27	27	170	170	500	120	82	244	0	4	2	0	0.024	0.004
.	19.01.16-01.28.59-1-417596	33	1	1	0	0	0	0	0	0	0	0	NA	NA	NA	6	8	166	166	489	0	0	0	1	0	0	0.006	0	0
.	19.01.16-01.29.03-1-417597	145	10	10	4	0	4	457	8	8	0	0	NA	NA	NA	44	38	173	169	509	118	84	255	2	7	23	0.012	0.041	0.045
.	19.01.16-01.29.19-1-417601	62	2	2	1	0	1	149	1	1	0	0	NA	NA	NA	12	18	166	166	499	37	30	82	0	0	2	0	0	0.004
.	19.01.16-01.29.22-1-417603	95	8	8	3	0	3	449	5	5	0	0	NA	NA	NA	42	29	172	168	502	118	84	247	19	1	6	0.11	0.006	0.012
.	19.01.16-01.29.27-1-417619	30	1	1	0	0	0	0	0	0	0	0	NA	NA	NA	11	10	164	166	493	0	0	0	0	0	1	0	0	0.002
.	19.01.16-01.29.28-1-417620	31	1	1	0	0	0	0	0	0	0	0	NA	NA	NA	9	11	164	166	494	0	0	0	2	0	0	0.012	0	0
.	19.01.16-01.29.29-1-417621	89	7	7	1	0	1	446	4	4	0	0	NA	NA	NA	31	24	169	165	503	117	81	248	6	0	7	0.036	0	0.014
.	19.01.16-01.29.30-1-417623	95	5	5	2	0	2	457	4	4	0	0	NA	NA	NA	35	36	174	169	506	120	87	250	8	5	6	0.046	0.03	0.012
.	19.01.16-01.29.33-1-417627	203	13	13	4	0	4	476	11	11	0	0	NA	NA	NA	54	54	178	174	515	125	89	262	3	7	21	0.017	0.04	0.041
.	19.01.16-01.29.36-1-417631	33	1	1	0	0	0	0	0	0	0	0	NA	NA	NA	9	9	166	164	492	0	0	0	0	0	4	0	0	0.008
.	19.01.16-01.29.39-1-417635	126	9	9	4	0	1	450	8	8	0	0	NA	NA	NA	41	38	167	175	509	114	88	248	11	10	10	0.066	0.057	0.02
.	19.01.16-01.29.39-1-417636	32	1	1	0	0	0	0	0	0	0	0	NA	NA	NA	11	7	165	165	490	0	0	0	0	0	0	0	0	0
.	19.01.16-01.29.42-1-417639	207	20	20	5	0	3	469	19	19	0	0	NA	NA	NA	70	50	173	180	510	120	95	254	11	11	53	0.064	0.061	0.104
.	19.01.16-01.29.44-1-417640	30	1	1	0	0	0	0	0	0	0	0	NA	NA	NA	8	2	163	164	488	0	0	0	0	0	0	0	0	0
[truncated: 1 more rows]
