# Supplementary material for: Modelling targeted rabies vaccination strategies for a domestic dog population with heterogeneous roaming patterns
Source: PLoS Negl Trop Dis. 2019 Jul 8;13(7):e0007582. doi: 10.1371/journal.pntd.0007582 (PMC6638970; doi:10.1371/journal.pntd.0007582)
Supplement: S1 Zip file folder — The files contain a summary for each simulation for its respective scenario. The files are named first with the population structure (FP, ED, RD, SD) and then the specific vaccination strategy used for that scenario. (ZIP) [file pntd.0007582.s002.zip › Supp_Files/SD_E0.7_R0.5_S0.7_all_measuresReport.txt]

scenario	iteration	duration	tot_deaths	rabid_dogs	moved	mov_DK	movInfect	n_vacc	n_cull	detDogs_cull	contDogs_cull	reactCull	preemptVaccCov_dogLevel	reactVaccCov_dogLevel	mean_Rt	non_rabid_dead	born	nb_in_exp_cat	nb_in_roam_cat	nb_stayhome	nb_exp_vacc	nb_roam_vacc	nb_stayhome_vacc	nb_contacting_explorer	nb_contacting_roamer	nb_contacting_stayhome	contact_per_explorer	contact_per_roamer	contact_per_stayhome
.	19.01.15-23.43.54-1-205506	34	1	1	1	0	1	0	0	0	0	0	NA	NA	NA	7	12	166	166	493	0	0	0	0	0	1	0	0	0.002
.	19.01.15-23.43.54-1-205507	38	1	1	0	0	0	0	0	0	0	0	NA	NA	NA	7	9	164	166	492	0	0	0	0	1	0	0	0.006	0
.	19.01.15-23.43.54-1-205508	88	6	6	1	0	1	553	4	4	0	0	NA	NA	NA	25	29	169	168	505	117	88	348	5	0	18	0.03	0	0.036
.	19.01.15-23.43.54-1-205509	329	27	27	8	0	4	603	23	23	0	0	NA	NA	NA	120	93	182	179	545	130	91	382	14	25	29	0.077	0.14	0.053
.	19.01.15-23.43.54-1-205510	177	10	10	3	0	3	565	9	9	0	0	NA	NA	NA	44	43	171	168	517	120	84	361	0	2	19	0	0.012	0.037
.	19.01.15-23.43.54-1-205511	62	2	2	2	0	2	450	1	1	0	0	NA	NA	NA	12	13	166	164	496	95	69	286	0	2	2	0	0.012	0.004
.	19.01.15-23.43.54-1-205512	117	7	7	3	0	1	549	6	6	0	0	NA	NA	NA	33	28	169	167	505	116	84	349	0	12	13	0	0.072	0.026
.	19.01.15-23.43.54-1-205513	83	3	3	1	0	1	542	2	2	0	0	NA	NA	NA	30	27	167	173	500	112	86	344	0	7	3	0	0.04	0.006
.	19.01.15-23.43.57-1-205518	119	9	9	3	0	2	553	8	8	0	0	NA	NA	NA	47	39	169	171	512	116	87	350	3	11	11	0.018	0.064	0.021
.	19.01.15-23.43.58-1-205519	154	9	9	3	0	3	564	8	8	0	0	NA	NA	NA	51	46	173	173	513	118	86	360	7	3	12	0.04	0.017	0.023
.	19.01.15-23.44.09-1-205520	203	36	36	8	0	5	570	34	34	0	0	NA	NA	NA	48	52	174	175	516	120	89	361	38	37	51	0.218	0.211	0.099
.	19.01.15-23.44.14-1-205526	33	1	1	0	0	0	0	0	0	0	0	NA	NA	NA	10	8	165	164	492	0	0	0	0	0	1	0	0	0.002
.	19.01.15-23.44.17-1-205530	211	24	24	7	0	5	585	19	19	0	0	NA	NA	NA	60	67	179	175	526	125	90	370	37	21	26	0.207	0.12	0.049
.	19.01.15-23.44.18-1-205548	37	1	1	0	0	0	0	0	0	0	0	NA	NA	NA	13	8	165	165	491	0	0	0	0	0	1	0	0	0.002
.	19.01.15-23.44.22-1-205553	65	3	3	0	0	0	538	2	2	0	0	NA	NA	NA	23	26	169	172	498	115	84	339	0	0	6	0	0	0.012
.	19.01.15-23.44.23-1-205554	295	14	14	2	0	2	602	11	11	0	0	NA	NA	NA	85	90	172	178	553	121	92	389	17	13	27	0.099	0.073	0.049
.	19.01.15-23.44.26-1-205555	33	1	1	0	0	0	0	0	0	0	0	NA	NA	NA	7	10	164	165	494	0	0	0	0	0	0	0	0	0
.	19.01.15-23.44.27-1-205558	204	28	28	9	0	9	572	27	27	0	0	NA	NA	NA	63	59	179	171	522	125	88	359	37	30	25	0.207	0.175	0.048
.	19.01.15-23.44.28-1-205560	183	9	9	3	0	2	586	7	7	0	0	NA	NA	NA	65	70	175	177	531	124	87	375	1	7	24	0.006	0.04	0.045
.	19.01.15-23.44.29-1-205562	175	8	8	2	0	2	564	7	7	0	0	NA	NA	NA	57	56	174	179	516	119	89	356	15	7	8	0.086	0.039	0.016
.	19.01.15-23.44.37-1-205566	231	71	71	19	0	16	575	64	64	0	0	NA	NA	NA	55	70	168	183	532	113	93	369	44	87	70	0.262	0.475	0.132
.	19.01.15-23.44.46-1-205567	88	9	9	3	0	3	540	7	7	0	0	NA	NA	NA	27	25	168	167	503	113	81	346	3	12	9	0.018	0.072	0.018
.	19.01.15-23.44.57-1-205568	56	2	2	0	0	0	544	1	1	0	0	NA	NA	NA	24	27	167	168	505	113	84	347	0	3	0	0	0.018	0
.	19.01.15-23.45.04-1-205569	63	2	2	1	0	1	542	1	1	0	0	NA	NA	NA	12	25	168	168	502	116	83	343	0	2	2	0	0.012	0.004
.	19.01.15-23.45.05-1-205570	118	8	8	2	0	2	542	6	6	0	0	NA	NA	NA	33	24	166	171	500	112	86	344	2	3	10	0.012	0.018	0.02
.	19.01.15-23.45.14-1-205580	344	41	41	10	0	9	603	39	39	0	0	NA	NA	NA	106	90	180	183	540	125	98	380	31	39	62	0.172	0.213	0.115
.	19.01.15-23.45.16-1-205582	127	11	11	0	0	0	570	8	8	0	0	NA	NA	NA	39	64	179	173	525	119	87	364	11	3	16	0.061	0.017	0.03
.	19.01.15-23.45.16-1-205584	151	26	26	6	0	6	563	21	21	0	0	NA	NA	NA	38	43	169	168	519	118	85	360	11	33	34	0.065	0.196	0.066
.	19.01.15-23.45.18-1-205602	270	12	12	1	0	1	589	11	11	0	0	NA	NA	NA	95	77	177	177	536	123	93	373	5	23	14	0.028	0.13	0.026
.	19.01.15-23.45.20-1-205605	95	10	10	1	0	1	537	8	8	0	0	NA	NA	NA	48	20	168	167	498	115	83	339	4	0	29	0.024	0	0.058
.	19.01.15-23.45.26-1-205608	122	8	8	0	0	0	553	7	7	0	0	NA	NA	NA	42	37	177	172	501	124	86	343	2	15	5	0.011	0.087	0.01
.	19.01.15-23.45.27-1-205610	118	15	15	2	0	1	548	13	13	0	0	NA	NA	NA	38	34	171	171	505	119	84	345	7	22	10	0.041	0.129	0.02
.	19.01.15-23.45.38-1-205618	267	40	40	16	0	11	586	37	37	0	0	NA	NA	NA	80	72	174	177	534	119	93	374	23	37	44	0.132	0.209	0.082
.	19.01.15-23.45.41-1-205619	85	3	3	0	0	0	548	2	2	0	0	NA	NA	NA	34	35	173	167	508	117	79	352	6	0	5	0.035	0	0.01
.	19.01.15-23.45.45-1-205620	32	1	1	0	0	0	0	0	0	0	0	NA	NA	NA	11	11	166	163	495	0	0	0	0	0	0	0	0	0
.	19.01.15-23.45.47-1-205621	33	1	1	0	0	0	0	0	0	0	0	NA	NA	NA	10	11	167	166	491	0	0	0	0	0	2	0	0	0.004
.	19.01.15-23.45.48-1-205622	61	3	3	0	0	0	541	2	2	0	0	NA	NA	NA	16	18	168	165	498	117	79	345	1	10	0	0.006	0.061	0
.	19.01.15-23.45.49-1-205623	59	2	2	1	0	1	540	1	1	0	0	NA	NA	NA	22	24	165	166	506	113	81	346	0	1	2	0	0.006	0.004
.	19.01.15-23.45.50-1-205624	61	2	2	0	0	0	149	1	1	0	0	NA	NA	NA	16	18	166	168	497	31	23	95	4	0	0	0.024	0	0
.	19.01.15-23.45.57-1-205625	88	4	4	2	0	2	549	3	3	0	0	NA	NA	NA	23	31	168	170	506	115	86	348	3	3	5	0.018	0.018	0.01
.	19.01.15-23.45.59-1-205630	113	11	11	1	0	1	544	10	10	0	0	NA	NA	NA	38	26	169	163	507	114	79	351	12	0	16	0.071	0	0.032
.	19.01.15-23.46.00-1-205631	89	6	6	1	0	1	542	4	4	0	0	NA	NA	NA	17	18	164	168	499	115	83	344	0	6	13	0	0.036	0.026
.	19.01.15-23.46.07-1-205632	323	46	46	13	0	10	619	42	42	0	0	NA	NA	NA	95	109	186	184	552	131	98	390	22	57	63	0.118	0.31	0.114
.	19.01.15-23.46.07-1-205633	63	3	3	1	0	1	540	2	2	0	0	NA	NA	NA	19	24	166	167	504	114	82	344	2	0	8	0.012	0	0.016
.	19.01.15-23.46.12-1-205637	34	1	1	0	0	0	0	0	0	0	0	NA	NA	NA	12	10	164	166	493	0	0	0	0	0	4	0	0	0.008
.	19.01.15-23.46.15-1-205641	62	2	2	0	0	0	351	1	1	0	0	NA	NA	NA	19	27	171	165	504	75	52	224	2	0	0	0.012	0	0
.	19.01.15-23.46.20-1-205664	505	35	35	10	0	9	656	29	29	0	0	NA	NA	NA	134	141	195	189	570	142	104	410	26	24	57	0.133	0.127	0.1
.	19.01.15-23.46.21-1-205666	120	12	12	1	0	1	554	9	9	0	0	NA	NA	NA	38	39	179	167	506	123	80	351	20	17	29	0.112	0.102	0.057
.	19.01.15-23.46.22-1-205667	94	5	5	1	0	1	551	3	3	0	0	NA	NA	NA	32	27	170	166	504	119	82	350	0	11	13	0	0.066	0.026
.	19.01.15-23.46.24-1-205668	247	40	40	14	0	10	586	34	34	0	0	NA	NA	NA	75	70	183	175	525	126	91	369	35	70	34	0.191	0.4	0.065
.	19.01.15-23.46.26-1-205670	33	1	1	1	0	1	0	0	0	0	0	NA	NA	NA	9	8	164	165	492	0	0	0	0	0	0	0	0	0
.	19.01.15-23.46.26-1-205671	237	23	23	5	0	3	574	22	22	0	0	NA	NA	NA	85	60	179	176	518	124	91	359	34	12	39	0.19	0.068	0.075
.	19.01.15-23.46.28-1-205675	33	1	1	1	0	1	0	0	0	0	0	NA	NA	NA	3	6	164	164	491	0	0	0	0	0	1	0	0	0.002
.	19.01.15-23.46.31-1-205676	517	58	58	22	0	16	656	51	51	0	0	NA	NA	NA	130	146	186	196	577	130	109	417	36	62	85	0.194	0.316	0.147
.	19.01.15-23.46.41-1-205680	174	24	24	7	0	3	570	22	22	0	0	NA	NA	NA	46	53	174	169	523	120	86	364	21	10	26	0.121	0.059	0.05
.	19.01.15-23.46.41-1-205681	89	9	9	1	0	0	530	8	8	0	0	NA	NA	NA	29	16	164	167	498	111	82	337	12	1	9	0.073	0.006	0.018
.	19.01.15-23.46.47-1-205682	124	7	7	2	0	2	555	6	6	0	0	NA	NA	NA	42	39	169	168	515	117	85	353	4	6	12	0.024	0.036	0.023
.	19.01.15-23.47.06-1-205685	117	6	6	1	0	1	576	4	4	0	0	NA	NA	NA	30	55	177	168	523	123	86	367	12	7	1	0.068	0.042	0.002
.	19.01.15-23.47.07-1-205686	61	2	2	0	0	0	349	1	1	0	0	NA	NA	NA	10	21	164	169	501	69	56	224	0	0	2	0	0	0.004
.	19.01.15-23.47.08-1-205687	291	17	17	4	0	4	607	16	16	0	0	NA	NA	NA	72	91	177	180	547	123	97	387	29	19	17	0.164	0.106	0.031
.	19.01.15-23.47.16-1-205699	32	1	1	1	0	1	0	0	0	0	0	NA	NA	NA	10	7	164	164	492	0	0	0	0	4	0	0	0.024	0
.	19.01.15-23.47.18-1-205718	119	10	10	3	0	3	544	9	9	0	0	NA	NA	NA	36	33	168	170	508	114	81	349	0	10	13	0	0.059	0.026
.	19.01.15-23.47.19-1-205719	205	15	15	3	0	3	578	14	14	0	0	NA	NA	NA	61	67	179	172	529	124	86	368	26	10	13	0.145	0.058	0.025
.	19.01.15-23.47.19-1-205720	65	7	7	2	0	2	548	6	6	0	0	NA	NA	NA	21	35	171	169	508	117	81	350	0	1	11	0	0.006	0.022
.	19.01.15-23.47.24-1-205723	121	5	5	1	0	1	549	4	4	0	0	NA	NA	NA	43	35	173	169	506	118	84	347	5	1	4	0.029	0.006	0.008
.	19.01.15-23.47.24-1-205724	58	2	2	1	0	1	200	1	1	0	0	NA	NA	NA	17	15	168	164	496	47	30	123	0	0	1	0	0	0.002
.	19.01.15-23.47.27-1-205726	154	26	26	9	0	7	562	21	21	0	0	NA	NA	NA	43	46	172	176	511	118	91	353	27	43	23	0.157	0.244	0.045
.	19.01.15-23.47.35-1-205733	212	15	15	3	0	3	594	13	13	0	0	NA	NA	NA	72	79	187	176	529	131	93	370	19	15	23	0.102	0.085	0.043
.	19.01.15-23.47.37-1-205734	115	8	8	0	0	0	545	7	7	0	0	NA	NA	NA	47	32	170	168	507	118	83	344	0	2	18	0	0.012	0.036
.	19.01.15-23.47.40-1-205735	150	12	12	4	0	3	557	10	10	0	0	NA	NA	NA	40	38	168	169	514	116	84	357	12	9	17	0.071	0.053	0.033
.	19.01.15-23.47.40-1-205736	37	1	1	1	0	1	0	0	0	0	0	NA	NA	NA	7	11	164	166	494	0	0	0	2	0	0	0.012	0	0
.	19.01.15-23.47.43-1-205737	172	16	16	6	0	6	576	15	15	0	0	NA	NA	NA	59	63	178	177	521	122	91	363	14	6	22	0.079	0.034	0.042
.	19.01.15-23.47.45-1-205738	94	5	5	2	0	2	543	4	4	0	0	NA	NA	NA	39	27	166	165	509	114	81	348	3	0	15	0.018	0	0.029
.	19.01.15-23.47.46-1-205739	115	5	5	3	0	2	554	4	4	0	0	NA	NA	NA	43	40	175	171	507	121	84	349	11	7	3	0.063	0.041	0.006
.	19.01.15-23.47.56-1-205740	176	13	13	4	0	4	565	11	11	0	0	NA	NA	NA	59	49	174	173	515	119	88	358	12	18	16	0.069	0.104	0.031
.	19.01.15-23.48.00-1-205745	38	1	1	1	0	1	0	0	0	0	0	NA	NA	NA	9	12	165	165	495	0	0	0	0	0	2	0	0	0.004
.	19.01.15-23.48.04-1-205746	351	18	18	5	0	4	632	17	17	0	0	NA	NA	NA	99	115	186	185	557	132	101	399	14	30	35	0.075	0.162	0.063
.	19.01.15-23.48.04-1-205747	211	20	20	9	0	9	578	16	16	0	0	NA	NA	NA	72	60	179	174	520	127	91	360	32	23	23	0.179	0.132	0.044
.	19.01.15-23.48.11-1-205752	116	9	9	7	0	5	549	7	7	0	0	NA	NA	NA	43	41	172	170	512	119	81	349	11	13	13	0.064	0.076	0.025
.	19.01.15-23.48.11-1-205753	64	4	4	1	0	1	547	3	3	0	0	NA	NA	NA	21	33	168	170	508	113	84	350	5	0	3	0.03	0	0.006
.	19.01.15-23.48.18-1-205760	60	4	4	1	0	0	538	3	3	0	0	NA	NA	NA	24	20	169	167	497	115	83	340	4	0	8	0.024	0	0.016
.	19.01.15-23.48.20-1-205779	202	38	38	15	0	12	583	34	34	0	0	NA	NA	NA	58	70	179	172	532	122	89	372	33	62	28	0.184	0.36	0.053
.	19.01.15-23.48.21-1-205781	65	3	3	0	0	0	538	2	2	0	0	NA	NA	NA	25	26	166	170	503	110	82	346	6	2	0	0.036	0.012	0
.	19.01.15-23.48.27-1-205784	28	1	1	0	0	0	0	0	0	0	0	NA	NA	NA	7	5	163	163	492	0	0	0	0	0	2	0	0	0.004
.	19.01.15-23.48.29-1-205786	242	34	34	10	0	8	590	30	30	0	0	NA	NA	NA	75	71	179	175	530	125	90	375	16	27	48	0.089	0.154	0.091
.	19.01.15-23.48.29-1-205788	96	8	8	1	0	1	556	7	7	0	0	NA	NA	NA	34	38	171	169	511	116	85	355	0	12	7	0	0.071	0.014
.	19.01.15-23.48.32-1-205789	118	10	10	2	0	2	553	9	9	0	0	NA	NA	NA	33	33	172	168	506	119	83	351	4	13	16	0.023	0.077	0.032
.	19.01.15-23.48.34-1-205790	131	11	11	4	0	3	564	9	9	0	0	NA	NA	NA	33	49	174	166	522	120	82	362	8	10	23	0.046	0.06	0.044
.	19.01.15-23.48.36-1-205794	60	2	2	0	0	0	535	1	1	0	0	NA	NA	NA	20	18	165	168	498	111	82	342	2	3	0	0.012	0.018	0
.	19.01.15-23.48.48-1-205795	151	8	8	4	0	3	593	7	7	0	0	NA	NA	NA	38	67	177	178	525	125	94	374	0	0	30	0	0	0.057
.	19.01.15-23.48.48-1-205796	91	4	4	0	0	0	555	2	2	0	0	NA	NA	NA	37	38	173	169	509	121	88	346	0	0	7	0	0	0.014
.	19.01.15-23.48.49-1-205797	86	6	6	0	0	0	536	5	5	0	0	NA	NA	NA	23	18	164	166	501	112	82	342	10	3	7	0.061	0.018	0.014
.	19.01.15-23.48.51-1-205798	95	12	12	5	0	4	546	10	10	0	0	NA	NA	NA	38	28	170	165	506	116	83	347	0	20	11	0	0.121	0.022
.	19.01.15-23.48.57-1-205799	66	2	2	1	0	1	399	1	1	0	0	NA	NA	NA	20	21	164	164	506	80	61	258	1	0	3	0.006	0	0.006
.	19.01.15-23.49.01-1-205800	120	5	5	2	0	2	565	4	4	0	0	NA	NA	NA	40	50	168	178	517	117	91	357	4	3	7	0.024	0.017	0.014
.	19.01.15-23.49.03-1-205801	153	7	7	3	0	3	558	5	5	0	0	NA	NA	NA	48	42	171	169	515	118	84	356	3	7	9	0.018	0.041	0.017
.	19.01.15-23.49.05-1-205802	177	20	20	4	0	3	577	19	19	0	0	NA	NA	NA	54	60	174	179	520	118	95	364	14	19	27	0.08	0.106	0.052
.	19.01.15-23.49.08-1-205803	63	3	3	0	0	0	543	2	2	0	0	NA	NA	NA	26	30	169	168	506	114	82	347	4	3	0	0.024	0.018	0
.	19.01.15-23.49.12-1-205807	35	1	1	0	0	0	0	0	0	0	0	NA	NA	NA	8	10	163	168	492	0	0	0	0	0	2	0	0	0.004
.	19.01.15-23.49.18-1-205833	242	17	17	6	0	5	595	15	15	0	0	NA	NA	NA	63	77	178	185	527	122	100	373	37	9	27	0.208	0.049	0.051
.	19.01.15-23.49.19-1-205835	117	9	9	1	0	1	552	8	8	0	0	NA	NA	NA	30	35	171	169	508	116	85	351	6	3	23	0.035	0.018	0.045
.	19.01.15-23.49.23-1-205840	95	8	8	1	0	0	546	7	7	0	0	NA	NA	NA	29	31	166	172	506	113	87	346	0	6	20	0	0.035	0.04
.	19.01.15-23.49.23-1-205841	81	4	4	1	0	1	539	2	2	0	0	NA	NA	NA	20	20	170	166	497	115	81	343	0	3	2	0	0.018	0.004
.	19.01.15-23.49.24-1-205842	35	1	1	0	0	0	0	0	0	0	0	NA	NA	NA	11	12	163	166	496	0	0	0	0	0	2	0	0	0.004
.	19.01.15-23.49.25-1-205843	62	2	2	2	0	2	534	1	1	0	0	NA	NA	NA	22	19	170	164	498	114	81	339	0	0	6	0	0	0.012
.	19.01.15-23.49.27-1-205846	29	1	1	0	0	0	0	0	0	0	0	NA	NA	NA	5	8	165	164	492	0	0	0	0	0	0	0	0	0
.	19.01.15-23.49.27-1-205847	157	13	13	4	0	4	559	9	9	0	0	NA	NA	NA	45	40	171	172	510	119	89	351	4	23	15	0.023	0.134	0.029
.	19.01.15-23.49.29-1-205850	142	11	11	4	0	4	552	9	9	0	0	NA	NA	NA	55	41	177	169	508	119	84	349	6	9	14	0.034	0.053	0.028
.	19.01.15-23.49.37-1-205854	122	5	5	1	0	1	555	4	4	0	0	NA	NA	NA	28	41	178	170	506	125	84	346	0	3	7	0	0.018	0.014
.	19.01.15-23.49.38-1-205855	204	9	9	2	0	1	578	7	7	0	0	NA	NA	NA	51	57	171	179	520	119	94	365	11	5	16	0.064	0.028	0.031
.	19.01.15-23.49.41-1-205856	129	16	16	6	0	5	552	15	15	0	0	NA	NA	NA	44	36	170	167	512	118	80	354	18	18	21	0.106	0.108	0.041
.	19.01.15-23.49.42-1-205857	64	2	2	0	0	0	450	1	1	0	0	NA	NA	NA	16	16	167	167	495	96	66	288	3	1	0	0.018	0.006	0
.	19.01.15-23.49.45-1-205858	98	13	13	3	0	2	544	12	12	0	0	NA	NA	NA	41	31	169	168	507	119	83	342	12	10	13	0.071	0.06	0.026
.	19.01.15-23.49.51-1-205859	150	6	6	1	0	1	561	5	5	0	0	NA	NA	NA	50	46	171	172	516	117	86	358	0	2	16	0	0.012	0.031
.	19.01.15-23.49.55-1-205860	177	24	24	6	0	4	565	22	22	0	0	NA	NA	NA	49	48	174	173	514	119	92	354	29	8	37	0.167	0.046	0.072
.	19.01.15-23.49.55-1-205861	32	1	1	0	0	0	0	0	0	0	0	NA	NA	NA	13	8	163	165	493	0	0	0	0	0	1	0	0	0.002
.	19.01.15-23.49.56-1-205862	88	8	8	3	0	3	543	7	7	0	0	NA	NA	NA	31	28	170	167	504	117	86	340	3	1	11	0.018	0.006	0.022
.	19.01.15-23.49.57-1-205863	119	6	6	3	0	3	555	5	5	0	0	NA	NA	NA	22	35	170	170	508	119	83	353	4	0	12	0.024	0	0.024
.	19.01.15-23.49.57-1-205864	183	17	17	5	0	5	575	15	15	0	0	NA	NA	NA	45	56	175	175	519	120	91	364	22	23	30	0.126	0.131	0.058
.	19.01.15-23.50.04-1-205873	59	2	2	1	0	1	248	1	1	0	0	NA	NA	NA	13	11	166	164	494	44	43	161	0	4	1	0	0.024	0.002
.	19.01.15-23.50.10-1-205874	60	3	3	1	0	1	540	2	2	0	0	NA	NA	NA	21	27	167	172	501	112	85	343	0	7	2	0	0.041	0.004
.	19.01.15-23.50.10-1-205876	225	23	23	5	0	4	577	20	20	0	0	NA	NA	NA	80	72	182	176	527	126	89	362	10	22	47	0.055	0.125	0.089
.	19.01.15-23.50.12-1-205879	60	2	2	2	0	2	302	1	1	0	0	NA	NA	NA	19	12	167	164	494	62	45	195	0	0	5	0	0	0.01
.	19.01.15-23.50.14-1-205881	153	7	7	1	0	1	538	6	6	0	0	NA	NA	NA	40	23	167	168	501	115	84	339	2	4	5	0.012	0.024	0.01
.	19.01.15-23.50.14-1-205884	39	1	1	1	0	1	0	0	0	0	0	NA	NA	NA	7	14	166	168	493	0	0	0	0	0	0	0	0	0
.	19.01.15-23.50.16-1-205886	41	1	1	1	0	1	0	0	0	0	0	NA	NA	NA	7	12	165	163	497	0	0	0	0	0	4	0	0	0.008
.	19.01.15-23.50.18-1-205907	63	3	3	0	0	0	402	2	2	0	0	NA	NA	NA	18	21	164	168	502	80	60	262	4	0	0	0.024	0	0
.	19.01.15-23.50.20-1-205915	34	1	1	0	0	0	0	0	0	0	0	NA	NA	NA	14	10	164	164	495	0	0	0	1	0	0	0.006	0	0
.	19.01.15-23.50.23-1-205917	63	2	2	0	0	0	534	1	1	0	0	NA	NA	NA	18	19	168	168	496	114	82	338	0	0	5	0	0	0.01
.	19.01.15-23.50.23-1-205918	62	2	2	2	0	2	540	1	1	0	0	NA	NA	NA	15	22	168	163	504	116	78	346	0	1	1	0	0.006	0.002
.	19.01.15-23.50.24-1-205919	34	1	1	0	0	0	0	0	0	0	0	NA	NA	NA	9	12	169	165	491	0	0	0	0	0	0	0	0	0
.	19.01.15-23.50.26-1-205921	181	7	7	1	0	1	565	6	6	0	0	NA	NA	NA	65	52	175	173	517	121	84	360	0	8	15	0	0.046	0.029
.	19.01.15-23.50.31-1-205925	58	2	2	1	0	1	542	1	1	0	0	NA	NA	NA	24	28	166	166	509	111	82	349	0	0	3	0	0	0.006
.	19.01.15-23.50.31-1-205926	123	5	5	0	0	0	558	4	4	0	0	NA	NA	NA	44	43	167	171	518	112	86	360	2	7	2	0.012	0.041	0.004
.	19.01.15-23.50.33-1-205927	269	20	20	3	0	3	575	18	18	0	0	NA	NA	NA	73	59	178	174	520	125	90	360	17	28	31	0.096	0.161	0.06
.	19.01.15-23.50.36-1-205931	118	7	7	0	0	0	555	6	6	0	0	NA	NA	NA	25	42	170	172	513	117	84	354	5	0	11	0.029	0	0.021
.	19.01.15-23.50.37-1-205934	120	14	14	3	0	1	537	11	11	0	0	NA	NA	NA	29	22	167	164	504	114	81	342	0	14	17	0	0.085	0.034
.	19.01.15-23.50.37-1-205935	203	52	52	10	0	7	571	48	48	0	0	NA	NA	NA	63	64	178	172	527	124	82	365	48	43	59	0.27	0.25	0.112
.	19.01.15-23.50.44-1-205936	92	7	7	1	0	1	550	5	5	0	0	NA	NA	NA	28	27	171	166	503	118	85	347	6	8	5	0.035	0.048	0.01
.	19.01.15-23.50.48-1-205937	151	8	8	0	0	0	559	6	6	0	0	NA	NA	NA	46	35	171	169	508	119	90	350	3	9	15	0.018	0.053	0.03
.	19.01.15-23.50.51-1-205938	93	5	5	1	0	1	555	4	4	0	0	NA	NA	NA	27	42	171	177	507	117	90	348	5	5	3	0.029	0.028	0.006
.	19.01.15-23.50.53-1-205939	174	12	12	3	0	2	575	10	10	0	0	NA	NA	NA	58	55	176	178	514	124	92	359	5	4	33	0.028	0.022	0.064
.	19.01.15-23.50.54-1-205940	89	11	11	5	0	5	558	10	10	0	0	NA	NA	NA	20	34	174	168	505	124	86	348	14	15	10	0.08	0.089	0.02
.	19.01.15-23.51.03-1-205941	32	1	1	1	0	1	0	0	0	0	0	NA	NA	NA	12	6	165	164	490	0	0	0	0	0	3	0	0	0.006
.	19.01.15-23.51.04-1-205942	392	19	19	3	0	3	628	18	18	0	0	NA	NA	NA	100	123	181	188	567	125	104	399	48	13	19	0.265	0.069	0.034
.	19.01.15-23.51.06-1-205943	225	19	19	6	0	5	597	17	17	0	0	NA	NA	NA	74	92	182	178	545	126	90	381	13	30	36	0.071	0.169	0.066
.	19.01.15-23.51.08-1-205944	86	6	6	2	0	2	535	5	5	0	0	NA	NA	NA	23	19	170	166	496	115	81	339	3	3	6	0.018	0.018	0.012
.	19.01.15-23.51.10-1-205946	214	26	26	9	0	5	583	25	25	0	0	NA	NA	NA	66	68	170	180	531	115	98	370	9	13	37	0.053	0.072	0.07
.	19.01.15-23.51.11-1-205948	31	1	1	0	0	0	0	0	0	0	0	NA	NA	NA	14	8	166	163	492	0	0	0	0	0	0	0	0	0
.	19.01.15-23.51.13-1-205951	153	16	16	5	0	4	565	13	13	0	0	NA	NA	NA	41	54	174	177	516	118	93	354	31	19	11	0.178	0.107	0.021
.	19.01.15-23.51.17-1-205960	133	8	8	1	0	1	553	5	5	0	0	NA	NA	NA	45	41	170	174	510	118	89	346	4	0	24	0.024	0	0.047
.	19.01.15-23.51.17-1-205961	177	14	14	1	0	1	585	12	12	0	0	NA	NA	NA	66	67	182	172	526	128	88	369	26	10	19	0.143	0.058	0.036
.	19.01.15-23.51.34-1-205985	93	6	6	0	0	0	544	4	4	0	0	NA	NA	NA	20	23	168	171	497	117	84	343	4	1	4	0.024	0.006	0.008
.	19.01.15-23.51.48-1-205990	143	12	12	2	0	2	571	10	10	0	0	NA	NA	NA	59	59	174	177	521	120	89	362	17	7	14	0.098	0.04	0.027
.	19.01.15-23.51.52-1-205993	152	33	33	10	0	7	559	26	26	0	0	NA	NA	NA	49	41	173	175	506	115	93	351	42	31	31	0.243	0.177	0.061
.	19.01.15-23.51.53-1-205994	118	6	6	0	0	0	565	5	5	0	0	NA	NA	NA	43	55	176	173	519	124	83	358	6	0	21	0.034	0	0.04
.	19.01.15-23.51.55-1-205995	90	5	5	2	0	0	556	4	4	0	0	NA	NA	NA	30	34	172	171	504	120	89	347	0	5	10	0	0.029	0.02
.	19.01.15-23.51.56-1-205996	94	7	7	4	0	4	533	6	6	0	0	NA	NA	NA	32	20	169	170	494	116	85	332	13	4	6	0.077	0.024	0.012
.	19.01.15-23.51.56-1-205997	125	17	17	7	0	7	558	14	14	0	0	NA	NA	NA	53	45	176	170	512	120	86	352	14	18	14	0.08	0.106	0.027
.	19.01.15-23.52.01-1-205998	93	5	5	1	0	0	551	4	4	0	0	NA	NA	NA	28	37	170	174	506	117	88	346	8	3	8	0.047	0.017	0.016
.	19.01.15-23.52.04-1-206003	163	10	10	2	0	2	561	8	8	0	0	NA	NA	NA	54	50	174	171	518	121	85	355	0	10	15	0	0.058	0.029
.	19.01.15-23.52.12-1-206007	144	6	6	1	0	1	553	4	4	0	0	NA	NA	NA	45	39	178	168	506	122	86	345	0	7	9	0	0.042	0.018
.	19.01.15-23.52.12-1-206008	34	1	1	0	0	0	0	0	0	0	0	NA	NA	NA	13	15	166	165	497	0	0	0	0	1	0	0	0.006	0
.	19.01.15-23.52.13-1-206009	87	3	3	1	0	1	557	2	2	0	0	NA	NA	NA	29	38	171	169	511	119	84	354	0	2	7	0	0.012	0.014
.	19.01.15-23.52.13-1-206011	92	5	5	2	0	2	542	4	4	0	0	NA	NA	NA	38	27	170	169	501	116	83	343	0	2	8	0	0.012	0.016
.	19.01.15-23.52.15-1-206014	60	2	2	2	0	2	541	1	1	0	0	NA	NA	NA	20	18	166	164	501	113	81	347	0	1	1	0	0.006	0.002
.	19.01.15-23.52.17-1-206016	36	1	1	0	0	0	0	0	0	0	0	NA	NA	NA	12	15	166	164	498	0	0	0	0	3	0	0	0.018	0
.	19.01.15-23.52.20-1-206036	88	6	6	2	0	2	537	5	5	0	0	NA	NA	NA	29	27	167	169	504	114	80	343	0	2	11	0	0.012	0.022
.	19.01.15-23.52.23-1-206042	62	2	2	0	0	0	498	1	1	0	0	NA	NA	NA	15	12	167	165	493	107	76	315	0	4	0	0	0.024	0
.	19.01.15-23.52.25-1-206044	63	2	2	0	0	0	549	1	1	0	0	NA	NA	NA	16	33	172	169	505	116	85	348	0	0	6	0	0	0.012
.	19.01.15-23.52.31-1-206048	32	1	1	1	0	1	0	0	0	0	0	NA	NA	NA	7	8	164	164	493	0	0	0	0	0	0	0	0	0
.	19.01.15-23.52.37-1-206052	170	13	13	2	0	2	570	12	12	0	0	NA	NA	NA	41	48	169	170	522	119	87	364	10	13	10	0.059	0.076	0.019
.	19.01.15-23.52.40-1-206053	31	1	1	0	0	0	0	0	0	0	0	NA	NA	NA	7	8	166	164	491	0	0	0	0	1	0	0	0.006	0
.	19.01.15-23.52.41-1-206054	149	12	12	4	0	4	561	11	11	0	0	NA	NA	NA	38	47	172	174	514	120	88	353	9	2	22	0.052	0.011	0.043
.	19.01.15-23.52.44-1-206055	31	1	1	1	0	1	0	0	0	0	0	NA	NA	NA	7	7	163	164	493	0	0	0	0	0	3	0	0	0.006
.	19.01.15-23.52.44-1-206056	132	18	18	6	0	5	555	16	16	0	0	NA	NA	NA	42	41	176	171	507	123	83	349	22	19	18	0.125	0.111	0.036
.	19.01.15-23.52.45-1-206057	184	18	18	5	0	4	572	15	15	0	0	NA	NA	NA	45	56	177	170	522	125	86	361	36	15	30	0.203	0.088	0.057
.	19.01.15-23.52.46-1-206058	92	3	3	0	0	0	542	2	2	0	0	NA	NA	NA	41	23	169	166	501	118	80	344	3	0	5	0.018	0	0.01
.	19.01.15-23.52.46-1-206059	85	5	5	2	0	2	541	4	4	0	0	NA	NA	NA	25	31	170	168	506	115	80	346	4	13	1	0.024	0.077	0.002
.	19.01.15-23.52.56-1-206060	238	32	32	10	0	9	571	29	29	0	0	NA	NA	NA	53	53	176	172	518	124	87	360	25	35	36	0.142	0.203	0.069
.	19.01.15-23.52.58-1-206061	59	2	2	0	0	0	253	0	0	0	0	NA	NA	NA	14	11	165	166	493	59	35	159	2	2	0	0.012	0.012	0
.	19.01.15-23.53.08-1-206074	61	2	2	1	0	1	549	1	1	0	0	NA	NA	NA	25	29	168	169	505	118	85	346	1	0	7	0.006	0	0.014
.	19.01.15-23.53.09-1-206075	123	8	8	0	0	0	552	6	6	0	0	NA	NA	NA	47	36	174	171	504	120	85	347	3	9	7	0.017	0.053	0.014
.	19.01.15-23.53.24-1-206107	62	3	3	0	0	0	553	2	2	0	0	NA	NA	NA	24	36	170	166	513	116	83	354	0	2	2	0	0.012	0.004
.	19.01.15-23.53.24-1-206108	33	1	1	1	0	1	0	0	0	0	0	NA	NA	NA	10	9	165	163	494	0	0	0	0	0	1	0	0	0.002
.	19.01.15-23.53.24-1-206109	147	10	10	2	0	2	562	9	9	0	0	NA	NA	NA	55	45	170	168	520	119	84	359	0	13	5	0	0.077	0.01
.	19.01.15-23.53.25-1-206110	99	9	9	2	0	2	554	5	5	0	0	NA	NA	NA	26	34	169	172	506	117	87	350	7	3	13	0.041	0.017	0.026
.	19.01.15-23.53.26-1-206113	61	3	3	0	0	0	544	2	2	0	0	NA	NA	NA	17	30	168	174	501	115	85	344	2	0	7	0.012	0	0.014
.	19.01.15-23.53.34-1-206119	162	22	22	7	0	6	568	20	20	0	0	NA	NA	NA	53	50	172	175	516	118	91	359	14	10	50	0.081	0.057	0.097
.	19.01.15-23.53.41-1-206120	91	4	4	2	0	2	534	3	3	0	0	NA	NA	NA	28	20	166	166	501	111	82	341	0	7	7	0	0.042	0.014
.	19.01.15-23.53.48-1-206121	63	2	2	0	0	0	452	1	1	0	0	NA	NA	NA	24	16	166	165	498	95	70	287	0	2	1	0	0.012	0.002
.	19.01.15-23.53.51-1-206122	345	31	31	8	0	4	612	29	29	0	0	NA	NA	NA	91	106	190	186	543	135	97	380	35	45	28	0.184	0.242	0.052
.	19.01.15-23.53.55-1-206123	119	8	8	2	0	2	543	7	7	0	0	NA	NA	NA	41	33	170	170	506	113	85	345	1	6	13	0.006	0.035	0.026
.	19.01.15-23.54.00-1-206124	119	5	5	1	0	1	563	4	4	0	0	NA	NA	NA	52	49	174	169	519	122	84	357	4	3	7	0.023	0.018	0.013
.	19.01.15-23.54.01-1-206125	175	34	34	7	0	4	572	32	32	0	0	NA	NA	NA	43	59	174	171	527	121	86	365	29	10	35	0.167	0.058	0.066
.	19.01.15-23.54.04-1-206130	179	18	18	2	0	1	571	14	14	0	0	NA	NA	NA	50	52	174	173	518	124	88	359	24	17	26	0.138	0.098	0.05
.	19.01.15-23.54.13-1-206136	67	3	3	0	0	0	553	1	1	0	0	NA	NA	NA	26	35	174	168	506	118	84	351	8	0	0	0.046	0	0
.	19.01.15-23.54.18-1-206156	60	2	2	0	0	0	550	1	1	0	0	NA	NA	NA	20	30	166	171	506	115	86	349	4	1	0	0.024	0.006	0
.	19.01.15-23.54.31-1-206166	211	29	29	12	0	9	562	24	24	0	0	NA	NA	NA	62	55	176	171	521	120	85	357	45	22	23	0.256	0.129	0.044
.	19.01.15-23.54.31-1-206167	36	1	1	1	0	1	0	0	0	0	0	NA	NA	NA	8	9	164	164	494	0	0	0	0	0	1	0	0	0.002
.	19.01.15-23.54.32-1-206168	36	1	1	0	0	0	0	0	0	0	0	NA	NA	NA	13	11	164	165	495	0	0	0	0	0	1	0	0	0.002
.	19.01.15-23.54.41-1-206172	120	9	9	3	0	3	552	7	7	0	0	NA	NA	NA	52	36	168	171	510	116	84	352	5	3	16	0.03	0.018	0.031
.	19.01.15-23.54.46-1-206173	90	9	9	5	0	4	547	8	8	0	0	NA	NA	NA	41	34	168	166	513	117	79	351	0	26	8	0	0.157	0.016
.	19.01.15-23.54.57-1-206174	33	1	1	0	0	0	0	0	0	0	0	NA	NA	NA	9	13	169	164	493	0	0	0	0	0	0	0	0	0
.	19.01.15-23.55.00-1-206175	36	1	1	1	0	1	0	0	0	0	0	NA	NA	NA	14	5	163	165	490	0	0	0	0	0	0	0	0	0
.	19.01.15-23.55.02-1-206176	38	1	1	0	0	0	0	0	0	0	0	NA	NA	NA	15	15	164	167	497	0	0	0	2	0	0	0.012	0	0
.	19.01.15-23.55.02-1-206177	66	4	4	0	0	0	541	3	3	0	0	NA	NA	NA	27	25	170	167	501	117	84	340	0	3	10	0	0.018	0.02
.	19.01.15-23.55.08-1-206178	33	1	1	0	0	0	0	0	0	0	0	NA	NA	NA	9	5	168	163	487	0	0	0	0	0	0	0	0	0
.	19.01.15-23.55.14-1-206184	118	5	5	2	0	2	552	3	3	0	0	NA	NA	NA	43	35	167	169	512	116	83	353	6	0	11	0.036	0	0.021
.	19.01.15-23.55.14-1-206185	150	19	19	4	0	3	563	18	18	0	0	NA	NA	NA	38	51	171	170	523	117	84	362	26	26	19	0.152	0.153	0.036
.	19.01.15-23.55.17-1-206209	86	7	7	1	0	1	542	5	5	0	0	NA	NA	NA	44	37	171	170	509	115	81	346	6	3	11	0.035	0.018	0.022
.	19.01.15-23.55.23-1-206213	93	4	4	0	0	0	542	3	3	0	0	NA	NA	NA	45	29	169	171	502	115	84	343	1	2	11	0.006	0.012	0.022
.	19.01.15-23.55.23-1-206214	64	3	3	0	0	0	551	2	2	0	0	NA	NA	NA	26	32	172	169	504	119	85	347	0	0	5	0	0	0.01
.	19.01.15-23.55.28-1-206219	187	17	17	8	0	7	569	15	15	0	0	NA	NA	NA	64	57	170	176	524	111	91	367	20	12	14	0.118	0.068	0.027
.	19.01.15-23.55.33-1-206220	94	6	6	0	0	0	544	4	4	0	0	NA	NA	NA	37	24	169	167	501	118	82	344	7	0	17	0.041	0	0.034
.	19.01.15-23.55.33-1-206221	60	2	2	1	0	1	552	1	1	0	0	NA	NA	NA	28	40	169	171	513	115	86	351	4	0	3	0.024	0	0.006
.	19.01.15-23.55.37-1-206227	144	18	18	4	0	4	554	17	17	0	0	NA	NA	NA	41	41	175	169	510	120	83	351	16	7	28	0.091	0.041	0.055
.	19.01.15-23.55.38-1-206228	62	2	2	1	0	1	537	1	1	0	0	NA	NA	NA	31	26	167	170	502	113	83	341	0	0	7	0	0	0.014
.	19.01.15-23.55.40-1-206229	33	1	1	1	0	1	0	0	0	0	0	NA	NA	NA	12	10	165	167	491	0	0	0	0	1	0	0	0.006	0
.	19.01.15-23.55.42-1-206230	97	4	4	0	0	0	544	3	3	0	0	NA	NA	NA	43	29	170	166	506	115	81	348	7	0	4	0.041	0	0.008
.	19.01.15-23.55.44-1-206231	144	14	14	5	0	5	558	12	12	0	0	NA	NA	NA	35	39	167	172	513	116	86	356	2	18	10	0.012	0.105	0.019
.	19.01.15-23.55.47-1-206232	58	2	2	0	0	0	400	1	1	0	0	NA	NA	NA	21	18	165	168	498	83	61	256	2	2	0	0.012	0.012	0
.	19.01.15-23.55.48-1-206233	233	26	26	3	0	3	594	25	25	0	0	NA	NA	NA	68	83	183	186	527	129	101	364	9	27	40	0.049	0.145	0.076
.	19.01.15-23.55.51-1-206234	88	6	6	2	0	2	543	5	5	0	0	NA	NA	NA	39	30	169	169	505	112	85	346	4	11	1	0.024	0.065	0.002
.	19.01.15-23.55.53-1-206235	173	22	22	10	0	8	570	19	19	0	0	NA	NA	NA	48	54	171	175	521	116	90	364	17	18	30	0.099	0.103	0.058
.	19.01.15-23.55.58-1-206236	59	3	3	0	0	0	533	2	2	0	0	NA	NA	NA	28	16	164	167	498	112	81	340	0	1	4	0	0.006	0.008
.	19.01.15-23.55.58-1-206237	65	5	5	2	0	2	542	4	4	0	0	NA	NA	NA	23	30	173	167	503	121	79	342	0	0	13	0	0	0.026
.	19.01.15-23.56.01-1-206238	65	3	3	1	0	1	534	2	2	0	0	NA	NA	NA	21	20	170	165	498	115	78	341	4	4	0	0.024	0.024	0
.	19.01.15-23.56.08-1-206243	66	3	3	1	0	1	350	2	2	0	0	NA	NA	NA	19	14	164	168	495	74	58	218	0	2	0	0	0.012	0
.	19.01.15-23.56.09-1-206244	89	4	4	0	0	0	556	3	3	0	0	NA	NA	NA	34	38	172	168	511	117	87	352	3	0	8	0.017	0	0.016
.	19.01.15-23.56.10-1-206247	69	7	7	3	0	1	540	6	6	0	0	NA	NA	NA	30	26	163	168	508	111	79	350	2	8	7	0.012	0.048	0.014
.	19.01.15-23.56.12-1-206249	98	4	4	2	0	2	545	3	3	0	0	NA	NA	NA	25	27	170	171	499	118	81	346	0	0	10	0	0	0.02
.	19.01.15-23.56.14-1-206252	97	5	5	2	0	1	550	4	4	0	0	NA	NA	NA	34	35	171	171	506	116	85	349	0	0	15	0	0	0.03
.	19.01.15-23.56.14-1-206254	158	9	9	2	0	1	565	7	7	0	0	NA	NA	NA	59	50	173	172	518	118	87	360	22	5	19	0.127	0.029	0.037
.	19.01.15-23.56.21-1-206278	292	38	38	13	0	9	596	34	34	0	0	NA	NA	NA	86	83	182	179	535	127	94	375	30	42	47	0.165	0.235	0.088
.	19.01.15-23.56.27-1-206281	91	4	4	1	0	1	550	2	2	0	0	NA	NA	NA	25	34	172	166	509	118	81	351	0	5	5	0	0.03	0.01
.	19.01.15-23.56.27-1-206282	292	51	51	14	0	13	594	45	45	0	0	NA	NA	NA	65	84	175	191	531	121	101	372	66	62	40	0.377	0.325	0.075
.	19.01.15-23.56.30-1-206285	62	2	2	3	0	2	540	1	1	0	0	NA	NA	NA	24	25	167	170	501	114	83	343	0	5	2	0	0.029	0.004
.	19.01.15-23.56.34-1-206286	176	8	8	5	0	2	563	6	6	0	0	NA	NA	NA	52	49	170	174	518	117	88	358	16	8	11	0.094	0.046	0.021
.	19.01.15-23.56.35-1-206290	114	13	13	6	0	5	551	11	11	0	0	NA	NA	NA	25	33	170	169	507	116	84	351	6	17	12	0.035	0.101	0.024
.	19.01.15-23.56.37-1-206291	300	34	34	12	0	9	611	31	31	0	0	NA	NA	NA	76	93	181	182	543	126	99	386	33	44	53	0.182	0.242	0.098
.	19.01.15-23.56.41-1-206292	91	8	8	1	0	1	540	7	7	0	0	NA	NA	NA	19	22	168	165	502	117	79	344	0	1	11	0	0.006	0.022
.	19.01.15-23.56.43-1-206293	59	3	3	0	0	0	540	2	2	0	0	NA	NA	NA	20	23	169	165	502	115	81	344	6	0	0	0.036	0	0
.	19.01.15-23.56.46-1-206294	32	1	1	1	0	1	0	0	0	0	0	NA	NA	NA	8	10	163	167	493	0	0	0	0	0	1	0	0	0.002
.	19.01.15-23.56.48-1-206295	93	7	7	0	0	0	546	6	6	0	0	NA	NA	NA	17	21	167	166	501	114	84	348	1	4	6	0.006	0.024	0.012
.	19.01.15-23.56.58-1-206298	59	2	2	1	0	1	0	0	0	0	0	NA	NA	NA	18	17	164	169	497	0	0	0	4	0	3	0.024	0	0.006
.	19.01.15-23.56.58-1-206299	87	4	4	1	0	0	551	3	3	0	0	NA	NA	NA	35	36	173	169	507	117	89	345	1	3	9	0.006	0.018	0.018
.	19.01.15-23.56.58-1-206300	141	17	17	5	0	5	557	16	16	0	0	NA	NA	NA	51	43	170	173	513	113	89	355	2	35	20	0.012	0.202	0.039
.	19.01.15-23.56.59-1-206301	408	49	49	11	0	9	637	46	46	0	0	NA	NA	NA	117	122	192	185	558	135	101	401	47	62	50	0.245	0.335	0.09
.	19.01.15-23.57.03-1-206302	32	1	1	0	0	0	0	0	0	0	0	NA	NA	NA	10	11	164	167	493	0	0	0	0	0	1	0	0	0.002
.	19.01.15-23.57.13-1-206307	148	9	9	5	0	4	567	7	7	0	0	NA	NA	NA	47	51	174	173	517	122	88	357	8	8	10	0.046	0.046	0.019
.	19.01.15-23.57.16-1-206311	90	9	9	2	0	2	550	7	7	0	0	NA	NA	NA	26	34	172	169	506	121	85	344	3	2	25	0.017	0.012	0.049
.	19.01.15-23.57.17-1-206313	198	27	27	8	0	7	576	23	23	0	0	NA	NA	NA	63	65	171	174	533	118	89	369	23	22	31	0.135	0.126	0.058
.	19.01.15-23.57.30-1-206341	62	3	3	0	0	0	201	2	2	0	0	NA	NA	NA	18	11	164	165	495	42	33	126	0	4	1	0	0.024	0.002
.	19.01.15-23.57.40-1-206345	34	1	1	0	0	0	0	0	0	0	0	NA	NA	NA	10	7	164	164	492	0	0	0	0	1	0	0	0.006	0
.	19.01.15-23.57.42-1-206346	89	8	8	1	0	0	547	6	6	0	0	NA	NA	NA	37	31	168	167	509	116	83	348	5	6	5	0.03	0.036	0.01
.	19.01.15-23.57.42-1-206347	66	5	5	1	0	1	546	4	4	0	0	NA	NA	NA	30	31	170	168	506	115	84	347	0	6	9	0	0.036	0.018
.	19.01.15-23.57.43-1-206348	36	1	1	0	0	0	0	0	0	0	0	NA	NA	NA	8	13	168	166	492	0	0	0	0	0	1	0	0	0.002
.	19.01.15-23.57.45-1-206349	126	18	18	4	0	4	568	16	16	0	0	NA	NA	NA	25	50	174	170	519	123	85	360	11	5	22	0.063	0.029	0.042
.	19.01.15-23.57.46-1-206350	61	2	2	0	0	0	299	1	1	0	0	NA	NA	NA	20	16	164	165	500	61	47	191	0	0	2	0	0	0.004
.	19.01.15-23.57.46-1-206351	216	29	29	6	0	4	576	27	27	0	0	NA	NA	NA	66	66	176	178	525	121	90	365	24	35	41	0.136	0.197	0.078
.	19.01.15-23.57.54-1-206352	88	5	5	1	0	1	533	4	4	0	0	NA	NA	NA	37	16	166	167	496	114	83	336	0	3	12	0	0.018	0.024
.	19.01.15-23.57.56-1-206353	318	47	47	12	0	8	610	44	44	0	0	NA	NA	NA	88	98	178	182	551	124	94	392	21	32	80	0.118	0.176	0.145
.	19.01.15-23.57.59-1-206354	59	2	2	1	0	0	535	1	1	0	0	NA	NA	NA	25	18	167	169	495	116	82	337	0	0	3	0	0	0.006
.	19.01.15-23.58.00-1-206355	63	2	2	0	0	0	501	1	1	0	0	NA	NA	NA	18	20	169	165	499	108	74	319	0	2	1	0	0.012	0.002
.	19.01.15-23.58.00-1-206356	37	1	1	1	0	1	0	0	0	0	0	NA	NA	NA	13	8	165	163	493	0	0	0	3	0	0	0.018	0	0
.	19.01.15-23.58.03-1-206357	141	12	12	6	0	2	565	11	11	0	0	NA	NA	NA	50	45	172	171	515	118	88	359	4	10	29	0.023	0.058	0.056
.	19.01.15-23.58.09-1-206364	205	31	31	7	0	6	578	28	28	0	0	NA	NA	NA	54	68	175	177	529	120	91	367	33	45	38	0.189	0.254	0.072
.	19.01.15-23.58.12-1-206368	96	15	15	5	0	5	545	14	14	0	0	NA	NA	NA	36	34	170	172	505	117	86	342	0	12	28	0	0.07	0.055
.	19.01.15-23.58.12-1-206369	169	8	8	2	0	2	569	5	5	0	0	NA	NA	NA	42	56	174	176	519	121	94	354	1	10	4	0.006	0.057	0.008
.	19.01.15-23.58.14-1-206371	177	31	31	10	0	8	560	29	29	0	0	NA	NA	NA	58	46	169	170	520	117	87	356	21	13	56	0.124	0.076	0.108
.	19.01.15-23.58.32-1-206399	29	1	1	0	0	0	0	0	0	0	0	NA	NA	NA	10	10	167	165	491	0	0	0	3	0	0	0.018	0	0
.	19.01.15-23.58.33-1-206400	36	1	1	0	0	0	0	0	0	0	0	NA	NA	NA	13	11	167	164	493	0	0	0	0	0	0	0	0	0
.	19.01.15-23.58.33-1-206401	122	9	9	1	0	1	553	6	6	0	0	NA	NA	NA	26	33	168	172	506	116	86	351	1	19	12	0.006	0.11	0.024
.	19.01.15-23.58.34-1-206405	123	9	9	6	0	3	554	7	7	0	0	NA	NA	NA	46	38	171	169	511	117	85	352	6	8	23	0.035	0.047	0.045
.	19.01.15-23.58.36-1-206406	121	6	6	1	0	1	562	4	4	0	0	NA	NA	NA	37	41	174	172	508	122	88	352	4	4	10	0.023	0.023	0.02
.	19.01.15-23.58.37-1-206407	56	2	2	1	0	1	0	0	0	0	0	NA	NA	NA	24	16	165	168	496	0	0	0	1	0	1	0.006	0	0.002
.	19.01.15-23.58.40-1-206408	91	5	5	0	0	0	548	3	3	0	0	NA	NA	NA	27	28	165	171	505	115	84	349	0	5	14	0	0.029	0.028
.	19.01.15-23.58.47-1-206409	155	15	15	3	0	3	569	14	14	0	0	NA	NA	NA	43	52	177	175	513	123	89	357	6	15	22	0.034	0.086	0.043
.	19.01.15-23.58.57-1-206410	210	37	37	5	0	5	566	33	33	0	0	NA	NA	NA	45	54	171	175	521	117	88	361	27	47	32	0.158	0.269	0.061
.	19.01.15-23.58.59-1-206411	31	1	1	0	0	0	0	0	0	0	0	NA	NA	NA	13	5	164	164	490	0	0	0	0	0	0	0	0	0
.	19.01.15-23.59.09-1-206412	33	1	1	0	0	0	0	0	0	0	0	NA	NA	NA	11	9	165	165	492	0	0	0	0	0	3	0	0	0.006
.	19.01.15-23.59.10-1-206414	116	12	12	7	0	6	543	10	10	0	0	NA	NA	NA	51	35	169	170	509	115	80	348	2	24	13	0.012	0.141	0.026
.	19.01.15-23.59.14-1-206420	68	3	3	0	0	0	537	2	2	0	0	NA	NA	NA	26	21	165	169	500	112	82	343	4	0	7	0.024	0	0.014
.	19.01.15-23.59.14-1-206421	122	11	11	5	0	5	550	10	10	0	0	NA	NA	NA	33	33	169	168	509	117	81	352	10	16	8	0.059	0.095	0.016
.	19.01.15-23.59.16-1-206423	120	18	18	2	0	1	558	16	16	0	0	NA	NA	NA	31	41	171	170	513	118	87	353	12	11	25	0.07	0.065	0.049
.	19.01.15-23.59.18-1-206442	58	2	2	1	0	1	146	1	1	0	0	NA	NA	NA	19	20	168	166	499	31	28	87	5	0	4	0.03	0	0.008
.	19.01.15-23.59.18-1-206443	146	21	21	10	0	8	555	20	20	0	0	NA	NA	NA	43	42	171	171	513	115	85	355	28	25	14	0.164	0.146	0.027
.	19.01.15-23.59.26-1-206454	33	1	1	0	0	0	0	0	0	0	0	NA	NA	NA	5	8	165	164	492	0	0	0	0	2	0	0	0.012	0
.	19.01.15-23.59.29-1-206457	90	4	4	3	0	3	541	3	3	0	0	NA	NA	NA	19	21	168	168	498	116	82	343	0	7	3	0	0.042	0.006
.	19.01.15-23.59.41-1-206461	60	2	2	0	0	0	543	1	1	0	0	NA	NA	NA	27	27	171	170	499	116	84	343	0	1	4	0	0.006	0.008
.	19.01.15-23.59.42-1-206462	64	3	3	2	0	2	548	2	2	0	0	NA	NA	NA	21	28	170	170	501	116	86	346	3	0	3	0.018	0	0.006
.	19.01.15-23.59.46-1-206463	291	25	25	11	0	8	599	22	22	0	0	NA	NA	NA	94	88	177	176	548	126	92	381	20	58	18	0.113	0.33	0.033
.	19.01.15-23.59.47-1-206464	127	6	6	3	0	2	550	4	4	0	0	NA	NA	NA	41	37	175	171	504	121	86	343	7	2	11	0.04	0.012	0.022
.	19.01.15-23.59.51-1-206465	91	4	4	0	0	0	540	3	3	0	0	NA	NA	NA	28	21	167	167	500	116	83	341	1	4	0	0.006	0.024	0
.	19.01.15-23.59.54-1-206466	207	50	50	13	0	10	576	44	44	0	0	NA	NA	NA	56	64	183	171	523	128	85	363	21	73	49	0.115	0.427	0.094
.	19.01.15-23.59.57-1-206467	67	3	3	1	0	1	548	2	2	0	0	NA	NA	NA	23	25	171	166	501	121	81	346	2	2	3	0.012	0.012	0.006
.	19.01.15-23.59.59-1-206468	31	1	1	0	0	0	0	0	0	0	0	NA	NA	NA	12	7	164	165	491	0	0	0	0	0	2	0	0	0.004
.	19.01.16-00.00.01-1-206469	34	1	1	0	0	0	0	0	0	0	0	NA	NA	NA	7	12	165	164	496	0	0	0	0	0	4	0	0	0.008
.	19.01.16-00.00.04-1-206474	152	11	11	4	0	3	559	8	8	0	0	NA	NA	NA	35	38	171	168	512	117	86	356	9	14	14	0.053	0.083	0.027
.	19.01.16-00.00.04-1-206475	188	18	18	5	0	3	572	16	16	0	0	NA	NA	NA	48	58	177	176	518	124	90	358	9	18	43	0.051	0.102	0.083
.	19.01.16-00.00.04-1-206476	124	8	8	2	0	2	563	7	7	0	0	NA	NA	NA	33	46	172	180	507	118	94	351	4	5	15	0.023	0.028	0.03
.	19.01.16-00.00.06-1-206477	33	1	1	0	0	0	0	0	0	0	0	NA	NA	NA	12	12	164	165	496	0	0	0	0	0	1	0	0	0.002
.	19.01.16-00.00.09-1-206482	87	5	5	1	0	1	541	4	4	0	0	NA	NA	NA	32	29	166	170	506	113	84	344	7	0	9	0.042	0	0.018
.	19.01.16-00.00.13-1-206487	36	1	1	0	0	0	0	0	0	0	0	NA	NA	NA	11	16	165	166	498	0	0	0	0	0	1	0	0	0.002
.	19.01.16-00.00.14-1-206489	32	1	1	0	0	0	0	0	0	0	0	NA	NA	NA	8	10	167	164	492	0	0	0	0	0	0	0	0	0
.	19.01.16-00.00.16-1-206496	319	40	40	10	0	9	600	34	34	0	0	NA	NA	NA	79	80	176	179	538	125	95	380	44	46	53	0.25	0.257	0.099
.	19.01.16-00.00.16-1-206497	121	9	9	2	0	1	547	7	7	0	0	NA	NA	NA	26	32	165	173	507	113	82	352	6	3	26	0.036	0.017	0.051
.	19.01.16-00.00.24-1-206522	118	10	10	1	0	0	551	7	7	0	0	NA	NA	NA	29	29	169	169	504	118	84	349	7	13	10	0.041	0.077	0.02
.	19.01.16-00.00.25-1-206523	274	23	23	7	0	6	573	20	20	0	0	NA	NA	NA	77	58	178	174	519	124	91	358	5	24	32	0.028	0.138	0.062
.	19.01.16-00.00.26-1-206525	152	12	12	7	0	4	573	9	9	0	0	NA	NA	NA	35	60	169	177	527	118	88	367	6	9	20	0.036	0.051	0.038
.	19.01.16-00.00.29-1-206529	66	3	3	0	0	0	502	1	1	0	0	NA	NA	NA	13	32	173	171	501	106	78	318	1	4	0	0.006	0.023	0
.	19.01.16-00.00.37-1-206535	127	13	13	5	0	5	553	12	12	0	0	NA	NA	NA	31	38	172	170	509	118	84	351	10	14	12	0.058	0.082	0.024
.	19.01.16-00.00.39-1-206536	33	1	1	0	0	0	0	0	0	0	0	NA	NA	NA	8	10	164	167	492	0	0	0	0	2	0	0	0.012	0
.	19.01.16-00.00.42-1-206537	59	2	2	0	0	0	538	1	1	0	0	NA	NA	NA	26	18	165	165	501	111	84	343	0	0	4	0	0	0.008
.	19.01.16-00.00.43-1-206538	267	47	47	7	0	6	579	42	42	0	0	NA	NA	NA	77	72	177	180	528	119	89	371	30	62	44	0.169	0.344	0.083
.	19.01.16-00.00.51-1-206539	31	1	1	0	0	0	0	0	0	0	0	NA	NA	NA	6	8	166	165	490	0	0	0	0	0	1	0	0	0.002
.	19.01.16-00.00.58-1-206540	175	51	51	15	0	12	562	48	48	0	0	NA	NA	NA	43	48	174	174	513	120	88	354	40	56	54	0.23	0.322	0.105
.	19.01.16-00.00.59-1-206541	98	10	10	2	0	2	552	8	8	0	0	NA	NA	NA	32	39	169	173	510	114	86	352	1	7	20	0.006	0.04	0.039
.	19.01.16-00.01.00-1-206542	117	5	5	2	0	2	551	4	4	0	0	NA	NA	NA	30	30	172	167	504	119	85	347	2	3	9	0.012	0.018	0.018
.	19.01.16-00.01.06-1-206597	122	7	7	1	0	0	540	6	6	0	0	NA	NA	NA	45	24	167	173	497	114	85	341	1	5	14	0.006	0.029	0.028
.	19.01.16-00.01.09-1-206618	238	33	33	14	0	11	570	31	31	0	0	NA	NA	NA	70	57	179	172	519	121	88	361	17	22	61	0.095	0.128	0.118
.	19.01.16-00.01.18-1-206643	88	4	4	1	0	0	542	3	3	0	0	NA	NA	NA	21	23	167	165	504	115	81	346	0	2	7	0	0.012	0.014
.	19.01.16-00.01.27-1-206653	175	36	36	9	0	7	568	33	33	0	0	NA	NA	NA	47	57	173	179	518	119	90	359	54	29	34	0.312	0.162	0.066
.	19.01.16-00.01.27-1-206654	147	25	25	8	0	7	549	23	23	0	0	NA	NA	NA	38	38	172	174	505	116	87	346	10	17	44	0.058	0.098	0.087
.	19.01.16-00.01.33-1-206657	32	1	1	0	0	0	0	0	0	0	0	NA	NA	NA	7	5	165	163	490	0	0	0	0	1	0	0	0.006	0
.	19.01.16-00.01.35-1-206661	32	1	1	0	0	0	0	0	0	0	0	NA	NA	NA	5	9	163	165	494	0	0	0	0	0	2	0	0	0.004
.	19.01.16-00.01.36-1-206662	61	4	4	3	0	3	550	3	3	0	0	NA	NA	NA	17	33	171	172	503	119	82	349	0	7	9	0	0.041	0.018
.	19.01.16-00.01.37-1-206663	32	1	1	0	0	0	0	0	0	0	0	NA	NA	NA	15	12	166	166	493	0	0	0	1	0	0	0.006	0	0
.	19.01.16-00.01.38-1-206664	158	8	8	2	0	2	568	7	7	0	0	NA	NA	NA	47	59	175	176	521	121	91	356	14	11	5	0.08	0.062	0.01
.	19.01.16-00.01.40-1-206665	60	2	2	0	0	0	537	1	1	0	0	NA	NA	NA	24	22	168	167	500	114	81	342	0	2	3	0	0.012	0.006
.	19.01.16-00.01.51-1-206668	64	4	4	1	0	1	497	3	3	0	0	NA	NA	NA	21	18	165	169	497	105	74	318	2	0	3	0.012	0	0.006
.	19.01.16-00.02.00-1-206669	150	28	28	3	0	1	568	23	23	0	0	NA	NA	NA	52	56	180	176	513	127	88	353	32	22	28	0.178	0.125	0.055
.	19.01.16-00.02.02-1-206670	85	7	7	1	0	1	540	6	6	0	0	NA	NA	NA	35	23	164	166	506	110	83	347	3	6	7	0.018	0.036	0.014
.	19.01.16-00.02.12-1-206679	36	1	1	1	0	1	0	0	0	0	0	NA	NA	NA	17	10	166	163	494	0	0	0	1	0	0	0.006	0	0
.	19.01.16-00.02.14-1-206681	212	25	25	6	0	6	583	21	21	0	0	NA	NA	NA	62	66	179	177	523	126	93	364	14	13	39	0.078	0.073	0.075
.	19.01.16-00.02.15-1-206683	34	1	1	0	0	0	0	0	0	0	0	NA	NA	NA	8	14	164	168	495	0	0	0	0	0	0	0	0	0
.	19.01.16-00.02.16-1-206685	121	9	9	2	0	2	556	8	8	0	0	NA	NA	NA	36	42	170	173	512	118	87	351	3	1	15	0.018	0.006	0.029
.	19.01.16-00.02.18-1-206703	39	1	1	1	0	1	0	0	0	0	0	NA	NA	NA	21	20	166	168	499	0	0	0	0	0	5	0	0	0.01
.	19.01.16-00.02.19-1-206705	60	2	2	0	0	0	546	1	1	0	0	NA	NA	NA	15	26	167	173	499	115	88	343	0	0	5	0	0	0.01
.	19.01.16-00.02.21-1-206712	150	6	6	0	0	0	557	5	5	0	0	NA	NA	NA	46	40	167	171	515	113	87	357	7	10	11	0.042	0.058	0.021
.	19.01.16-00.02.21-1-206713	35	1	1	0	0	0	0	0	0	0	0	NA	NA	NA	13	5	163	165	490	0	0	0	0	1	0	0	0.006	0
.	19.01.16-00.02.24-1-206714	181	26	26	5	0	5	575	18	18	0	0	NA	NA	NA	47	59	183	176	513	130	90	355	12	9	54	0.066	0.051	0.105
.	19.01.16-00.02.24-1-206715	118	11	11	4	0	4	557	9	9	0	0	NA	NA	NA	39	42	172	169	514	116	84	357	17	12	13	0.099	0.071	0.025
.	19.01.16-00.02.25-1-206716	148	11	11	4	0	3	560	10	10	0	0	NA	NA	NA	44	46	173	173	513	118	87	355	11	4	15	0.064	0.023	0.029
.	19.01.16-00.02.34-1-206721	110	9	9	1	0	1	549	7	7	0	0	NA	NA	NA	30	28	166	172	503	112	88	349	20	9	3	0.12	0.052	0.006
.	19.01.16-00.02.37-1-206725	295	26	26	2	0	1	590	25	25	0	0	NA	NA	NA	103	78	176	181	534	121	95	374	21	34	24	0.119	0.188	0.045
.	19.01.16-00.02.41-1-206726	87	3	3	0	0	0	544	2	2	0	0	NA	NA	NA	28	27	169	168	503	118	83	343	0	1	2	0	0.006	0.004
.	19.01.16-00.02.46-1-206727	118	5	5	1	0	0	550	4	4	0	0	NA	NA	NA	41	34	171	170	506	116	86	348	10	0	4	0.058	0	0.008
.	19.01.16-00.02.49-1-206728	37	1	1	0	0	0	0	0	0	0	0	NA	NA	NA	15	11	168	167	489	0	0	0	0	1	0	0	0.006	0
.	19.01.16-00.02.49-1-206729	94	8	8	2	0	1	541	7	7	0	0	NA	NA	NA	27	21	166	168	500	113	86	342	2	2	23	0.012	0.012	0.046
.	19.01.16-00.02.52-1-206730	123	11	11	1	0	0	576	10	10	0	0	NA	NA	NA	35	63	171	181	524	116	93	367	0	12	13	0	0.066	0.025
.	19.01.16-00.02.52-1-206731	66	2	2	2	0	2	402	1	1	0	0	NA	NA	NA	19	23	168	165	503	85	66	251	0	0	3	0	0	0.006
.	19.01.16-00.02.54-1-206732	36	1	1	0	0	0	0	0	0	0	0	NA	NA	NA	11	10	165	165	493	0	0	0	0	0	0	0	0	0
.	19.01.16-00.02.55-1-206733	95	18	18	3	0	2	542	13	13	0	0	NA	NA	NA	33	28	170	167	504	114	81	347	12	18	16	0.071	0.108	0.032
.	19.01.16-00.02.57-1-206734	32	1	1	0	0	0	0	0	0	0	0	NA	NA	NA	10	9	164	167	491	0	0	0	0	0	0	0	0	0
.	19.01.16-00.03.00-1-206735	119	10	10	2	0	2	550	8	8	0	0	NA	NA	NA	46	37	177	169	504	121	84	345	9	12	28	0.051	0.071	0.056
.	19.01.16-00.03.02-1-206736	116	6	6	2	0	1	554	5	5	0	0	NA	NA	NA	38	40	169	172	512	118	85	351	5	9	7	0.03	0.052	0.014
.	19.01.16-00.03.04-1-206737	181	17	17	3	0	3	582	14	14	0	0	NA	NA	NA	71	66	175	177	527	121	92	369	7	32	11	0.04	0.181	0.021
.	19.01.16-00.03.08-1-206740	120	7	7	4	0	3	548	5	5	0	0	NA	NA	NA	56	34	170	173	504	116	89	343	0	8	18	0	0.046	0.036
.	19.01.16-00.03.10-1-206743	153	28	28	11	0	5	571	27	27	0	0	NA	NA	NA	38	55	179	172	517	125	86	360	23	25	45	0.128	0.145	0.087
.	19.01.16-00.03.15-1-206748	86	3	3	1	0	1	540	2	2	0	0	NA	NA	NA	26	29	167	165	510	114	78	348	0	0	5	0	0	0.01
.	19.01.16-00.03.21-1-206770	35	1	1	0	0	0	0	0	0	0	0	NA	NA	NA	13	15	165	164	499	0	0	0	0	0	1	0	0	0.002
.	19.01.16-00.03.22-1-206775	189	20	20	4	0	3	574	15	15	0	0	NA	NA	NA	56	49	175	168	519	123	87	364	13	3	52	0.074	0.018	0.1
.	19.01.16-00.03.24-1-206776	65	3	3	0	0	0	539	1	1	0	0	NA	NA	NA	28	22	170	168	497	117	82	340	0	0	10	0	0	0.02
.	19.01.16-00.03.25-1-206777	239	34	34	14	0	11	590	32	32	0	0	NA	NA	NA	78	79	176	181	535	122	94	374	47	29	41	0.267	0.16	0.077
.	19.01.16-00.03.25-1-206779	119	10	10	2	0	2	553	8	8	0	0	NA	NA	NA	31	34	172	170	505	119	85	349	13	17	9	0.076	0.1	0.018
.	19.01.16-00.03.26-1-206780	180	11	11	1	0	1	566	10	10	0	0	NA	NA	NA	44	44	169	168	520	116	86	364	18	6	16	0.107	0.036	0.031
.	19.01.16-00.03.29-1-206784	266	34	34	12	0	9	580	32	32	0	0	NA	NA	NA	70	70	172	175	536	118	89	373	42	53	16	0.244	0.303	0.03
.	19.01.16-00.03.41-1-206788	229	34	34	9	0	9	582	31	31	0	0	NA	NA	NA	70	71	179	179	526	121	95	366	43	35	19	0.24	0.196	0.036
.	19.01.16-00.03.41-1-206789	61	2	2	0	0	0	534	1	1	0	0	NA	NA	NA	24	18	165	168	498	114	83	337	0	0	6	0	0	0.012
.	19.01.16-00.03.49-1-206790	322	26	26	10	0	7	605	22	22	0	0	NA	NA	NA	84	97	181	185	544	129	99	377	26	18	52	0.144	0.097	0.096
.	19.01.16-00.03.54-1-206791	64	4	4	0	0	0	539	3	3	0	0	NA	NA	NA	30	25	168	169	501	112	86	341	0	0	6	0	0	0.012
.	19.01.16-00.03.57-1-206792	33	1	1	0	0	0	0	0	0	0	0	NA	NA	NA	6	10	164	165	494	0	0	0	0	0	1	0	0	0.002
.	19.01.16-00.03.58-1-206793	167	16	16	6	0	6	557	13	13	0	0	NA	NA	NA	55	44	177	172	508	121	86	350	3	18	10	0.017	0.105	0.02
.	19.01.16-00.03.59-1-206794	35	1	1	0	0	0	0	0	0	0	0	NA	NA	NA	8	12	165	168	492	0	0	0	0	0	2	0	0	0.004
.	19.01.16-00.04.02-1-206795	65	5	5	2	0	2	544	4	4	0	0	NA	NA	NA	23	31	169	170	505	116	83	345	0	2	12	0	0.012	0.024
.	19.01.16-00.04.03-1-206796	64	4	4	1	0	1	539	3	3	0	0	NA	NA	NA	22	21	166	168	500	113	82	344	0	9	8	0	0.054	0.016
.	19.01.16-00.04.15-1-206807	33	1	1	0	0	0	0	0	0	0	0	NA	NA	NA	14	10	166	165	492	0	0	0	0	0	3	0	0	0.006
.	19.01.16-00.04.18-1-206825	62	2	2	0	0	0	553	1	1	0	0	NA	NA	NA	16	30	169	171	503	117	88	348	0	7	0	0	0.041	0
.	19.01.16-00.04.19-1-206828	224	30	30	7	0	7	576	29	29	0	0	NA	NA	NA	68	63	182	172	522	128	84	364	20	27	38	0.11	0.157	0.073
.	19.01.16-00.04.22-1-206833	217	22	22	6	0	4	576	20	20	0	0	NA	NA	NA	73	58	179	173	519	125	87	364	17	34	36	0.095	0.197	0.069
.	19.01.16-00.04.24-1-206834	33	1	1	0	0	0	0	0	0	0	0	NA	NA	NA	9	7	164	163	493	0	0	0	0	1	0	0	0.006	0
.	19.01.16-00.04.26-1-206836	88	4	4	0	0	0	556	2	2	0	0	NA	NA	NA	34	39	169	170	513	117	86	353	0	3	5	0	0.018	0.01
.	19.01.16-00.04.33-1-206840	36	1	1	0	0	0	0	0	0	0	0	NA	NA	NA	11	15	167	163	498	0	0	0	0	1	0	0	0.006	0
.	19.01.16-00.04.34-1-206841	125	4	4	1	0	0	563	3	3	0	0	NA	NA	NA	31	46	170	169	520	116	86	361	16	0	0	0.094	0	0
.	19.01.16-00.04.34-1-206842	320	33	33	6	0	6	602	29	29	0	0	NA	NA	NA	110	91	180	182	542	127	98	377	15	26	69	0.083	0.143	0.127
.	19.01.16-00.04.36-1-206846	93	9	9	1	0	0	549	8	8	0	0	NA	NA	NA	44	29	166	163	513	115	80	354	14	0	9	0.084	0	0.018
.	19.01.16-00.04.48-1-206847	35	1	1	0	0	0	0	0	0	0	0	NA	NA	NA	7	9	166	166	490	0	0	0	0	0	0	0	0	0
.	19.01.16-00.04.49-1-206848	93	10	10	4	0	3	543	9	9	0	0	NA	NA	NA	30	23	168	166	502	116	80	347	4	21	18	0.024	0.127	0.036
.	19.01.16-00.04.50-1-206849	32	1	1	0	0	0	0	0	0	0	0	NA	NA	NA	11	6	165	163	491	0	0	0	0	0	2	0	0	0.004
.	19.01.16-00.04.50-1-206850	232	41	41	10	0	8	581	36	36	0	0	NA	NA	NA	57	58	174	171	526	123	89	369	35	67	49	0.201	0.392	0.093
.	19.01.16-00.04.50-1-206851	120	7	7	1	0	1	552	6	6	0	0	NA	NA	NA	40	37	172	169	509	117	86	349	5	0	12	0.029	0	0.024
.	19.01.16-00.04.52-1-206852	33	1	1	1	0	1	0	0	0	0	0	NA	NA	NA	7	13	167	163	496	0	0	0	2	0	0	0.012	0	0
.	19.01.16-00.04.55-1-206853	145	12	12	4	0	2	564	9	9	0	0	NA	NA	NA	46	45	169	173	516	117	86	361	1	11	16	0.006	0.064	0.031
.	19.01.16-00.04.56-1-206854	31	1	1	0	0	0	0	0	0	0	0	NA	NA	NA	11	7	163	165	492	0	0	0	0	4	0	0	0.024	0
.	19.01.16-00.04.58-1-206855	172	14	14	4	0	4	566	11	11	0	0	NA	NA	NA	65	58	174	176	521	118	91	357	2	29	12	0.011	0.165	0.023
.	19.01.16-00.05.09-1-206856	126	12	12	4	0	4	563	10	10	0	0	NA	NA	NA	40	45	173	172	513	121	88	354	13	14	33	0.075	0.081	0.064
.	19.01.16-00.05.11-1-206859	117	5	5	1	0	1	565	4	4	0	0	NA	NA	NA	42	51	173	172	519	116	89	360	9	0	6	0.052	0	0.012
.	19.01.16-00.05.12-1-206861	145	18	18	2	0	2	557	17	17	0	0	NA	NA	NA	39	48	176	172	513	122	84	351	7	24	19	0.04	0.14	0.037
.	19.01.16-00.05.12-1-206862	116	11	11	3	0	3	569	9	9	0	0	NA	NA	NA	32	54	174	175	518	123	88	358	10	9	16	0.057	0.051	0.031
.	19.01.16-00.05.18-1-206885	152	23	23	6	0	5	551	20	20	0	0	NA	NA	NA	58	36	169	171	509	114	87	350	18	36	16	0.107	0.211	0.031
.	19.01.16-00.05.29-1-206896	239	46	46	11	0	10	580	42	42	0	0	NA	NA	NA	69	65	177	174	527	123	87	370	19	57	70	0.107	0.328	0.133
.	19.01.16-00.05.37-1-206902	214	16	16	4	0	4	575	13	13	0	0	NA	NA	NA	60	55	175	169	524	123	85	367	15	15	26	0.086	0.089	0.05
.	19.01.16-00.05.39-1-206903	60	2	2	0	0	0	201	1	1	0	0	NA	NA	NA	16	22	168	166	501	42	25	134	0	0	3	0	0	0.006
.	19.01.16-00.05.40-1-206904	180	35	35	8	0	7	571	31	31	0	0	NA	NA	NA	51	60	175	180	518	122	95	354	56	30	25	0.32	0.167	0.048
.	19.01.16-00.05.42-1-206905	59	2	2	0	0	0	547	1	1	0	0	NA	NA	NA	24	29	167	169	506	114	83	350	0	0	4	0	0	0.008
.	19.01.16-00.05.43-1-206906	201	20	20	7	0	3	577	18	18	0	0	NA	NA	NA	58	66	176	176	527	123	91	363	29	29	15	0.165	0.165	0.028
.	19.01.16-00.05.48-1-206907	180	17	17	6	0	4	556	15	15	0	0	NA	NA	NA	48	43	172	175	509	123	86	347	6	16	17	0.035	0.091	0.033
.	19.01.16-00.05.51-1-206908	232	19	19	7	0	4	613	16	16	0	0	NA	NA	NA	70	97	178	190	542	126	104	383	16	30	30	0.09	0.158	0.055
.	19.01.16-00.05.56-1-206909	156	12	12	3	0	2	565	11	11	0	0	NA	NA	NA	36	44	173	168	516	121	85	359	10	6	19	0.058	0.036	0.037
.	19.01.16-00.05.59-1-206910	93	5	5	0	0	0	538	4	4	0	0	NA	NA	NA	31	27	170	168	502	116	79	343	6	5	5	0.035	0.03	0.01
.	19.01.16-00.06.04-1-206911	151	12	12	3	0	2	575	11	11	0	0	NA	NA	NA	43	58	174	177	520	122	90	363	12	7	13	0.069	0.04	0.025
.	19.01.16-00.06.15-1-206923	205	34	34	9	0	5	572	33	33	0	0	NA	NA	NA	65	60	174	178	521	121	92	359	48	26	47	0.276	0.146	0.09
.	19.01.16-00.06.24-1-206946	58	3	3	1	0	1	546	2	2	0	0	NA	NA	NA	21	29	170	169	503	119	84	343	4	0	4	0.024	0	0.008
.	19.01.16-00.06.31-1-206951	148	10	10	0	0	0	558	8	8	0	0	NA	NA	NA	53	37	169	168	513	118	86	354	10	14	9	0.059	0.083	0.018
.	19.01.16-00.06.32-1-206952	32	1	1	0	0	0	0	0	0	0	0	NA	NA	NA	8	3	163	164	489	0	0	0	0	0	0	0	0	0
.	19.01.16-00.06.34-1-206953	92	5	5	1	0	1	545	3	3	0	0	NA	NA	NA	24	27	169	167	504	116	83	346	0	1	8	0	0.006	0.016
.	19.01.16-00.06.35-1-206954	115	8	8	3	0	3	544	6	6	0	0	NA	NA	NA	32	30	171	170	502	116	86	342	16	4	6	0.094	0.024	0.012
.	19.01.16-00.06.37-1-206958	89	6	6	2	0	1	552	5	5	0	0	NA	NA	NA	32	34	172	171	504	120	83	349	9	3	19	0.052	0.018	0.038
.	19.01.16-00.06.38-1-206959	230	19	19	9	0	9	577	17	17	0	0	NA	NA	NA	65	58	170	176	525	118	89	370	15	14	33	0.088	0.08	0.063
.	19.01.16-00.06.39-1-206960	115	6	6	1	0	1	545	4	4	0	0	NA	NA	NA	36	32	168	172	505	114	85	346	6	5	1	0.036	0.029	0.002
.	19.01.16-00.06.42-1-206961	89	6	6	1	0	0	533	5	5	0	0	NA	NA	NA	30	22	168	170	497	112	83	338	0	0	13	0	0	0.026
.	19.01.16-00.06.50-1-206962	63	2	2	0	0	0	349	1	1	0	0	NA	NA	NA	13	11	165	166	493	65	58	226	5	0	0	0.03	0	0
.	19.01.16-00.06.55-1-206965	144	7	7	3	0	3	560	5	5	0	0	NA	NA	NA	45	45	170	175	513	118	89	353	3	0	19	0.018	0	0.037
.	19.01.16-00.06.56-1-206966	144	17	17	6	0	3	555	15	15	0	0	NA	NA	NA	39	42	172	173	510	119	86	350	16	13	14	0.093	0.075	0.027
.	19.01.16-00.06.57-1-206967	231	33	33	9	0	7	577	28	28	0	0	NA	NA	NA	64	62	175	173	527	119	90	368	34	40	44	0.194	0.231	0.083
.	19.01.16-00.06.57-1-206968	115	6	6	2	0	2	554	5	5	0	0	NA	NA	NA	28	39	174	167	511	122	83	349	0	7	15	0	0.042	0.029
.	19.01.16-00.07.01-1-206969	118	4	4	1	0	1	555	3	3	0	0	NA	NA	NA	21	39	173	170	509	118	85	352	0	0	8	0	0	0.016
.	19.01.16-00.07.03-1-206970	65	2	2	1	0	1	531	1	1	0	0	NA	NA	NA	24	16	166	164	499	114	80	337	1	0	2	0.006	0	0.004
.	19.01.16-00.07.12-1-206973	140	5	5	0	0	0	572	4	4	0	0	NA	NA	NA	36	48	174	174	513	124	92	356	12	0	8	0.069	0	0.016
.	19.01.16-00.07.14-1-206976	118	5	5	3	0	3	570	4	4	0	0	NA	NA	NA	44	49	177	169	516	123	84	363	3	7	3	0.017	0.041	0.006
.	19.01.16-00.07.15-1-206979	63	6	6	0	0	0	397	5	5	0	0	NA	NA	NA	25	12	168	166	491	86	64	247	1	0	5	0.006	0	0.01
.	19.01.16-00.07.16-1-206981	181	32	32	5	0	4	575	26	26	0	0	NA	NA	NA	60	62	172	174	529	119	89	367	28	19	47	0.163	0.109	0.089
.	19.01.16-00.07.16-1-206983	33	1	1	1	0	1	0	0	0	0	0	NA	NA	NA	9	14	164	168	495	0	0	0	0	0	0	0	0	0
.	19.01.16-00.07.19-1-207001	117	4	4	1	0	1	543	3	3	0	0	NA	NA	NA	33	29	168	172	502	113	86	344	2	2	2	0.012	0.012	0.004
.	19.01.16-00.07.24-1-207008	121	5	5	0	0	0	558	3	3	0	0	NA	NA	NA	33	37	169	169	512	118	85	355	2	0	9	0.012	0	0.018
.	19.01.16-00.07.26-1-207010	94	4	4	2	0	2	545	3	3	0	0	NA	NA	NA	24	23	168	167	501	115	84	346	2	2	7	0.012	0.012	0.014
.	19.01.16-00.07.29-1-207014	115	8	8	1	0	1	544	7	7	0	0	NA	NA	NA	27	32	166	171	508	112	85	347	8	11	9	0.048	0.064	0.018
.	19.01.16-00.07.30-1-207015	121	8	8	1	0	1	553	7	7	0	0	NA	NA	NA	45	35	169	171	508	115	87	351	18	0	10	0.107	0	0.02
.	19.01.16-00.07.32-1-207016	154	21	21	6	0	3	563	20	20	0	0	NA	NA	NA	41	46	173	174	512	121	90	352	15	23	30	0.087	0.132	0.059
.	19.01.16-00.07.35-1-207017	264	37	37	8	0	7	580	30	30	0	0	NA	NA	NA	92	77	177	189	524	124	99	357	25	32	48	0.141	0.169	0.092
.	19.01.16-00.07.41-1-207021	213	20	20	5	0	4	574	17	17	0	0	NA	NA	NA	66	64	180	177	520	125	86	363	33	7	15	0.183	0.04	0.029
.	19.01.16-00.07.42-1-207022	241	18	18	7	0	7	589	16	16	0	0	NA	NA	NA	64	73	176	178	532	122	96	371	27	15	16	0.153	0.084	0.03
.	19.01.16-00.07.49-1-207023	35	1	1	0	0	0	0	0	0	0	0	NA	NA	NA	6	9	164	165	493	0	0	0	0	0	1	0	0	0.002
.	19.01.16-00.07.49-1-207024	87	4	4	1	0	1	548	2	2	0	0	NA	NA	NA	35	30	173	169	501	119	85	344	0	0	9	0	0	0.018
.	19.01.16-00.07.51-1-207025	207	20	20	5	0	5	569	18	18	0	0	NA	NA	NA	60	55	168	177	523	119	87	363	24	22	26	0.143	0.124	0.05
.	19.01.16-00.07.51-1-207026	143	21	21	7	0	6	556	17	17	0	0	NA	NA	NA	31	36	169	171	509	115	86	355	9	5	33	0.053	0.029	0.065
.	19.01.16-00.08.08-1-207029	37	1	1	0	0	0	0	0	0	0	0	NA	NA	NA	7	14	169	164	494	0	0	0	2	0	0	0.012	0	0
.	19.01.16-00.08.18-1-207058	266	24	24	8	0	7	595	19	19	0	0	NA	NA	NA	73	83	182	180	534	129	93	373	14	29	47	0.077	0.161	0.088
.	19.01.16-00.08.21-1-207062	29	1	1	0	0	0	0	0	0	0	0	NA	NA	NA	12	6	164	166	489	0	0	0	0	2	0	0	0.012	0
.	19.01.16-00.08.22-1-207063	299	18	18	5	0	5	606	16	16	0	0	NA	NA	NA	85	92	187	176	542	130	92	384	7	26	16	0.037	0.148	0.03
.	19.01.16-00.08.24-1-207064	216	13	13	1	0	1	567	11	11	0	0	NA	NA	NA	57	49	172	174	516	121	90	356	2	19	13	0.012	0.109	0.025
.	19.01.16-00.08.25-1-207065	180	26	26	6	0	5	576	22	22	0	0	NA	NA	NA	60	65	175	178	525	122	91	363	27	38	25	0.154	0.213	0.048
.	19.01.16-00.08.43-1-207073	121	8	8	1	0	1	549	6	6	0	0	NA	NA	NA	42	34	171	173	503	117	84	348	11	0	4	0.064	0	0.008
.	19.01.16-00.08.43-1-207074	60	2	2	0	0	0	544	1	1	0	0	NA	NA	NA	16	25	167	168	503	113	86	345	4	2	0	0.024	0.012	0
.	19.01.16-00.08.45-1-207075	120	4	4	0	0	0	556	2	2	0	0	NA	NA	NA	23	33	169	166	511	118	83	355	1	2	6	0.006	0.012	0.012
.	19.01.16-00.08.55-1-207076	62	2	2	0	0	0	100	1	1	0	0	NA	NA	NA	15	18	167	167	497	14	13	73	5	0	1	0.03	0	0.002
.	19.01.16-00.08.56-1-207077	32	1	1	0	0	0	0	0	0	0	0	NA	NA	NA	10	9	165	166	491	0	0	0	0	0	0	0	0	0
.	19.01.16-00.08.59-1-207078	111	7	7	4	0	3	543	6	6	0	0	NA	NA	NA	37	30	168	172	503	112	85	346	12	6	0	0.071	0.035	0
.	19.01.16-00.09.00-1-207079	37	1	1	1	0	1	0	0	0	0	0	NA	NA	NA	4	17	166	164	500	0	0	0	0	1	0	0	0.006	0
.	19.01.16-00.09.03-1-207080	56	2	2	1	0	1	544	1	1	0	0	NA	NA	NA	17	19	169	166	497	117	83	344	0	3	0	0	0.018	0
.	19.01.16-00.09.07-1-207081	86	4	4	1	0	0	548	3	3	0	0	NA	NA	NA	20	26	170	167	502	118	83	347	2	3	6	0.012	0.018	0.012
.	19.01.16-00.09.10-1-207083	192	10	10	1	0	1	570	9	9	0	0	NA	NA	NA	51	52	171	174	520	118	91	361	19	8	5	0.111	0.046	0.01
.	19.01.16-00.09.14-1-207088	177	8	8	3	0	2	574	7	7	0	0	NA	NA	NA	54	59	172	172	528	120	85	369	2	5	14	0.012	0.029	0.027
.	19.01.16-00.09.15-1-207091	66	2	2	0	0	0	538	1	1	0	0	NA	NA	NA	15	18	170	169	492	119	82	337	0	0	2	0	0	0.004
.	19.01.16-00.09.21-1-207112	151	6	6	5	0	3	555	5	5	0	0	NA	NA	NA	49	44	172	171	514	117	84	354	9	9	2	0.052	0.053	0.004
.	19.01.16-00.09.22-1-207116	148	15	15	4	0	4	557	14	14	0	0	NA	NA	NA	57	40	174	173	506	123	85	349	6	11	24	0.034	0.064	0.047
.	19.01.16-00.09.23-1-207117	33	1	1	1	0	1	0	0	0	0	0	NA	NA	NA	5	12	165	164	496	0	0	0	0	0	1	0	0	0.002
.	19.01.16-00.09.26-1-207125	173	16	16	5	0	5	559	15	15	0	0	NA	NA	NA	43	47	169	169	522	117	82	360	11	14	17	0.065	0.083	0.033
.	19.01.16-00.09.27-1-207129	34	1	1	0	0	0	0	0	0	0	0	NA	NA	NA	8	6	165	165	489	0	0	0	0	0	1	0	0	0.002
.	19.01.16-00.09.28-1-207130	148	7	7	3	0	3	553	5	5	0	0	NA	NA	NA	49	40	174	171	508	120	86	347	5	16	13	0.029	0.094	0.026
.	19.01.16-00.09.30-1-207132	35	1	1	1	0	1	0	0	0	0	0	NA	NA	NA	6	9	167	164	491	0	0	0	0	0	1	0	0	0.002
.	19.01.16-00.09.30-1-207133	31	1	1	0	0	0	0	0	0	0	0	NA	NA	NA	4	9	166	164	492	0	0	0	0	0	3	0	0	0.006
.	19.01.16-00.09.38-1-207137	149	6	6	1	0	1	558	5	5	0	0	NA	NA	NA	56	42	173	172	510	120	87	351	4	7	8	0.023	0.041	0.016
.	19.01.16-00.09.38-1-207138	63	3	3	0	0	0	498	2	2	0	0	NA	NA	NA	23	20	165	168	500	103	79	316	2	0	2	0.012	0	0.004
.	19.01.16-00.09.41-1-207139	95	6	6	0	0	0	561	4	4	0	0	NA	NA	NA	42	47	173	167	520	119	84	358	2	4	10	0.012	0.024	0.019
.	19.01.16-00.09.42-1-207140	184	9	9	4	0	3	565	7	7	0	0	NA	NA	NA	55	50	175	173	515	123	88	354	0	6	13	0	0.035	0.025
.	19.01.16-00.09.46-1-207141	208	34	34	15	0	9	571	30	30	0	0	NA	NA	NA	61	47	170	173	517	118	91	362	20	53	54	0.118	0.306	0.104
.	19.01.16-00.09.51-1-207142	55	3	3	0	0	0	537	2	2	0	0	NA	NA	NA	23	18	166	166	499	114	81	342	3	0	5	0.018	0	0.01
.	19.01.16-00.09.55-1-207143	301	19	19	6	0	5	597	15	15	0	0	NA	NA	NA	77	87	185	181	534	132	96	369	24	7	42	0.13	0.039	0.079
.	19.01.16-00.09.55-1-207144	34	1	1	1	0	1	0	0	0	0	0	NA	NA	NA	11	9	166	165	491	0	0	0	0	0	2	0	0	0.004
.	19.01.16-00.09.56-1-207145	36	1	1	0	0	0	0	0	0	0	0	NA	NA	NA	10	12	166	166	493	0	0	0	0	0	2	0	0	0.004
.	19.01.16-00.09.58-1-207146	174	24	24	5	0	4	560	20	20	0	0	NA	NA	NA	55	47	174	176	510	117	89	354	32	21	21	0.184	0.119	0.041
.	19.01.16-00.09.59-1-207147	63	2	2	0	0	0	534	1	1	0	0	NA	NA	NA	23	16	168	163	498	112	79	343	0	0	9	0	0	0.018
.	19.01.16-00.09.59-1-207148	275	16	16	5	0	4	582	15	15	0	0	NA	NA	NA	79	75	179	177	532	123	91	368	6	15	21	0.034	0.085	0.039
.	19.01.16-00.10.00-1-207149	86	4	4	1	0	1	543	3	3	0	0	NA	NA	NA	32	27	172	166	502	120	79	344	0	6	9	0	0.036	0.018
.	19.01.16-00.10.03-1-207154	33	1	1	0	0	0	0	0	0	0	0	NA	NA	NA	7	7	164	164	492	0	0	0	0	0	2	0	0	0.004
.	19.01.16-00.10.05-1-207155	92	6	6	2	0	2	560	5	5	0	0	NA	NA	NA	29	47	168	172	520	114	84	362	1	7	10	0.006	0.041	0.019
.	19.01.16-00.10.06-1-207156	59	3	3	0	0	0	539	2	2	0	0	NA	NA	NA	29	26	165	168	506	112	81	346	0	3	5	0	0.018	0.01
.	19.01.16-00.10.14-1-207162	115	5	5	1	0	1	541	4	4	0	0	NA	NA	NA	38	25	170	167	501	115	84	342	4	4	13	0.024	0.024	0.026
.	19.01.16-00.10.17-1-207174	291	54	54	10	0	6	596	49	49	0	0	NA	NA	NA	77	83	178	174	544	124	91	381	51	57	53	0.287	0.328	0.097
.	19.01.16-00.10.19-1-207192	210	26	26	9	0	9	574	23	23	0	0	NA	NA	NA	59	55	172	171	525	121	87	366	10	42	28	0.058	0.246	0.053
.	19.01.16-00.10.23-1-207199	66	2	2	0	0	0	535	1	1	0	0	NA	NA	NA	17	17	166	169	495	111	82	342	0	0	1	0	0	0.002
.	19.01.16-00.10.30-1-207204	128	9	9	1	0	1	563	6	6	0	0	NA	NA	NA	42	47	171	169	520	120	84	359	10	5	7	0.058	0.03	0.013
.	19.01.16-00.10.32-1-207205	31	1	1	0	0	0	0	0	0	0	0	NA	NA	NA	9	10	163	165	495	0	0	0	0	0	0	0	0	0
.	19.01.16-00.10.34-1-207206	142	20	20	6	0	4	566	17	17	0	0	NA	NA	NA	40	48	172	178	511	119	92	355	16	19	24	0.093	0.107	0.047
.	19.01.16-00.10.35-1-207210	56	2	2	0	0	0	0	1	1	0	0	NA	NA	NA	18	17	167	167	496	0	0	0	0	1	3	0	0.006	0.006
.	19.01.16-00.10.35-1-207211	33	1	1	1	0	1	0	0	0	0	0	NA	NA	NA	9	6	163	165	491	0	0	0	0	1	0	0	0.006	0
.	19.01.16-00.10.37-1-207214	95	7	7	0	0	0	537	6	6	0	0	NA	NA	NA	38	25	170	168	500	115	84	338	6	4	4	0.035	0.024	0.008
.	19.01.16-00.10.37-1-207215	91	6	6	4	0	3	549	5	5	0	0	NA	NA	NA	23	27	167	168	505	116	83	350	1	4	8	0.006	0.024	0.016
.	19.01.16-00.10.37-1-207216	122	6	6	2	0	2	566	5	5	0	0	NA	NA	NA	43	48	173	170	518	119	86	361	5	0	9	0.029	0	0.017
.	19.01.16-00.10.40-1-207217	95	4	4	0	0	0	556	3	3	0	0	NA	NA	NA	21	41	171	175	508	117	85	354	1	0	10	0.006	0	0.02
.	19.01.16-00.10.53-1-207218	96	4	4	2	0	2	544	3	3	0	0	NA	NA	NA	20	24	168	167	502	115	83	346	1	0	6	0.006	0	0.012
.	19.01.16-00.10.54-1-207219	148	24	24	8	0	7	556	23	23	0	0	NA	NA	NA	42	36	175	168	506	123	84	349	14	28	30	0.08	0.167	0.059
.	19.01.16-00.10.55-1-207220	146	10	10	1	0	1	553	9	9	0	0	NA	NA	NA	41	38	167	168	516	112	85	356	9	7	12	0.054	0.042	0.023
.	19.01.16-00.10.56-1-207221	182	22	22	5	0	4	574	21	21	0	0	NA	NA	NA	42	55	176	174	518	124	90	360	28	9	25	0.159	0.052	0.048
.	19.01.16-00.10.57-1-207222	142	12	12	6	0	3	555	10	10	0	0	NA	NA	NA	45	37	170	169	511	117	85	353	37	8	15	0.218	0.047	0.029
.	19.01.16-00.11.00-1-207223	260	49	49	12	0	10	602	45	45	0	0	NA	NA	NA	64	87	181	180	539	126	95	381	43	50	59	0.238	0.278	0.109
.	19.01.16-00.11.07-1-207224	65	5	5	0	0	0	541	4	4	0	0	NA	NA	NA	31	28	168	169	504	113	82	346	0	2	4	0	0.012	0.008
.	19.01.16-00.11.08-1-207225	38	1	1	0	0	0	0	0	0	0	0	NA	NA	NA	8	10	166	166	491	0	0	0	0	0	3	0	0	0.006
.	19.01.16-00.11.12-1-207229	34	1	1	0	0	0	0	0	0	0	0	NA	NA	NA	8	8	163	165	493	0	0	0	0	0	1	0	0	0.002
.	19.01.16-00.11.15-1-207233	147	8	8	1	0	1	564	5	5	0	0	NA	NA	NA	45	50	172	174	517	119	89	356	22	3	7	0.128	0.017	0.014
.	19.01.16-00.11.20-1-207253	206	49	49	10	0	7	583	39	39	0	0	NA	NA	NA	62	68	179	177	525	127	91	365	57	38	49	0.318	0.215	0.093
.	19.01.16-00.11.22-1-207256	276	27	27	8	0	5	611	22	22	0	0	NA	NA	NA	80	100	185	186	542	131	98	382	50	36	27	0.27	0.194	0.05
.	19.01.16-00.11.24-1-207257	146	7	7	2	0	1	553	6	6	0	0	NA	NA	NA	51	38	170	177	504	116	92	345	10	2	7	0.059	0.011	0.014
.	19.01.16-00.11.27-1-207264	151	11	11	4	0	3	568	9	9	0	0	NA	NA	NA	52	50	177	173	513	122	92	354	18	9	15	0.102	0.052	0.029
.	19.01.16-00.11.29-1-207267	59	2	2	1	0	1	150	1	1	0	0	NA	NA	NA	11	9	163	165	494	28	25	97	0	3	0	0	0.018	0
.	19.01.16-00.11.37-1-207271	64	3	3	0	0	0	538	2	2	0	0	NA	NA	NA	25	19	167	167	498	112	83	343	2	0	1	0.012	0	0.002
.	19.01.16-00.11.37-1-207272	122	6	6	1	0	1	555	5	5	0	0	NA	NA	NA	34	40	175	171	507	121	84	350	0	2	18	0	0.012	0.036
.	19.01.16-00.11.39-1-207273	125	4	4	0	0	0	558	3	3	0	0	NA	NA	NA	46	41	172	169	513	118	87	353	6	11	2	0.035	0.065	0.004
.	19.01.16-00.11.43-1-207274	32	1	1	0	0	0	0	0	0	0	0	NA	NA	NA	10	10	163	163	497	0	0	0	0	0	2	0	0	0.004
.	19.01.16-00.11.45-1-207275	93	6	6	0	0	0	535	4	4	0	0	NA	NA	NA	24	20	170	168	495	117	81	337	14	3	1	0.082	0.018	0.002
.	19.01.16-00.11.51-1-207276	65	2	2	1	0	1	249	1	1	0	0	NA	NA	NA	21	19	168	169	495	54	38	157	0	6	3	0	0.036	0.006
.	19.01.16-00.11.52-1-207279	353	44	44	9	0	6	629	40	40	0	0	NA	NA	NA	86	118	186	187	558	135	100	394	14	44	80	0.075	0.235	0.143
.	19.01.16-00.11.55-1-207280	91	5	5	0	0	0	550	4	4	0	0	NA	NA	NA	25	34	169	168	510	117	82	351	11	0	6	0.065	0	0.012
.	19.01.16-00.11.57-1-207281	84	5	5	1	0	1	534	4	4	0	0	NA	NA	NA	25	19	165	164	503	114	77	343	0	5	6	0	0.03	0.012
.	19.01.16-00.12.02-1-207282	59	2	2	0	0	0	0	1	1	0	0	NA	NA	NA	24	9	166	165	491	0	0	0	0	0	2	0	0	0.004
.	19.01.16-00.12.04-1-207283	235	24	24	6	0	6	577	23	23	0	0	NA	NA	NA	59	63	174	173	529	122	87	368	12	22	27	0.069	0.127	0.051
.	19.01.16-00.12.06-1-207284	59	2	2	1	0	1	540	1	1	0	0	NA	NA	NA	26	25	169	169	500	113	80	347	0	1	1	0	0.006	0.002
.	19.01.16-00.12.09-1-207286	150	19	19	5	0	4	560	18	18	0	0	NA	NA	NA	50	42	167	173	515	117	87	356	16	28	27	0.096	0.162	0.052
.	19.01.16-00.12.10-1-207287	64	3	3	0	0	0	541	2	2	0	0	NA	NA	NA	21	26	166	171	502	112	84	345	5	3	0	0.03	0.018	0
.	19.01.16-00.12.13-1-207292	142	6	6	1	0	1	558	5	5	0	0	NA	NA	NA	56	44	168	167	522	116	82	360	0	0	17	0	0	0.033
.	19.01.16-00.12.14-1-207293	64	3	3	1	0	1	532	2	2	0	0	NA	NA	NA	24	18	164	167	500	110	80	342	1	3	1	0.006	0.018	0.002
.	19.01.16-00.12.18-1-207317	33	1	1	1	0	1	0	0	0	0	0	NA	NA	NA	6	8	165	166	490	0	0	0	0	0	0	0	0	0
.	19.01.16-00.12.21-1-207325	88	3	3	1	0	1	540	2	2	0	0	NA	NA	NA	24	26	171	163	505	119	78	343	0	0	3	0	0	0.006
.	19.01.16-00.12.23-1-207326	286	51	51	21	0	17	587	45	45	0	0	NA	NA	NA	75	72	178	178	529	125	93	369	38	34	71	0.213	0.191	0.134
.	19.01.16-00.12.27-1-207329	115	8	8	0	0	0	543	7	7	0	0	NA	NA	NA	41	28	167	168	506	116	83	344	4	0	9	0.024	0	0.018
.	19.01.16-00.12.28-1-207331	87	9	9	3	0	2	545	8	8	0	0	NA	NA	NA	27	31	166	172	506	112	86	347	18	2	6	0.108	0.012	0.012
.	19.01.16-00.12.32-1-207333	61	2	2	0	0	0	201	1	1	0	0	NA	NA	NA	13	15	166	167	495	39	32	130	0	0	1	0	0	0.002
.	19.01.16-00.12.36-1-207337	145	7	7	3	0	2	559	6	6	0	0	NA	NA	NA	50	42	175	170	510	120	84	355	12	1	8	0.069	0.006	0.016
.	19.01.16-00.12.41-1-207338	31	1	1	0	0	0	0	0	0	0	0	NA	NA	NA	8	8	164	165	492	0	0	0	0	0	0	0	0	0
.	19.01.16-00.12.42-1-207339	32	1	1	0	0	0	0	0	0	0	0	NA	NA	NA	10	13	167	167	492	0	0	0	0	0	3	0	0	0.006
.	19.01.16-00.12.42-1-207340	38	1	1	0	0	0	0	0	0	0	0	NA	NA	NA	9	8	164	165	492	0	0	0	0	4	0	0	0.024	0
.	19.01.16-00.12.44-1-207341	178	29	29	9	0	6	571	26	26	0	0	NA	NA	NA	54	59	171	172	529	118	85	368	24	41	36	0.14	0.238	0.068
.	19.01.16-00.12.46-1-207342	350	56	56	17	0	13	599	48	48	0	0	NA	NA	NA	102	87	179	186	535	123	102	374	48	78	66	0.268	0.419	0.123
.	19.01.16-00.12.47-1-207343	210	12	12	4	0	3	561	10	10	0	0	NA	NA	NA	64	50	172	173	518	118	87	356	0	17	11	0	0.098	0.021
.	19.01.16-00.12.49-1-207344	147	8	8	2	0	2	563	5	5	0	0	NA	NA	NA	40	44	170	172	515	117	88	358	4	13	7	0.024	0.076	0.014
.	19.01.16-00.12.52-1-207345	175	14	14	5	0	4	577	13	13	0	0	NA	NA	NA	43	62	179	172	524	125	87	365	10	18	14	0.056	0.105	0.027
.	19.01.16-00.12.54-1-207346	115	7	7	0	0	0	566	6	6	0	0	NA	NA	NA	25	53	178	171	517	122	85	359	11	0	18	0.062	0	0.035
.	19.01.16-00.12.54-1-207347	65	2	2	1	0	1	546	1	1	0	0	NA	NA	NA	17	22	166	169	500	113	86	347	3	0	2	0.018	0	0.004
.	19.01.16-00.13.08-1-207350	215	34	34	8	0	6	575	33	33	0	0	NA	NA	NA	45	59	173	174	525	121	91	363	20	32	51	0.116	0.184	0.097
.	19.01.16-00.13.13-1-207355	32	1	1	1	0	1	0	0	0	0	0	NA	NA	NA	8	9	165	164	493	0	0	0	0	0	3	0	0	0.006
.	19.01.16-00.13.13-1-207356	94	5	5	1	0	1	545	4	4	0	0	NA	NA	NA	32	36	169	176	504	114	90	341	13	2	2	0.077	0.011	0.004
.	19.01.16-00.13.15-1-207360	60	3	3	0	0	0	542	2	2	0	0	NA	NA	NA	15	22	168	165	502	116	82	344	0	0	12	0	0	0.024
.	19.01.16-00.13.19-1-207379	89	5	5	1	0	1	549	3	3	0	0	NA	NA	NA	17	29	169	170	503	116	84	349	8	2	2	0.047	0.012	0.004
.	19.01.16-00.13.21-1-207382	169	25	25	4	0	3	566	20	20	0	0	NA	NA	NA	40	55	178	169	521	123	83	360	26	27	33	0.146	0.16	0.063
.	19.01.16-00.13.30-1-207391	60	2	2	0	0	0	539	1	1	0	0	NA	NA	NA	28	16	167	166	496	116	83	340	0	5	0	0	0.03	0
.	19.01.16-00.13.31-1-207392	118	4	4	1	0	1	554	2	2	0	0	NA	NA	NA	51	37	169	172	509	118	88	348	0	5	5	0	0.029	0.01
.	19.01.16-00.13.32-1-207393	90	6	6	2	0	2	547	5	5	0	0	NA	NA	NA	25	36	167	169	513	114	85	348	4	5	6	0.024	0.03	0.012
.	19.01.16-00.13.34-1-207394	58	3	3	1	0	0	542	2	2	0	0	NA	NA	NA	19	25	167	168	503	112	83	347	0	3	7	0	0.018	0.014
.	19.01.16-00.13.35-1-207398	179	19	19	6	0	5	566	15	15	0	0	NA	NA	NA	48	53	169	178	519	116	89	361	20	3	35	0.118	0.017	0.067
.	19.01.16-00.13.44-1-207399	34	1	1	0	0	0	0	0	0	0	0	NA	NA	NA	8	7	165	165	490	0	0	0	0	0	2	0	0	0.004
.	19.01.16-00.13.46-1-207400	157	8	8	1	0	1	564	7	7	0	0	NA	NA	NA	53	44	172	175	510	120	90	354	5	6	8	0.029	0.034	0.016
.	19.01.16-00.13.47-1-207401	145	10	10	2	0	2	556	7	7	0	0	NA	NA	NA	45	43	168	174	514	116	86	354	2	13	12	0.012	0.075	0.023
.	19.01.16-00.13.49-1-207402	147	6	6	1	0	1	564	5	5	0	0	NA	NA	NA	47	46	167	172	520	115	85	364	0	6	11	0	0.035	0.021
.	19.01.16-00.13.50-1-207403	62	3	3	2	0	2	532	2	2	0	0	NA	NA	NA	31	19	168	164	500	113	80	339	3	0	10	0.018	0	0.02
.	19.01.16-00.14.00-1-207404	31	1	1	0	0	0	0	0	0	0	0	NA	NA	NA	10	8	163	164	494	0	0	0	0	0	0	0	0	0
.	19.01.16-00.14.00-1-207405	90	5	5	0	0	0	543	3	3	0	0	NA	NA	NA	37	28	168	169	504	115	84	344	0	0	14	0	0	0.028
.	19.01.16-00.14.02-1-207406	32	1	1	0	0	0	0	0	0	0	0	NA	NA	NA	6	15	166	165	497	0	0	0	0	0	0	0	0	0
.	19.01.16-00.14.03-1-207407	258	21	21	6	0	4	584	19	19	0	0	NA	NA	NA	84	70	175	181	527	121	94	369	14	30	30	0.08	0.166	0.057
.	19.01.16-00.14.05-1-207408	205	14	14	6	0	5	586	13	13	0	0	NA	NA	NA	74	74	184	180	523	130	96	360	17	7	20	0.092	0.039	0.038
.	19.01.16-00.14.05-1-207409	30	1	1	0	0	0	0	0	0	0	0	NA	NA	NA	10	8	166	163	492	0	0	0	1	0	0	0.006	0	0
.	19.01.16-00.14.08-1-207410	187	11	11	4	0	2	567	9	9	0	0	NA	NA	NA	70	61	174	175	525	121	88	358	9	10	38	0.052	0.057	0.072
.	19.01.16-00.14.08-1-207411	62	3	3	1	0	1	548	2	2	0	0	NA	NA	NA	26	32	173	168	504	119	82	347	0	5	4	0	0.03	0.008
.	19.01.16-00.14.09-1-207412	35	1	1	0	0	0	0	0	0	0	0	NA	NA	NA	10	6	164	167	488	0	0	0	0	1	0	0	0.006	0
.	19.01.16-00.14.11-1-207415	213	40	40	17	0	11	575	38	38	0	0	NA	NA	NA	77	57	176	177	517	123	90	362	37	19	65	0.21	0.107	0.126
.	19.01.16-00.14.11-1-207417	38	1	1	0	0	0	0	0	0	0	0	NA	NA	NA	6	8	163	164	494	0	0	0	2	0	0	0.012	0	0
.	19.01.16-00.14.12-1-207418	57	2	2	1	0	1	537	1	1	0	0	NA	NA	NA	28	22	166	166	503	112	79	346	3	0	0	0.018	0	0
.	19.01.16-00.14.14-1-207422	86	4	4	0	0	0	551	3	3	0	0	NA	NA	NA	30	31	172	171	501	122	86	343	0	6	5	0	0.035	0.01
.	19.01.16-00.14.17-1-207425	92	5	5	1	0	1	534	3	3	0	0	NA	NA	NA	36	23	169	166	501	115	80	339	1	6	8	0.006	0.036	0.016
.	19.01.16-00.14.22-1-207451	115	11	11	4	0	3	547	8	8	0	0	NA	NA	NA	25	34	169	172	506	113	85	349	7	4	18	0.041	0.023	0.036
.	19.01.16-00.14.25-1-207452	30	1	1	0	0	0	0	0	0	0	0	NA	NA	NA	14	12	165	167	493	0	0	0	0	0	1	0	0	0.002
.	19.01.16-00.14.27-1-207455	119	8	8	1	0	1	563	7	7	0	0	NA	NA	NA	42	51	177	173	514	121	89	353	7	2	4	0.04	0.012	0.008
.	19.01.16-00.14.30-1-207458	119	8	8	0	0	0	553	7	7	0	0	NA	NA	NA	41	38	166	168	517	113	83	357	4	0	18	0.024	0	0.035
.	19.01.16-00.14.32-1-207459	32	1	1	0	0	0	0	0	0	0	0	NA	NA	NA	8	10	166	164	493	0	0	0	0	0	1	0	0	0.002
.	19.01.16-00.14.36-1-207463	149	11	11	4	0	2	559	10	10	0	0	NA	NA	NA	46	44	167	174	516	116	87	356	8	13	13	0.048	0.075	0.025
.	19.01.16-00.14.36-1-207464	272	13	13	3	0	2	599	12	12	0	0	NA	NA	NA	66	82	181	179	535	124	96	379	11	10	18	0.061	0.056	0.034
.	19.01.16-00.14.36-1-207465	63	2	2	0	0	0	349	1	1	0	0	NA	NA	NA	18	24	166	171	500	78	54	217	0	0	5	0	0	0.01
.	19.01.16-00.14.42-1-207466	149	14	14	6	0	4	564	13	13	0	0	NA	NA	NA	57	52	173	174	518	117	86	361	20	23	16	0.116	0.132	0.031
.	19.01.16-00.14.44-1-207467	67	3	3	1	0	1	541	2	2	0	0	NA	NA	NA	20	28	169	171	501	116	82	343	0	2	6	0	0.012	0.012
.	19.01.16-00.14.48-1-207468	87	9	9	2	0	2	548	8	8	0	0	NA	NA	NA	24	35	167	174	507	113	85	350	6	6	6	0.036	0.034	0.012
.	19.01.16-00.14.49-1-207469	63	3	3	1	0	1	541	2	2	0	0	NA	NA	NA	31	28	170	167	504	117	81	343	0	9	2	0	0.054	0.004
.	19.01.16-00.14.50-1-207470	59	2	2	0	0	0	100	1	1	0	0	NA	NA	NA	20	12	164	169	492	28	15	57	0	0	2	0	0	0.004
.	19.01.16-00.14.58-1-207471	91	3	3	0	0	0	532	2	2	0	0	NA	NA	NA	46	25	169	170	499	117	83	332	0	0	8	0	0	0.016
.	19.01.16-00.14.58-1-207472	34	1	1	1	0	1	0	0	0	0	0	NA	NA	NA	9	14	165	166	496	0	0	0	0	10	0	0	0.06	0
.	19.01.16-00.14.59-1-207473	120	9	9	1	0	1	558	8	8	0	0	NA	NA	NA	42	42	167	169	519	115	85	358	0	7	17	0	0.041	0.033
.	19.01.16-00.15.01-1-207474	122	8	8	2	0	1	563	7	7	0	0	NA	NA	NA	41	46	169	176	514	115	91	357	1	8	12	0.006	0.045	0.023
.	19.01.16-00.15.02-1-207475	89	3	3	2	0	2	539	1	1	0	0	NA	NA	NA	27	23	167	167	502	116	81	342	4	0	1	0.024	0	0.002
.	19.01.16-00.15.04-1-207476	265	17	17	2	0	2	589	15	15	0	0	NA	NA	NA	82	75	186	179	523	132	91	366	13	16	26	0.07	0.089	0.05
.	19.01.16-00.15.06-1-207477	200	16	16	5	0	3	595	15	15	0	0	NA	NA	NA	61	75	179	176	533	128	89	378	11	28	26	0.061	0.159	0.049
.	19.01.16-00.15.12-1-207481	31	1	1	0	0	0	0	0	0	0	0	NA	NA	NA	7	16	163	169	497	0	0	0	0	0	0	0	0	0
.	19.01.16-00.15.13-1-207483	58	2	2	0	0	0	542	1	1	0	0	NA	NA	NA	28	29	165	166	511	112	82	348	0	4	1	0	0.024	0.002
.	19.01.16-00.15.13-1-207484	125	13	13	3	0	3	553	11	11	0	0	NA	NA	NA	43	44	181	169	507	126	82	345	3	19	20	0.017	0.112	0.039
.	19.01.16-00.15.15-1-207487	285	45	45	13	0	9	595	41	41	0	0	NA	NA	NA	71	82	179	176	540	126	92	377	34	56	50	0.19	0.318	0.093
.	19.01.16-00.15.16-1-207489	33	1	1	1	0	1	0	0	0	0	0	NA	NA	NA	8	11	166	164	494	0	0	0	0	0	0	0	0	0
.	19.01.16-00.15.18-1-207507	88	5	5	1	0	1	552	4	4	0	0	NA	NA	NA	36	36	169	170	510	115	85	352	5	9	1	0.03	0.053	0.002
.	19.01.16-00.15.21-1-207511	92	3	3	1	0	1	537	2	2	0	0	NA	NA	NA	33	25	169	170	499	113	85	339	1	0	9	0.006	0	0.018
.	19.01.16-00.15.22-1-207512	66	3	3	1	0	1	538	2	2	0	0	NA	NA	NA	23	18	168	167	496	114	81	343	2	4	0	0.012	0.024	0
.	19.01.16-00.15.25-1-207514	37	1	1	0	0	0	0	0	0	0	0	NA	NA	NA	16	20	168	166	499	0	0	0	1	0	0	0.006	0	0
.	19.01.16-00.15.29-1-207522	147	21	21	6	0	5	558	20	20	0	0	NA	NA	NA	51	50	170	176	517	117	89	352	12	14	45	0.071	0.08	0.087
.	19.01.16-00.15.34-1-207523	59	2	2	0	0	0	150	1	1	0	0	NA	NA	NA	10	14	167	168	492	35	22	93	0	0	2	0	0	0.004
.	19.01.16-00.15.35-1-207527	98	7	7	2	0	2	541	6	6	0	0	NA	NA	NA	17	18	165	167	499	114	83	344	1	5	11	0.006	0.03	0.022
.	19.01.16-00.15.36-1-207528	238	9	9	0	0	0	572	8	8	0	0	NA	NA	NA	89	62	172	172	531	115	89	368	8	8	10	0.047	0.047	0.019
.	19.01.16-00.15.37-1-207531	120	5	5	2	0	2	556	4	4	0	0	NA	NA	NA	30	36	173	171	505	122	85	349	3	11	3	0.017	0.064	0.006
.	19.01.16-00.15.40-1-207532	86	6	6	3	0	2	542	5	5	0	0	NA	NA	NA	35	27	167	166	507	113	82	347	12	2	7	0.072	0.012	0.014
.	19.01.16-00.15.41-1-207533	60	2	2	1	0	1	297	1	1	0	0	NA	NA	NA	24	16	165	166	498	64	47	186	0	3	2	0	0.018	0.004
.	19.01.16-00.15.43-1-207534	31	1	1	0	0	0	0	0	0	0	0	NA	NA	NA	6	11	165	164	495	0	0	0	0	0	0	0	0	0
.	19.01.16-00.15.45-1-207535	142	6	6	1	0	1	552	5	5	0	0	NA	NA	NA	50	36	171	169	509	116	89	347	0	4	8	0	0.024	0.016
.	19.01.16-00.15.53-1-207536	61	3	3	0	0	0	544	2	2	0	0	NA	NA	NA	31	35	172	171	505	117	83	344	0	0	6	0	0	0.012
.	19.01.16-00.15.53-1-207537	259	30	30	10	0	8	583	28	28	0	0	NA	NA	NA	68	67	173	180	527	121	92	370	19	38	29	0.11	0.211	0.055
.	19.01.16-00.15.55-1-207538	30	1	1	0	0	0	0	0	0	0	0	NA	NA	NA	10	7	163	164	493	0	0	0	0	0	1	0	0	0.002
.	19.01.16-00.15.57-1-207539	90	5	5	1	0	1	542	4	4	0	0	NA	NA	NA	27	28	168	166	507	115	81	346	5	0	3	0.03	0	0.006
.	19.01.16-00.15.57-1-207540	151	9	9	1	0	1	557	8	8	0	0	NA	NA	NA	55	42	167	173	515	114	88	355	14	4	8	0.084	0.023	0.016
.	19.01.16-00.15.58-1-207541	35	1	1	0	0	0	0	0	0	0	0	NA	NA	NA	5	10	165	165	493	0	0	0	0	0	0	0	0	0
.	19.01.16-00.16.00-1-207542	66	3	3	1	0	1	538	2	2	0	0	NA	NA	NA	29	27	167	170	503	112	82	344	4	2	1	0.024	0.012	0.002
.	19.01.16-00.16.02-1-207543	150	29	29	9	0	7	562	28	28	0	0	NA	NA	NA	43	50	177	169	517	123	81	358	16	26	33	0.09	0.154	0.064
.	19.01.16-00.16.02-1-207544	359	38	38	6	0	6	603	36	36	0	0	NA	NA	NA	106	93	180	184	542	124	98	381	37	42	32	0.206	0.228	0.059
.	19.01.16-00.16.09-1-207545	175	32	32	8	0	7	576	28	28	0	0	NA	NA	NA	53	68	171	178	532	114	91	371	19	19	58	0.111	0.107	0.109
.	19.01.16-00.16.13-1-207550	35	1	1	0	0	0	0	0	0	0	0	NA	NA	NA	13	8	165	163	493	0	0	0	0	0	2	0	0	0.004
.	19.01.16-00.16.15-1-207553	62	3	3	0	0	0	397	1	1	0	0	NA	NA	NA	27	16	163	165	501	82	60	255	0	0	7	0	0	0.014
.	19.01.16-00.16.16-1-207554	117	7	7	4	0	3	551	6	6	0	0	NA	NA	NA	46	35	172	173	503	122	88	341	11	9	8	0.064	0.052	0.016
.	19.01.16-00.16.21-1-207582	123	9	9	0	0	0	559	7	7	0	0	NA	NA	NA	34	35	173	165	510	121	82	356	7	13	6	0.04	0.079	0.012
.	19.01.16-00.16.26-1-207584	325	20	20	6	0	5	599	19	19	0	0	NA	NA	NA	91	86	184	180	535	130	95	374	26	23	29	0.141	0.128	0.054
.	19.01.16-00.16.28-1-207587	180	23	23	5	0	5	567	20	20	0	0	NA	NA	NA	62	52	170	170	525	115	86	366	5	21	56	0.029	0.124	0.107
.	19.01.16-00.16.35-1-207592	61	2	2	0	0	0	403	1	1	0	0	NA	NA	NA	15	14	165	168	494	89	62	252	0	0	9	0	0	0.018
.	19.01.16-00.16.40-1-207593	88	5	5	2	0	1	551	4	4	0	0	NA	NA	NA	31	40	168	175	510	116	84	351	0	13	4	0	0.074	0.008
.	19.01.16-00.16.41-1-207594	124	7	7	2	0	2	554	6	6	0	0	NA	NA	NA	44	43	167	174	515	112	88	354	6	0	32	0.036	0	0.062
.	19.01.16-00.16.44-1-207595	33	1	1	0	0	0	0	0	0	0	0	NA	NA	NA	8	13	165	167	494	0	0	0	0	0	3	0	0	0.006
.	19.01.16-00.16.47-1-207596	93	3	3	2	0	1	540	1	1	0	0	NA	NA	NA	44	29	169	170	503	115	81	344	5	8	0	0.03	0.047	0
.	19.01.16-00.16.47-1-207597	178	16	16	4	0	3	563	14	14	0	0	NA	NA	NA	52	50	173	169	521	122	84	357	3	19	14	0.017	0.112	0.027
.	19.01.16-00.16.56-1-207600	209	23	23	4	0	4	582	19	19	0	0	NA	NA	NA	55	71	175	175	534	120	92	370	27	8	39	0.154	0.046	0.073
.	19.01.16-00.16.58-1-207601	92	7	7	0	0	0	541	4	4	0	0	NA	NA	NA	36	27	168	171	501	117	82	342	0	4	8	0	0.023	0.016
.	19.01.16-00.17.01-1-207602	30	1	1	0	0	0	0	0	0	0	0	NA	NA	NA	18	7	166	164	490	0	0	0	0	0	0	0	0	0
.	19.01.16-00.17.03-1-207603	61	3	3	2	0	2	453	2	2	0	0	NA	NA	NA	18	25	167	170	501	96	72	285	0	0	5	0	0	0.01
.	19.01.16-00.17.04-1-207604	185	16	16	3	0	3	569	15	15	0	0	NA	NA	NA	68	53	173	174	519	120	87	362	14	24	16	0.081	0.138	0.031
.	19.01.16-00.17.04-1-207605	150	12	12	0	0	0	548	8	8	0	0	NA	NA	NA	52	38	172	174	505	117	86	345	4	11	9	0.023	0.063	0.018
.	19.01.16-00.17.04-1-207606	184	13	13	2	0	2	564	10	10	0	0	NA	NA	NA	41	40	168	170	515	117	86	361	0	11	19	0	0.065	0.037
.	19.01.16-00.17.07-1-207607	66	4	4	1	0	0	543	3	3	0	0	NA	NA	NA	37	35	169	169	510	113	82	348	0	2	8	0	0.012	0.016
.	19.01.16-00.17.14-1-207614	120	10	10	3	0	2	547	9	9	0	0	NA	NA	NA	35	28	169	168	504	117	83	347	1	21	8	0.006	0.125	0.016
.	19.01.16-00.17.15-1-207615	65	3	3	1	0	1	543	2	2	0	0	NA	NA	NA	22	26	170	169	500	115	84	344	0	1	6	0	0.006	0.012
.	19.01.16-00.17.17-1-207617	202	20	20	4	0	1	572	19	19	0	0	NA	NA	NA	71	54	180	171	516	126	87	359	14	53	14	0.078	0.31	0.027
.	19.01.16-00.17.22-1-207638	141	8	8	4	0	4	551	7	7	0	0	NA	NA	NA	32	39	165	170	517	112	84	355	7	12	5	0.042	0.071	0.01
.	19.01.16-00.17.26-1-207641	114	7	7	3	0	1	558	6	6	0	0	NA	NA	NA	33	39	170	171	511	117	83	358	20	6	3	0.118	0.035	0.006
.	19.01.16-00.17.28-1-207643	34	1	1	0	0	0	0	0	0	0	0	NA	NA	NA	18	11	164	166	494	0	0	0	0	1	0	0	0.006	0
.	19.01.16-00.17.30-1-207649	143	10	10	1	0	0	568	7	7	0	0	NA	NA	NA	50	44	172	172	513	120	90	358	2	10	7	0.012	0.058	0.014
.	19.01.16-00.17.30-1-207650	262	44	44	13	0	10	590	41	41	0	0	NA	NA	NA	74	78	179	176	536	125	90	375	60	45	70	0.335	0.256	0.131
.	19.01.16-00.17.35-1-207654	155	11	11	1	0	1	575	10	10	0	0	NA	NA	NA	50	59	171	179	522	118	93	364	5	17	10	0.029	0.095	0.019
.	19.01.16-00.17.35-1-207655	58	2	2	0	0	0	539	1	1	0	0	NA	NA	NA	30	27	173	166	501	122	79	338	0	5	5	0	0.03	0.01
.	19.01.16-00.17.39-1-207656	97	6	6	3	0	2	553	5	5	0	0	NA	NA	NA	29	35	173	173	502	121	84	348	8	0	11	0.046	0	0.022
.	19.01.16-00.17.42-1-207657	59	2	2	1	0	1	302	1	1	0	0	NA	NA	NA	10	17	166	165	499	72	47	183	0	3	0	0	0.018	0
.	19.01.16-00.17.48-1-207658	63	4	4	1	0	1	247	3	3	0	0	NA	NA	NA	15	10	165	166	492	52	42	153	4	0	8	0.024	0	0.016
.	19.01.16-00.17.49-1-207659	204	33	33	11	0	10	562	31	31	0	0	NA	NA	NA	56	50	172	174	517	117	87	358	34	34	45	0.198	0.195	0.087
.	19.01.16-00.17.52-1-207660	33	1	1	1	0	1	0	0	0	0	0	NA	NA	NA	1	7	163	164	493	0	0	0	0	0	0	0	0	0
.	19.01.16-00.17.54-1-207661	60	2	2	1	0	1	538	0	0	0	0	NA	NA	NA	31	33	170	169	507	116	81	341	0	3	2	0	0.018	0.004
.	19.01.16-00.17.54-1-207662	119	5	5	1	0	1	547	4	4	0	0	NA	NA	NA	41	31	166	167	511	110	84	353	8	2	3	0.048	0.012	0.006
.	19.01.16-00.17.57-1-207663	54	2	2	0	0	0	51	1	1	0	0	NA	NA	NA	19	8	165	164	492	8	9	34	0	0	5	0	0	0.01
.	19.01.16-00.17.57-1-207664	109	6	6	2	0	2	551	5	5	0	0	NA	NA	NA	35	40	169	171	513	113	87	351	8	3	8	0.047	0.018	0.016
.	19.01.16-00.17.59-1-207665	87	4	4	2	0	2	539	2	2	0	0	NA	NA	NA	24	24	168	168	501	115	83	341	4	0	5	0.024	0	0.01
.	19.01.16-00.18.00-1-207666	88	4	4	0	0	0	537	3	3	0	0	NA	NA	NA	21	19	167	170	495	112	84	341	3	0	4	0.018	0	0.008
.	19.01.16-00.18.02-1-207667	33	1	1	0	0	0	0	0	0	0	0	NA	NA	NA	12	8	165	164	492	0	0	0	0	0	1	0	0	0.002
.	19.01.16-00.18.04-1-207668	32	1	1	0	0	0	0	0	0	0	0	NA	NA	NA	7	11	168	165	491	0	0	0	0	0	1	0	0	0.002
.	19.01.16-00.18.06-1-207669	206	14	14	5	0	5	587	10	10	0	0	NA	NA	NA	57	71	175	185	524	122	102	363	16	22	15	0.091	0.119	0.029
.	19.01.16-00.18.08-1-207672	36	1	1	1	0	1	0	0	0	0	0	NA	NA	NA	11	5	164	163	491	0	0	0	0	3	0	0	0.018	0
.	19.01.16-00.18.11-1-207674	90	3	3	1	0	1	542	2	2	0	0	NA	NA	NA	26	24	170	170	497	118	85	339	0	3	5	0	0.018	0.01
.	19.01.16-00.18.11-1-207676	64	2	2	0	0	0	543	1	1	0	0	NA	NA	NA	24	27	169	173	498	113	86	344	1	0	1	0.006	0	0.002
.	19.01.16-00.18.15-1-207681	97	5	5	2	0	2	543	4	4	0	0	NA	NA	NA	29	26	165	169	505	110	83	350	8	2	5	0.048	0.012	0.01
.	19.01.16-00.18.15-1-207683	36	1	1	1	0	1	0	0	0	0	0	NA	NA	NA	15	9	166	163	493	0	0	0	5	0	0	0.03	0	0
.	19.01.16-00.18.18-1-207701	94	3	3	0	0	0	560	2	2	0	0	NA	NA	NA	20	36	170	167	512	116	83	361	0	3	2	0	0.018	0.004
.	19.01.16-00.18.18-1-207702	33	1	1	0	0	0	0	0	0	0	0	NA	NA	NA	10	4	163	165	489	0	0	0	0	0	6	0	0	0.012
.	19.01.16-00.18.22-1-207710	59	2	2	0	0	0	151	1	1	0	0	NA	NA	NA	17	17	169	169	492	29	21	101	0	0	3	0	0	0.006
.	19.01.16-00.18.24-1-207711	34	1	1	1	0	1	0	0	0	0	0	NA	NA	NA	7	11	164	166	494	0	0	0	1	0	0	0.006	0	0
.	19.01.16-00.18.25-1-207712	38	1	1	1	0	1	0	0	0	0	0	NA	NA	NA	13	15	163	166	499	0	0	0	0	0	3	0	0	0.006
.	19.01.16-00.18.26-1-207715	29	1	1	0	0	0	0	0	0	0	0	NA	NA	NA	7	6	164	167	488	0	0	0	0	0	1	0	0	0.002
.	19.01.16-00.18.29-1-207718	151	40	40	6	0	6	557	37	37	0	0	NA	NA	NA	59	43	165	171	520	113	87	357	20	74	27	0.121	0.433	0.052
.	19.01.16-00.18.29-1-207719	124	16	16	5	0	2	559	14	14	0	0	NA	NA	NA	38	42	173	169	513	117	84	358	17	8	17	0.098	0.047	0.033
.	19.01.16-00.18.30-1-207720	119	6	6	1	0	1	560	5	5	0	0	NA	NA	NA	46	48	170	173	518	115	88	357	5	0	15	0.029	0	0.029
.	19.01.16-00.18.32-1-207721	120	5	5	3	0	3	557	3	3	0	0	NA	NA	NA	41	39	173	171	508	119	85	353	13	0	0	0.075	0	0
.	19.01.16-00.18.33-1-207722	32	1	1	0	0	0	0	0	0	0	0	NA	NA	NA	10	11	167	165	492	0	0	0	0	0	0	0	0	0
.	19.01.16-00.18.35-1-207726	64	2	2	0	0	0	450	1	1	0	0	NA	NA	NA	28	23	167	169	500	94	72	284	2	0	0	0.012	0	0
.	19.01.16-00.18.36-1-207727	60	2	2	1	0	1	150	0	0	0	0	NA	NA	NA	12	18	165	166	500	31	26	93	0	0	2	0	0	0.004
.	19.01.16-00.18.38-1-207728	89	5	5	1	0	1	546	4	4	0	0	NA	NA	NA	27	29	169	169	504	117	84	345	4	4	9	0.024	0.024	0.018
.	19.01.16-00.18.43-1-207729	65	2	2	0	0	0	541	0	0	0	0	NA	NA	NA	30	29	167	171	504	113	84	344	0	0	11	0	0	0.022
.	19.01.16-00.18.45-1-207730	124	12	12	3	0	3	549	9	9	0	0	NA	NA	NA	41	38	170	172	509	119	84	346	7	36	10	0.041	0.209	0.02
.	19.01.16-00.18.46-1-207731	60	3	3	1	0	1	304	2	2	0	0	NA	NA	NA	23	23	166	165	505	67	43	194	0	0	3	0	0	0.006
.	19.01.16-00.18.48-1-207732	34	1	1	0	0	0	0	0	0	0	0	NA	NA	NA	8	8	167	164	490	0	0	0	0	0	0	0	0	0
.	19.01.16-00.18.51-1-207733	309	39	39	11	0	10	595	37	37	0	0	NA	NA	NA	81	88	178	194	529	124	99	372	31	55	46	0.174	0.284	0.087
.	19.01.16-00.18.52-1-207734	154	16	16	3	0	3	552	15	15	0	0	NA	NA	NA	38	35	167	171	510	115	85	352	11	12	16	0.066	0.07	0.031
.	19.01.16-00.18.56-1-207735	64	2	2	0	0	0	351	1	1	0	0	NA	NA	NA	21	17	167	166	497	78	53	220	0	0	3	0	0	0.006
.	19.01.16-00.18.56-1-207736	120	5	5	3	0	2	551	4	4	0	0	NA	NA	NA	28	35	168	169	511	116	84	351	3	6	3	0.018	0.036	0.006
.	19.01.16-00.18.56-1-207737	141	6	6	2	0	1	553	5	5	0	0	NA	NA	NA	44	37	173	173	504	119	86	348	7	2	8	0.04	0.012	0.016
.	19.01.16-00.18.58-1-207738	32	1	1	0	0	0	0	0	0	0	0	NA	NA	NA	9	10	164	165	494	0	0	0	1	0	0	0.006	0	0
.	19.01.16-00.19.03-1-207739	95	8	8	1	0	0	560	7	7	0	0	NA	NA	NA	29	45	176	168	514	120	83	357	2	2	20	0.011	0.012	0.039
.	19.01.16-00.19.09-1-207740	156	12	12	1	0	1	580	10	10	0	0	NA	NA	NA	51	67	174	177	529	122	91	367	4	10	15	0.023	0.056	0.028
.	19.01.16-00.19.14-1-207746	239	29	29	5	0	4	571	26	26	0	0	NA	NA	NA	79	56	177	172	520	121	86	364	13	50	32	0.073	0.291	0.062
.	19.01.16-00.19.16-1-207750	82	5	5	2	0	1	547	4	4	0	0	NA	NA	NA	24	27	169	166	505	117	82	348	2	11	7	0.012	0.066	0.014
.	19.01.16-00.19.17-1-207751	60	2	2	1	0	1	301	1	1	0	0	NA	NA	NA	12	25	169	166	503	61	47	193	0	0	1	0	0	0.002
.	19.01.16-00.19.17-1-207752	31	1	1	0	0	0	0	0	0	0	0	NA	NA	NA	6	5	165	163	490	0	0	0	1	0	0	0.006	0	0
.	19.01.16-00.19.19-1-207770	142	7	7	0	0	0	555	6	6	0	0	NA	NA	NA	45	46	171	176	512	116	90	349	5	6	5	0.029	0.034	0.01
.	19.01.16-00.19.26-1-207776	120	11	11	3	0	2	562	10	10	0	0	NA	NA	NA	39	41	165	173	516	113	88	361	0	16	18	0	0.092	0.035
.	19.01.16-00.19.28-1-207779	92	7	7	2	0	2	541	6	6	0	0	NA	NA	NA	31	28	168	167	506	110	82	349	9	9	13	0.054	0.054	0.026
.	19.01.16-00.19.33-1-207785	187	13	13	3	0	2	578	10	10	0	0	NA	NA	NA	43	59	174	174	524	123	89	366	6	19	15	0.034	0.109	0.029
.	19.01.16-00.19.33-1-207786	115	6	6	0	0	0	547	5	5	0	0	NA	NA	NA	39	31	169	169	506	114	85	348	8	2	11	0.047	0.012	0.022
.	19.01.16-00.19.34-1-207787	66	5	5	2	0	2	301	4	4	0	0	NA	NA	NA	12	26	166	168	505	69	42	190	6	0	2	0.036	0	0.004
.	19.01.16-00.19.39-1-207791	151	10	10	2	0	2	546	8	8	0	0	NA	NA	NA	40	30	169	168	506	117	80	349	6	4	17	0.036	0.024	0.034
.	19.01.16-00.19.46-1-207792	96	7	7	1	0	0	538	5	5	0	0	NA	NA	NA	36	28	167	170	504	111	83	344	3	2	16	0.018	0.012	0.032
.	19.01.16-00.19.50-1-207793	31	1	1	0	0	0	0	0	0	0	0	NA	NA	NA	6	7	165	163	492	0	0	0	0	0	1	0	0	0.002
.	19.01.16-00.19.51-1-207794	37	1	1	0	0	0	0	0	0	0	0	NA	NA	NA	8	10	166	166	491	0	0	0	0	2	0	0	0.012	0
.	19.01.16-00.19.52-1-207795	246	80	80	21	0	16	578	74	74	0	0	NA	NA	NA	69	72	174	180	531	116	96	366	63	48	79	0.362	0.267	0.149
.	19.01.16-00.19.53-1-207796	66	5	5	2	0	2	550	4	4	0	0	NA	NA	NA	23	34	170	169	508	117	85	348	7	0	13	0.041	0	0.026
.	19.01.16-00.19.55-1-207797	208	14	14	6	0	4	584	12	12	0	0	NA	NA	NA	59	69	178	177	527	125	93	366	9	17	10	0.051	0.096	0.019
.	19.01.16-00.19.55-1-207798	30	1	1	0	0	0	0	0	0	0	0	NA	NA	NA	4	6	164	164	491	0	0	0	0	0	2	0	0	0.004
.	19.01.16-00.19.58-1-207799	213	26	26	6	0	5	580	23	23	0	0	NA	NA	NA	59	60	170	175	528	120	88	372	22	28	31	0.129	0.16	0.059
.	19.01.16-00.19.59-1-207800	56	2	2	1	0	1	0	1	1	0	0	NA	NA	NA	12	13	165	164	497	0	0	0	0	0	4	0	0	0.008
.	19.01.16-00.20.00-1-207801	70	7	7	1	0	1	546	5	5	0	0	NA	NA	NA	29	28	169	172	500	117	86	343	10	2	4	0.059	0.012	0.008
.	19.01.16-00.20.01-1-207802	86	4	4	3	0	2	542	3	3	0	0	NA	NA	NA	34	30	169	170	504	115	81	346	3	0	9	0.018	0	0.018
.	19.01.16-00.20.04-1-207807	32	1	1	0	0	0	0	0	0	0	0	NA	NA	NA	7	15	167	165	496	0	0	0	0	0	1	0	0	0.002
.	19.01.16-00.20.04-1-207808	238	25	25	5	0	4	598	23	23	0	0	NA	NA	NA	71	82	183	175	537	130	90	378	15	33	26	0.082	0.189	0.048
.	19.01.16-00.20.07-1-207809	70	2	2	1	0	1	542	0	0	0	0	NA	NA	NA	15	22	166	171	498	115	84	343	0	0	3	0	0	0.006
.	19.01.16-00.20.13-1-207814	55	2	2	1	0	1	0	1	1	0	0	NA	NA	NA	20	12	167	164	494	0	0	0	2	5	0	0.012	0.03	0
.	19.01.16-00.20.19-1-207844	62	2	2	0	0	0	151	1	1	0	0	NA	NA	NA	13	19	166	166	500	27	23	101	0	0	1	0	0	0.002
.	19.01.16-00.20.25-1-207852	152	13	13	3	0	1	568	12	12	0	0	NA	NA	NA	35	51	172	174	518	120	89	359	5	11	17	0.029	0.063	0.033
.	19.01.16-00.20.25-1-207853	60	2	2	0	0	0	51	1	1	0	0	NA	NA	NA	14	19	166	169	497	16	7	28	0	0	3	0	0	0.006
.	19.01.16-00.20.25-1-207854	57	2	2	0	0	0	542	1	1	0	0	NA	NA	NA	24	26	170	170	499	115	83	344	0	0	2	0	0	0.004
.	19.01.16-00.20.33-1-207858	36	1	1	0	0	0	0	0	0	0	0	NA	NA	NA	18	16	165	168	496	0	0	0	0	0	1	0	0	0.002
.	19.01.16-00.20.34-1-207859	34	1	1	1	0	1	0	0	0	0	0	NA	NA	NA	6	6	165	163	491	0	0	0	0	0	1	0	0	0.002
.	19.01.16-00.20.35-1-207863	92	6	6	3	0	3	543	5	5	0	0	NA	NA	NA	37	30	172	169	502	117	82	344	3	10	7	0.017	0.059	0.014
.	19.01.16-00.20.37-1-207866	255	29	29	12	0	7	586	25	25	0	0	NA	NA	NA	80	69	184	174	524	131	87	368	31	41	22	0.168	0.236	0.042
.	19.01.16-00.20.37-1-207867	64	4	4	1	0	1	543	3	3	0	0	NA	NA	NA	28	29	170	167	505	115	79	349	1	0	5	0.006	0	0.01
.	19.01.16-00.20.38-1-207868	33	1	1	0	0	0	0	0	0	0	0	NA	NA	NA	12	5	163	166	489	0	0	0	0	0	0	0	0	0
.	19.01.16-00.20.41-1-207869	64	3	3	1	0	1	553	2	2	0	0	NA	NA	NA	20	27	173	165	502	120	84	349	0	4	3	0	0.024	0.006
.	19.01.16-00.20.48-1-207870	61	2	2	0	0	0	550	1	1	0	0	NA	NA	NA	22	38	173	174	504	119	86	345	7	6	0	0.04	0.034	0
.	19.01.16-00.20.52-1-207871	117	8	8	1	0	1	558	7	7	0	0	NA	NA	NA	27	34	166	168	513	116	83	359	8	7	5	0.048	0.042	0.01
.	19.01.16-00.20.52-1-207872	89	5	5	4	0	2	545	4	4	0	0	NA	NA	NA	19	28	168	168	505	115	81	349	15	0	9	0.089	0	0.018
.	19.01.16-00.20.53-1-207873	145	9	9	2	0	1	551	8	8	0	0	NA	NA	NA	45	39	172	167	513	117	83	351	11	6	3	0.064	0.036	0.006
.	19.01.16-00.20.55-1-207874	89	3	3	1	0	1	545	1	1	0	0	NA	NA	NA	19	28	171	170	500	119	83	343	0	0	5	0	0	0.01
.	19.01.16-00.20.55-1-207875	328	38	38	13	0	10	609	35	35	0	0	NA	NA	NA	100	99	184	177	551	132	91	386	34	46	34	0.185	0.26	0.062
.	19.01.16-00.21.01-1-207876	83	3	3	0	0	0	544	2	2	0	0	NA	NA	NA	34	26	166	168	505	112	81	351	2	10	0	0.012	0.06	0
.	19.01.16-00.21.08-1-207877	89	4	4	1	0	0	542	3	3	0	0	NA	NA	NA	27	22	168	167	500	114	85	343	0	2	12	0	0.012	0.024
.	19.01.16-00.21.14-1-207883	33	1	1	0	0	0	0	0	0	0	0	NA	NA	NA	9	12	165	163	497	0	0	0	0	1	0	0	0.006	0
.	19.01.16-00.21.14-1-207885	179	20	20	3	0	2	575	19	19	0	0	NA	NA	NA	56	57	173	182	515	120	97	358	5	44	20	0.029	0.242	0.039
.	19.01.16-00.21.17-1-207888	182	9	9	3	0	3	575	7	7	0	0	NA	NA	NA	59	61	172	175	527	117	90	368	5	15	6	0.029	0.086	0.011
.	19.01.16-00.21.20-1-207907	33	1	1	0	0	0	0	0	0	0	0	NA	NA	NA	7	7	164	166	490	0	0	0	0	2	0	0	0.012	0
.	19.01.16-00.21.21-1-207909	33	1	1	0	0	0	0	0	0	0	0	NA	NA	NA	12	8	164	165	492	0	0	0	0	1	0	0	0.006	0
.	19.01.16-00.21.21-1-207910	124	6	6	3	0	2	556	5	5	0	0	NA	NA	NA	42	43	172	171	513	116	85	355	6	0	12	0.035	0	0.023
.	19.01.16-00.21.22-1-207911	118	13	13	4	0	3	556	10	10	0	0	NA	NA	NA	34	43	172	173	511	117	87	352	2	14	26	0.012	0.081	0.051
.	19.01.16-00.21.23-1-207912	30	1	1	0	0	0	0	0	0	0	0	NA	NA	NA	5	8	165	165	491	0	0	0	0	0	2	0	0	0.004
.	19.01.16-00.21.25-1-207913	33	1	1	0	0	0	0	0	0	0	0	NA	NA	NA	7	19	170	167	495	0	0	0	0	0	1	0	0	0.002
.	19.01.16-00.21.26-1-207915	91	6	6	3	0	2	547	5	5	0	0	NA	NA	NA	29	31	170	170	504	119	83	345	3	0	11	0.018	0	0.022
.	19.01.16-00.21.28-1-207918	66	3	3	1	0	1	542	2	2	0	0	NA	NA	NA	21	24	169	166	502	115	81	346	2	0	6	0.012	0	0.012
.	19.01.16-00.21.46-1-207927	32	1	1	0	0	0	0	0	0	0	0	NA	NA	NA	11	6	164	165	490	0	0	0	0	0	1	0	0	0.002
.	19.01.16-00.21.47-1-207928	90	8	8	3	0	2	551	7	7	0	0	NA	NA	NA	30	37	174	166	510	120	80	351	3	6	15	0.017	0.036	0.029
.	19.01.16-00.21.47-1-207929	72	4	4	1	0	1	539	2	2	0	0	NA	NA	NA	24	22	166	168	501	116	82	341	0	0	14	0	0	0.028
.	19.01.16-00.21.47-1-207930	181	24	24	8	0	8	567	21	21	0	0	NA	NA	NA	57	47	173	176	511	120	90	357	27	11	23	0.156	0.062	0.045
.	19.01.16-00.21.48-1-207931	377	28	28	8	0	5	642	26	26	0	0	NA	NA	NA	105	127	193	186	561	139	99	404	15	36	53	0.078	0.194	0.094
.	19.01.16-00.21.57-1-207934	183	38	38	12	0	9	558	35	35	0	0	NA	NA	NA	54	41	175	169	510	120	88	350	42	28	52	0.24	0.166	0.102
.	19.01.16-00.21.59-1-207935	127	11	11	3	0	3	568	9	9	0	0	NA	NA	NA	39	50	175	173	515	121	88	359	7	3	22	0.04	0.017	0.043
.	19.01.16-00.22.01-1-207936	178	14	14	4	0	4	551	11	11	0	0	NA	NA	NA	46	38	168	176	507	115	86	350	8	10	19	0.048	0.057	0.037
.	19.01.16-00.22.03-1-207937	206	17	17	2	0	1	577	15	15	0	0	NA	NA	NA	60	68	181	176	524	128	88	361	19	21	20	0.105	0.119	0.038
.	19.01.16-00.22.11-1-207940	155	27	27	10	0	5	561	21	21	0	0	NA	NA	NA	39	40	167	173	513	114	88	359	17	14	42	0.102	0.081	0.082
.	19.01.16-00.22.12-1-207942	119	6	6	2	0	2	547	4	4	0	0	NA	NA	NA	32	35	173	170	505	118	85	344	6	7	3	0.035	0.041	0.006
.	19.01.16-00.22.20-1-207970	171	13	13	1	0	1	575	12	12	0	0	NA	NA	NA	42	55	175	170	523	122	88	365	5	10	30	0.029	0.059	0.057
.	19.01.16-00.22.27-1-207978	37	1	1	0	0	0	0	0	0	0	0	NA	NA	NA	8	12	165	166	494	0	0	0	0	0	0	0	0	0
.	19.01.16-00.22.30-1-207981	385	47	47	15	0	12	620	44	44	0	0	NA	NA	NA	101	104	190	176	551	137	91	392	39	63	49	0.205	0.358	0.089
.	19.01.16-00.22.30-1-207982	85	5	5	1	0	1	550	4	4	0	0	NA	NA	NA	29	28	170	171	500	118	85	347	1	15	2	0.006	0.088	0.004
.	19.01.16-00.22.30-1-207983	152	6	6	1	0	1	566	5	5	0	0	NA	NA	NA	51	51	178	176	510	125	92	349	5	9	7	0.028	0.051	0.014
.	19.01.16-00.22.43-1-207987	34	1	1	0	0	0	0	0	0	0	0	NA	NA	NA	14	12	164	165	496	0	0	0	0	0	0	0	0	0
.	19.01.16-00.22.44-1-207988	206	18	18	7	0	6	570	15	15	0	0	NA	NA	NA	69	57	179	172	519	124	88	358	6	13	38	0.034	0.076	0.073
.	19.01.16-00.22.46-1-207989	179	15	15	3	0	3	562	14	14	0	0	NA	NA	NA	46	49	178	169	515	124	84	354	14	19	7	0.079	0.112	0.014
.	19.01.16-00.22.46-1-207990	92	3	3	0	0	0	541	2	2	0	0	NA	NA	NA	21	25	166	167	505	114	83	344	2	0	2	0.012	0	0.004
.	19.01.16-00.22.50-1-207991	216	36	36	3	0	2	578	32	32	0	0	NA	NA	NA	66	63	171	176	529	116	92	370	35	44	36	0.205	0.25	0.068
.	19.01.16-00.22.53-1-207992	211	37	37	15	0	8	571	35	35	0	0	NA	NA	NA	70	58	176	174	521	121	89	361	32	34	52	0.182	0.195	0.1
.	19.01.16-00.22.53-1-207993	116	6	6	2	0	2	542	4	4	0	0	NA	NA	NA	32	24	168	165	504	115	81	346	1	7	8	0.006	0.042	0.016
.	19.01.16-00.23.00-1-207994	120	9	9	1	0	1	547	7	7	0	0	NA	NA	NA	39	32	168	171	506	113	83	351	15	8	2	0.089	0.047	0.004
.	19.01.16-00.23.05-1-207995	238	45	45	10	0	9	564	40	40	0	0	NA	NA	NA	82	58	174	177	520	120	86	358	44	42	55	0.253	0.237	0.106
.	19.01.16-00.23.24-1-208025	32	1	1	1	0	1	0	0	0	0	0	NA	NA	NA	10	6	163	166	490	0	0	0	0	0	0	0	0	0
.	19.01.16-00.23.25-1-208026	185	19	19	5	0	2	566	18	18	0	0	NA	NA	NA	69	56	170	177	522	118	89	359	20	33	5	0.118	0.186	0.01
.	19.01.16-00.23.26-1-208028	118	9	9	2	0	2	558	8	8	0	0	NA	NA	NA	24	32	167	172	506	117	86	355	4	11	7	0.024	0.064	0.014
.	19.01.16-00.23.26-1-208029	96	4	4	0	0	0	551	2	2	0	0	NA	NA	NA	38	36	167	170	512	115	85	351	0	1	12	0	0.006	0.023
.	19.01.16-00.23.34-1-208037	122	16	16	3	0	3	567	13	13	0	0	NA	NA	NA	35	60	172	171	530	116	87	364	8	11	21	0.047	0.064	0.04
.	19.01.16-00.23.42-1-208041	59	2	2	0	0	0	353	1	1	0	0	NA	NA	NA	16	15	167	167	494	82	53	218	1	2	0	0.006	0.012	0
.	19.01.16-00.23.55-1-208042	200	15	15	7	0	3	564	14	14	0	0	NA	NA	NA	82	59	171	179	522	119	89	356	8	24	20	0.047	0.134	0.038
.	19.01.16-00.23.57-1-208043	121	6	6	0	0	0	550	5	5	0	0	NA	NA	NA	37	42	173	169	513	118	82	350	1	3	12	0.006	0.018	0.023
.	19.01.16-00.23.59-1-208044	91	6	6	1	0	1	560	4	4	0	0	NA	NA	NA	34	37	172	172	506	119	89	352	0	7	9	0	0.041	0.018
.	19.01.16-00.24.01-1-208045	60	2	2	1	0	0	536	1	1	0	0	NA	NA	NA	29	22	167	169	499	110	86	340	0	0	6	0	0	0.012
.	19.01.16-00.24.10-1-208047	36	1	1	0	0	0	0	0	0	0	0	NA	NA	NA	10	12	164	166	495	0	0	0	0	0	2	0	0	0.004
.	19.01.16-00.24.11-1-208049	181	23	23	10	0	6	568	21	21	0	0	NA	NA	NA	56	54	173	169	525	120	83	365	29	25	49	0.168	0.148	0.093
.	19.01.16-00.24.12-1-208051	207	15	15	3	0	3	577	12	12	0	0	NA	NA	NA	62	55	176	178	514	125	96	356	0	15	25	0	0.084	0.049
.	19.01.16-00.24.12-1-208052	35	1	1	0	0	0	0	0	0	0	0	NA	NA	NA	13	6	164	164	491	0	0	0	0	1	0	0	0.006	0
.	19.01.16-00.24.13-1-208054	154	9	9	2	0	2	577	8	8	0	0	NA	NA	NA	45	61	183	172	519	126	89	362	5	12	8	0.027	0.07	0.015
.	19.01.16-00.24.14-1-208056	116	7	7	2	0	2	552	5	5	0	0	NA	NA	NA	40	29	164	172	506	112	90	350	11	1	11	0.067	0.006	0.022
.	19.01.16-00.24.15-1-208058	34	1	1	1	0	1	0	0	0	0	0	NA	NA	NA	10	12	166	164	495	0	0	0	0	0	3	0	0	0.006
.	19.01.16-00.24.18-1-208061	80	4	4	0	0	0	549	3	3	0	0	NA	NA	NA	27	33	167	174	505	116	86	347	0	8	2	0	0.046	0.004
.	19.01.16-00.24.18-1-208062	58	2	2	0	0	0	349	1	1	0	0	NA	NA	NA	13	15	163	170	495	74	53	222	0	0	1	0	0	0.002
.	19.01.16-00.24.27-1-208090	113	7	7	2	0	2	550	6	6	0	0	NA	NA	NA	30	29	167	169	506	116	88	346	5	5	7	0.03	0.03	0.014
.	19.01.16-00.24.29-1-208093	197	18	18	7	0	4	575	16	16	0	0	NA	NA	NA	60	65	176	178	524	122	90	363	4	26	33	0.023	0.146	0.063
.	19.01.16-00.24.29-1-208094	31	1	1	0	0	0	0	0	0	0	0	NA	NA	NA	3	6	164	164	491	0	0	0	0	1	0	0	0.006	0
.	19.01.16-00.24.32-1-208095	90	4	4	0	0	0	550	3	3	0	0	NA	NA	NA	24	35	168	170	510	115	84	351	5	0	2	0.03	0	0.004
.	19.01.16-00.24.33-1-208096	62	2	2	0	0	0	531	1	1	0	0	NA	NA	NA	30	19	166	168	498	113	82	336	0	1	1	0	0.006	0.002
.	19.01.16-00.24.34-1-208097	119	14	14	1	0	1	547	11	11	0	0	NA	NA	NA	21	25	169	167	502	115	83	349	14	5	22	0.083	0.03	0.044
.	19.01.16-00.24.35-1-208101	31	1	1	0	0	0	0	0	0	0	0	NA	NA	NA	5	11	166	165	493	0	0	0	0	0	3	0	0	0.006
.	19.01.16-00.24.37-1-208102	37	1	1	0	0	0	0	0	0	0	0	NA	NA	NA	12	7	165	164	491	0	0	0	0	2	0	0	0.012	0
.	19.01.16-00.24.41-1-208103	148	11	11	3	0	3	565	9	9	0	0	NA	NA	NA	54	56	168	173	528	115	86	364	7	4	25	0.042	0.023	0.047
.	19.01.16-00.24.43-1-208104	29	1	1	1	0	1	0	0	0	0	0	NA	NA	NA	6	7	163	166	491	0	0	0	0	1	0	0	0.006	0
.	19.01.16-00.24.45-1-208105	327	30	30	1	0	0	612	24	24	0	0	NA	NA	NA	86	99	180	180	552	122	96	394	45	14	31	0.25	0.078	0.056
.	19.01.16-00.24.45-1-208106	84	3	3	1	0	1	540	2	2	0	0	NA	NA	NA	36	30	165	172	506	113	83	344	5	2	2	0.03	0.012	0.004
.	19.01.16-00.24.45-1-208107	62	2	2	1	0	1	151	1	1	0	0	NA	NA	NA	12	14	167	168	492	31	23	97	0	3	2	0	0.018	0.004
.	19.01.16-00.24.47-1-208108	32	1	1	0	0	0	0	0	0	0	0	NA	NA	NA	13	9	167	165	490	0	0	0	0	0	2	0	0	0.004
.	19.01.16-00.24.49-1-208109	151	14	14	6	0	6	570	12	12	0	0	NA	NA	NA	35	57	176	175	519	123	90	357	8	4	12	0.045	0.023	0.023
.	19.01.16-00.24.52-1-208110	153	18	18	3	0	3	561	16	16	0	0	NA	NA	NA	43	49	174	172	516	118	85	358	16	10	23	0.092	0.058	0.045
.	19.01.16-00.24.54-1-208111	235	53	53	15	0	12	577	50	50	0	0	NA	NA	NA	54	62	179	176	520	124	91	362	65	45	46	0.363	0.256	0.088
.	19.01.16-00.25.00-1-208112	33	1	1	0	0	0	0	0	0	0	0	NA	NA	NA	9	7	163	166	491	0	0	0	0	0	0	0	0	0
.	19.01.16-00.25.00-1-208113	35	1	1	0	0	0	0	0	0	0	0	NA	NA	NA	20	10	166	164	493	0	0	0	0	0	0	0	0	0
.	19.01.16-00.25.01-1-208114	81	3	3	0	0	0	539	2	2	0	0	NA	NA	NA	18	15	168	165	495	117	82	340	8	0	3	0.048	0	0.006
.	19.01.16-00.25.02-1-208115	37	1	1	0	0	0	0	0	0	0	0	NA	NA	NA	5	15	164	169	495	0	0	0	1	0	0	0.006	0	0
.	19.01.16-00.25.03-1-208116	276	22	22	8	0	7	578	19	19	0	0	NA	NA	NA	79	69	177	177	528	124	91	363	9	39	24	0.051	0.22	0.045
.	19.01.16-00.25.04-1-208117	61	4	4	3	0	3	541	3	3	0	0	NA	NA	NA	23	24	167	170	500	114	83	344	0	2	10	0	0.012	0.02
.	19.01.16-00.25.06-1-208118	210	19	19	6	0	5	578	18	18	0	0	NA	NA	NA	66	55	176	173	519	125	89	364	8	24	32	0.045	0.139	0.062
.	19.01.16-00.25.16-1-208126	124	9	9	3	0	3	554	7	7	0	0	NA	NA	NA	41	37	173	166	511	119	83	352	9	2	11	0.052	0.012	0.022
.	19.01.16-00.25.18-1-208144	116	11	11	2	0	1	558	8	8	0	0	NA	NA	NA	33	35	170	170	508	121	85	352	13	5	11	0.076	0.029	0.022
.	19.01.16-00.25.20-1-208147	34	1	1	0	0	0	0	0	0	0	0	NA	NA	NA	9	9	164	166	492	0	0	0	0	0	0	0	0	0
.	19.01.16-00.25.23-1-208149	124	6	6	0	0	0	556	5	5	0	0	NA	NA	NA	29	40	171	174	508	117	88	351	0	9	10	0	0.052	0.02
.	19.01.16-00.25.28-1-208152	99	4	4	2	0	2	547	3	3	0	0	NA	NA	NA	33	34	171	166	510	116	80	351	9	0	7	0.053	0	0.014
.	19.01.16-00.25.37-1-208164	125	21	21	5	0	5	561	17	17	0	0	NA	NA	NA	37	42	168	171	516	115	87	359	23	22	26	0.137	0.129	0.05
.	19.01.16-00.25.38-1-208165	180	15	15	2	0	2	572	14	14	0	0	NA	NA	NA	55	49	170	173	519	117	90	365	14	13	15	0.082	0.075	0.029
.	19.01.16-00.25.38-1-208166	85	5	5	2	0	2	547	4	4	0	0	NA	NA	NA	23	29	168	172	502	115	85	347	6	5	12	0.036	0.029	0.024
.	19.01.16-00.25.40-1-208167	239	44	44	14	0	10	576	38	38	0	0	NA	NA	NA	69	60	175	180	518	125	91	360	20	38	73	0.114	0.211	0.141
.	19.01.16-00.25.43-1-208168	119	7	7	3	0	2	555	6	6	0	0	NA	NA	NA	33	41	170	169	515	118	86	351	4	4	10	0.024	0.024	0.019
.	19.01.16-00.25.44-1-208169	68	5	5	0	0	0	546	3	3	0	0	NA	NA	NA	30	27	166	172	502	113	87	346	6	0	2	0.036	0	0.004
.	19.01.16-00.25.44-1-208170	61	2	2	2	0	2	539	1	1	0	0	NA	NA	NA	26	28	169	168	504	116	79	344	0	1	1	0	0.006	0.002
.	19.01.16-00.25.56-1-208171	92	5	5	1	0	1	543	4	4	0	0	NA	NA	NA	25	24	164	170	503	113	85	345	0	0	20	0	0	0.04
.	19.01.16-00.25.58-1-208172	34	1	1	0	0	0	0	0	0	0	0	NA	NA	NA	14	10	165	165	493	0	0	0	0	0	2	0	0	0.004
.	19.01.16-00.26.01-1-208173	185	35	35	5	0	3	582	30	30	0	0	NA	NA	NA	61	70	178	176	529	125	87	370	27	46	46	0.152	0.261	0.087
.	19.01.16-00.26.01-1-208174	64	2	2	1	0	1	543	0	0	0	0	NA	NA	NA	21	23	169	166	501	112	84	347	1	0	4	0.006	0	0.008
.	19.01.16-00.26.01-1-208175	88	5	5	1	0	1	535	4	4	0	0	NA	NA	NA	36	21	169	166	499	116	82	337	0	12	4	0	0.072	0.008
.	19.01.16-00.26.05-1-208176	31	1	1	0	0	0	0	0	0	0	0	NA	NA	NA	17	9	166	165	491	0	0	0	0	0	2	0	0	0.004
.	19.01.16-00.26.07-1-208177	91	5	5	0	0	0	557	4	4	0	0	NA	NA	NA	28	42	169	175	511	115	88	354	9	0	5	0.053	0	0.01
.	19.01.16-00.26.09-1-208178	60	2	2	0	0	0	99	1	1	0	0	NA	NA	NA	17	17	167	166	497	23	17	59	0	0	5	0	0	0.01
.	19.01.16-00.26.13-1-208183	34	1	1	0	0	0	0	0	0	0	0	NA	NA	NA	14	11	166	165	493	0	0	0	2	0	0	0.012	0	0
.	19.01.16-00.26.13-1-208184	33	1	1	0	0	0	0	0	0	0	0	NA	NA	NA	11	11	164	164	496	0	0	0	0	2	0	0	0.012	0
.	19.01.16-00.26.14-1-208186	122	7	7	1	0	1	545	5	5	0	0	NA	NA	NA	47	33	172	171	503	119	85	341	2	13	3	0.012	0.076	0.006
.	19.01.16-00.26.16-1-208189	91	6	6	2	0	1	551	5	5	0	0	NA	NA	NA	28	31	167	170	507	114	87	350	0	6	7	0	0.035	0.014
.	19.01.16-00.26.16-1-208190	354	59	59	11	0	10	626	53	53	0	0	NA	NA	NA	90	110	186	186	551	135	98	393	26	66	66	0.14	0.355	0.12
.	19.01.16-00.26.16-1-208193	90	4	4	1	0	1	552	2	2	0	0	NA	NA	NA	24	36	172	169	508	119	81	352	0	2	6	0	0.012	0.012
.	19.01.16-00.26.19-1-208212	229	38	38	11	0	6	585	32	32	0	0	NA	NA	NA	67	74	177	175	535	122	85	378	27	42	57	0.153	0.24	0.107
.	19.01.16-00.26.26-1-208220	184	19	19	5	0	3	562	17	17	0	0	NA	NA	NA	66	47	172	172	516	121	88	353	20	15	47	0.116	0.087	0.091
.	19.01.16-00.26.31-1-208224	63	2	2	0	0	0	0	1	1	0	0	NA	NA	NA	22	19	167	169	496	0	0	0	0	0	3	0	0	0.006
.	19.01.16-00.26.32-1-208225	60	2	2	1	0	1	199	1	1	0	0	NA	NA	NA	17	20	166	165	502	49	32	118	0	0	4	0	0	0.008
.	19.01.16-00.26.32-1-208226	171	11	11	5	0	5	558	10	10	0	0	NA	NA	NA	56	45	175	170	513	118	84	356	21	19	15	0.12	0.112	0.029
.	19.01.16-00.26.37-1-208230	186	14	14	5	0	3	580	11	11	0	0	NA	NA	NA	48	65	178	177	523	124	93	363	11	7	15	0.062	0.04	0.029
.	19.01.16-00.26.41-1-208231	90	4	4	0	0	0	555	3	3	0	0	NA	NA	NA	22	33	171	168	507	120	82	353	0	9	3	0	0.054	0.006
.	19.01.16-00.26.42-1-208232	34	1	1	1	0	1	0	0	0	0	0	NA	NA	NA	11	9	164	165	493	0	0	0	0	1	0	0	0.006	0
.	19.01.16-00.26.45-1-208233	84	6	6	2	0	1	545	5	5	0	0	NA	NA	NA	29	26	170	168	501	115	85	345	1	6	9	0.006	0.036	0.018
.	19.01.16-00.27.01-1-208236	118	12	12	2	0	2	554	11	11	0	0	NA	NA	NA	24	29	167	168	507	115	86	353	0	4	26	0	0.024	0.051
.	19.01.16-00.27.02-1-208237	114	9	9	3	0	3	554	8	8	0	0	NA	NA	NA	37	40	175	172	506	123	84	347	9	4	13	0.051	0.023	0.026
.	19.01.16-00.27.02-1-208238	61	2	2	0	0	0	0	1	1	0	0	NA	NA	NA	23	16	165	170	494	0	0	0	0	3	0	0	0.018	0
.	19.01.16-00.27.04-1-208239	419	48	48	12	0	7	616	45	45	0	0	NA	NA	NA	126	108	191	182	548	137	98	381	42	46	79	0.22	0.253	0.144
.	19.01.16-00.27.06-1-208240	62	2	2	0	0	0	549	1	1	0	0	NA	NA	NA	20	33	170	167	509	116	84	349	0	2	1	0	0.012	0.002
.	19.01.16-00.27.07-1-208241	66	3	3	1	0	1	542	2	2	0	0	NA	NA	NA	28	21	168	165	501	117	81	344	0	2	4	0	0.012	0.008
.	19.01.16-00.27.08-1-208242	143	22	22	3	0	2	563	19	19	0	0	NA	NA	NA	40	48	174	170	517	122	84	357	8	27	20	0.046	0.159	0.039
.	19.01.16-00.27.20-1-208269	180	9	9	3	0	3	572	7	7	0	0	NA	NA	NA	70	59	174	171	527	119	88	365	6	8	8	0.034	0.047	0.015
.	19.01.16-00.27.20-1-208270	58	2	2	0	0	0	541	1	1	0	0	NA	NA	NA	26	30	168	171	504	113	87	341	5	0	9	0.03	0	0.018
.	19.01.16-00.27.21-1-208272	31	1	1	0	0	0	0	0	0	0	0	NA	NA	NA	11	14	167	165	495	0	0	0	0	0	0	0	0	0
.	19.01.16-00.27.21-1-208273	86	4	4	2	0	2	538	3	3	0	0	NA	NA	NA	23	28	166	169	506	111	83	344	4	0	6	0.024	0	0.012
.	19.01.16-00.27.22-1-208274	199	15	15	5	0	5	561	11	11	0	0	NA	NA	NA	53	45	173	174	511	118	90	353	14	17	10	0.081	0.098	0.02
.	19.01.16-00.27.23-1-208275	156	9	9	1	0	1	561	7	7	0	0	NA	NA	NA	49	41	167	172	515	114	90	357	5	0	14	0.03	0	0.027
.	19.01.16-00.27.33-1-208280	212	39	39	8	0	6	584	34	34	0	0	NA	NA	NA	60	70	177	179	527	122	92	370	25	42	31	0.141	0.235	0.059
.	19.01.16-00.27.36-1-208288	95	4	4	1	0	1	543	3	3	0	0	NA	NA	NA	20	22	166	166	503	114	81	348	7	4	0	0.042	0.024	0
.	19.01.16-00.27.37-1-208289	146	14	14	4	0	3	551	11	11	0	0	NA	NA	NA	51	36	175	165	509	123	80	348	4	6	32	0.023	0.036	0.063
.	19.01.16-00.27.42-1-208290	64	2	2	0	0	0	537	0	0	0	0	NA	NA	NA	18	20	167	167	499	113	83	341	0	2	0	0	0.012	0
.	19.01.16-00.27.47-1-208292	148	8	8	1	0	1	566	5	5	0	0	NA	NA	NA	42	50	173	170	520	122	84	360	5	8	7	0.029	0.047	0.013
.	19.01.16-00.27.48-1-208293	261	29	29	6	0	5	583	26	26	0	0	NA	NA	NA	71	67	181	181	518	128	92	363	29	27	30	0.16	0.149	0.058
.	19.01.16-00.27.49-1-208294	389	38	38	13	0	10	612	35	35	0	0	NA	NA	NA	120	109	187	182	553	133	94	385	41	29	62	0.219	0.159	0.112
.	19.01.16-00.27.52-1-208295	91	7	7	0	0	0	536	6	6	0	0	NA	NA	NA	30	24	166	166	505	111	81	344	12	3	1	0.072	0.018	0.002
.	19.01.16-00.27.53-1-208296	293	23	23	7	0	5	595	22	22	0	0	NA	NA	NA	87	80	178	178	537	127	91	377	7	29	30	0.039	0.163	0.056
.	19.01.16-00.28.03-1-208297	36	1	1	1	0	1	0	0	0	0	0	NA	NA	NA	16	15	166	165	497	0	0	0	0	0	0	0	0	0
.	19.01.16-00.28.06-1-208298	96	4	4	1	0	0	561	3	3	0	0	NA	NA	NA	37	42	169	169	517	117	83	361	0	8	5	0	0.047	0.01
.	19.01.16-00.28.08-1-208301	127	6	6	3	0	3	549	5	5	0	0	NA	NA	NA	41	36	172	169	508	117	86	346	0	7	14	0	0.041	0.028
.	19.01.16-00.28.10-1-208303	178	10	10	5	0	4	600	9	9	0	0	NA	NA	NA	68	87	189	182	529	136	97	367	2	7	20	0.011	0.038	0.038
.	19.01.16-00.28.12-1-208306	119	6	6	2	0	2	563	5	5	0	0	NA	NA	NA	37	43	172	175	509	117	92	354	6	0	14	0.035	0	0.028
.	19.01.16-00.28.24-1-208331	356	32	32	7	0	7	612	31	31	0	0	NA	NA	NA	106	102	182	184	549	129	100	383	15	58	45	0.082	0.315	0.082
.	19.01.16-00.28.26-1-208338	89	5	5	0	0	0	541	3	3	0	0	NA	NA	NA	20	19	168	167	497	114	83	344	0	0	10	0	0	0.02
.	19.01.16-00.28.28-1-208340	126	9	9	4	0	3	555	8	8	0	0	NA	NA	NA	41	35	167	171	510	114	87	354	14	5	12	0.084	0.029	0.024
.	19.01.16-00.28.32-1-208342	34	1	1	0	0	0	0	0	0	0	0	NA	NA	NA	7	10	167	163	493	0	0	0	0	0	0	0	0	0
.	19.01.16-00.28.33-1-208343	69	4	4	2	0	2	541	3	3	0	0	NA	NA	NA	19	29	169	170	503	115	84	342	0	0	5	0	0	0.01
.	19.01.16-00.28.33-1-208344	212	31	31	6	0	2	577	26	26	0	0	NA	NA	NA	78	60	175	178	520	123	94	360	45	27	33	0.257	0.152	0.063
.	19.01.16-00.28.34-1-208348	59	2	2	0	0	0	533	1	1	0	0	NA	NA	NA	32	23	170	168	498	117	81	335	0	3	4	0	0.018	0.008
.	19.01.16-00.28.35-1-208349	87	4	4	0	0	0	546	2	2	0	0	NA	NA	NA	30	33	174	166	506	117	79	350	0	8	4	0	0.048	0.008
.	19.01.16-00.28.42-1-208350	91	6	6	2	0	2	551	4	4	0	0	NA	NA	NA	18	35	172	169	507	117	84	350	23	4	1	0.134	0.024	0.002
.	19.01.16-00.28.47-1-208351	180	23	23	8	0	7	579	19	19	0	0	NA	NA	NA	50	63	173	178	525	121	90	368	19	12	36	0.11	0.067	0.069
.	19.01.16-00.28.49-1-208352	57	2	2	0	0	0	350	1	1	0	0	NA	NA	NA	12	10	167	164	492	79	50	221	2	0	3	0.012	0	0.006
.	19.01.16-00.28.49-1-208353	60	3	3	1	0	1	546	2	2	0	0	NA	NA	NA	11	23	163	169	504	111	83	352	6	0	3	0.037	0	0.006
.	19.01.16-00.28.50-1-208354	422	30	30	10	0	7	616	24	24	0	0	NA	NA	NA	112	104	189	185	543	134	97	385	20	32	54	0.106	0.173	0.099
.	19.01.16-00.28.52-1-208355	291	36	36	9	0	9	596	31	31	0	0	NA	NA	NA	80	79	179	184	529	125	95	376	52	38	28	0.291	0.207	0.053
.	19.01.16-00.29.00-1-208356	32	1	1	0	0	0	0	0	0	0	0	NA	NA	NA	12	17	166	166	498	0	0	0	0	0	3	0	0	0.006
.	19.01.16-00.29.01-1-208357	152	18	18	4	0	3	570	15	15	0	0	NA	NA	NA	47	55	172	176	520	122	89	359	30	11	18	0.174	0.062	0.035
.	19.01.16-00.29.02-1-208358	89	10	10	2	0	1	552	9	9	0	0	NA	NA	NA	18	36	174	167	508	117	80	355	5	9	9	0.029	0.054	0.018
.	19.01.16-00.29.02-1-208359	65	3	3	0	0	0	547	2	2	0	0	NA	NA	NA	26	28	166	169	506	112	86	349	2	0	4	0.012	0	0.008
.	19.01.16-00.29.16-1-208367	199	15	15	6	0	6	585	13	13	0	0	NA	NA	NA	63	68	176	174	531	126	89	370	2	14	25	0.011	0.08	0.047
.	19.01.16-00.29.16-1-208369	121	10	10	3	0	3	538	8	8	0	0	NA	NA	NA	31	25	166	170	502	115	83	340	13	11	6	0.078	0.065	0.012
.	19.01.16-00.29.22-1-208391	98	3	3	1	0	1	550	1	1	0	0	NA	NA	NA	28	32	168	167	510	112	80	358	0	7	0	0	0.042	0
.	19.01.16-00.29.27-1-208394	89	8	8	3	0	2	556	7	7	0	0	NA	NA	NA	28	38	165	167	519	113	83	360	3	18	16	0.018	0.108	0.031
.	19.01.16-00.29.27-1-208395	94	6	6	0	0	0	555	5	5	0	0	NA	NA	NA	29	38	172	174	505	120	89	346	2	5	10	0.012	0.029	0.02
.	19.01.16-00.29.35-1-208401	276	18	18	2	0	2	593	16	16	0	0	NA	NA	NA	73	69	175	178	529	126	95	372	12	24	12	0.069	0.135	0.023
.	19.01.16-00.29.38-1-208406	60	2	2	1	0	1	250	1	1	0	0	NA	NA	NA	10	12	168	164	493	56	34	160	4	0	0	0.024	0	0
.	19.01.16-00.29.39-1-208407	65	5	5	0	0	0	541	3	3	0	0	NA	NA	NA	20	24	169	168	500	113	84	344	0	10	2	0	0.06	0.004
.	19.01.16-00.29.41-1-208408	61	2	2	1	0	1	535	1	1	0	0	NA	NA	NA	20	13	166	166	494	114	82	339	0	0	5	0	0	0.01
.	19.01.16-00.29.43-1-208409	36	1	1	0	0	0	0	0	0	0	0	NA	NA	NA	10	10	166	166	491	0	0	0	0	0	0	0	0	0
.	19.01.16-00.29.45-1-208410	150	23	23	4	0	4	555	22	22	0	0	NA	NA	NA	57	43	171	176	509	119	88	348	30	55	21	0.175	0.312	0.041
.	19.01.16-00.29.45-1-208411	59	2	2	0	0	0	448	0	0	0	0	NA	NA	NA	13	14	166	164	497	92	67	289	0	0	1	0	0	0.002
.	19.01.16-00.29.46-1-208412	144	8	8	2	0	2	556	5	5	0	0	NA	NA	NA	51	42	173	170	512	121	85	350	5	5	23	0.029	0.029	0.045
.	19.01.16-00.29.48-1-208413	118	5	5	5	0	4	551	3	3	0	0	NA	NA	NA	40	36	167	172	510	112	85	354	3	0	20	0.018	0	0.039
.	19.01.16-00.29.48-1-208414	32	1	1	0	0	0	0	0	0	0	0	NA	NA	NA	11	10	165	167	491	0	0	0	0	3	0	0	0.018	0
.	19.01.16-00.29.51-1-208415	31	1	1	0	0	0	0	0	0	0	0	NA	NA	NA	12	10	166	164	493	0	0	0	0	0	3	0	0	0.006
.	19.01.16-00.29.53-1-208416	122	15	15	4	0	4	551	12	12	0	0	NA	NA	NA	33	35	168	174	506	116	86	349	19	4	21	0.113	0.023	0.042
.	19.01.16-00.29.54-1-208417	232	25	25	5	0	5	586	23	23	0	0	NA	NA	NA	68	77	174	185	531	121	97	368	19	30	40	0.109	0.162	0.075
.	19.01.16-00.29.57-1-208418	156	19	19	7	0	6	549	14	14	0	0	NA	NA	NA	54	35	166	173	509	110	87	352	28	23	30	0.169	0.133	0.059
.	19.01.16-00.29.57-1-208419	89	5	5	2	0	2	547	3	3	0	0	NA	NA	NA	16	22	166	166	503	116	83	348	0	8	7	0	0.048	0.014
.	19.01.16-00.30.05-1-208424	88	3	3	2	0	2	546	2	2	0	0	NA	NA	NA	26	28	172	166	503	119	80	347	0	2	4	0	0.012	0.008
.	19.01.16-00.30.08-1-208425	170	16	16	3	0	3	573	14	14	0	0	NA	NA	NA	49	60	177	171	525	123	86	364	15	6	14	0.085	0.035	0.027
.	19.01.16-00.30.10-1-208427	31	1	1	0	0	0	0	0	0	0	0	NA	NA	NA	5	9	164	164	494	0	0	0	0	0	4	0	0	0.008
.	19.01.16-00.30.13-1-208431	426	27	27	8	0	8	629	25	25	0	0	NA	NA	NA	129	119	183	187	562	127	103	399	1	29	45	0.005	0.155	0.08
.	19.01.16-00.30.13-1-208432	221	7	7	2	0	2	581	6	6	0	0	NA	NA	NA	75	59	176	174	522	124	91	366	0	15	10	0	0.086	0.019
.	19.01.16-00.30.20-1-208463	31	1	1	1	0	1	0	0	0	0	0	NA	NA	NA	11	6	165	164	490	0	0	0	0	0	1	0	0	0.002
.	19.01.16-00.30.21-1-208465	35	1	1	0	0	0	0	0	0	0	0	NA	NA	NA	13	4	165	164	488	0	0	0	0	0	2	0	0	0.004
.	19.01.16-00.30.23-1-208466	91	7	7	2	0	1	538	6	6	0	0	NA	NA	NA	35	24	169	167	501	114	81	343	5	3	11	0.03	0.018	0.022
.	19.01.16-00.30.24-1-208467	86	5	5	0	0	0	540	4	4	0	0	NA	NA	NA	24	23	165	166	505	114	80	346	0	6	9	0	0.036	0.018
.	19.01.16-00.30.26-1-208469	33	1	1	0	0	0	0	0	0	0	0	NA	NA	NA	5	10	165	166	492	0	0	0	0	2	0	0	0.012	0
.	19.01.16-00.30.28-1-208477	29	1	1	0	0	0	0	0	0	0	0	NA	NA	NA	9	5	163	165	490	0	0	0	0	0	0	0	0	0
.	19.01.16-00.30.32-1-208478	265	20	20	6	0	2	596	19	19	0	0	NA	NA	NA	79	95	187	180	541	130	91	375	38	11	21	0.203	0.061	0.039
.	19.01.16-00.30.33-1-208479	35	1	1	0	0	0	0	0	0	0	0	NA	NA	NA	8	9	165	163	494	0	0	0	0	0	2	0	0	0.004
.	19.01.16-00.30.35-1-208483	93	9	9	3	0	2	548	8	8	0	0	NA	NA	NA	30	34	168	172	507	112	86	350	2	0	17	0.012	0	0.034
.	19.01.16-00.30.37-1-208486	151	29	29	8	0	7	560	28	28	0	0	NA	NA	NA	42	46	173	174	512	118	88	354	18	39	38	0.104	0.224	0.074
.	19.01.16-00.30.37-1-208487	121	16	16	3	0	1	539	14	14	0	0	NA	NA	NA	41	29	171	171	500	115	85	339	19	0	13	0.111	0	0.026
.	19.01.16-00.30.37-1-208488	30	1	1	0	0	0	0	0	0	0	0	NA	NA	NA	4	9	163	163	496	0	0	0	0	0	2	0	0	0.004
.	19.01.16-00.30.39-1-208489	210	13	13	2	0	2	583	10	10	0	0	NA	NA	NA	63	66	178	177	524	125	93	365	0	9	23	0	0.051	0.044
.	19.01.16-00.30.42-1-208490	236	21	21	6	0	5	574	18	18	0	0	NA	NA	NA	67	61	174	174	526	121	88	365	20	25	36	0.115	0.144	0.068
.	19.01.16-00.30.42-1-208491	118	16	16	3	0	3	549	15	15	0	0	NA	NA	NA	33	31	174	169	501	122	84	343	10	22	21	0.057	0.13	0.042
.	19.01.16-00.30.57-1-208492	90	7	7	1	0	1	544	6	6	0	0	NA	NA	NA	23	22	167	169	499	116	85	343	4	0	10	0.024	0	0.02
.	19.01.16-00.31.00-1-208493	127	7	7	1	0	1	559	5	5	0	0	NA	NA	NA	38	46	177	172	510	121	86	352	3	2	13	0.017	0.012	0.025
.	19.01.16-00.31.02-1-208494	32	1	1	1	0	1	0	0	0	0	0	NA	NA	NA	11	9	167	165	490	0	0	0	0	0	1	0	0	0.002
.	19.01.16-00.31.04-1-208515	32	1	1	1	0	1	0	0	0	0	0	NA	NA	NA	8	7	166	166	488	0	0	0	0	0	3	0	0	0.006
.	19.01.16-00.31.05-1-208516	114	5	5	1	0	1	548	4	4	0	0	NA	NA	NA	38	34	168	172	507	117	87	344	6	0	8	0.036	0	0.016
.	19.01.16-00.31.07-1-208517	153	15	15	3	0	2	563	13	13	0	0	NA	NA	NA	53	51	174	171	519	119	85	359	9	24	15	0.052	0.14	0.029
.	19.01.16-00.31.10-1-208539	32	1	1	0	0	0	0	0	0	0	0	NA	NA	NA	8	9	165	165	492	0	0	0	0	1	0	0	0.006	0
.	19.01.16-00.31.13-1-208542	190	20	20	6	0	4	583	19	19	0	0	NA	NA	NA	56	73	173	180	533	119	92	372	12	16	23	0.069	0.089	0.043
.	19.01.16-00.31.13-1-208543	30	1	1	0	0	0	0	0	0	0	0	NA	NA	NA	8	9	164	166	492	0	0	0	0	0	3	0	0	0.006
.	19.01.16-00.31.13-1-208546	145	7	7	2	0	2	566	4	4	0	0	NA	NA	NA	51	53	177	174	515	119	91	356	13	7	1	0.073	0.04	0.002
.	19.01.16-00.31.15-1-208548	66	3	3	0	0	0	535	2	2	0	0	NA	NA	NA	21	18	168	166	497	113	83	339	5	0	4	0.03	0	0.008
.	19.01.16-00.31.20-1-208568	85	4	4	0	0	0	539	2	2	0	0	NA	NA	NA	24	22	167	167	501	112	83	344	11	0	0	0.066	0	0
.	19.01.16-00.31.20-1-208571	63	3	3	1	0	1	542	2	2	0	0	NA	NA	NA	22	22	169	169	497	115	87	340	0	2	8	0	0.012	0.016
.	19.01.16-00.31.21-1-208572	34	1	1	0	0	0	0	0	0	0	0	NA	NA	NA	4	9	164	164	494	0	0	0	3	0	0	0.018	0	0
.	19.01.16-00.31.23-1-208573	61	2	2	1	0	1	347	1	1	0	0	NA	NA	NA	22	15	165	166	497	72	53	222	2	0	1	0.012	0	0.002
.	19.01.16-00.31.23-1-208574	37	1	1	0	0	0	0	0	0	0	0	NA	NA	NA	6	12	165	164	496	0	0	0	0	0	0	0	0	0
.	19.01.16-00.31.27-1-208577	34	1	1	0	0	0	0	0	0	0	0	NA	NA	NA	15	9	164	165	493	0	0	0	0	0	4	0	0	0.008
.	19.01.16-00.31.30-1-208580	369	21	21	8	0	5	611	16	16	0	0	NA	NA	NA	91	98	173	179	559	121	94	396	33	7	29	0.191	0.039	0.052
.	19.01.16-00.31.30-1-208581	34	1	1	0	0	0	0	0	0	0	0	NA	NA	NA	10	10	163	168	492	0	0	0	0	0	2	0	0	0.004
.	19.01.16-00.31.32-1-208582	90	5	5	1	0	1	534	4	4	0	0	NA	NA	NA	33	25	166	172	500	112	81	341	0	0	15	0	0	0.03
.	19.01.16-00.31.33-1-208583	121	9	9	1	0	1	549	8	8	0	0	NA	NA	NA	32	34	169	171	507	115	85	349	2	2	15	0.012	0.012	0.03
.	19.01.16-00.31.35-1-208587	65	2	2	0	0	0	551	1	1	0	0	NA	NA	NA	22	31	167	166	511	114	81	356	0	0	2	0	0	0.004
.	19.01.16-00.31.35-1-208588	139	10	10	4	0	3	550	9	9	0	0	NA	NA	NA	36	32	169	168	508	116	85	349	2	1	17	0.012	0.006	0.033
.	19.01.16-00.31.35-1-208589	150	9	9	3	0	3	570	8	8	0	0	NA	NA	NA	55	57	177	175	518	123	88	359	7	11	9	0.04	0.063	0.017
.	19.01.16-00.31.37-1-208590	386	26	26	8	0	5	621	25	25	0	0	NA	NA	NA	127	108	189	185	547	136	98	387	32	18	44	0.169	0.097	0.08
.	19.01.16-00.31.45-1-208595	68	5	5	1	0	1	535	4	4	0	0	NA	NA	NA	27	19	165	167	500	111	82	342	0	7	2	0	0.042	0.004
.	19.01.16-00.31.48-1-208596	123	11	11	4	0	3	554	9	9	0	0	NA	NA	NA	43	39	171	173	508	118	88	348	10	15	18	0.058	0.087	0.035
.	19.01.16-00.31.49-1-208597	236	61	61	20	0	17	591	57	57	0	0	NA	NA	NA	81	82	182	180	533	126	95	370	56	68	66	0.308	0.378	0.124
.	19.01.16-00.31.55-1-208600	118	7	7	0	0	0	560	5	5	0	0	NA	NA	NA	38	47	174	173	513	119	86	355	4	4	10	0.023	0.023	0.019
.	19.01.16-00.31.57-1-208601	60	2	2	0	0	0	546	1	1	0	0	NA	NA	NA	17	22	168	165	502	117	84	345	0	0	5	0	0	0.01
.	19.01.16-00.31.57-1-208602	90	7	7	3	0	3	552	6	6	0	0	NA	NA	NA	34	43	169	172	515	112	88	352	2	17	13	0.012	0.099	0.025
.	19.01.16-00.32.00-1-208603	63	3	3	1	0	1	546	2	2	0	0	NA	NA	NA	26	28	169	169	503	117	83	346	4	0	4	0.024	0	0.008
.	19.01.16-00.32.08-1-208604	121	9	9	2	0	1	567	6	6	0	0	NA	NA	NA	39	50	170	174	519	115	90	362	4	12	18	0.024	0.069	0.035
.	19.01.16-00.32.09-1-208605	64	2	2	0	0	0	542	1	1	0	0	NA	NA	NA	26	24	165	167	505	113	86	343	0	11	1	0	0.066	0.002
.	19.01.16-00.32.10-1-208608	127	13	13	4	0	4	551	11	11	0	0	NA	NA	NA	43	36	176	167	506	122	82	347	11	0	16	0.062	0	0.032
.	19.01.16-00.32.15-1-208613	62	2	2	0	0	0	538	1	1	0	0	NA	NA	NA	9	14	163	166	498	113	82	343	0	0	1	0	0	0.002
.	19.01.16-00.32.17-1-208616	216	28	28	11	0	8	579	26	26	0	0	NA	NA	NA	74	66	177	173	529	121	89	369	24	49	28	0.136	0.283	0.053
.	19.01.16-00.32.20-1-208635	124	7	7	2	0	2	559	6	6	0	0	NA	NA	NA	37	38	170	170	511	120	86	353	5	15	3	0.029	0.088	0.006
.	19.01.16-00.32.22-1-208641	170	8	8	4	0	3	570	7	7	0	0	NA	NA	NA	66	59	174	170	528	118	84	368	2	6	16	0.011	0.035	0.03
.	19.01.16-00.32.29-1-208650	115	18	18	10	0	8	551	16	16	0	0	NA	NA	NA	32	38	168	174	509	113	89	349	7	17	33	0.042	0.098	0.065
.	19.01.16-00.32.30-1-208651	66	2	2	0	0	0	301	1	1	0	0	NA	NA	NA	15	18	166	167	498	67	47	187	0	0	1	0	0	0.002
.	19.01.16-00.32.35-1-208655	200	10	10	0	0	0	565	8	8	0	0	NA	NA	NA	69	53	172	176	518	118	90	357	8	13	8	0.047	0.074	0.015
.	19.01.16-00.32.38-1-208656	147	16	16	5	0	5	547	15	15	0	0	NA	NA	NA	35	33	170	167	509	118	82	347	14	20	21	0.082	0.12	0.041
.	19.01.16-00.32.40-1-208657	238	13	13	4	0	4	580	11	11	0	0	NA	NA	NA	58	59	176	174	522	122	89	369	6	11	25	0.034	0.063	0.048
.	19.01.16-00.32.41-1-208658	151	18	18	8	0	6	564	15	15	0	0	NA	NA	NA	49	46	170	173	516	117	88	359	5	25	45	0.029	0.145	0.087
.	19.01.16-00.32.45-1-208659	85	3	3	0	0	0	536	2	2	0	0	NA	NA	NA	23	15	167	166	495	116	84	336	1	0	5	0.006	0	0.01
.	19.01.16-00.32.58-1-208660	154	6	6	1	0	1	571	5	5	0	0	NA	NA	NA	50	60	177	174	522	121	88	362	13	4	9	0.073	0.023	0.017
.	19.01.16-00.32.58-1-208661	212	12	12	3	0	3	570	8	8	0	0	NA	NA	NA	72	65	179	172	527	123	87	360	12	17	11	0.067	0.099	0.021
.	19.01.16-00.33.02-1-208662	37	1	1	0	0	0	0	0	0	0	0	NA	NA	NA	9	7	163	165	492	0	0	0	0	0	1	0	0	0.002
.	19.01.16-00.33.03-1-208663	63	2	2	0	0	0	543	1	1	0	0	NA	NA	NA	20	24	166	170	501	114	86	343	0	0	4	0	0	0.008
.	19.01.16-00.33.03-1-208664	153	8	8	2	0	2	564	7	7	0	0	NA	NA	NA	44	44	172	171	514	120	89	355	0	13	9	0	0.076	0.018
.	19.01.16-00.33.09-1-208667	86	3	3	0	0	0	534	2	2	0	0	NA	NA	NA	24	19	166	169	497	113	82	339	0	11	1	0	0.065	0.002
.	19.01.16-00.33.10-1-208669	35	1	1	0	0	0	0	0	0	0	0	NA	NA	NA	16	9	166	163	493	0	0	0	0	0	1	0	0	0.002
.	19.01.16-00.33.10-1-208670	120	6	6	3	0	3	550	5	5	0	0	NA	NA	NA	39	33	172	170	504	118	84	348	0	8	10	0	0.047	0.02
.	19.01.16-00.33.13-1-208674	61	3	3	0	0	0	534	2	2	0	0	NA	NA	NA	25	17	168	167	495	116	82	336	0	0	10	0	0	0.02
.	19.01.16-00.33.16-1-208678	86	4	4	1	0	1	542	3	3	0	0	NA	NA	NA	17	26	170	167	502	117	84	341	0	0	6	0	0	0.012
.	19.01.16-00.33.18-1-208696	202	20	20	8	0	5	577	17	17	0	0	NA	NA	NA	65	69	176	177	529	120	88	369	7	23	28	0.04	0.13	0.053
.	19.01.16-00.33.20-1-208699	64	3	3	0	0	0	346	2	2	0	0	NA	NA	NA	13	19	168	170	494	73	53	220	4	0	0	0.024	0	0
.	19.01.16-00.33.22-1-208701	148	8	8	2	0	2	536	7	7	0	0	NA	NA	NA	49	24	166	168	503	113	82	341	1	10	6	0.006	0.06	0.012
.	19.01.16-00.33.23-1-208702	92	5	5	4	0	3	549	3	3	0	0	NA	NA	NA	42	38	172	169	510	116	84	349	10	0	7	0.058	0	0.014
.	19.01.16-00.33.27-1-208705	62	3	3	1	0	1	536	2	2	0	0	NA	NA	NA	31	24	170	168	499	114	82	340	0	0	5	0	0	0.01
.	19.01.16-00.33.28-1-208707	181	17	17	3	0	2	568	14	14	0	0	NA	NA	NA	61	55	175	172	521	122	87	359	12	13	16	0.069	0.076	0.031
.	19.01.16-00.33.30-1-208709	202	21	21	5	0	5	587	20	20	0	0	NA	NA	NA	72	73	175	176	535	121	91	375	11	12	32	0.063	0.068	0.06
.	19.01.16-00.33.32-1-208710	64	2	2	0	0	0	449	1	1	0	0	NA	NA	NA	22	19	166	169	497	94	69	286	0	0	3	0	0	0.006
.	19.01.16-00.33.32-1-208711	179	24	24	2	0	2	576	22	22	0	0	NA	NA	NA	40	63	178	178	520	125	91	360	14	30	26	0.079	0.169	0.05
.	19.01.16-00.33.39-1-208719	56	2	2	0	0	0	540	1	1	0	0	NA	NA	NA	24	26	168	170	501	113	83	344	4	3	0	0.024	0.018	0
.	19.01.16-00.33.41-1-208720	31	1	1	0	0	0	0	0	0	0	0	NA	NA	NA	7	9	166	163	493	0	0	0	1	0	0	0.006	0	0
.	19.01.16-00.33.42-1-208721	175	13	13	2	0	2	585	11	11	0	0	NA	NA	NA	41	70	178	175	530	125	90	370	19	6	6	0.107	0.034	0.011
.	19.01.16-00.33.43-1-208722	209	24	24	8	0	6	568	21	21	0	0	NA	NA	NA	74	57	175	172	523	120	86	362	8	23	39	0.046	0.134	0.075
.	19.01.16-00.33.44-1-208723	183	9	9	1	0	1	554	8	8	0	0	NA	NA	NA	43	41	168	170	516	116	81	357	9	4	15	0.054	0.024	0.029
.	19.01.16-00.34.06-1-208724	249	50	50	19	0	18	574	46	46	0	0	NA	NA	NA	81	60	174	177	522	119	93	362	64	40	69	0.368	0.226	0.132
.	19.01.16-00.34.07-1-208725	59	2	2	0	0	0	198	0	0	0	0	NA	NA	NA	22	10	164	164	495	40	32	126	0	1	1	0	0.006	0.002
.	19.01.16-00.34.09-1-208726	62	2	2	0	0	0	524	1	1	0	0	NA	NA	NA	44	15	166	166	496	108	80	336	0	6	2	0	0.036	0.004
.	19.01.16-00.34.16-1-208734	95	11	11	1	0	1	543	9	9	0	0	NA	NA	NA	30	26	168	167	504	114	83	346	14	16	4	0.083	0.096	0.008
.	19.01.16-00.34.18-1-208752	62	3	3	0	0	0	250	2	2	0	0	NA	NA	NA	16	15	166	167	495	53	37	160	4	0	2	0.024	0	0.004
.	19.01.16-00.34.18-1-208753	153	18	18	3	0	2	569	16	16	0	0	NA	NA	NA	48	57	169	177	524	117	89	363	39	29	15	0.231	0.164	0.029
.	19.01.16-00.34.20-1-208756	286	23	23	7	0	7	580	22	22	0	0	NA	NA	NA	80	66	173	182	524	122	93	365	21	30	30	0.121	0.165	0.057
.	19.01.16-00.34.20-1-208757	89	5	5	1	0	1	552	4	4	0	0	NA	NA	NA	25	32	171	169	505	118	86	348	0	0	10	0	0	0.02
.	19.01.16-00.34.28-1-208768	33	1	1	1	0	1	0	0	0	0	0	NA	NA	NA	8	16	168	168	493	0	0	0	0	0	0	0	0	0
.	19.01.16-00.34.30-1-208770	116	10	10	2	0	1	545	9	9	0	0	NA	NA	NA	30	30	169	169	505	115	84	346	1	9	12	0.006	0.053	0.024
.	19.01.16-00.34.30-1-208771	156	8	8	0	0	0	551	6	6	0	0	NA	NA	NA	46	40	168	173	512	115	85	351	5	0	13	0.03	0	0.025
.	19.01.16-00.34.31-1-208772	150	18	18	1	0	0	560	17	17	0	0	NA	NA	NA	41	50	172	173	518	117	88	355	9	16	19	0.052	0.092	0.037
.	19.01.16-00.34.38-1-208776	150	35	35	9	0	6	572	31	31	0	0	NA	NA	NA	38	58	172	173	526	120	87	365	29	39	45	0.169	0.225	0.086
.	19.01.16-00.34.38-1-208777	32	1	1	0	0	0	0	0	0	0	0	NA	NA	NA	7	5	163	164	491	0	0	0	0	0	0	0	0	0
.	19.01.16-00.34.41-1-208778	117	7	7	2	0	2	551	5	5	0	0	NA	NA	NA	33	34	172	167	508	119	82	350	0	3	17	0	0.018	0.033
.	19.01.16-00.34.53-1-208779	121	9	9	1	0	0	555	8	8	0	0	NA	NA	NA	49	39	173	167	512	120	82	353	6	13	23	0.035	0.078	0.045
.	19.01.16-00.34.55-1-208780	150	21	21	6	0	5	555	19	19	0	0	NA	NA	NA	50	40	172	170	511	117	84	354	44	9	25	0.256	0.053	0.049
.	19.01.16-00.34.55-1-208781	31	1	1	0	0	0	0	0	0	0	0	NA	NA	NA	12	5	164	163	491	0	0	0	0	0	1	0	0	0.002
.	19.01.16-00.34.57-1-208782	31	1	1	0	0	0	0	0	0	0	0	NA	NA	NA	6	11	167	164	493	0	0	0	0	0	2	0	0	0.004
.	19.01.16-00.34.59-1-208783	59	2	2	0	0	0	534	1	1	0	0	NA	NA	NA	30	22	167	168	500	110	83	341	4	0	1	0.024	0	0.002
.	19.01.16-00.35.00-1-208784	36	1	1	1	0	1	0	0	0	0	0	NA	NA	NA	12	13	164	167	495	0	0	0	0	0	2	0	0	0.004
.	19.01.16-00.35.01-1-208785	100	3	3	1	0	1	554	2	2	0	0	NA	NA	NA	23	38	172	169	510	116	84	354	3	7	0	0.017	0.041	0
.	19.01.16-00.35.02-1-208786	31	1	1	1	0	1	0	0	0	0	0	NA	NA	NA	6	4	165	164	488	0	0	0	0	0	0	0	0	0
.	19.01.16-00.35.03-1-208787	66	4	4	2	0	2	538	3	3	0	0	NA	NA	NA	29	26	167	171	501	113	84	341	5	0	9	0.03	0	0.018
.	19.01.16-00.35.04-1-208788	153	13	13	3	0	2	571	11	11	0	0	NA	NA	NA	32	48	172	174	515	118	92	361	9	22	7	0.052	0.126	0.014
.	19.01.16-00.35.11-1-208791	89	8	8	1	0	1	548	6	6	0	0	NA	NA	NA	32	28	172	169	500	120	84	344	0	2	19	0	0.012	0.038
.	19.01.16-00.35.13-1-208794	202	29	29	6	0	3	574	27	27	0	0	NA	NA	NA	57	58	173	176	522	119	89	366	22	33	14	0.127	0.188	0.027
.	19.01.16-00.35.17-1-208799	97	4	4	1	0	1	546	3	3	0	0	NA	NA	NA	25	23	164	168	504	115	83	348	0	6	15	0	0.036	0.03
.	19.01.16-00.35.18-1-208816	35	1	1	1	0	1	0	0	0	0	0	NA	NA	NA	11	6	165	164	490	0	0	0	0	0	3	0	0	0.006
.	19.01.16-00.35.19-1-208818	181	11	11	5	0	4	578	10	10	0	0	NA	NA	NA	55	58	172	172	527	120	88	370	5	4	25	0.029	0.023	0.047
.	19.01.16-00.35.21-1-208821	90	3	3	0	0	0	538	2	2	0	0	NA	NA	NA	30	26	170	167	502	116	82	340	0	0	2	0	0	0.004
.	19.01.16-00.35.30-1-208826	185	28	28	10	0	5	570	25	25	0	0	NA	NA	NA	53	55	180	171	517	126	86	358	50	42	32	0.278	0.246	0.062
.	19.01.16-00.35.31-1-208827	230	20	20	5	0	3	574	17	17	0	0	NA	NA	NA	74	64	170	172	535	116	87	371	25	20	19	0.147	0.116	0.036
.	19.01.16-00.35.32-1-208828	31	1	1	0	0	0	0	0	0	0	0	NA	NA	NA	15	8	166	164	491	0	0	0	0	0	0	0	0	0
.	19.01.16-00.35.34-1-208829	143	20	20	8	0	6	562	18	18	0	0	NA	NA	NA	55	45	167	177	514	117	92	353	20	29	19	0.12	0.164	0.037
.	19.01.16-00.35.35-1-208833	113	5	5	1	0	1	543	4	4	0	0	NA	NA	NA	31	25	168	173	497	116	87	340	11	0	14	0.065	0	0.028
.	19.01.16-00.35.35-1-208834	116	7	7	3	0	2	546	6	6	0	0	NA	NA	NA	37	31	172	167	505	117	84	345	1	4	13	0.006	0.024	0.026
.	19.01.16-00.35.36-1-208835	31	1	1	0	0	0	0	0	0	0	0	NA	NA	NA	12	4	164	163	490	0	0	0	0	0	1	0	0	0.002
.	19.01.16-00.35.38-1-208838	82	3	3	1	0	1	553	2	2	0	0	NA	NA	NA	22	36	168	171	510	116	86	351	1	0	5	0.006	0	0.01
.	19.01.16-00.35.45-1-208843	32	1	1	1	0	1	0	0	0	0	0	NA	NA	NA	9	10	164	165	494	0	0	0	1	0	0	0.006	0	0
.	19.01.16-00.35.48-1-208844	117	15	15	7	0	6	549	13	13	0	0	NA	NA	NA	40	34	170	166	511	119	81	349	11	24	13	0.065	0.145	0.025
.	19.01.16-00.35.51-1-208845	124	9	9	3	0	3	553	8	8	0	0	NA	NA	NA	44	36	173	169	507	116	87	350	10	7	19	0.058	0.041	0.037
.	19.01.16-00.35.52-1-208846	69	3	3	1	0	1	553	2	2	0	0	NA	NA	NA	17	32	169	169	507	118	84	351	0	7	1	0	0.041	0.002
.	19.01.16-00.35.53-1-208847	236	18	18	2	0	1	582	16	16	0	0	NA	NA	NA	65	63	173	174	529	122	89	371	24	17	11	0.139	0.098	0.021
.	19.01.16-00.35.53-1-208848	89	5	5	1	0	1	550	4	4	0	0	NA	NA	NA	30	36	171	171	507	118	84	348	0	4	9	0	0.023	0.018
.	19.01.16-00.36.08-1-208849	32	1	1	0	0	0	0	0	0	0	0	NA	NA	NA	7	6	164	165	490	0	0	0	3	0	0	0.018	0	0
.	19.01.16-00.36.09-1-208850	149	16	16	6	0	3	552	14	14	0	0	NA	NA	NA	46	42	172	169	514	115	84	353	23	12	18	0.134	0.071	0.035
.	19.01.16-00.36.10-1-208851	116	5	5	0	0	0	550	4	4	0	0	NA	NA	NA	47	40	169	167	517	116	82	352	5	4	6	0.03	0.024	0.012
.	19.01.16-00.36.10-1-208852	125	7	7	2	0	1	561	6	6	0	0	NA	NA	NA	37	40	169	176	508	118	89	354	7	9	13	0.041	0.051	0.026
.	19.01.16-00.36.10-1-208855	57	2	2	0	0	0	544	1	1	0	0	NA	NA	NA	23	26	170	169	500	117	85	342	0	0	4	0	0	0.008
.	19.01.16-00.36.12-1-208857	68	3	3	1	0	1	349	2	2	0	0	NA	NA	NA	21	25	167	168	503	71	60	218	0	0	2	0	0	0.004
.	19.01.16-00.36.13-1-208859	32	1	1	0	0	0	0	0	0	0	0	NA	NA	NA	9	9	165	164	493	0	0	0	0	2	0	0	0.012	0
.	19.01.16-00.36.16-1-208863	116	10	10	3	0	3	548	8	8	0	0	NA	NA	NA	34	33	171	169	506	116	84	348	4	8	11	0.023	0.047	0.022
.	19.01.16-00.36.19-1-208884	145	5	5	1	0	1	562	3	3	0	0	NA	NA	NA	51	43	167	172	517	118	86	358	0	2	18	0	0.012	0.035
.	19.01.16-00.36.28-1-208891	234	21	21	7	0	6	580	16	16	0	0	NA	NA	NA	80	67	173	177	530	121	92	367	11	34	14	0.064	0.192	0.026
.	19.01.16-00.36.28-1-208892	35	1	1	0	0	0	0	0	0	0	0	NA	NA	NA	4	10	166	164	493	0	0	0	0	0	3	0	0	0.006
.	19.01.16-00.36.29-1-208893	127	12	12	3	0	2	571	11	11	0	0	NA	NA	NA	33	55	173	175	520	123	90	358	15	11	7	0.087	0.063	0.013
.	19.01.16-00.36.29-1-208898	30	1	1	0	0	0	0	0	0	0	0	NA	NA	NA	4	8	163	163	495	0	0	0	0	3	0	0	0.018	0
.	19.01.16-00.36.31-1-208899	114	4	4	1	0	1	558	2	2	0	0	NA	NA	NA	28	44	174	170	513	122	82	354	0	0	10	0	0	0.019
.	19.01.16-00.36.32-1-208900	125	16	16	2	0	2	551	14	14	0	0	NA	NA	NA	42	30	166	168	509	116	83	352	8	12	33	0.048	0.071	0.065
.	19.01.16-00.36.35-1-208904	148	16	16	2	0	2	558	15	15	0	0	NA	NA	NA	58	43	173	169	514	119	84	355	15	13	29	0.087	0.077	0.056
.	19.01.16-00.36.37-1-208905	63	2	2	1	0	1	151	1	1	0	0	NA	NA	NA	14	15	165	168	495	26	17	108	2	0	1	0.012	0	0.002
.	19.01.16-00.36.37-1-208906	203	17	17	5	0	4	552	16	16	0	0	NA	NA	NA	47	38	175	171	505	122	85	345	22	10	22	0.126	0.058	0.044
.	19.01.16-00.36.39-1-208907	34	1	1	0	0	0	0	0	0	0	0	NA	NA	NA	3	9	166	167	489	0	0	0	0	0	3	0	0	0.006
.	19.01.16-00.36.42-1-208908	33	1	1	0	0	0	0	0	0	0	0	NA	NA	NA	7	8	163	164	494	0	0	0	0	0	1	0	0	0.002
.	19.01.16-00.36.44-1-208909	67	3	3	0	0	0	452	2	2	0	0	NA	NA	NA	17	16	165	168	496	93	69	290	1	0	6	0.006	0	0.012
.	19.01.16-00.36.45-1-208910	89	5	5	1	0	0	552	3	3	0	0	NA	NA	NA	28	34	171	165	511	116	80	356	0	11	3	0	0.067	0.006
.	19.01.16-00.36.47-1-208911	89	7	7	4	0	3	541	6	6	0	0	NA	NA	NA	40	32	169	172	504	114	85	342	10	3	3	0.059	0.017	0.006
.	19.01.16-00.36.53-1-208914	149	14	14	4	0	4	570	12	12	0	0	NA	NA	NA	50	52	177	175	513	123	90	357	19	5	16	0.107	0.029	0.031
.	19.01.16-00.36.59-1-208915	84	4	4	1	0	1	548	3	3	0	0	NA	NA	NA	35	27	171	166	503	120	83	345	8	5	2	0.047	0.03	0.004
.	19.01.16-00.37.01-1-208916	317	30	30	7	0	5	603	27	27	0	0	NA	NA	NA	87	92	186	186	533	130	98	375	45	43	37	0.242	0.231	0.069
.	19.01.16-00.37.04-1-208917	151	12	12	6	0	5	567	11	11	0	0	NA	NA	NA	32	44	175	172	510	123	85	359	14	15	10	0.08	0.087	0.02
.	19.01.16-00.37.05-1-208918	117	9	9	6	0	5	557	8	8	0	0	NA	NA	NA	28	39	169	172	511	118	86	353	0	5	16	0	0.029	0.031
.	19.01.16-00.37.05-1-208919	57	2	2	0	0	0	542	1	1	0	0	NA	NA	NA	17	23	166	166	504	112	82	348	0	0	4	0	0	0.008
.	19.01.16-00.37.07-1-208920	176	10	10	2	0	2	554	9	9	0	0	NA	NA	NA	58	42	169	172	514	115	86	353	0	7	22	0	0.041	0.043
.	19.01.16-00.37.08-1-208921	145	11	11	5	0	5	545	10	10	0	0	NA	NA	NA	45	36	167	172	510	112	84	349	7	15	22	0.042	0.087	0.043
.	19.01.16-00.37.16-1-208928	229	35	35	7	0	6	581	32	32	0	0	NA	NA	NA	74	69	178	188	516	123	98	360	40	27	30	0.225	0.144	0.058
.	19.01.16-00.37.18-1-208947	120	7	7	1	0	1	550	5	5	0	0	NA	NA	NA	49	39	169	169	514	115	83	352	9	0	9	0.053	0	0.018
.	19.01.16-00.37.22-1-208951	58	2	2	2	0	2	533	1	1	0	0	NA	NA	NA	25	21	168	166	500	115	82	336	0	0	3	0	0	0.006
.	19.01.16-00.37.25-1-208952	55	2	2	0	0	0	253	1	1	0	0	NA	NA	NA	17	13	166	166	494	55	32	166	0	0	1	0	0	0.002
.	19.01.16-00.37.29-1-208957	92	3	3	2	0	1	536	2	2	0	0	NA	NA	NA	28	18	167	168	496	114	81	341	0	7	2	0	0.042	0.004
.	19.01.16-00.37.29-1-208958	251	30	30	9	0	8	592	29	29	0	0	NA	NA	NA	74	81	183	181	530	132	92	368	11	36	60	0.06	0.199	0.113
.	19.01.16-00.37.35-1-208962	90	6	6	3	0	3	546	5	5	0	0	NA	NA	NA	43	29	170	168	504	119	84	343	0	7	4	0	0.042	0.008
.	19.01.16-00.37.35-1-208963	87	3	3	1	0	1	547	2	2	0	0	NA	NA	NA	34	33	169	170	507	114	81	352	8	2	0	0.047	0.012	0
.	19.01.16-00.37.35-1-208964	209	29	29	5	0	4	584	26	26	0	0	NA	NA	NA	65	66	180	173	526	127	89	368	41	27	26	0.228	0.156	0.049
.	19.01.16-00.37.38-1-208965	93	4	4	2	0	2	535	3	3	0	0	NA	NA	NA	32	25	166	167	505	110	79	346	1	1	3	0.006	0.006	0.006
.	19.01.16-00.37.43-1-208970	215	25	25	7	0	6	575	23	23	0	0	NA	NA	NA	66	68	175	184	522	120	96	359	5	39	26	0.029	0.212	0.05
.	19.01.16-00.37.50-1-208971	168	22	22	6	0	4	565	20	20	0	0	NA	NA	NA	44	59	174	179	519	120	91	354	18	30	40	0.103	0.168	0.077
.	19.01.16-00.37.53-1-208972	224	22	22	9	0	7	577	19	19	0	0	NA	NA	NA	53	65	173	169	536	120	84	373	29	4	28	0.168	0.024	0.052
.	19.01.16-00.37.53-1-208973	183	14	14	4	0	4	567	11	11	0	0	NA	NA	NA	52	55	173	170	525	120	83	364	14	17	11	0.081	0.1	0.021
.	19.01.16-00.37.54-1-208974	32	1	1	0	0	0	0	0	0	0	0	NA	NA	NA	10	15	164	166	498	0	0	0	0	0	0	0	0	0
.	19.01.16-00.37.57-1-208975	55	2	2	1	0	1	0	1	1	0	0	NA	NA	NA	15	14	165	166	496	0	0	0	0	1	0	0	0.006	0
.	19.01.16-00.38.02-1-208976	34	1	1	0	0	0	0	0	0	0	0	NA	NA	NA	10	11	165	167	492	0	0	0	0	0	1	0	0	0.002
.	19.01.16-00.38.07-1-208979	59	2	2	0	0	0	0	1	1	0	0	NA	NA	NA	12	14	166	165	496	0	0	0	0	0	12	0	0	0.024
.	19.01.16-00.38.10-1-208981	37	1	1	0	0	0	0	0	0	0	0	NA	NA	NA	9	12	166	166	493	0	0	0	0	0	6	0	0	0.012
.	19.01.16-00.38.13-1-208985	59	3	3	1	0	1	102	1	1	0	0	NA	NA	NA	19	12	167	166	492	21	16	65	0	3	1	0	0.018	0.002
.	19.01.16-00.38.14-1-208987	181	9	9	3	0	3	569	7	7	0	0	NA	NA	NA	68	55	173	174	521	120	90	359	5	3	9	0.029	0.017	0.017
.	19.01.16-00.38.20-1-209008	284	19	19	5	0	3	608	18	18	0	0	NA	NA	NA	84	89	179	187	536	125	103	380	25	28	27	0.14	0.15	0.05
.	19.01.16-00.38.21-1-209011	95	8	8	1	0	1	551	7	7	0	0	NA	NA	NA	41	35	170	172	506	118	82	351	7	0	21	0.041	0	0.042
.	19.01.16-00.38.23-1-209012	119	5	5	1	0	0	559	3	3	0	0	NA	NA	NA	30	38	170	167	514	118	83	358	2	11	3	0.012	0.066	0.006
.	19.01.16-00.38.23-1-209013	96	7	7	1	0	0	545	5	5	0	0	NA	NA	NA	40	32	171	172	502	116	87	342	5	5	8	0.029	0.029	0.016
.	19.01.16-00.38.25-1-209015	36	1	1	0	0	0	0	0	0	0	0	NA	NA	NA	11	10	163	166	494	0	0	0	0	0	0	0	0	0
.	19.01.16-00.38.27-1-209017	171	16	16	5	0	5	570	15	15	0	0	NA	NA	NA	49	54	173	175	519	119	89	362	14	18	28	0.081	0.103	0.054
.	19.01.16-00.38.28-1-209019	34	1	1	1	0	1	0	0	0	0	0	NA	NA	NA	10	11	165	166	493	0	0	0	0	0	4	0	0	0.008
.	19.01.16-00.38.30-1-209021	116	9	9	2	0	2	568	7	7	0	0	NA	NA	NA	23	45	171	169	518	119	88	361	11	0	4	0.064	0	0.008
.	19.01.16-00.38.31-1-209026	261	38	38	16	0	12	610	35	35	0	0	NA	NA	NA	85	100	175	185	553	122	102	386	28	63	66	0.16	0.341	0.119
.	19.01.16-00.38.34-1-209027	185	11	11	2	0	2	569	10	10	0	0	NA	NA	NA	64	51	170	173	521	117	91	361	6	13	12	0.035	0.075	0.023
.	19.01.16-00.38.41-1-209031	32	1	1	0	0	0	0	0	0	0	0	NA	NA	NA	6	8	164	167	490	0	0	0	0	0	0	0	0	0
.	19.01.16-00.38.41-1-209032	95	5	5	1	0	1	557	4	4	0	0	NA	NA	NA	33	43	173	175	508	118	87	352	6	9	0	0.035	0.051	0
.	19.01.16-00.38.41-1-209033	63	4	4	2	0	2	539	3	3	0	0	NA	NA	NA	24	26	167	167	505	111	83	345	0	1	8	0	0.006	0.016
.	19.01.16-00.38.43-1-209034	121	5	5	1	0	0	558	3	3	0	0	NA	NA	NA	43	48	170	175	516	114	88	356	9	1	6	0.053	0.006	0.012
.	19.01.16-00.38.51-1-209035	30	1	1	0	0	0	0	0	0	0	0	NA	NA	NA	12	13	168	165	493	0	0	0	0	0	0	0	0	0
.	19.01.16-00.38.53-1-209036	93	5	5	2	0	2	538	4	4	0	0	NA	NA	NA	31	22	166	168	501	114	81	343	0	5	6	0	0.03	0.012
.	19.01.16-00.38.57-1-209037	275	36	36	8	0	6	588	30	30	0	0	NA	NA	NA	92	73	178	185	523	124	98	366	33	37	61	0.185	0.2	0.117
.	19.01.16-00.38.57-1-209038	190	19	19	5	0	4	562	16	16	0	0	NA	NA	NA	62	45	169	169	520	118	85	359	7	8	34	0.041	0.047	0.065
.	19.01.16-00.38.58-1-209039	89	3	3	0	0	0	542	2	2	0	0	NA	NA	NA	37	25	168	172	498	115	89	338	0	13	1	0	0.076	0.002
.	19.01.16-00.39.00-1-209040	63	3	3	2	0	1	535	1	1	0	0	NA	NA	NA	24	22	168	168	499	113	82	340	0	5	3	0	0.03	0.006
.	19.01.16-00.39.01-1-209041	36	1	1	1	0	1	0	0	0	0	0	NA	NA	NA	6	7	165	165	490	0	0	0	0	0	0	0	0	0
.	19.01.16-00.39.03-1-209042	61	3	3	1	0	1	542	2	2	0	0	NA	NA	NA	17	22	167	166	502	117	78	347	0	2	4	0	0.012	0.008
.	19.01.16-00.39.04-1-209043	32	1	1	0	0	0	0	0	0	0	0	NA	NA	NA	14	8	166	165	490	0	0	0	0	0	1	0	0	0.002
.	19.01.16-00.39.06-1-209044	125	5	5	1	0	1	559	4	4	0	0	NA	NA	NA	33	40	168	167	518	111	87	361	2	4	3	0.012	0.024	0.006
.	19.01.16-00.39.08-1-209045	142	18	18	4	0	4	567	15	15	0	0	NA	NA	NA	43	54	169	173	525	117	86	364	13	16	19	0.077	0.092	0.036
.	19.01.16-00.39.13-1-209050	154	6	6	5	0	3	550	5	5	0	0	NA	NA	NA	48	34	173	169	505	119	84	347	3	0	13	0.017	0	0.026
.	19.01.16-00.39.14-1-209052	136	8	8	4	0	2	554	7	7	0	0	NA	NA	NA	46	50	173	170	520	118	83	353	1	14	11	0.006	0.082	0.021
.	19.01.16-00.39.19-1-209073	150	5	5	2	0	1	555	4	4	0	0	NA	NA	NA	53	44	176	173	508	122	87	346	9	0	2	0.051	0	0.004
.	19.01.16-00.39.24-1-209078	65	2	2	0	0	0	538	0	0	0	0	NA	NA	NA	39	23	169	168	499	113	82	343	6	2	0	0.036	0.012	0
.	19.01.16-00.39.26-1-209080	152	6	6	1	0	1	549	5	5	0	0	NA	NA	NA	50	38	173	169	509	118	82	349	8	2	12	0.046	0.012	0.024
.	19.01.16-00.39.29-1-209084	177	28	28	6	0	6	554	27	27	0	0	NA	NA	NA	51	41	174	173	507	122	84	348	30	40	18	0.172	0.231	0.036
.	19.01.16-00.39.33-1-209085	238	25	25	4	0	2	595	23	23	0	0	NA	NA	NA	88	79	181	185	526	126	98	371	21	34	24	0.116	0.184	0.046
.	19.01.16-00.39.35-1-209089	120	6	6	2	0	2	553	3	3	0	0	NA	NA	NA	47	40	170	169	514	117	82	354	3	7	5	0.018	0.041	0.01
.	19.01.16-00.39.36-1-209090	246	20	20	7	0	5	595	19	19	0	0	NA	NA	NA	86	83	180	172	544	124	90	381	21	18	30	0.117	0.105	0.055
.	19.01.16-00.39.37-1-209091	61	2	2	1	0	1	100	1	1	0	0	NA	NA	NA	11	20	168	166	499	21	17	62	1	0	0	0.006	0	0
.	19.01.16-00.39.39-1-209092	339	30	30	8	0	5	618	28	28	0	0	NA	NA	NA	93	107	181	188	551	127	102	389	23	36	40	0.127	0.191	0.073
.	19.01.16-00.39.44-1-209097	94	3	3	0	0	0	548	2	2	0	0	NA	NA	NA	23	30	168	169	506	114	83	351	2	0	4	0.012	0	0.008
.	19.01.16-00.39.44-1-209098	35	1	1	0	0	0	0	0	0	0	0	NA	NA	NA	13	12	165	169	491	0	0	0	0	0	1	0	0	0.002
.	19.01.16-00.39.47-1-209099	36	1	1	1	0	1	0	0	0	0	0	NA	NA	NA	6	9	163	165	494	0	0	0	0	0	0	0	0	0
.	19.01.16-00.39.50-1-209100	296	57	57	16	0	13	586	52	52	0	0	NA	NA	NA	91	77	180	181	529	126	94	366	48	72	65	0.267	0.398	0.123
.	19.01.16-00.39.53-1-209101	35	1	1	0	0	0	0	0	0	0	0	NA	NA	NA	9	8	164	165	492	0	0	0	0	0	3	0	0	0.006
.	19.01.16-00.39.53-1-209102	62	2	2	0	0	0	541	1	1	0	0	NA	NA	NA	18	19	164	168	500	115	83	343	1	0	1	0.006	0	0.002
.	19.01.16-00.39.57-1-209103	305	29	29	7	0	5	587	27	27	0	0	NA	NA	NA	86	72	179	182	524	128	95	364	13	36	54	0.073	0.198	0.103
.	19.01.16-00.39.58-1-209104	31	1	1	0	0	0	0	0	0	0	0	NA	NA	NA	6	7	164	163	493	0	0	0	0	0	1	0	0	0.002
.	19.01.16-00.40.00-1-209105	60	3	3	0	0	0	550	2	2	0	0	NA	NA	NA	34	36	168	173	508	117	89	344	2	0	3	0.012	0	0.006
.	19.01.16-00.40.06-1-209110	182	27	27	5	0	4	569	23	23	0	0	NA	NA	NA	35	51	176	173	515	124	85	360	39	24	32	0.222	0.139	0.062
.	19.01.16-00.40.14-1-209116	35	1	1	0	0	0	0	0	0	0	0	NA	NA	NA	4	9	166	164	492	0	0	0	0	0	1	0	0	0.002
.	19.01.16-00.40.14-1-209117	59	2	2	0	0	0	537	1	1	0	0	NA	NA	NA	20	20	166	168	499	112	82	343	0	0	2	0	0	0.004
.	19.01.16-00.40.16-1-209124	35	1	1	0	0	0	0	0	0	0	0	NA	NA	NA	8	13	168	166	492	0	0	0	0	0	1	0	0	0.002
.	19.01.16-00.40.17-1-209126	145	10	10	2	0	1	558	8	8	0	0	NA	NA	NA	41	39	172	168	512	120	84	354	10	18	9	0.058	0.107	0.018
.	19.01.16-00.40.19-1-209144	223	26	26	2	0	1	577	23	23	0	0	NA	NA	NA	75	64	173	179	525	121	93	363	14	21	39	0.081	0.117	0.074
.	19.01.16-00.40.20-1-209150	32	1	1	0	0	0	0	0	0	0	0	NA	NA	NA	7	8	165	164	492	0	0	0	0	0	0	0	0	0
.	19.01.16-00.40.22-1-209152	118	7	7	2	0	2	549	6	6	0	0	NA	NA	NA	33	31	169	169	506	116	83	350	2	6	18	0.012	0.036	0.036
.	19.01.16-00.40.26-1-209154	91	3	3	0	0	0	551	2	2	0	0	NA	NA	NA	20	30	169	173	501	118	86	347	0	1	2	0	0.006	0.004
.	19.01.16-00.40.28-1-209157	32	1	1	1	0	1	0	0	0	0	0	NA	NA	NA	9	10	167	165	491	0	0	0	0	0	2	0	0	0.004
.	19.01.16-00.40.30-1-209159	67	2	2	1	0	1	399	1	1	0	0	NA	NA	NA	18	20	166	169	498	84	64	251	0	2	0	0	0.012	0
.	19.01.16-00.40.42-1-209169	122	9	9	5	0	5	554	8	8	0	0	NA	NA	NA	31	42	172	173	510	119	87	348	3	13	16	0.017	0.075	0.031
.	19.01.16-00.40.43-1-209170	117	10	10	3	0	1	551	8	8	0	0	NA	NA	NA	26	26	168	168	503	115	87	349	12	10	5	0.071	0.06	0.01
.	19.01.16-00.40.44-1-209171	36	1	1	0	0	0	0	0	0	0	0	NA	NA	NA	7	8	165	164	492	0	0	0	0	0	0	0	0	0
.	19.01.16-00.40.44-1-209172	123	9	9	1	0	1	548	7	7	0	0	NA	NA	NA	35	28	166	167	508	114	85	349	8	10	11	0.048	0.06	0.022
.	19.01.16-00.40.46-1-209173	86	4	4	0	0	0	549	3	3	0	0	NA	NA	NA	25	26	170	169	500	118	85	346	1	1	3	0.006	0.006	0.006
.	19.01.16-00.40.48-1-209174	121	6	6	0	0	0	554	5	5	0	0	NA	NA	NA	38	36	172	170	507	116	85	353	1	3	9	0.006	0.018	0.018
.	19.01.16-00.40.56-1-209175	91	7	7	5	0	3	548	6	6	0	0	NA	NA	NA	34	38	171	167	513	115	81	352	0	8	11	0	0.048	0.021
.	19.01.16-00.41.02-1-209176	151	14	14	4	0	4	564	12	12	0	0	NA	NA	NA	41	48	171	175	515	120	88	356	33	12	28	0.193	0.069	0.054
.	19.01.16-00.41.05-1-209177	34	1	1	0	0	0	0	0	0	0	0	NA	NA	NA	8	7	164	166	490	0	0	0	0	0	1	0	0	0.002
.	19.01.16-00.41.06-1-209178	90	5	5	0	0	0	552	4	4	0	0	NA	NA	NA	32	31	166	169	509	115	85	352	0	4	5	0	0.024	0.01
.	19.01.16-00.41.07-1-209179	181	10	10	5	0	5	566	9	9	0	0	NA	NA	NA	58	55	173	178	517	119	92	355	16	8	6	0.092	0.045	0.012
.	19.01.16-00.41.07-1-209180	35	1	1	0	0	0	0	0	0	0	0	NA	NA	NA	8	9	165	164	493	0	0	0	5	0	0	0.03	0	0
.	19.01.16-00.41.07-1-209181	115	6	6	3	0	2	550	2	2	0	0	NA	NA	NA	25	32	169	167	509	113	83	354	0	5	14	0	0.03	0.028
.	19.01.16-00.41.08-1-209182	89	3	3	0	0	0	548	2	2	0	0	NA	NA	NA	37	31	165	168	511	112	84	352	1	8	2	0.006	0.048	0.004
.	19.01.16-00.41.09-1-209183	147	21	21	9	0	7	563	20	20	0	0	NA	NA	NA	39	46	174	174	511	120	92	351	27	17	45	0.155	0.098	0.088
.	19.01.16-00.41.09-1-209184	171	7	7	1	0	0	569	5	5	0	0	NA	NA	NA	42	58	176	175	520	125	86	358	1	5	14	0.006	0.029	0.027
.	19.01.16-00.41.15-1-209191	68	2	2	0	0	0	550	1	1	0	0	NA	NA	NA	20	30	166	168	509	115	84	351	0	4	1	0	0.024	0.002
.	19.01.16-00.41.23-1-209213	153	9	9	0	0	0	555	8	8	0	0	NA	NA	NA	58	40	171	170	512	117	83	355	13	6	8	0.076	0.035	0.016
.	19.01.16-00.41.24-1-209214	126	17	17	3	0	3	559	14	14	0	0	NA	NA	NA	46	51	175	175	514	120	89	350	9	8	23	0.051	0.046	0.045
.	19.01.16-00.41.25-1-209215	32	1	1	1	0	1	0	0	0	0	0	NA	NA	NA	9	5	164	165	489	0	0	0	2	0	0	0.012	0	0
.	19.01.16-00.41.27-1-209219	33	1	1	0	0	0	0	0	0	0	0	NA	NA	NA	8	8	165	165	491	0	0	0	0	0	1	0	0	0.002
.	19.01.16-00.41.28-1-209220	184	15	15	4	0	4	568	13	13	0	0	NA	NA	NA	55	57	181	172	517	126	85	357	11	39	16	0.061	0.227	0.031
.	19.01.16-00.41.29-1-209222	124	11	11	3	0	3	556	9	9	0	0	NA	NA	NA	42	46	176	172	511	121	86	349	0	8	16	0	0.047	0.031
.	19.01.16-00.41.30-1-209223	37	1	1	0	0	0	0	0	0	0	0	NA	NA	NA	13	15	167	163	498	0	0	0	0	0	0	0	0	0
.	19.01.16-00.41.30-1-209224	88	5	5	0	0	0	541	1	1	0	0	NA	NA	NA	20	23	167	168	501	111	83	347	7	0	7	0.042	0	0.014
.	19.01.16-00.41.34-1-209225	92	3	3	0	0	0	539	2	2	0	0	NA	NA	NA	32	26	165	170	504	112	83	344	0	7	0	0	0.041	0
.	19.01.16-00.41.34-1-209226	355	65	65	23	0	16	623	58	58	0	0	NA	NA	NA	89	118	190	187	554	134	98	391	49	45	106	0.258	0.241	0.191
.	19.01.16-00.41.43-1-209234	123	5	5	3	0	2	556	4	4	0	0	NA	NA	NA	35	39	171	172	509	119	86	351	8	10	7	0.047	0.058	0.014
.	19.01.16-00.41.44-1-209235	124	9	9	0	0	0	554	8	8	0	0	NA	NA	NA	41	40	170	174	509	116	87	351	0	3	19	0	0.017	0.037
.	19.01.16-00.41.47-1-209236	55	2	2	0	0	0	50	1	1	0	0	NA	NA	NA	23	21	169	167	498	13	8	29	0	0	2	0	0	0.004
.	19.01.16-00.41.48-1-209237	36	1	1	0	0	0	0	0	0	0	0	NA	NA	NA	10	13	164	167	495	0	0	0	0	0	1	0	0	0.002
.	19.01.16-00.41.51-1-209238	62	3	3	0	0	0	529	1	1	0	0	NA	NA	NA	29	17	168	165	497	112	79	338	4	0	2	0.024	0	0.004
.	19.01.16-00.41.53-1-209241	58	4	4	1	0	1	548	3	3	0	0	NA	NA	NA	23	33	171	165	510	118	78	352	0	7	3	0	0.042	0.006
.	19.01.16-00.41.54-1-209242	122	7	7	2	0	2	564	6	6	0	0	NA	NA	NA	33	49	171	173	518	118	87	359	0	13	11	0	0.075	0.021
.	19.01.16-00.41.55-1-209243	69	4	4	2	0	2	541	3	3	0	0	NA	NA	NA	23	20	169	166	498	116	84	341	2	1	3	0.012	0.006	0.006
.	19.01.16-00.41.59-1-209244	67	6	6	3	0	3	544	5	5	0	0	NA	NA	NA	25	32	169	170	506	115	86	343	0	0	28	0	0	0.055
.	19.01.16-00.42.01-1-209245	193	9	9	2	0	1	589	7	7	0	0	NA	NA	NA	71	76	177	181	531	123	98	368	9	6	13	0.051	0.033	0.024
.	19.01.16-00.42.05-1-209246	36	1	1	0	0	0	0	0	0	0	0	NA	NA	NA	11	11	166	164	494	0	0	0	1	0	0	0.006	0	0
.	19.01.16-00.42.05-1-209247	92	3	3	2	0	2	549	2	2	0	0	NA	NA	NA	37	38	169	169	513	117	83	349	4	0	6	0.024	0	0.012
.	19.01.16-00.42.07-1-209248	147	12	12	2	0	2	560	10	10	0	0	NA	NA	NA	58	46	174	171	514	119	86	355	3	6	20	0.017	0.035	0.039
.	19.01.16-00.42.09-1-209250	62	2	2	0	0	0	148	1	1	0	0	NA	NA	NA	28	18	164	167	500	34	29	85	0	3	1	0	0.018	0.002
.	19.01.16-00.42.12-1-209253	211	14	14	4	0	4	569	12	12	0	0	NA	NA	NA	63	60	171	176	526	119	91	359	13	9	27	0.076	0.051	0.051
.	19.01.16-00.42.12-1-209254	34	1	1	0	0	0	0	0	0	0	0	NA	NA	NA	8	16	167	164	498	0	0	0	0	0	0	0	0	0
.	19.01.16-00.42.15-1-209258	94	7	7	5	0	4	549	6	6	0	0	NA	NA	NA	30	34	173	171	503	120	85	344	5	7	18	0.029	0.041	0.036
.	19.01.16-00.42.17-1-209261	156	7	7	3	0	2	569	6	6	0	0	NA	NA	NA	44	57	177	172	521	124	84	361	9	23	3	0.051	0.134	0.006
.	19.01.16-00.42.18-1-209279	93	8	8	1	0	0	550	6	6	0	0	NA	NA	NA	37	33	174	170	502	121	84	345	8	6	13	0.046	0.035	0.026
.	19.01.16-00.42.20-1-209281	36	1	1	0	0	0	0	0	0	0	0	NA	NA	NA	9	8	166	164	491	0	0	0	0	0	0	0	0	0
.	19.01.16-00.42.23-1-209287	151	12	12	6	0	5	555	11	11	0	0	NA	NA	NA	46	46	172	177	510	116	91	348	4	9	32	0.023	0.051	0.063
.	19.01.16-00.42.23-1-209288	60	2	2	1	0	1	545	1	1	0	0	NA	NA	NA	28	29	169	167	506	113	83	349	0	0	9	0	0	0.018
.	19.01.16-00.42.32-1-209297	144	6	6	1	0	1	545	5	5	0	0	NA	NA	NA	48	29	168	167	507	115	83	347	3	5	5	0.018	0.03	0.01
.	19.01.16-00.42.36-1-209301	86	3	3	1	0	1	555	2	2	0	0	NA	NA	NA	34	39	173	171	508	117	87	351	6	4	5	0.035	0.023	0.01
.	19.01.16-00.42.36-1-209302	33	1	1	0	0	0	0	0	0	0	0	NA	NA	NA	9	8	164	168	489	0	0	0	0	3	0	0	0.018	0
.	19.01.16-00.42.37-1-209303	210	13	13	6	0	6	573	12	12	0	0	NA	NA	NA	48	57	172	174	524	121	88	364	9	21	8	0.052	0.121	0.015
.	19.01.16-00.42.38-1-209304	174	8	8	1	0	1	559	6	6	0	0	NA	NA	NA	41	38	168	171	512	118	86	355	3	13	8	0.018	0.076	0.016
.	19.01.16-00.42.39-1-209305	58	2	2	0	0	0	0	1	1	0	0	NA	NA	NA	23	15	164	168	496	0	0	0	0	0	4	0	0	0.008
.	19.01.16-00.42.40-1-209306	241	19	19	6	0	4	578	17	17	0	0	NA	NA	NA	68	68	175	175	531	119	89	370	22	9	31	0.126	0.051	0.058
.	19.01.16-00.42.42-1-209307	122	9	9	5	0	4	562	8	8	0	0	NA	NA	NA	42	49	170	177	515	114	89	359	5	23	11	0.029	0.13	0.021
.	19.01.16-00.42.47-1-209308	180	14	14	4	0	3	571	13	13	0	0	NA	NA	NA	56	54	170	174	523	116	91	364	20	10	9	0.118	0.057	0.017
.	19.01.16-00.42.49-1-209309	63	4	4	0	0	0	350	3	3	0	0	NA	NA	NA	24	21	165	168	501	70	55	225	2	0	10	0.012	0	0.02
.	19.01.16-00.42.51-1-209310	86	3	3	0	0	0	547	2	2	0	0	NA	NA	NA	31	34	172	170	505	117	86	344	3	2	0	0.017	0.012	0
.	19.01.16-00.42.58-1-209311	89	4	4	1	0	1	545	3	3	0	0	NA	NA	NA	28	32	167	172	506	114	83	348	0	2	7	0	0.012	0.014
.	19.01.16-00.43.01-1-209312	89	8	8	1	0	0	547	7	7	0	0	NA	NA	NA	36	33	170	172	504	114	87	346	1	3	13	0.006	0.017	0.026
.	19.01.16-00.43.02-1-209313	57	2	2	1	0	1	537	1	1	0	0	NA	NA	NA	31	26	172	166	501	119	79	339	0	1	2	0	0.006	0.004
.	19.01.16-00.43.05-1-209314	180	19	19	5	0	4	572	16	16	0	0	NA	NA	NA	57	59	174	181	517	120	93	359	22	9	19	0.126	0.05	0.037
.	19.01.16-00.43.05-1-209315	200	20	20	4	0	4	574	17	17	0	0	NA	NA	NA	55	61	176	176	522	121	91	362	6	18	45	0.034	0.102	0.086
.	19.01.16-00.43.06-1-209316	124	8	8	4	0	4	561	7	7	0	0	NA	NA	NA	43	48	177	170	514	121	87	353	5	12	6	0.028	0.071	0.012
.	19.01.16-00.43.11-1-209321	149	8	8	0	0	0	567	7	7	0	0	NA	NA	NA	57	51	174	173	517	121	89	357	8	5	17	0.046	0.029	0.033
.	19.01.16-00.43.14-1-209324	67	2	2	0	0	0	547	1	1	0	0	NA	NA	NA	21	34	170	166	511	117	80	350	5	1	0	0.029	0.006	0
.	19.01.16-00.43.14-1-209327	158	6	6	2	0	2	580	5	5	0	0	NA	NA	NA	40	58	173	180	518	122	93	365	7	0	9	0.04	0	0.017
.	19.01.16-00.43.15-1-209328	66	4	4	1	0	1	538	3	3	0	0	NA	NA	NA	27	23	165	165	506	112	78	348	12	3	0	0.073	0.018	0
.	19.01.16-00.43.20-1-209349	88	3	3	1	0	1	542	1	1	0	0	NA	NA	NA	26	31	169	170	505	113	86	343	6	0	4	0.036	0	0.008
.	19.01.16-00.43.28-1-209353	290	35	35	7	0	5	598	33	33	0	0	NA	NA	NA	90	83	177	181	538	123	96	379	35	40	37	0.198	0.221	0.069
.	19.01.16-00.43.30-1-209356	64	3	3	1	0	1	535	2	2	0	0	NA	NA	NA	39	28	169	171	501	112	83	340	6	0	1	0.036	0	0.002
.	19.01.16-00.43.31-1-209357	210	13	13	2	0	2	582	7	7	0	0	NA	NA	NA	55	69	182	178	522	127	92	363	4	13	13	0.022	0.073	0.025
.	19.01.16-00.43.33-1-209358	207	16	16	3	0	3	586	15	15	0	0	NA	NA	NA	61	72	177	181	527	122	94	370	7	32	10	0.04	0.177	0.019
.	19.01.16-00.43.34-1-209359	227	32	32	9	0	6	584	27	27	0	0	NA	NA	NA	68	70	177	179	527	124	93	367	29	15	56	0.164	0.084	0.106
.	19.01.16-00.43.35-1-209363	65	3	3	1	0	1	100	2	2	0	0	NA	NA	NA	8	20	166	166	501	21	14	65	0	0	5	0	0	0.01
.	19.01.16-00.43.36-1-209364	178	8	8	2	0	1	574	6	6	0	0	NA	NA	NA	54	58	177	174	520	122	88	364	2	3	10	0.011	0.017	0.019
.	19.01.16-00.43.44-1-209369	204	41	41	13	0	11	573	37	37	0	0	NA	NA	NA	67	63	174	174	528	120	91	362	40	44	53	0.23	0.253	0.1
.	19.01.16-00.43.44-1-209370	146	9	9	6	0	5	574	7	7	0	0	NA	NA	NA	50	55	169	171	528	116	88	370	6	5	23	0.036	0.029	0.044
.	19.01.16-00.43.45-1-209371	157	13	13	2	0	2	563	11	11	0	0	NA	NA	NA	34	49	171	170	521	118	85	360	5	8	17	0.029	0.047	0.033
.	19.01.16-00.43.56-1-209372	113	7	7	1	0	1	559	6	6	0	0	NA	NA	NA	35	43	168	174	514	116	89	354	0	2	29	0	0.011	0.056
.	19.01.16-00.43.59-1-209373	148	13	13	4	0	4	552	12	12	0	0	NA	NA	NA	51	39	167	169	516	115	82	355	6	7	21	0.036	0.041	0.041
.	19.01.16-00.44.02-1-209374	111	10	10	3	0	2	557	8	8	0	0	NA	NA	NA	30	45	174	171	513	121	85	351	0	7	18	0	0.041	0.035
.	19.01.16-00.44.05-1-209375	40	1	1	0	0	0	0	0	0	0	0	NA	NA	NA	14	13	165	164	497	0	0	0	4	0	0	0.024	0	0
.	19.01.16-00.44.09-1-209376	31	1	1	0	0	0	0	0	0	0	0	NA	NA	NA	14	10	164	166	493	0	0	0	0	0	3	0	0	0.006
.	19.01.16-00.44.10-1-209378	92	6	6	1	0	0	547	4	4	0	0	NA	NA	NA	20	28	168	169	504	115	84	348	6	8	0	0.036	0.047	0
.	19.01.16-00.44.13-1-209382	30	1	1	0	0	0	0	0	0	0	0	NA	NA	NA	11	11	164	166	494	0	0	0	0	0	2	0	0	0.004
.	19.01.16-00.44.15-1-209385	182	31	31	9	0	7	563	29	29	0	0	NA	NA	NA	53	53	176	169	521	119	87	357	28	21	47	0.159	0.124	0.09
.	19.01.16-00.44.18-1-209404	122	13	13	2	0	2	564	11	11	0	0	NA	NA	NA	34	42	168	173	514	116	90	358	9	11	18	0.054	0.064	0.035
.	19.01.16-00.44.24-1-209410	183	12	12	2	0	1	561	11	11	0	0	NA	NA	NA	64	47	169	174	517	116	88	357	5	6	12	0.03	0.034	0.023
.	19.01.16-00.44.27-1-209413	86	4	4	1	0	1	536	3	3	0	0	NA	NA	NA	30	25	166	166	506	113	80	343	6	7	1	0.036	0.042	0.002
.	19.01.16-00.44.27-1-209414	93	5	5	0	0	0	549	4	4	0	0	NA	NA	NA	22	22	169	169	497	118	88	343	6	3	8	0.036	0.018	0.016
.	19.01.16-00.44.30-1-209417	214	33	33	9	0	7	575	29	29	0	0	NA	NA	NA	55	61	177	173	524	124	85	366	33	35	38	0.186	0.202	0.073
.	19.01.16-00.44.30-1-209418	34	1	1	0	0	0	0	0	0	0	0	NA	NA	NA	8	9	166	166	490	0	0	0	0	0	0	0	0	0
.	19.01.16-00.44.33-1-209423	142	6	6	0	0	0	547	5	5	0	0	NA	NA	NA	51	39	173	173	506	116	86	345	0	6	4	0	0.035	0.008
.	19.01.16-00.44.41-1-209427	175	9	9	2	0	2	560	7	7	0	0	NA	NA	NA	57	48	170	174	517	116	88	356	0	0	20	0	0	0.039
.	19.01.16-00.44.45-1-209428	33	1	1	0	0	0	0	0	0	0	0	NA	NA	NA	7	7	165	165	490	0	0	0	0	0	0	0	0	0
.	19.01.16-00.44.50-1-209429	62	2	2	0	0	0	543	1	1	0	0	NA	NA	NA	26	30	170	171	502	119	83	341	0	0	6	0	0	0.012
.	19.01.16-00.44.51-1-209430	292	25	25	5	0	5	585	24	24	0	0	NA	NA	NA	88	78	179	180	532	120	94	371	38	7	44	0.212	0.039	0.083
.	19.01.16-00.44.51-1-209431	118	8	8	4	0	4	552	5	5	0	0	NA	NA	NA	40	45	169	171	518	116	87	349	0	0	18	0	0	0.035
.	19.01.16-00.44.54-1-209432	59	2	2	1	0	1	544	1	1	0	0	NA	NA	NA	28	29	165	174	503	113	84	347	0	0	5	0	0	0.01
.	19.01.16-00.44.54-1-209433	118	6	6	2	0	2	547	5	5	0	0	NA	NA	NA	37	34	169	169	509	115	83	349	0	1	18	0	0.006	0.035
.	19.01.16-00.45.03-1-209434	64	4	4	0	0	0	545	2	2	0	0	NA	NA	NA	22	23	169	170	497	115	86	344	7	0	6	0.041	0	0.012
.	19.01.16-00.45.05-1-209435	291	15	15	4	0	4	599	12	12	0	0	NA	NA	NA	87	84	178	182	537	124	98	377	13	20	20	0.073	0.11	0.037
.	19.01.16-00.45.05-1-209436	210	24	24	11	0	9	591	22	22	0	0	NA	NA	NA	57	78	180	182	529	127	95	369	17	35	41	0.094	0.192	0.078
.	19.01.16-00.45.08-1-209437	86	4	4	0	0	0	543	3	3	0	0	NA	NA	NA	26	27	167	168	505	112	82	349	5	2	1	0.03	0.012	0.002
.	19.01.16-00.45.11-1-209441	59	3	3	1	0	1	544	2	2	0	0	NA	NA	NA	15	24	169	166	502	116	81	347	0	1	6	0	0.006	0.012
.	19.01.16-00.45.14-1-209444	187	22	22	5	0	4	563	20	20	0	0	NA	NA	NA	53	49	168	180	514	112	95	356	32	7	28	0.19	0.039	0.054
.	19.01.16-00.45.16-1-209448	61	3	3	1	0	1	51	2	2	0	0	NA	NA	NA	11	13	164	163	499	15	6	30	0	3	1	0	0.018	0.002
.	19.01.16-00.45.23-1-209468	109	9	9	1	0	1	556	8	8	0	0	NA	NA	NA	32	40	173	169	511	119	87	350	3	7	17	0.017	0.041	0.033
.	19.01.16-00.45.23-1-209469	295	38	38	10	0	6	603	34	34	0	0	NA	NA	NA	94	88	183	175	543	129	92	382	32	23	63	0.175	0.131	0.116
.	19.01.16-00.45.26-1-209472	116	10	10	2	0	2	547	9	9	0	0	NA	NA	NA	29	29	171	166	505	118	82	347	9	3	9	0.053	0.018	0.018
.	19.01.16-00.45.26-1-209473	32	1	1	0	0	0	0	0	0	0	0	NA	NA	NA	11	14	165	163	499	0	0	0	0	0	0	0	0	0
.	19.01.16-00.45.29-1-209476	114	9	9	4	0	4	562	8	8	0	0	NA	NA	NA	41	48	169	177	515	114	92	356	7	2	19	0.041	0.011	0.037
.	19.01.16-00.45.36-1-209480	33	1	1	0	0	0	0	0	0	0	0	NA	NA	NA	14	8	164	165	492	0	0	0	0	0	0	0	0	0
.	19.01.16-00.45.36-1-209481	85	3	3	0	0	0	545	2	2	0	0	NA	NA	NA	21	22	168	167	500	116	83	346	0	0	9	0	0	0.018
.	19.01.16-00.45.38-1-209484	32	1	1	0	0	0	0	0	0	0	0	NA	NA	NA	8	11	166	165	493	0	0	0	0	0	2	0	0	0.004
.	19.01.16-00.45.40-1-209485	284	26	26	4	0	4	602	23	23	0	0	NA	NA	NA	77	89	188	180	534	132	95	375	17	15	51	0.09	0.083	0.096
.	19.01.16-00.45.45-1-209490	93	3	3	2	0	2	559	1	1	0	0	NA	NA	NA	36	49	176	172	514	123	84	352	0	5	0	0	0.029	0
.	19.01.16-00.45.47-1-209491	34	1	1	0	0	0	0	0	0	0	0	NA	NA	NA	11	11	167	164	493	0	0	0	0	0	2	0	0	0.004
.	19.01.16-00.45.47-1-209492	32	1	1	0	0	0	0	0	0	0	0	NA	NA	NA	15	3	164	165	487	0	0	0	0	0	0	0	0	0
.	19.01.16-00.45.49-1-209493	94	4	4	1	0	1	558	3	3	0	0	NA	NA	NA	34	44	171	173	513	120	88	350	4	11	4	0.023	0.064	0.008
.	19.01.16-00.45.49-1-209494	263	34	34	13	0	7	622	30	30	0	0	NA	NA	NA	88	110	183	189	551	129	102	391	13	61	40	0.071	0.323	0.073
.	19.01.16-00.45.50-1-209495	87	4	4	1	0	1	553	2	2	0	0	NA	NA	NA	21	35	169	165	514	117	79	357	11	0	6	0.065	0	0.012
.	19.01.16-00.45.52-1-209496	124	8	8	3	0	3	559	6	6	0	0	NA	NA	NA	45	48	174	172	515	119	84	356	10	8	7	0.057	0.047	0.014
.	19.01.16-00.45.53-1-209497	147	20	20	5	0	1	561	16	16	0	0	NA	NA	NA	38	43	177	168	511	123	84	354	11	15	34	0.062	0.089	0.067
.	19.01.16-00.46.00-1-209498	63	5	5	2	0	2	533	2	2	0	0	NA	NA	NA	34	20	168	167	498	112	83	338	2	0	8	0.012	0	0.016
.	19.01.16-00.46.05-1-209499	34	1	1	0	0	0	0	0	0	0	0	NA	NA	NA	16	12	165	166	494	0	0	0	0	0	1	0	0	0.002
.	19.01.16-00.46.08-1-209500	174	9	9	4	0	4	569	8	8	0	0	NA	NA	NA	40	60	173	180	520	119	92	358	4	4	19	0.023	0.022	0.037
.	19.01.16-00.46.09-1-209501	33	1	1	0	0	0	0	0	0	0	0	NA	NA	NA	12	5	165	165	488	0	0	0	0	0	1	0	0	0.002
.	19.01.16-00.46.11-1-209504	122	11	11	7	0	6	556	8	8	0	0	NA	NA	NA	28	40	168	168	517	115	82	359	4	7	19	0.024	0.042	0.037
.	19.01.16-00.46.13-1-209506	146	5	5	1	0	1	561	4	4	0	0	NA	NA	NA	48	49	173	172	517	121	86	354	4	3	2	0.023	0.017	0.004
.	19.01.16-00.46.15-1-209510	183	14	14	2	0	2	560	13	13	0	0	NA	NA	NA	60	46	174	175	510	120	90	350	7	23	22	0.04	0.131	0.043
.	19.01.16-00.46.27-1-209536	232	12	12	5	0	4	589	10	10	0	0	NA	NA	NA	71	75	176	176	536	125	90	374	14	13	19	0.08	0.074	0.035
.	19.01.16-00.46.28-1-209537	122	13	13	3	0	3	555	10	10	0	0	NA	NA	NA	41	35	171	170	507	121	85	349	0	22	17	0	0.129	0.034
.	19.01.16-00.46.29-1-209540	292	27	27	6	0	5	602	25	25	0	0	NA	NA	NA	97	98	184	183	544	127	96	379	31	54	23	0.168	0.295	0.042
.	19.01.16-00.46.31-1-209541	93	8	8	1	0	1	547	7	7	0	0	NA	NA	NA	29	28	169	168	504	116	87	344	8	7	5	0.047	0.042	0.01
.	19.01.16-00.46.32-1-209542	37	1	1	0	0	0	0	0	0	0	0	NA	NA	NA	13	6	163	165	491	0	0	0	3	0	0	0.018	0	0
.	19.01.16-00.46.33-1-209543	61	3	3	0	0	0	533	2	2	0	0	NA	NA	NA	32	25	171	169	498	115	78	340	0	1	3	0	0.006	0.006
.	19.01.16-00.46.35-1-209551	32	1	1	1	0	1	0	0	0	0	0	NA	NA	NA	9	12	168	167	490	0	0	0	0	0	0	0	0	0
.	19.01.16-00.46.38-1-209552	123	14	14	5	0	4	555	13	13	0	0	NA	NA	NA	48	46	178	167	514	121	83	351	5	22	10	0.028	0.132	0.019
.	19.01.16-00.46.45-1-209553	30	1	1	0	0	0	0	0	0	0	0	NA	NA	NA	11	9	163	165	494	0	0	0	0	1	0	0	0.006	0
.	19.01.16-00.46.47-1-209554	175	37	37	7	0	5	565	36	36	0	0	NA	NA	NA	52	50	174	173	516	119	87	359	16	45	41	0.092	0.26	0.079
.	19.01.16-00.46.47-1-209555	151	6	6	0	0	0	567	5	5	0	0	NA	NA	NA	52	54	174	172	521	120	86	361	0	12	6	0	0.07	0.012
.	19.01.16-00.46.48-1-209556	302	34	34	9	0	8	614	29	29	0	0	NA	NA	NA	91	106	184	186	549	126	100	388	14	70	38	0.076	0.376	0.069
.	19.01.16-00.46.49-1-209557	64	3	3	0	0	0	546	1	1	0	0	NA	NA	NA	26	29	166	167	509	113	84	349	0	10	2	0	0.06	0.004
.	19.01.16-00.46.51-1-209558	63	3	3	2	0	2	349	2	2	0	0	NA	NA	NA	21	18	164	165	502	69	57	223	0	0	7	0	0	0.014
.	19.01.16-00.46.58-1-209561	69	2	2	1	0	1	543	1	1	0	0	NA	NA	NA	22	23	166	170	500	115	84	344	3	0	2	0.018	0	0.004
.	19.01.16-00.47.03-1-209562	32	1	1	1	0	1	0	0	0	0	0	NA	NA	NA	13	4	163	164	490	0	0	0	0	0	4	0	0	0.008
.	19.01.16-00.47.04-1-209563	63	3	3	0	0	0	300	2	2	0	0	NA	NA	NA	21	16	166	167	496	64	42	194	0	2	0	0	0.012	0
.	19.01.16-00.47.04-1-209564	33	1	1	0	0	0	0	0	0	0	0	NA	NA	NA	10	7	163	168	489	0	0	0	0	0	3	0	0	0.006
.	19.01.16-00.47.06-1-209565	32	1	1	0	0	0	0	0	0	0	0	NA	NA	NA	8	8	167	163	491	0	0	0	0	0	1	0	0	0.002
.	19.01.16-00.47.07-1-209566	88	5	5	1	0	1	537	4	4	0	0	NA	NA	NA	28	27	166	170	504	112	83	342	3	0	6	0.018	0	0.012
.	19.01.16-00.47.08-1-209567	147	10	10	2	0	0	559	9	9	0	0	NA	NA	NA	48	48	169	174	518	116	87	356	5	21	14	0.03	0.121	0.027
.	19.01.16-00.47.08-1-209568	115	7	7	1	0	1	554	6	6	0	0	NA	NA	NA	23	32	170	171	504	120	88	346	0	5	8	0	0.029	0.016
.	19.01.16-00.47.12-1-209572	146	18	18	2	0	0	556	15	15	0	0	NA	NA	NA	33	33	169	166	511	114	84	358	3	10	36	0.018	0.06	0.07
.	19.01.16-00.47.15-1-209575	152	22	22	5	0	5	569	17	17	0	0	NA	NA	NA	47	54	169	172	526	112	90	367	23	15	17	0.136	0.087	0.032
.	19.01.16-00.47.16-1-209578	124	5	5	2	0	2	545	4	4	0	0	NA	NA	NA	51	39	173	168	511	117	81	347	0	4	8	0	0.024	0.016
.	19.01.16-00.47.23-1-209599	33	1	1	0	0	0	0	0	0	0	0	NA	NA	NA	10	6	165	165	489	0	0	0	0	0	0	0	0	0
.	19.01.16-00.47.26-1-209600	119	11	11	5	0	4	549	10	10	0	0	NA	NA	NA	34	31	167	171	506	115	87	347	0	13	14	0	0.076	0.028
.	19.01.16-00.47.26-1-209603	32	1	1	1	0	1	0	0	0	0	0	NA	NA	NA	10	6	165	165	489	0	0	0	0	0	0	0	0	0
.	19.01.16-00.47.28-1-209605	62	2	2	0	0	0	538	1	1	0	0	NA	NA	NA	20	21	170	166	498	118	79	341	0	0	5	0	0	0.01
.	19.01.16-00.47.33-1-209607	183	15	15	6	0	5	581	14	14	0	0	NA	NA	NA	55	70	173	178	532	119	92	370	29	4	15	0.168	0.022	0.028
.	19.01.16-00.47.35-1-209611	151	16	16	5	0	5	575	14	14	0	0	NA	NA	NA	45	60	175	174	524	122	91	362	3	11	29	0.017	0.063	0.055
.	19.01.16-00.47.37-1-209612	124	11	11	4	0	3	562	9	9	0	0	NA	NA	NA	51	46	169	175	515	114	92	356	6	16	12	0.036	0.091	0.023
.	19.01.16-00.47.41-1-209613	114	9	9	2	0	2	564	8	8	0	0	NA	NA	NA	35	44	171	170	516	120	86	358	0	5	17	0	0.029	0.033
.	19.01.16-00.47.44-1-209614	96	3	3	2	0	2	551	1	1	0	0	NA	NA	NA	35	32	170	169	506	116	85	350	7	1	4	0.041	0.006	0.008
.	19.01.16-00.47.44-1-209615	200	25	25	7	0	6	582	21	21	0	0	NA	NA	NA	53	70	179	175	529	126	92	364	10	13	49	0.056	0.074	0.093
.	19.01.16-00.47.46-1-209620	242	36	36	11	0	8	593	33	33	0	0	NA	NA	NA	68	78	180	179	532	128	93	372	48	37	34	0.267	0.207	0.064
.	19.01.16-00.47.55-1-209621	289	26	26	12	0	7	596	23	23	0	0	NA	NA	NA	94	82	177	173	545	124	86	386	43	23	24	0.243	0.133	0.044
.	19.01.16-00.47.58-1-209622	94	3	3	1	0	1	546	2	2	0	0	NA	NA	NA	28	35	169	171	508	113	84	349	0	8	3	0	0.047	0.006
.	19.01.16-00.48.00-1-209623	61	2	2	0	0	0	254	1	1	0	0	NA	NA	NA	19	17	167	166	497	51	34	169	0	0	2	0	0	0.004
.	19.01.16-00.48.02-1-209624	59	3	3	1	0	1	151	2	2	0	0	NA	NA	NA	14	15	166	167	495	38	22	91	0	0	3	0	0	0.006
.	19.01.16-00.48.05-1-209625	65	3	3	0	0	0	540	2	2	0	0	NA	NA	NA	32	26	167	170	502	116	83	341	0	2	5	0	0.012	0.01
.	19.01.16-00.48.09-1-209628	318	47	47	16	0	15	588	41	41	0	0	NA	NA	NA	101	80	177	183	533	124	96	368	47	57	72	0.266	0.311	0.135
.	19.01.16-00.48.10-1-209630	116	8	8	0	0	0	551	6	6	0	0	NA	NA	NA	37	34	171	170	506	120	86	345	4	6	10	0.023	0.035	0.02
.	19.01.16-00.48.11-1-209632	61	3	3	0	0	0	540	2	2	0	0	NA	NA	NA	23	24	165	172	500	110	85	345	10	0	1	0.061	0	0.002
.	19.01.16-00.48.16-1-209638	63	7	7	0	0	0	539	6	6	0	0	NA	NA	NA	29	25	171	166	501	118	83	338	6	10	3	0.035	0.06	0.006
.	19.01.16-00.48.19-1-209658	182	18	18	5	0	5	564	17	17	0	0	NA	NA	NA	45	54	168	172	527	115	87	362	17	8	11	0.101	0.047	0.021
.	19.01.16-00.48.25-1-209660	39	1	1	0	0	0	0	0	0	0	0	NA	NA	NA	5	14	167	166	494	0	0	0	0	0	0	0	0	0
.	19.01.16-00.48.25-1-209662	87	3	3	1	0	1	549	2	2	0	0	NA	NA	NA	22	28	172	169	500	119	85	345	0	7	4	0	0.041	0.008
.	19.01.16-00.48.28-1-209666	55	2	2	0	0	0	0	1	1	0	0	NA	NA	NA	18	11	166	165	493	0	0	0	2	0	0	0.012	0	0
.	19.01.16-00.48.30-1-209667	98	5	5	3	0	3	548	3	3	0	0	NA	NA	NA	16	20	166	167	500	115	84	349	0	0	16	0	0	0.032
.	19.01.16-00.48.41-1-209675	116	10	10	2	0	1	554	9	9	0	0	NA	NA	NA	34	41	174	167	513	119	83	352	6	13	7	0.034	0.078	0.014
.	19.01.16-00.48.53-1-209676	36	1	1	0	0	0	0	0	0	0	0	NA	NA	NA	16	8	166	164	491	0	0	0	0	0	0	0	0	0
.	19.01.16-00.48.55-1-209677	208	54	54	13	0	8	571	50	50	0	0	NA	NA	NA	62	54	174	180	513	120	95	356	46	39	61	0.264	0.217	0.119
.	19.01.16-00.48.56-1-209678	33	1	1	0	0	0	0	0	0	0	0	NA	NA	NA	9	6	164	163	492	0	0	0	1	0	0	0.006	0	0
.	19.01.16-00.48.56-1-209679	244	24	24	6	0	5	571	19	19	0	0	NA	NA	NA	83	56	177	175	517	122	91	358	50	17	11	0.282	0.097	0.021
.	19.01.16-00.48.58-1-209680	33	1	1	0	0	0	0	0	0	0	0	NA	NA	NA	12	7	165	165	490	0	0	0	0	2	0	0	0.012	0
.	19.01.16-00.48.58-1-209681	114	6	6	1	0	1	549	4	4	0	0	NA	NA	NA	33	34	173	172	502	118	86	345	3	3	6	0.017	0.017	0.012
.	19.01.16-00.49.00-1-209682	86	3	3	1	0	1	541	2	2	0	0	NA	NA	NA	19	21	168	166	500	114	82	345	5	0	3	0.03	0	0.006
.	19.01.16-00.49.00-1-209683	61	3	3	0	0	0	537	1	1	0	0	NA	NA	NA	26	24	168	167	502	113	80	344	1	0	3	0.006	0	0.006
.	19.01.16-00.49.02-1-209684	95	8	8	3	0	2	548	5	5	0	0	NA	NA	NA	25	25	174	169	495	122	84	342	0	12	19	0	0.071	0.038
.	19.01.16-00.49.15-1-209691	66	3	3	2	0	2	537	2	2	0	0	NA	NA	NA	20	19	170	165	497	118	78	341	0	13	1	0	0.079	0.002
.	19.01.16-00.49.15-1-209692	92	3	3	0	0	0	553	1	1	0	0	NA	NA	NA	33	37	176	168	506	121	84	348	0	3	7	0	0.018	0.014
.	19.01.16-00.49.15-1-209693	206	18	18	5	0	5	562	16	16	0	0	NA	NA	NA	70	47	169	175	516	117	88	357	29	17	19	0.172	0.097	0.037
.	19.01.16-00.49.16-1-209695	93	4	4	1	0	1	537	2	2	0	0	NA	NA	NA	32	23	169	168	499	114	80	343	0	0	5	0	0	0.01
.	19.01.16-00.49.21-1-209718	118	12	12	3	0	3	555	11	11	0	0	NA	NA	NA	31	39	172	174	506	119	86	350	7	18	6	0.041	0.103	0.012
.	19.01.16-00.49.24-1-209719	96	13	13	1	0	1	541	12	12	0	0	NA	NA	NA	29	23	170	165	501	116	81	344	17	5	9	0.1	0.03	0.018
.	19.01.16-00.49.30-1-209724	127	4	4	1	0	1	558	2	2	0	0	NA	NA	NA	44	39	171	167	514	119	83	356	4	4	8	0.023	0.024	0.016
.	19.01.16-00.49.30-1-209725	34	1	1	0	0	0	0	0	0	0	0	NA	NA	NA	13	7	164	165	491	0	0	0	0	0	1	0	0	0.002
.	19.01.16-00.49.31-1-209726	114	4	4	0	0	0	554	3	3	0	0	NA	NA	NA	40	38	168	171	512	116	87	351	6	0	3	0.036	0	0.006
.	19.01.16-00.49.31-1-209727	38	1	1	0	0	0	0	0	0	0	0	NA	NA	NA	15	9	163	166	493	0	0	0	0	0	1	0	0	0.002
.	19.01.16-00.49.33-1-209728	208	15	15	2	0	2	576	12	12	0	0	NA	NA	NA	65	66	174	176	529	120	90	366	3	28	21	0.017	0.159	0.04
.	19.01.16-00.49.34-1-209729	93	3	3	1	0	1	548	2	2	0	0	NA	NA	NA	31	34	173	165	509	117	83	348	0	4	7	0	0.024	0.014
.	19.01.16-00.49.45-1-209733	231	15	15	9	0	7	563	14	14	0	0	NA	NA	NA	64	46	173	171	515	120	86	357	14	22	23	0.081	0.129	0.045
.	19.01.16-00.49.47-1-209734	176	9	9	1	0	1	558	8	8	0	0	NA	NA	NA	56	44	177	171	509	124	82	352	6	3	13	0.034	0.018	0.026
.	19.01.16-00.49.47-1-209739	169	29	29	9	0	6	557	24	24	0	0	NA	NA	NA	55	46	174	171	514	120	85	352	18	30	44	0.103	0.175	0.086
.	19.01.16-00.49.47-1-209740	34	1	1	0	0	0	0	0	0	0	0	NA	NA	NA	6	9	163	165	494	0	0	0	0	0	3	0	0	0.006
.	19.01.16-00.49.49-1-209741	126	13	13	5	0	5	569	11	11	0	0	NA	NA	NA	42	62	172	178	525	117	87	365	2	20	12	0.012	0.112	0.023
.	19.01.16-00.49.49-1-209742	173	12	12	5	0	3	579	10	10	0	0	NA	NA	NA	50	56	172	172	525	121	88	370	2	27	11	0.012	0.157	0.021
.	19.01.16-00.49.50-1-209743	190	25	25	5	0	5	574	21	21	0	0	NA	NA	NA	48	59	177	169	526	125	85	364	8	28	27	0.045	0.166	0.051
.	19.01.16-00.50.00-1-209744	32	1	1	0	0	0	0	0	0	0	0	NA	NA	NA	15	6	163	163	493	0	0	0	2	0	0	0.012	0	0
.	19.01.16-00.50.03-1-209749	64	2	2	0	0	0	497	1	1	0	0	NA	NA	NA	15	12	167	165	493	106	77	314	0	0	3	0	0	0.006
.	19.01.16-00.50.06-1-209750	80	4	4	2	0	2	538	3	3	0	0	NA	NA	NA	21	22	169	168	498	113	82	343	2	0	9	0.012	0	0.018
.	19.01.16-00.50.08-1-209751	123	7	7	6	0	3	545	6	6	0	0	NA	NA	NA	51	32	171	169	505	118	82	345	0	8	19	0	0.047	0.038
.	19.01.16-00.50.13-1-209757	32	1	1	0	0	0	0	0	0	0	0	NA	NA	NA	12	9	164	165	493	0	0	0	0	0	0	0	0	0
.	19.01.16-00.50.15-1-209758	56	2	2	0	0	0	542	1	1	0	0	NA	NA	NA	19	24	169	164	504	114	81	347	0	0	3	0	0	0.006
.	19.01.16-00.50.15-1-209759	59	4	4	1	0	1	546	2	2	0	0	NA	NA	NA	25	26	172	165	502	120	80	346	0	0	6	0	0	0.012
.	19.01.16-00.50.19-1-209788	216	17	17	2	0	2	581	15	15	0	0	NA	NA	NA	69	73	176	173	537	122	88	371	15	30	10	0.085	0.173	0.019
.	19.01.16-00.50.19-1-209790	180	7	7	2	0	2	574	5	5	0	0	NA	NA	NA	49	55	171	173	524	118	88	368	4	5	7	0.023	0.029	0.013
.	19.01.16-00.50.21-1-209792	64	2	2	0	0	0	503	1	1	0	0	NA	NA	NA	22	10	165	167	491	105	75	323	0	0	4	0	0	0.008
.	19.01.16-00.50.25-1-209793	64	4	4	1	0	1	300	3	3	0	0	NA	NA	NA	18	17	164	166	500	60	47	193	0	0	6	0	0	0.012
.	19.01.16-00.50.27-1-209796	232	16	16	3	0	3	586	13	13	0	0	NA	NA	NA	71	71	178	176	530	124	90	372	18	20	18	0.101	0.114	0.034
.	19.01.16-00.50.30-1-209799	325	42	42	15	0	12	609	36	36	0	0	NA	NA	NA	75	95	178	185	545	122	99	388	28	39	86	0.157	0.211	0.158
.	19.01.16-00.50.32-1-209800	353	48	48	15	0	12	611	44	44	0	0	NA	NA	NA	92	93	175	182	549	123	101	387	48	46	58	0.274	0.253	0.106
.	19.01.16-00.50.32-1-209801	66	2	2	0	0	0	454	0	0	0	0	NA	NA	NA	20	32	168	170	507	94	68	292	1	4	0	0.006	0.024	0
.	19.01.16-00.50.33-1-209802	65	8	8	2	0	2	545	7	7	0	0	NA	NA	NA	22	25	169	167	502	117	82	346	0	11	6	0	0.066	0.012
.	19.01.16-00.50.37-1-209808	206	22	22	6	0	4	595	21	21	0	0	NA	NA	NA	38	76	180	178	531	130	92	373	36	17	32	0.2	0.096	0.06
.	19.01.16-00.50.46-1-209813	64	2	2	0	0	0	535	0	0	0	0	NA	NA	NA	31	25	168	169	501	114	83	338	0	0	6	0	0	0.012
.	19.01.16-00.50.47-1-209814	117	9	9	2	0	2	552	7	7	0	0	NA	NA	NA	41	40	173	175	505	120	90	342	4	12	15	0.023	0.069	0.03
.	19.01.16-00.50.54-1-209815	97	8	8	2	0	1	553	7	7	0	0	NA	NA	NA	29	33	170	173	503	118	88	347	0	20	8	0	0.116	0.016
.	19.01.16-00.50.56-1-209816	61	4	4	1	0	1	350	3	3	0	0	NA	NA	NA	15	20	168	168	497	70	53	227	0	0	7	0	0	0.014
.	19.01.16-00.51.00-1-209817	29	1	1	0	0	0	0	0	0	0	0	NA	NA	NA	10	7	164	164	492	0	0	0	0	0	0	0	0	0
.	19.01.16-00.51.05-1-209818	35	1	1	0	0	0	0	0	0	0	0	NA	NA	NA	8	11	165	164	495	0	0	0	0	0	1	0	0	0.002
.	19.01.16-00.51.07-1-209819	151	8	8	3	0	3	561	7	7	0	0	NA	NA	NA	43	48	173	174	514	118	90	353	10	7	7	0.058	0.04	0.014
.	19.01.16-00.51.08-1-209820	245	11	11	6	0	4	591	10	10	0	0	NA	NA	NA	61	76	184	178	527	132	94	365	5	17	21	0.027	0.096	0.04
.	19.01.16-00.51.09-1-209821	437	40	40	9	0	9	631	36	36	0	0	NA	NA	NA	131	117	181	185	564	129	100	402	38	28	61	0.21	0.151	0.108
.	19.01.16-00.51.11-1-209825	202	10	10	3	0	3	562	9	9	0	0	NA	NA	NA	58	52	170	175	520	116	88	358	9	9	15	0.053	0.051	0.029
.	19.01.16-00.51.19-1-209848	152	10	10	3	0	2	568	7	7	0	0	NA	NA	NA	44	51	174	172	518	120	88	360	16	14	8	0.092	0.081	0.015
.	19.01.16-00.51.25-1-209851	71	5	5	1	0	1	536	3	3	0	0	NA	NA	NA	37	30	170	169	504	111	85	340	4	0	7	0.024	0	0.014
.	19.01.16-00.51.29-1-209856	152	8	8	3	0	2	560	7	7	0	0	NA	NA	NA	54	43	173	167	516	121	83	356	3	8	20	0.017	0.048	0.039
.	19.01.16-00.51.39-1-209860	115	5	5	1	0	1	549	3	3	0	0	NA	NA	NA	37	32	169	168	508	119	83	347	0	7	9	0	0.042	0.018
.	19.01.16-00.51.40-1-209861	295	29	29	12	0	11	598	26	26	0	0	NA	NA	NA	75	87	188	185	527	136	96	366	22	16	38	0.117	0.086	0.072
.	19.01.16-00.51.41-1-209862	121	9	9	0	0	0	551	7	7	0	0	NA	NA	NA	30	33	167	175	504	113	90	348	3	4	11	0.018	0.023	0.022
.	19.01.16-00.51.42-1-209864	208	22	22	7	0	6	586	18	18	0	0	NA	NA	NA	58	66	182	172	525	129	88	369	12	16	38	0.066	0.093	0.072
.	19.01.16-00.51.42-1-209865	69	5	5	1	0	1	540	4	4	0	0	NA	NA	NA	27	26	171	167	501	117	80	343	0	0	21	0	0	0.042
.	19.01.16-00.51.51-1-209872	203	59	59	22	0	18	560	57	57	0	0	NA	NA	NA	70	51	173	173	518	119	87	354	80	43	68	0.462	0.249	0.131
.	19.01.16-00.51.51-1-209873	243	12	12	3	0	3	592	7	7	0	0	NA	NA	NA	75	82	180	182	533	126	95	371	0	8	29	0	0.044	0.054
.	19.01.16-00.51.56-1-209874	96	3	3	1	0	0	547	2	2	0	0	NA	NA	NA	39	41	170	169	515	113	81	353	0	6	3	0	0.036	0.006
.	19.01.16-00.52.00-1-209875	118	7	7	4	0	2	555	5	5	0	0	NA	NA	NA	36	36	167	173	509	113	88	354	5	11	19	0.03	0.064	0.037
.	19.01.16-00.52.03-1-209876	82	4	4	2	0	1	543	2	2	0	0	NA	NA	NA	23	28	169	169	503	118	83	342	0	5	7	0	0.03	0.014
.	19.01.16-00.52.07-1-209877	120	6	6	1	0	1	555	5	5	0	0	NA	NA	NA	42	35	170	175	503	117	88	350	6	4	15	0.035	0.023	0.03
.	19.01.16-00.52.11-1-209880	144	12	12	3	0	3	555	11	11	0	0	NA	NA	NA	46	44	172	168	517	118	83	354	14	5	14	0.081	0.03	0.027
.	19.01.16-00.52.14-1-209883	34	1	1	0	0	0	0	0	0	0	0	NA	NA	NA	8	11	167	165	492	0	0	0	0	0	1	0	0	0.002
.	19.01.16-00.52.16-1-209887	289	15	15	3	0	3	588	14	14	0	0	NA	NA	NA	89	75	173	177	538	119	91	378	16	16	22	0.092	0.09	0.041
.	19.01.16-00.52.16-1-209888	234	18	18	6	0	3	584	13	13	0	0	NA	NA	NA	77	76	179	180	530	125	91	368	24	13	15	0.134	0.072	0.028
.	19.01.16-00.52.18-1-209907	33	1	1	1	0	1	0	0	0	0	0	NA	NA	NA	6	5	165	165	488	0	0	0	0	0	0	0	0	0
.	19.01.16-00.52.21-1-209913	267	61	61	14	0	9	581	56	56	0	0	NA	NA	NA	84	75	176	184	528	119	99	363	28	57	74	0.159	0.31	0.14
.	19.01.16-00.52.21-1-209914	156	15	15	1	0	1	560	13	13	0	0	NA	NA	NA	49	43	170	170	516	118	86	356	1	12	28	0.006	0.071	0.054
.	19.01.16-00.52.24-1-209916	186	9	9	2	0	2	559	7	7	0	0	NA	NA	NA	52	44	171	172	514	118	86	355	3	17	7	0.018	0.099	0.014
.	19.01.16-00.52.28-1-209921	93	4	4	1	0	0	546	3	3	0	0	NA	NA	NA	27	28	167	167	507	110	83	353	2	10	4	0.012	0.06	0.008
.	19.01.16-00.52.32-1-209922	292	32	32	14	0	10	596	28	28	0	0	NA	NA	NA	87	87	181	183	536	128	95	373	35	25	45	0.193	0.137	0.084
.	19.01.16-00.52.43-1-209930	321	40	40	8	0	7	608	35	35	0	0	NA	NA	NA	85	95	185	179	544	130	94	384	21	21	86	0.114	0.117	0.158
.	19.01.16-00.52.43-1-209931	60	2	2	0	0	0	543	1	1	0	0	NA	NA	NA	23	23	165	166	505	114	81	348	1	0	2	0.006	0	0.004
.	19.01.16-00.52.46-1-209932	58	2	2	1	0	1	543	1	1	0	0	NA	NA	NA	25	23	167	168	501	116	84	343	0	0	8	0	0	0.016
.	19.01.16-00.52.51-1-209933	32	1	1	0	0	0	0	0	0	0	0	NA	NA	NA	11	10	166	167	490	0	0	0	0	0	1	0	0	0.002
.	19.01.16-00.52.54-1-209934	226	29	29	10	0	8	581	26	26	0	0	NA	NA	NA	60	63	171	176	529	118	90	373	27	48	31	0.158	0.273	0.059
.	19.01.16-00.52.55-1-209935	64	2	2	2	0	2	251	1	1	0	0	NA	NA	NA	19	12	164	168	493	49	38	164	0	0	1	0	0	0.002
.	19.01.16-00.52.57-1-209936	117	12	12	1	0	1	562	10	10	0	0	NA	NA	NA	32	43	170	170	516	116	87	359	5	14	19	0.029	0.082	0.037
.	19.01.16-00.52.59-1-209937	88	8	8	3	0	3	549	7	7	0	0	NA	NA	NA	31	31	170	167	507	117	85	347	0	4	18	0	0.024	0.036
.	19.01.16-00.53.05-1-209938	154	6	6	1	0	1	561	5	5	0	0	NA	NA	NA	48	46	177	168	514	124	83	354	0	11	9	0	0.065	0.018
.	19.01.16-00.53.09-1-209941	271	24	24	10	0	9	593	22	22	0	0	NA	NA	NA	84	86	173	187	539	115	100	378	26	52	22	0.15	0.278	0.041
.	19.01.16-00.53.18-1-209966	118	7	7	3	0	2	562	6	6	0	0	NA	NA	NA	28	40	173	169	511	121	84	357	2	7	9	0.012	0.041	0.018
.	19.01.16-00.53.21-1-209970	90	5	5	3	0	3	546	3	3	0	0	NA	NA	NA	20	27	168	166	506	116	81	349	3	2	8	0.018	0.012	0.016
.	19.01.16-00.53.23-1-209971	62	2	2	0	0	0	543	1	1	0	0	NA	NA	NA	22	27	172	171	497	119	84	340	1	2	0	0.006	0.012	0
.	19.01.16-00.53.25-1-209972	90	4	4	1	0	1	550	3	3	0	0	NA	NA	NA	28	29	168	169	505	118	85	347	2	3	3	0.012	0.018	0.006
.	19.01.16-00.53.35-1-209980	59	2	2	1	0	1	531	1	1	0	0	NA	NA	NA	26	11	165	164	495	115	84	332	0	3	2	0	0.018	0.004
.	19.01.16-00.53.36-1-209981	63	2	2	1	0	1	451	1	1	0	0	NA	NA	NA	18	13	164	163	499	90	70	291	0	2	2	0	0.012	0.004
.	19.01.16-00.53.38-1-209982	55	2	2	0	0	0	100	1	1	0	0	NA	NA	NA	15	18	165	169	497	19	13	68	2	0	2	0.012	0	0.004
.	19.01.16-00.53.41-1-209983	177	13	13	5	0	3	567	8	8	0	0	NA	NA	NA	58	45	180	170	508	127	87	353	15	19	22	0.083	0.112	0.043
.	19.01.16-00.53.42-1-209984	31	1	1	0	0	0	0	0	0	0	0	NA	NA	NA	12	10	164	165	494	0	0	0	0	2	0	0	0.012	0
.	19.01.16-00.53.42-1-209985	233	39	39	7	0	6	578	37	37	0	0	NA	NA	NA	69	66	172	175	532	117	89	372	35	45	40	0.203	0.257	0.075
.	19.01.16-00.53.42-1-209986	61	2	2	0	0	0	299	1	1	0	0	NA	NA	NA	11	11	166	167	491	57	47	195	6	0	0	0.036	0	0
.	19.01.16-00.53.45-1-209987	71	4	4	1	0	1	542	3	3	0	0	NA	NA	NA	20	21	168	167	499	117	82	343	6	10	0	0.036	0.06	0
.	19.01.16-00.53.49-1-209988	123	5	5	2	0	1	559	4	4	0	0	NA	NA	NA	40	44	177	172	508	122	85	352	6	0	12	0.034	0	0.024
.	19.01.16-00.53.50-1-209993	91	3	3	0	0	0	538	2	2	0	0	NA	NA	NA	42	26	169	167	503	114	81	343	2	0	3	0.012	0	0.006
.	19.01.16-00.53.58-1-209994	145	28	28	11	0	9	563	22	22	0	0	NA	NA	NA	39	50	171	172	520	116	86	361	12	16	43	0.07	0.093	0.083
.	19.01.16-00.54.02-1-209995	119	11	11	5	0	5	543	9	9	0	0	NA	NA	NA	28	24	171	168	498	118	82	343	12	8	9	0.07	0.048	0.018
.	19.01.16-00.54.05-1-209996	154	16	16	2	0	0	556	15	15	0	0	NA	NA	NA	43	47	169	170	521	113	83	360	16	15	11	0.095	0.088	0.021
.	19.01.16-00.54.05-1-209997	183	23	23	6	0	4	571	20	20	0	0	NA	NA	NA	57	57	174	179	517	118	92	361	21	30	44	0.121	0.168	0.085
.	19.01.16-00.54.07-1-209998	61	2	2	0	0	0	295	1	1	0	0	NA	NA	NA	21	16	168	168	493	59	52	184	0	4	2	0	0.024	0.004
.	19.01.16-00.54.12-1-210002	34	1	1	1	0	1	0	0	0	0	0	NA	NA	NA	6	14	166	165	496	0	0	0	0	0	0	0	0	0
.	19.01.16-00.54.14-1-210005	123	5	5	2	0	2	558	4	4	0	0	NA	NA	NA	35	46	169	172	518	116	89	353	0	9	4	0	0.052	0.008
.	19.01.16-00.54.14-1-210006	31	1	1	0	0	0	0	0	0	0	0	NA	NA	NA	8	10	164	166	493	0	0	0	0	0	0	0	0	0
.	19.01.16-00.54.17-1-210010	122	7	7	3	0	2	556	4	4	0	0	NA	NA	NA	50	48	174	174	513	118	88	350	6	0	26	0.034	0	0.051
.	19.01.16-00.54.19-1-210028	141	17	17	10	0	8	561	14	14	0	0	NA	NA	NA	50	48	175	169	517	121	83	357	32	11	23	0.183	0.065	0.044
.	19.01.16-00.54.28-1-210037	92	10	10	1	0	0	544	9	9	0	0	NA	NA	NA	18	29	172	166	504	118	81	345	5	3	18	0.029	0.018	0.036
.	19.01.16-00.54.31-1-210038	90	3	3	1	0	1	546	2	2	0	0	NA	NA	NA	33	32	168	168	509	115	82	349	0	3	8	0	0.018	0.016
.	19.01.16-00.54.34-1-210039	87	3	3	0	0	0	545	2	2	0	0	NA	NA	NA	29	29	164	171	507	114	84	347	0	8	2	0	0.047	0.004
.	19.01.16-00.54.40-1-210047	89	9	9	1	0	1	540	8	8	0	0	NA	NA	NA	21	25	168	172	498	117	85	338	6	11	1	0.036	0.064	0.002
.	19.01.16-00.54.41-1-210048	202	16	16	5	0	4	579	14	14	0	0	NA	NA	NA	66	65	179	182	517	124	93	362	16	16	13	0.089	0.088	0.025
.	19.01.16-00.54.45-1-210049	120	12	12	2	0	2	564	10	10	0	0	NA	NA	NA	36	46	173	170	516	119	86	359	4	8	10	0.023	0.047	0.019
.	19.01.16-00.54.46-1-210050	126	21	21	7	0	5	554	19	19	0	0	NA	NA	NA	36	34	166	173	508	117	87	350	17	38	36	0.102	0.22	0.071
.	19.01.16-00.54.49-1-210051	34	1	1	1	0	1	0	0	0	0	0	NA	NA	NA	5	4	163	164	490	0	0	0	0	0	0	0	0	0
.	19.01.16-00.54.49-1-210052	87	7	7	1	0	1	545	6	6	0	0	NA	NA	NA	36	26	170	167	502	115	84	346	7	8	6	0.041	0.048	0.012
.	19.01.16-00.54.49-1-210053	117	9	9	1	0	1	546	8	8	0	0	NA	NA	NA	52	33	165	172	509	111	86	349	19	0	6	0.115	0	0.012
.	19.01.16-00.54.50-1-210054	99	8	8	4	0	4	550	7	7	0	0	NA	NA	NA	32	38	171	168	512	113	82	355	15	0	5	0.088	0	0.01
.	19.01.16-00.54.52-1-210055	85	3	3	1	0	1	538	2	2	0	0	NA	NA	NA	18	20	168	165	500	114	80	344	4	0	9	0.024	0	0.018
.	19.01.16-00.55.01-1-210056	86	4	4	1	0	1	540	3	3	0	0	NA	NA	NA	25	22	171	166	498	117	84	339	5	0	2	0.029	0	0.004
.	19.01.16-00.55.06-1-210057	90	9	9	1	0	1	539	8	8	0	0	NA	NA	NA	42	24	169	167	501	114	83	342	0	0	16	0	0	0.032
.	19.01.16-00.55.08-1-210058	126	10	10	5	0	5	562	9	9	0	0	NA	NA	NA	49	45	175	169	514	123	85	354	2	17	6	0.011	0.101	0.012
.	19.01.16-00.55.08-1-210059	266	35	35	12	0	10	596	31	31	0	0	NA	NA	NA	70	75	177	178	533	124	94	378	27	51	51	0.153	0.287	0.096
.	19.01.16-00.55.09-1-210060	146	24	24	9	0	9	548	21	21	0	0	NA	NA	NA	43	41	173	170	511	119	81	348	20	3	36	0.116	0.018	0.07
.	19.01.16-00.55.09-1-210061	32	1	1	1	0	1	0	0	0	0	0	NA	NA	NA	11	11	166	165	493	0	0	0	2	0	0	0.012	0	0
.	19.01.16-00.55.10-1-210063	35	1	1	0	0	0	0	0	0	0	0	NA	NA	NA	9	14	164	164	499	0	0	0	2	0	0	0.012	0	0
.	19.01.16-00.55.11-1-210065	36	1	1	0	0	0	0	0	0	0	0	NA	NA	NA	12	10	164	166	493	0	0	0	0	0	1	0	0	0.002
.	19.01.16-00.55.14-1-210069	60	2	2	1	0	1	50	1	1	0	0	NA	NA	NA	19	21	164	169	501	10	11	29	0	0	5	0	0	0.01
.	19.01.16-00.55.14-1-210070	34	1	1	0	0	0	0	0	0	0	0	NA	NA	NA	13	15	165	168	495	0	0	0	0	0	0	0	0	0
.	19.01.16-00.55.17-1-210074	37	1	1	1	0	1	0	0	0	0	0	NA	NA	NA	9	7	165	164	491	0	0	0	0	0	0	0	0	0
.	19.01.16-00.55.18-1-210091	183	31	31	4	0	4	562	30	30	0	0	NA	NA	NA	44	45	173	173	512	121	85	356	9	31	56	0.052	0.179	0.109
.	19.01.16-00.55.19-1-210093	33	1	1	0	0	0	0	0	0	0	0	NA	NA	NA	10	7	164	164	492	0	0	0	0	0	0	0	0	0
.	19.01.16-00.55.20-1-210095	64	2	2	1	0	1	543	1	1	0	0	NA	NA	NA	26	30	170	170	503	112	82	349	0	3	1	0	0.018	0.002
.	19.01.16-00.55.21-1-210097	176	12	12	4	0	3	573	9	9	0	0	NA	NA	NA	52	60	174	174	525	119	89	365	6	3	15	0.034	0.017	0.029
.	19.01.16-00.55.23-1-210098	292	28	28	6	0	5	592	24	24	0	0	NA	NA	NA	79	81	178	181	535	123	92	377	16	26	35	0.09	0.144	0.065
.	19.01.16-00.55.24-1-210099	203	23	23	3	0	2	569	21	21	0	0	NA	NA	NA	71	52	173	173	519	121	86	362	22	26	33	0.127	0.15	0.064
.	19.01.16-00.55.29-1-210104	67	2	2	0	0	0	351	1	1	0	0	NA	NA	NA	21	22	170	171	494	70	53	228	0	0	4	0	0	0.008
.	19.01.16-00.55.33-1-210105	90	5	5	2	0	1	549	4	4	0	0	NA	NA	NA	34	35	169	169	510	117	84	348	4	3	7	0.024	0.018	0.014
.	19.01.16-00.55.40-1-210111	35	1	1	0	0	0	0	0	0	0	0	NA	NA	NA	6	17	165	167	498	0	0	0	0	0	1	0	0	0.002
.	19.01.16-00.55.40-1-210112	35	1	1	0	0	0	0	0	0	0	0	NA	NA	NA	3	13	165	166	495	0	0	0	0	0	2	0	0	0.004
.	19.01.16-00.55.44-1-210113	63	2	2	0	0	0	542	1	1	0	0	NA	NA	NA	26	26	168	168	503	115	85	342	0	0	6	0	0	0.012
.	19.01.16-00.55.44-1-210114	123	18	18	3	0	2	562	17	17	0	0	NA	NA	NA	42	41	168	171	515	118	86	358	7	32	8	0.042	0.187	0.016
.	19.01.16-00.55.44-1-210115	122	9	9	3	0	3	558	8	8	0	0	NA	NA	NA	42	43	178	169	509	123	84	351	19	4	11	0.107	0.024	0.022
.	19.01.16-00.55.50-1-210116	64	2	2	0	0	0	299	1	1	0	0	NA	NA	NA	15	21	171	165	498	59	46	194	0	2	0	0	0.012	0
.	19.01.16-00.55.56-1-210121	36	1	1	1	0	1	0	0	0	0	0	NA	NA	NA	11	7	166	164	490	0	0	0	0	0	1	0	0	0.002
.	19.01.16-00.55.59-1-210122	123	10	10	5	0	4	556	9	9	0	0	NA	NA	NA	45	46	176	172	511	119	83	354	4	14	21	0.023	0.081	0.041
.	19.01.16-00.56.02-1-210123	123	11	11	2	0	2	564	9	9	0	0	NA	NA	NA	49	48	172	173	516	119	88	357	6	12	14	0.035	0.069	0.027
.	19.01.16-00.56.05-1-210124	31	1	1	0	0	0	0	0	0	0	0	NA	NA	NA	9	8	166	165	490	0	0	0	0	0	0	0	0	0
.	19.01.16-00.56.07-1-210125	64	3	3	0	0	0	550	2	2	0	0	NA	NA	NA	14	27	166	168	506	117	84	349	4	0	3	0.024	0	0.006
.	19.01.16-00.56.07-1-210126	33	1	1	1	0	1	0	0	0	0	0	NA	NA	NA	11	9	167	164	491	0	0	0	0	0	1	0	0	0.002
.	19.01.16-00.56.09-1-210127	83	4	4	0	0	0	542	1	1	0	0	NA	NA	NA	16	19	167	167	498	115	83	344	0	2	3	0	0.012	0.006
.	19.01.16-00.56.09-1-210128	123	10	10	1	0	1	554	8	8	0	0	NA	NA	NA	33	35	173	169	506	121	85	348	17	5	11	0.098	0.03	0.022
.	19.01.16-00.56.10-1-210129	34	1	1	0	0	0	0	0	0	0	0	NA	NA	NA	8	7	166	163	491	0	0	0	0	0	1	0	0	0.002
.	19.01.16-00.56.12-1-210133	64	2	2	0	0	0	502	1	1	0	0	NA	NA	NA	9	23	165	170	501	108	74	320	0	1	1	0	0.006	0.002
.	19.01.16-00.56.13-1-210135	93	5	5	0	0	0	539	4	4	0	0	NA	NA	NA	37	28	167	170	504	112	84	343	2	3	7	0.012	0.018	0.014
.	19.01.16-00.56.13-1-210136	253	38	38	9	0	7	598	35	35	0	0	NA	NA	NA	70	80	178	177	538	125	95	378	47	43	50	0.264	0.243	0.093
.	19.01.16-00.56.21-1-210162	31	1	1	0	0	0	0	0	0	0	0	NA	NA	NA	10	14	166	166	495	0	0	0	0	0	5	0	0	0.01
.	19.01.16-00.56.23-1-210163	67	3	3	1	0	1	537	2	2	0	0	NA	NA	NA	36	28	173	172	496	116	87	334	0	3	4	0	0.017	0.008
.	19.01.16-00.56.24-1-210164	36	1	1	0	0	0	0	0	0	0	0	NA	NA	NA	13	4	163	164	490	0	0	0	0	0	5	0	0	0.01
.	19.01.16-00.56.24-1-210165	180	10	10	4	0	4	570	9	9	0	0	NA	NA	NA	67	65	177	184	517	121	96	353	6	11	13	0.034	0.06	0.025
.	19.01.16-00.56.24-1-210166	88	6	6	2	0	1	546	4	4	0	0	NA	NA	NA	33	30	171	169	503	114	82	350	15	4	8	0.088	0.024	0.016
.	19.01.16-00.56.25-1-210167	93	12	12	4	0	3	550	9	9	0	0	NA	NA	NA	29	32	170	169	506	117	83	350	8	0	14	0.047	0	0.028
.	19.01.16-00.56.34-1-210172	213	8	8	1	0	1	587	7	7	0	0	NA	NA	NA	59	68	176	174	531	122	89	376	13	7	6	0.074	0.04	0.011
.	19.01.16-00.56.38-1-210176	277	28	28	11	0	6	595	26	26	0	0	NA	NA	NA	77	78	176	178	537	123	96	376	20	45	32	0.114	0.253	0.06
.	19.01.16-00.56.43-1-210181	122	11	11	1	0	1	547	9	9	0	0	NA	NA	NA	58	41	172	175	507	118	83	346	0	18	20	0	0.103	0.039
.	19.01.16-00.56.45-1-210182	62	2	2	0	0	0	543	1	1	0	0	NA	NA	NA	20	25	165	169	504	111	85	347	4	0	1	0.024	0	0.002
.	19.01.16-00.56.53-1-210185	85	3	3	1	0	1	541	2	2	0	0	NA	NA	NA	25	28	166	168	507	111	82	348	3	0	2	0.018	0	0.004
.	19.01.16-00.56.54-1-210186	148	20	20	4	0	3	552	16	16	0	0	NA	NA	NA	50	33	170	170	506	119	87	346	27	13	31	0.159	0.076	0.061
.	19.01.16-00.56.56-1-210187	117	5	5	1	0	1	552	4	4	0	0	NA	NA	NA	41	33	171	171	504	117	87	348	1	2	15	0.006	0.012	0.03
.	19.01.16-00.56.57-1-210188	170	20	20	3	0	2	570	18	18	0	0	NA	NA	NA	50	58	175	171	525	123	86	361	21	18	25	0.12	0.105	0.048
.	19.01.16-00.56.59-1-210189	31	1	1	0	0	0	0	0	0	0	0	NA	NA	NA	6	13	165	164	497	0	0	0	0	0	0	0	0	0
.	19.01.16-00.57.02-1-210190	32	1	1	0	0	0	0	0	0	0	0	NA	NA	NA	11	10	164	166	493	0	0	0	0	0	0	0	0	0
.	19.01.16-00.57.04-1-210191	206	17	17	10	0	5	591	14	14	0	0	NA	NA	NA	68	81	176	186	532	124	97	370	15	11	38	0.085	0.059	0.071
.	19.01.16-00.57.08-1-210192	148	8	8	3	0	2	556	7	7	0	0	NA	NA	NA	36	38	174	173	504	124	86	346	13	2	5	0.075	0.012	0.01
.	19.01.16-00.57.10-1-210195	37	1	1	0	0	0	0	0	0	0	0	NA	NA	NA	12	3	163	163	490	0	0	0	0	0	0	0	0	0
.	19.01.16-00.57.13-1-210198	85	4	4	1	0	1	542	3	3	0	0	NA	NA	NA	30	21	167	166	501	115	82	345	3	0	6	0.018	0	0.012
.	19.01.16-00.57.15-1-210201	211	24	24	5	0	5	576	21	21	0	0	NA	NA	NA	56	56	178	166	525	124	82	370	25	20	21	0.14	0.12	0.04
.	19.01.16-00.57.19-1-210221	92	3	3	0	0	0	549	2	2	0	0	NA	NA	NA	43	35	168	168	512	116	84	349	0	0	15	0	0	0.029
.	19.01.16-00.57.28-1-210227	58	2	2	1	0	1	0	1	1	0	0	NA	NA	NA	14	24	168	168	501	0	0	0	0	0	4	0	0	0.008
.	19.01.16-00.57.29-1-210229	121	5	5	2	0	2	549	3	3	0	0	NA	NA	NA	45	34	171	169	507	116	85	348	9	1	7	0.053	0.006	0.014
.	19.01.16-00.57.33-1-210230	151	13	13	3	0	3	550	11	11	0	0	NA	NA	NA	34	33	172	168	506	117	84	349	3	13	18	0.017	0.077	0.036
.	19.01.16-00.57.33-1-210231	120	10	10	2	0	1	553	9	9	0	0	NA	NA	NA	43	37	166	169	515	115	82	356	5	11	11	0.03	0.065	0.021
.	19.01.16-00.57.34-1-210232	64	3	3	0	0	0	537	2	2	0	0	NA	NA	NA	24	18	164	164	503	112	81	344	0	9	5	0	0.055	0.01
.	19.01.16-00.57.34-1-210233	96	14	14	4	0	4	536	11	11	0	0	NA	NA	NA	38	22	167	170	498	114	82	340	1	6	24	0.006	0.035	0.048
.	19.01.16-00.57.34-1-210234	154	7	7	0	0	0	555	6	6	0	0	NA	NA	NA	56	43	172	169	515	118	85	352	1	4	18	0.006	0.024	0.035
.	19.01.16-00.57.40-1-210238	237	23	23	6	0	6	595	22	22	0	0	NA	NA	NA	72	79	179	182	531	128	94	373	27	10	21	0.151	0.055	0.04
.	19.01.16-00.57.45-1-210239	34	1	1	0	0	0	0	0	0	0	0	NA	NA	NA	6	8	163	166	492	0	0	0	0	0	0	0	0	0
.	19.01.16-00.57.48-1-210240	116	10	10	4	0	3	565	6	6	0	0	NA	NA	NA	40	45	176	170	512	123	86	356	5	9	13	0.028	0.053	0.025
.	19.01.16-00.57.56-1-210245	65	3	3	2	0	2	540	2	2	0	0	NA	NA	NA	14	21	167	169	498	115	83	342	0	0	7	0	0	0.014
.	19.01.16-00.57.58-1-210246	118	7	7	1	0	0	560	6	6	0	0	NA	NA	NA	47	46	167	168	524	114	84	362	0	5	10	0	0.03	0.019
.	19.01.16-00.58.00-1-210247	326	27	27	8	0	7	612	25	25	0	0	NA	NA	NA	90	105	187	184	547	134	96	382	33	35	21	0.176	0.19	0.038
.	19.01.16-00.58.01-1-210248	90	4	4	1	0	1	544	3	3	0	0	NA	NA	NA	24	23	169	169	498	118	85	341	0	2	7	0	0.012	0.014
.	19.01.16-00.58.03-1-210249	118	9	9	2	0	2	549	7	7	0	0	NA	NA	NA	44	32	170	168	507	120	84	345	0	14	11	0	0.083	0.022
.	19.01.16-00.58.09-1-210252	120	6	6	1	0	1	560	5	5	0	0	NA	NA	NA	41	45	172	172	514	119	86	355	0	8	8	0	0.047	0.016
.	19.01.16-00.58.10-1-210254	180	11	11	2	0	2	569	9	9	0	0	NA	NA	NA	52	58	177	173	521	121	87	361	6	7	19	0.034	0.04	0.036
.	19.01.16-00.58.12-1-210257	132	8	8	1	0	1	555	7	7	0	0	NA	NA	NA	32	37	172	171	507	120	87	348	0	9	19	0	0.053	0.037
.	19.01.16-00.58.13-1-210259	31	1	1	0	0	0	0	0	0	0	0	NA	NA	NA	11	10	164	166	493	0	0	0	0	0	1	0	0	0.002
.	19.01.16-00.58.16-1-210264	36	1	1	1	0	1	0	0	0	0	0	NA	NA	NA	8	9	165	164	493	0	0	0	0	0	3	0	0	0.006
.	19.01.16-00.58.23-1-210284	87	4	4	0	0	0	538	3	3	0	0	NA	NA	NA	24	25	165	169	504	113	83	342	0	0	6	0	0	0.012
.	19.01.16-00.58.23-1-210285	141	11	11	2	0	1	569	9	9	0	0	NA	NA	NA	47	51	176	173	515	120	89	360	9	10	11	0.051	0.058	0.021
.	19.01.16-00.58.23-1-210286	121	14	14	7	0	5	548	11	11	0	0	NA	NA	NA	38	35	167	175	506	115	87	346	22	5	17	0.132	0.029	0.034
.	19.01.16-00.58.29-1-210291	82	6	6	1	0	1	556	5	5	0	0	NA	NA	NA	26	46	173	179	507	116	89	351	1	6	4	0.006	0.034	0.008
.	19.01.16-00.58.31-1-210292	216	23	23	7	0	6	579	21	21	0	0	NA	NA	NA	78	70	181	175	527	126	90	363	16	42	32	0.088	0.24	0.061
.	19.01.16-00.58.39-1-210296	242	19	19	7	0	6	592	17	17	0	0	NA	NA	NA	57	78	178	175	538	127	92	373	28	13	32	0.157	0.074	0.059
.	19.01.16-00.58.40-1-210297	197	23	23	4	0	4	573	21	21	0	0	NA	NA	NA	63	61	177	174	523	123	87	363	19	37	38	0.107	0.213	0.073
.	19.01.16-00.58.42-1-210302	174	8	8	0	0	0	572	7	7	0	0	NA	NA	NA	59	55	173	177	518	121	92	359	0	7	5	0	0.04	0.01
.	19.01.16-00.58.42-1-210303	144	5	5	1	0	1	563	4	4	0	0	NA	NA	NA	53	49	175	175	512	121	92	350	0	3	23	0	0.017	0.045
.	19.01.16-00.58.48-1-210304	204	14	14	4	0	4	568	13	13	0	0	NA	NA	NA	66	57	171	173	526	117	90	361	14	3	23	0.082	0.017	0.044
.	19.01.16-00.58.50-1-210305	183	23	23	7	0	5	576	21	21	0	0	NA	NA	NA	56	65	173	172	533	118	85	373	20	24	33	0.116	0.14	0.062
.	19.01.16-00.58.50-1-210306	31	1	1	0	0	0	0	0	0	0	0	NA	NA	NA	6	9	165	164	493	0	0	0	0	0	0	0	0	0
.	19.01.16-00.58.52-1-210307	40	1	1	0	0	0	0	0	0	0	0	NA	NA	NA	13	12	165	165	495	0	0	0	0	0	2	0	0	0.004
.	19.01.16-00.58.56-1-210308	94	4	4	1	0	1	541	3	3	0	0	NA	NA	NA	28	27	170	170	500	116	84	341	4	0	1	0.024	0	0.002
.	19.01.16-00.59.01-1-210309	63	3	3	2	0	2	544	2	2	0	0	NA	NA	NA	24	28	168	168	505	118	85	341	0	5	5	0	0.03	0.01
.	19.01.16-00.59.03-1-210310	146	10	10	1	0	1	564	8	8	0	0	NA	NA	NA	44	47	177	170	513	123	84	357	13	10	11	0.073	0.059	0.021
.	19.01.16-00.59.09-1-210312	294	33	33	8	0	8	587	29	29	0	0	NA	NA	NA	89	75	178	177	533	126	92	369	27	13	41	0.152	0.073	0.077
.	19.01.16-00.59.11-1-210314	58	3	3	0	0	0	545	2	2	0	0	NA	NA	NA	16	27	167	168	505	115	81	349	2	3	2	0.012	0.018	0.004
.	19.01.16-00.59.17-1-210321	183	10	10	3	0	1	581	7	7	0	0	NA	NA	NA	57	64	177	170	530	124	84	373	4	18	12	0.023	0.106	0.023
.	19.01.16-00.59.17-1-210322	34	1	1	0	0	0	0	0	0	0	0	NA	NA	NA	2	11	166	164	494	0	0	0	0	0	3	0	0	0.006
.	19.01.16-00.59.20-1-210341	242	38	38	9	0	4	568	34	34	0	0	NA	NA	NA	66	54	169	172	526	117	85	366	24	21	72	0.142	0.122	0.137
.	19.01.16-00.59.22-1-210345	268	24	24	5	0	3	593	22	22	0	0	NA	NA	NA	88	82	181	182	532	126	96	371	13	49	31	0.072	0.269	0.058
.	19.01.16-00.59.22-1-210346	114	10	10	1	0	1	556	8	8	0	0	NA	NA	NA	25	32	172	168	505	120	84	352	6	6	16	0.035	0.036	0.032
.	19.01.16-00.59.26-1-210348	172	27	27	5	0	3	590	23	23	0	0	NA	NA	NA	66	76	179	179	531	126	94	370	46	16	21	0.257	0.089	0.04
.	19.01.16-00.59.28-1-210351	94	4	4	1	0	1	544	3	3	0	0	NA	NA	NA	19	22	166	168	501	113	84	347	9	0	1	0.054	0	0.002
.	19.01.16-00.59.34-1-210353	153	13	13	2	0	2	557	11	11	0	0	NA	NA	NA	54	43	171	175	510	118	88	351	37	19	7	0.216	0.109	0.014
.	19.01.16-00.59.44-1-210357	39	1	1	0	0	0	0	0	0	0	0	NA	NA	NA	12	13	165	166	495	0	0	0	0	0	2	0	0	0.004
.	19.01.16-00.59.44-1-210358	56	2	2	1	0	1	532	1	1	0	0	NA	NA	NA	25	22	164	170	501	108	83	341	3	1	0	0.018	0.006	0
.	19.01.16-00.59.45-1-210359	142	15	15	6	0	4	557	13	13	0	0	NA	NA	NA	59	39	169	169	514	117	84	356	14	18	9	0.083	0.107	0.018
.	19.01.16-00.59.47-1-210360	61	2	2	0	0	0	556	1	1	0	0	NA	NA	NA	23	43	172	169	515	117	85	354	0	2	1	0	0.012	0.002
.	19.01.16-00.59.54-1-210361	181	9	9	1	0	0	567	5	5	0	0	NA	NA	NA	51	55	172	172	524	120	88	359	2	1	20	0.012	0.006	0.038
.	19.01.16-00.59.58-1-210366	86	3	3	0	0	0	548	2	2	0	0	NA	NA	NA	18	28	168	166	507	116	82	350	0	1	4	0	0.006	0.008
.	19.01.16-01.00.03-1-210371	219	13	13	4	0	3	571	12	12	0	0	NA	NA	NA	63	54	171	171	525	118	86	367	40	13	9	0.234	0.076	0.017
.	19.01.16-01.00.03-1-210372	64	2	2	1	0	1	152	1	1	0	0	NA	NA	NA	15	18	168	167	496	30	19	103	0	4	3	0	0.024	0.006
.	19.01.16-01.00.12-1-210376	239	33	33	8	0	7	578	28	28	0	0	NA	NA	NA	70	76	174	178	537	118	89	371	27	23	34	0.155	0.129	0.063
.	19.01.16-01.00.12-1-210377	121	7	7	1	0	1	563	6	6	0	0	NA	NA	NA	39	46	175	170	514	121	85	357	4	11	5	0.023	0.065	0.01
.	19.01.16-01.00.12-1-210378	119	10	10	3	0	2	567	7	7	0	0	NA	NA	NA	32	50	173	176	514	120	92	355	1	22	11	0.006	0.125	0.021
.	19.01.16-01.00.13-1-210380	60	4	4	1	0	1	537	3	3	0	0	NA	NA	NA	32	20	168	164	501	114	79	344	1	4	1	0.006	0.024	0.002
.	19.01.16-01.00.15-1-210383	33	1	1	0	0	0	0	0	0	0	0	NA	NA	NA	11	10	166	165	492	0	0	0	2	0	0	0.012	0	0
.	19.01.16-01.00.15-1-210385	87	3	3	0	0	0	530	2	2	0	0	NA	NA	NA	42	25	170	167	501	114	81	335	0	2	4	0	0.012	0.008
.	19.01.16-01.00.17-1-210391	35	1	1	1	0	1	0	0	0	0	0	NA	NA	NA	8	11	164	164	496	0	0	0	0	0	5	0	0	0.01
.	19.01.16-01.00.21-1-210415	92	4	4	2	0	2	548	3	3	0	0	NA	NA	NA	41	39	170	171	511	119	85	344	0	3	5	0	0.018	0.01
.	19.01.16-01.00.22-1-210416	115	7	7	1	0	1	553	4	4	0	0	NA	NA	NA	34	39	172	171	509	117	84	352	13	3	3	0.076	0.018	0.006
.	19.01.16-01.00.30-1-210421	32	1	1	1	0	1	0	0	0	0	0	NA	NA	NA	10	9	165	165	492	0	0	0	0	0	0	0	0	0
.	19.01.16-01.00.30-1-210422	155	10	10	2	0	2	552	9	9	0	0	NA	NA	NA	47	37	170	171	509	117	88	347	8	9	26	0.047	0.053	0.051
.	19.01.16-01.00.32-1-210423	142	11	11	3	0	2	572	9	9	0	0	NA	NA	NA	43	59	176	175	521	122	88	362	1	6	26	0.006	0.034	0.05
.	19.01.16-01.00.33-1-210424	92	6	6	3	0	3	543	4	4	0	0	NA	NA	NA	35	27	164	167	509	112	82	349	1	12	6	0.006	0.072	0.012
.	19.01.16-01.00.35-1-210428	30	1	1	0	0	0	0	0	0	0	0	NA	NA	NA	11	14	165	167	495	0	0	0	0	2	0	0	0.012	0
.	19.01.16-01.00.37-1-210431	125	5	5	0	0	0	573	4	4	0	0	NA	NA	NA	46	62	176	172	527	122	86	365	3	6	3	0.017	0.035	0.006
.	19.01.16-01.00.38-1-210432	175	6	6	2	0	2	559	5	5	0	0	NA	NA	NA	44	42	168	171	516	116	87	356	0	8	13	0	0.047	0.025
.	19.01.16-01.00.41-1-210433	125	9	9	1	0	0	555	8	8	0	0	NA	NA	NA	46	42	170	170	515	116	82	357	7	13	10	0.041	0.076	0.019
.	19.01.16-01.00.42-1-210434	121	5	5	2	0	2	559	4	4	0	0	NA	NA	NA	40	40	168	171	514	117	87	355	5	3	4	0.03	0.018	0.008
.	19.01.16-01.00.53-1-210439	33	1	1	0	0	0	0	0	0	0	0	NA	NA	NA	7	11	167	164	493	0	0	0	0	0	0	0	0	0
.	19.01.16-01.00.55-1-210440	64	2	2	1	0	1	502	1	1	0	0	NA	NA	NA	21	20	168	169	496	109	71	322	0	3	1	0	0.018	0.002
.	19.01.16-01.00.56-1-210441	60	2	2	0	0	0	544	1	1	0	0	NA	NA	NA	27	34	168	171	508	114	84	346	0	2	3	0	0.012	0.006
.	19.01.16-01.00.58-1-210442	87	5	5	0	0	0	555	4	4	0	0	NA	NA	NA	21	38	169	170	512	117	85	353	1	3	4	0.006	0.018	0.008
.	19.01.16-01.00.58-1-210443	151	19	19	8	0	7	569	17	17	0	0	NA	NA	NA	44	55	181	176	511	126	91	352	10	34	24	0.055	0.193	0.047
.	19.01.16-01.00.58-1-210444	258	43	43	6	0	5	586	39	39	0	0	NA	NA	NA	88	68	173	181	527	121	98	367	22	52	55	0.127	0.287	0.104
.	19.01.16-01.00.58-1-210445	264	16	16	3	0	3	569	14	14	0	0	NA	NA	NA	72	56	171	174	524	117	89	363	16	7	23	0.094	0.04	0.044
.	19.01.16-01.01.02-1-210480	151	25	25	5	0	3	560	23	23	0	0	NA	NA	NA	51	40	173	174	506	122	88	350	29	21	28	0.168	0.121	0.055
.	19.01.16-01.01.07-1-210501	61	2	2	0	0	0	540	0	0	0	0	NA	NA	NA	22	20	166	168	499	117	84	339	0	0	7	0	0	0.014
.	19.01.16-01.01.07-1-210502	69	2	2	1	0	1	540	1	1	0	0	NA	NA	NA	28	28	168	170	503	113	82	345	0	5	3	0	0.029	0.006
.	19.01.16-01.01.10-1-210524	233	14	14	5	0	3	573	12	12	0	0	NA	NA	NA	59	54	171	175	521	118	91	364	10	29	22	0.058	0.166	0.042
.	19.01.16-01.01.15-1-210530	206	21	21	6	0	5	564	19	19	0	0	NA	NA	NA	57	47	170	177	513	118	90	356	0	21	57	0	0.119	0.111
.	19.01.16-01.01.21-1-210552	178	34	34	6	0	6	569	31	31	0	0	NA	NA	NA	40	47	174	169	517	122	86	361	40	38	39	0.23	0.225	0.075
.	19.01.16-01.01.22-1-210553	115	5	5	0	0	0	563	3	3	0	0	NA	NA	NA	44	46	174	170	515	120	83	360	5	8	4	0.029	0.047	0.008
.	19.01.16-01.01.31-1-210558	294	35	35	9	0	7	588	29	29	0	0	NA	NA	NA	89	81	173	177	544	119	90	379	36	36	44	0.208	0.203	0.081
.	19.01.16-01.01.33-1-210559	246	18	18	5	0	5	575	14	14	0	0	NA	NA	NA	73	65	174	179	525	121	92	362	10	9	32	0.057	0.05	0.061
.	19.01.16-01.01.40-1-210563	59	2	2	1	0	1	0	1	1	0	0	NA	NA	NA	18	9	166	165	491	0	0	0	4	0	0	0.024	0	0
.	19.01.16-01.01.41-1-210564	114	7	7	0	0	0	551	5	5	0	0	NA	NA	NA	29	30	173	168	502	121	83	347	0	10	4	0	0.06	0.008
.	19.01.16-01.01.42-1-210565	118	6	6	2	0	1	557	5	5	0	0	NA	NA	NA	32	38	172	170	509	118	83	356	12	7	0	0.07	0.041	0
.	19.01.16-01.01.44-1-210566	34	1	1	0	0	0	0	0	0	0	0	NA	NA	NA	10	13	165	166	495	0	0	0	0	0	3	0	0	0.006
.	19.01.16-01.01.46-1-210567	89	4	4	2	0	2	537	3	3	0	0	NA	NA	NA	28	21	171	169	494	118	83	336	0	2	13	0	0.012	0.026
.	19.01.16-01.01.54-1-210570	65	2	2	1	0	1	251	1	1	0	0	NA	NA	NA	25	16	166	166	497	52	35	164	0	2	2	0	0.012	0.004
.	19.01.16-01.01.58-1-210575	360	35	35	6	0	4	618	32	32	0	0	NA	NA	NA	113	113	182	188	556	124	103	391	10	41	44	0.055	0.218	0.079
.	19.01.16-01.02.00-1-210576	151	10	10	2	0	1	561	9	9	0	0	NA	NA	NA	49	41	175	169	510	123	86	352	16	8	11	0.091	0.047	0.022
.	19.01.16-01.02.03-1-210577	179	16	16	7	0	5	566	12	12	0	0	NA	NA	NA	48	52	179	173	513	125	89	352	22	16	19	0.123	0.092	0.037
.	19.01.16-01.02.03-1-210578	353	49	49	14	0	10	609	41	41	0	0	NA	NA	NA	95	94	183	180	544	130	96	383	19	63	88	0.104	0.35	0.162
.	19.01.16-01.02.04-1-210579	96	8	8	0	0	0	553	7	7	0	0	NA	NA	NA	38	42	173	171	511	117	84	352	9	5	4	0.052	0.029	0.008
.	19.01.16-01.02.06-1-210580	33	1	1	0	0	0	0	0	0	0	0	NA	NA	NA	12	9	163	165	494	0	0	0	0	0	2	0	0	0.004
.	19.01.16-01.02.09-1-210581	90	4	4	2	0	2	547	3	3	0	0	NA	NA	NA	15	29	166	169	507	114	85	348	0	7	7	0	0.041	0.014
.	19.01.16-01.02.12-1-210584	31	1	1	0	0	0	0	0	0	0	0	NA	NA	NA	2	10	166	165	492	0	0	0	0	0	0	0	0	0
.	19.01.16-01.02.14-1-210589	263	70	70	15	0	13	575	64	64	0	0	NA	NA	NA	80	74	182	182	523	126	91	358	55	42	78	0.302	0.231	0.149
.	19.01.16-01.02.24-1-210615	123	10	10	3	0	3	549	7	7	0	0	NA	NA	NA	44	36	169	174	506	116	86	347	0	6	20	0	0.034	0.04
.	19.01.16-01.02.25-1-210617	35	1	1	0	0	0	0	0	0	0	0	NA	NA	NA	9	18	165	166	500	0	0	0	2	0	0	0.012	0	0
.	19.01.16-01.02.26-1-210618	84	5	5	1	0	1	543	4	4	0	0	NA	NA	NA	23	27	168	167	505	117	82	344	0	2	12	0	0.012	0.024
.	19.01.16-01.02.27-1-210620	91	6	6	0	0	0	549	5	5	0	0	NA	NA	NA	22	33	169	169	508	117	85	347	0	2	8	0	0.012	0.016
.	19.01.16-01.02.29-1-210623	60	2	2	1	0	1	100	1	1	0	0	NA	NA	NA	17	17	168	167	495	21	17	62	0	3	1	0	0.018	0.002
.	19.01.16-01.02.32-1-210624	206	16	16	4	0	2	578	14	14	0	0	NA	NA	NA	57	60	177	175	521	125	90	363	10	29	25	0.056	0.166	0.048
.	19.01.16-01.02.36-1-210628	61	3	3	0	0	0	541	2	2	0	0	NA	NA	NA	26	26	166	170	503	113	83	345	0	0	8	0	0	0.016
.	19.01.16-01.02.44-1-210629	33	1	1	0	0	0	0	0	0	0	0	NA	NA	NA	9	5	164	164	490	0	0	0	0	0	0	0	0	0
.	19.01.16-01.02.44-1-210630	154	19	19	3	0	2	563	17	17	0	0	NA	NA	NA	55	48	174	173	514	117	89	357	14	10	26	0.08	0.058	0.051
.	19.01.16-01.02.44-1-210635	32	1	1	1	0	1	0	0	0	0	0	NA	NA	NA	9	9	165	164	493	0	0	0	0	0	1	0	0	0.002
.	19.01.16-01.02.46-1-210636	218	7	7	2	0	2	589	6	6	0	0	NA	NA	NA	60	74	171	184	532	120	98	371	6	17	7	0.035	0.092	0.013
.	19.01.16-01.02.47-1-210637	32	1	1	1	0	1	0	0	0	0	0	NA	NA	NA	8	7	166	164	490	0	0	0	0	0	2	0	0	0.004
.	19.01.16-01.02.51-1-210638	92	3	3	0	0	0	548	2	2	0	0	NA	NA	NA	32	32	169	168	508	116	84	348	0	0	9	0	0	0.018
.	19.01.16-01.02.51-1-210639	30	1	1	0	0	0	0	0	0	0	0	NA	NA	NA	10	6	165	165	489	0	0	0	0	0	2	0	0	0.004
.	19.01.16-01.02.51-1-210640	35	1	1	0	0	0	0	0	0	0	0	NA	NA	NA	9	9	165	166	491	0	0	0	7	0	0	0.042	0	0
.	19.01.16-01.02.53-1-210641	146	7	7	0	0	0	560	5	5	0	0	NA	NA	NA	29	46	170	173	516	117	86	357	11	0	10	0.065	0	0.019
.	19.01.16-01.02.55-1-210642	33	1	1	0	0	0	0	0	0	0	0	NA	NA	NA	12	2	163	164	488	0	0	0	0	0	0	0	0	0
.	19.01.16-01.02.56-1-210643	148	9	9	2	0	2	565	8	8	0	0	NA	NA	NA	38	48	175	169	517	119	86	360	5	17	4	0.029	0.101	0.008
.	19.01.16-01.03.05-1-210644	56	2	2	1	0	1	0	1	1	0	0	NA	NA	NA	12	14	168	165	494	0	0	0	0	0	7	0	0	0.014
.	19.01.16-01.03.06-1-210647	122	8	8	6	0	5	550	4	4	0	0	NA	NA	NA	31	32	167	168	510	113	85	352	5	5	11	0.03	0.03	0.022
.	19.01.16-01.03.09-1-210648	56	2	2	0	0	0	542	1	1	0	0	NA	NA	NA	21	25	171	168	499	117	83	342	3	1	0	0.018	0.006	0
.	19.01.16-01.03.09-1-210649	206	14	14	3	0	2	564	12	12	0	0	NA	NA	NA	48	51	168	176	520	115	90	359	2	12	17	0.012	0.068	0.033
.	19.01.16-01.03.11-1-210652	152	15	15	4	0	3	557	14	14	0	0	NA	NA	NA	44	42	169	168	518	114	84	359	0	21	34	0	0.125	0.066
.	19.01.16-01.03.13-1-210655	112	8	8	0	0	0	546	7	7	0	0	NA	NA	NA	31	29	174	167	501	119	83	344	4	1	11	0.023	0.006	0.022
.	19.01.16-01.03.14-1-210657	59	3	3	0	0	0	543	2	2	0	0	NA	NA	NA	24	27	165	172	503	115	85	343	0	3	4	0	0.017	0.008
.	19.01.16-01.03.18-1-210678	59	2	2	1	0	1	250	1	1	0	0	NA	NA	NA	17	25	170	169	499	52	41	157	0	2	0	0	0.012	0
.	19.01.16-01.03.23-1-210681	151	15	15	6	0	2	552	12	12	0	0	NA	NA	NA	41	36	171	167	511	118	84	350	29	19	14	0.17	0.114	0.027
.	19.01.16-01.03.26-1-210682	60	2	2	0	0	0	535	1	1	0	0	NA	NA	NA	23	14	165	166	496	116	81	338	0	0	2	0	0	0.004
.	19.01.16-01.03.28-1-210686	91	4	4	1	0	1	545	3	3	0	0	NA	NA	NA	42	31	170	170	504	120	83	342	0	0	15	0	0	0.03
.	19.01.16-01.03.29-1-210688	34	1	1	0	0	0	0	0	0	0	0	NA	NA	NA	12	10	164	165	494	0	0	0	0	0	0	0	0	0
.	19.01.16-01.03.31-1-210689	64	2	2	1	0	1	450	1	1	0	0	NA	NA	NA	7	18	164	166	501	94	72	284	4	0	2	0.024	0	0.004
.	19.01.16-01.03.33-1-210690	89	4	4	1	0	1	554	3	3	0	0	NA	NA	NA	33	35	168	172	508	114	87	353	3	0	9	0.018	0	0.018
.	19.01.16-01.03.35-1-210694	95	4	4	3	0	3	547	3	3	0	0	NA	NA	NA	33	37	169	167	514	112	81	354	5	0	8	0.03	0	0.016
.	19.01.16-01.03.38-1-210695	92	5	5	1	0	1	545	4	4	0	0	NA	NA	NA	33	26	170	168	501	117	84	344	0	8	9	0	0.048	0.018
.	19.01.16-01.03.40-1-210696	34	1	1	0	0	0	0	0	0	0	0	NA	NA	NA	11	9	163	165	494	0	0	0	0	0	1	0	0	0.002
.	19.01.16-01.03.41-1-210697	61	2	2	0	0	0	102	1	1	0	0	NA	NA	NA	16	21	171	166	497	24	14	64	0	0	1	0	0	0.002
.	19.01.16-01.03.43-1-210698	139	12	12	7	0	4	568	11	11	0	0	NA	NA	NA	31	44	173	171	513	122	88	358	4	5	30	0.023	0.029	0.058
.	19.01.16-01.03.43-1-210699	33	1	1	0	0	0	0	0	0	0	0	NA	NA	NA	6	8	167	165	489	0	0	0	0	0	1	0	0	0.002
.	19.01.16-01.03.44-1-210700	292	32	32	11	0	8	599	27	27	0	0	NA	NA	NA	81	89	185	177	540	132	90	377	29	47	38	0.157	0.266	0.07
.	19.01.16-01.03.46-1-210701	145	12	12	4	0	4	572	11	11	0	0	NA	NA	NA	37	51	174	172	518	123	87	362	2	12	13	0.011	0.07	0.025
.	19.01.16-01.03.51-1-210702	92	4	4	0	0	0	544	3	3	0	0	NA	NA	NA	24	27	167	167	506	113	84	347	3	0	4	0.018	0	0.008
.	19.01.16-01.03.52-1-210703	180	10	10	5	0	2	586	9	9	0	0	NA	NA	NA	63	69	175	173	534	120	88	378	2	18	17	0.011	0.104	0.032
.	19.01.16-01.03.56-1-210704	34	1	1	1	0	1	0	0	0	0	0	NA	NA	NA	7	8	165	166	490	0	0	0	1	0	0	0.006	0	0
.	19.01.16-01.03.56-1-210709	89	4	4	1	0	1	539	3	3	0	0	NA	NA	NA	45	32	169	170	506	115	81	343	7	0	0	0.041	0	0
.	19.01.16-01.03.57-1-210710	123	14	14	6	0	6	551	13	13	0	0	NA	NA	NA	40	40	173	169	511	115	84	352	7	12	13	0.04	0.071	0.025
.	19.01.16-01.03.59-1-210711	91	13	13	2	0	2	550	11	11	0	0	NA	NA	NA	35	33	171	167	508	117	85	348	22	2	19	0.129	0.012	0.037
.	19.01.16-01.04.09-1-210712	183	34	34	8	0	5	570	30	30	0	0	NA	NA	NA	62	56	178	176	515	121	91	358	38	33	42	0.213	0.188	0.082
.	19.01.16-01.04.15-1-210719	94	3	3	2	0	2	549	2	2	0	0	NA	NA	NA	22	31	171	168	505	116	85	348	6	0	6	0.035	0	0.012
.	19.01.16-01.04.17-1-210722	124	5	5	2	0	1	546	3	3	0	0	NA	NA	NA	34	23	166	171	499	115	87	344	2	6	6	0.012	0.035	0.012
.	19.01.16-01.04.20-1-210740	157	16	16	3	0	3	558	14	14	0	0	NA	NA	NA	57	41	175	175	504	122	88	348	11	4	30	0.063	0.023	0.06
.	19.01.16-01.04.20-1-210742	123	10	10	3	0	3	547	9	9	0	0	NA	NA	NA	31	33	170	170	506	115	83	349	4	15	15	0.024	0.088	0.03
.	19.01.16-01.04.26-1-210747	122	8	8	1	0	1	551	7	7	0	0	NA	NA	NA	32	31	171	168	505	118	86	347	14	4	11	0.082	0.024	0.022
.	19.01.16-01.04.28-1-210750	31	1	1	0	0	0	0	0	0	0	0	NA	NA	NA	7	6	165	164	490	0	0	0	0	0	1	0	0	0.002
.	19.01.16-01.04.29-1-210752	121	12	12	5	0	4	542	10	10	0	0	NA	NA	NA	36	26	173	169	497	122	83	337	0	0	26	0	0	0.052
.	19.01.16-01.04.31-1-210753	93	5	5	2	0	1	550	4	4	0	0	NA	NA	NA	35	35	173	168	507	115	84	351	0	3	3	0	0.018	0.006
.	19.01.16-01.04.34-1-210754	230	21	21	6	0	4	573	19	19	0	0	NA	NA	NA	67	63	175	179	522	121	93	359	36	23	23	0.206	0.128	0.044
.	19.01.16-01.04.40-1-210758	179	23	23	7	0	3	559	22	22	0	0	NA	NA	NA	55	43	179	169	508	124	87	348	29	28	27	0.162	0.166	0.053
.	19.01.16-01.04.41-1-210759	137	17	17	3	0	3	550	16	16	0	0	NA	NA	NA	44	34	169	169	509	116	83	351	8	6	32	0.047	0.036	0.063
.	19.01.16-01.04.47-1-210764	71	5	5	1	0	1	542	3	3	0	0	NA	NA	NA	36	36	171	168	510	114	83	345	0	0	15	0	0	0.029
.	19.01.16-01.04.49-1-210765	128	10	10	2	0	2	560	8	8	0	0	NA	NA	NA	40	43	174	175	507	122	90	348	0	17	9	0	0.097	0.018
.	19.01.16-01.04.50-1-210766	34	1	1	1	0	1	0	0	0	0	0	NA	NA	NA	13	6	164	165	490	0	0	0	0	0	3	0	0	0.006
.	19.01.16-01.04.52-1-210767	31	1	1	0	0	0	0	0	0	0	0	NA	NA	NA	9	8	165	165	491	0	0	0	0	0	1	0	0	0.002
.	19.01.16-01.04.54-1-210768	61	2	2	0	0	0	541	1	1	0	0	NA	NA	NA	17	20	167	167	499	115	82	344	3	0	1	0.018	0	0.002
.	19.01.16-01.04.56-1-210769	98	3	3	1	0	1	543	0	0	0	0	NA	NA	NA	31	27	169	168	503	117	82	344	0	5	9	0	0.03	0.018
.	19.01.16-01.04.58-1-210770	177	24	24	6	0	4	564	20	20	0	0	NA	NA	NA	56	47	173	171	516	120	86	358	23	10	36	0.133	0.058	0.07
.	19.01.16-01.05.05-1-210771	112	6	6	2	0	2	554	5	5	0	0	NA	NA	NA	26	37	172	169	509	118	84	352	2	7	10	0.012	0.041	0.02
.	19.01.16-01.05.07-1-210772	173	22	22	4	0	3	572	18	18	0	0	NA	NA	NA	52	60	182	174	517	130	89	353	2	15	41	0.011	0.086	0.079
.	19.01.16-01.05.08-1-210773	217	38	38	10	0	9	576	33	33	0	0	NA	NA	NA	56	59	175	173	524	118	90	368	59	30	38	0.337	0.173	0.073
.	19.01.16-01.05.10-1-210775	84	4	4	0	0	0	546	3	3	0	0	NA	NA	NA	25	28	169	170	502	117	83	346	3	0	6	0.018	0	0.012
.	19.01.16-01.05.11-1-210777	299	14	14	5	0	4	604	13	13	0	0	NA	NA	NA	82	85	177	181	540	125	96	383	25	22	12	0.141	0.122	0.022
.	19.01.16-01.05.13-1-210780	95	3	3	1	0	1	544	2	2	0	0	NA	NA	NA	21	31	172	167	505	120	79	345	0	11	3	0	0.066	0.006
.	19.01.16-01.05.21-1-210804	145	20	20	4	0	4	561	18	18	0	0	NA	NA	NA	52	50	173	168	522	121	84	356	20	16	34	0.116	0.095	0.065
.	19.01.16-01.05.21-1-210805	247	15	15	4	0	4	598	13	13	0	0	NA	NA	NA	76	90	179	184	540	122	96	380	7	12	22	0.039	0.065	0.041
.	19.01.16-01.05.25-1-210807	93	8	8	2	0	2	544	6	6	0	0	NA	NA	NA	30	23	166	171	499	114	85	345	0	9	17	0	0.053	0.034
.	19.01.16-01.05.27-1-210809	147	5	5	0	0	0	549	4	4	0	0	NA	NA	NA	42	32	170	166	509	117	81	351	12	6	7	0.071	0.036	0.014
.	19.01.16-01.05.37-1-210817	32	1	1	0	0	0	0	0	0	0	0	NA	NA	NA	12	7	165	164	491	0	0	0	0	0	0	0	0	0
.	19.01.16-01.05.40-1-210818	233	29	29	10	0	6	592	27	27	0	0	NA	NA	NA	67	81	177	180	537	124	93	375	30	28	40	0.169	0.156	0.074
.	19.01.16-01.05.41-1-210819	268	34	34	8	0	6	593	30	30	0	0	NA	NA	NA	84	84	175	176	546	117	92	384	18	42	54	0.103	0.239	0.099
.	19.01.16-01.05.45-1-210820	64	3	3	1	0	0	541	2	2	0	0	NA	NA	NA	29	25	169	171	498	115	84	342	1	1	6	0.006	0.006	0.012
.	19.01.16-01.05.47-1-210821	61	3	3	1	0	1	102	2	2	0	0	NA	NA	NA	21	16	166	167	496	20	14	68	3	0	0	0.018	0	0
.	19.01.16-01.05.53-1-210822	121	10	10	2	0	2	559	9	9	0	0	NA	NA	NA	32	42	173	176	506	117	90	352	13	15	9	0.075	0.085	0.018
.	19.01.16-01.05.53-1-210823	124	14	14	4	0	3	569	10	10	0	0	NA	NA	NA	39	55	175	173	520	120	88	361	5	25	17	0.029	0.145	0.033
.	19.01.16-01.05.58-1-210828	31	1	1	0	0	0	0	0	0	0	0	NA	NA	NA	9	4	163	164	490	0	0	0	0	0	0	0	0	0
.	19.01.16-01.06.00-1-210829	148	10	10	5	0	4	562	9	9	0	0	NA	NA	NA	54	48	169	172	520	116	87	359	6	0	32	0.036	0	0.062
.	19.01.16-01.06.02-1-210830	34	1	1	0	0	0	0	0	0	0	0	NA	NA	NA	9	8	165	165	491	0	0	0	0	0	3	0	0	0.006
.	19.01.16-01.06.05-1-210831	118	5	5	0	0	0	545	3	3	0	0	NA	NA	NA	33	31	170	170	504	115	84	346	8	0	7	0.047	0	0.014
.	19.01.16-01.06.06-1-210832	34	1	1	1	0	1	0	0	0	0	0	NA	NA	NA	6	12	167	164	494	0	0	0	1	0	0	0.006	0	0
.	19.01.16-01.06.08-1-210833	291	32	32	11	0	10	601	28	28	0	0	NA	NA	NA	80	92	185	182	538	131	94	376	23	25	69	0.124	0.137	0.128
.	19.01.16-01.06.09-1-210835	240	27	27	5	0	4	589	26	26	0	0	NA	NA	NA	72	75	179	177	532	125	90	374	29	45	24	0.162	0.254	0.045
.	19.01.16-01.06.18-1-210861	36	1	1	0	0	0	0	0	0	0	0	NA	NA	NA	17	9	166	165	491	0	0	0	0	0	1	0	0	0.002
.	19.01.16-01.06.20-1-210865	86	4	4	0	0	0	539	3	3	0	0	NA	NA	NA	23	19	170	168	494	117	82	340	0	3	2	0	0.018	0.004
.	19.01.16-01.06.22-1-210866	204	13	13	3	0	3	578	11	11	0	0	NA	NA	NA	61	63	175	172	529	121	86	371	5	12	16	0.029	0.07	0.03
.	19.01.16-01.06.22-1-210867	33	1	1	0	0	0	0	0	0	0	0	NA	NA	NA	9	7	164	163	493	0	0	0	0	1	0	0	0.006	0
.	19.01.16-01.06.25-1-210868	58	3	3	1	0	1	536	2	2	0	0	NA	NA	NA	31	23	163	168	505	111	80	345	1	0	10	0.006	0	0.02
.	19.01.16-01.06.25-1-210869	64	3	3	0	0	0	538	2	2	0	0	NA	NA	NA	34	25	170	169	499	115	83	340	5	0	7	0.029	0	0.014
.	19.01.16-01.06.35-1-210877	30	1	1	1	0	1	0	0	0	0	0	NA	NA	NA	3	6	165	164	490	0	0	0	2	0	0	0.012	0	0
.	19.01.16-01.06.35-1-210878	119	13	13	2	0	2	561	11	11	0	0	NA	NA	NA	33	44	170	176	511	117	90	354	21	3	6	0.124	0.017	0.012
.	19.01.16-01.06.35-1-210879	171	12	12	1	0	1	583	11	11	0	0	NA	NA	NA	51	64	179	172	526	127	91	365	9	12	10	0.05	0.07	0.019
.	19.01.16-01.06.37-1-210880	146	12	12	1	0	1	558	10	10	0	0	NA	NA	NA	51	45	172	169	517	118	84	356	9	15	11	0.052	0.089	0.021
.	19.01.16-01.06.39-1-210881	221	45	45	11	0	9	582	40	40	0	0	NA	NA	NA	62	73	181	175	530	126	89	367	32	89	41	0.177	0.509	0.077
.	19.01.16-01.06.39-1-210882	181	9	9	0	0	0	572	8	8	0	0	NA	NA	NA	43	51	176	171	517	125	86	361	8	5	10	0.045	0.029	0.019
.	19.01.16-01.06.48-1-210887	117	8	8	0	0	0	542	7	7	0	0	NA	NA	NA	43	31	168	166	510	113	82	347	0	6	19	0	0.036	0.037
.	19.01.16-01.06.54-1-210890	117	6	6	3	0	2	568	5	5	0	0	NA	NA	NA	35	51	171	170	523	119	87	362	1	6	7	0.006	0.035	0.013
.	19.01.16-01.06.57-1-210891	88	8	8	3	0	2	550	7	7	0	0	NA	NA	NA	15	29	167	168	507	114	83	353	0	5	8	0	0.03	0.016
.	19.01.16-01.06.58-1-210892	91	5	5	3	0	2	550	4	4	0	0	NA	NA	NA	31	35	168	166	514	115	83	352	0	3	9	0	0.018	0.018
.	19.01.16-01.07.00-1-210893	123	16	16	6	0	5	569	15	15	0	0	NA	NA	NA	37	51	171	172	521	121	86	362	10	29	26	0.058	0.169	0.05
.	19.01.16-01.07.01-1-210894	62	3	3	0	0	0	537	2	2	0	0	NA	NA	NA	31	23	166	169	501	114	81	342	0	2	2	0	0.012	0.004
.	19.01.16-01.07.02-1-210895	114	18	18	4	0	3	545	16	16	0	0	NA	NA	NA	26	28	170	169	502	116	85	344	28	20	11	0.165	0.118	0.022
.	19.01.16-01.07.11-1-210898	303	42	42	10	0	5	611	40	40	0	0	NA	NA	NA	94	101	183	182	549	130	97	384	19	54	56	0.104	0.297	0.102
.	19.01.16-01.07.14-1-210903	94	5	5	3	0	2	550	4	4	0	0	NA	NA	NA	26	30	167	169	507	114	82	354	5	0	11	0.03	0	0.022
.	19.01.16-01.07.16-1-210905	34	1	1	0	0	0	0	0	0	0	0	NA	NA	NA	10	13	167	167	492	0	0	0	0	0	2	0	0	0.004
.	19.01.16-01.07.16-1-210906	66	3	3	1	0	1	536	2	2	0	0	NA	NA	NA	17	19	166	167	499	111	84	341	2	1	6	0.012	0.006	0.012
.	19.01.16-01.07.16-1-210907	32	1	1	0	0	0	0	0	0	0	0	NA	NA	NA	6	9	166	165	491	0	0	0	0	0	2	0	0	0.004
.	19.01.16-01.07.18-1-210925	91	11	11	1	0	1	551	10	10	0	0	NA	NA	NA	27	32	169	168	508	118	83	350	2	8	26	0.012	0.048	0.051
.	19.01.16-01.07.19-1-210928	61	2	2	0	0	0	543	1	1	0	0	NA	NA	NA	18	24	170	171	496	117	82	344	4	0	4	0.024	0	0.008
.	19.01.16-01.07.30-1-210934	124	19	19	4	0	4	548	16	16	0	0	NA	NA	NA	41	37	172	170	508	115	85	348	31	20	11	0.18	0.118	0.022
.	19.01.16-01.07.30-1-210935	30	1	1	0	0	0	0	0	0	0	0	NA	NA	NA	5	7	165	165	490	0	0	0	0	0	5	0	0	0.01
.	19.01.16-01.07.31-1-210936	86	3	3	1	0	0	551	1	1	0	0	NA	NA	NA	33	32	173	168	504	121	81	349	0	1	7	0	0.006	0.014
.	19.01.16-01.07.32-1-210937	33	1	1	0	0	0	0	0	0	0	0	NA	NA	NA	11	8	164	166	491	0	0	0	0	0	1	0	0	0.002
.	19.01.16-01.07.32-1-210938	161	18	18	4	0	4	576	16	16	0	0	NA	NA	NA	65	60	175	173	525	123	90	363	11	18	24	0.063	0.104	0.046
.	19.01.16-01.07.34-1-210939	30	1	1	1	0	1	0	0	0	0	0	NA	NA	NA	6	11	167	168	489	0	0	0	0	0	1	0	0	0.002
.	19.01.16-01.07.37-1-210943	61	2	2	1	0	1	350	1	1	0	0	NA	NA	NA	23	10	167	163	493	71	54	225	0	0	4	0	0	0.008
.	19.01.16-01.07.37-1-210944	69	7	7	1	0	1	530	4	4	0	0	NA	NA	NA	33	16	169	165	495	113	80	337	11	5	1	0.065	0.03	0.002
.	19.01.16-01.07.48-1-210945	31	1	1	0	0	0	0	0	0	0	0	NA	NA	NA	13	11	165	168	491	0	0	0	0	0	1	0	0	0.002
.	19.01.16-01.07.49-1-210946	90	7	7	1	0	1	548	6	6	0	0	NA	NA	NA	25	33	170	172	504	118	85	345	6	1	12	0.035	0.006	0.024
.	19.01.16-01.07.50-1-210947	94	8	8	1	0	1	546	6	6	0	0	NA	NA	NA	36	31	170	168	506	115	84	347	0	1	21	0	0.006	0.042
.	19.01.16-01.07.50-1-210948	239	8	8	2	0	2	573	7	7	0	0	NA	NA	NA	75	55	174	175	519	121	91	361	10	11	1	0.057	0.063	0.002
.	19.01.16-01.07.50-1-210949	59	3	3	0	0	0	529	2	2	0	0	NA	NA	NA	23	11	164	169	491	112	81	336	0	0	17	0	0	0.035
.	19.01.16-01.08.03-1-210954	179	13	13	4	0	4	560	11	11	0	0	NA	NA	NA	58	49	170	175	517	111	89	360	9	19	13	0.053	0.109	0.025
.	19.01.16-01.08.11-1-210958	123	9	9	2	0	2	556	8	8	0	0	NA	NA	NA	54	40	169	173	511	116	87	353	1	21	4	0.006	0.121	0.008
.	19.01.16-01.08.21-1-210985	145	6	6	1	0	1	560	5	5	0	0	NA	NA	NA	50	42	170	171	514	116	88	356	9	10	2	0.053	0.058	0.004
.	19.01.16-01.08.29-1-210990	174	29	29	3	0	3	561	24	24	0	0	NA	NA	NA	65	47	173	172	515	117	90	354	26	19	39	0.15	0.11	0.076
.	19.01.16-01.08.31-1-210991	89	3	3	2	0	1	550	2	2	0	0	NA	NA	NA	43	40	170	172	511	116	85	349	0	6	0	0	0.035	0
.	19.01.16-01.08.32-1-210992	58	2	2	0	0	0	541	1	1	0	0	NA	NA	NA	19	18	167	168	496	113	85	343	2	0	2	0.012	0	0.004
.	19.01.16-01.08.50-1-211000	147	9	9	2	0	1	560	8	8	0	0	NA	NA	NA	50	48	175	171	515	120	85	355	2	4	13	0.011	0.023	0.025
.	19.01.16-01.08.50-1-211001	93	5	5	1	0	1	553	4	4	0	0	NA	NA	NA	22	28	168	172	501	117	88	348	0	7	8	0	0.041	0.016
.	19.01.16-01.08.51-1-211002	155	13	13	3	0	3	556	11	11	0	0	NA	NA	NA	30	32	170	169	506	118	87	351	5	11	13	0.029	0.065	0.026
.	19.01.16-01.08.51-1-211003	208	26	26	8	0	5	569	23	23	0	0	NA	NA	NA	61	54	172	176	519	120	90	359	28	19	45	0.163	0.108	0.087
.	19.01.16-01.08.54-1-211004	66	3	3	1	0	1	542	0	0	0	0	NA	NA	NA	26	31	167	173	504	111	82	349	5	0	0	0.03	0	0
.	19.01.16-01.08.55-1-211005	348	64	64	15	0	11	601	57	57	0	0	NA	NA	NA	100	84	174	179	544	122	94	385	51	60	72	0.293	0.335	0.132
.	19.01.16-01.09.03-1-211006	62	3	3	1	0	1	532	2	2	0	0	NA	NA	NA	27	17	165	165	500	111	78	343	10	0	3	0.061	0	0.006
.	19.01.16-01.09.08-1-211007	119	4	4	2	0	1	554	3	3	0	0	NA	NA	NA	29	35	173	168	507	120	84	350	16	0	1	0.092	0	0.002
.	19.01.16-01.09.14-1-211013	155	23	23	6	0	6	548	21	21	0	0	NA	NA	NA	43	34	168	171	508	112	86	350	54	7	16	0.321	0.041	0.031
.	19.01.16-01.09.20-1-211036	32	1	1	1	0	1	0	0	0	0	0	NA	NA	NA	9	9	166	166	490	0	0	0	0	0	3	0	0	0.006
.	19.01.16-01.09.21-1-211037	150	6	6	3	0	3	568	5	5	0	0	NA	NA	NA	45	56	175	178	516	120	89	359	9	1	7	0.051	0.006	0.014
.	19.01.16-01.09.22-1-211041	38	1	1	0	0	0	0	0	0	0	0	NA	NA	NA	5	11	166	163	495	0	0	0	0	0	0	0	0	0
.	19.01.16-01.09.23-1-211043	149	20	20	6	0	5	553	19	19	0	0	NA	NA	NA	52	40	171	175	507	118	90	345	24	33	21	0.14	0.189	0.041
.	19.01.16-01.09.25-1-211046	59	2	2	1	0	1	351	1	1	0	0	NA	NA	NA	20	12	166	165	494	73	52	226	0	0	6	0	0	0.012
.	19.01.16-01.09.25-1-211047	119	11	11	2	0	2	554	9	9	0	0	NA	NA	NA	35	44	171	175	511	117	89	348	1	12	13	0.006	0.069	0.025
.	19.01.16-01.09.36-1-211055	97	4	4	2	0	1	544	3	3	0	0	NA	NA	NA	32	31	170	167	507	115	81	348	0	0	15	0	0	0.03
.	19.01.16-01.09.38-1-211056	33	1	1	0	0	0	0	0	0	0	0	NA	NA	NA	14	11	165	165	494	0	0	0	0	0	2	0	0	0.004
.	19.01.16-01.09.40-1-211057	117	8	8	2	0	1	554	7	7	0	0	NA	NA	NA	29	37	170	170	510	117	85	352	12	6	5	0.071	0.035	0.01
.	19.01.16-01.09.40-1-211058	120	6	6	0	0	0	563	5	5	0	0	NA	NA	NA	33	39	169	169	514	117	86	360	0	0	14	0	0	0.027
.	19.01.16-01.09.45-1-211059	240	34	34	5	0	5	587	28	28	0	0	NA	NA	NA	49	74	175	177	535	123	91	373	40	28	49	0.229	0.158	0.092
.	19.01.16-01.09.50-1-211060	63	2	2	0	0	0	540	1	1	0	0	NA	NA	NA	22	23	166	167	503	114	81	345	0	5	7	0	0.03	0.014
.	19.01.16-01.09.50-1-211061	123	8	8	0	0	0	559	6	6	0	0	NA	NA	NA	46	37	169	171	510	115	88	356	0	12	7	0	0.07	0.014
.	19.01.16-01.09.54-1-211062	207	27	27	11	0	8	587	25	25	0	0	NA	NA	NA	63	67	180	179	521	127	97	363	30	30	52	0.167	0.168	0.1
.	19.01.16-01.09.58-1-211063	59	2	2	1	0	1	50	1	1	0	0	NA	NA	NA	28	17	170	165	495	16	7	27	0	6	1	0	0.036	0.002
.	19.01.16-01.10.01-1-211068	115	8	8	3	0	2	562	6	6	0	0	NA	NA	NA	31	45	172	173	513	119	88	355	13	12	13	0.076	0.069	0.025
.	19.01.16-01.10.03-1-211073	125	18	18	2	0	2	562	14	14	0	0	NA	NA	NA	37	48	173	173	515	121	86	355	3	13	21	0.017	0.075	0.041
.	19.01.16-01.10.04-1-211074	64	3	3	0	0	0	538	2	2	0	0	NA	NA	NA	27	17	165	167	498	111	83	344	8	0	1	0.048	0	0.002
.	19.01.16-01.10.09-1-211075	122	11	11	3	0	2	546	9	9	0	0	NA	NA	NA	32	35	168	171	509	115	83	348	19	1	8	0.113	0.006	0.016
.	19.01.16-01.10.23-1-211111	65	2	2	0	0	0	535	0	0	0	0	NA	NA	NA	38	25	170	166	502	117	78	340	2	0	2	0.012	0	0.004
.	19.01.16-01.10.29-1-211116	314	31	31	14	0	12	595	27	27	0	0	NA	NA	NA	97	80	178	173	542	125	87	383	7	52	43	0.039	0.301	0.079
.	19.01.16-01.10.34-1-211117	91	5	5	0	0	0	534	4	4	0	0	NA	NA	NA	20	18	166	164	501	113	80	341	0	0	10	0	0	0.02
.	19.01.16-01.10.38-1-211123	86	3	3	2	0	1	548	2	2	0	0	NA	NA	NA	32	30	172	167	504	118	84	346	3	8	2	0.017	0.048	0.004
.	19.01.16-01.10.39-1-211124	64	2	2	1	0	1	533	0	0	0	0	NA	NA	NA	22	14	167	163	497	113	82	338	0	1	0	0	0.006	0
.	19.01.16-01.10.52-1-211129	154	15	15	3	0	2	561	13	13	0	0	NA	NA	NA	52	49	180	169	513	125	86	350	11	20	21	0.061	0.118	0.041
.	19.01.16-01.10.53-1-211130	59	3	3	2	0	2	553	2	2	0	0	NA	NA	NA	17	34	169	168	510	116	83	354	8	0	1	0.047	0	0.002
.	19.01.16-01.10.53-1-211131	90	6	6	2	0	2	540	5	5	0	0	NA	NA	NA	25	24	167	169	501	114	83	343	0	5	15	0	0.03	0.03
.	19.01.16-01.10.55-1-211132	36	1	1	0	0	0	0	0	0	0	0	NA	NA	NA	10	9	163	165	494	0	0	0	0	0	0	0	0	0
.	19.01.16-01.10.57-1-211133	294	37	37	11	0	10	601	36	36	0	0	NA	NA	NA	83	89	180	185	537	124	101	376	29	40	73	0.161	0.216	0.136
.	19.01.16-01.10.57-1-211134	97	8	8	3	0	2	549	6	6	0	0	NA	NA	NA	25	36	168	170	511	115	84	350	13	3	11	0.077	0.018	0.022
.	19.01.16-01.10.58-1-211135	236	31	31	7	0	7	583	27	27	0	0	NA	NA	NA	66	73	179	177	530	125	92	366	24	38	60	0.134	0.215	0.113
.	19.01.16-01.10.59-1-211136	63	5	5	2	0	2	532	4	4	0	0	NA	NA	NA	35	19	167	164	501	112	80	340	0	5	11	0	0.03	0.022
.	19.01.16-01.11.09-1-211137	87	5	5	2	0	2	539	4	4	0	0	NA	NA	NA	26	23	167	167	502	113	83	343	8	0	4	0.048	0	0.008
.	19.01.16-01.11.10-1-211139	150	8	8	3	0	2	561	4	4	0	0	NA	NA	NA	44	47	174	171	515	121	87	353	0	3	11	0	0.018	0.021
.	19.01.16-01.11.14-1-211144	201	36	36	10	0	5	582	32	32	0	0	NA	NA	NA	64	71	175	177	532	120	89	373	39	52	25	0.223	0.294	0.047
.	19.01.16-01.11.16-1-211146	62	3	3	2	0	2	544	2	2	0	0	NA	NA	NA	25	27	168	167	505	118	81	345	2	0	2	0.012	0	0.004
.	19.01.16-01.11.24-1-211168	34	1	1	0	0	0	0	0	0	0	0	NA	NA	NA	10	14	165	166	496	0	0	0	1	0	0	0.006	0	0
.	19.01.16-01.11.25-1-211169	59	2	2	0	0	0	531	1	1	0	0	NA	NA	NA	30	23	169	169	498	115	82	334	2	0	1	0.012	0	0.002
.	19.01.16-01.11.27-1-211171	67	2	2	1	0	1	299	1	1	0	0	NA	NA	NA	17	20	166	168	499	64	46	189	0	1	1	0	0.006	0.002
.	19.01.16-01.11.28-1-211173	84	5	5	5	0	5	540	4	4	0	0	NA	NA	NA	19	22	170	164	501	117	81	342	3	0	8	0.018	0	0.016
.	19.01.16-01.11.30-1-211176	88	5	5	0	0	0	544	3	3	0	0	NA	NA	NA	32	28	167	171	503	113	84	347	6	1	5	0.036	0.006	0.01
.	19.01.16-01.11.30-1-211177	59	2	2	0	0	0	537	1	1	0	0	NA	NA	NA	30	23	168	168	500	116	82	339	0	0	7	0	0	0.014
.	19.01.16-01.11.38-1-211181	63	2	2	0	0	0	350	1	1	0	0	NA	NA	NA	17	21	166	168	500	73	55	222	0	0	7	0	0	0.014
.	19.01.16-01.11.39-1-211182	33	1	1	0	0	0	0	0	0	0	0	NA	NA	NA	19	10	166	164	493	0	0	0	1	0	0	0.006	0	0
.	19.01.16-01.11.41-1-211183	121	9	9	2	0	1	574	8	8	0	0	NA	NA	NA	32	66	178	175	526	121	90	363	8	0	18	0.045	0	0.034
.	19.01.16-01.11.44-1-211184	33	1	1	1	0	1	0	0	0	0	0	NA	NA	NA	19	12	166	167	492	0	0	0	0	0	0	0	0	0
.	19.01.16-01.11.44-1-211185	30	1	1	0	0	0	0	0	0	0	0	NA	NA	NA	11	5	165	163	490	0	0	0	0	0	0	0	0	0
.	19.01.16-01.11.45-1-211186	69	2	2	0	0	0	543	1	1	0	0	NA	NA	NA	21	26	168	171	500	116	87	340	0	0	5	0	0	0.01
.	19.01.16-01.11.47-1-211187	120	10	10	2	0	2	548	8	8	0	0	NA	NA	NA	42	29	171	167	504	117	83	348	0	9	19	0	0.054	0.038
.	19.01.16-01.11.47-1-211188	217	8	8	3	0	2	572	7	7	0	0	NA	NA	NA	41	49	172	170	520	120	87	365	0	8	17	0	0.047	0.033
.	19.01.16-01.11.49-1-211189	258	31	31	9	0	8	579	29	29	0	0	NA	NA	NA	79	67	179	171	530	128	86	365	24	35	19	0.134	0.205	0.036
.	19.01.16-01.11.52-1-211192	113	19	19	1	0	1	552	17	17	0	0	NA	NA	NA	33	39	167	170	515	114	86	352	9	6	22	0.054	0.035	0.043
.	19.01.16-01.12.00-1-211193	154	11	11	2	0	1	566	10	10	0	0	NA	NA	NA	53	55	173	175	520	118	89	359	0	2	21	0	0.011	0.04
.	19.01.16-01.12.01-1-211198	116	9	9	2	0	2	549	7	7	0	0	NA	NA	NA	37	41	169	171	514	114	80	355	11	3	6	0.065	0.018	0.012
.	19.01.16-01.12.02-1-211199	60	2	2	1	0	1	399	1	1	0	0	NA	NA	NA	25	18	167	167	497	86	60	253	0	1	0	0	0.006	0
.	19.01.16-01.12.08-1-211200	93	4	4	1	0	0	560	3	3	0	0	NA	NA	NA	27	39	177	169	506	123	85	352	0	6	8	0	0.036	0.016
.	19.01.16-01.12.09-1-211201	273	26	26	11	0	10	586	23	23	0	0	NA	NA	NA	79	72	181	173	531	128	88	370	28	37	42	0.155	0.214	0.079
.	19.01.16-01.12.11-1-211204	87	4	4	0	0	0	547	2	2	0	0	NA	NA	NA	30	33	168	170	508	116	82	349	0	0	5	0	0	0.01
.	19.01.16-01.12.13-1-211207	65	3	3	2	0	2	542	2	2	0	0	NA	NA	NA	22	25	169	170	499	116	83	343	0	4	4	0	0.024	0.008
.	19.01.16-01.12.19-1-211229	118	9	9	0	0	0	544	7	7	0	0	NA	NA	NA	39	31	167	170	507	114	83	347	7	7	6	0.042	0.041	0.012
.	19.01.16-01.12.23-1-211236	148	23	23	6	0	4	562	20	20	0	0	NA	NA	NA	41	54	169	174	524	112	85	365	25	20	16	0.148	0.115	0.031
.	19.01.16-01.12.24-1-211237	89	3	3	0	0	0	547	1	1	0	0	NA	NA	NA	33	29	168	169	505	116	85	346	3	2	3	0.018	0.012	0.006
.	19.01.16-01.12.25-1-211238	174	15	15	3	0	3	575	11	11	0	0	NA	NA	NA	51	57	174	170	526	122	85	368	5	35	15	0.029	0.206	0.029
.	19.01.16-01.12.28-1-211242	118	6	6	1	0	0	560	5	5	0	0	NA	NA	NA	48	48	172	172	517	119	85	356	9	7	14	0.052	0.041	0.027
.	19.01.16-01.12.29-1-211244	60	2	2	1	0	1	537	1	1	0	0	NA	NA	NA	32	23	164	168	504	109	84	344	0	0	9	0	0	0.018
.	19.01.16-01.12.37-1-211248	297	37	37	8	0	4	619	34	34	0	0	NA	NA	NA	89	114	188	185	554	133	98	388	33	37	51	0.176	0.2	0.092
.	19.01.16-01.12.41-1-211249	201	22	22	3	0	2	572	20	20	0	0	NA	NA	NA	45	52	175	176	514	123	93	356	14	5	28	0.08	0.028	0.054
.	19.01.16-01.12.42-1-211250	182	35	35	7	0	7	554	32	32	0	0	NA	NA	NA	61	43	172	173	511	116	89	349	25	23	44	0.145	0.133	0.086
.	19.01.16-01.12.43-1-211251	31	1	1	1	0	1	0	0	0	0	0	NA	NA	NA	9	3	163	163	490	0	0	0	0	0	0	0	0	0
.	19.01.16-01.12.46-1-211252	91	9	9	2	0	1	546	7	7	0	0	NA	NA	NA	31	30	170	167	506	117	83	346	1	2	22	0.006	0.012	0.043
.	19.01.16-01.12.49-1-211253	119	14	14	2	0	2	544	13	13	0	0	NA	NA	NA	40	31	166	171	507	116	84	344	4	30	4	0.024	0.175	0.008
.	19.01.16-01.12.51-1-211258	118	14	14	5	0	3	551	12	12	0	0	NA	NA	NA	33	38	169	178	504	116	90	345	8	16	31	0.047	0.09	0.062
.	19.01.16-01.12.57-1-211259	123	19	19	7	0	7	555	17	17	0	0	NA	NA	NA	33	39	171	174	507	120	86	349	15	15	17	0.088	0.086	0.034
.	19.01.16-01.13.04-1-211260	123	5	5	1	0	1	567	4	4	0	0	NA	NA	NA	31	46	173	174	512	120	91	356	1	3	7	0.006	0.017	0.014
.	19.01.16-01.13.06-1-211263	63	2	2	1	0	1	548	1	1	0	0	NA	NA	NA	20	26	167	170	502	115	87	346	0	0	4	0	0	0.008
.	19.01.16-01.13.15-1-211270	358	55	55	13	0	10	617	51	51	0	0	NA	NA	NA	114	109	184	188	550	130	101	386	40	78	66	0.217	0.415	0.12
.	19.01.16-01.13.20-1-211291	61	2	2	0	0	0	103	1	1	0	0	NA	NA	NA	18	14	166	166	495	24	12	67	0	3	1	0	0.018	0.002
.	19.01.16-01.13.20-1-211293	35	1	1	0	0	0	0	0	0	0	0	NA	NA	NA	10	17	166	166	498	0	0	0	0	0	0	0	0	0
.	19.01.16-01.13.21-1-211294	59	2	2	0	0	0	251	1	1	0	0	NA	NA	NA	13	18	166	166	499	53	39	159	0	0	3	0	0	0.006
.	19.01.16-01.13.22-1-211295	35	1	1	0	0	0	0	0	0	0	0	NA	NA	NA	12	11	165	164	495	0	0	0	0	0	0	0	0	0
.	19.01.16-01.13.24-1-211296	93	7	7	4	0	4	543	4	4	0	0	NA	NA	NA	49	32	170	172	503	119	84	340	7	9	7	0.041	0.052	0.014
.	19.01.16-01.13.25-1-211297	208	23	23	8	0	7	580	20	20	0	0	NA	NA	NA	59	64	171	179	527	117	93	370	20	26	36	0.117	0.145	0.068
.	19.01.16-01.13.26-1-211299	178	12	12	6	0	5	579	11	11	0	0	NA	NA	NA	51	59	171	174	527	119	91	369	11	15	15	0.064	0.086	0.028
.	19.01.16-01.13.29-1-211303	63	2	2	0	0	0	451	1	1	0	0	NA	NA	NA	13	16	166	168	495	100	66	285	0	0	5	0	0	0.01
.	19.01.16-01.13.34-1-211304	64	2	2	0	0	0	539	1	1	0	0	NA	NA	NA	31	29	170	167	505	113	82	344	7	3	0	0.041	0.018	0
.	19.01.16-01.13.46-1-211308	91	4	4	1	0	1	548	2	2	0	0	NA	NA	NA	20	23	167	168	501	116	86	346	5	0	4	0.03	0	0.008
.	19.01.16-01.13.46-1-211309	122	6	6	3	0	2	561	5	5	0	0	NA	NA	NA	31	36	168	170	511	118	87	356	14	0	7	0.083	0	0.014
.	19.01.16-01.13.47-1-211310	113	8	8	1	0	1	554	7	7	0	0	NA	NA	NA	34	37	169	170	511	118	83	353	0	5	11	0	0.029	0.022
.	19.01.16-01.13.52-1-211311	155	15	15	4	0	4	563	12	12	0	0	NA	NA	NA	69	60	177	179	517	122	91	350	1	36	17	0.006	0.201	0.033
.	19.01.16-01.13.56-1-211312	179	11	11	4	0	2	568	9	9	0	0	NA	NA	NA	54	58	174	173	524	118	88	362	7	21	19	0.04	0.121	0.036
.	19.01.16-01.13.57-1-211313	231	16	16	2	0	2	574	13	13	0	0	NA	NA	NA	56	65	172	181	525	120	92	362	0	15	17	0	0.083	0.032
.	19.01.16-01.14.03-1-211318	65	2	2	1	0	1	301	1	1	0	0	NA	NA	NA	15	10	164	166	493	57	48	196	0	0	2	0	0	0.004
.	19.01.16-01.14.04-1-211319	61	3	3	0	0	0	202	2	2	0	0	NA	NA	NA	15	19	165	168	499	39	28	135	0	3	0	0	0.018	0
.	19.01.16-01.14.11-1-211322	120	8	8	1	0	0	556	7	7	0	0	NA	NA	NA	48	44	175	172	510	120	87	349	8	16	11	0.046	0.093	0.022
.	19.01.16-01.14.14-1-211325	146	15	15	5	0	5	569	14	14	0	0	NA	NA	NA	45	46	172	176	511	122	93	354	3	14	30	0.017	0.08	0.059
.	19.01.16-01.14.15-1-211328	35	1	1	0	0	0	0	0	0	0	0	NA	NA	NA	11	13	164	167	495	0	0	0	3	0	0	0.018	0	0
.	19.01.16-01.14.17-1-211330	115	7	7	1	0	0	553	6	6	0	0	NA	NA	NA	45	42	166	168	521	113	82	358	7	4	11	0.042	0.024	0.021
.	19.01.16-01.14.17-1-211332	55	2	2	1	0	1	0	1	1	0	0	NA	NA	NA	14	22	164	167	504	0	0	0	0	1	2	0	0.006	0.004
.	19.01.16-01.14.20-1-211351	147	12	12	3	0	2	566	11	11	0	0	NA	NA	NA	38	51	174	174	516	121	88	357	7	13	11	0.04	0.075	0.021
.	19.01.16-01.14.22-1-211355	151	13	13	3	0	2	565	11	11	0	0	NA	NA	NA	42	45	167	170	521	116	85	364	1	52	11	0.006	0.306	0.021
.	19.01.16-01.14.26-1-211356	64	3	3	2	0	2	541	1	1	0	0	NA	NA	NA	16	21	166	169	499	115	81	345	0	3	2	0	0.018	0.004
.	19.01.16-01.14.28-1-211360	56	2	2	1	0	1	542	1	1	0	0	NA	NA	NA	23	25	168	168	502	113	85	344	4	0	0	0.024	0	0
.	19.01.16-01.14.33-1-211362	174	21	21	3	0	1	562	19	19	0	0	NA	NA	NA	52	51	170	168	526	117	82	363	20	35	18	0.118	0.208	0.034
.	19.01.16-01.14.34-1-211363	88	5	5	1	0	1	539	4	4	0	0	NA	NA	NA	23	23	168	167	501	112	83	344	2	0	8	0.012	0	0.016
.	19.01.16-01.14.35-1-211367	203	18	18	4	0	3	579	16	16	0	0	NA	NA	NA	57	67	175	183	522	122	94	363	19	17	26	0.109	0.093	0.05
.	19.01.16-01.14.40-1-211368	64	2	2	0	0	0	545	1	1	0	0	NA	NA	NA	17	31	169	173	502	117	84	344	0	0	2	0	0	0.004
.	19.01.16-01.14.41-1-211369	62	2	2	0	0	0	501	1	1	0	0	NA	NA	NA	13	21	165	166	503	100	78	323	0	3	1	0	0.018	0.002
.	19.01.16-01.14.43-1-211370	88	4	4	1	0	0	551	2	2	0	0	NA	NA	NA	40	36	174	169	506	122	81	348	0	3	5	0	0.018	0.01
.	19.01.16-01.14.44-1-211371	157	13	13	4	0	3	556	12	12	0	0	NA	NA	NA	66	49	174	169	519	122	83	351	0	19	25	0	0.112	0.048
.	19.01.16-01.14.50-1-211372	63	2	2	0	0	0	547	1	1	0	0	NA	NA	NA	18	25	168	168	502	116	83	348	0	0	4	0	0	0.008
.	19.01.16-01.14.53-1-211377	229	36	36	9	0	8	574	29	29	0	0	NA	NA	NA	65	62	173	174	528	117	87	370	34	23	68	0.197	0.132	0.129
.	19.01.16-01.14.53-1-211378	97	4	4	1	0	1	546	3	3	0	0	NA	NA	NA	32	29	171	167	504	117	82	347	3	5	0	0.018	0.03	0
.	19.01.16-01.14.54-1-211379	103	6	6	1	0	1	551	5	5	0	0	NA	NA	NA	39	34	167	168	512	115	84	352	0	3	15	0	0.018	0.029
.	19.01.16-01.14.59-1-211380	284	16	16	8	0	6	596	14	14	0	0	NA	NA	NA	78	78	179	179	533	127	95	374	26	24	29	0.145	0.134	0.054
.	19.01.16-01.15.02-1-211381	60	3	3	2	0	2	543	1	1	0	0	NA	NA	NA	27	29	172	166	504	117	82	344	3	0	4	0.017	0	0.008
.	19.01.16-01.15.08-1-211382	62	2	2	0	0	0	538	0	0	0	0	NA	NA	NA	24	24	169	169	499	117	81	340	3	3	0	0.018	0.018	0
.	19.01.16-01.15.09-1-211383	61	2	2	0	0	0	536	1	1	0	0	NA	NA	NA	22	20	169	166	498	117	82	337	0	0	6	0	0	0.012
.	19.01.16-01.15.11-1-211386	58	2	2	0	0	0	152	1	1	0	0	NA	NA	NA	22	12	167	164	494	28	22	102	0	2	1	0	0.012	0.002
.	19.01.16-01.15.13-1-211388	91	9	9	3	0	3	549	8	8	0	0	NA	NA	NA	28	35	173	171	504	119	85	345	5	0	17	0.029	0	0.034
.	19.01.16-01.15.13-1-211391	64	4	4	1	0	0	539	3	3	0	0	NA	NA	NA	25	21	170	166	498	116	85	338	0	5	7	0	0.03	0.014
.	19.01.16-01.15.16-1-211394	148	17	17	1	0	1	560	15	15	0	0	NA	NA	NA	48	45	179	175	504	124	87	349	3	9	16	0.017	0.051	0.032
.	19.01.16-01.15.19-1-211413	33	1	1	0	0	0	0	0	0	0	0	NA	NA	NA	9	7	165	165	490	0	0	0	0	0	2	0	0	0.004
.	19.01.16-01.15.22-1-211416	148	8	8	0	0	0	548	5	5	0	0	NA	NA	NA	44	31	170	170	504	119	83	346	2	4	9	0.012	0.024	0.018
.	19.01.16-01.15.22-1-211417	29	1	1	0	0	0	0	0	0	0	0	NA	NA	NA	10	10	166	165	492	0	0	0	0	0	2	0	0	0.004
.	19.01.16-01.15.24-1-211418	147	12	12	2	0	1	552	8	8	0	0	NA	NA	NA	38	32	171	172	502	117	87	348	10	6	14	0.058	0.035	0.028
.	19.01.16-01.15.24-1-211419	267	29	29	11	0	9	589	26	26	0	0	NA	NA	NA	71	81	176	178	540	122	90	377	26	25	50	0.148	0.14	0.093
.	19.01.16-01.15.29-1-211424	234	14	14	6	0	5	568	12	12	0	0	NA	NA	NA	54	53	176	175	515	122	90	356	11	16	16	0.062	0.091	0.031
.	19.01.16-01.15.33-1-211425	35	1	1	0	0	0	0	0	0	0	0	NA	NA	NA	10	12	167	165	493	0	0	0	1	0	0	0.006	0	0
.	19.01.16-01.15.33-1-211426	38	1	1	0	0	0	0	0	0	0	0	NA	NA	NA	12	5	165	164	489	0	0	0	0	0	5	0	0	0.01
.	19.01.16-01.15.36-1-211432	92	9	9	2	0	2	549	7	7	0	0	NA	NA	NA	26	30	168	169	506	118	83	348	4	2	16	0.024	0.012	0.032
.	19.01.16-01.15.38-1-211433	122	13	13	1	0	1	564	11	11	0	0	NA	NA	NA	41	46	173	168	518	120	81	363	4	5	15	0.023	0.03	0.029
.	19.01.16-01.15.41-1-211434	187	20	20	3	0	2	572	17	17	0	0	NA	NA	NA	40	55	175	174	519	123	86	363	17	19	16	0.097	0.109	0.031
.	19.01.16-01.15.43-1-211435	266	26	26	3	0	1	576	22	22	0	0	NA	NA	NA	80	62	173	174	528	118	89	369	16	22	53	0.092	0.126	0.1
.	19.01.16-01.15.45-1-211436	65	2	2	1	0	1	534	1	1	0	0	NA	NA	NA	15	12	167	164	494	115	79	340	0	0	1	0	0	0.002
.	19.01.16-01.15.46-1-211437	90	6	6	1	0	1	548	5	5	0	0	NA	NA	NA	34	30	169	169	505	117	85	346	2	3	11	0.012	0.018	0.022
.	19.01.16-01.15.59-1-211438	245	22	22	7	0	4	590	20	20	0	0	NA	NA	NA	71	78	179	174	538	127	88	375	19	33	48	0.106	0.19	0.089
.	19.01.16-01.16.01-1-211439	35	1	1	1	0	1	0	0	0	0	0	NA	NA	NA	9	10	163	164	496	0	0	0	0	0	2	0	0	0.004
.	19.01.16-01.16.01-1-211440	35	1	1	0	0	0	0	0	0	0	0	NA	NA	NA	15	9	165	166	491	0	0	0	0	0	4	0	0	0.008
.	19.01.16-01.16.02-1-211441	60	2	2	1	0	1	98	1	1	0	0	NA	NA	NA	15	16	166	167	496	17	17	64	0	0	6	0	0	0.012
.	19.01.16-01.16.04-1-211446	69	2	2	1	0	1	545	1	1	0	0	NA	NA	NA	20	32	174	169	502	120	82	343	0	0	5	0	0	0.01
.	19.01.16-01.16.05-1-211447	150	9	9	2	0	2	559	8	8	0	0	NA	NA	NA	41	41	168	172	514	117	87	355	7	0	13	0.042	0	0.025
.	19.01.16-01.16.09-1-211448	35	1	1	0	0	0	0	0	0	0	0	NA	NA	NA	11	6	165	163	491	0	0	0	0	0	0	0	0	0
.	19.01.16-01.16.10-1-211450	250	29	29	11	0	10	589	28	28	0	0	NA	NA	NA	72	71	171	181	532	120	92	377	10	49	31	0.058	0.271	0.058
.	19.01.16-01.16.11-1-211452	36	1	1	0	0	0	0	0	0	0	0	NA	NA	NA	10	6	164	164	491	0	0	0	0	0	2	0	0	0.004
.	19.01.16-01.16.14-1-211456	149	21	21	5	0	3	556	19	19	0	0	NA	NA	NA	57	48	171	167	523	118	79	359	13	19	32	0.076	0.114	0.061
.	19.01.16-01.16.16-1-211459	95	6	6	3	0	3	544	4	4	0	0	NA	NA	NA	35	31	172	168	504	117	81	346	9	2	2	0.052	0.012	0.004
.	19.01.16-01.16.17-1-211463	119	7	7	4	0	3	553	5	5	0	0	NA	NA	NA	25	32	167	170	508	116	85	352	11	1	9	0.066	0.006	0.018
.	19.01.16-01.16.18-1-211480	121	8	8	3	0	3	550	7	7	0	0	NA	NA	NA	37	30	169	170	504	116	84	350	3	10	6	0.018	0.059	0.012
.	19.01.16-01.16.27-1-211486	142	33	33	9	0	7	560	28	28	0	0	NA	NA	NA	46	48	178	167	516	122	81	357	25	14	60	0.14	0.084	0.116
.	19.01.16-01.16.32-1-211489	97	8	8	1	0	1	547	6	6	0	0	NA	NA	NA	31	26	170	169	500	116	84	347	4	5	8	0.024	0.03	0.016
.	19.01.16-01.16.35-1-211493	42	1	1	1	0	1	0	0	0	0	0	NA	NA	NA	12	16	167	166	496	0	0	0	0	0	5	0	0	0.01
.	19.01.16-01.16.36-1-211494	64	5	5	2	0	2	540	3	3	0	0	NA	NA	NA	24	28	168	172	501	112	84	344	0	2	10	0	0.012	0.02
.	19.01.16-01.16.37-1-211495	99	3	3	2	0	2	547	1	1	0	0	NA	NA	NA	26	25	167	171	500	117	85	345	0	0	10	0	0	0.02
.	19.01.16-01.16.39-1-211496	178	16	16	6	0	4	548	15	15	0	0	NA	NA	NA	43	31	171	169	504	118	83	347	17	13	17	0.099	0.077	0.034
.	19.01.16-01.16.40-1-211497	122	7	7	1	0	1	558	5	5	0	0	NA	NA	NA	52	40	169	173	511	120	88	350	6	12	10	0.036	0.069	0.02
.	19.01.16-01.16.51-1-211498	119	10	10	1	0	1	537	8	8	0	0	NA	NA	NA	37	28	166	171	504	113	83	341	0	12	13	0	0.07	0.026
.	19.01.16-01.16.51-1-211499	63	2	2	0	0	0	546	1	1	0	0	NA	NA	NA	23	28	174	166	501	119	80	347	0	2	4	0	0.012	0.008
.	19.01.16-01.16.52-1-211502	123	18	18	6	0	5	556	14	14	0	0	NA	NA	NA	43	35	172	168	508	120	82	354	20	25	19	0.116	0.149	0.037
.	19.01.16-01.16.59-1-211507	31	1	1	0	0	0	0	0	0	0	0	NA	NA	NA	9	4	163	164	490	0	0	0	0	0	0	0	0	0
.	19.01.16-01.17.01-1-211508	68	2	2	1	0	1	539	1	1	0	0	NA	NA	NA	29	19	169	165	498	114	83	342	0	6	2	0	0.036	0.004
.	19.01.16-01.17.01-1-211509	148	9	9	2	0	2	553	8	8	0	0	NA	NA	NA	47	43	168	166	522	114	81	358	7	11	8	0.042	0.066	0.015
.	19.01.16-01.17.03-1-211510	524	60	60	13	0	10	623	57	57	0	0	NA	NA	NA	152	119	183	186	563	127	98	398	38	39	114	0.208	0.21	0.202
.	19.01.16-01.17.05-1-211511	177	10	10	3	0	3	553	9	9	0	0	NA	NA	NA	45	36	168	172	509	117	86	350	3	13	26	0.018	0.076	0.051
.	19.01.16-01.17.13-1-211516	178	13	13	5	0	4	575	11	11	0	0	NA	NA	NA	35	55	182	169	517	129	86	360	3	13	28	0.016	0.077	0.054
.	19.01.16-01.17.15-1-211519	86	3	3	2	0	1	538	2	2	0	0	NA	NA	NA	41	21	168	166	500	116	79	343	5	1	2	0.03	0.006	0.004
.	19.01.16-01.17.16-1-211522	274	14	14	5	0	4	596	11	11	0	0	NA	NA	NA	78	85	179	176	543	127	90	379	14	24	11	0.078	0.136	0.02
.	19.01.16-01.17.22-1-211542	131	7	7	2	0	2	554	6	6	0	0	NA	NA	NA	38	38	170	171	510	117	85	352	2	9	9	0.012	0.053	0.018
.	19.01.16-01.17.25-1-211543	71	4	4	1	0	1	550	3	3	0	0	NA	NA	NA	22	31	168	170	506	117	87	346	0	0	8	0	0	0.016
.	19.01.16-01.17.30-1-211548	94	5	5	2	0	2	551	4	4	0	0	NA	NA	NA	36	34	169	168	510	117	81	353	3	0	14	0.018	0	0.027
.	19.01.16-01.17.31-1-211549	60	3	3	0	0	0	536	2	2	0	0	NA	NA	NA	32	22	169	166	500	114	80	342	0	3	5	0	0.018	0.01
.	19.01.16-01.17.31-1-211550	86	4	4	1	0	1	531	3	3	0	0	NA	NA	NA	30	17	166	167	497	109	81	341	1	0	3	0.006	0	0.006
.	19.01.16-01.17.42-1-211554	58	2	2	1	0	1	50	1	1	0	0	NA	NA	NA	19	12	165	163	497	10	7	33	0	2	3	0	0.012	0.006
.	19.01.16-01.17.42-1-211555	91	4	4	0	0	0	542	3	3	0	0	NA	NA	NA	39	30	167	170	506	111	85	346	5	7	2	0.03	0.041	0.004
.	19.01.16-01.17.44-1-211556	88	8	8	3	0	3	549	7	7	0	0	NA	NA	NA	34	41	176	170	508	121	84	344	0	4	14	0	0.024	0.028
.	19.01.16-01.17.45-1-211557	32	1	1	0	0	0	0	0	0	0	0	NA	NA	NA	4	6	164	165	490	0	0	0	0	0	1	0	0	0.002
.	19.01.16-01.17.45-1-211558	237	23	23	2	0	2	575	19	19	0	0	NA	NA	NA	80	61	175	176	523	123	92	360	8	2	34	0.046	0.011	0.065
.	19.01.16-01.17.45-1-211559	62	3	3	0	0	0	545	2	2	0	0	NA	NA	NA	30	36	170	167	512	114	83	348	0	0	4	0	0	0.008
.	19.01.16-01.17.51-1-211560	114	9	9	1	0	1	559	7	7	0	0	NA	NA	NA	30	39	168	171	513	115	86	358	0	9	10	0	0.053	0.019
.	19.01.16-01.17.51-1-211561	63	2	2	0	0	0	538	0	0	0	0	NA	NA	NA	30	22	165	168	502	115	79	344	1	0	2	0.006	0	0.004
.	19.01.16-01.17.52-1-211562	86	4	4	1	0	1	546	2	2	0	0	NA	NA	NA	33	35	166	171	511	111	86	349	0	2	4	0	0.012	0.008
.	19.01.16-01.18.03-1-211563	146	12	12	5	0	4	556	10	10	0	0	NA	NA	NA	39	46	171	176	512	116	88	352	17	4	18	0.099	0.023	0.035
.	19.01.16-01.18.03-1-211564	261	20	20	4	0	4	586	18	18	0	0	NA	NA	NA	95	71	183	174	527	132	89	365	15	12	32	0.082	0.069	0.061
.	19.01.16-01.18.04-1-211565	214	19	19	4	0	4	579	17	17	0	0	NA	NA	NA	63	67	178	175	527	124	86	369	20	34	7	0.112	0.194	0.013
.	19.01.16-01.18.05-1-211566	36	1	1	0	0	0	0	0	0	0	0	NA	NA	NA	10	13	166	166	494	0	0	0	0	3	0	0	0.018	0
.	19.01.16-01.18.08-1-211573	146	14	14	3	0	1	573	12	12	0	0	NA	NA	NA	45	51	171	171	522	119	89	365	21	19	5	0.123	0.111	0.01
.	19.01.16-01.18.08-1-211574	59	2	2	1	0	1	544	1	1	0	0	NA	NA	NA	23	27	169	169	502	116	83	345	3	0	0	0.018	0	0
.	19.01.16-01.18.11-1-211577	122	10	10	5	0	5	559	8	8	0	0	NA	NA	NA	46	50	175	168	520	121	82	356	6	8	8	0.034	0.048	0.015
.	19.01.16-01.18.21-1-211603	36	1	1	1	0	1	0	0	0	0	0	NA	NA	NA	10	7	163	165	492	0	0	0	0	0	2	0	0	0.004
.	19.01.16-01.18.21-1-211604	181	15	15	5	0	5	572	14	14	0	0	NA	NA	NA	59	53	169	179	518	116	94	362	1	22	22	0.006	0.123	0.042
.	19.01.16-01.18.24-1-211605	86	4	4	0	0	0	550	3	3	0	0	NA	NA	NA	26	31	171	168	505	121	83	346	3	0	9	0.018	0	0.018
.	19.01.16-01.18.25-1-211606	93	6	6	1	0	1	543	5	5	0	0	NA	NA	NA	33	31	166	169	509	115	80	348	0	6	11	0	0.036	0.022
.	19.01.16-01.18.27-1-211609	173	17	17	1	0	1	559	12	12	0	0	NA	NA	NA	61	42	175	173	507	120	86	353	6	18	8	0.034	0.104	0.016
.	19.01.16-01.18.34-1-211612	152	16	16	5	0	4	578	15	15	0	0	NA	NA	NA	51	56	174	175	520	124	92	362	7	30	26	0.04	0.171	0.05
.	19.01.16-01.18.34-1-211613	126	10	10	0	0	0	547	8	8	0	0	NA	NA	NA	44	29	171	170	501	117	83	347	2	12	14	0.012	0.071	0.028
.	19.01.16-01.18.38-1-211617	90	4	4	1	0	0	555	3	3	0	0	NA	NA	NA	29	36	170	172	507	116	86	353	3	1	3	0.018	0.006	0.006
.	19.01.16-01.18.39-1-211618	94	6	6	2	0	2	535	5	5	0	0	NA	NA	NA	29	15	167	165	496	115	80	340	0	11	6	0	0.067	0.012
.	19.01.16-01.18.39-1-211619	94	6	6	1	0	1	545	5	5	0	0	NA	NA	NA	38	30	171	168	504	116	84	345	6	0	12	0.035	0	0.024
.	19.01.16-01.18.42-1-211620	64	2	2	0	0	0	536	1	1	0	0	NA	NA	NA	17	16	168	165	496	112	82	342	5	0	1	0.03	0	0.002
.	19.01.16-01.18.52-1-211621	206	12	12	7	0	4	570	11	11	0	0	NA	NA	NA	61	63	173	166	537	120	81	369	19	0	32	0.11	0	0.06
.	19.01.16-01.18.53-1-211622	92	4	4	0	0	0	552	3	3	0	0	NA	NA	NA	34	31	168	167	509	116	84	352	0	9	5	0	0.054	0.01
.	19.01.16-01.18.56-1-211627	180	31	31	16	0	11	578	25	25	0	0	NA	NA	NA	49	60	174	172	527	120	89	369	32	35	48	0.184	0.203	0.091
.	19.01.16-01.18.57-1-211628	127	10	10	3	0	3	554	9	9	0	0	NA	NA	NA	46	42	172	166	517	118	82	354	8	7	14	0.047	0.042	0.027
.	19.01.16-01.18.57-1-211629	64	2	2	1	0	1	201	1	1	0	0	NA	NA	NA	19	20	168	167	498	44	30	127	0	0	2	0	0	0.004
.	19.01.16-01.18.57-1-211630	117	10	10	3	0	2	547	8	8	0	0	NA	NA	NA	52	40	173	170	510	118	81	348	6	23	11	0.035	0.135	0.022
.	19.01.16-01.19.01-1-211631	171	14	14	5	0	4	548	12	12	0	0	NA	NA	NA	41	29	167	168	507	114	82	352	6	16	15	0.036	0.095	0.03
.	19.01.16-01.19.07-1-211632	31	1	1	0	0	0	0	0	0	0	0	NA	NA	NA	9	8	164	166	491	0	0	0	0	0	0	0	0	0
.	19.01.16-01.19.07-1-211633	31	1	1	1	0	1	0	0	0	0	0	NA	NA	NA	7	15	166	166	496	0	0	0	1	0	0	0.006	0	0
.	19.01.16-01.19.10-1-211634	131	13	13	3	0	3	563	10	10	0	0	NA	NA	NA	47	55	171	179	518	117	92	354	6	18	10	0.035	0.101	0.019
.	19.01.16-01.19.10-1-211635	121	13	13	3	0	3	557	12	12	0	0	NA	NA	NA	40	47	173	172	515	119	86	352	2	5	13	0.012	0.029	0.025
.	19.01.16-01.19.10-1-211638	33	1	1	0	0	0	0	0	0	0	0	NA	NA	NA	10	10	163	166	494	0	0	0	0	0	5	0	0	0.01
.	19.01.16-01.19.13-1-211641	139	8	8	2	0	2	556	7	7	0	0	NA	NA	NA	36	36	169	172	508	118	86	352	13	9	8	0.077	0.052	0.016
.	19.01.16-01.19.20-1-211664	89	6	6	1	0	1	544	5	5	0	0	NA	NA	NA	38	30	173	170	500	120	82	342	2	2	7	0.012	0.012	0.014
.	19.01.16-01.19.23-1-211668	141	9	9	0	0	0	560	8	8	0	0	NA	NA	NA	34	39	175	166	511	121	83	356	7	9	7	0.04	0.054	0.014
[truncated: 1 more rows]
