# Supplementary material for: Modelling targeted rabies vaccination strategies for a domestic dog population with heterogeneous roaming patterns
Source: PLoS Negl Trop Dis. 2019 Jul 8;13(7):e0007582. doi: 10.1371/journal.pntd.0007582 (PMC6638970; doi:10.1371/journal.pntd.0007582)
Supplement: S1 Zip file folder — The files contain a summary for each simulation for its respective scenario. The files are named first with the population structure (FP, ED, RD, SD) and then the specific vaccination strategy used for that scenario. (ZIP) [file pntd.0007582.s002.zip › Supp_Files/SD_E0.7_R0.5_S0.9_all_measuresReport.txt]

scenario	iteration	duration	tot_deaths	rabid_dogs	moved	mov_DK	movInfect	n_vacc	n_cull	detDogs_cull	contDogs_cull	reactCull	preemptVaccCov_dogLevel	reactVaccCov_dogLevel	mean_Rt	non_rabid_dead	born	nb_in_exp_cat	nb_in_roam_cat	nb_stayhome	nb_exp_vacc	nb_roam_vacc	nb_stayhome_vacc	nb_contacting_explorer	nb_contacting_roamer	nb_contacting_stayhome	contact_per_explorer	contact_per_roamer	contact_per_stayhome
.	19.01.15-23.46.19-1-40812	97	6	6	1	0	1	654	5	5	0	0	NA	NA	NA	25	38	172	171	508	120	84	450	10	0	8	0.058	0	0.016
.	19.01.15-23.46.19-1-40813	62	2	2	1	0	1	251	0	0	0	0	NA	NA	NA	12	20	166	169	498	50	28	173	1	0	0	0.006	0	0
.	19.01.15-23.46.19-1-40814	130	6	6	1	0	1	658	4	4	0	0	NA	NA	NA	41	44	171	171	515	118	89	451	2	3	9	0.012	0.018	0.017
.	19.01.15-23.46.19-1-40815	90	7	7	1	0	1	634	6	6	0	0	NA	NA	NA	34	23	167	167	502	113	80	441	7	2	16	0.042	0.012	0.032
.	19.01.15-23.46.19-1-40816	65	3	3	2	0	2	641	2	2	0	0	NA	NA	NA	33	28	170	168	503	115	84	442	1	1	3	0.006	0.006	0.006
.	19.01.15-23.46.19-1-40817	88	4	4	1	0	1	636	3	3	0	0	NA	NA	NA	22	24	170	166	501	116	81	439	6	0	3	0.035	0	0.006
.	19.01.15-23.46.19-1-40818	147	8	8	3	0	3	656	6	6	0	0	NA	NA	NA	49	45	177	175	506	121	89	446	1	6	13	0.006	0.034	0.026
.	19.01.15-23.46.19-1-40819	178	7	7	0	0	0	677	6	6	0	0	NA	NA	NA	64	60	175	178	520	121	94	462	8	13	0	0.046	0.073	0
.	19.01.15-23.46.29-1-40841	63	2	2	2	0	1	652	1	1	0	0	NA	NA	NA	23	37	173	166	511	119	83	450	4	0	4	0.023	0	0.008
.	19.01.15-23.46.34-1-40842	96	4	4	2	0	2	651	3	3	0	0	NA	NA	NA	13	30	169	169	505	117	84	450	0	3	1	0	0.018	0.002
.	19.01.15-23.46.36-1-40843	156	8	8	2	0	2	663	7	7	0	0	NA	NA	NA	41	48	171	172	518	117	86	460	11	18	7	0.064	0.105	0.014
.	19.01.15-23.46.39-1-40845	145	13	13	3	0	2	660	12	12	0	0	NA	NA	NA	32	44	173	170	514	121	83	456	8	14	14	0.046	0.082	0.027
.	19.01.15-23.46.39-1-40846	150	7	7	2	0	2	663	5	5	0	0	NA	NA	NA	54	49	171	177	514	120	89	454	2	20	5	0.012	0.113	0.01
.	19.01.15-23.46.39-1-40847	94	5	5	2	0	1	650	4	4	0	0	NA	NA	NA	44	32	168	171	506	115	84	451	0	11	13	0	0.064	0.026
.	19.01.15-23.46.39-1-40848	32	1	1	0	0	0	0	0	0	0	0	NA	NA	NA	13	6	164	163	492	0	0	0	0	0	0	0	0	0
.	19.01.15-23.46.41-1-40849	119	16	16	6	0	3	653	14	14	0	0	NA	NA	NA	36	36	172	170	507	116	89	448	22	4	32	0.128	0.024	0.063
.	19.01.15-23.46.41-1-40850	174	32	32	8	0	7	668	26	26	0	0	NA	NA	NA	55	54	173	176	518	121	89	458	50	39	36	0.289	0.222	0.069
.	19.01.15-23.46.44-1-40851	33	1	1	0	0	0	0	0	0	0	0	NA	NA	NA	23	12	165	165	495	0	0	0	0	0	2	0	0	0.004
.	19.01.15-23.46.46-1-40856	61	2	2	0	0	0	645	1	1	0	0	NA	NA	NA	25	24	166	166	505	114	84	447	0	0	4	0	0	0.008
.	19.01.15-23.46.50-1-40861	61	3	3	1	0	1	51	2	2	0	0	NA	NA	NA	15	23	170	168	498	8	6	37	5	3	0	0.029	0.018	0
.	19.01.15-23.47.01-1-40876	123	7	7	1	0	1	650	6	6	0	0	NA	NA	NA	27	33	169	169	508	117	84	449	6	10	11	0.036	0.059	0.022
.	19.01.15-23.47.03-1-40879	112	9	9	4	0	2	654	8	8	0	0	NA	NA	NA	38	39	169	170	513	113	85	456	15	4	6	0.089	0.024	0.012
.	19.01.15-23.47.03-1-40880	120	17	17	3	0	2	652	15	15	0	0	NA	NA	NA	39	37	168	171	511	114	85	453	21	26	11	0.125	0.152	0.022
.	19.01.15-23.47.06-1-40883	63	2	2	1	0	1	639	0	0	0	0	NA	NA	NA	31	23	172	163	501	117	80	442	0	3	0	0	0.018	0
.	19.01.15-23.47.06-1-40884	32	1	1	0	0	0	0	0	0	0	0	NA	NA	NA	7	9	164	166	492	0	0	0	0	0	0	0	0	0
.	19.01.15-23.47.08-1-40885	58	2	2	0	0	0	0	1	1	0	0	NA	NA	NA	16	19	166	166	500	0	0	0	1	3	0	0.006	0.018	0
.	19.01.15-23.47.09-1-40886	142	10	10	3	0	2	656	9	9	0	0	NA	NA	NA	46	48	172	175	514	118	87	451	13	25	7	0.076	0.143	0.014
.	19.01.15-23.47.12-1-40887	66	2	2	1	0	1	646	1	1	0	0	NA	NA	NA	18	23	168	165	503	115	82	449	3	0	4	0.018	0	0.008
.	19.01.15-23.47.17-1-40888	61	2	2	0	0	0	632	1	1	0	0	NA	NA	NA	24	21	168	170	496	114	81	437	3	4	0	0.018	0.024	0
.	19.01.15-23.47.19-1-40889	145	11	11	0	0	0	664	10	10	0	0	NA	NA	NA	34	49	173	178	511	118	95	451	19	11	2	0.11	0.062	0.004
.	19.01.15-23.47.20-1-40890	178	11	11	7	0	6	659	10	10	0	0	NA	NA	NA	66	47	175	171	514	121	85	453	7	18	11	0.04	0.105	0.021
.	19.01.15-23.47.23-1-40891	176	10	10	3	0	3	658	9	9	0	0	NA	NA	NA	55	50	172	176	515	119	88	451	31	8	16	0.18	0.045	0.031
.	19.01.15-23.47.27-1-40892	63	2	2	0	0	0	596	1	1	0	0	NA	NA	NA	20	13	166	166	494	106	76	414	0	0	3	0	0	0.006
.	19.01.15-23.47.30-1-40908	94	9	9	1	0	1	648	6	6	0	0	NA	NA	NA	32	36	173	172	504	117	87	444	6	15	15	0.035	0.087	0.03
.	19.01.15-23.47.31-1-40910	119	16	16	5	0	5	649	15	15	0	0	NA	NA	NA	37	39	172	172	508	115	85	449	25	7	18	0.145	0.041	0.035
.	19.01.15-23.47.36-1-40911	148	23	23	8	0	6	662	19	19	0	0	NA	NA	NA	51	44	174	170	513	124	83	455	56	14	26	0.322	0.082	0.051
.	19.01.15-23.47.36-1-40912	111	5	5	1	0	1	657	4	4	0	0	NA	NA	NA	42	47	170	173	517	115	88	454	7	3	11	0.041	0.017	0.021
.	19.01.15-23.47.40-1-40913	116	8	8	4	0	2	649	7	7	0	0	NA	NA	NA	40	37	171	170	509	114	87	448	0	11	13	0	0.065	0.026
.	19.01.15-23.47.44-1-40914	177	16	16	1	0	1	671	15	15	0	0	NA	NA	NA	63	59	172	174	526	116	90	465	31	7	18	0.18	0.04	0.034
.	19.01.15-23.47.46-1-40919	36	1	1	0	0	0	0	0	0	0	0	NA	NA	NA	11	5	164	164	490	0	0	0	0	0	0	0	0	0
.	19.01.15-23.47.48-1-40922	144	11	11	2	0	2	657	9	9	0	0	NA	NA	NA	40	46	172	176	511	120	88	449	1	1	20	0.006	0.006	0.039
.	19.01.15-23.47.49-1-40923	121	6	6	2	0	2	663	5	5	0	0	NA	NA	NA	47	52	168	179	518	116	90	457	0	12	3	0	0.067	0.006
.	19.01.15-23.47.54-1-40931	34	1	1	0	0	0	0	0	0	0	0	NA	NA	NA	14	6	164	165	490	0	0	0	0	1	0	0	0.006	0
.	19.01.15-23.47.56-1-40934	33	1	1	0	0	0	0	0	0	0	0	NA	NA	NA	8	6	164	163	492	0	0	0	0	2	0	0	0.012	0
.	19.01.15-23.47.56-1-40935	209	17	17	7	0	4	682	14	14	0	0	NA	NA	NA	51	73	179	175	532	123	87	472	16	35	6	0.089	0.2	0.011
.	19.01.15-23.47.58-1-40937	147	15	15	6	0	4	664	14	14	0	0	NA	NA	NA	43	49	173	179	510	118	95	451	22	22	16	0.127	0.123	0.031
.	19.01.15-23.48.00-1-40938	180	23	23	8	0	5	670	21	21	0	0	NA	NA	NA	56	52	172	179	514	121	91	458	45	16	20	0.262	0.089	0.039
.	19.01.15-23.48.14-1-40943	86	7	7	1	0	0	638	5	5	0	0	NA	NA	NA	32	32	169	170	506	114	81	443	2	6	19	0.012	0.035	0.038
.	19.01.15-23.48.14-1-40944	38	1	1	1	0	1	0	0	0	0	0	NA	NA	NA	12	10	166	165	492	0	0	0	0	0	1	0	0	0.002
.	19.01.15-23.48.21-1-40949	32	1	1	0	0	0	0	0	0	0	0	NA	NA	NA	9	8	165	166	490	0	0	0	0	3	0	0	0.018	0
.	19.01.15-23.48.22-1-40950	30	1	1	0	0	0	0	0	0	0	0	NA	NA	NA	15	11	164	165	495	0	0	0	0	0	0	0	0	0
.	19.01.15-23.48.23-1-40951	124	11	11	1	0	1	655	8	8	0	0	NA	NA	NA	39	38	170	174	507	116	87	452	13	13	8	0.076	0.075	0.016
.	19.01.15-23.48.24-1-40952	61	2	2	0	0	0	641	1	1	0	0	NA	NA	NA	32	29	169	167	506	116	82	443	0	9	3	0	0.054	0.006
.	19.01.15-23.48.24-1-40953	32	1	1	1	0	1	0	0	0	0	0	NA	NA	NA	4	5	163	164	491	0	0	0	0	3	0	0	0.018	0
.	19.01.15-23.48.27-1-40954	62	3	3	1	0	1	633	2	2	0	0	NA	NA	NA	22	16	171	164	494	116	79	438	0	6	1	0	0.037	0.002
.	19.01.15-23.48.34-1-40970	153	12	12	2	0	2	667	8	8	0	0	NA	NA	NA	41	50	175	170	518	121	83	463	5	19	7	0.029	0.112	0.014
.	19.01.15-23.48.35-1-40971	90	7	7	1	0	1	642	5	5	0	0	NA	NA	NA	28	28	164	172	505	111	82	449	9	17	2	0.055	0.099	0.004
.	19.01.15-23.48.38-1-40972	90	4	4	2	0	2	638	3	3	0	0	NA	NA	NA	29	29	168	171	503	113	84	441	0	5	3	0	0.029	0.006
.	19.01.15-23.48.38-1-40973	150	19	19	8	0	5	656	15	15	0	0	NA	NA	NA	43	38	171	174	506	120	89	447	4	31	33	0.023	0.178	0.065
.	19.01.15-23.48.39-1-40974	179	12	12	1	0	1	661	11	11	0	0	NA	NA	NA	59	50	172	174	517	116	89	456	16	20	8	0.093	0.115	0.015
.	19.01.15-23.48.42-1-40975	60	2	2	0	0	0	642	1	1	0	0	NA	NA	NA	23	28	169	168	504	115	84	443	0	5	1	0	0.03	0.002
.	19.01.15-23.48.52-1-40988	35	1	1	0	0	0	0	0	0	0	0	NA	NA	NA	10	8	165	164	492	0	0	0	0	0	0	0	0	0
.	19.01.15-23.48.52-1-40992	91	8	8	1	0	1	645	7	7	0	0	NA	NA	NA	31	36	168	169	512	114	84	447	1	2	13	0.006	0.012	0.025
.	19.01.15-23.48.54-1-40996	92	3	3	0	0	0	631	1	1	0	0	NA	NA	NA	39	23	166	165	505	111	78	442	7	2	2	0.042	0.012	0.004
.	19.01.15-23.48.54-1-40997	60	3	3	0	0	0	496	2	2	0	0	NA	NA	NA	17	13	164	165	497	92	63	341	2	5	0	0.012	0.03	0
.	19.01.15-23.48.56-1-40999	62	3	3	0	0	0	397	1	1	0	0	NA	NA	NA	16	23	167	166	503	65	52	280	0	0	6	0	0	0.012
.	19.01.15-23.48.56-1-41000	117	7	7	0	0	0	669	5	5	0	0	NA	NA	NA	34	52	169	176	520	117	87	465	6	5	6	0.036	0.028	0.012
.	19.01.15-23.48.59-1-41005	94	5	5	0	0	0	645	4	4	0	0	NA	NA	NA	31	27	172	168	500	120	85	440	0	10	5	0	0.06	0.01
.	19.01.15-23.49.07-1-41010	93	6	6	0	0	0	642	4	4	0	0	NA	NA	NA	27	24	169	168	500	118	82	442	2	2	11	0.012	0.012	0.022
.	19.01.15-23.49.07-1-41011	36	1	1	0	0	0	0	0	0	0	0	NA	NA	NA	7	8	163	165	493	0	0	0	0	0	0	0	0	0
.	19.01.15-23.49.08-1-41013	59	2	2	1	0	1	638	1	1	0	0	NA	NA	NA	18	26	169	166	504	115	83	440	0	0	5	0	0	0.01
.	19.01.15-23.49.16-1-41014	62	3	3	0	0	0	627	2	2	0	0	NA	NA	NA	21	13	166	166	494	112	83	432	0	3	4	0	0.018	0.008
.	19.01.15-23.49.17-1-41015	90	3	3	1	0	1	652	2	2	0	0	NA	NA	NA	32	35	172	168	508	120	84	448	0	0	7	0	0	0.014
.	19.01.15-23.49.20-1-41016	35	1	1	0	0	0	0	0	0	0	0	NA	NA	NA	13	10	165	163	495	0	0	0	4	0	0	0.024	0	0
.	19.01.15-23.49.20-1-41017	154	25	25	3	0	3	656	22	22	0	0	NA	NA	NA	47	42	172	173	510	120	90	446	23	25	41	0.134	0.145	0.08
.	19.01.15-23.49.21-1-41018	33	1	1	0	0	0	0	0	0	0	0	NA	NA	NA	6	9	167	163	492	0	0	0	0	0	0	0	0	0
.	19.01.15-23.49.22-1-41019	147	6	6	2	0	2	644	5	5	0	0	NA	NA	NA	43	36	169	169	511	112	81	451	0	12	6	0	0.071	0.012
.	19.01.15-23.49.22-1-41020	93	3	3	0	0	0	647	2	2	0	0	NA	NA	NA	20	32	170	167	508	116	81	450	0	1	6	0	0.006	0.012
.	19.01.15-23.49.23-1-41021	94	10	10	3	0	3	656	8	8	0	0	NA	NA	NA	33	38	173	170	508	119	84	453	8	6	13	0.046	0.035	0.026
.	19.01.15-23.49.27-1-41022	94	7	7	4	0	4	643	5	5	0	0	NA	NA	NA	31	22	168	166	501	113	86	444	13	0	21	0.077	0	0.042
.	19.01.15-23.49.32-1-41038	91	5	5	3	0	3	666	4	4	0	0	NA	NA	NA	20	48	172	167	522	120	83	463	0	14	13	0	0.084	0.025
.	19.01.15-23.49.32-1-41039	167	6	6	1	0	1	657	5	5	0	0	NA	NA	NA	42	45	171	173	514	115	89	453	2	2	7	0.012	0.012	0.014
.	19.01.15-23.49.32-1-41040	120	7	7	1	0	1	651	6	6	0	0	NA	NA	NA	48	44	168	179	510	113	92	446	7	8	1	0.042	0.045	0.002
.	19.01.15-23.49.37-1-41041	100	4	4	0	0	0	649	3	3	0	0	NA	NA	NA	37	36	172	171	506	117	85	447	0	7	2	0	0.041	0.004
.	19.01.15-23.49.44-1-41042	58	2	2	0	0	0	634	1	1	0	0	NA	NA	NA	26	27	168	170	502	114	82	438	1	0	3	0.006	0	0.006
.	19.01.15-23.49.46-1-41047	147	8	8	1	0	1	644	6	6	0	0	NA	NA	NA	44	30	169	168	506	114	84	446	22	8	7	0.13	0.048	0.014
.	19.01.15-23.49.49-1-41051	114	7	7	2	0	1	664	6	6	0	0	NA	NA	NA	37	47	173	170	517	119	88	457	5	8	9	0.029	0.047	0.017
.	19.01.15-23.49.52-1-41055	121	9	9	2	0	2	665	7	7	0	0	NA	NA	NA	43	46	170	169	520	116	85	464	22	14	7	0.129	0.083	0.013
.	19.01.15-23.49.54-1-41058	90	6	6	1	0	1	640	4	4	0	0	NA	NA	NA	53	30	168	168	507	114	81	445	2	4	13	0.012	0.024	0.026
.	19.01.15-23.49.55-1-41060	35	1	1	0	0	0	0	0	0	0	0	NA	NA	NA	12	9	164	164	494	0	0	0	0	0	1	0	0	0.002
.	19.01.15-23.49.56-1-41062	351	34	34	11	0	8	717	32	32	0	0	NA	NA	NA	116	103	187	182	547	132	99	486	76	37	23	0.406	0.203	0.042
.	19.01.15-23.49.58-1-41064	148	16	16	9	0	8	673	13	13	0	0	NA	NA	NA	48	59	174	175	523	119	91	463	27	21	4	0.155	0.12	0.008
.	19.01.15-23.49.58-1-41065	156	21	21	8	0	6	656	19	19	0	0	NA	NA	NA	50	45	173	174	511	120	85	451	6	22	39	0.035	0.126	0.076
.	19.01.15-23.50.08-1-41075	34	1	1	0	0	0	0	0	0	0	0	NA	NA	NA	13	8	165	164	492	0	0	0	1	0	0	0.006	0	0
.	19.01.15-23.50.09-1-41076	175	21	21	2	0	2	663	20	20	0	0	NA	NA	NA	47	53	176	173	517	122	88	453	35	12	21	0.199	0.069	0.041
.	19.01.15-23.50.09-1-41077	36	1	1	0	0	0	0	0	0	0	0	NA	NA	NA	8	10	166	165	492	0	0	0	0	0	1	0	0	0.002
.	19.01.15-23.50.11-1-41078	65	2	2	1	0	1	634	1	1	0	0	NA	NA	NA	26	25	169	169	500	114	80	440	4	0	0	0.024	0	0
.	19.01.15-23.50.13-1-41079	148	7	7	1	0	1	660	6	6	0	0	NA	NA	NA	41	44	175	174	508	121	90	449	11	2	6	0.063	0.011	0.012
.	19.01.15-23.50.13-1-41080	154	16	16	6	0	4	658	13	13	0	0	NA	NA	NA	45	47	170	175	515	117	90	451	5	14	16	0.029	0.08	0.031
.	19.01.15-23.50.17-1-41081	31	1	1	0	0	0	0	0	0	0	0	NA	NA	NA	4	6	163	167	489	0	0	0	0	0	0	0	0	0
.	19.01.15-23.50.19-1-41082	31	1	1	0	0	0	0	0	0	0	0	NA	NA	NA	5	11	166	168	490	0	0	0	0	0	0	0	0	0
.	19.01.15-23.50.22-1-41083	35	1	1	0	0	0	0	0	0	0	0	NA	NA	NA	8	11	165	163	496	0	0	0	2	0	0	0.012	0	0
.	19.01.15-23.50.24-1-41085	90	3	3	2	0	2	653	2	2	0	0	NA	NA	NA	26	35	169	170	509	115	86	452	6	0	10	0.036	0	0.02
.	19.01.15-23.50.25-1-41086	30	1	1	1	0	1	0	0	0	0	0	NA	NA	NA	10	8	166	164	491	0	0	0	0	2	0	0	0.012	0
.	19.01.15-23.50.27-1-41087	33	1	1	0	0	0	0	0	0	0	0	NA	NA	NA	9	6	164	164	491	0	0	0	0	0	2	0	0	0.004
.	19.01.15-23.50.27-1-41088	149	15	15	3	0	2	682	12	12	0	0	NA	NA	NA	47	61	173	176	525	121	93	468	7	26	6	0.04	0.148	0.011
.	19.01.15-23.50.29-1-41104	66	2	2	0	0	0	639	1	1	0	0	NA	NA	NA	25	22	168	169	498	115	83	441	0	0	4	0	0	0.008
.	19.01.15-23.50.31-1-41105	244	24	24	6	0	4	686	22	22	0	0	NA	NA	NA	67	66	179	175	525	127	89	470	40	43	27	0.223	0.246	0.051
.	19.01.15-23.50.32-1-41106	190	17	17	8	0	5	671	15	15	0	0	NA	NA	NA	53	58	171	179	521	117	93	461	10	20	38	0.058	0.112	0.073
.	19.01.15-23.50.40-1-41107	67	4	4	2	0	2	648	3	3	0	0	NA	NA	NA	17	27	166	168	506	116	84	448	3	0	8	0.018	0	0.016
.	19.01.15-23.50.42-1-41108	37	1	1	1	0	1	0	0	0	0	0	NA	NA	NA	11	10	164	166	493	0	0	0	0	0	4	0	0	0.008
.	19.01.15-23.50.43-1-41109	123	13	13	1	0	1	640	11	11	0	0	NA	NA	NA	37	30	168	175	500	115	85	440	8	9	13	0.048	0.051	0.026
.	19.01.15-23.50.46-1-41113	86	4	4	2	0	1	645	3	3	0	0	NA	NA	NA	25	29	167	171	504	115	83	447	2	5	8	0.012	0.029	0.016
.	19.01.15-23.50.52-1-41121	34	1	1	0	0	0	0	0	0	0	0	NA	NA	NA	10	9	165	164	493	0	0	0	0	0	2	0	0	0.004
.	19.01.15-23.50.54-1-41128	238	20	20	1	0	0	687	18	18	0	0	NA	NA	NA	65	68	177	181	523	126	95	466	38	31	15	0.215	0.171	0.029
.	19.01.15-23.50.55-1-41130	86	7	7	1	0	1	645	6	6	0	0	NA	NA	NA	26	23	167	168	501	114	85	446	15	2	7	0.09	0.012	0.014
.	19.01.15-23.50.56-1-41132	60	2	2	0	0	0	350	1	1	0	0	NA	NA	NA	22	18	169	165	497	71	42	237	0	0	2	0	0	0.004
.	19.01.15-23.50.58-1-41137	59	2	2	0	0	0	0	1	1	0	0	NA	NA	NA	21	19	173	164	495	0	0	0	0	3	0	0	0.018	0
.	19.01.15-23.51.01-1-41138	115	6	6	4	0	1	662	4	4	0	0	NA	NA	NA	41	47	172	172	516	120	89	453	15	4	7	0.087	0.023	0.014
.	19.01.15-23.51.02-1-41141	97	4	4	0	0	0	658	3	3	0	0	NA	NA	NA	35	41	172	172	510	118	87	453	2	3	6	0.012	0.017	0.012
.	19.01.15-23.51.06-1-41144	87	7	7	3	0	3	655	5	5	0	0	NA	NA	NA	31	40	176	168	509	119	82	454	6	0	16	0.034	0	0.031
.	19.01.15-23.51.07-1-41145	121	18	18	3	0	2	654	12	12	0	0	NA	NA	NA	43	36	168	171	510	115	87	452	9	19	33	0.054	0.111	0.065
.	19.01.15-23.51.07-1-41146	124	6	6	0	0	0	657	5	5	0	0	NA	NA	NA	40	38	169	168	514	118	81	458	5	4	7	0.03	0.024	0.014
.	19.01.15-23.51.14-1-41147	33	1	1	0	0	0	0	0	0	0	0	NA	NA	NA	9	9	164	168	490	0	0	0	0	0	3	0	0	0.006
.	19.01.15-23.51.18-1-41149	34	1	1	0	0	0	0	0	0	0	0	NA	NA	NA	16	9	163	168	491	0	0	0	0	0	2	0	0	0.004
.	19.01.15-23.51.26-1-41150	121	6	6	1	0	1	654	5	5	0	0	NA	NA	NA	34	39	166	171	515	114	84	456	0	0	12	0	0	0.023
.	19.01.15-23.51.28-1-41166	88	6	6	0	0	0	648	4	4	0	0	NA	NA	NA	32	35	167	171	510	111	83	454	7	8	1	0.042	0.047	0.002
.	19.01.15-23.51.29-1-41167	65	2	2	1	0	1	639	1	1	0	0	NA	NA	NA	33	26	168	169	502	111	84	444	2	6	0	0.012	0.036	0
.	19.01.15-23.51.29-1-41168	127	4	4	1	0	0	650	3	3	0	0	NA	NA	NA	45	41	167	172	515	113	81	456	2	5	5	0.012	0.029	0.01
.	19.01.15-23.51.30-1-41169	129	6	6	2	0	2	648	3	3	0	0	NA	NA	NA	41	33	168	166	512	117	81	450	6	6	10	0.036	0.036	0.02
.	19.01.15-23.51.39-1-41171	181	10	10	4	0	4	665	9	9	0	0	NA	NA	NA	63	62	175	177	523	119	89	457	7	16	10	0.04	0.09	0.019
.	19.01.15-23.51.40-1-41172	117	8	8	2	0	1	639	6	6	0	0	NA	NA	NA	30	32	172	170	503	119	81	439	9	14	1	0.052	0.082	0.002
.	19.01.15-23.51.44-1-41173	150	25	25	4	0	4	658	21	21	0	0	NA	NA	NA	53	45	172	173	513	119	85	454	50	25	25	0.291	0.145	0.049
.	19.01.15-23.51.51-1-41183	87	7	7	1	0	1	644	6	6	0	0	NA	NA	NA	31	28	168	168	505	117	86	441	6	7	9	0.036	0.042	0.018
.	19.01.15-23.51.52-1-41185	87	5	5	1	0	1	648	3	3	0	0	NA	NA	NA	29	30	173	170	500	119	84	445	3	7	2	0.017	0.041	0.004
.	19.01.15-23.51.52-1-41186	61	2	2	0	0	0	645	1	1	0	0	NA	NA	NA	27	32	168	167	510	114	79	452	0	0	9	0	0	0.018
.	19.01.15-23.51.54-1-41189	89	3	3	1	0	1	647	2	2	0	0	NA	NA	NA	27	33	169	168	509	114	86	447	5	3	2	0.03	0.018	0.004
.	19.01.15-23.51.54-1-41191	93	14	14	7	0	5	656	11	11	0	0	NA	NA	NA	34	39	171	169	512	120	81	455	15	12	7	0.088	0.071	0.014
.	19.01.15-23.52.02-1-41194	33	1	1	1	0	1	0	0	0	0	0	NA	NA	NA	6	11	165	163	496	0	0	0	1	0	0	0.006	0	0
.	19.01.15-23.52.05-1-41198	59	2	2	0	0	0	637	1	1	0	0	NA	NA	NA	26	27	168	166	506	115	81	441	0	0	7	0	0	0.014
.	19.01.15-23.52.06-1-41200	93	5	5	0	0	0	655	4	4	0	0	NA	NA	NA	33	41	172	169	513	118	83	454	4	0	7	0.023	0	0.014
.	19.01.15-23.52.07-1-41201	125	5	5	1	0	1	653	4	4	0	0	NA	NA	NA	52	48	171	172	518	114	85	454	8	9	2	0.047	0.052	0.004
.	19.01.15-23.52.09-1-41202	32	1	1	0	0	0	0	0	0	0	0	NA	NA	NA	16	7	163	164	493	0	0	0	0	0	0	0	0	0
.	19.01.15-23.52.09-1-41203	56	2	2	1	0	1	100	1	1	0	0	NA	NA	NA	14	9	164	166	492	19	11	70	2	0	2	0.012	0	0.004
.	19.01.15-23.52.10-1-41204	263	28	28	8	0	5	686	25	25	0	0	NA	NA	NA	81	74	186	180	521	128	96	462	55	50	16	0.296	0.278	0.031
.	19.01.15-23.52.11-1-41205	120	4	4	0	0	0	649	3	3	0	0	NA	NA	NA	48	38	171	171	509	116	84	449	13	12	0	0.076	0.07	0
.	19.01.15-23.52.16-1-41206	65	3	3	1	0	1	455	2	2	0	0	NA	NA	NA	14	14	165	167	495	79	53	323	0	0	3	0	0	0.006
.	19.01.15-23.52.18-1-41207	96	5	5	3	0	3	629	3	3	0	0	NA	NA	NA	33	20	168	168	497	111	82	436	13	2	2	0.077	0.012	0.004
.	19.01.15-23.52.21-1-41208	28	1	1	0	0	0	0	0	0	0	0	NA	NA	NA	8	10	165	164	494	0	0	0	0	0	1	0	0	0.002
.	19.01.15-23.52.23-1-41213	89	9	9	1	0	1	647	8	8	0	0	NA	NA	NA	36	41	170	172	512	116	86	445	6	2	18	0.035	0.012	0.035
.	19.01.15-23.52.23-1-41214	147	10	10	4	0	2	664	9	9	0	0	NA	NA	NA	59	46	173	171	515	123	86	455	2	11	16	0.012	0.064	0.031
.	19.01.15-23.52.31-1-41230	86	3	3	2	0	2	630	2	2	0	0	NA	NA	NA	31	21	165	168	501	110	83	437	0	3	1	0	0.018	0.002
.	19.01.15-23.52.31-1-41231	187	41	41	9	0	5	677	37	37	0	0	NA	NA	NA	55	61	172	179	523	120	96	461	40	86	24	0.233	0.48	0.046
.	19.01.15-23.52.44-1-41233	31	1	1	1	0	1	0	0	0	0	0	NA	NA	NA	8	2	163	163	489	0	0	0	0	1	0	0	0.006	0
.	19.01.15-23.52.44-1-41234	114	5	5	4	0	4	654	4	4	0	0	NA	NA	NA	33	40	172	175	506	120	89	445	5	2	6	0.029	0.011	0.012
.	19.01.15-23.52.47-1-41239	62	2	2	1	0	1	296	1	1	0	0	NA	NA	NA	17	21	166	168	500	57	41	198	0	1	4	0	0.006	0.008
.	19.01.15-23.52.55-1-41250	63	4	4	0	0	0	641	3	3	0	0	NA	NA	NA	17	25	165	174	499	114	85	442	0	4	3	0	0.023	0.006
.	19.01.15-23.53.01-1-41260	96	7	7	0	0	0	641	6	6	0	0	NA	NA	NA	37	27	169	170	501	114	83	444	14	5	7	0.083	0.029	0.014
.	19.01.15-23.53.01-1-41262	60	2	2	1	0	1	634	0	0	0	0	NA	NA	NA	29	23	170	166	500	113	80	441	4	0	0	0.024	0	0
.	19.01.15-23.53.10-1-41277	89	4	4	1	0	1	653	3	3	0	0	NA	NA	NA	28	33	170	169	507	119	83	451	0	5	6	0	0.03	0.012
.	19.01.15-23.53.16-1-41278	34	1	1	1	0	1	0	0	0	0	0	NA	NA	NA	10	8	163	164	494	0	0	0	0	0	0	0	0	0
.	19.01.15-23.53.17-1-41279	122	27	27	9	0	7	652	22	22	0	0	NA	NA	NA	40	41	170	173	511	115	88	449	27	16	48	0.159	0.092	0.094
.	19.01.15-23.53.21-1-41280	148	9	9	3	0	2	661	8	8	0	0	NA	NA	NA	51	44	173	169	515	119	85	457	14	9	4	0.081	0.053	0.008
.	19.01.15-23.53.26-1-41281	118	16	16	5	0	4	645	14	14	0	0	NA	NA	NA	47	34	171	171	505	116	88	441	20	22	31	0.117	0.129	0.061
.	19.01.15-23.53.31-1-41297	66	2	2	1	0	1	397	1	1	0	0	NA	NA	NA	13	20	166	167	500	71	52	274	0	0	3	0	0	0.006
.	19.01.15-23.53.35-1-41298	148	9	9	2	0	1	660	8	8	0	0	NA	NA	NA	48	49	170	172	520	118	86	456	0	28	3	0	0.163	0.006
.	19.01.15-23.53.44-1-41299	179	11	11	6	0	4	672	10	10	0	0	NA	NA	NA	55	61	174	179	521	123	92	457	13	19	22	0.075	0.106	0.042
.	19.01.15-23.53.46-1-41303	207	12	12	6	0	5	672	10	10	0	0	NA	NA	NA	43	56	176	180	513	123	94	455	14	14	14	0.08	0.078	0.027
.	19.01.15-23.54.00-1-41317	32	1	1	0	0	0	0	0	0	0	0	NA	NA	NA	7	7	166	164	490	0	0	0	0	0	1	0	0	0.002
.	19.01.15-23.54.02-1-41318	36	1	1	0	0	0	0	0	0	0	0	NA	NA	NA	11	6	164	166	489	0	0	0	0	0	5	0	0	0.01
.	19.01.15-23.54.07-1-41323	122	26	26	6	0	3	650	24	24	0	0	NA	NA	NA	27	26	169	168	502	115	84	451	22	45	22	0.13	0.268	0.044
.	19.01.15-23.54.15-1-41325	64	4	4	0	0	0	644	3	3	0	0	NA	NA	NA	27	29	169	168	505	118	82	444	1	1	4	0.006	0.006	0.008
.	19.01.15-23.54.15-1-41326	63	2	2	0	0	0	647	1	1	0	0	NA	NA	NA	21	28	170	166	505	116	80	451	0	2	3	0	0.012	0.006
.	19.01.15-23.54.16-1-41327	64	2	2	1	0	0	634	1	1	0	0	NA	NA	NA	29	25	168	171	499	112	86	436	0	1	1	0	0.006	0.002
.	19.01.15-23.54.30-1-41343	62	2	2	1	0	1	52	1	1	0	0	NA	NA	NA	22	17	168	166	496	5	5	42	0	3	0	0	0.018	0
.	19.01.15-23.54.32-1-41344	62	2	2	1	0	1	639	1	1	0	0	NA	NA	NA	26	16	165	165	499	114	82	443	0	0	9	0	0	0.018
.	19.01.15-23.54.33-1-41345	271	26	26	11	0	7	701	22	22	0	0	NA	NA	NA	81	87	180	180	540	127	92	482	30	33	25	0.167	0.183	0.046
.	19.01.15-23.54.37-1-41346	85	6	6	3	0	3	647	5	5	0	0	NA	NA	NA	25	26	169	169	501	116	83	448	7	2	7	0.041	0.012	0.014
.	19.01.15-23.54.42-1-41347	61	4	4	0	0	0	552	2	2	0	0	NA	NA	NA	11	24	167	168	502	104	66	382	0	0	11	0	0	0.022
.	19.01.15-23.54.47-1-41352	127	14	14	6	0	4	643	13	13	0	0	NA	NA	NA	37	29	166	170	506	114	86	443	17	17	19	0.102	0.1	0.038
.	19.01.15-23.54.47-1-41354	91	6	6	1	0	1	647	5	5	0	0	NA	NA	NA	29	25	168	168	502	114	82	451	2	7	4	0.012	0.042	0.008
.	19.01.15-23.54.57-1-41369	113	7	7	2	0	1	653	6	6	0	0	NA	NA	NA	38	46	176	177	506	120	87	446	0	5	14	0	0.028	0.028
.	19.01.15-23.54.59-1-41370	159	7	7	2	0	2	675	5	5	0	0	NA	NA	NA	52	60	175	170	528	121	86	468	6	7	11	0.034	0.041	0.021
.	19.01.15-23.55.02-1-41376	65	2	2	1	0	1	636	1	1	0	0	NA	NA	NA	21	22	170	167	498	115	84	437	0	0	4	0	0	0.008
.	19.01.15-23.55.14-1-41380	60	2	2	0	0	0	296	1	1	0	0	NA	NA	NA	23	7	164	165	491	53	37	206	0	2	3	0	0.012	0.006
.	19.01.15-23.55.15-1-41381	70	2	2	0	0	0	631	1	1	0	0	NA	NA	NA	37	25	168	165	505	114	78	439	0	0	6	0	0	0.012
.	19.01.15-23.55.17-1-41382	33	1	1	0	0	0	0	0	0	0	0	NA	NA	NA	10	9	164	166	492	0	0	0	0	1	0	0	0.006	0
.	19.01.15-23.55.19-1-41383	237	22	22	5	0	2	695	20	20	0	0	NA	NA	NA	75	84	185	177	535	132	89	474	29	18	25	0.157	0.102	0.047
.	19.01.15-23.55.22-1-41384	85	5	5	2	0	1	647	4	4	0	0	NA	NA	NA	25	28	168	170	503	114	87	446	3	2	10	0.018	0.012	0.02
.	19.01.15-23.55.25-1-41386	32	1	1	0	0	0	0	0	0	0	0	NA	NA	NA	7	7	165	164	491	0	0	0	0	0	0	0	0	0
.	19.01.15-23.55.26-1-41387	88	6	6	3	0	3	649	5	5	0	0	NA	NA	NA	40	36	167	169	513	114	83	452	2	12	2	0.012	0.071	0.004
.	19.01.15-23.55.27-1-41388	176	10	10	3	0	3	657	8	8	0	0	NA	NA	NA	53	53	173	174	519	119	88	450	7	13	17	0.04	0.075	0.033
.	19.01.15-23.55.27-1-41389	92	4	4	1	0	1	636	3	3	0	0	NA	NA	NA	44	29	168	168	506	114	82	440	15	11	4	0.089	0.065	0.008
.	19.01.15-23.55.31-1-41405	32	1	1	0	0	0	0	0	0	0	0	NA	NA	NA	7	11	164	166	494	0	0	0	1	0	0	0.006	0	0
.	19.01.15-23.55.32-1-41406	63	2	2	1	0	1	639	1	1	0	0	NA	NA	NA	32	21	167	165	502	113	84	442	3	0	1	0.018	0	0.002
.	19.01.15-23.55.33-1-41407	142	11	11	6	0	5	654	10	10	0	0	NA	NA	NA	45	39	175	172	505	123	87	444	11	20	5	0.063	0.116	0.01
.	19.01.15-23.55.42-1-41408	153	11	11	4	0	4	657	10	10	0	0	NA	NA	NA	39	40	175	169	509	121	86	450	3	6	9	0.017	0.036	0.018
.	19.01.15-23.55.45-1-41412	64	4	4	1	0	1	638	3	3	0	0	NA	NA	NA	20	18	166	168	497	113	85	440	2	0	9	0.012	0	0.018
.	19.01.15-23.55.46-1-41413	235	13	13	1	0	1	682	12	12	0	0	NA	NA	NA	68	71	173	183	528	118	95	469	8	27	15	0.046	0.148	0.028
.	19.01.15-23.55.46-1-41415	94	5	5	0	0	0	654	4	4	0	0	NA	NA	NA	39	46	169	171	519	113	84	457	2	12	5	0.012	0.07	0.01
.	19.01.15-23.55.46-1-41416	60	2	2	0	0	0	635	1	1	0	0	NA	NA	NA	31	22	170	164	501	115	81	439	0	4	3	0	0.024	0.006
.	19.01.15-23.55.54-1-41425	35	1	1	0	0	0	0	0	0	0	0	NA	NA	NA	12	9	165	166	491	0	0	0	0	0	0	0	0	0
.	19.01.15-23.55.57-1-41429	124	6	6	1	0	1	664	4	4	0	0	NA	NA	NA	36	50	174	169	520	118	85	461	10	3	10	0.057	0.018	0.019
.	19.01.15-23.55.59-1-41430	59	2	2	2	0	1	634	1	1	0	0	NA	NA	NA	30	23	168	166	502	115	81	438	0	5	0	0	0.03	0
.	19.01.15-23.56.00-1-41431	170	18	18	9	0	5	675	17	17	0	0	NA	NA	NA	52	63	178	171	527	124	85	466	12	36	29	0.067	0.211	0.055
.	19.01.15-23.56.01-1-41432	145	6	6	1	0	1	660	4	4	0	0	NA	NA	NA	40	44	170	171	516	119	88	453	3	16	5	0.018	0.094	0.01
.	19.01.15-23.56.05-1-41437	63	3	3	2	0	2	638	2	2	0	0	NA	NA	NA	25	23	165	170	501	112	85	441	3	2	2	0.018	0.012	0.004
.	19.01.15-23.56.05-1-41438	85	9	9	2	0	1	659	7	7	0	0	NA	NA	NA	24	36	168	168	513	119	85	455	23	3	10	0.137	0.018	0.019
.	19.01.15-23.56.05-1-41439	262	27	27	5	0	5	686	26	26	0	0	NA	NA	NA	67	69	180	175	527	130	89	467	19	49	25	0.106	0.28	0.047
.	19.01.15-23.56.13-1-41440	90	9	9	1	0	1	653	7	7	0	0	NA	NA	NA	34	42	169	171	515	112	88	453	13	3	6	0.077	0.018	0.012
.	19.01.15-23.56.17-1-41442	31	1	1	0	0	0	0	0	0	0	0	NA	NA	NA	9	13	166	167	493	0	0	0	1	0	0	0.006	0	0
.	19.01.15-23.56.17-1-41443	175	15	15	3	0	3	675	14	14	0	0	NA	NA	NA	57	60	173	175	525	118	90	467	15	13	18	0.087	0.074	0.034
.	19.01.15-23.56.19-1-41444	62	3	3	1	0	1	149	2	2	0	0	NA	NA	NA	17	15	165	167	496	29	19	101	5	0	2	0.03	0	0.004
.	19.01.15-23.56.20-1-41445	90	5	5	2	0	1	635	3	3	0	0	NA	NA	NA	30	24	166	165	506	114	81	440	7	2	3	0.042	0.012	0.006
.	19.01.15-23.56.24-1-41452	184	28	28	12	0	9	669	22	22	0	0	NA	NA	NA	61	60	176	178	519	122	91	456	38	42	16	0.216	0.236	0.031
.	19.01.15-23.56.29-1-41468	89	4	4	2	0	2	643	3	3	0	0	NA	NA	NA	28	30	168	169	506	115	83	445	3	0	6	0.018	0	0.012
.	19.01.15-23.56.32-1-41469	153	19	19	4	0	4	662	15	15	0	0	NA	NA	NA	58	47	176	172	512	122	87	453	28	15	10	0.159	0.087	0.02
.	19.01.15-23.56.35-1-41470	176	20	20	7	0	6	661	19	19	0	0	NA	NA	NA	48	42	171	172	512	117	89	455	20	17	19	0.117	0.099	0.037
.	19.01.15-23.56.40-1-41472	234	31	31	7	0	5	670	27	27	0	0	NA	NA	NA	82	65	175	179	524	122	93	455	22	49	33	0.126	0.274	0.063
.	19.01.15-23.56.43-1-41473	114	7	7	1	0	0	655	6	6	0	0	NA	NA	NA	36	39	169	170	513	114	83	458	13	8	10	0.077	0.047	0.019
.	19.01.15-23.56.47-1-41479	157	15	15	3	0	3	653	11	11	0	0	NA	NA	NA	64	42	174	169	512	122	83	448	0	29	10	0	0.172	0.02
.	19.01.15-23.56.49-1-41482	33	1	1	1	0	1	0	0	0	0	0	NA	NA	NA	9	11	165	166	493	0	0	0	0	0	0	0	0	0
.	19.01.15-23.56.51-1-41485	64	4	4	1	0	0	639	3	3	0	0	NA	NA	NA	22	27	170	165	505	117	79	443	7	10	2	0.041	0.061	0.004
.	19.01.15-23.56.54-1-41488	203	28	28	11	0	7	672	25	25	0	0	NA	NA	NA	60	55	172	169	527	118	84	470	21	41	33	0.122	0.243	0.063
.	19.01.15-23.57.16-1-41504	94	3	3	0	0	0	649	2	2	0	0	NA	NA	NA	23	36	171	170	508	117	84	448	0	0	7	0	0	0.014
.	19.01.15-23.57.17-1-41505	32	1	1	0	0	0	0	0	0	0	0	NA	NA	NA	6	8	166	164	491	0	0	0	2	0	0	0.012	0	0
.	19.01.15-23.57.17-1-41506	97	3	3	0	0	0	645	1	1	0	0	NA	NA	NA	18	21	169	168	497	116	85	444	7	0	0	0.041	0	0
.	19.01.15-23.57.20-1-41507	94	9	9	0	0	0	659	8	8	0	0	NA	NA	NA	28	47	169	173	518	114	87	458	6	12	21	0.036	0.069	0.041
.	19.01.15-23.57.20-1-41508	66	4	4	2	0	2	643	3	3	0	0	NA	NA	NA	35	34	172	173	502	119	84	440	0	4	13	0	0.023	0.026
.	19.01.15-23.57.20-1-41509	95	7	7	3	0	2	664	6	6	0	0	NA	NA	NA	28	49	171	171	520	118	86	460	11	6	10	0.064	0.035	0.019
.	19.01.15-23.57.23-1-41510	173	21	21	8	0	6	658	16	16	0	0	NA	NA	NA	38	53	173	181	512	118	92	448	11	32	18	0.064	0.177	0.035
.	19.01.15-23.57.32-1-41527	31	1	1	1	0	1	0	0	0	0	0	NA	NA	NA	8	7	164	165	491	0	0	0	0	1	0	0	0.006	0
.	19.01.15-23.57.34-1-41528	95	5	5	1	0	1	654	4	4	0	0	NA	NA	NA	23	34	168	168	511	115	83	456	10	0	3	0.06	0	0.006
.	19.01.15-23.57.37-1-41529	58	2	2	0	0	0	249	1	1	0	0	NA	NA	NA	17	14	170	168	489	50	29	170	0	0	3	0	0	0.006
.	19.01.15-23.57.38-1-41530	92	6	6	2	0	2	651	5	5	0	0	NA	NA	NA	37	31	169	169	506	119	84	448	10	4	4	0.059	0.024	0.008
.	19.01.15-23.57.38-1-41531	32	1	1	0	0	0	0	0	0	0	0	NA	NA	NA	8	7	165	165	490	0	0	0	0	0	2	0	0	0.004
.	19.01.15-23.57.42-1-41532	31	1	1	0	0	0	0	0	0	0	0	NA	NA	NA	5	9	166	164	492	0	0	0	0	0	1	0	0	0.002
.	19.01.15-23.57.43-1-41533	93	7	7	2	0	2	644	6	6	0	0	NA	NA	NA	25	28	166	172	503	114	85	445	2	18	3	0.012	0.105	0.006
.	19.01.15-23.57.44-1-41534	160	20	20	3	0	3	646	19	19	0	0	NA	NA	NA	54	35	170	174	504	114	88	444	32	22	16	0.188	0.126	0.032
.	19.01.15-23.57.46-1-41539	64	2	2	1	0	1	637	1	1	0	0	NA	NA	NA	24	21	166	167	501	110	82	445	0	5	0	0	0.03	0
.	19.01.15-23.57.48-1-41542	176	11	11	3	0	3	663	9	9	0	0	NA	NA	NA	57	52	169	173	523	113	85	465	12	10	8	0.071	0.058	0.015
.	19.01.15-23.57.48-1-41543	56	2	2	0	0	0	629	1	1	0	0	NA	NA	NA	24	13	164	167	495	111	83	435	0	2	1	0	0.012	0.002
.	19.01.15-23.57.52-1-41548	123	12	12	2	0	2	656	10	10	0	0	NA	NA	NA	33	39	173	171	508	119	87	450	7	0	19	0.04	0	0.037
.	19.01.15-23.57.57-1-41554	118	7	7	1	0	1	645	6	6	0	0	NA	NA	NA	36	34	170	168	509	115	83	447	2	11	5	0.012	0.065	0.01
.	19.01.15-23.58.01-1-41556	94	5	5	3	0	3	651	4	4	0	0	NA	NA	NA	31	35	168	169	511	116	83	452	0	17	4	0	0.101	0.008
.	19.01.15-23.58.02-1-41558	90	4	4	1	0	1	630	2	2	0	0	NA	NA	NA	32	22	167	168	500	111	82	437	7	0	1	0.042	0	0.002
.	19.01.15-23.58.02-1-41560	65	6	6	0	0	0	634	4	4	0	0	NA	NA	NA	25	17	167	164	499	110	82	442	6	0	8	0.036	0	0.016
.	19.01.15-23.58.06-1-41563	62	2	2	0	0	0	645	1	1	0	0	NA	NA	NA	19	31	176	167	501	119	82	444	0	5	1	0	0.03	0.002
.	19.01.15-23.58.12-1-41564	36	1	1	1	0	1	0	0	0	0	0	NA	NA	NA	10	9	165	165	492	0	0	0	0	0	3	0	0	0.006
.	19.01.15-23.58.15-1-41565	205	9	9	4	0	3	667	8	8	0	0	NA	NA	NA	71	55	172	172	524	119	86	462	4	16	5	0.023	0.093	0.01
.	19.01.15-23.58.16-1-41566	114	15	15	6	0	4	657	12	12	0	0	NA	NA	NA	44	46	173	173	513	120	89	448	9	20	22	0.052	0.116	0.043
.	19.01.15-23.58.17-1-41567	176	27	27	8	0	7	673	24	24	0	0	NA	NA	NA	63	58	176	176	519	122	90	461	37	39	22	0.21	0.222	0.042
.	19.01.15-23.58.19-1-41568	60	2	2	1	0	1	644	1	1	0	0	NA	NA	NA	29	32	166	166	513	112	82	450	0	0	5	0	0	0.01
.	19.01.15-23.58.19-1-41569	63	2	2	0	0	0	598	1	1	0	0	NA	NA	NA	18	14	167	167	493	106	78	414	0	0	6	0	0	0.012
.	19.01.15-23.58.20-1-41570	119	9	9	3	0	2	652	6	6	0	0	NA	NA	NA	25	38	174	170	507	121	84	447	8	6	9	0.046	0.035	0.018
.	19.01.15-23.58.21-1-41575	163	11	11	1	0	1	665	10	10	0	0	NA	NA	NA	58	53	175	172	519	122	85	458	15	2	18	0.086	0.012	0.035
.	19.01.15-23.58.21-1-41576	60	2	2	0	0	0	448	1	1	0	0	NA	NA	NA	16	13	166	167	493	84	55	309	0	1	0	0	0.006	0
.	19.01.15-23.58.33-1-41592	182	15	15	2	0	2	678	13	13	0	0	NA	NA	NA	61	62	173	172	530	120	88	470	20	17	8	0.116	0.099	0.015
.	19.01.15-23.58.33-1-41593	90	7	7	0	0	0	645	6	6	0	0	NA	NA	NA	38	32	171	168	506	120	83	442	16	4	6	0.094	0.024	0.012
.	19.01.15-23.58.34-1-41594	36	1	1	0	0	0	0	0	0	0	0	NA	NA	NA	13	10	163	165	495	0	0	0	0	0	0	0	0	0
.	19.01.15-23.58.37-1-41595	60	2	2	0	0	0	645	1	1	0	0	NA	NA	NA	24	25	165	172	501	114	85	446	2	0	3	0.012	0	0.006
.	19.01.15-23.58.38-1-41596	85	8	8	3	0	2	654	7	7	0	0	NA	NA	NA	34	37	171	173	506	116	88	450	0	13	15	0	0.075	0.03
.	19.01.15-23.58.48-1-41604	143	11	11	3	0	3	650	10	10	0	0	NA	NA	NA	50	35	174	172	502	121	85	444	21	10	5	0.121	0.058	0.01
.	19.01.15-23.58.51-1-41608	62	2	2	0	0	0	644	1	1	0	0	NA	NA	NA	17	21	166	167	501	114	84	446	0	3	1	0	0.018	0.002
.	19.01.15-23.58.54-1-41613	85	6	6	2	0	1	651	5	5	0	0	NA	NA	NA	18	27	165	163	512	115	80	456	6	8	6	0.036	0.049	0.012
.	19.01.15-23.58.54-1-41614	36	1	1	1	0	1	0	0	0	0	0	NA	NA	NA	13	11	163	166	495	0	0	0	0	1	0	0	0.006	0
.	19.01.15-23.58.59-1-41621	63	3	3	0	0	0	646	2	2	0	0	NA	NA	NA	22	33	166	168	512	114	81	451	2	2	4	0.012	0.012	0.008
.	19.01.15-23.59.07-1-41629	94	13	13	3	0	2	647	11	11	0	0	NA	NA	NA	24	32	169	172	504	118	85	444	11	13	16	0.065	0.076	0.032
.	19.01.15-23.59.10-1-41631	122	7	7	2	0	1	665	5	5	0	0	NA	NA	NA	32	49	173	169	520	121	85	459	13	4	5	0.075	0.024	0.01
.	19.01.15-23.59.15-1-41632	85	7	7	3	0	3	647	6	6	0	0	NA	NA	NA	30	27	168	167	505	117	84	446	3	4	15	0.018	0.024	0.03
.	19.01.15-23.59.22-1-41633	150	12	12	4	0	4	659	10	10	0	0	NA	NA	NA	47	46	171	173	515	115	89	455	14	12	27	0.082	0.069	0.052
.	19.01.15-23.59.22-1-41634	60	3	3	1	0	1	634	2	2	0	0	NA	NA	NA	23	22	167	170	498	115	84	435	0	3	7	0	0.018	0.014
.	19.01.15-23.59.25-1-41635	65	3	3	1	0	1	640	2	2	0	0	NA	NA	NA	28	28	169	166	506	117	81	442	0	0	10	0	0	0.02
.	19.01.15-23.59.28-1-41651	140	21	21	4	0	3	661	20	20	0	0	NA	NA	NA	50	43	171	172	513	114	89	458	23	18	28	0.135	0.105	0.055
.	19.01.15-23.59.33-1-41652	37	1	1	0	0	0	0	0	0	0	0	NA	NA	NA	13	11	167	165	492	0	0	0	0	0	1	0	0	0.002
.	19.01.15-23.59.36-1-41653	30	1	1	0	0	0	0	0	0	0	0	NA	NA	NA	6	9	164	166	492	0	0	0	0	0	2	0	0	0.004
.	19.01.15-23.59.38-1-41654	115	12	12	1	0	1	651	9	9	0	0	NA	NA	NA	26	31	169	166	509	115	85	451	16	9	8	0.095	0.054	0.016
.	19.01.15-23.59.39-1-41655	116	8	8	1	0	0	631	7	7	0	0	NA	NA	NA	45	26	168	168	503	112	82	437	15	0	5	0.089	0	0.01
.	19.01.15-23.59.42-1-41656	92	3	3	1	0	1	637	2	2	0	0	NA	NA	NA	29	20	171	166	496	116	80	441	0	0	14	0	0	0.028
.	19.01.15-23.59.45-1-41660	59	2	2	1	0	1	295	1	1	0	0	NA	NA	NA	15	15	166	167	495	60	40	195	0	0	2	0	0	0.004
.	19.01.15-23.59.46-1-41661	152	8	8	2	0	2	668	5	5	0	0	NA	NA	NA	49	53	172	174	520	120	87	461	3	10	11	0.017	0.057	0.021
.	19.01.15-23.59.48-1-41665	38	1	1	0	0	0	0	0	0	0	0	NA	NA	NA	12	15	166	167	495	0	0	0	0	0	0	0	0	0
.	19.01.15-23.59.52-1-41670	263	18	18	6	0	1	692	15	15	0	0	NA	NA	NA	86	84	182	178	537	127	92	473	45	28	22	0.247	0.157	0.041
.	19.01.15-23.59.57-1-41675	95	4	4	1	0	1	653	3	3	0	0	NA	NA	NA	25	36	171	169	509	117	84	452	0	5	8	0	0.03	0.016
.	19.01.15-23.59.58-1-41677	31	1	1	1	0	1	0	0	0	0	0	NA	NA	NA	9	5	164	164	490	0	0	0	0	0	1	0	0	0.002
.	19.01.15-23.59.59-1-41678	183	17	17	8	0	6	668	16	16	0	0	NA	NA	NA	51	50	173	173	517	118	91	459	47	19	8	0.272	0.11	0.015
.	19.01.16-00.00.01-1-41679	31	1	1	0	0	0	0	0	0	0	0	NA	NA	NA	2	13	167	168	491	0	0	0	0	0	3	0	0	0.006
.	19.01.16-00.00.03-1-41687	202	9	9	3	0	3	648	7	7	0	0	NA	NA	NA	59	37	169	172	509	116	85	447	6	5	14	0.036	0.029	0.028
.	19.01.16-00.00.03-1-41688	57	2	2	0	0	0	642	1	1	0	0	NA	NA	NA	26	26	169	170	500	115	85	442	0	0	4	0	0	0.008
.	19.01.16-00.00.05-1-41691	34	1	1	0	0	0	0	0	0	0	0	NA	NA	NA	5	12	165	166	494	0	0	0	0	0	1	0	0	0.002
.	19.01.16-00.00.06-1-41692	174	11	11	6	0	3	684	10	10	0	0	NA	NA	NA	44	65	176	180	522	123	97	464	10	20	21	0.057	0.111	0.04
.	19.01.16-00.00.08-1-41693	157	12	12	2	0	1	665	9	9	0	0	NA	NA	NA	40	48	174	169	518	120	82	463	12	7	6	0.069	0.041	0.012
.	19.01.16-00.00.14-1-41694	88	7	7	1	0	1	652	6	6	0	0	NA	NA	NA	30	38	171	169	511	113	85	454	4	7	9	0.023	0.041	0.018
.	19.01.16-00.00.16-1-41695	259	17	17	5	0	4	689	15	15	0	0	NA	NA	NA	71	77	178	177	535	124	94	471	33	10	15	0.185	0.056	0.028
.	19.01.16-00.00.17-1-41696	91	3	3	0	0	0	640	2	2	0	0	NA	NA	NA	43	34	175	166	506	116	81	443	0	1	4	0	0.006	0.008
.	19.01.16-00.00.26-1-41698	63	3	3	0	0	0	645	2	2	0	0	NA	NA	NA	20	26	169	170	500	118	86	441	0	2	4	0	0.012	0.008
.	19.01.16-00.00.30-1-41714	114	12	12	4	0	4	659	11	11	0	0	NA	NA	NA	41	41	169	172	513	117	84	458	5	15	20	0.03	0.087	0.039
.	19.01.16-00.00.32-1-41715	150	8	8	4	0	3	665	7	7	0	0	NA	NA	NA	45	51	175	173	516	124	86	455	21	17	0	0.12	0.098	0
.	19.01.16-00.00.32-1-41716	92	3	3	1	0	1	654	2	2	0	0	NA	NA	NA	32	37	172	173	505	119	88	447	0	1	4	0	0.006	0.008
.	19.01.16-00.00.33-1-41717	180	20	20	6	0	3	664	17	17	0	0	NA	NA	NA	59	53	172	170	524	118	82	464	20	31	29	0.116	0.182	0.055
.	19.01.16-00.00.35-1-41718	123	7	7	0	0	0	635	6	6	0	0	NA	NA	NA	54	31	166	175	503	111	87	437	13	3	21	0.078	0.017	0.042
.	19.01.16-00.00.35-1-41719	60	2	2	0	0	0	0	0	0	0	0	NA	NA	NA	19	14	167	166	494	0	0	0	0	2	0	0	0.012	0
.	19.01.16-00.00.41-1-41720	60	2	2	0	0	0	633	1	1	0	0	NA	NA	NA	30	24	170	166	501	112	81	440	7	0	1	0.041	0	0.002
.	19.01.16-00.00.43-1-41721	60	2	2	0	0	0	640	1	1	0	0	NA	NA	NA	25	24	166	171	500	112	84	444	0	0	3	0	0	0.006
.	19.01.16-00.00.49-1-41730	151	9	9	3	0	2	664	8	8	0	0	NA	NA	NA	45	55	176	180	512	121	93	450	11	7	12	0.062	0.039	0.023
.	19.01.16-00.00.55-1-41736	150	9	9	3	0	3	658	6	6	0	0	NA	NA	NA	41	40	169	172	512	116	84	458	5	15	9	0.03	0.087	0.018
.	19.01.16-00.00.59-1-41743	202	21	21	5	0	4	682	20	20	0	0	NA	NA	NA	57	66	171	179	529	120	93	469	39	4	25	0.228	0.022	0.047
.	19.01.16-00.01.03-1-41780	94	7	7	2	0	2	654	5	5	0	0	NA	NA	NA	39	36	170	172	507	116	85	453	4	6	7	0.024	0.035	0.014
.	19.01.16-00.01.03-1-41781	114	6	6	2	0	2	647	2	2	0	0	NA	NA	NA	41	37	166	170	514	112	81	454	0	8	4	0	0.047	0.008
.	19.01.16-00.01.06-1-41807	185	10	10	1	0	1	662	6	6	0	0	NA	NA	NA	62	54	178	171	518	118	88	456	7	5	18	0.039	0.029	0.035
.	19.01.16-00.01.18-1-41829	88	4	4	3	0	3	660	3	3	0	0	NA	NA	NA	32	48	173	171	517	116	86	458	0	4	6	0	0.023	0.012
.	19.01.16-00.01.18-1-41830	31	1	1	0	0	0	0	0	0	0	0	NA	NA	NA	9	8	165	165	491	0	0	0	0	0	2	0	0	0.004
.	19.01.16-00.01.21-1-41831	35	1	1	0	0	0	0	0	0	0	0	NA	NA	NA	9	10	164	165	494	0	0	0	0	0	1	0	0	0.002
.	19.01.16-00.01.23-1-41832	86	7	7	0	0	0	647	6	6	0	0	NA	NA	NA	35	29	169	166	507	114	82	451	8	0	7	0.047	0	0.014
.	19.01.16-00.01.24-1-41833	120	6	6	1	0	1	665	4	4	0	0	NA	NA	NA	36	48	170	175	516	118	88	459	3	10	8	0.018	0.057	0.016
.	19.01.16-00.01.25-1-41834	200	10	10	4	0	2	693	8	8	0	0	NA	NA	NA	55	73	179	173	534	125	89	479	16	28	9	0.089	0.162	0.017
.	19.01.16-00.01.28-1-41850	60	5	5	1	0	0	649	4	4	0	0	NA	NA	NA	25	25	167	168	503	115	85	449	1	4	9	0.006	0.024	0.018
.	19.01.16-00.01.29-1-41851	70	3	3	2	0	1	642	2	2	0	0	NA	NA	NA	29	26	169	167	503	112	81	449	1	5	5	0.006	0.03	0.01
.	19.01.16-00.01.29-1-41852	34	1	1	0	0	0	0	0	0	0	0	NA	NA	NA	7	9	164	166	492	0	0	0	0	0	0	0	0	0
.	19.01.16-00.01.32-1-41853	63	2	2	0	0	0	350	1	1	0	0	NA	NA	NA	19	15	167	166	495	63	43	244	1	1	0	0.006	0.006	0
.	19.01.16-00.01.36-1-41854	94	3	3	2	0	2	644	2	2	0	0	NA	NA	NA	38	26	171	165	503	117	81	446	4	0	5	0.023	0	0.01
.	19.01.16-00.01.43-1-41856	92	7	7	1	0	0	647	5	5	0	0	NA	NA	NA	29	29	170	173	499	117	87	443	14	0	13	0.082	0	0.026
.	19.01.16-00.01.43-1-41857	66	4	4	0	0	0	657	3	3	0	0	NA	NA	NA	10	32	171	171	503	118	86	453	3	5	0	0.018	0.029	0
.	19.01.16-00.01.45-1-41861	150	10	10	4	0	2	663	9	9	0	0	NA	NA	NA	54	48	169	176	516	115	91	457	7	25	12	0.041	0.142	0.023
.	19.01.16-00.01.45-1-41862	93	6	6	3	0	3	642	5	5	0	0	NA	NA	NA	36	27	166	169	505	115	82	445	1	16	6	0.006	0.095	0.012
.	19.01.16-00.01.47-1-41865	59	3	3	0	0	0	648	2	2	0	0	NA	NA	NA	21	37	176	172	502	121	86	441	4	0	4	0.023	0	0.008
.	19.01.16-00.01.59-1-41876	177	19	19	2	0	2	671	17	17	0	0	NA	NA	NA	61	60	177	171	525	123	84	464	21	48	12	0.119	0.281	0.023
.	19.01.16-00.02.04-1-41879	99	5	5	3	0	2	653	4	4	0	0	NA	NA	NA	40	34	173	165	509	120	85	448	0	9	12	0	0.055	0.024
.	19.01.16-00.02.07-1-41882	92	17	17	6	0	6	645	16	16	0	0	NA	NA	NA	39	33	173	166	507	114	82	449	23	11	8	0.133	0.066	0.016
.	19.01.16-00.02.08-1-41883	92	4	4	1	0	1	640	2	2	0	0	NA	NA	NA	36	29	169	175	498	115	89	436	2	3	5	0.012	0.017	0.01
.	19.01.16-00.02.11-1-41884	98	4	4	2	0	2	645	3	3	0	0	NA	NA	NA	35	28	168	167	506	116	80	449	0	2	14	0	0.012	0.028
.	19.01.16-00.02.12-1-41885	98	7	7	3	0	3	649	6	6	0	0	NA	NA	NA	25	29	169	169	504	116	84	449	0	12	6	0	0.071	0.012
.	19.01.16-00.02.16-1-41886	87	7	7	2	0	2	652	6	6	0	0	NA	NA	NA	39	41	172	165	517	117	79	456	15	1	2	0.087	0.006	0.004
.	19.01.16-00.02.18-1-41887	31	1	1	0	0	0	0	0	0	0	0	NA	NA	NA	8	7	167	164	489	0	0	0	0	0	0	0	0	0
.	19.01.16-00.02.20-1-41888	287	33	33	8	0	6	692	32	32	0	0	NA	NA	NA	86	84	181	175	541	130	89	473	22	61	38	0.122	0.349	0.07
.	19.01.16-00.02.23-1-41893	37	1	1	0	0	0	0	0	0	0	0	NA	NA	NA	10	7	164	165	491	0	0	0	0	2	0	0	0.012	0
.	19.01.16-00.02.25-1-41894	120	9	9	3	0	2	651	7	7	0	0	NA	NA	NA	42	35	168	172	508	113	87	451	8	14	7	0.048	0.081	0.014
.	19.01.16-00.02.27-1-41895	89	4	4	1	0	0	648	3	3	0	0	NA	NA	NA	28	25	168	167	503	114	86	448	0	7	5	0	0.042	0.01
.	19.01.16-00.02.28-1-41911	66	3	3	2	0	2	637	2	2	0	0	NA	NA	NA	21	22	164	171	500	109	85	443	0	0	8	0	0	0.016
.	19.01.16-00.02.32-1-41913	61	2	2	2	0	1	633	1	1	0	0	NA	NA	NA	31	19	170	167	495	112	84	437	0	6	5	0	0.036	0.01
.	19.01.16-00.02.34-1-41914	150	7	7	1	0	1	660	6	6	0	0	NA	NA	NA	45	46	173	170	516	119	86	455	0	11	20	0	0.065	0.039
.	19.01.16-00.02.35-1-41915	67	2	2	1	0	1	452	0	0	0	0	NA	NA	NA	23	15	167	165	496	79	54	319	0	0	2	0	0	0.004
.	19.01.16-00.02.40-1-41916	65	2	2	2	0	2	642	1	1	0	0	NA	NA	NA	27	29	170	167	505	114	82	446	0	0	4	0	0	0.008
.	19.01.16-00.02.43-1-41917	56	2	2	2	0	1	647	0	0	0	0	NA	NA	NA	15	27	169	169	502	117	83	447	0	0	4	0	0	0.008
.	19.01.16-00.02.43-1-41918	91	7	7	5	0	3	649	6	6	0	0	NA	NA	NA	34	38	168	171	512	116	84	449	10	0	23	0.06	0	0.045
.	19.01.16-00.02.46-1-41923	115	10	10	1	0	1	653	8	8	0	0	NA	NA	NA	37	37	171	175	504	118	87	448	4	6	13	0.023	0.034	0.026
.	19.01.16-00.02.47-1-41925	92	3	3	0	0	0	640	2	2	0	0	NA	NA	NA	26	28	169	169	503	115	84	441	7	4	1	0.041	0.024	0.002
.	19.01.16-00.02.47-1-41926	87	7	7	3	0	2	642	5	5	0	0	NA	NA	NA	27	29	166	169	507	113	85	444	8	16	4	0.048	0.095	0.008
.	19.01.16-00.02.54-1-41936	127	6	6	5	0	2	655	5	5	0	0	NA	NA	NA	41	43	171	175	510	117	87	451	13	4	6	0.076	0.023	0.012
.	19.01.16-00.02.58-1-41939	31	1	1	1	0	1	0	0	0	0	0	NA	NA	NA	13	10	164	165	494	0	0	0	0	4	0	0	0.024	0
.	19.01.16-00.02.59-1-41940	153	7	7	0	0	0	659	6	6	0	0	NA	NA	NA	45	45	171	172	515	117	85	457	18	2	3	0.105	0.012	0.006
.	19.01.16-00.03.00-1-41941	115	16	16	10	0	8	657	14	14	0	0	NA	NA	NA	46	43	174	172	510	120	86	451	10	47	32	0.057	0.273	0.063
.	19.01.16-00.03.01-1-41946	115	7	7	2	0	1	657	6	6	0	0	NA	NA	NA	45	39	169	172	511	114	88	455	6	30	1	0.036	0.174	0.002
.	19.01.16-00.03.04-1-41950	63	3	3	1	0	1	637	2	2	0	0	NA	NA	NA	32	30	166	172	505	113	81	443	0	7	0	0	0.041	0
.	19.01.16-00.03.07-1-41955	128	12	12	1	0	0	657	11	11	0	0	NA	NA	NA	37	43	172	171	513	118	86	453	13	16	6	0.076	0.094	0.012
.	19.01.16-00.03.09-1-41956	35	1	1	1	0	1	0	0	0	0	0	NA	NA	NA	12	9	165	164	493	0	0	0	0	0	1	0	0	0.002
.	19.01.16-00.03.12-1-41957	173	13	13	2	0	1	668	11	11	0	0	NA	NA	NA	55	55	172	180	516	118	94	456	5	18	21	0.029	0.1	0.041
.	19.01.16-00.03.16-1-41958	95	4	4	4	0	2	656	3	3	0	0	NA	NA	NA	34	38	169	170	512	117	86	453	10	0	5	0.059	0	0.01
.	19.01.16-00.03.18-1-41959	95	3	3	0	0	0	649	2	2	0	0	NA	NA	NA	22	29	168	167	507	115	83	451	1	4	5	0.006	0.024	0.01
.	19.01.16-00.03.20-1-41960	146	18	18	6	0	2	656	16	16	0	0	NA	NA	NA	50	43	169	171	516	111	87	458	10	62	8	0.059	0.363	0.016
.	19.01.16-00.03.23-1-41961	37	1	1	0	0	0	0	0	0	0	0	NA	NA	NA	8	8	166	164	491	0	0	0	3	0	0	0.018	0	0
.	19.01.16-00.03.24-1-41962	33	1	1	1	0	1	0	0	0	0	0	NA	NA	NA	19	12	166	165	494	0	0	0	0	0	0	0	0	0
.	19.01.16-00.03.26-1-41963	200	15	15	5	0	5	681	12	12	0	0	NA	NA	NA	70	67	176	177	527	121	92	468	21	25	12	0.119	0.141	0.023
.	19.01.16-00.03.29-1-41979	30	1	1	0	0	0	0	0	0	0	0	NA	NA	NA	7	2	163	163	489	0	0	0	0	0	2	0	0	0.004
.	19.01.16-00.03.32-1-41980	56	2	2	1	0	1	645	1	1	0	0	NA	NA	NA	19	26	169	167	503	113	83	449	0	3	3	0	0.018	0.006
.	19.01.16-00.03.34-1-41981	157	15	15	4	0	4	673	14	14	0	0	NA	NA	NA	46	55	176	178	514	122	93	458	23	2	13	0.131	0.011	0.025
.	19.01.16-00.03.34-1-41982	31	1	1	0	0	0	0	0	0	0	0	NA	NA	NA	8	12	166	166	493	0	0	0	0	0	0	0	0	0
.	19.01.16-00.03.35-1-41983	57	2	2	1	0	1	635	1	1	0	0	NA	NA	NA	34	22	166	170	499	112	84	439	8	0	0	0.048	0	0
.	19.01.16-00.03.36-1-41984	65	4	4	0	0	0	635	3	3	0	0	NA	NA	NA	26	22	166	168	501	113	81	441	0	6	2	0	0.036	0.004
.	19.01.16-00.03.36-1-41985	61	2	2	0	0	0	248	1	1	0	0	NA	NA	NA	18	20	168	167	498	42	36	170	0	0	2	0	0	0.004
.	19.01.16-00.03.41-1-41986	65	4	4	0	0	0	643	3	3	0	0	NA	NA	NA	13	22	167	169	499	116	85	442	0	0	14	0	0	0.028
.	19.01.16-00.03.46-1-41992	60	2	2	0	0	0	632	1	1	0	0	NA	NA	NA	27	29	169	171	502	114	82	436	0	0	7	0	0	0.014
.	19.01.16-00.03.47-1-41994	120	5	5	2	0	2	653	3	3	0	0	NA	NA	NA	29	36	171	175	503	118	87	448	3	15	0	0.018	0.086	0
.	19.01.16-00.03.49-1-41997	62	3	3	0	0	0	199	1	1	0	0	NA	NA	NA	18	20	167	166	500	41	26	132	0	0	5	0	0	0.01
.	19.01.16-00.03.52-1-42001	33	1	1	0	0	0	0	0	0	0	0	NA	NA	NA	4	7	165	164	491	0	0	0	0	1	0	0	0.006	0
.	19.01.16-00.03.54-1-42005	151	11	11	8	0	6	672	9	9	0	0	NA	NA	NA	44	57	173	181	516	119	94	459	12	18	8	0.069	0.099	0.016
.	19.01.16-00.03.57-1-42008	60	2	2	0	0	0	51	1	1	0	0	NA	NA	NA	12	12	167	167	491	8	5	38	1	0	0	0.006	0	0
.	19.01.16-00.03.59-1-42009	63	2	2	0	0	0	201	1	1	0	0	NA	NA	NA	18	17	169	164	497	32	25	144	0	0	2	0	0	0.004
.	19.01.16-00.04.01-1-42010	117	7	7	1	0	1	660	6	6	0	0	NA	NA	NA	27	40	169	175	509	117	88	455	0	3	3	0	0.017	0.006
.	19.01.16-00.04.01-1-42011	58	3	3	0	0	0	151	2	2	0	0	NA	NA	NA	13	23	168	168	500	28	20	103	0	0	3	0	0	0.006
.	19.01.16-00.04.03-1-42015	161	5	5	0	0	0	650	3	3	0	0	NA	NA	NA	54	39	170	171	511	113	88	449	17	0	5	0.1	0	0.01
.	19.01.16-00.04.04-1-42016	184	18	18	6	0	5	673	17	17	0	0	NA	NA	NA	59	64	176	178	523	123	90	460	14	27	8	0.08	0.152	0.015
.	19.01.16-00.04.04-1-42017	143	14	14	4	0	3	648	11	11	0	0	NA	NA	NA	42	37	171	171	508	116	85	447	4	25	18	0.023	0.146	0.035
.	19.01.16-00.04.06-1-42019	122	11	11	3	0	2	645	9	9	0	0	NA	NA	NA	44	35	173	168	507	117	85	443	8	9	16	0.046	0.054	0.032
.	19.01.16-00.04.08-1-42021	62	2	2	0	0	0	638	1	1	0	0	NA	NA	NA	29	22	170	168	497	114	83	441	3	0	2	0.018	0	0.004
.	19.01.16-00.04.22-1-42022	154	10	10	4	0	3	663	8	8	0	0	NA	NA	NA	36	47	173	175	512	120	90	453	6	15	7	0.035	0.086	0.014
.	19.01.16-00.04.25-1-42023	58	2	2	0	0	0	49	1	1	0	0	NA	NA	NA	16	15	166	167	495	10	7	32	3	0	0	0.018	0	0
.	19.01.16-00.04.26-1-42024	60	2	2	1	0	0	644	1	1	0	0	NA	NA	NA	25	24	168	167	502	117	85	442	0	0	4	0	0	0.008
.	19.01.16-00.04.29-1-42040	132	9	9	0	0	0	644	6	6	0	0	NA	NA	NA	34	24	164	171	502	111	87	446	5	1	7	0.03	0.006	0.014
.	19.01.16-00.04.29-1-42041	90	6	6	0	0	0	636	4	4	0	0	NA	NA	NA	24	18	168	168	495	112	85	439	4	2	9	0.024	0.012	0.018
.	19.01.16-00.04.31-1-42042	63	4	4	0	0	0	636	2	2	0	0	NA	NA	NA	20	23	168	170	498	113	86	437	1	0	7	0.006	0	0.014
.	19.01.16-00.04.42-1-42043	35	1	1	0	0	0	0	0	0	0	0	NA	NA	NA	17	5	163	164	491	0	0	0	0	3	0	0	0.018	0
.	19.01.16-00.04.43-1-42044	94	7	7	3	0	3	636	6	6	0	0	NA	NA	NA	28	21	166	166	502	112	78	446	9	7	6	0.054	0.042	0.012
.	19.01.16-00.04.48-1-42051	156	19	19	4	0	3	653	17	17	0	0	NA	NA	NA	34	37	172	170	508	119	84	450	15	12	16	0.087	0.071	0.031
.	19.01.16-00.04.48-1-42052	90	13	13	2	0	1	647	11	11	0	0	NA	NA	NA	28	30	167	166	510	115	82	450	2	17	10	0.012	0.102	0.02
.	19.01.16-00.04.48-1-42054	58	2	2	1	0	1	641	1	1	0	0	NA	NA	NA	22	21	166	165	503	116	81	444	3	0	2	0.018	0	0.004
.	19.01.16-00.04.49-1-42055	171	7	7	4	0	4	663	6	6	0	0	NA	NA	NA	66	50	173	172	518	118	87	458	1	13	2	0.006	0.076	0.004
.	19.01.16-00.04.49-1-42056	62	2	2	0	0	0	648	1	1	0	0	NA	NA	NA	21	22	167	166	502	116	84	448	0	0	5	0	0	0.01
.	19.01.16-00.04.50-1-42059	63	4	4	3	0	1	640	3	3	0	0	NA	NA	NA	24	25	170	167	501	114	83	443	2	0	14	0.012	0	0.028
.	19.01.16-00.04.55-1-42064	37	1	1	1	0	1	0	0	0	0	0	NA	NA	NA	13	6	163	164	492	0	0	0	10	0	0	0.061	0	0
.	19.01.16-00.04.58-1-42067	36	1	1	0	0	0	0	0	0	0	0	NA	NA	NA	6	17	165	164	501	0	0	0	2	0	0	0.012	0	0
.	19.01.16-00.05.01-1-42074	143	12	12	2	0	1	646	11	11	0	0	NA	NA	NA	47	39	172	168	512	114	83	449	20	13	7	0.116	0.077	0.014
.	19.01.16-00.05.02-1-42075	88	5	5	0	0	0	639	4	4	0	0	NA	NA	NA	31	29	168	173	501	115	86	438	3	0	11	0.018	0	0.022
.	19.01.16-00.05.04-1-42079	95	11	11	2	0	2	642	10	10	0	0	NA	NA	NA	36	26	169	168	502	117	83	442	0	3	24	0	0.018	0.048
.	19.01.16-00.05.05-1-42080	115	10	10	2	0	1	667	9	9	0	0	NA	NA	NA	42	54	176	172	519	121	86	460	8	9	8	0.045	0.052	0.015
.	19.01.16-00.05.08-1-42084	119	7	7	0	0	0	652	6	6	0	0	NA	NA	NA	34	39	175	173	504	118	88	446	6	4	4	0.034	0.023	0.008
.	19.01.16-00.05.10-1-42085	88	3	3	2	0	2	663	2	2	0	0	NA	NA	NA	25	47	172	176	512	120	88	455	2	0	5	0.012	0	0.01
.	19.01.16-00.05.11-1-42086	34	1	1	0	0	0	0	0	0	0	0	NA	NA	NA	7	10	166	165	492	0	0	0	0	0	1	0	0	0.002
.	19.01.16-00.05.14-1-42087	154	10	10	2	0	2	661	7	7	0	0	NA	NA	NA	46	43	170	176	510	118	89	454	22	12	6	0.129	0.068	0.012
.	19.01.16-00.05.18-1-42088	35	1	1	0	0	0	0	0	0	0	0	NA	NA	NA	6	9	167	163	492	0	0	0	0	0	0	0	0	0
.	19.01.16-00.05.20-1-42089	57	2	2	0	0	0	196	0	0	0	0	NA	NA	NA	22	13	166	164	496	40	25	131	0	3	0	0	0.018	0
.	19.01.16-00.05.24-1-42091	211	14	14	2	0	2	702	13	13	0	0	NA	NA	NA	62	87	178	184	538	124	99	479	1	19	36	0.006	0.103	0.067
.	19.01.16-00.05.27-1-42092	146	16	16	5	0	4	662	14	14	0	0	NA	NA	NA	46	48	176	174	511	118	88	456	5	43	7	0.028	0.247	0.014
.	19.01.16-00.05.27-1-42093	93	7	7	4	0	4	642	6	6	0	0	NA	NA	NA	37	27	167	167	506	116	84	442	7	6	5	0.042	0.036	0.01
.	19.01.16-00.05.29-1-42109	127	10	10	5	0	4	642	8	8	0	0	NA	NA	NA	34	28	171	171	499	115	88	439	11	0	19	0.064	0	0.038
.	19.01.16-00.05.31-1-42110	88	3	3	1	0	1	642	2	2	0	0	NA	NA	NA	31	30	168	168	507	115	81	446	1	0	4	0.006	0	0.008
.	19.01.16-00.05.32-1-42111	60	2	2	1	0	1	634	1	1	0	0	NA	NA	NA	27	23	167	169	500	114	84	436	0	2	5	0	0.012	0.01
.	19.01.16-00.05.36-1-42112	176	22	22	7	0	4	674	20	20	0	0	NA	NA	NA	64	61	177	173	524	123	88	463	28	29	29	0.158	0.168	0.055
.	19.01.16-00.05.47-1-42118	157	26	26	6	0	4	663	25	25	0	0	NA	NA	NA	47	42	172	170	513	118	88	457	14	35	29	0.081	0.206	0.057
.	19.01.16-00.05.48-1-42120	64	3	3	1	0	1	646	1	1	0	0	NA	NA	NA	18	26	171	169	499	117	83	446	3	1	1	0.018	0.006	0.002
.	19.01.16-00.05.48-1-42121	58	3	3	0	0	0	0	2	2	0	0	NA	NA	NA	20	16	167	167	495	0	0	0	0	0	3	0	0	0.006
.	19.01.16-00.05.49-1-42122	34	1	1	0	0	0	0	0	0	0	0	NA	NA	NA	10	8	165	164	492	0	0	0	0	0	1	0	0	0.002
.	19.01.16-00.05.51-1-42126	148	27	27	6	0	4	662	26	26	0	0	NA	NA	NA	52	47	167	175	518	114	89	459	43	35	24	0.257	0.2	0.046
.	19.01.16-00.05.52-1-42128	124	7	7	1	0	1	650	5	5	0	0	NA	NA	NA	42	37	173	172	505	120	85	445	0	6	12	0	0.035	0.024
.	19.01.16-00.05.53-1-42130	32	1	1	0	0	0	0	0	0	0	0	NA	NA	NA	6	7	163	166	491	0	0	0	0	0	0	0	0	0
.	19.01.16-00.05.57-1-42135	119	8	8	1	0	1	649	7	7	0	0	NA	NA	NA	24	29	169	172	501	115	89	445	8	0	11	0.047	0	0.022
.	19.01.16-00.05.57-1-42136	59	2	2	0	0	0	393	1	1	0	0	NA	NA	NA	15	18	166	168	497	76	53	264	0	1	0	0	0.006	0
.	19.01.16-00.06.04-1-42139	66	3	3	0	0	0	631	2	2	0	0	NA	NA	NA	25	17	166	166	498	114	81	436	0	0	9	0	0	0.018
.	19.01.16-00.06.04-1-42140	60	2	2	0	0	0	635	1	1	0	0	NA	NA	NA	29	22	165	169	501	113	82	440	0	1	4	0	0.006	0.008
.	19.01.16-00.06.09-1-42143	62	2	2	0	0	0	249	1	1	0	0	NA	NA	NA	22	25	167	169	502	48	32	169	0	0	4	0	0	0.008
.	19.01.16-00.06.13-1-42144	58	2	2	1	0	0	640	1	1	0	0	NA	NA	NA	19	23	168	167	501	115	82	443	0	0	9	0	0	0.018
.	19.01.16-00.06.17-1-42146	73	3	3	0	0	0	645	2	2	0	0	NA	NA	NA	20	27	172	167	501	117	83	445	0	2	3	0	0.012	0.006
.	19.01.16-00.06.23-1-42149	94	5	5	2	0	1	646	4	4	0	0	NA	NA	NA	21	22	166	168	501	115	84	447	0	9	11	0	0.054	0.022
.	19.01.16-00.06.30-1-42169	35	1	1	0	0	0	0	0	0	0	0	NA	NA	NA	4	11	168	165	491	0	0	0	0	0	0	0	0	0
.	19.01.16-00.06.31-1-42170	37	1	1	0	0	0	0	0	0	0	0	NA	NA	NA	10	6	163	164	492	0	0	0	0	0	1	0	0	0.002
.	19.01.16-00.06.32-1-42171	187	21	21	6	0	6	681	19	19	0	0	NA	NA	NA	55	69	176	180	526	123	93	465	32	24	20	0.182	0.133	0.038
.	19.01.16-00.06.32-1-42172	70	7	7	4	0	4	637	5	5	0	0	NA	NA	NA	21	18	171	163	497	116	79	442	0	0	28	0	0	0.056
.	19.01.16-00.06.32-1-42173	153	14	14	3	0	3	648	10	10	0	0	NA	NA	NA	49	44	171	170	516	113	82	453	8	16	8	0.047	0.094	0.016
.	19.01.16-00.06.33-1-42174	32	1	1	0	0	0	0	0	0	0	0	NA	NA	NA	14	10	164	166	493	0	0	0	0	0	2	0	0	0.004
.	19.01.16-00.06.36-1-42175	340	35	35	7	0	4	701	31	31	0	0	NA	NA	NA	98	85	185	177	536	131	92	478	48	59	19	0.259	0.333	0.035
.	19.01.16-00.06.37-1-42176	68	6	6	0	0	0	644	5	5	0	0	NA	NA	NA	28	32	170	172	503	116	87	441	0	0	15	0	0	0.03
.	19.01.16-00.06.39-1-42178	90	3	3	0	0	0	643	1	1	0	0	NA	NA	NA	33	34	167	170	510	114	84	445	3	0	4	0.018	0	0.008
.	19.01.16-00.06.42-1-42179	173	9	9	2	0	2	658	8	8	0	0	NA	NA	NA	49	47	171	174	515	118	85	455	1	16	6	0.006	0.092	0.012
.	19.01.16-00.06.51-1-42189	182	16	16	4	0	3	678	13	13	0	0	NA	NA	NA	56	66	177	174	528	118	93	467	12	16	7	0.068	0.092	0.013
.	19.01.16-00.06.52-1-42192	348	22	22	11	0	8	729	20	20	0	0	NA	NA	NA	110	116	190	185	554	137	99	493	17	38	31	0.089	0.205	0.056
.	19.01.16-00.06.55-1-42195	179	10	10	5	0	4	675	9	9	0	0	NA	NA	NA	55	59	177	168	527	122	85	468	8	20	8	0.045	0.119	0.015
.	19.01.16-00.06.57-1-42198	60	3	3	1	0	0	644	2	2	0	0	NA	NA	NA	23	28	169	166	506	115	81	448	1	1	4	0.006	0.006	0.008
.	19.01.16-00.07.00-1-42199	86	3	3	1	0	1	637	2	2	0	0	NA	NA	NA	27	24	167	170	500	115	83	439	3	0	2	0.018	0	0.004
.	19.01.16-00.07.07-1-42211	60	2	2	0	0	0	627	1	1	0	0	NA	NA	NA	37	23	168	166	502	113	79	435	6	0	0	0.036	0	0
.	19.01.16-00.07.12-1-42212	140	16	16	2	0	2	664	14	14	0	0	NA	NA	NA	42	53	172	175	519	116	87	461	17	6	22	0.099	0.034	0.042
.	19.01.16-00.07.13-1-42213	86	4	4	1	0	1	639	3	3	0	0	NA	NA	NA	39	29	170	168	504	114	82	443	0	2	9	0	0.012	0.018
.	19.01.16-00.07.15-1-42214	149	10	10	5	0	4	661	9	9	0	0	NA	NA	NA	44	51	177	171	516	121	83	457	28	4	15	0.158	0.023	0.029
.	19.01.16-00.07.20-1-42215	146	16	16	6	0	4	656	14	14	0	0	NA	NA	NA	44	45	171	172	515	118	85	453	41	6	18	0.24	0.035	0.035
.	19.01.16-00.07.21-1-42216	89	4	4	2	0	1	649	3	3	0	0	NA	NA	NA	30	37	175	169	506	117	84	448	6	1	6	0.034	0.006	0.012
.	19.01.16-00.07.21-1-42217	91	5	5	0	0	0	646	4	4	0	0	NA	NA	NA	29	33	166	168	512	113	83	450	12	2	5	0.072	0.012	0.01
.	19.01.16-00.07.29-1-42233	232	17	17	6	0	5	669	16	16	0	0	NA	NA	NA	60	58	174	174	523	118	89	462	45	15	22	0.259	0.086	0.042
.	19.01.16-00.07.32-1-42235	58	2	2	0	0	0	199	1	1	0	0	NA	NA	NA	20	16	167	166	496	42	24	133	0	5	1	0	0.03	0.002
.	19.01.16-00.07.38-1-42236	34	1	1	0	0	0	0	0	0	0	0	NA	NA	NA	9	6	164	163	492	0	0	0	0	0	4	0	0	0.008
.	19.01.16-00.07.38-1-42237	156	9	9	2	0	2	669	8	8	0	0	NA	NA	NA	40	60	176	178	519	121	86	462	13	0	32	0.074	0	0.062
.	19.01.16-00.07.39-1-42238	64	4	4	0	0	0	450	3	3	0	0	NA	NA	NA	15	17	167	165	498	79	55	316	0	4	0	0	0.024	0
.	19.01.16-00.07.41-1-42239	146	9	9	3	0	3	659	8	8	0	0	NA	NA	NA	56	45	170	176	512	116	92	451	16	17	6	0.094	0.097	0.012
.	19.01.16-00.07.41-1-42240	64	2	2	0	0	0	645	1	1	0	0	NA	NA	NA	21	27	164	172	504	109	87	449	0	0	4	0	0	0.008
.	19.01.16-00.07.41-1-42241	58	3	3	1	0	1	638	2	2	0	0	NA	NA	NA	19	20	166	165	502	116	80	442	0	8	3	0	0.048	0.006
.	19.01.16-00.07.45-1-42245	177	14	14	4	0	3	673	13	13	0	0	NA	NA	NA	64	58	176	170	525	123	88	462	12	14	16	0.068	0.082	0.03
.	19.01.16-00.07.53-1-42254	119	13	13	2	0	2	638	11	11	0	0	NA	NA	NA	48	35	169	172	507	111	86	441	12	13	9	0.071	0.076	0.018
.	19.01.16-00.07.57-1-42260	34	1	1	0	0	0	0	0	0	0	0	NA	NA	NA	14	13	168	166	492	0	0	0	0	0	1	0	0	0.002
.	19.01.16-00.07.58-1-42261	36	1	1	1	0	1	0	0	0	0	0	NA	NA	NA	6	12	166	164	495	0	0	0	0	0	2	0	0	0.004
.	19.01.16-00.07.59-1-42262	66	2	2	1	0	1	451	1	1	0	0	NA	NA	NA	23	17	166	166	498	80	58	313	0	4	1	0	0.024	0.002
.	19.01.16-00.08.04-1-42267	184	11	11	5	0	5	658	10	10	0	0	NA	NA	NA	48	40	170	170	513	117	86	455	16	15	15	0.094	0.088	0.029
.	19.01.16-00.08.06-1-42268	62	4	4	0	0	0	648	2	2	0	0	NA	NA	NA	22	25	169	165	504	115	83	450	10	2	3	0.059	0.012	0.006
.	19.01.16-00.08.09-1-42269	65	2	2	0	0	0	296	1	1	0	0	NA	NA	NA	17	12	166	167	492	50	41	205	0	0	3	0	0	0.006
.	19.01.16-00.08.12-1-42270	66	7	7	1	0	1	646	5	5	0	0	NA	NA	NA	23	25	168	167	503	116	84	446	2	2	14	0.012	0.012	0.028
.	19.01.16-00.08.16-1-42271	90	5	5	3	0	3	646	4	4	0	0	NA	NA	NA	25	27	165	166	509	115	80	451	0	0	9	0	0	0.018
.	19.01.16-00.08.18-1-42272	91	5	5	0	0	0	638	3	3	0	0	NA	NA	NA	36	31	169	169	506	116	83	439	0	10	9	0	0.059	0.018
.	19.01.16-00.08.22-1-42277	34	1	1	1	0	1	0	0	0	0	0	NA	NA	NA	12	8	164	165	492	0	0	0	0	0	2	0	0	0.004
.	19.01.16-00.08.22-1-42278	35	1	1	1	0	1	0	0	0	0	0	NA	NA	NA	9	12	168	165	492	0	0	0	0	0	0	0	0	0
.	19.01.16-00.08.31-1-42294	121	8	8	1	0	0	645	6	6	0	0	NA	NA	NA	32	32	170	168	507	117	82	446	0	0	19	0	0	0.037
.	19.01.16-00.08.32-1-42295	148	33	33	6	0	3	652	29	29	0	0	NA	NA	NA	52	42	169	179	507	114	92	446	34	32	51	0.201	0.179	0.101
.	19.01.16-00.08.32-1-42296	92	5	5	2	0	2	643	4	4	0	0	NA	NA	NA	26	29	168	174	500	114	87	442	22	0	0	0.131	0	0
.	19.01.16-00.08.37-1-42297	168	20	20	3	0	2	669	16	16	0	0	NA	NA	NA	66	64	179	177	521	124	89	456	47	13	19	0.263	0.073	0.036
.	19.01.16-00.08.42-1-42298	89	3	3	1	0	1	642	2	2	0	0	NA	NA	NA	31	25	169	167	502	117	83	442	6	7	0	0.036	0.042	0
.	19.01.16-00.08.50-1-42308	117	9	9	1	0	1	647	7	7	0	0	NA	NA	NA	39	41	171	172	511	118	84	445	4	6	12	0.023	0.035	0.023
.	19.01.16-00.08.57-1-42316	60	2	2	0	0	0	248	1	1	0	0	NA	NA	NA	10	17	168	171	491	40	33	175	1	0	0	0.006	0	0
.	19.01.16-00.08.58-1-42317	58	2	2	0	0	0	103	1	1	0	0	NA	NA	NA	21	22	167	164	504	18	10	75	1	0	0	0.006	0	0
.	19.01.16-00.08.59-1-42318	143	5	5	0	0	0	649	3	3	0	0	NA	NA	NA	50	38	172	166	513	121	78	450	6	1	5	0.035	0.006	0.01
.	19.01.16-00.09.02-1-42320	32	1	1	0	0	0	0	0	0	0	0	NA	NA	NA	8	10	166	166	491	0	0	0	0	0	4	0	0	0.008
.	19.01.16-00.09.03-1-42321	31	1	1	0	0	0	0	0	0	0	0	NA	NA	NA	10	10	166	165	492	0	0	0	0	0	1	0	0	0.002
.	19.01.16-00.09.05-1-42329	118	16	16	2	0	2	660	15	15	0	0	NA	NA	NA	47	52	166	171	528	114	84	462	15	44	9	0.09	0.257	0.017
.	19.01.16-00.09.07-1-42330	125	9	9	2	0	2	652	8	8	0	0	NA	NA	NA	41	41	169	173	512	116	87	449	13	10	3	0.077	0.058	0.006
.	19.01.16-00.09.08-1-42331	63	2	2	1	0	1	398	1	1	0	0	NA	NA	NA	15	16	168	168	493	76	52	270	2	1	0	0.012	0.006	0
.	19.01.16-00.09.13-1-42336	33	1	1	0	0	0	0	0	0	0	0	NA	NA	NA	5	11	167	165	492	0	0	0	0	2	0	0	0.012	0
.	19.01.16-00.09.15-1-42337	94	5	5	1	0	1	641	4	4	0	0	NA	NA	NA	29	29	166	173	503	112	85	444	0	0	9	0	0	0.018
.	19.01.16-00.09.19-1-42338	117	15	15	2	0	1	640	12	12	0	0	NA	NA	NA	45	35	170	172	506	116	85	439	14	11	7	0.082	0.064	0.014
.	19.01.16-00.09.20-1-42339	120	7	7	0	0	0	645	6	6	0	0	NA	NA	NA	36	33	167	171	508	114	85	446	3	7	6	0.018	0.041	0.012
.	19.01.16-00.09.24-1-42340	33	1	1	1	0	1	0	0	0	0	0	NA	NA	NA	13	8	163	167	491	0	0	0	0	0	0	0	0	0
.	19.01.16-00.09.28-1-42356	150	17	17	3	0	3	656	14	14	0	0	NA	NA	NA	41	41	170	171	513	115	85	456	18	11	17	0.106	0.064	0.033
.	19.01.16-00.09.33-1-42357	87	3	3	2	0	2	635	2	2	0	0	NA	NA	NA	32	24	171	168	498	118	82	435	0	4	6	0	0.024	0.012
.	19.01.16-00.09.37-1-42358	121	8	8	1	0	0	652	7	7	0	0	NA	NA	NA	35	39	172	172	508	114	88	450	5	7	8	0.029	0.041	0.016
.	19.01.16-00.09.40-1-42359	142	11	11	1	0	1	668	10	10	0	0	NA	NA	NA	41	46	175	172	512	122	90	456	10	9	14	0.057	0.052	0.027
.	19.01.16-00.09.45-1-42363	118	7	7	1	0	1	654	6	6	0	0	NA	NA	NA	46	39	171	174	507	117	90	447	0	11	14	0	0.063	0.028
.	19.01.16-00.09.47-1-42366	38	1	1	0	0	0	0	0	0	0	0	NA	NA	NA	9	7	166	163	491	0	0	0	0	0	4	0	0	0.008
.	19.01.16-00.09.49-1-42369	35	1	1	0	0	0	0	0	0	0	0	NA	NA	NA	7	10	164	164	495	0	0	0	1	0	0	0.006	0	0
.	19.01.16-00.09.50-1-42372	117	7	7	1	0	1	641	6	6	0	0	NA	NA	NA	41	33	168	172	506	115	86	440	6	11	1	0.036	0.064	0.002
.	19.01.16-00.09.51-1-42373	30	1	1	0	0	0	0	0	0	0	0	NA	NA	NA	4	8	164	166	491	0	0	0	0	0	1	0	0	0.002
.	19.01.16-00.09.51-1-42375	64	2	2	0	0	0	637	0	0	0	0	NA	NA	NA	32	29	172	168	502	118	82	437	1	0	2	0.006	0	0.004
.	19.01.16-00.09.52-1-42376	62	2	2	0	0	0	638	1	1	0	0	NA	NA	NA	21	19	169	166	497	113	84	441	6	0	0	0.036	0	0
.	19.01.16-00.09.54-1-42379	149	9	9	2	0	1	644	8	8	0	0	NA	NA	NA	34	28	165	171	505	115	86	443	5	15	7	0.03	0.088	0.014
.	19.01.16-00.10.01-1-42389	115	7	7	1	0	1	653	5	5	0	0	NA	NA	NA	25	34	169	174	504	119	87	447	4	7	15	0.024	0.04	0.03
.	19.01.16-00.10.04-1-42391	60	2	2	1	0	1	633	1	1	0	0	NA	NA	NA	25	18	165	167	499	109	82	442	0	3	2	0	0.018	0.004
.	19.01.16-00.10.06-1-42394	31	1	1	0	0	0	0	0	0	0	0	NA	NA	NA	7	9	165	163	494	0	0	0	0	0	0	0	0	0
.	19.01.16-00.10.06-1-42395	185	8	8	2	0	1	678	6	6	0	0	NA	NA	NA	55	66	172	176	531	119	91	468	22	0	11	0.128	0	0.021
.	19.01.16-00.10.06-1-42396	65	2	2	0	0	0	600	0	0	0	0	NA	NA	NA	18	18	169	165	497	104	75	421	0	0	2	0	0	0.004
.	19.01.16-00.10.07-1-42397	64	4	4	0	0	0	631	3	3	0	0	NA	NA	NA	21	13	164	166	496	114	82	435	0	0	8	0	0	0.016
.	19.01.16-00.10.09-1-42398	36	1	1	0	0	0	0	0	0	0	0	NA	NA	NA	11	8	165	165	491	0	0	0	0	0	1	0	0	0.002
.	19.01.16-00.10.10-1-42399	31	1	1	0	0	0	0	0	0	0	0	NA	NA	NA	9	3	164	164	488	0	0	0	0	0	1	0	0	0.002
.	19.01.16-00.10.12-1-42400	65	3	3	0	0	0	553	2	2	0	0	NA	NA	NA	20	23	169	166	501	100	68	385	2	1	0	0.012	0.006	0
.	19.01.16-00.10.12-1-42401	180	22	22	5	0	4	662	20	20	0	0	NA	NA	NA	50	56	180	178	511	123	90	449	31	41	13	0.172	0.23	0.025
.	19.01.16-00.10.19-1-42402	33	1	1	1	0	1	0	0	0	0	0	NA	NA	NA	11	12	167	165	493	0	0	0	0	0	0	0	0	0
.	19.01.16-00.10.20-1-42403	172	28	28	8	0	7	661	25	25	0	0	NA	NA	NA	53	50	174	178	511	120	93	448	31	38	34	0.178	0.213	0.067
.	19.01.16-00.10.20-1-42404	62	3	3	0	0	0	635	2	2	0	0	NA	NA	NA	29	21	167	166	501	116	81	438	0	0	12	0	0	0.024
.	19.01.16-00.10.22-1-42405	95	5	5	2	0	1	659	4	4	0	0	NA	NA	NA	30	41	169	171	514	118	86	455	3	3	8	0.018	0.018	0.016
.	19.01.16-00.10.22-1-42406	92	4	4	0	0	0	644	3	3	0	0	NA	NA	NA	33	28	168	169	504	114	83	447	10	1	0	0.06	0.006	0
.	19.01.16-00.10.24-1-42408	116	7	7	1	0	1	640	4	4	0	0	NA	NA	NA	23	20	168	165	500	117	80	443	2	3	21	0.012	0.018	0.042
.	19.01.16-00.10.26-1-42409	179	10	10	2	0	2	668	9	9	0	0	NA	NA	NA	43	43	173	165	518	120	83	465	13	13	1	0.075	0.079	0.002
.	19.01.16-00.10.30-1-42425	32	1	1	0	0	0	0	0	0	0	0	NA	NA	NA	11	10	164	165	494	0	0	0	0	0	0	0	0	0
.	19.01.16-00.10.32-1-42426	116	10	10	1	0	1	653	9	9	0	0	NA	NA	NA	38	47	171	170	519	117	86	450	11	16	4	0.064	0.094	0.008
.	19.01.16-00.10.35-1-42427	118	17	17	6	0	4	659	16	16	0	0	NA	NA	NA	48	45	172	171	515	120	87	452	8	17	26	0.047	0.099	0.05
.	19.01.16-00.10.39-1-42428	255	40	40	7	0	6	697	35	35	0	0	NA	NA	NA	79	82	181	184	530	127	98	472	34	68	31	0.188	0.37	0.058
.	19.01.16-00.10.40-1-42429	62	6	6	2	0	2	634	4	4	0	0	NA	NA	NA	26	17	166	167	497	111	81	442	0	1	10	0	0.006	0.02
.	19.01.16-00.10.43-1-42430	175	17	17	7	0	5	658	16	16	0	0	NA	NA	NA	61	50	173	174	516	114	87	457	16	17	15	0.092	0.098	0.029
.	19.01.16-00.10.49-1-42438	34	1	1	0	0	0	0	0	0	0	0	NA	NA	NA	7	9	165	165	492	0	0	0	0	0	0	0	0	0
.	19.01.16-00.10.52-1-42441	61	2	2	0	0	0	641	1	1	0	0	NA	NA	NA	21	26	168	170	501	116	82	443	3	0	5	0.018	0	0.01
.	19.01.16-00.10.55-1-42446	90	5	5	2	0	2	652	3	3	0	0	NA	NA	NA	26	35	170	169	509	114	83	455	2	5	5	0.012	0.03	0.01
.	19.01.16-00.10.57-1-42449	95	9	9	3	0	1	651	7	7	0	0	NA	NA	NA	25	33	167	171	508	113	84	454	9	4	15	0.054	0.023	0.03
.	19.01.16-00.10.57-1-42450	56	2	2	0	0	0	0	1	1	0	0	NA	NA	NA	10	19	163	168	501	0	0	0	2	0	2	0.012	0	0.004
.	19.01.16-00.11.01-1-42451	87	3	3	0	0	0	632	2	2	0	0	NA	NA	NA	27	14	165	166	496	110	82	440	1	0	3	0.006	0	0.006
.	19.01.16-00.11.06-1-42460	118	6	6	1	0	1	649	4	4	0	0	NA	NA	NA	48	36	167	172	510	114	86	449	1	2	11	0.006	0.012	0.022
.	19.01.16-00.11.07-1-42461	68	4	4	1	0	1	644	3	3	0	0	NA	NA	NA	19	27	169	169	502	116	84	444	0	0	6	0	0	0.012
.	19.01.16-00.11.07-1-42462	150	8	8	3	0	2	662	6	6	0	0	NA	NA	NA	41	49	178	172	512	124	85	453	2	8	13	0.011	0.047	0.025
.	19.01.16-00.11.12-1-42466	152	17	17	7	0	6	663	15	15	0	0	NA	NA	NA	43	55	177	171	520	122	85	456	42	4	18	0.237	0.023	0.035
.	19.01.16-00.11.13-1-42467	235	34	34	12	0	10	684	33	33	0	0	NA	NA	NA	77	74	177	176	534	120	92	472	43	49	35	0.243	0.278	0.066
.	19.01.16-00.11.15-1-42468	157	9	9	2	0	2	677	7	7	0	0	NA	NA	NA	46	63	171	173	532	117	89	471	7	5	15	0.041	0.029	0.028
.	19.01.16-00.11.18-1-42470	61	3	3	0	0	0	251	1	1	0	0	NA	NA	NA	20	17	163	167	500	36	34	181	0	3	6	0	0.018	0.012
.	19.01.16-00.11.22-1-42471	30	1	1	0	0	0	0	0	0	0	0	NA	NA	NA	10	8	165	165	491	0	0	0	0	0	2	0	0	0.004
.	19.01.16-00.11.24-1-42472	168	39	39	17	0	13	657	37	37	0	0	NA	NA	NA	49	45	172	171	515	116	84	457	80	29	38	0.465	0.17	0.074
.	19.01.16-00.11.25-1-42473	62	4	4	0	0	0	632	3	3	0	0	NA	NA	NA	33	24	169	169	499	112	82	438	4	0	5	0.024	0	0.01
.	19.01.16-00.11.29-1-42489	62	2	2	2	0	1	636	1	1	0	0	NA	NA	NA	27	24	167	169	501	113	83	440	0	0	3	0	0	0.006
.	19.01.16-00.11.30-1-42490	93	4	4	2	0	2	639	3	3	0	0	NA	NA	NA	44	31	166	171	507	112	82	445	0	5	8	0	0.029	0.016
.	19.01.16-00.11.39-1-42492	61	2	2	0	0	0	634	1	1	0	0	NA	NA	NA	31	27	170	169	501	114	85	435	0	0	7	0	0	0.014
.	19.01.16-00.11.41-1-42493	34	1	1	0	0	0	0	0	0	0	0	NA	NA	NA	11	8	164	164	493	0	0	0	0	0	6	0	0	0.012
.	19.01.16-00.11.42-1-42494	187	20	20	5	0	4	660	16	16	0	0	NA	NA	NA	56	44	174	170	513	119	88	453	2	37	40	0.011	0.218	0.078
.	19.01.16-00.11.44-1-42495	180	12	12	3	0	1	661	10	10	0	0	NA	NA	NA	67	50	175	169	519	123	83	455	10	5	28	0.057	0.03	0.054
.	19.01.16-00.11.44-1-42496	33	1	1	0	0	0	0	0	0	0	0	NA	NA	NA	12	8	164	167	490	0	0	0	0	0	0	0	0	0
.	19.01.16-00.11.47-1-42502	183	14	14	3	0	3	659	12	12	0	0	NA	NA	NA	58	51	177	167	520	122	81	456	15	11	20	0.085	0.066	0.038
.	19.01.16-00.11.47-1-42503	89	5	5	0	0	0	638	4	4	0	0	NA	NA	NA	26	25	167	167	504	115	83	440	0	0	11	0	0	0.022
.	19.01.16-00.11.48-1-42505	143	10	10	3	0	2	662	9	9	0	0	NA	NA	NA	42	50	177	178	508	121	90	451	0	35	15	0	0.197	0.03
.	19.01.16-00.11.54-1-42512	184	16	16	6	0	5	667	15	15	0	0	NA	NA	NA	58	57	175	177	518	119	89	459	14	34	9	0.08	0.192	0.017
.	19.01.16-00.12.04-1-42519	34	1	1	0	0	0	0	0	0	0	0	NA	NA	NA	12	9	167	164	491	0	0	0	0	0	0	0	0	0
.	19.01.16-00.12.07-1-42521	142	11	11	1	0	1	639	10	10	0	0	NA	NA	NA	45	32	169	172	504	112	83	444	0	21	25	0	0.122	0.05
.	19.01.16-00.12.08-1-42522	85	3	3	1	0	1	641	2	2	0	0	NA	NA	NA	31	34	167	172	508	113	85	443	6	0	2	0.036	0	0.004
.	19.01.16-00.12.13-1-42523	85	3	3	1	0	1	648	1	1	0	0	NA	NA	NA	26	33	171	168	507	118	84	446	0	0	5	0	0	0.01
.	19.01.16-00.12.15-1-42524	56	2	2	0	0	0	0	1	1	0	0	NA	NA	NA	15	13	164	165	497	0	0	0	0	0	8	0	0	0.016
.	19.01.16-00.12.15-1-42525	97	8	8	1	0	0	649	6	6	0	0	NA	NA	NA	44	38	170	169	512	117	83	449	9	12	9	0.053	0.071	0.018
.	19.01.16-00.12.20-1-42526	94	5	5	2	0	2	643	4	4	0	0	NA	NA	NA	25	33	170	168	508	118	81	444	1	6	11	0.006	0.036	0.022
.	19.01.16-00.12.21-1-42527	90	6	6	1	0	1	629	3	3	0	0	NA	NA	NA	34	18	167	164	500	111	81	437	8	9	6	0.048	0.055	0.012
.	19.01.16-00.12.23-1-42532	64	3	3	0	0	0	640	2	2	0	0	NA	NA	NA	28	25	168	168	502	117	80	443	0	0	4	0	0	0.008
.	19.01.16-00.12.24-1-42533	90	4	4	0	0	0	652	3	3	0	0	NA	NA	NA	23	36	172	169	508	119	84	449	6	0	3	0.035	0	0.006
.	19.01.16-00.12.24-1-42534	63	3	3	0	0	0	635	2	2	0	0	NA	NA	NA	33	24	168	166	503	112	82	441	0	6	8	0	0.036	0.016
.	19.01.16-00.12.30-1-42550	32	1	1	0	0	0	0	0	0	0	0	NA	NA	NA	1	6	163	163	493	0	0	0	0	0	0	0	0	0
.	19.01.16-00.12.32-1-42552	32	1	1	0	0	0	0	0	0	0	0	NA	NA	NA	9	8	164	164	493	0	0	0	0	0	2	0	0	0.004
.	19.01.16-00.12.34-1-42553	62	5	5	2	0	2	640	3	3	0	0	NA	NA	NA	24	24	168	168	501	114	85	441	1	13	4	0.006	0.077	0.008
.	19.01.16-00.12.35-1-42554	35	1	1	0	0	0	0	0	0	0	0	NA	NA	NA	11	13	168	164	494	0	0	0	5	0	0	0.03	0	0
.	19.01.16-00.12.35-1-42555	59	2	2	1	0	1	642	1	1	0	0	NA	NA	NA	19	28	173	166	502	116	82	444	3	0	0	0.017	0	0
.	19.01.16-00.12.38-1-42556	61	2	2	1	0	1	647	1	1	0	0	NA	NA	NA	26	29	168	165	509	114	79	454	0	0	7	0	0	0.014
.	19.01.16-00.12.38-1-42557	88	5	5	1	0	1	634	4	4	0	0	NA	NA	NA	27	21	164	170	500	110	86	438	2	9	6	0.012	0.053	0.012
.	19.01.16-00.12.39-1-42558	61	2	2	1	0	1	148	1	1	0	0	NA	NA	NA	14	11	164	168	492	28	17	103	0	5	0	0	0.03	0
.	19.01.16-00.12.39-1-42559	174	25	25	6	0	4	661	20	20	0	0	NA	NA	NA	59	56	168	173	528	110	88	463	24	33	13	0.143	0.191	0.025
.	19.01.16-00.12.40-1-42560	36	1	1	0	0	0	0	0	0	0	0	NA	NA	NA	9	6	166	163	490	0	0	0	0	0	1	0	0	0.002
.	19.01.16-00.12.41-1-42561	35	1	1	0	0	0	0	0	0	0	0	NA	NA	NA	2	7	164	164	492	0	0	0	0	0	1	0	0	0.002
.	19.01.16-00.12.43-1-42562	93	9	9	2	0	1	640	7	7	0	0	NA	NA	NA	19	23	170	169	497	117	81	442	3	17	8	0.018	0.101	0.016
.	19.01.16-00.12.44-1-42563	90	4	4	0	0	0	659	2	2	0	0	NA	NA	NA	25	39	172	169	511	120	83	456	5	2	1	0.029	0.012	0.002
.	19.01.16-00.12.48-1-42570	61	2	2	0	0	0	637	1	1	0	0	NA	NA	NA	32	29	168	169	505	113	84	440	0	0	6	0	0	0.012
.	19.01.16-00.12.50-1-42573	62	2	2	0	0	0	636	1	1	0	0	NA	NA	NA	16	17	167	171	492	115	87	434	1	0	1	0.006	0	0.002
.	19.01.16-00.12.51-1-42575	88	5	5	0	0	0	638	4	4	0	0	NA	NA	NA	22	8	164	164	493	114	83	441	5	5	2	0.03	0.03	0.004
.	19.01.16-00.12.53-1-42578	95	9	9	0	0	0	649	7	7	0	0	NA	NA	NA	28	35	170	172	506	117	86	446	8	7	8	0.047	0.041	0.016
.	19.01.16-00.12.55-1-42582	154	27	27	6	0	6	668	26	26	0	0	NA	NA	NA	47	54	178	172	517	124	86	458	21	50	30	0.118	0.291	0.058
.	19.01.16-00.13.00-1-42585	59	3	3	2	0	1	644	2	2	0	0	NA	NA	NA	25	27	171	168	501	117	85	442	0	4	6	0	0.024	0.012
.	19.01.16-00.13.02-1-42587	35	1	1	0	0	0	0	0	0	0	0	NA	NA	NA	9	9	165	165	492	0	0	0	0	0	0	0	0	0
.	19.01.16-00.13.04-1-42590	87	4	4	1	0	1	642	3	3	0	0	NA	NA	NA	32	31	166	173	505	114	85	443	6	4	1	0.036	0.023	0.002
.	19.01.16-00.13.05-1-42592	185	20	20	6	0	3	666	19	19	0	0	NA	NA	NA	43	52	175	175	515	120	88	458	19	15	33	0.109	0.086	0.064
.	19.01.16-00.13.05-1-42593	155	27	27	9	0	8	674	23	23	0	0	NA	NA	NA	46	64	175	175	527	120	89	465	36	30	21	0.206	0.171	0.04
.	19.01.16-00.13.08-1-42598	33	1	1	1	0	1	0	0	0	0	0	NA	NA	NA	12	8	164	164	493	0	0	0	0	0	0	0	0	0
.	19.01.16-00.13.10-1-42599	113	7	7	0	0	0	644	5	5	0	0	NA	NA	NA	33	27	166	168	506	113	85	446	6	0	7	0.036	0	0.014
.	19.01.16-00.13.14-1-42603	118	7	7	1	0	1	657	5	5	0	0	NA	NA	NA	34	39	172	167	513	118	83	456	6	2	10	0.035	0.012	0.019
.	19.01.16-00.13.15-1-42604	58	3	3	1	0	1	638	2	2	0	0	NA	NA	NA	26	23	167	164	505	114	82	442	5	0	5	0.03	0	0.01
.	19.01.16-00.13.16-1-42605	146	13	13	2	0	1	662	12	12	0	0	NA	NA	NA	52	50	176	169	518	122	82	458	12	25	19	0.068	0.148	0.037
.	19.01.16-00.13.22-1-42606	91	3	3	1	0	1	643	2	2	0	0	NA	NA	NA	23	34	171	171	505	115	87	441	1	0	3	0.006	0	0.006
.	19.01.16-00.13.30-1-42622	64	2	2	0	0	0	627	1	1	0	0	NA	NA	NA	21	15	167	165	496	111	79	437	0	0	7	0	0	0.014
.	19.01.16-00.13.31-1-42623	60	2	2	0	0	0	100	0	0	0	0	NA	NA	NA	12	20	164	167	502	12	13	75	4	0	0	0.024	0	0
.	19.01.16-00.13.36-1-42624	60	2	2	0	0	0	644	1	1	0	0	NA	NA	NA	25	28	171	169	501	117	85	442	3	0	3	0.018	0	0.006
.	19.01.16-00.13.39-1-42625	154	15	15	6	0	4	664	13	13	0	0	NA	NA	NA	39	54	177	176	514	120	89	455	12	26	13	0.068	0.148	0.025
.	19.01.16-00.13.40-1-42626	124	5	5	3	0	3	647	4	4	0	0	NA	NA	NA	33	33	173	166	507	120	81	446	0	3	12	0	0.018	0.024
.	19.01.16-00.13.44-1-42627	91	5	5	0	0	0	653	4	4	0	0	NA	NA	NA	33	37	173	166	511	122	81	450	6	1	5	0.035	0.006	0.01
.	19.01.16-00.13.44-1-42628	31	1	1	0	0	0	0	0	0	0	0	NA	NA	NA	8	7	166	164	490	0	0	0	0	0	2	0	0	0.004
.	19.01.16-00.13.45-1-42632	145	11	11	2	0	2	663	10	10	0	0	NA	NA	NA	43	46	169	173	517	115	89	459	13	18	3	0.077	0.104	0.006
.	19.01.16-00.13.47-1-42636	176	12	12	2	0	2	674	11	11	0	0	NA	NA	NA	55	65	176	177	525	119	92	463	19	5	8	0.108	0.028	0.015
.	19.01.16-00.13.48-1-42638	187	12	12	3	0	2	670	11	11	0	0	NA	NA	NA	65	56	174	175	520	123	88	459	2	24	12	0.011	0.137	0.023
.	19.01.16-00.13.50-1-42641	36	1	1	0	0	0	0	0	0	0	0	NA	NA	NA	8	5	164	163	491	0	0	0	0	0	2	0	0	0.004
.	19.01.16-00.13.51-1-42643	90	9	9	2	0	2	644	7	7	0	0	NA	NA	NA	37	31	171	169	504	115	87	442	0	0	24	0	0	0.048
.	19.01.16-00.13.52-1-42645	155	8	8	3	0	3	669	6	6	0	0	NA	NA	NA	40	50	175	175	513	124	91	454	10	5	9	0.057	0.029	0.018
.	19.01.16-00.13.59-1-42653	64	2	2	2	0	1	647	1	1	0	0	NA	NA	NA	30	33	170	171	505	117	87	443	0	0	3	0	0	0.006
.	19.01.16-00.14.02-1-42656	94	3	3	3	0	3	646	1	1	0	0	NA	NA	NA	23	28	171	166	504	116	82	448	7	0	0	0.041	0	0
.	19.01.16-00.14.09-1-42662	92	3	3	1	0	1	645	2	2	0	0	NA	NA	NA	34	29	172	170	500	117	84	444	5	3	1	0.029	0.018	0.002
.	19.01.16-00.14.11-1-42663	148	16	16	4	0	4	655	13	13	0	0	NA	NA	NA	48	43	173	166	517	116	84	455	15	3	11	0.087	0.018	0.021
.	19.01.16-00.14.11-1-42664	122	8	8	3	0	1	646	6	6	0	0	NA	NA	NA	38	35	175	167	506	120	81	445	0	6	13	0	0.036	0.026
.	19.01.16-00.14.13-1-42665	141	18	18	4	0	4	648	17	17	0	0	NA	NA	NA	48	43	171	173	512	113	88	447	24	27	16	0.14	0.156	0.031
.	19.01.16-00.14.13-1-42666	35	1	1	1	0	1	0	0	0	0	0	NA	NA	NA	8	12	167	164	494	0	0	0	0	0	3	0	0	0.006
.	19.01.16-00.14.15-1-42667	121	5	5	1	0	1	654	4	4	0	0	NA	NA	NA	33	42	170	170	515	114	84	456	6	1	4	0.035	0.006	0.008
.	19.01.16-00.14.17-1-42668	90	11	11	2	0	2	643	10	10	0	0	NA	NA	NA	30	33	170	168	508	115	82	446	8	7	6	0.047	0.042	0.012
.	19.01.16-00.14.17-1-42669	181	11	11	3	0	3	663	10	10	0	0	NA	NA	NA	54	46	172	169	518	120	85	458	4	22	22	0.023	0.13	0.042
.	19.01.16-00.14.17-1-42670	115	6	6	3	0	2	629	5	5	0	0	NA	NA	NA	36	24	167	171	499	109	86	434	4	0	12	0.024	0	0.024
.	19.01.16-00.14.27-1-42671	143	10	10	4	0	2	678	9	9	0	0	NA	NA	NA	57	63	175	178	523	118	94	466	2	26	10	0.011	0.146	0.019
.	19.01.16-00.14.31-1-42687	92	3	3	0	0	0	646	2	2	0	0	NA	NA	NA	41	33	165	172	509	113	88	445	5	1	6	0.03	0.006	0.012
.	19.01.16-00.14.34-1-42688	37	1	1	0	0	0	0	0	0	0	0	NA	NA	NA	16	14	166	165	496	0	0	0	0	0	0	0	0	0
.	19.01.16-00.14.36-1-42689	93	5	5	1	0	1	656	4	4	0	0	NA	NA	NA	26	38	171	172	508	120	86	450	10	1	3	0.058	0.006	0.006
.	19.01.16-00.14.36-1-42690	63	2	2	1	0	0	639	1	1	0	0	NA	NA	NA	19	20	165	167	501	110	83	446	8	0	0	0.048	0	0
.	19.01.16-00.14.39-1-42691	124	11	11	2	0	1	647	10	10	0	0	NA	NA	NA	39	32	170	169	506	117	83	447	5	3	17	0.029	0.018	0.034
.	19.01.16-00.14.42-1-42692	234	14	14	5	0	4	669	13	13	0	0	NA	NA	NA	73	57	173	176	521	119	90	460	2	33	13	0.012	0.188	0.025
.	19.01.16-00.14.47-1-42698	59	3	3	1	0	1	635	2	2	0	0	NA	NA	NA	30	27	169	169	502	114	82	439	6	0	1	0.036	0	0.002
.	19.01.16-00.14.48-1-42700	141	7	7	3	0	3	653	6	6	0	0	NA	NA	NA	37	40	171	171	511	118	87	448	4	3	12	0.023	0.018	0.023
.	19.01.16-00.14.50-1-42703	115	7	7	2	0	1	659	6	6	0	0	NA	NA	NA	31	45	175	173	510	121	86	452	15	3	8	0.086	0.017	0.016
.	19.01.16-00.14.50-1-42705	38	1	1	1	0	1	0	0	0	0	0	NA	NA	NA	11	10	164	165	494	0	0	0	1	0	0	0.006	0	0
.	19.01.16-00.14.53-1-42708	92	4	4	2	0	1	650	3	3	0	0	NA	NA	NA	33	34	169	172	506	116	86	448	0	7	4	0	0.041	0.008
.	19.01.16-00.14.53-1-42710	31	1	1	0	0	0	0	0	0	0	0	NA	NA	NA	9	10	168	165	490	0	0	0	0	0	1	0	0	0.002
.	19.01.16-00.14.55-1-42713	86	4	4	1	0	1	641	3	3	0	0	NA	NA	NA	33	30	169	169	505	115	83	443	0	5	6	0	0.03	0.012
.	19.01.16-00.14.55-1-42714	87	3	3	0	0	0	645	2	2	0	0	NA	NA	NA	30	29	169	172	501	115	87	443	2	3	3	0.012	0.017	0.006
.	19.01.16-00.15.02-1-42719	120	4	4	0	0	0	663	3	3	0	0	NA	NA	NA	35	50	178	173	512	122	86	455	1	6	10	0.006	0.035	0.02
.	19.01.16-00.15.06-1-42723	64	2	2	0	0	0	455	1	1	0	0	NA	NA	NA	12	13	165	165	496	77	53	325	1	0	3	0.006	0	0.006
.	19.01.16-00.15.10-1-42728	65	3	3	0	0	0	637	2	2	0	0	NA	NA	NA	22	20	167	165	501	115	79	443	0	0	8	0	0	0.016
.	19.01.16-00.15.10-1-42729	154	10	10	4	0	4	659	8	8	0	0	NA	NA	NA	47	47	169	174	517	114	88	457	14	13	4	0.083	0.075	0.008
.	19.01.16-00.15.11-1-42730	115	8	8	0	0	0	656	7	7	0	0	NA	NA	NA	22	33	171	166	509	118	79	459	1	23	13	0.006	0.139	0.026
.	19.01.16-00.15.11-1-42731	60	3	3	1	0	1	637	1	1	0	0	NA	NA	NA	25	23	165	169	502	111	84	442	0	4	6	0	0.024	0.012
.	19.01.16-00.15.12-1-42732	175	11	11	1	0	1	676	9	9	0	0	NA	NA	NA	65	66	181	177	521	127	91	458	18	19	10	0.099	0.107	0.019
.	19.01.16-00.15.12-1-42733	56	2	2	0	0	0	51	1	1	0	0	NA	NA	NA	18	22	167	166	502	11	5	35	0	0	2	0	0	0.004
.	19.01.16-00.15.18-1-42737	62	4	4	1	0	1	646	3	3	0	0	NA	NA	NA	27	28	168	166	507	114	83	449	0	7	6	0	0.042	0.012
.	19.01.16-00.15.18-1-42738	96	7	7	0	0	0	646	5	5	0	0	NA	NA	NA	29	33	172	171	503	115	85	446	10	5	4	0.058	0.029	0.008
.	19.01.16-00.15.22-1-42739	87	4	4	2	0	1	640	3	3	0	0	NA	NA	NA	32	29	170	168	504	115	83	442	5	3	7	0.029	0.018	0.014
.	19.01.16-00.15.26-1-42741	347	31	31	7	0	3	712	29	29	0	0	NA	NA	NA	110	102	186	187	542	132	100	480	48	38	45	0.258	0.203	0.083
.	19.01.16-00.15.27-1-42742	58	3	3	0	0	0	636	2	2	0	0	NA	NA	NA	23	22	167	166	502	113	80	443	2	0	5	0.012	0	0.01
.	19.01.16-00.15.34-1-42758	214	11	11	4	0	3	677	10	10	0	0	NA	NA	NA	74	59	172	173	527	122	85	470	2	11	19	0.012	0.064	0.036
.	19.01.16-00.15.36-1-42759	64	2	2	2	0	2	638	1	1	0	0	NA	NA	NA	24	20	167	166	500	115	80	443	0	6	2	0	0.036	0.004
.	19.01.16-00.15.36-1-42760	149	16	16	4	0	4	667	14	14	0	0	NA	NA	NA	51	53	178	174	514	122	88	457	10	35	19	0.056	0.201	0.037
.	19.01.16-00.15.37-1-42761	30	1	1	0	0	0	0	0	0	0	0	NA	NA	NA	8	7	164	163	493	0	0	0	0	0	0	0	0	0
.	19.01.16-00.15.38-1-42762	117	5	5	0	0	0	648	4	4	0	0	NA	NA	NA	38	33	169	169	508	115	86	447	14	1	10	0.083	0.006	0.02
.	19.01.16-00.15.39-1-42763	126	6	6	0	0	0	662	5	5	0	0	NA	NA	NA	49	49	174	170	518	119	85	458	1	2	15	0.006	0.012	0.029
.	19.01.16-00.15.43-1-42764	66	4	4	2	0	2	642	3	3	0	0	NA	NA	NA	25	24	166	167	504	115	82	445	4	5	3	0.024	0.03	0.006
.	19.01.16-00.15.43-1-42765	208	21	21	7	0	6	681	20	20	0	0	NA	NA	NA	65	68	180	178	523	123	94	464	38	35	27	0.211	0.197	0.052
.	19.01.16-00.15.52-1-42776	92	6	6	0	0	0	652	5	5	0	0	NA	NA	NA	29	32	166	171	508	117	84	451	8	4	9	0.048	0.023	0.018
.	19.01.16-00.15.56-1-42781	35	1	1	1	0	1	0	0	0	0	0	NA	NA	NA	13	10	166	165	492	0	0	0	0	0	1	0	0	0.002
.	19.01.16-00.15.59-1-42783	29	1	1	0	0	0	0	0	0	0	0	NA	NA	NA	6	4	164	164	489	0	0	0	0	0	1	0	0	0.002
.	19.01.16-00.15.59-1-42784	93	3	3	0	0	0	644	1	1	0	0	NA	NA	NA	29	32	170	170	505	116	85	443	0	2	3	0	0.012	0.006
.	19.01.16-00.16.00-1-42785	91	4	4	1	0	1	653	3	3	0	0	NA	NA	NA	32	36	173	170	506	119	86	448	7	8	0	0.04	0.047	0
.	19.01.16-00.16.00-1-42786	205	26	26	7	0	5	689	22	22	0	0	NA	NA	NA	56	74	179	176	532	125	89	475	48	63	12	0.268	0.358	0.023
.	19.01.16-00.16.00-1-42787	91	8	8	1	0	1	642	6	6	0	0	NA	NA	NA	35	28	169	166	506	115	81	446	1	1	17	0.006	0.006	0.034
.	19.01.16-00.16.07-1-42792	62	2	2	1	0	1	640	1	1	0	0	NA	NA	NA	22	28	168	167	506	114	82	444	3	0	2	0.018	0	0.004
.	19.01.16-00.16.14-1-42793	68	3	3	1	0	1	627	2	2	0	0	NA	NA	NA	38	26	167	170	502	113	82	432	0	5	4	0	0.029	0.008
.	19.01.16-00.16.16-1-42794	152	14	14	5	0	3	657	13	13	0	0	NA	NA	NA	41	47	173	173	514	116	88	453	38	37	6	0.22	0.214	0.012
.	19.01.16-00.16.20-1-42796	89	4	4	4	0	4	654	3	3	0	0	NA	NA	NA	32	37	169	170	511	115	83	456	3	0	4	0.018	0	0.008
.	19.01.16-00.16.20-1-42797	35	1	1	1	0	1	0	0	0	0	0	NA	NA	NA	11	12	164	165	496	0	0	0	0	0	0	0	0	0
.	19.01.16-00.16.21-1-42800	174	17	17	1	0	1	672	16	16	0	0	NA	NA	NA	57	61	178	174	522	124	88	460	25	24	25	0.14	0.138	0.048
.	19.01.16-00.16.23-1-42801	34	1	1	0	0	0	0	0	0	0	0	NA	NA	NA	6	14	164	165	498	0	0	0	0	0	2	0	0	0.004
.	19.01.16-00.16.24-1-42806	185	24	24	4	0	4	659	19	19	0	0	NA	NA	NA	65	50	172	171	520	118	82	459	27	13	29	0.157	0.076	0.056
.	19.01.16-00.16.25-1-42807	63	4	4	3	0	3	632	3	3	0	0	NA	NA	NA	33	19	167	166	499	113	82	437	4	5	1	0.024	0.03	0.002
.	19.01.16-00.16.27-1-42808	64	4	4	0	0	0	549	3	3	0	0	NA	NA	NA	17	14	164	166	497	97	70	382	0	1	4	0	0.006	0.008
.	19.01.16-00.16.29-1-42824	208	13	13	3	0	3	684	9	9	0	0	NA	NA	NA	62	72	178	171	536	124	86	474	15	41	5	0.084	0.24	0.009
.	19.01.16-00.16.36-1-42825	207	24	24	7	0	3	673	19	19	0	0	NA	NA	NA	46	57	173	175	522	121	90	462	42	30	26	0.243	0.171	0.05
.	19.01.16-00.16.41-1-42827	87	3	3	2	0	1	652	1	1	0	0	NA	NA	NA	25	35	169	170	509	117	82	453	0	5	4	0	0.029	0.008
.	19.01.16-00.16.44-1-42828	146	12	12	4	0	3	644	11	11	0	0	NA	NA	NA	55	36	169	172	508	115	88	441	5	21	14	0.03	0.122	0.028
.	19.01.16-00.16.48-1-42835	63	4	4	0	0	0	638	3	3	0	0	NA	NA	NA	21	17	167	165	498	113	82	443	6	2	0	0.036	0.012	0
.	19.01.16-00.16.50-1-42838	33	1	1	0	0	0	0	0	0	0	0	NA	NA	NA	8	7	164	164	492	0	0	0	0	0	1	0	0	0.002
.	19.01.16-00.16.52-1-42841	64	2	2	0	0	0	200	0	0	0	0	NA	NA	NA	19	20	165	164	504	36	23	141	3	0	0	0.018	0	0
.	19.01.16-00.16.58-1-42847	120	11	11	2	0	2	655	9	9	0	0	NA	NA	NA	45	42	176	169	510	119	82	454	20	6	5	0.114	0.036	0.01
.	19.01.16-00.16.58-1-42848	89	4	4	3	0	3	650	3	3	0	0	NA	NA	NA	44	39	173	173	506	116	86	448	2	2	2	0.012	0.012	0.004
.	19.01.16-00.16.59-1-42849	242	29	29	5	0	5	681	28	28	0	0	NA	NA	NA	93	67	177	176	527	124	92	465	10	56	27	0.056	0.318	0.051
.	19.01.16-00.17.01-1-42850	177	9	9	3	0	3	661	8	8	0	0	NA	NA	NA	51	44	173	175	509	117	90	454	11	15	7	0.064	0.086	0.014
.	19.01.16-00.17.04-1-42854	88	4	4	0	0	0	643	2	2	0	0	NA	NA	NA	25	30	170	168	505	116	83	444	1	6	0	0.006	0.036	0
.	19.01.16-00.17.07-1-42856	65	3	3	0	0	0	644	2	2	0	0	NA	NA	NA	19	22	167	172	496	117	85	442	0	3	4	0	0.017	0.008
.	19.01.16-00.17.08-1-42861	65	3	3	0	0	0	640	2	2	0	0	NA	NA	NA	21	22	165	168	502	113	83	444	0	9	1	0	0.054	0.002
.	19.01.16-00.17.15-1-42865	91	5	5	1	0	1	641	4	4	0	0	NA	NA	NA	29	26	167	171	501	113	84	444	2	3	12	0.012	0.018	0.024
.	19.01.16-00.17.18-1-42866	34	1	1	0	0	0	0	0	0	0	0	NA	NA	NA	5	13	165	165	496	0	0	0	1	0	0	0.006	0	0
.	19.01.16-00.17.19-1-42867	85	4	4	0	0	0	640	3	3	0	0	NA	NA	NA	14	19	167	165	500	114	81	445	0	3	3	0	0.018	0.006
.	19.01.16-00.17.20-1-42868	161	5	5	1	0	1	650	4	4	0	0	NA	NA	NA	52	37	171	172	507	119	86	445	5	0	10	0.029	0	0.02
.	19.01.16-00.17.23-1-42869	88	4	4	0	0	0	643	3	3	0	0	NA	NA	NA	29	27	167	169	504	117	85	441	7	0	5	0.042	0	0.01
.	19.01.16-00.17.23-1-42870	59	2	2	0	0	0	638	1	1	0	0	NA	NA	NA	19	17	166	167	497	114	82	442	2	1	0	0.012	0.006	0
.	19.01.16-00.17.24-1-42871	305	58	58	20	0	12	704	55	55	0	0	NA	NA	NA	76	91	187	180	537	132	94	478	65	125	61	0.348	0.694	0.114
.	19.01.16-00.17.25-1-42872	147	15	15	4	0	4	660	14	14	0	0	NA	NA	NA	54	47	170	172	518	116	88	456	19	22	26	0.112	0.128	0.05
.	19.01.16-00.17.34-1-42889	95	3	3	0	0	0	629	2	2	0	0	NA	NA	NA	35	19	166	166	500	113	85	431	2	0	2	0.012	0	0.004
.	19.01.16-00.17.37-1-42890	151	14	14	6	0	2	669	13	13	0	0	NA	NA	NA	44	53	173	172	521	120	86	463	16	9	25	0.092	0.052	0.048
.	19.01.16-00.17.37-1-42891	205	12	12	3	0	3	691	9	9	0	0	NA	NA	NA	62	74	181	178	528	126	94	471	8	13	23	0.044	0.073	0.044
.	19.01.16-00.17.39-1-42892	177	14	14	3	0	3	660	13	13	0	0	NA	NA	NA	38	45	172	169	517	119	83	458	13	9	18	0.076	0.053	0.035
.	19.01.16-00.17.41-1-42893	61	3	3	1	0	1	635	2	2	0	0	NA	NA	NA	29	26	165	171	503	111	84	440	13	0	1	0.079	0	0.002
.	19.01.16-00.17.48-1-42899	124	7	7	1	0	1	659	6	6	0	0	NA	NA	NA	32	43	172	171	513	119	84	456	8	3	8	0.047	0.018	0.016
.	19.01.16-00.17.51-1-42904	91	8	8	1	0	1	644	7	7	0	0	NA	NA	NA	31	25	168	168	502	114	84	446	8	9	6	0.048	0.054	0.012
.	19.01.16-00.17.56-1-42911	66	2	2	0	0	0	647	1	1	0	0	NA	NA	NA	17	25	167	166	505	117	80	450	0	3	2	0	0.018	0.004
.	19.01.16-00.17.57-1-42912	35	1	1	1	0	1	0	0	0	0	0	NA	NA	NA	13	8	164	167	490	0	0	0	0	0	1	0	0	0.002
.	19.01.16-00.17.59-1-42914	62	3	3	1	0	1	635	1	1	0	0	NA	NA	NA	19	15	166	165	497	115	82	438	9	0	4	0.054	0	0.008
.	19.01.16-00.18.05-1-42918	68	2	2	2	0	1	637	1	1	0	0	NA	NA	NA	24	19	166	166	500	115	82	440	4	0	3	0.024	0	0.006
.	19.01.16-00.18.09-1-42920	57	2	2	1	0	1	151	1	1	0	0	NA	NA	NA	18	13	166	163	497	29	17	105	1	0	0	0.006	0	0
.	19.01.16-00.18.09-1-42921	124	9	9	3	0	2	656	7	7	0	0	NA	NA	NA	42	41	170	172	512	120	88	448	13	2	15	0.076	0.012	0.029
.	19.01.16-00.18.10-1-42922	63	3	3	2	0	2	640	2	2	0	0	NA	NA	NA	25	27	172	168	500	121	84	435	0	0	5	0	0	0.01
.	19.01.16-00.18.11-1-42923	147	11	11	2	0	2	636	10	10	0	0	NA	NA	NA	65	31	167	165	512	112	79	445	15	14	5	0.09	0.085	0.01
.	19.01.16-00.18.11-1-42924	93	4	4	1	0	1	643	3	3	0	0	NA	NA	NA	20	24	170	167	500	118	82	443	4	0	6	0.024	0	0.012
.	19.01.16-00.18.17-1-42925	33	1	1	1	0	1	0	0	0	0	0	NA	NA	NA	10	10	164	165	494	0	0	0	0	0	2	0	0	0.004
.	19.01.16-00.18.17-1-42926	66	3	3	1	0	1	638	1	1	0	0	NA	NA	NA	27	26	167	171	501	114	82	442	0	2	4	0	0.012	0.008
.	19.01.16-00.18.19-1-42927	110	7	7	2	0	1	658	5	5	0	0	NA	NA	NA	29	41	169	167	518	116	81	461	6	9	1	0.036	0.054	0.002
.	19.01.16-00.18.19-1-42928	178	13	13	2	0	0	676	12	12	0	0	NA	NA	NA	39	60	175	174	524	121	87	468	13	20	17	0.074	0.115	0.032
.	19.01.16-00.18.26-1-42933	156	7	7	0	0	0	669	6	6	0	0	NA	NA	NA	57	57	169	176	525	114	91	464	8	17	5	0.047	0.097	0.01
.	19.01.16-00.18.28-1-42949	125	5	5	0	0	0	662	4	4	0	0	NA	NA	NA	47	46	172	175	512	116	92	454	6	0	12	0.035	0	0.023
.	19.01.16-00.18.32-1-42950	89	9	9	2	0	2	644	7	7	0	0	NA	NA	NA	18	28	172	168	501	118	85	441	0	5	12	0	0.03	0.024
.	19.01.16-00.18.33-1-42951	89	5	5	2	0	2	646	4	4	0	0	NA	NA	NA	29	33	165	172	509	112	86	448	0	0	17	0	0	0.033
.	19.01.16-00.18.34-1-42952	120	8	8	3	0	2	649	5	5	0	0	NA	NA	NA	49	38	173	171	507	118	89	442	16	1	2	0.092	0.006	0.004
.	19.01.16-00.18.41-1-42953	100	5	5	2	0	2	644	3	3	0	0	NA	NA	NA	36	29	169	168	505	116	84	444	8	8	3	0.047	0.048	0.006
.	19.01.16-00.18.48-1-42962	127	7	7	2	0	2	651	6	6	0	0	NA	NA	NA	31	34	172	168	507	118	85	448	19	3	3	0.11	0.018	0.006
.	19.01.16-00.18.49-1-42964	119	4	4	2	0	1	650	3	3	0	0	NA	NA	NA	48	34	176	166	505	124	80	446	8	2	4	0.045	0.012	0.008
.	19.01.16-00.18.50-1-42965	56	2	2	0	0	0	0	1	1	0	0	NA	NA	NA	15	13	164	164	498	0	0	0	1	0	0	0.006	0	0
.	19.01.16-00.18.50-1-42966	38	1	1	0	0	0	0	0	0	0	0	NA	NA	NA	10	15	166	165	497	0	0	0	0	0	0	0	0	0
.	19.01.16-00.18.51-1-42968	65	2	2	0	0	0	499	1	1	0	0	NA	NA	NA	18	18	167	165	499	89	62	348	0	0	4	0	0	0.008
.	19.01.16-00.18.53-1-42971	67	3	3	2	0	2	639	2	2	0	0	NA	NA	NA	34	28	169	166	506	116	79	444	0	0	12	0	0	0.024
.	19.01.16-00.18.54-1-42973	36	1	1	0	0	0	0	0	0	0	0	NA	NA	NA	9	13	164	167	495	0	0	0	0	3	0	0	0.018	0
.	19.01.16-00.18.54-1-42974	58	2	2	0	0	0	195	1	1	0	0	NA	NA	NA	21	11	164	167	493	44	25	126	3	0	0	0.018	0	0
.	19.01.16-00.18.56-1-42977	63	2	2	1	0	1	299	1	1	0	0	NA	NA	NA	23	27	169	169	502	54	39	206	0	5	4	0	0.03	0.008
.	19.01.16-00.18.57-1-42979	122	11	11	5	0	4	646	8	8	0	0	NA	NA	NA	35	32	167	167	511	114	82	450	6	16	24	0.036	0.096	0.047
.	19.01.16-00.18.59-1-42980	34	1	1	0	0	0	0	0	0	0	0	NA	NA	NA	10	6	165	166	488	0	0	0	0	0	1	0	0	0.002
.	19.01.16-00.19.02-1-42982	121	15	15	4	0	4	641	14	14	0	0	NA	NA	NA	39	30	165	170	508	112	85	444	34	26	7	0.206	0.153	0.014
.	19.01.16-00.19.04-1-42986	180	12	12	4	0	4	658	11	11	0	0	NA	NA	NA	49	47	173	175	512	118	87	453	11	13	23	0.064	0.074	0.045
.	19.01.16-00.19.05-1-42987	95	4	4	2	0	1	645	2	2	0	0	NA	NA	NA	29	30	169	174	500	116	88	441	0	16	2	0	0.092	0.004
.	19.01.16-00.19.08-1-42988	122	6	6	1	0	1	650	5	5	0	0	NA	NA	NA	35	36	170	171	508	117	87	446	9	4	5	0.053	0.023	0.01
.	19.01.16-00.19.08-1-42989	29	1	1	0	0	0	0	0	0	0	0	NA	NA	NA	6	7	165	165	490	0	0	0	0	0	2	0	0	0.004
.	19.01.16-00.19.09-1-42995	63	4	4	0	0	0	639	2	2	0	0	NA	NA	NA	21	22	167	169	499	116	83	440	0	7	11	0	0.041	0.022
.	19.01.16-00.19.09-1-42996	63	6	6	2	0	2	647	5	5	0	0	NA	NA	NA	19	26	169	172	498	117	86	444	4	0	13	0.024	0	0.026
.	19.01.16-00.19.10-1-42997	146	28	28	10	0	7	658	24	24	0	0	NA	NA	NA	46	44	172	172	513	118	86	454	36	23	30	0.209	0.134	0.058
.	19.01.16-00.19.22-1-43001	32	1	1	0	0	0	0	0	0	0	0	NA	NA	NA	9	8	165	164	492	0	0	0	0	0	0	0	0	0
.	19.01.16-00.19.24-1-43002	98	8	8	5	0	3	648	6	6	0	0	NA	NA	NA	37	35	168	166	514	117	82	449	5	0	21	0.03	0	0.041
.	19.01.16-00.19.27-1-43003	60	3	3	1	0	1	643	2	2	0	0	NA	NA	NA	27	25	167	167	504	116	81	446	1	8	0	0.006	0.048	0
.	19.01.16-00.19.27-1-43004	64	4	4	2	0	2	644	3	3	0	0	NA	NA	NA	29	29	168	172	502	116	87	441	6	0	7	0.036	0	0.014
.	19.01.16-00.19.27-1-43005	60	2	2	0	0	0	635	1	1	0	0	NA	NA	NA	34	25	169	171	498	116	84	435	0	0	5	0	0	0.01
.	19.01.16-00.19.28-1-43021	58	2	2	2	0	2	100	1	1	0	0	NA	NA	NA	13	10	164	164	495	18	11	71	0	0	4	0	0	0.008
.	19.01.16-00.19.33-1-43022	40	1	1	0	0	0	0	0	0	0	0	NA	NA	NA	6	15	167	167	494	0	0	0	0	0	0	0	0	0
.	19.01.16-00.19.36-1-43023	63	3	3	1	0	1	631	1	1	0	0	NA	NA	NA	24	15	165	163	500	114	80	437	8	0	0	0.048	0	0
.	19.01.16-00.19.36-1-43024	66	3	3	1	0	1	639	1	1	0	0	NA	NA	NA	29	25	164	167	507	115	81	443	3	0	9	0.018	0	0.018
.	19.01.16-00.19.37-1-43025	176	19	19	4	0	4	670	16	16	0	0	NA	NA	NA	47	56	174	173	522	120	86	464	19	28	26	0.109	0.162	0.05
.	19.01.16-00.19.41-1-43026	119	8	8	2	0	2	637	7	7	0	0	NA	NA	NA	37	27	169	168	503	114	82	441	15	15	0	0.089	0.089	0
.	19.01.16-00.19.44-1-43030	29	1	1	1	0	1	0	0	0	0	0	NA	NA	NA	8	11	165	164	495	0	0	0	4	0	0	0.024	0	0
.	19.01.16-00.19.44-1-43031	68	4	4	2	0	2	631	3	3	0	0	NA	NA	NA	28	15	166	169	493	113	82	436	8	5	4	0.048	0.03	0.008
.	19.01.16-00.19.45-1-43032	59	2	2	0	0	0	635	1	1	0	0	NA	NA	NA	28	22	166	169	500	113	82	440	0	0	4	0	0	0.008
.	19.01.16-00.19.47-1-43034	61	2	2	0	0	0	642	1	1	0	0	NA	NA	NA	27	26	169	165	505	117	79	446	0	2	3	0	0.012	0.006
.	19.01.16-00.19.51-1-43040	206	21	21	10	0	8	683	17	17	0	0	NA	NA	NA	39	60	173	172	528	120	87	476	24	12	38	0.139	0.07	0.072
.	19.01.16-00.19.52-1-43042	32	1	1	0	0	0	0	0	0	0	0	NA	NA	NA	8	4	163	166	488	0	0	0	0	0	0	0	0	0
.	19.01.16-00.19.53-1-43044	63	2	2	0	0	0	445	1	1	0	0	NA	NA	NA	17	12	166	167	492	76	60	309	0	3	0	0	0.018	0
.	19.01.16-00.19.54-1-43046	234	21	21	7	0	4	672	19	19	0	0	NA	NA	NA	77	58	173	178	520	121	93	458	21	22	39	0.121	0.124	0.075
.	19.01.16-00.19.59-1-43050	32	1	1	0	0	0	0	0	0	0	0	NA	NA	NA	9	10	168	163	492	0	0	0	0	0	2	0	0	0.004
.	19.01.16-00.20.01-1-43052	62	2	2	0	0	0	501	1	1	0	0	NA	NA	NA	16	11	167	165	492	91	61	349	4	0	0	0.024	0	0
.	19.01.16-00.20.01-1-43057	93	5	5	3	0	3	647	4	4	0	0	NA	NA	NA	27	32	172	168	505	116	83	448	8	5	4	0.047	0.03	0.008
.	19.01.16-00.20.02-1-43059	113	7	7	1	0	0	644	5	5	0	0	NA	NA	NA	35	23	171	167	498	118	85	441	1	5	13	0.006	0.03	0.026
.	19.01.16-00.20.02-1-43060	144	7	7	1	0	1	665	6	6	0	0	NA	NA	NA	43	45	172	174	512	119	88	458	22	4	12	0.128	0.023	0.023
.	19.01.16-00.20.06-1-43064	89	10	10	2	0	2	642	8	8	0	0	NA	NA	NA	26	25	170	166	502	119	83	440	1	6	27	0.006	0.036	0.054
.	19.01.16-00.20.13-1-43065	95	4	4	1	0	1	658	3	3	0	0	NA	NA	NA	23	41	173	169	512	121	84	453	1	3	3	0.006	0.018	0.006
.	19.01.16-00.20.15-1-43066	129	12	12	2	0	1	661	10	10	0	0	NA	NA	NA	40	41	175	170	509	123	86	452	10	26	9	0.057	0.153	0.018
.	19.01.16-00.20.29-1-43083	87	5	5	1	0	1	639	4	4	0	0	NA	NA	NA	19	22	168	166	501	116	81	442	7	5	6	0.042	0.03	0.012
.	19.01.16-00.20.29-1-43084	187	13	13	2	0	2	665	10	10	0	0	NA	NA	NA	58	50	170	175	518	117	89	459	7	8	20	0.041	0.046	0.039
.	19.01.16-00.20.32-1-43085	37	1	1	1	0	1	0	0	0	0	0	NA	NA	NA	10	12	165	167	493	0	0	0	0	0	0	0	0	0
.	19.01.16-00.20.35-1-43086	61	2	2	0	0	0	101	1	1	0	0	NA	NA	NA	20	21	167	168	499	16	14	71	0	0	2	0	0	0.004
.	19.01.16-00.20.36-1-43087	34	1	1	0	0	0	0	0	0	0	0	NA	NA	NA	4	8	165	163	493	0	0	0	0	0	2	0	0	0.004
.	19.01.16-00.20.39-1-43088	126	7	7	1	0	1	647	5	5	0	0	NA	NA	NA	52	35	167	173	508	114	86	447	19	6	13	0.114	0.035	0.026
.	19.01.16-00.20.39-1-43089	243	8	8	1	0	1	672	5	5	0	0	NA	NA	NA	83	62	169	178	528	114	92	466	0	21	9	0	0.118	0.017
.	19.01.16-00.20.40-1-43090	120	6	6	2	0	2	653	5	5	0	0	NA	NA	NA	44	47	174	176	510	119	88	446	0	8	8	0	0.045	0.016
.	19.01.16-00.20.42-1-43091	119	6	6	2	0	2	651	4	4	0	0	NA	NA	NA	41	43	170	170	516	114	83	454	1	6	14	0.006	0.035	0.027
.	19.01.16-00.20.44-1-43092	89	7	7	1	0	1	643	6	6	0	0	NA	NA	NA	31	31	169	170	505	118	83	442	2	14	4	0.012	0.082	0.008
.	19.01.16-00.20.47-1-43098	62	2	2	0	0	0	150	1	1	0	0	NA	NA	NA	15	13	167	163	496	25	21	104	4	0	0	0.024	0	0
.	19.01.16-00.20.48-1-43099	92	3	3	1	0	1	644	2	2	0	0	NA	NA	NA	27	30	167	174	502	114	86	444	5	1	2	0.03	0.006	0.004
.	19.01.16-00.20.56-1-43110	91	5	5	2	0	1	650	4	4	0	0	NA	NA	NA	25	38	170	168	513	114	82	454	6	1	6	0.035	0.006	0.012
.	19.01.16-00.20.58-1-43111	65	5	5	1	0	1	642	3	3	0	0	NA	NA	NA	25	22	170	164	501	116	81	445	14	7	3	0.082	0.043	0.006
.	19.01.16-00.20.59-1-43112	33	1	1	0	0	0	0	0	0	0	0	NA	NA	NA	10	5	165	163	490	0	0	0	0	0	0	0	0	0
.	19.01.16-00.21.02-1-43114	140	12	12	5	0	4	659	10	10	0	0	NA	NA	NA	35	45	172	171	515	114	85	460	13	18	5	0.076	0.105	0.01
.	19.01.16-00.21.03-1-43116	35	1	1	0	0	0	0	0	0	0	0	NA	NA	NA	9	7	164	164	492	0	0	0	0	0	3	0	0	0.006
.	19.01.16-00.21.06-1-43119	38	1	1	0	0	0	0	0	0	0	0	NA	NA	NA	12	6	163	165	491	0	0	0	0	0	0	0	0	0
.	19.01.16-00.21.07-1-43120	202	22	22	3	0	2	699	19	19	0	0	NA	NA	NA	66	83	182	179	535	129	94	476	37	29	35	0.203	0.162	0.065
.	19.01.16-00.21.07-1-43121	87	6	6	1	0	1	653	5	5	0	0	NA	NA	NA	25	34	168	168	511	115	84	454	9	0	12	0.054	0	0.023
.	19.01.16-00.21.07-1-43122	90	3	3	0	0	0	650	2	2	0	0	NA	NA	NA	28	35	169	172	507	113	87	450	7	0	6	0.041	0	0.012
.	19.01.16-00.21.09-1-43123	204	17	17	5	0	3	666	15	15	0	0	NA	NA	NA	72	62	174	176	525	121	86	459	5	34	21	0.029	0.193	0.04
.	19.01.16-00.21.09-1-43124	121	5	5	1	0	1	666	4	4	0	0	NA	NA	NA	43	50	172	172	519	117	86	463	6	11	5	0.035	0.064	0.01
.	19.01.16-00.21.14-1-43129	34	1	1	0	0	0	0	0	0	0	0	NA	NA	NA	6	8	163	165	493	0	0	0	0	1	0	0	0.006	0
.	19.01.16-00.21.17-1-43134	33	1	1	0	0	0	0	0	0	0	0	NA	NA	NA	7	4	163	163	491	0	0	0	0	0	0	0	0	0
.	19.01.16-00.21.20-1-43135	177	16	16	5	0	3	672	13	13	0	0	NA	NA	NA	56	59	176	177	519	122	91	459	24	34	17	0.136	0.192	0.033
.	19.01.16-00.21.21-1-43136	122	11	11	3	0	3	647	10	10	0	0	NA	NA	NA	45	30	165	172	506	114	85	448	12	13	5	0.073	0.076	0.01
.	19.01.16-00.21.25-1-43137	121	15	15	6	0	4	651	14	14	0	0	NA	NA	NA	41	39	167	170	515	114	85	452	7	25	19	0.042	0.147	0.037
.	19.01.16-00.21.28-1-43153	210	11	11	4	0	3	682	9	9	0	0	NA	NA	NA	63	68	175	183	523	121	97	464	5	16	12	0.029	0.087	0.023
.	19.01.16-00.21.29-1-43154	34	1	1	0	0	0	0	0	0	0	0	NA	NA	NA	11	12	165	166	494	0	0	0	0	0	0	0	0	0
.	19.01.16-00.21.30-1-43155	229	18	18	2	0	1	673	17	17	0	0	NA	NA	NA	77	60	175	172	526	117	88	468	18	30	18	0.103	0.174	0.034
.	19.01.16-00.21.43-1-43157	94	7	7	3	0	3	639	6	6	0	0	NA	NA	NA	30	26	167	168	504	114	82	443	9	10	0	0.054	0.06	0
.	19.01.16-00.21.49-1-43165	96	6	6	1	0	0	641	5	5	0	0	NA	NA	NA	32	28	167	172	502	114	87	440	18	2	8	0.108	0.012	0.016
.	19.01.16-00.21.49-1-43167	30	1	1	0	0	0	0	0	0	0	0	NA	NA	NA	11	6	163	163	493	0	0	0	0	2	0	0	0.012	0
.	19.01.16-00.21.51-1-43169	120	8	8	3	0	2	642	7	7	0	0	NA	NA	NA	54	31	171	168	505	119	84	439	9	12	16	0.053	0.071	0.032
.	19.01.16-00.21.54-1-43173	28	1	1	1	0	1	0	0	0	0	0	NA	NA	NA	8	6	163	165	491	0	0	0	0	0	0	0	0	0
.	19.01.16-00.21.56-1-43176	96	3	3	0	0	0	652	2	2	0	0	NA	NA	NA	31	39	172	169	511	115	83	454	12	0	0	0.07	0	0
.	19.01.16-00.21.59-1-43178	126	28	28	8	0	7	652	26	26	0	0	NA	NA	NA	44	35	174	171	503	118	88	446	36	20	24	0.207	0.117	0.048
.	19.01.16-00.22.03-1-43181	121	6	6	2	0	1	659	5	5	0	0	NA	NA	NA	43	46	175	174	510	120	86	453	3	13	5	0.017	0.075	0.01
.	19.01.16-00.22.03-1-43182	90	8	8	3	0	2	640	7	7	0	0	NA	NA	NA	34	27	168	168	504	115	83	442	6	0	15	0.036	0	0.03
.	19.01.16-00.22.11-1-43185	123	7	7	1	0	1	662	6	6	0	0	NA	NA	NA	36	43	170	174	512	118	90	454	0	14	11	0	0.08	0.021
.	19.01.16-00.22.12-1-43186	144	18	18	4	0	4	658	15	15	0	0	NA	NA	NA	35	45	173	171	514	121	83	454	11	16	21	0.064	0.094	0.041
.	19.01.16-00.22.12-1-43187	63	3	3	2	0	2	638	2	2	0	0	NA	NA	NA	20	18	166	165	500	115	82	441	0	0	10	0	0	0.02
.	19.01.16-00.22.15-1-43188	87	8	8	1	0	0	646	7	7	0	0	NA	NA	NA	25	25	167	168	503	114	84	448	6	10	6	0.036	0.06	0.012
.	19.01.16-00.22.23-1-43193	34	1	1	0	0	0	0	0	0	0	0	NA	NA	NA	10	6	166	165	488	0	0	0	5	0	0	0.03	0	0
.	19.01.16-00.22.23-1-43194	212	57	57	13	0	9	665	53	53	0	0	NA	NA	NA	80	63	183	177	516	126	92	447	70	65	52	0.383	0.367	0.101
.	19.01.16-00.22.24-1-43195	61	3	3	1	0	1	194	2	2	0	0	NA	NA	NA	26	17	167	165	498	42	30	122	0	1	2	0	0.006	0.004
.	19.01.16-00.22.26-1-43196	93	12	12	2	0	2	655	11	11	0	0	NA	NA	NA	53	44	171	173	513	119	88	448	3	14	4	0.018	0.081	0.008
.	19.01.16-00.22.27-1-43197	95	7	7	2	0	2	637	6	6	0	0	NA	NA	NA	35	22	171	165	499	119	82	436	5	8	10	0.029	0.048	0.02
.	19.01.16-00.22.34-1-43214	118	4	4	1	0	1	653	3	3	0	0	NA	NA	NA	45	44	174	171	512	120	84	449	2	8	6	0.011	0.047	0.012
.	19.01.16-00.22.34-1-43215	34	1	1	0	0	0	0	0	0	0	0	NA	NA	NA	7	15	165	167	496	0	0	0	0	3	0	0	0.018	0
.	19.01.16-00.22.36-1-43216	66	2	2	0	0	0	652	1	1	0	0	NA	NA	NA	28	32	167	168	510	113	85	454	6	0	0	0.036	0	0
.	19.01.16-00.22.38-1-43217	93	8	8	2	0	1	646	6	6	0	0	NA	NA	NA	36	40	171	172	510	113	86	447	12	5	2	0.07	0.029	0.004
.	19.01.16-00.22.43-1-43218	129	6	6	2	0	1	661	5	5	0	0	NA	NA	NA	26	46	173	177	509	118	88	455	2	5	7	0.012	0.028	0.014
.	19.01.16-00.22.48-1-43225	87	3	3	1	0	1	643	2	2	0	0	NA	NA	NA	26	31	169	169	506	116	85	442	0	8	2	0	0.047	0.004
.	19.01.16-00.22.50-1-43229	94	9	9	1	0	1	648	8	8	0	0	NA	NA	NA	35	34	172	170	505	118	83	447	3	3	19	0.017	0.018	0.038
.	19.01.16-00.22.51-1-43230	114	7	7	2	0	1	650	6	6	0	0	NA	NA	NA	33	32	172	167	506	113	84	453	0	0	18	0	0	0.036
.	19.01.16-00.22.52-1-43232	63	2	2	1	0	1	641	1	1	0	0	NA	NA	NA	20	20	170	167	496	117	85	439	0	0	5	0	0	0.01
.	19.01.16-00.22.54-1-43237	98	6	6	3	0	3	637	5	5	0	0	NA	NA	NA	38	29	165	170	507	110	83	444	0	10	14	0	0.059	0.028
.	19.01.16-00.23.00-1-43240	144	8	8	0	0	0	672	7	7	0	0	NA	NA	NA	41	56	171	171	527	118	84	470	8	9	3	0.047	0.053	0.006
.	19.01.16-00.23.04-1-43244	59	3	3	0	0	0	641	2	2	0	0	NA	NA	NA	20	24	169	165	503	115	79	447	0	5	7	0	0.03	0.014
.	19.01.16-00.23.08-1-43246	94	6	6	3	0	1	650	5	5	0	0	NA	NA	NA	30	34	167	172	508	113	88	449	0	0	17	0	0	0.033
.	19.01.16-00.23.20-1-43254	60	3	3	2	0	2	346	2	2	0	0	NA	NA	NA	24	20	168	165	500	65	47	234	5	2	0	0.03	0.012	0
.	19.01.16-00.23.23-1-43255	33	1	1	0	0	0	0	0	0	0	0	NA	NA	NA	10	12	165	166	494	0	0	0	1	0	0	0.006	0	0
.	19.01.16-00.23.24-1-43256	36	1	1	0	0	0	0	0	0	0	0	NA	NA	NA	7	11	166	163	495	0	0	0	0	0	1	0	0	0.002
.	19.01.16-00.23.25-1-43257	297	41	41	8	0	7	686	39	39	0	0	NA	NA	NA	58	72	171	178	536	117	89	480	63	57	29	0.368	0.32	0.054
.	19.01.16-00.23.26-1-43258	37	1	1	0	0	0	0	0	0	0	0	NA	NA	NA	11	8	164	167	490	0	0	0	0	0	0	0	0	0
.	19.01.16-00.23.27-1-43259	95	4	4	2	0	2	653	3	3	0	0	NA	NA	NA	26	40	168	171	514	113	85	455	2	0	7	0.012	0	0.014
.	19.01.16-00.23.27-1-43275	122	11	11	3	0	2	656	10	10	0	0	NA	NA	NA	35	40	172	171	510	115	88	453	17	13	5	0.099	0.076	0.01
.	19.01.16-00.23.30-1-43276	93	7	7	1	0	1	633	6	6	0	0	NA	NA	NA	26	15	166	166	496	112	83	438	2	4	13	0.012	0.024	0.026
.	19.01.16-00.23.34-1-43277	86	3	3	0	0	0	660	2	2	0	0	NA	NA	NA	30	36	169	167	513	117	85	458	9	0	2	0.053	0	0.004
.	19.01.16-00.23.36-1-43278	34	1	1	0	0	0	0	0	0	0	0	NA	NA	NA	11	11	167	166	491	0	0	0	0	0	0	0	0	0
.	19.01.16-00.23.39-1-43279	33	1	1	1	0	1	0	0	0	0	0	NA	NA	NA	5	7	164	164	492	0	0	0	0	0	4	0	0	0.008
.	19.01.16-00.23.39-1-43280	118	4	4	0	0	0	646	3	3	0	0	NA	NA	NA	39	36	170	169	510	115	82	449	1	0	6	0.006	0	0.012
.	19.01.16-00.23.42-1-43281	39	1	1	0	0	0	0	0	0	0	0	NA	NA	NA	11	8	164	167	490	0	0	0	0	0	1	0	0	0.002
.	19.01.16-00.23.52-1-43293	89	8	8	2	0	2	632	7	7	0	0	NA	NA	NA	40	23	167	167	502	112	81	439	7	10	12	0.042	0.06	0.024
.	19.01.16-00.23.52-1-43294	116	11	11	1	0	1	655	9	9	0	0	NA	NA	NA	29	37	170	169	511	117	86	452	13	15	7	0.076	0.089	0.014
.	19.01.16-00.23.54-1-43296	145	28	28	7	0	2	665	24	24	0	0	NA	NA	NA	37	42	175	169	511	122	88	455	24	31	38	0.137	0.183	0.074
.	19.01.16-00.23.55-1-43298	35	1	1	1	0	1	0	0	0	0	0	NA	NA	NA	9	9	166	165	491	0	0	0	0	1	0	0	0.006	0
.	19.01.16-00.23.57-1-43302	89	5	5	0	0	0	633	4	4	0	0	NA	NA	NA	29	21	165	171	498	112	86	435	0	8	3	0	0.047	0.006
.	19.01.16-00.23.57-1-43303	176	22	22	8	0	6	676	20	20	0	0	NA	NA	NA	65	69	173	183	526	118	95	463	37	32	18	0.214	0.175	0.034
.	19.01.16-00.23.58-1-43304	60	2	2	1	0	1	398	1	1	0	0	NA	NA	NA	21	15	167	167	494	73	57	268	0	1	6	0	0.006	0.012
.	19.01.16-00.24.01-1-43305	33	1	1	0	0	0	0	0	0	0	0	NA	NA	NA	5	5	163	164	491	0	0	0	0	2	0	0	0.012	0
.	19.01.16-00.24.03-1-43308	151	9	9	1	0	1	661	8	8	0	0	NA	NA	NA	33	44	172	171	514	118	87	456	0	14	11	0	0.082	0.021
.	19.01.16-00.24.11-1-43312	33	1	1	0	0	0	0	0	0	0	0	NA	NA	NA	9	11	164	164	496	0	0	0	0	0	0	0	0	0
.	19.01.16-00.24.13-1-43313	125	6	6	0	0	0	655	5	5	0	0	NA	NA	NA	38	37	169	169	512	117	84	454	12	3	4	0.071	0.018	0.008
.	19.01.16-00.24.14-1-43314	152	15	15	1	0	1	656	14	14	0	0	NA	NA	NA	48	41	169	173	512	114	87	455	23	27	20	0.136	0.156	0.039
.	19.01.16-00.24.14-1-43315	127	9	9	2	0	2	660	8	8	0	0	NA	NA	NA	42	43	168	172	516	114	87	459	9	24	17	0.054	0.14	0.033
.	19.01.16-00.24.18-1-43316	124	4	4	0	0	0	651	2	2	0	0	NA	NA	NA	47	38	170	169	512	115	85	451	3	0	9	0.018	0	0.018
.	19.01.16-00.24.30-1-43332	59	2	2	0	0	0	633	1	1	0	0	NA	NA	NA	34	20	165	169	499	111	85	437	0	0	8	0	0	0.016
.	19.01.16-00.24.35-1-43333	123	8	8	1	0	1	650	6	6	0	0	NA	NA	NA	42	31	170	166	508	116	86	448	14	16	0	0.082	0.096	0
.	19.01.16-00.24.35-1-43334	90	8	8	4	0	4	646	6	6	0	0	NA	NA	NA	37	32	166	169	510	114	83	449	5	16	3	0.03	0.095	0.006
.	19.01.16-00.24.36-1-43335	117	4	4	1	0	0	655	3	3	0	0	NA	NA	NA	41	37	172	170	508	119	86	450	6	0	13	0.035	0	0.026
.	19.01.16-00.24.38-1-43336	58	3	3	0	0	0	636	2	2	0	0	NA	NA	NA	30	26	168	166	505	111	82	443	0	2	1	0	0.012	0.002
.	19.01.16-00.24.40-1-43337	31	1	1	0	0	0	0	0	0	0	0	NA	NA	NA	7	5	164	164	490	0	0	0	1	0	0	0.006	0	0
.	19.01.16-00.24.42-1-43338	93	5	5	1	0	0	638	4	4	0	0	NA	NA	NA	22	19	169	167	496	117	85	436	2	5	3	0.012	0.03	0.006
.	19.01.16-00.24.43-1-43339	270	28	28	9	0	8	687	26	26	0	0	NA	NA	NA	75	73	180	179	527	124	93	470	49	51	15	0.272	0.285	0.028
.	19.01.16-00.24.44-1-43340	58	2	2	0	0	0	639	1	1	0	0	NA	NA	NA	30	23	167	169	500	115	81	443	0	0	8	0	0	0.016
.	19.01.16-00.24.46-1-43345	93	4	4	1	0	1	643	2	2	0	0	NA	NA	NA	31	24	170	168	499	116	81	446	2	1	7	0.012	0.006	0.014
.	19.01.16-00.24.53-1-43354	94	3	3	0	0	0	641	2	2	0	0	NA	NA	NA	33	26	169	168	502	114	85	442	0	11	2	0	0.065	0.004
.	19.01.16-00.24.56-1-43356	97	18	18	4	0	2	653	15	15	0	0	NA	NA	NA	31	36	173	170	506	119	84	450	23	16	13	0.133	0.094	0.026
.	19.01.16-00.24.56-1-43358	62	2	2	1	0	1	644	1	1	0	0	NA	NA	NA	25	33	168	171	507	113	86	445	0	0	8	0	0	0.016
.	19.01.16-00.24.58-1-43360	205	13	13	5	0	3	670	11	11	0	0	NA	NA	NA	66	57	174	177	519	116	93	461	20	28	9	0.115	0.158	0.017
.	19.01.16-00.24.59-1-43361	32	1	1	1	0	1	0	0	0	0	0	NA	NA	NA	11	13	165	167	494	0	0	0	0	0	4	0	0	0.008
.	19.01.16-00.25.00-1-43362	119	5	5	2	0	1	662	4	4	0	0	NA	NA	NA	30	41	167	173	514	115	90	457	2	4	9	0.012	0.023	0.018
.	19.01.16-00.25.01-1-43363	242	16	16	2	0	2	683	13	13	0	0	NA	NA	NA	74	65	181	169	528	128	86	469	9	12	26	0.05	0.071	0.049
.	19.01.16-00.25.02-1-43366	62	2	2	0	0	0	398	1	1	0	0	NA	NA	NA	19	25	167	170	501	74	50	274	0	2	3	0	0.012	0.006
.	19.01.16-00.25.10-1-43370	126	21	21	9	0	7	666	19	19	0	0	NA	NA	NA	35	55	179	169	520	125	84	457	24	9	43	0.134	0.053	0.083
.	19.01.16-00.25.11-1-43371	117	6	6	0	0	0	641	3	3	0	0	NA	NA	NA	39	33	168	170	508	113	84	444	7	5	3	0.042	0.029	0.006
.	19.01.16-00.25.16-1-43376	175	16	16	3	0	2	667	12	12	0	0	NA	NA	NA	57	47	176	167	517	123	85	459	4	11	27	0.023	0.066	0.052
.	19.01.16-00.25.20-1-43380	84	3	3	0	0	0	640	2	2	0	0	NA	NA	NA	21	26	168	169	502	117	83	440	0	2	6	0	0.012	0.012
.	19.01.16-00.25.23-1-43382	31	1	1	0	0	0	0	0	0	0	0	NA	NA	NA	12	6	164	163	492	0	0	0	0	0	0	0	0	0
.	19.01.16-00.25.26-1-43383	65	2	2	1	0	1	547	1	1	0	0	NA	NA	NA	24	20	169	167	497	100	74	373	0	4	0	0	0.024	0
.	19.01.16-00.25.27-1-43384	64	3	3	0	0	0	200	2	2	0	0	NA	NA	NA	26	25	167	166	505	34	25	141	0	0	5	0	0	0.01
.	19.01.16-00.25.32-1-43400	91	3	3	2	0	2	646	2	2	0	0	NA	NA	NA	22	29	172	168	502	118	82	446	0	2	3	0	0.012	0.006
.	19.01.16-00.25.32-1-43401	63	4	4	1	0	1	645	3	3	0	0	NA	NA	NA	27	35	170	167	511	113	83	449	1	4	8	0.006	0.024	0.016
.	19.01.16-00.25.34-1-43402	29	1	1	1	0	1	0	0	0	0	0	NA	NA	NA	4	7	165	166	489	0	0	0	4	0	0	0.024	0	0
.	19.01.16-00.25.35-1-43403	32	1	1	0	0	0	0	0	0	0	0	NA	NA	NA	6	15	167	166	495	0	0	0	0	0	2	0	0	0.004
.	19.01.16-00.25.36-1-43404	121	18	18	5	0	2	646	15	15	0	0	NA	NA	NA	52	36	168	173	508	114	88	444	20	14	19	0.119	0.081	0.037
.	19.01.16-00.25.37-1-43405	125	11	11	3	0	2	651	9	9	0	0	NA	NA	NA	52	45	171	170	517	113	82	456	22	21	8	0.129	0.124	0.015
.	19.01.16-00.25.38-1-43406	62	4	4	1	0	1	643	3	3	0	0	NA	NA	NA	20	21	167	166	501	115	81	447	0	0	6	0	0	0.012
.	19.01.16-00.25.39-1-43407	93	3	3	1	0	1	639	2	2	0	0	NA	NA	NA	37	31	167	168	509	113	85	441	3	0	5	0.018	0	0.01
.	19.01.16-00.25.41-1-43408	91	7	7	5	0	2	643	4	4	0	0	NA	NA	NA	33	36	172	173	504	117	86	440	3	7	11	0.017	0.04	0.022
.	19.01.16-00.25.47-1-43414	100	9	9	3	0	2	638	8	8	0	0	NA	NA	NA	46	26	169	166	504	115	82	441	2	9	28	0.012	0.054	0.056
.	19.01.16-00.25.48-1-43415	171	15	15	4	0	2	676	13	13	0	0	NA	NA	NA	64	62	179	174	522	126	91	459	30	25	7	0.168	0.144	0.013
.	19.01.16-00.25.49-1-43418	91	5	5	1	0	1	653	3	3	0	0	NA	NA	NA	23	34	167	166	514	115	84	454	2	1	7	0.012	0.006	0.014
.	19.01.16-00.25.55-1-43425	66	2	2	1	0	0	645	1	1	0	0	NA	NA	NA	21	31	169	169	506	114	84	447	0	4	1	0	0.024	0.002
.	19.01.16-00.25.56-1-43427	33	1	1	0	0	0	0	0	0	0	0	NA	NA	NA	11	4	163	164	490	0	0	0	0	0	1	0	0	0.002
.	19.01.16-00.25.58-1-43429	125	9	9	4	0	3	657	8	8	0	0	NA	NA	NA	48	44	170	173	514	117	87	453	12	9	22	0.071	0.052	0.043
.	19.01.16-00.26.02-1-43431	117	12	12	2	0	2	654	10	10	0	0	NA	NA	NA	41	36	167	170	512	117	83	454	0	25	14	0	0.147	0.027
.	19.01.16-00.26.03-1-43433	121	9	9	2	0	2	655	7	7	0	0	NA	NA	NA	31	39	172	175	505	119	89	447	2	8	10	0.012	0.046	0.02
.	19.01.16-00.26.07-1-43436	115	4	4	1	0	0	646	3	3	0	0	NA	NA	NA	31	34	167	173	507	114	85	447	10	0	6	0.06	0	0.012
.	19.01.16-00.26.09-1-43437	155	17	17	5	0	3	661	15	15	0	0	NA	NA	NA	41	42	168	169	518	118	83	460	22	12	34	0.131	0.071	0.066
.	19.01.16-00.26.10-1-43438	93	5	5	4	0	2	650	3	3	0	0	NA	NA	NA	40	37	170	170	510	115	85	450	0	0	20	0	0	0.039
.	19.01.16-00.26.12-1-43439	85	5	5	1	0	0	655	2	2	0	0	NA	NA	NA	24	35	171	168	509	119	82	454	0	9	5	0	0.054	0.01
.	19.01.16-00.26.20-1-43441	92	8	8	1	0	1	638	7	7	0	0	NA	NA	NA	34	24	165	168	504	109	81	448	1	7	11	0.006	0.042	0.022
.	19.01.16-00.26.22-1-43444	175	15	15	4	0	3	700	14	14	0	0	NA	NA	NA	57	84	177	179	541	123	93	484	22	9	11	0.124	0.05	0.02
.	19.01.16-00.26.24-1-43449	33	1	1	0	0	0	0	0	0	0	0	NA	NA	NA	9	8	166	166	489	0	0	0	0	0	0	0	0	0
.	19.01.16-00.26.25-1-43450	178	23	23	8	0	6	662	19	19	0	0	NA	NA	NA	41	44	176	176	505	124	91	447	24	15	32	0.136	0.085	0.063
.	19.01.16-00.26.26-1-43451	31	1	1	0	0	0	0	0	0	0	0	NA	NA	NA	4	8	164	166	491	0	0	0	1	0	0	0.006	0	0
.	19.01.16-00.26.27-1-43452	63	3	3	1	0	1	638	2	2	0	0	NA	NA	NA	23	26	166	170	503	110	86	442	0	0	9	0	0	0.018
.	19.01.16-00.26.28-1-43468	90	5	5	1	0	1	637	4	4	0	0	NA	NA	NA	23	21	166	169	499	110	85	442	0	3	5	0	0.018	0.01
.	19.01.16-00.26.28-1-43469	130	9	9	5	0	5	658	8	8	0	0	NA	NA	NA	48	41	173	171	510	119	86	453	2	15	13	0.012	0.088	0.025
.	19.01.16-00.26.31-1-43470	149	15	15	1	0	1	658	14	14	0	0	NA	NA	NA	50	43	164	169	523	110	86	462	4	29	17	0.024	0.172	0.033
.	19.01.16-00.26.42-1-43472	89	8	8	2	0	1	652	6	6	0	0	NA	NA	NA	37	37	174	169	507	118	84	450	10	5	8	0.057	0.03	0.016
.	19.01.16-00.26.42-1-43473	60	2	2	0	0	0	198	1	1	0	0	NA	NA	NA	22	20	167	168	498	39	25	134	0	0	3	0	0	0.006
.	19.01.16-00.26.45-1-43477	33	1	1	1	0	1	0	0	0	0	0	NA	NA	NA	13	13	163	165	498	0	0	0	0	0	1	0	0	0.002
.	19.01.16-00.26.47-1-43480	126	6	6	0	0	0	646	5	5	0	0	NA	NA	NA	42	32	167	169	509	113	83	450	0	3	11	0	0.018	0.022
.	19.01.16-00.26.48-1-43482	124	8	8	2	0	2	647	6	6	0	0	NA	NA	NA	45	44	175	173	509	120	86	441	0	3	12	0	0.017	0.024
.	19.01.16-00.26.50-1-43484	121	7	7	2	0	2	650	6	6	0	0	NA	NA	NA	42	39	172	171	509	116	85	449	9	5	11	0.052	0.029	0.022
.	19.01.16-00.26.51-1-43488	87	4	4	0	0	0	643	3	3	0	0	NA	NA	NA	35	27	166	169	505	115	82	446	0	7	10	0	0.041	0.02
.	19.01.16-00.26.55-1-43492	34	1	1	0	0	0	0	0	0	0	0	NA	NA	NA	16	11	165	163	496	0	0	0	0	0	3	0	0	0.006
.	19.01.16-00.26.58-1-43495	117	7	7	1	0	0	664	6	6	0	0	NA	NA	NA	31	44	172	170	515	120	84	460	8	10	9	0.047	0.059	0.017
.	19.01.16-00.27.02-1-43497	32	1	1	0	0	0	0	0	0	0	0	NA	NA	NA	7	6	165	164	490	0	0	0	0	0	1	0	0	0.002
.	19.01.16-00.27.02-1-43498	173	15	15	5	0	3	666	13	13	0	0	NA	NA	NA	62	53	178	176	512	122	90	454	30	9	10	0.169	0.051	0.02
.	19.01.16-00.27.03-1-43500	120	6	6	1	0	1	651	5	5	0	0	NA	NA	NA	41	36	167	172	510	113	88	450	5	9	7	0.03	0.052	0.014
.	19.01.16-00.27.04-1-43502	144	22	22	3	0	3	666	21	21	0	0	NA	NA	NA	33	49	174	177	511	123	91	452	8	15	40	0.046	0.085	0.078
.	19.01.16-00.27.08-1-43504	62	2	2	1	0	1	298	0	0	0	0	NA	NA	NA	12	27	170	165	505	59	38	201	0	0	2	0	0	0.004
.	19.01.16-00.27.11-1-43505	178	11	11	2	0	2	673	9	9	0	0	NA	NA	NA	59	57	174	171	525	121	87	465	10	12	11	0.057	0.07	0.021
.	19.01.16-00.27.13-1-43506	96	6	6	0	0	0	640	5	5	0	0	NA	NA	NA	20	23	165	168	503	112	86	442	1	0	8	0.006	0	0.016
.	19.01.16-00.27.16-1-43511	33	1	1	0	0	0	0	0	0	0	0	NA	NA	NA	13	7	165	164	491	0	0	0	0	0	3	0	0	0.006
.	19.01.16-00.27.17-1-43512	38	1	1	1	0	1	0	0	0	0	0	NA	NA	NA	6	12	165	165	495	0	0	0	0	0	0	0	0	0
.	19.01.16-00.27.19-1-43513	177	9	9	4	0	3	656	8	8	0	0	NA	NA	NA	64	49	172	174	516	119	85	452	3	16	13	0.017	0.092	0.025
.	19.01.16-00.27.20-1-43517	243	23	23	8	0	4	687	21	21	0	0	NA	NA	NA	69	76	179	182	528	127	91	469	21	47	18	0.117	0.258	0.034
.	19.01.16-00.27.21-1-43518	34	1	1	1	0	1	0	0	0	0	0	NA	NA	NA	15	11	165	165	494	0	0	0	0	0	2	0	0	0.004
.	19.01.16-00.27.21-1-43519	119	5	5	2	0	1	666	3	3	0	0	NA	NA	NA	30	47	172	173	515	122	86	458	4	5	7	0.023	0.029	0.014
.	19.01.16-00.27.23-1-43520	179	11	11	3	0	3	676	10	10	0	0	NA	NA	NA	59	60	177	175	521	123	88	465	10	5	11	0.056	0.029	0.021
.	19.01.16-00.27.31-1-43536	38	1	1	0	0	0	0	0	0	0	0	NA	NA	NA	14	13	164	164	498	0	0	0	0	0	0	0	0	0
.	19.01.16-00.27.31-1-43538	32	1	1	0	0	0	0	0	0	0	0	NA	NA	NA	9	9	167	164	491	0	0	0	1	0	0	0.006	0	0
.	19.01.16-00.27.34-1-43539	58	2	2	0	0	0	103	1	1	0	0	NA	NA	NA	16	18	166	164	501	18	9	76	0	6	0	0	0.037	0
.	19.01.16-00.27.34-1-43540	59	4	4	1	0	1	644	3	3	0	0	NA	NA	NA	26	30	167	171	505	114	85	445	5	6	2	0.03	0.035	0.004
.	19.01.16-00.27.36-1-43541	190	9	9	2	0	2	682	7	7	0	0	NA	NA	NA	53	65	176	177	525	125	92	465	0	12	9	0	0.068	0.017
.	19.01.16-00.27.42-1-43542	88	5	5	3	0	2	654	4	4	0	0	NA	NA	NA	25	35	170	166	512	118	82	454	10	1	2	0.059	0.006	0.004
.	19.01.16-00.27.43-1-43543	61	2	2	1	0	1	648	1	1	0	0	NA	NA	NA	19	33	171	167	508	117	82	449	4	0	2	0.023	0	0.004
.	19.01.16-00.27.43-1-43544	125	5	5	0	0	0	643	3	3	0	0	NA	NA	NA	35	31	169	172	503	112	89	442	0	0	18	0	0	0.036
.	19.01.16-00.27.44-1-43545	88	9	9	1	0	1	642	8	8	0	0	NA	NA	NA	25	27	167	169	504	114	83	445	2	7	16	0.012	0.041	0.032
.	19.01.16-00.27.47-1-43551	33	1	1	0	0	0	0	0	0	0	0	NA	NA	NA	6	6	165	165	489	0	0	0	0	0	0	0	0	0
.	19.01.16-00.27.50-1-43554	62	3	3	1	0	0	643	2	2	0	0	NA	NA	NA	25	27	166	170	504	115	81	447	2	5	7	0.012	0.029	0.014
.	19.01.16-00.27.51-1-43557	183	10	10	2	0	2	658	9	9	0	0	NA	NA	NA	53	46	175	174	510	119	91	448	12	21	4	0.069	0.121	0.008
.	19.01.16-00.27.57-1-43565	210	26	26	5	0	2	683	24	24	0	0	NA	NA	NA	53	67	173	177	530	122	87	474	26	31	42	0.15	0.175	0.079
.	19.01.16-00.28.00-1-43566	377	40	40	10	0	10	727	35	35	0	0	NA	NA	NA	107	118	185	188	558	130	102	495	38	37	50	0.205	0.197	0.09
.	19.01.16-00.28.01-1-43568	31	1	1	0	0	0	0	0	0	0	0	NA	NA	NA	5	10	165	166	492	0	0	0	0	0	3	0	0	0.006
.	19.01.16-00.28.03-1-43570	89	5	5	2	0	2	636	4	4	0	0	NA	NA	NA	25	24	172	166	499	117	79	440	5	0	5	0.029	0	0.01
.	19.01.16-00.28.03-1-43571	127	17	17	7	0	5	656	15	15	0	0	NA	NA	NA	40	42	168	174	513	113	86	457	9	23	33	0.054	0.132	0.064
.	19.01.16-00.28.03-1-43572	66	2	2	0	0	0	653	1	1	0	0	NA	NA	NA	26	38	169	171	511	115	84	454	0	9	0	0	0.053	0
.	19.01.16-00.28.06-1-43575	115	8	8	0	0	0	671	7	7	0	0	NA	NA	NA	38	50	175	171	517	120	88	463	6	1	11	0.034	0.006	0.021
.	19.01.16-00.28.10-1-43576	61	2	2	1	0	1	100	1	1	0	0	NA	NA	NA	14	15	167	165	496	20	11	69	1	0	5	0.006	0	0.01
.	19.01.16-00.28.13-1-43577	162	22	22	5	0	5	666	20	20	0	0	NA	NA	NA	46	48	173	174	514	122	88	456	27	16	31	0.156	0.092	0.06
.	19.01.16-00.28.19-1-43578	66	4	4	1	0	1	634	2	2	0	0	NA	NA	NA	30	21	167	169	498	113	85	436	0	0	14	0	0	0.028
.	19.01.16-00.28.20-1-43579	63	3	3	1	0	1	644	2	2	0	0	NA	NA	NA	22	22	169	165	501	115	80	449	0	5	3	0	0.03	0.006
.	19.01.16-00.28.20-1-43584	59	2	2	0	0	0	251	1	1	0	0	NA	NA	NA	19	11	164	165	495	50	29	172	0	3	0	0	0.018	0
.	19.01.16-00.28.26-1-43585	31	1	1	1	0	1	0	0	0	0	0	NA	NA	NA	9	10	164	164	495	0	0	0	0	0	0	0	0	0
.	19.01.16-00.28.28-1-43601	117	9	9	1	0	1	652	7	7	0	0	NA	NA	NA	39	42	171	173	511	117	86	449	5	17	2	0.029	0.098	0.004
.	19.01.16-00.28.29-1-43602	127	10	10	4	0	2	666	9	9	0	0	NA	NA	NA	42	46	171	170	518	121	85	460	5	15	16	0.029	0.088	0.031
.	19.01.16-00.28.35-1-43603	111	7	7	3	0	3	647	4	4	0	0	NA	NA	NA	38	33	170	172	504	118	84	445	10	2	5	0.059	0.012	0.01
.	19.01.16-00.28.36-1-43604	213	12	12	3	0	3	681	10	10	0	0	NA	NA	NA	70	64	180	172	525	128	89	464	13	15	10	0.072	0.087	0.019
.	19.01.16-00.28.38-1-43605	62	2	2	1	0	1	398	1	1	0	0	NA	NA	NA	19	19	168	166	498	68	51	279	0	5	1	0	0.03	0.002
.	19.01.16-00.28.46-1-43610	91	3	3	1	0	1	642	2	2	0	0	NA	NA	NA	32	27	169	166	505	114	82	446	0	6	5	0	0.036	0.01
.	19.01.16-00.28.50-1-43615	153	13	13	5	0	4	667	12	12	0	0	NA	NA	NA	52	53	176	174	516	120	92	455	20	25	11	0.114	0.144	0.021
.	19.01.16-00.28.50-1-43618	56	2	2	0	0	0	638	1	1	0	0	NA	NA	NA	21	25	171	168	499	114	85	439	3	0	2	0.018	0	0.004
.	19.01.16-00.28.51-1-43619	145	12	12	3	0	2	673	10	10	0	0	NA	NA	NA	50	60	176	174	523	122	88	463	10	15	27	0.057	0.086	0.052
.	19.01.16-00.28.52-1-43621	33	1	1	1	0	1	0	0	0	0	0	NA	NA	NA	10	9	165	163	494	0	0	0	0	0	1	0	0	0.002
.	19.01.16-00.28.54-1-43625	35	1	1	0	0	0	0	0	0	0	0	NA	NA	NA	13	8	165	164	492	0	0	0	0	1	0	0	0.006	0
.	19.01.16-00.28.55-1-43626	87	10	10	1	0	1	662	9	9	0	0	NA	NA	NA	28	48	174	183	504	119	96	447	1	15	9	0.006	0.082	0.018
.	19.01.16-00.28.56-1-43628	119	8	8	3	0	2	644	7	7	0	0	NA	NA	NA	53	32	167	170	508	115	84	445	3	12	13	0.018	0.071	0.026
.	19.01.16-00.29.00-1-43630	239	25	25	5	0	3	690	22	22	0	0	NA	NA	NA	94	72	181	179	525	126	96	468	34	39	34	0.188	0.218	0.065
.	19.01.16-00.29.02-1-43632	117	4	4	3	0	2	652	3	3	0	0	NA	NA	NA	29	36	170	172	507	116	88	448	0	0	10	0	0	0.02
.	19.01.16-00.29.02-1-43633	59	2	2	0	0	0	298	1	1	0	0	NA	NA	NA	15	16	166	168	495	55	37	206	0	0	1	0	0	0.002
.	19.01.16-00.29.04-1-43636	96	5	5	1	0	1	642	3	3	0	0	NA	NA	NA	16	23	167	170	499	114	83	445	1	9	0	0.006	0.053	0
.	19.01.16-00.29.13-1-43639	91	9	9	3	0	3	648	5	5	0	0	NA	NA	NA	22	30	172	171	500	118	85	445	13	5	7	0.076	0.029	0.014
.	19.01.16-00.29.17-1-43644	67	4	4	0	0	0	638	3	3	0	0	NA	NA	NA	22	17	166	167	497	114	84	440	0	6	10	0	0.036	0.02
.	19.01.16-00.29.17-1-43645	63	3	3	1	0	1	641	1	1	0	0	NA	NA	NA	26	27	171	168	501	117	82	442	0	0	5	0	0	0.01
.	19.01.16-00.29.19-1-43646	33	1	1	0	0	0	0	0	0	0	0	NA	NA	NA	7	14	168	165	494	0	0	0	0	0	5	0	0	0.01
.	19.01.16-00.29.19-1-43647	238	27	27	9	0	7	688	25	25	0	0	NA	NA	NA	75	77	177	175	538	120	88	480	31	31	28	0.175	0.177	0.052
.	19.01.16-00.29.21-1-43651	65	2	2	0	0	0	600	0	0	0	0	NA	NA	NA	18	25	166	171	501	104	76	420	6	0	3	0.036	0	0.006
.	19.01.16-00.29.22-1-43652	68	2	2	0	0	0	635	1	1	0	0	NA	NA	NA	15	14	165	168	494	113	84	438	0	0	7	0	0	0.014
.	19.01.16-00.29.23-1-43653	122	9	9	1	0	1	655	7	7	0	0	NA	NA	NA	51	39	170	173	509	115	89	451	0	4	14	0	0.023	0.028
.	19.01.16-00.29.33-1-43669	34	1	1	0	0	0	0	0	0	0	0	NA	NA	NA	10	6	167	164	488	0	0	0	0	0	0	0	0	0
.	19.01.16-00.29.34-1-43670	92	6	6	2	0	1	638	4	4	0	0	NA	NA	NA	27	25	170	165	503	117	79	442	1	1	14	0.006	0.006	0.028
.	19.01.16-00.29.36-1-43671	61	2	2	0	0	0	633	1	1	0	0	NA	NA	NA	29	25	164	169	505	111	81	441	3	0	1	0.018	0	0.002
.	19.01.16-00.29.36-1-43672	148	22	22	7	0	6	657	18	18	0	0	NA	NA	NA	42	47	175	170	515	120	85	452	25	33	30	0.143	0.194	0.058
.	19.01.16-00.29.36-1-43673	60	2	2	0	0	0	635	1	1	0	0	NA	NA	NA	16	15	165	166	497	113	82	440	0	0	3	0	0	0.006
.	19.01.16-00.29.37-1-43674	93	4	4	0	0	0	636	3	3	0	0	NA	NA	NA	32	21	170	166	498	116	82	438	0	3	4	0	0.018	0.008
.	19.01.16-00.29.44-1-43675	151	8	8	4	0	2	659	7	7	0	0	NA	NA	NA	35	40	171	169	513	116	84	459	0	26	13	0	0.154	0.025
.	19.01.16-00.29.46-1-43679	89	6	6	0	0	0	647	5	5	0	0	NA	NA	NA	27	35	169	168	511	116	84	447	0	10	9	0	0.06	0.018
.	19.01.16-00.29.50-1-43685	125	11	11	3	0	2	651	10	10	0	0	NA	NA	NA	40	30	168	171	504	117	86	448	6	7	16	0.036	0.041	0.032
.	19.01.16-00.29.50-1-43687	119	8	8	2	0	1	655	5	5	0	0	NA	NA	NA	43	50	175	178	510	118	90	447	2	11	12	0.011	0.062	0.024
.	19.01.16-00.29.51-1-43689	64	5	5	1	0	1	638	4	4	0	0	NA	NA	NA	27	25	167	171	500	116	86	436	0	2	8	0	0.012	0.016
.	19.01.16-00.29.55-1-43693	34	1	1	0	0	0	0	0	0	0	0	NA	NA	NA	5	12	166	169	490	0	0	0	1	0	0	0.006	0	0
.	19.01.16-00.29.58-1-43696	174	18	18	5	0	5	674	15	15	0	0	NA	NA	NA	64	64	176	179	522	121	93	460	11	31	22	0.062	0.173	0.042
.	19.01.16-00.30.00-1-43697	121	13	13	1	0	1	668	10	10	0	0	NA	NA	NA	31	53	170	176	520	115	87	466	14	16	3	0.082	0.091	0.006
.	19.01.16-00.30.05-1-43707	32	1	1	0	0	0	0	0	0	0	0	NA	NA	NA	8	13	164	165	497	0	0	0	0	0	1	0	0	0.002
.	19.01.16-00.30.07-1-43708	116	4	4	1	0	1	636	3	3	0	0	NA	NA	NA	39	24	167	169	501	116	86	434	0	10	4	0	0.059	0.008
.	19.01.16-00.30.07-1-43709	182	33	33	8	0	5	675	27	27	0	0	NA	NA	NA	62	59	177	173	522	120	88	467	21	66	28	0.119	0.382	0.054
.	19.01.16-00.30.08-1-43710	65	3	3	2	0	2	644	2	2	0	0	NA	NA	NA	22	27	168	170	502	115	82	447	2	6	3	0.012	0.035	0.006
.	19.01.16-00.30.12-1-43711	62	5	5	2	0	2	639	3	3	0	0	NA	NA	NA	22	20	169	165	499	115	80	444	2	6	2	0.012	0.036	0.004
.	19.01.16-00.30.14-1-43712	63	4	4	2	0	2	642	3	3	0	0	NA	NA	NA	28	25	166	167	505	113	82	447	5	7	0	0.03	0.042	0
.	19.01.16-00.30.17-1-43713	64	6	6	1	0	1	646	5	5	0	0	NA	NA	NA	21	33	173	171	502	117	86	443	12	2	9	0.069	0.012	0.018
.	19.01.16-00.30.23-1-43715	89	3	3	1	0	1	647	2	2	0	0	NA	NA	NA	26	30	169	170	504	115	86	446	0	0	4	0	0	0.008
.	19.01.16-00.30.25-1-43716	153	12	12	2	0	2	674	8	8	0	0	NA	NA	NA	38	59	180	176	516	125	91	458	11	22	9	0.061	0.125	0.017
.	19.01.16-00.30.27-1-43732	89	3	3	0	0	0	649	2	2	0	0	NA	NA	NA	26	33	171	166	509	118	82	449	6	0	3	0.035	0	0.006
.	19.01.16-00.30.29-1-43733	64	5	5	0	0	0	638	4	4	0	0	NA	NA	NA	23	21	168	168	498	113	84	441	0	7	2	0	0.042	0.004
.	19.01.16-00.30.31-1-43734	120	10	10	5	0	4	663	7	7	0	0	NA	NA	NA	44	48	169	165	527	116	85	462	15	11	13	0.089	0.067	0.025
.	19.01.16-00.30.37-1-43735	152	18	18	5	0	4	650	15	15	0	0	NA	NA	NA	49	36	171	170	508	117	85	448	10	15	22	0.058	0.088	0.043
.	19.01.16-00.30.38-1-43736	116	6	6	1	0	0	666	4	4	0	0	NA	NA	NA	42	46	172	174	513	118	87	461	7	4	8	0.041	0.023	0.016
.	19.01.16-00.30.39-1-43737	147	10	10	5	0	4	672	9	9	0	0	NA	NA	NA	41	56	182	176	511	128	89	455	12	8	7	0.066	0.045	0.014
.	19.01.16-00.30.43-1-43738	62	2	2	1	0	1	635	1	1	0	0	NA	NA	NA	27	19	166	168	498	114	83	438	4	0	2	0.024	0	0.004
.	19.01.16-00.30.48-1-43745	38	1	1	0	0	0	0	0	0	0	0	NA	NA	NA	10	7	164	164	492	0	0	0	0	0	1	0	0	0.002
.	19.01.16-00.30.51-1-43750	138	11	11	2	0	2	648	7	7	0	0	NA	NA	NA	36	36	167	175	507	115	85	448	0	18	12	0	0.103	0.024
.	19.01.16-00.30.54-1-43754	177	13	13	1	0	1	672	12	12	0	0	NA	NA	NA	59	59	179	177	516	127	90	455	6	10	35	0.034	0.056	0.068
.	19.01.16-00.30.57-1-43757	127	12	12	2	0	2	647	11	11	0	0	NA	NA	NA	35	36	172	170	507	117	86	444	10	7	8	0.058	0.041	0.016
.	19.01.16-00.30.57-1-43758	95	5	5	2	0	1	652	3	3	0	0	NA	NA	NA	36	37	175	171	504	121	87	444	4	4	6	0.023	0.023	0.012
.	19.01.16-00.30.57-1-43759	89	9	9	2	0	2	646	5	5	0	0	NA	NA	NA	40	27	169	167	504	116	83	447	0	1	21	0	0.006	0.042
.	19.01.16-00.31.02-1-43762	35	1	1	0	0	0	0	0	0	0	0	NA	NA	NA	14	9	163	168	491	0	0	0	0	0	1	0	0	0.002
.	19.01.16-00.31.04-1-43766	96	12	12	6	0	3	651	11	11	0	0	NA	NA	NA	28	32	168	171	506	115	87	449	13	13	10	0.077	0.076	0.02
.	19.01.16-00.31.05-1-43786	67	4	4	1	0	1	645	3	3	0	0	NA	NA	NA	30	36	173	170	506	117	83	445	0	12	3	0	0.071	0.006
.	19.01.16-00.31.06-1-43787	121	13	13	4	0	3	654	10	10	0	0	NA	NA	NA	39	48	173	176	512	115	88	451	8	20	18	0.046	0.114	0.035
.	19.01.16-00.31.15-1-43808	120	16	16	5	0	4	641	13	13	0	0	NA	NA	NA	42	26	165	167	507	113	82	446	26	18	9	0.158	0.108	0.018
.	19.01.16-00.31.15-1-43809	285	16	16	4	0	3	693	13	13	0	0	NA	NA	NA	71	79	181	175	536	125	90	478	7	29	21	0.039	0.166	0.039
.	19.01.16-00.31.17-1-43811	38	1	1	0	0	0	0	0	0	0	0	NA	NA	NA	10	10	167	164	492	0	0	0	0	0	0	0	0	0
.	19.01.16-00.31.18-1-43816	57	2	2	0	0	0	639	1	1	0	0	NA	NA	NA	20	24	172	163	502	117	79	443	0	0	4	0	0	0.008
.	19.01.16-00.31.21-1-43817	128	9	9	1	0	1	659	8	8	0	0	NA	NA	NA	47	52	171	177	517	117	88	454	8	12	6	0.047	0.068	0.012
.	19.01.16-00.31.22-1-43821	148	9	9	3	0	3	648	7	7	0	0	NA	NA	NA	58	33	172	167	507	118	83	447	17	8	14	0.099	0.048	0.028
.	19.01.16-00.31.23-1-43822	93	8	8	2	0	2	644	6	6	0	0	NA	NA	NA	27	28	167	168	506	113	83	448	0	12	3	0	0.071	0.006
.	19.01.16-00.31.32-1-43838	34	1	1	0	0	0	0	0	0	0	0	NA	NA	NA	9	16	167	167	495	0	0	0	0	0	1	0	0	0.002
.	19.01.16-00.31.33-1-43839	37	1	1	0	0	0	0	0	0	0	0	NA	NA	NA	13	11	168	167	489	0	0	0	0	2	0	0	0.012	0
.	19.01.16-00.31.33-1-43840	147	7	7	3	0	1	665	6	6	0	0	NA	NA	NA	48	50	171	172	520	120	87	458	17	6	12	0.099	0.035	0.023
.	19.01.16-00.31.35-1-43841	117	6	6	3	0	3	646	5	5	0	0	NA	NA	NA	34	31	166	169	509	112	83	451	6	3	1	0.036	0.018	0.002
.	19.01.16-00.31.36-1-43842	33	1	1	1	0	1	0	0	0	0	0	NA	NA	NA	8	6	164	164	491	0	0	0	0	1	0	0	0.006	0
.	19.01.16-00.31.39-1-43844	61	2	2	1	0	1	637	1	1	0	0	NA	NA	NA	31	30	165	173	505	109	85	443	5	0	0	0.03	0	0
.	19.01.16-00.31.42-1-43845	33	1	1	1	0	1	0	0	0	0	0	NA	NA	NA	9	9	165	165	492	0	0	0	0	2	0	0	0.012	0
.	19.01.16-00.31.44-1-43846	82	8	8	1	0	1	647	7	7	0	0	NA	NA	NA	24	32	172	167	506	117	80	450	1	22	6	0.006	0.132	0.012
.	19.01.16-00.31.45-1-43850	63	5	5	2	0	1	651	4	4	0	0	NA	NA	NA	19	36	172	167	510	120	82	449	4	16	2	0.023	0.096	0.004
.	19.01.16-00.31.45-1-43851	62	3	3	1	0	1	647	2	2	0	0	NA	NA	NA	22	30	168	165	510	116	81	450	0	0	8	0	0	0.016
.	19.01.16-00.31.45-1-43853	89	4	4	2	0	2	644	3	3	0	0	NA	NA	NA	21	28	171	168	502	116	84	444	4	0	2	0.023	0	0.004
.	19.01.16-00.31.50-1-43859	60	3	3	1	0	1	655	2	2	0	0	NA	NA	NA	17	35	168	169	511	117	82	456	0	6	5	0	0.036	0.01
.	19.01.16-00.31.54-1-43864	112	11	11	0	0	0	660	10	10	0	0	NA	NA	NA	24	32	165	170	510	115	87	458	1	13	16	0.006	0.076	0.031
.	19.01.16-00.31.54-1-43865	93	10	10	2	0	1	653	9	9	0	0	NA	NA	NA	32	36	169	167	513	117	82	454	5	10	15	0.03	0.06	0.029
.	19.01.16-00.31.57-1-43869	211	15	15	2	0	1	690	13	13	0	0	NA	NA	NA	73	72	180	175	530	125	90	475	17	13	11	0.094	0.074	0.021
.	19.01.16-00.32.00-1-43870	65	2	2	1	0	1	348	1	1	0	0	NA	NA	NA	17	18	167	166	498	69	42	237	3	1	0	0.018	0.006	0
.	19.01.16-00.32.02-1-43872	64	2	2	2	0	2	635	1	1	0	0	NA	NA	NA	25	20	168	168	497	116	82	437	0	0	4	0	0	0.008
.	19.01.16-00.32.03-1-43874	54	2	2	0	0	0	196	1	1	0	0	NA	NA	NA	14	17	165	165	500	31	34	131	0	0	2	0	0	0.004
.	19.01.16-00.32.06-1-43877	143	5	5	0	0	0	669	4	4	0	0	NA	NA	NA	42	53	174	169	523	120	83	466	4	5	8	0.023	0.03	0.015
.	19.01.16-00.32.08-1-43878	33	1	1	1	0	1	0	0	0	0	0	NA	NA	NA	14	12	165	164	496	0	0	0	0	0	1	0	0	0.002
.	19.01.16-00.32.11-1-43879	41	1	1	0	0	0	0	0	0	0	0	NA	NA	NA	9	9	163	164	495	0	0	0	0	0	4	0	0	0.008
.	19.01.16-00.32.12-1-43880	91	6	6	0	0	0	640	4	4	0	0	NA	NA	NA	30	25	172	169	497	119	84	437	0	14	12	0	0.083	0.024
.	19.01.16-00.32.13-1-43881	119	7	7	3	0	3	653	6	6	0	0	NA	NA	NA	42	39	172	174	506	118	88	447	22	6	10	0.128	0.034	0.02
.	19.01.16-00.32.15-1-43882	117	4	4	0	0	0	664	3	3	0	0	NA	NA	NA	28	44	178	173	506	123	88	453	10	2	0	0.056	0.012	0
.	19.01.16-00.32.15-1-43883	187	15	15	5	0	3	688	12	12	0	0	NA	NA	NA	59	69	177	180	525	125	92	471	20	9	27	0.113	0.05	0.051
.	19.01.16-00.32.15-1-43884	33	1	1	1	0	1	0	0	0	0	0	NA	NA	NA	8	9	166	164	492	0	0	0	0	0	2	0	0	0.004
.	19.01.16-00.32.19-1-43885	150	5	5	0	0	0	666	4	4	0	0	NA	NA	NA	42	51	173	172	519	121	89	456	2	17	1	0.012	0.099	0.002
.	19.01.16-00.32.22-1-43886	90	5	5	3	0	3	631	3	3	0	0	NA	NA	NA	30	23	168	166	502	111	81	439	13	2	2	0.077	0.012	0.004
.	19.01.16-00.32.27-1-43891	124	15	15	5	0	5	661	14	14	0	0	NA	NA	NA	39	42	169	169	517	117	84	460	29	17	21	0.172	0.101	0.041
.	19.01.16-00.32.28-1-43907	89	6	6	0	0	0	648	5	5	0	0	NA	NA	NA	33	37	172	167	511	119	78	451	1	3	11	0.006	0.018	0.022
.	19.01.16-00.32.34-1-43909	182	20	20	6	0	3	672	18	18	0	0	NA	NA	NA	58	68	180	185	516	125	92	455	20	7	30	0.111	0.038	0.058
.	19.01.16-00.32.35-1-43910	64	2	2	1	0	1	642	1	1	0	0	NA	NA	NA	18	24	170	167	500	116	82	444	0	0	5	0	0	0.01
.	19.01.16-00.32.35-1-43911	209	9	9	3	0	2	684	7	7	0	0	NA	NA	NA	69	70	172	180	531	118	94	472	1	9	13	0.006	0.05	0.024
.	19.01.16-00.32.37-1-43912	120	10	10	2	0	2	662	8	8	0	0	NA	NA	NA	30	42	170	173	512	116	86	460	8	16	9	0.047	0.092	0.018
.	19.01.16-00.32.39-1-43913	31	1	1	1	0	1	0	0	0	0	0	NA	NA	NA	10	9	164	164	494	0	0	0	0	0	1	0	0	0.002
.	19.01.16-00.32.41-1-43914	144	14	14	7	0	7	639	12	12	0	0	NA	NA	NA	55	28	167	167	507	115	83	441	4	14	14	0.024	0.084	0.028
.	19.01.16-00.32.49-1-43922	342	26	26	9	0	4	709	23	23	0	0	NA	NA	NA	112	91	185	172	547	130	93	486	29	47	35	0.157	0.273	0.064
.	19.01.16-00.32.50-1-43925	31	1	1	0	0	0	0	0	0	0	0	NA	NA	NA	6	6	164	165	490	0	0	0	1	0	0	0.006	0	0
.	19.01.16-00.32.52-1-43927	65	4	4	1	0	1	643	3	3	0	0	NA	NA	NA	28	30	167	170	506	110	84	449	3	4	2	0.018	0.024	0.004
.	19.01.16-00.32.53-1-43929	38	1	1	0	0	0	0	0	0	0	0	NA	NA	NA	8	9	163	163	496	0	0	0	0	0	0	0	0	0
.	19.01.16-00.32.56-1-43934	94	8	8	4	0	4	651	7	7	0	0	NA	NA	NA	25	33	169	168	509	116	84	451	8	3	8	0.047	0.018	0.016
.	19.01.16-00.32.59-1-43936	32	1	1	0	0	0	0	0	0	0	0	NA	NA	NA	9	12	167	166	492	0	0	0	0	4	0	0	0.024	0
.	19.01.16-00.33.01-1-43937	30	1	1	1	0	1	0	0	0	0	0	NA	NA	NA	11	12	166	166	493	0	0	0	0	0	1	0	0	0.002
.	19.01.16-00.33.02-1-43938	153	34	34	6	0	4	660	30	30	0	0	NA	NA	NA	52	48	176	173	512	123	87	450	37	30	38	0.21	0.173	0.074
.	19.01.16-00.33.03-1-43941	117	6	6	1	0	1	641	5	5	0	0	NA	NA	NA	50	34	171	171	505	117	86	438	6	2	14	0.035	0.012	0.028
.	19.01.16-00.33.04-1-43943	94	5	5	3	0	1	653	2	2	0	0	NA	NA	NA	25	33	167	170	509	116	84	453	5	3	5	0.03	0.018	0.01
.	19.01.16-00.33.09-1-43945	95	7	7	0	0	0	648	6	6	0	0	NA	NA	NA	30	37	171	170	509	117	85	446	13	7	0	0.076	0.041	0
.	19.01.16-00.33.10-1-43946	91	3	3	1	0	1	648	2	2	0	0	NA	NA	NA	34	36	169	170	510	114	86	448	0	7	4	0	0.041	0.008
.	19.01.16-00.33.18-1-43947	153	27	27	9	0	7	671	24	24	0	0	NA	NA	NA	43	48	172	172	517	118	91	462	42	48	29	0.244	0.279	0.056
.	19.01.16-00.33.19-1-43952	38	1	1	0	0	0	0	0	0	0	0	NA	NA	NA	12	12	167	164	494	0	0	0	0	0	3	0	0	0.006
.	19.01.16-00.33.22-1-43953	122	5	5	3	0	3	654	4	4	0	0	NA	NA	NA	36	46	169	173	517	114	83	457	2	1	8	0.012	0.006	0.015
.	19.01.16-00.33.23-1-43954	58	2	2	1	0	1	640	1	1	0	0	NA	NA	NA	31	26	172	167	500	117	82	441	1	0	3	0.006	0	0.006
.	19.01.16-00.33.27-1-43958	34	1	1	1	0	1	0	0	0	0	0	NA	NA	NA	8	8	164	164	493	0	0	0	0	0	0	0	0	0
.	19.01.16-00.33.28-1-43974	147	40	40	17	0	9	666	38	38	0	0	NA	NA	NA	45	63	174	179	523	120	88	458	59	50	32	0.339	0.279	0.061
.	19.01.16-00.33.28-1-43975	34	1	1	0	0	0	0	0	0	0	0	NA	NA	NA	9	17	168	164	498	0	0	0	0	0	2	0	0	0.004
.	19.01.16-00.33.31-1-43976	216	23	23	8	0	5	678	19	19	0	0	NA	NA	NA	54	65	174	180	524	120	94	464	25	39	19	0.144	0.217	0.036
.	19.01.16-00.33.32-1-43977	242	21	21	5	0	5	687	20	20	0	0	NA	NA	NA	87	75	177	174	537	121	88	478	21	46	26	0.119	0.264	0.048
.	19.01.16-00.33.37-1-43978	122	12	12	1	0	1	648	11	11	0	0	NA	NA	NA	46	50	177	174	512	119	84	445	14	4	19	0.079	0.023	0.037
.	19.01.16-00.33.38-1-43979	56	2	2	0	0	0	629	1	1	0	0	NA	NA	NA	28	18	166	167	498	113	82	434	0	5	1	0	0.03	0.002
.	19.01.16-00.33.42-1-43980	88	5	5	0	0	0	645	4	4	0	0	NA	NA	NA	34	31	165	172	507	111	86	448	0	14	7	0	0.081	0.014
.	19.01.16-00.34.06-1-44001	59	2	2	0	0	0	199	1	1	0	0	NA	NA	NA	24	15	165	164	499	32	29	138	0	0	2	0	0	0.004
.	19.01.16-00.34.12-1-44003	90	4	4	0	0	0	644	3	3	0	0	NA	NA	NA	24	32	167	168	510	115	83	446	4	2	5	0.024	0.012	0.01
.	19.01.16-00.34.12-1-44004	89	5	5	2	0	2	644	4	4	0	0	NA	NA	NA	39	39	170	175	507	116	88	440	2	0	15	0.012	0	0.03
.	19.01.16-00.34.15-1-44005	98	6	6	1	0	1	636	5	5	0	0	NA	NA	NA	34	25	171	166	501	117	81	438	0	5	17	0	0.03	0.034
.	19.01.16-00.34.18-1-44006	121	10	10	1	0	1	666	8	8	0	0	NA	NA	NA	41	49	172	171	519	116	87	463	3	9	16	0.017	0.053	0.031
.	19.01.16-00.34.18-1-44007	64	4	4	1	0	0	642	2	2	0	0	NA	NA	NA	23	27	168	173	499	117	85	440	3	0	7	0.018	0	0.014
.	19.01.16-00.34.25-1-44008	34	1	1	1	0	1	0	0	0	0	0	NA	NA	NA	10	13	163	167	496	0	0	0	0	0	1	0	0	0.002
.	19.01.16-00.34.27-1-44009	31	1	1	0	0	0	0	0	0	0	0	NA	NA	NA	11	10	165	165	493	0	0	0	0	0	0	0	0	0
.	19.01.16-00.34.27-1-44010	88	4	4	0	0	0	647	3	3	0	0	NA	NA	NA	33	32	167	167	511	115	82	450	4	1	5	0.024	0.006	0.01
.	19.01.16-00.34.28-1-44026	211	28	28	7	0	4	662	23	23	0	0	NA	NA	NA	69	54	172	173	522	120	81	461	18	47	29	0.105	0.272	0.056
.	19.01.16-00.34.29-1-44027	120	21	21	5	0	5	645	19	19	0	0	NA	NA	NA	30	28	168	170	503	114	84	447	23	15	14	0.137	0.088	0.028
.	19.01.16-00.34.32-1-44028	60	5	5	4	0	4	632	4	4	0	0	NA	NA	NA	25	23	167	167	502	111	81	440	0	3	14	0	0.018	0.028
.	19.01.16-00.34.34-1-44029	59	2	2	2	0	1	641	1	1	0	0	NA	NA	NA	25	22	167	166	502	115	79	447	0	0	3	0	0	0.006
.	19.01.16-00.34.35-1-44030	62	3	3	1	0	1	500	2	2	0	0	NA	NA	NA	10	22	167	169	499	82	70	348	0	0	6	0	0	0.012
.	19.01.16-00.34.35-1-44031	62	4	4	1	0	1	639	3	3	0	0	NA	NA	NA	22	23	168	166	502	113	84	442	5	6	6	0.03	0.036	0.012
.	19.01.16-00.34.42-1-44032	149	5	5	0	0	0	663	4	4	0	0	NA	NA	NA	50	53	177	175	514	119	89	455	0	14	12	0	0.08	0.023
.	19.01.16-00.34.43-1-44033	64	3	3	0	0	0	251	2	2	0	0	NA	NA	NA	14	11	167	165	492	45	32	174	1	0	2	0.006	0	0.004
.	19.01.16-00.34.48-1-44040	128	8	8	4	0	3	643	6	6	0	0	NA	NA	NA	46	35	174	168	506	116	83	444	0	8	9	0	0.048	0.018
.	19.01.16-00.34.49-1-44041	65	2	2	0	0	0	500	1	1	0	0	NA	NA	NA	18	17	165	164	501	90	61	349	2	0	2	0.012	0	0.004
.	19.01.16-00.34.51-1-44045	57	2	2	1	0	1	651	1	1	0	0	NA	NA	NA	20	35	169	169	510	117	84	450	0	2	4	0	0.012	0.008
.	19.01.16-00.34.51-1-44047	180	14	14	5	0	3	671	11	11	0	0	NA	NA	NA	47	56	176	171	522	123	87	461	5	10	30	0.028	0.058	0.057
.	19.01.16-00.34.55-1-44051	221	26	26	12	0	11	663	22	22	0	0	NA	NA	NA	66	53	169	177	520	116	93	454	2	24	56	0.012	0.136	0.108
.	19.01.16-00.35.01-1-44055	60	2	2	1	0	0	637	1	1	0	0	NA	NA	NA	30	22	172	168	495	120	83	434	0	0	5	0	0	0.01
.	19.01.16-00.35.02-1-44057	62	4	4	2	0	2	645	3	3	0	0	NA	NA	NA	17	29	170	171	501	115	87	443	5	0	3	0.029	0	0.006
.	19.01.16-00.35.02-1-44058	118	9	9	0	0	0	646	8	8	0	0	NA	NA	NA	39	38	172	169	510	115	82	449	0	9	8	0	0.053	0.016
.	19.01.16-00.35.05-1-44062	64	3	3	2	0	1	647	2	2	0	0	NA	NA	NA	22	31	169	167	508	116	81	450	3	0	5	0.018	0	0.01
.	19.01.16-00.35.10-1-44063	149	8	8	2	0	1	664	6	6	0	0	NA	NA	NA	55	47	177	175	508	123	91	450	13	4	10	0.073	0.023	0.02
.	19.01.16-00.35.14-1-44064	37	1	1	0	0	0	0	0	0	0	0	NA	NA	NA	11	16	170	164	495	0	0	0	0	0	3	0	0	0.006
.	19.01.16-00.35.15-1-44065	145	7	7	0	0	0	655	6	6	0	0	NA	NA	NA	46	42	171	172	512	117	84	454	0	11	6	0	0.064	0.012
.	19.01.16-00.35.18-1-44066	318	29	29	10	0	7	704	25	25	0	0	NA	NA	NA	110	107	187	186	547	129	95	480	35	47	39	0.187	0.253	0.071
.	19.01.16-00.35.18-1-44067	148	14	14	3	0	3	657	13	13	0	0	NA	NA	NA	30	36	171	170	508	119	86	452	9	4	22	0.053	0.024	0.043
.	19.01.16-00.35.23-1-44073	56	2	2	0	0	0	49	1	1	0	0	NA	NA	NA	17	17	165	166	499	7	8	34	0	0	4	0	0	0.008
.	19.01.16-00.35.24-1-44077	262	21	21	8	0	4	700	19	19	0	0	NA	NA	NA	85	84	178	175	544	123	87	490	16	39	20	0.09	0.223	0.037
.	19.01.16-00.35.24-1-44078	34	1	1	0	0	0	0	0	0	0	0	NA	NA	NA	10	6	165	164	490	0	0	0	0	0	1	0	0	0.002
.	19.01.16-00.35.27-1-44079	121	7	7	1	0	1	636	6	6	0	0	NA	NA	NA	31	27	169	169	502	113	83	440	6	6	9	0.036	0.036	0.018
.	19.01.16-00.35.29-1-44095	31	1	1	0	0	0	0	0	0	0	0	NA	NA	NA	16	8	164	164	493	0	0	0	0	0	0	0	0	0
.	19.01.16-00.35.31-1-44096	149	8	8	1	0	1	653	7	7	0	0	NA	NA	NA	44	40	174	167	512	119	82	452	1	15	12	0.006	0.09	0.023
.	19.01.16-00.35.35-1-44097	117	17	17	4	0	3	669	16	16	0	0	NA	NA	NA	36	58	169	174	528	115	85	469	3	35	21	0.018	0.201	0.04
.	19.01.16-00.35.36-1-44098	182	23	23	9	0	5	665	21	21	0	0	NA	NA	NA	55	50	173	171	519	122	83	460	38	37	18	0.22	0.216	0.035
.	19.01.16-00.35.37-1-44099	31	1	1	1	0	1	0	0	0	0	0	NA	NA	NA	8	9	165	164	493	0	0	0	1	0	0	0.006	0	0
.	19.01.16-00.35.40-1-44100	151	8	8	2	0	1	661	6	6	0	0	NA	NA	NA	54	42	169	171	515	118	85	458	2	7	22	0.012	0.041	0.043
.	19.01.16-00.35.45-1-44104	87	3	3	0	0	0	648	2	2	0	0	NA	NA	NA	34	32	168	171	506	115	84	449	0	0	21	0	0	0.042
.	19.01.16-00.35.49-1-44109	62	2	2	2	0	2	633	1	1	0	0	NA	NA	NA	32	22	168	169	498	115	83	435	0	0	2	0	0	0.004
.	19.01.16-00.35.56-1-44117	95	9	9	7	0	5	658	7	7	0	0	NA	NA	NA	36	39	176	168	508	122	85	451	1	2	19	0.006	0.012	0.037
.	19.01.16-00.36.02-1-44120	116	7	7	1	0	1	651	5	5	0	0	NA	NA	NA	32	35	177	168	503	124	81	446	0	1	13	0	0.006	0.026
.	19.01.16-00.36.03-1-44122	123	6	6	2	0	1	640	5	5	0	0	NA	NA	NA	35	20	168	165	500	114	81	445	0	2	9	0	0.012	0.018
.	19.01.16-00.36.03-1-44123	32	1	1	1	0	1	0	0	0	0	0	NA	NA	NA	10	11	165	165	494	0	0	0	0	0	1	0	0	0.002
.	19.01.16-00.36.06-1-44126	68	4	4	3	0	3	631	2	2	0	0	NA	NA	NA	34	24	167	170	500	111	83	437	2	2	6	0.012	0.012	0.012
.	19.01.16-00.36.06-1-44127	91	6	6	1	0	0	651	5	5	0	0	NA	NA	NA	31	37	170	175	505	117	83	451	21	0	5	0.124	0	0.01
.	19.01.16-00.36.12-1-44128	35	1	1	1	0	1	0	0	0	0	0	NA	NA	NA	10	11	165	167	492	0	0	0	0	0	1	0	0	0.002
.	19.01.16-00.36.15-1-44129	120	10	10	3	0	2	650	8	8	0	0	NA	NA	NA	39	38	167	173	511	113	88	449	6	17	13	0.036	0.098	0.025
.	19.01.16-00.36.17-1-44131	61	2	2	0	0	0	637	1	1	0	0	NA	NA	NA	27	21	168	168	498	117	80	440	0	0	4	0	0	0.008
.	19.01.16-00.36.19-1-44132	122	9	9	1	0	1	655	8	8	0	0	NA	NA	NA	39	40	173	174	506	121	89	445	15	8	6	0.087	0.046	0.012
.	19.01.16-00.36.21-1-44133	217	15	15	6	0	6	678	12	12	0	0	NA	NA	NA	87	58	178	170	523	124	88	466	27	32	14	0.152	0.188	0.027
.	19.01.16-00.36.22-1-44136	87	4	4	2	0	2	635	3	3	0	0	NA	NA	NA	24	22	166	168	501	112	82	441	0	0	9	0	0	0.018
.	19.01.16-00.36.23-1-44137	30	1	1	0	0	0	0	0	0	0	0	NA	NA	NA	9	13	165	164	497	0	0	0	0	0	0	0	0	0
.	19.01.16-00.36.29-1-44157	64	3	3	1	0	1	646	2	2	0	0	NA	NA	NA	35	29	166	168	508	115	85	446	1	0	7	0.006	0	0.014
.	19.01.16-00.36.30-1-44158	65	2	2	0	0	0	632	1	1	0	0	NA	NA	NA	33	25	168	171	499	115	81	436	0	0	5	0	0	0.01
.	19.01.16-00.36.30-1-44159	144	11	11	1	0	1	657	10	10	0	0	NA	NA	NA	37	46	167	175	517	112	90	455	4	6	20	0.024	0.034	0.039
.	19.01.16-00.36.31-1-44160	31	1	1	0	0	0	0	0	0	0	0	NA	NA	NA	12	13	165	166	495	0	0	0	0	0	1	0	0	0.002
.	19.01.16-00.36.33-1-44161	58	3	3	2	0	2	641	2	2	0	0	NA	NA	NA	26	25	170	167	501	119	80	442	5	6	0	0.029	0.036	0
.	19.01.16-00.36.36-1-44162	89	8	8	3	0	3	651	7	7	0	0	NA	NA	NA	19	34	172	171	504	118	82	451	4	9	15	0.023	0.053	0.03
.	19.01.16-00.36.39-1-44164	91	9	9	2	0	2	636	8	8	0	0	NA	NA	NA	36	22	166	168	501	115	83	438	4	8	17	0.024	0.048	0.034
.	19.01.16-00.36.40-1-44165	149	17	17	4	0	3	657	16	16	0	0	NA	NA	NA	50	48	174	166	521	118	82	457	12	22	24	0.069	0.133	0.046
.	19.01.16-00.36.45-1-44169	89	7	7	2	0	2	642	6	6	0	0	NA	NA	NA	27	19	165	168	499	115	83	444	6	16	0	0.036	0.095	0
.	19.01.16-00.36.46-1-44171	119	5	5	2	0	2	656	4	4	0	0	NA	NA	NA	38	40	176	171	506	122	86	448	10	7	4	0.057	0.041	0.008
.	19.01.16-00.36.48-1-44174	33	1	1	0	0	0	0	0	0	0	0	NA	NA	NA	10	7	167	164	489	0	0	0	0	0	0	0	0	0
.	19.01.16-00.36.50-1-44177	98	10	10	1	0	1	657	9	9	0	0	NA	NA	NA	29	40	178	169	506	122	87	448	6	15	12	0.034	0.089	0.024
.	19.01.16-00.36.52-1-44180	65	2	2	1	0	1	630	1	1	0	0	NA	NA	NA	29	20	165	165	503	114	81	435	7	0	2	0.042	0	0.004
.	19.01.16-00.36.55-1-44184	125	10	10	1	0	1	656	9	9	0	0	NA	NA	NA	38	41	171	171	512	117	86	453	9	7	10	0.053	0.041	0.02
.	19.01.16-00.36.57-1-44187	114	8	8	0	0	0	650	7	7	0	0	NA	NA	NA	40	40	176	174	503	121	85	444	0	21	3	0	0.121	0.006
.	19.01.16-00.37.01-1-44188	65	2	2	1	0	1	594	0	0	0	0	NA	NA	NA	14	14	165	165	497	104	78	412	0	0	2	0	0	0.004
.	19.01.16-00.37.05-1-44193	64	3	3	0	0	0	646	2	2	0	0	NA	NA	NA	22	24	168	168	501	115	86	445	0	3	6	0	0.018	0.012
.	19.01.16-00.37.06-1-44194	34	1	1	1	0	1	0	0	0	0	0	NA	NA	NA	10	7	164	166	490	0	0	0	0	0	0	0	0	0
.	19.01.16-00.37.07-1-44195	96	13	13	2	0	2	639	12	12	0	0	NA	NA	NA	36	28	166	172	503	115	86	438	6	12	20	0.036	0.07	0.04
.	19.01.16-00.37.08-1-44196	201	30	30	9	0	7	668	25	25	0	0	NA	NA	NA	65	53	176	173	517	124	86	458	23	23	39	0.131	0.133	0.075
.	19.01.16-00.37.13-1-44197	113	8	8	0	0	0	642	6	6	0	0	NA	NA	NA	40	26	169	167	503	114	80	448	12	14	6	0.071	0.084	0.012
.	19.01.16-00.37.14-1-44198	97	5	5	2	0	1	645	4	4	0	0	NA	NA	NA	26	26	166	169	504	112	87	446	4	2	5	0.024	0.012	0.01
.	19.01.16-00.37.15-1-44199	141	10	10	3	0	1	665	9	9	0	0	NA	NA	NA	36	49	181	167	514	127	82	456	8	22	7	0.044	0.132	0.014
.	19.01.16-00.37.19-1-44200	86	4	4	0	0	0	632	3	3	0	0	NA	NA	NA	23	19	168	165	499	113	81	438	0	1	6	0	0.006	0.012
.	19.01.16-00.37.19-1-44201	31	1	1	0	0	0	0	0	0	0	0	NA	NA	NA	7	8	163	166	492	0	0	0	0	0	0	0	0	0
.	19.01.16-00.37.21-1-44206	263	47	47	11	0	8	675	42	42	0	0	NA	NA	NA	81	62	175	172	528	122	86	467	77	61	23	0.44	0.355	0.044
.	19.01.16-00.37.22-1-44207	35	1	1	1	0	1	0	0	0	0	0	NA	NA	NA	10	13	166	167	493	0	0	0	0	0	1	0	0	0.002
.	19.01.16-00.37.24-1-44211	96	3	3	0	0	0	643	2	2	0	0	NA	NA	NA	23	29	168	171	503	112	85	446	0	3	1	0	0.018	0.002
.	19.01.16-00.37.31-1-44227	176	12	12	3	0	3	661	8	8	0	0	NA	NA	NA	43	53	170	182	514	114	90	457	22	21	12	0.129	0.115	0.023
.	19.01.16-00.37.33-1-44229	64	2	2	0	0	0	638	1	1	0	0	NA	NA	NA	23	22	166	165	504	112	79	447	0	0	5	0	0	0.01
.	19.01.16-00.37.35-1-44230	148	13	13	5	0	4	655	12	12	0	0	NA	NA	NA	49	46	173	170	516	120	84	451	5	18	15	0.029	0.106	0.029
.	19.01.16-00.37.36-1-44231	94	7	7	2	0	1	639	6	6	0	0	NA	NA	NA	25	29	165	170	507	113	83	443	0	1	20	0	0.006	0.039
.	19.01.16-00.37.41-1-44232	101	3	3	1	0	1	638	2	2	0	0	NA	NA	NA	30	27	170	168	502	117	83	438	4	0	8	0.024	0	0.016
.	19.01.16-00.37.43-1-44233	34	1	1	0	0	0	0	0	0	0	0	NA	NA	NA	7	6	164	163	492	0	0	0	0	0	2	0	0	0.004
.	19.01.16-00.37.46-1-44238	189	12	12	4	0	2	659	11	11	0	0	NA	NA	NA	40	46	174	170	515	119	83	457	12	18	24	0.069	0.106	0.047
.	19.01.16-00.37.47-1-44239	117	4	4	1	0	0	657	3	3	0	0	NA	NA	NA	42	37	171	169	510	120	84	453	2	0	8	0.012	0	0.016
.	19.01.16-00.37.57-1-44252	92	5	5	2	0	2	656	4	4	0	0	NA	NA	NA	35	36	170	167	512	118	83	455	0	7	9	0	0.042	0.018
.	19.01.16-00.37.58-1-44253	118	10	10	3	0	2	643	7	7	0	0	NA	NA	NA	36	31	167	170	507	113	84	446	6	2	11	0.036	0.012	0.022
.	19.01.16-00.38.03-1-44255	114	7	7	1	0	1	650	6	6	0	0	NA	NA	NA	45	35	168	168	512	112	84	454	8	4	14	0.048	0.024	0.027
.	19.01.16-00.38.03-1-44257	267	25	25	7	0	7	683	23	23	0	0	NA	NA	NA	77	79	179	183	530	124	92	467	25	61	11	0.14	0.333	0.021
.	19.01.16-00.38.04-1-44260	410	24	24	8	0	5	742	22	22	0	0	NA	NA	NA	115	122	193	187	555	142	101	499	31	37	35	0.161	0.198	0.063
.	19.01.16-00.38.06-1-44261	34	1	1	0	0	0	0	0	0	0	0	NA	NA	NA	10	13	168	168	490	0	0	0	0	0	0	0	0	0
.	19.01.16-00.38.09-1-44262	89	3	3	0	0	0	636	2	2	0	0	NA	NA	NA	41	26	167	169	503	113	86	437	5	4	2	0.03	0.024	0.004
.	19.01.16-00.38.16-1-44263	102	7	7	1	0	1	651	6	6	0	0	NA	NA	NA	30	36	170	168	511	118	83	450	7	7	9	0.041	0.042	0.018
.	19.01.16-00.38.19-1-44264	117	13	13	4	0	3	664	10	10	0	0	NA	NA	NA	36	53	173	174	519	117	86	461	19	12	27	0.11	0.069	0.052
.	19.01.16-00.38.23-1-44269	34	1	1	0	0	0	0	0	0	0	0	NA	NA	NA	9	9	164	165	493	0	0	0	0	0	0	0	0	0
.	19.01.16-00.38.24-1-44270	31	1	1	0	0	0	0	0	0	0	0	NA	NA	NA	11	11	166	165	493	0	0	0	0	0	1	0	0	0.002
.	19.01.16-00.38.25-1-44271	204	33	33	13	0	8	661	30	30	0	0	NA	NA	NA	62	55	174	174	520	118	90	453	28	50	44	0.161	0.287	0.085
.	19.01.16-00.38.26-1-44272	63	3	3	2	0	2	202	2	2	0	0	NA	NA	NA	15	24	167	168	502	41	18	143	0	2	1	0	0.012	0.002
.	19.01.16-00.38.26-1-44273	57	2	2	1	0	1	646	1	1	0	0	NA	NA	NA	19	27	165	165	510	115	78	453	0	0	8	0	0	0.016
.	19.01.16-00.38.29-1-44289	64	3	3	0	0	0	641	2	2	0	0	NA	NA	NA	27	36	169	175	505	114	83	444	0	3	6	0	0.017	0.012
.	19.01.16-00.38.37-1-44290	86	6	6	2	0	1	651	4	4	0	0	NA	NA	NA	36	34	172	170	505	118	88	445	3	22	7	0.017	0.129	0.014
.	19.01.16-00.38.38-1-44291	120	4	4	2	0	2	650	3	3	0	0	NA	NA	NA	44	38	171	173	507	118	86	446	0	9	4	0	0.052	0.008
.	19.01.16-00.38.40-1-44292	171	19	19	1	0	1	665	17	17	0	0	NA	NA	NA	51	51	177	171	516	123	87	455	41	19	10	0.232	0.111	0.019
.	19.01.16-00.38.45-1-44296	90	5	5	3	0	3	646	4	4	0	0	NA	NA	NA	32	30	170	169	504	115	84	447	3	3	2	0.018	0.018	0.004
.	19.01.16-00.38.47-1-44300	294	27	27	10	0	6	697	25	25	0	0	NA	NA	NA	93	87	182	174	544	128	90	479	13	41	25	0.071	0.236	0.046
.	19.01.16-00.38.47-1-44301	63	4	4	0	0	0	631	3	3	0	0	NA	NA	NA	27	18	165	167	499	115	81	435	0	1	6	0	0.006	0.012
.	19.01.16-00.38.52-1-44307	210	9	9	3	0	3	682	8	8	0	0	NA	NA	NA	59	66	177	171	531	124	85	473	16	12	4	0.09	0.07	0.008
.	19.01.16-00.38.55-1-44311	115	5	5	0	0	0	649	4	4	0	0	NA	NA	NA	38	35	169	168	511	116	84	449	9	3	5	0.053	0.018	0.01
.	19.01.16-00.38.56-1-44314	177	7	7	1	0	0	659	6	6	0	0	NA	NA	NA	49	46	171	174	514	119	83	457	4	11	20	0.023	0.063	0.039
.	19.01.16-00.39.02-1-44317	149	14	14	4	0	4	667	11	11	0	0	NA	NA	NA	40	50	175	172	516	120	86	461	19	4	6	0.109	0.023	0.012
.	19.01.16-00.39.02-1-44318	153	12	12	4	0	2	666	10	10	0	0	NA	NA	NA	56	55	174	173	521	121	86	459	8	26	16	0.046	0.15	0.031
.	19.01.16-00.39.14-1-44322	35	1	1	0	0	0	0	0	0	0	0	NA	NA	NA	11	6	163	165	491	0	0	0	0	0	0	0	0	0
.	19.01.16-00.39.15-1-44323	143	8	8	2	0	1	658	7	7	0	0	NA	NA	NA	42	44	174	172	511	121	88	449	7	13	7	0.04	0.076	0.014
.	19.01.16-00.39.17-1-44324	34	1	1	1	0	1	0	0	0	0	0	NA	NA	NA	9	14	165	166	496	0	0	0	0	0	3	0	0	0.006
.	19.01.16-00.39.18-1-44325	34	1	1	0	0	0	0	0	0	0	0	NA	NA	NA	7	7	164	165	491	0	0	0	0	0	0	0	0	0
.	19.01.16-00.39.19-1-44326	182	10	10	2	0	2	685	8	8	0	0	NA	NA	NA	43	65	176	178	524	122	95	468	4	11	15	0.023	0.062	0.029
.	19.01.16-00.39.20-1-44327	96	21	21	5	0	4	651	19	19	0	0	NA	NA	NA	26	39	174	169	509	116	85	450	47	4	27	0.27	0.024	0.053
.	19.01.16-00.39.20-1-44328	183	14	14	6	0	3	664	13	13	0	0	NA	NA	NA	57	50	171	173	519	119	88	457	33	17	10	0.193	0.098	0.019
.	19.01.16-00.39.20-1-44329	207	10	10	3	0	2	689	7	7	0	0	NA	NA	NA	52	69	177	176	529	122	92	475	9	5	18	0.051	0.028	0.034
.	19.01.16-00.39.26-1-44337	116	27	27	9	0	7	647	25	25	0	0	NA	NA	NA	36	34	175	167	505	120	81	446	10	25	34	0.057	0.15	0.067
.	19.01.16-00.39.31-1-44353	86	3	3	0	0	0	645	2	2	0	0	NA	NA	NA	30	33	174	168	504	119	84	442	3	1	1	0.017	0.006	0.002
.	19.01.16-00.39.32-1-44354	63	3	3	1	0	1	634	2	2	0	0	NA	NA	NA	29	33	168	173	505	114	85	435	0	0	9	0	0	0.018
.	19.01.16-00.39.37-1-44355	64	5	5	1	0	1	639	3	3	0	0	NA	NA	NA	30	27	169	168	503	115	85	439	0	7	16	0	0.042	0.032
.	19.01.16-00.39.42-1-44356	90	4	4	2	0	2	640	3	3	0	0	NA	NA	NA	22	22	166	164	505	112	79	449	2	14	0	0.012	0.085	0
.	19.01.16-00.39.46-1-44361	119	8	8	2	0	2	662	6	6	0	0	NA	NA	NA	45	45	173	168	517	119	86	457	1	7	9	0.006	0.042	0.017
.	19.01.16-00.39.47-1-44363	122	14	14	0	0	0	654	13	13	0	0	NA	NA	NA	43	44	169	178	510	117	90	447	24	3	22	0.142	0.017	0.043
.	19.01.16-00.39.48-1-44365	120	4	4	1	0	1	643	3	3	0	0	NA	NA	NA	41	30	169	169	505	113	82	448	3	9	0	0.018	0.053	0
.	19.01.16-00.39.49-1-44367	59	2	2	0	0	0	451	1	1	0	0	NA	NA	NA	13	21	170	168	496	82	54	315	0	1	1	0	0.006	0.002
.	19.01.16-00.39.56-1-44375	64	2	2	0	0	0	505	0	0	0	0	NA	NA	NA	19	29	169	169	504	82	63	360	0	0	2	0	0	0.004
.	19.01.16-00.39.57-1-44377	92	7	7	0	0	0	644	5	5	0	0	NA	NA	NA	28	33	167	170	509	116	83	445	2	1	14	0.012	0.006	0.028
.	19.01.16-00.39.58-1-44378	141	10	10	5	0	4	659	9	9	0	0	NA	NA	NA	53	49	171	172	519	117	85	457	18	12	5	0.105	0.07	0.01
.	19.01.16-00.40.02-1-44385	85	5	5	0	0	0	641	4	4	0	0	NA	NA	NA	30	25	168	167	503	116	83	442	0	7	12	0	0.042	0.024
.	19.01.16-00.40.05-1-44389	89	4	4	1	0	1	649	3	3	0	0	NA	NA	NA	29	29	170	170	502	117	85	447	5	5	9	0.029	0.029	0.018
.	19.01.16-00.40.08-1-44390	97	4	4	1	0	1	651	2	2	0	0	NA	NA	NA	30	40	171	170	512	117	84	450	2	8	0	0.012	0.047	0
.	19.01.16-00.40.08-1-44391	63	6	6	3	0	2	636	5	5	0	0	NA	NA	NA	26	26	173	169	497	119	81	436	0	5	12	0	0.03	0.024
.	19.01.16-00.40.08-1-44392	65	2	2	0	0	0	452	1	1	0	0	NA	NA	NA	16	20	166	165	502	75	60	317	3	3	0	0.018	0.018	0
.	19.01.16-00.40.17-1-44393	95	7	7	2	0	1	649	5	5	0	0	NA	NA	NA	32	32	168	169	508	115	84	450	3	9	14	0.018	0.053	0.028
.	19.01.16-00.40.20-1-44394	119	9	9	4	0	3	656	7	7	0	0	NA	NA	NA	35	36	172	167	510	117	83	456	19	5	9	0.11	0.03	0.018
.	19.01.16-00.40.21-1-44395	96	3	3	0	0	0	634	2	2	0	0	NA	NA	NA	30	18	169	168	494	117	82	435	5	2	0	0.03	0.012	0
.	19.01.16-00.40.22-1-44396	59	3	3	0	0	0	643	1	1	0	0	NA	NA	NA	19	29	168	170	504	117	80	446	0	0	6	0	0	0.012
.	19.01.16-00.40.22-1-44397	36	1	1	1	0	1	0	0	0	0	0	NA	NA	NA	12	8	165	165	491	0	0	0	0	0	0	0	0	0
.	19.01.16-00.40.23-1-44399	92	4	4	0	0	0	652	3	3	0	0	NA	NA	NA	24	34	174	170	503	120	84	448	4	9	3	0.023	0.053	0.006
.	19.01.16-00.40.25-1-44400	147	8	8	2	0	1	658	7	7	0	0	NA	NA	NA	37	42	173	172	510	119	86	453	3	18	14	0.017	0.105	0.027
.	19.01.16-00.40.26-1-44401	113	12	12	1	0	1	636	9	9	0	0	NA	NA	NA	33	22	168	166	501	114	81	441	0	11	8	0	0.066	0.016
.	19.01.16-00.40.26-1-44402	91	5	5	1	0	1	648	3	3	0	0	NA	NA	NA	30	34	168	168	511	116	82	450	2	2	9	0.012	0.012	0.018
.	19.01.16-00.40.36-1-44418	67	4	4	1	0	1	632	3	3	0	0	NA	NA	NA	29	18	164	169	498	114	84	434	0	6	5	0	0.036	0.01
.	19.01.16-00.40.36-1-44419	87	6	6	0	0	0	649	5	5	0	0	NA	NA	NA	29	31	168	169	507	115	86	448	15	1	7	0.089	0.006	0.014
.	19.01.16-00.40.37-1-44420	59	2	2	0	0	0	0	1	1	0	0	NA	NA	NA	21	18	168	168	495	0	0	0	1	1	0	0.006	0.006	0
.	19.01.16-00.40.43-1-44421	120	4	4	1	0	1	655	3	3	0	0	NA	NA	NA	39	39	171	170	511	117	87	451	3	2	2	0.018	0.012	0.004
.	19.01.16-00.40.45-1-44425	271	33	33	12	0	7	685	31	31	0	0	NA	NA	NA	81	71	178	177	529	124	90	471	25	65	36	0.14	0.367	0.068
.	19.01.16-00.40.47-1-44428	59	3	3	2	0	1	641	1	1	0	0	NA	NA	NA	23	25	167	168	503	113	84	444	2	0	7	0.012	0	0.014
.	19.01.16-00.40.49-1-44431	114	5	5	1	0	1	650	4	4	0	0	NA	NA	NA	34	36	166	170	513	114	85	451	7	2	3	0.042	0.012	0.006
.	19.01.16-00.40.52-1-44436	61	2	2	1	0	1	643	0	0	0	0	NA	NA	NA	28	30	167	169	507	111	83	449	0	0	2	0	0	0.004
.	19.01.16-00.40.55-1-44439	62	2	2	0	0	0	301	1	1	0	0	NA	NA	NA	18	21	167	168	499	55	37	209	0	2	1	0	0.012	0.002
.	19.01.16-00.40.57-1-44442	293	17	17	4	0	3	704	13	13	0	0	NA	NA	NA	82	88	177	176	548	125	89	490	23	35	21	0.13	0.199	0.038
.	19.01.16-00.40.58-1-44443	65	2	2	1	0	1	639	1	1	0	0	NA	NA	NA	21	24	169	171	497	115	84	440	1	0	3	0.006	0	0.006
.	19.01.16-00.41.01-1-44444	31	1	1	0	0	0	0	0	0	0	0	NA	NA	NA	11	5	164	164	490	0	0	0	0	0	2	0	0	0.004
.	19.01.16-00.41.02-1-44446	111	8	8	2	0	1	644	6	6	0	0	NA	NA	NA	40	34	169	169	509	116	82	446	4	23	2	0.024	0.136	0.004
.	19.01.16-00.41.03-1-44448	32	1	1	0	0	0	0	0	0	0	0	NA	NA	NA	7	12	166	164	495	0	0	0	1	0	0	0.006	0	0
.	19.01.16-00.41.05-1-44451	62	3	3	2	0	1	645	1	1	0	0	NA	NA	NA	22	30	171	170	502	116	84	445	0	3	6	0	0.018	0.012
.	19.01.16-00.41.06-1-44452	121	11	11	0	0	0	664	9	9	0	0	NA	NA	NA	43	44	171	172	514	118	88	458	8	13	5	0.047	0.076	0.01
.	19.01.16-00.41.07-1-44453	179	19	19	6	0	4	674	17	17	0	0	NA	NA	NA	46	54	179	171	517	129	88	457	17	35	26	0.095	0.205	0.05
.	19.01.16-00.41.07-1-44454	124	20	20	6	0	4	656	18	18	0	0	NA	NA	NA	37	42	173	168	514	117	83	456	13	13	32	0.075	0.077	0.062
.	19.01.16-00.41.14-1-44455	93	6	6	1	0	0	640	4	4	0	0	NA	NA	NA	27	25	167	166	505	110	84	446	0	1	14	0	0.006	0.028
.	19.01.16-00.41.21-1-44457	91	3	3	1	0	1	642	1	1	0	0	NA	NA	NA	29	27	166	170	504	116	83	443	0	6	0	0	0.035	0
.	19.01.16-00.41.24-1-44462	189	14	14	3	0	2	676	12	12	0	0	NA	NA	NA	48	55	172	172	524	120	87	469	7	21	15	0.041	0.122	0.029
.	19.01.16-00.41.29-1-44481	87	8	8	1	0	1	638	5	5	0	0	NA	NA	NA	34	24	168	165	504	116	82	440	1	5	11	0.006	0.03	0.022
.	19.01.16-00.41.34-1-44482	117	8	8	2	0	2	640	7	7	0	0	NA	NA	NA	48	29	166	170	506	112	85	443	0	4	13	0	0.024	0.026
.	19.01.16-00.41.36-1-44483	150	10	10	3	0	3	646	8	8	0	0	NA	NA	NA	41	33	167	174	505	110	88	448	11	15	14	0.066	0.086	0.028
.	19.01.16-00.41.38-1-44485	89	4	4	0	0	0	641	3	3	0	0	NA	NA	NA	34	27	165	172	503	114	87	440	5	7	7	0.03	0.041	0.014
.	19.01.16-00.41.42-1-44486	63	2	2	0	0	0	630	1	1	0	0	NA	NA	NA	29	23	166	169	501	113	83	434	2	0	4	0.012	0	0.008
.	19.01.16-00.41.43-1-44487	115	5	5	3	0	2	651	4	4	0	0	NA	NA	NA	35	37	170	167	513	117	80	454	1	0	13	0.006	0	0.025
.	19.01.16-00.41.44-1-44488	157	18	18	2	0	2	651	14	14	0	0	NA	NA	NA	40	34	170	172	505	112	89	450	8	13	14	0.047	0.076	0.028
.	19.01.16-00.41.49-1-44496	96	7	7	0	0	0	642	6	6	0	0	NA	NA	NA	38	34	171	167	509	116	80	446	7	2	4	0.041	0.012	0.008
.	19.01.16-00.41.56-1-44504	90	4	4	1	0	1	638	3	3	0	0	NA	NA	NA	40	26	166	166	507	112	79	447	11	6	1	0.066	0.036	0.002
.	19.01.16-00.41.56-1-44505	91	3	3	3	0	2	647	2	2	0	0	NA	NA	NA	30	30	166	169	508	113	86	448	5	13	1	0.03	0.077	0.002
.	19.01.16-00.41.57-1-44507	150	14	14	6	0	4	665	11	11	0	0	NA	NA	NA	47	48	170	172	519	118	88	459	39	8	15	0.229	0.047	0.029
.	19.01.16-00.41.58-1-44508	30	1	1	0	0	0	0	0	0	0	0	NA	NA	NA	8	11	167	163	494	0	0	0	2	0	0	0.012	0	0
.	19.01.16-00.41.59-1-44509	147	7	7	2	0	1	657	6	6	0	0	NA	NA	NA	35	41	169	174	511	118	87	452	1	3	15	0.006	0.017	0.029
.	19.01.16-00.42.00-1-44510	37	1	1	0	0	0	0	0	0	0	0	NA	NA	NA	9	14	166	168	493	0	0	0	0	0	0	0	0	0
.	19.01.16-00.42.03-1-44513	139	9	9	3	0	3	660	8	8	0	0	NA	NA	NA	49	48	172	175	514	120	86	454	7	28	9	0.041	0.16	0.018
.	19.01.16-00.42.04-1-44515	167	20	20	5	0	3	664	16	16	0	0	NA	NA	NA	43	45	170	173	515	115	89	460	52	12	10	0.306	0.069	0.019
.	19.01.16-00.42.09-1-44517	61	2	2	0	0	0	201	0	0	0	0	NA	NA	NA	13	21	167	169	498	35	26	140	0	2	1	0	0.012	0.002
.	19.01.16-00.42.11-1-44518	122	5	5	3	0	2	650	4	4	0	0	NA	NA	NA	37	36	168	176	505	115	87	448	3	27	3	0.018	0.153	0.006
.	19.01.16-00.42.12-1-44519	116	7	7	3	0	2	648	5	5	0	0	NA	NA	NA	23	30	169	167	507	114	81	453	5	5	5	0.03	0.03	0.01
.	19.01.16-00.42.13-1-44520	172	9	9	1	0	1	674	8	8	0	0	NA	NA	NA	51	61	178	172	524	126	84	464	0	23	11	0	0.134	0.021
.	19.01.16-00.42.18-1-44521	32	1	1	1	0	1	0	0	0	0	0	NA	NA	NA	10	9	163	164	495	0	0	0	0	0	1	0	0	0.002
.	19.01.16-00.42.20-1-44522	33	1	1	1	0	1	0	0	0	0	0	NA	NA	NA	6	8	164	164	493	0	0	0	0	0	4	0	0	0.008
.	19.01.16-00.42.20-1-44523	95	4	4	1	0	1	643	3	3	0	0	NA	NA	NA	41	29	173	168	501	118	80	445	11	12	0	0.064	0.071	0
.	19.01.16-00.42.22-1-44528	93	9	9	5	0	3	643	4	4	0	0	NA	NA	NA	39	29	169	168	505	115	82	446	21	7	4	0.124	0.042	0.008
.	19.01.16-00.42.26-1-44529	151	6	6	2	0	1	661	5	5	0	0	NA	NA	NA	43	51	169	175	520	116	86	459	6	2	4	0.036	0.011	0.008
.	19.01.16-00.42.29-1-44545	150	11	11	3	0	1	677	9	9	0	0	NA	NA	NA	45	64	181	175	521	125	92	460	4	19	22	0.022	0.109	0.042
.	19.01.16-00.42.31-1-44547	57	2	2	1	0	1	200	1	1	0	0	NA	NA	NA	17	15	164	166	498	37	27	136	0	0	2	0	0	0.004
.	19.01.16-00.42.32-1-44548	65	3	3	1	0	1	645	2	2	0	0	NA	NA	NA	21	25	170	167	501	117	83	445	0	2	3	0	0.012	0.006
.	19.01.16-00.42.38-1-44549	31	1	1	0	0	0	0	0	0	0	0	NA	NA	NA	9	9	164	165	493	0	0	0	0	0	1	0	0	0.002
.	19.01.16-00.42.38-1-44550	96	6	6	1	0	1	641	5	5	0	0	NA	NA	NA	23	19	166	169	497	113	83	445	1	3	8	0.006	0.018	0.016
.	19.01.16-00.42.40-1-44551	96	3	3	2	0	2	634	1	1	0	0	NA	NA	NA	30	26	169	167	503	114	80	440	0	4	3	0	0.024	0.006
.	19.01.16-00.42.40-1-44552	30	1	1	0	0	0	0	0	0	0	0	NA	NA	NA	10	8	163	164	494	0	0	0	0	0	0	0	0	0
.	19.01.16-00.42.42-1-44553	61	2	2	0	0	0	300	1	1	0	0	NA	NA	NA	10	12	166	164	495	49	39	212	5	1	0	0.03	0.006	0
.	19.01.16-00.42.43-1-44554	37	1	1	0	0	0	0	0	0	0	0	NA	NA	NA	7	10	164	166	493	0	0	0	0	0	0	0	0	0
.	19.01.16-00.42.44-1-44558	179	17	17	5	0	3	660	14	14	0	0	NA	NA	NA	53	48	173	171	517	121	86	453	50	6	16	0.289	0.035	0.031
.	19.01.16-00.42.45-1-44559	118	11	11	2	0	2	656	9	9	0	0	NA	NA	NA	31	39	170	169	513	115	86	455	2	15	10	0.012	0.089	0.019
.	19.01.16-00.42.45-1-44560	36	1	1	0	0	0	0	0	0	0	0	NA	NA	NA	6	13	164	167	495	0	0	0	0	1	0	0	0.006	0
.	19.01.16-00.42.46-1-44562	296	37	37	9	0	7	703	35	35	0	0	NA	NA	NA	71	86	179	179	541	126	94	483	46	62	40	0.257	0.346	0.074
.	19.01.16-00.42.49-1-44566	145	38	38	19	0	12	652	33	33	0	0	NA	NA	NA	42	35	169	166	513	115	83	454	42	61	53	0.249	0.367	0.103
.	19.01.16-00.42.53-1-44570	33	1	1	1	0	1	0	0	0	0	0	NA	NA	NA	18	9	166	165	491	0	0	0	0	0	0	0	0	0
.	19.01.16-00.42.54-1-44575	215	33	33	8	0	6	675	30	30	0	0	NA	NA	NA	64	67	177	180	523	122	92	461	61	43	25	0.345	0.239	0.048
.	19.01.16-00.42.56-1-44577	32	1	1	1	0	1	0	0	0	0	0	NA	NA	NA	6	9	165	163	494	0	0	0	0	1	0	0	0.006	0
.	19.01.16-00.42.58-1-44579	124	5	5	0	0	0	652	4	4	0	0	NA	NA	NA	43	38	171	170	510	118	86	448	2	4	8	0.012	0.024	0.016
.	19.01.16-00.42.58-1-44580	86	3	3	0	0	0	653	2	2	0	0	NA	NA	NA	32	38	169	171	511	116	84	453	1	5	0	0.006	0.029	0
.	19.01.16-00.42.58-1-44581	88	7	7	1	0	1	653	4	4	0	0	NA	NA	NA	22	37	168	171	511	116	84	453	13	7	0	0.077	0.041	0
.	19.01.16-00.43.10-1-44586	91	3	3	1	0	1	647	2	2	0	0	NA	NA	NA	32	30	170	172	501	120	86	441	8	3	0	0.047	0.017	0
.	19.01.16-00.43.13-1-44587	118	13	13	5	0	4	652	12	12	0	0	NA	NA	NA	22	36	168	169	512	114	85	453	10	7	15	0.06	0.041	0.029
.	19.01.16-00.43.17-1-44589	64	2	2	0	0	0	102	1	1	0	0	NA	NA	NA	16	11	164	165	495	18	12	72	0	0	2	0	0	0.004
.	19.01.16-00.43.17-1-44590	35	1	1	0	0	0	0	0	0	0	0	NA	NA	NA	8	10	166	164	493	0	0	0	0	0	3	0	0	0.006
.	19.01.16-00.43.19-1-44591	89	5	5	0	0	0	642	4	4	0	0	NA	NA	NA	40	31	167	168	509	115	83	444	3	4	7	0.018	0.024	0.014
.	19.01.16-00.43.21-1-44592	116	5	5	1	0	1	642	4	4	0	0	NA	NA	NA	40	25	165	169	504	113	83	446	10	0	5	0.061	0	0.01
.	19.01.16-00.43.24-1-44597	92	6	6	3	0	1	647	5	5	0	0	NA	NA	NA	28	29	168	168	506	118	83	446	12	8	5	0.071	0.048	0.01
.	19.01.16-00.43.27-1-44598	122	6	6	0	0	0	649	5	5	0	0	NA	NA	NA	42	47	171	172	517	116	82	451	16	3	5	0.094	0.017	0.01
.	19.01.16-00.43.39-1-44617	205	15	15	7	0	6	675	14	14	0	0	NA	NA	NA	42	55	176	173	519	126	86	463	7	38	8	0.04	0.22	0.015
.	19.01.16-00.43.40-1-44618	35	1	1	0	0	0	0	0	0	0	0	NA	NA	NA	16	12	166	168	491	0	0	0	0	0	3	0	0	0.006
.	19.01.16-00.43.41-1-44619	94	4	4	1	0	1	637	2	2	0	0	NA	NA	NA	37	27	169	167	504	114	80	443	1	4	0	0.006	0.024	0
.	19.01.16-00.43.42-1-44620	31	1	1	0	0	0	0	0	0	0	0	NA	NA	NA	14	11	166	166	492	0	0	0	0	0	1	0	0	0.002
.	19.01.16-00.43.45-1-44624	114	12	12	2	0	2	658	10	10	0	0	NA	NA	NA	34	38	166	175	510	115	88	455	2	9	21	0.012	0.051	0.041
.	19.01.16-00.43.45-1-44625	35	1	1	0	0	0	0	0	0	0	0	NA	NA	NA	6	11	166	165	493	0	0	0	0	0	1	0	0	0.002
.	19.01.16-00.43.46-1-44628	324	24	24	8	0	4	700	22	22	0	0	NA	NA	NA	90	88	175	187	539	121	99	480	46	27	34	0.263	0.144	0.063
.	19.01.16-00.43.47-1-44630	175	22	22	6	0	5	661	19	19	0	0	NA	NA	NA	55	51	178	171	515	123	85	453	29	17	35	0.163	0.099	0.068
.	19.01.16-00.43.48-1-44632	88	3	3	0	0	0	645	1	1	0	0	NA	NA	NA	20	30	168	172	503	115	85	445	0	3	7	0	0.017	0.014
.	19.01.16-00.43.50-1-44635	83	12	12	4	0	4	647	11	11	0	0	NA	NA	NA	35	36	167	168	514	113	82	452	12	33	3	0.072	0.196	0.006
.	19.01.16-00.43.50-1-44636	153	12	12	3	0	3	663	9	9	0	0	NA	NA	NA	56	52	175	177	513	118	90	455	5	20	11	0.029	0.113	0.021
.	19.01.16-00.43.58-1-44644	88	5	5	0	0	0	643	4	4	0	0	NA	NA	NA	35	32	171	168	506	116	82	445	5	7	0	0.029	0.042	0
.	19.01.16-00.44.05-1-44649	62	3	3	1	0	1	648	2	2	0	0	NA	NA	NA	23	28	165	168	508	112	86	450	3	0	8	0.018	0	0.016
.	19.01.16-00.44.09-1-44651	93	4	4	0	0	0	646	3	3	0	0	NA	NA	NA	39	31	165	171	508	111	86	449	1	0	13	0.006	0	0.026
.	19.01.16-00.44.09-1-44652	121	12	12	3	0	3	662	11	11	0	0	NA	NA	NA	38	47	173	176	511	121	89	452	24	11	20	0.139	0.062	0.039
.	19.01.16-00.44.14-1-44653	84	3	3	2	0	2	644	2	2	0	0	NA	NA	NA	25	26	167	167	505	114	81	449	6	2	3	0.036	0.012	0.006
.	19.01.16-00.44.18-1-44654	88	5	5	3	0	3	641	4	4	0	0	NA	NA	NA	31	27	169	166	505	116	80	445	10	6	4	0.059	0.036	0.008
.	19.01.16-00.44.18-1-44655	61	3	3	1	0	1	399	2	2	0	0	NA	NA	NA	16	15	167	166	495	64	56	279	0	0	5	0	0	0.01
.	19.01.16-00.44.20-1-44656	149	24	24	2	0	2	664	22	22	0	0	NA	NA	NA	49	47	174	175	511	123	91	450	62	17	26	0.356	0.097	0.051
.	19.01.16-00.44.24-1-44657	32	1	1	0	0	0	0	0	0	0	0	NA	NA	NA	8	11	168	165	491	0	0	0	1	0	0	0.006	0	0
.	19.01.16-00.44.25-1-44658	66	6	6	3	0	2	639	5	5	0	0	NA	NA	NA	26	31	169	169	506	115	82	442	0	12	15	0	0.071	0.03
.	19.01.16-00.44.26-1-44659	234	14	14	5	0	3	683	13	13	0	0	NA	NA	NA	61	63	176	178	522	127	92	464	22	23	11	0.125	0.129	0.021
.	19.01.16-00.44.30-1-44675	33	1	1	0	0	0	0	0	0	0	0	NA	NA	NA	12	8	165	167	489	0	0	0	0	0	2	0	0	0.004
.	19.01.16-00.44.31-1-44676	65	2	2	0	0	0	647	1	1	0	0	NA	NA	NA	21	29	168	170	504	114	86	447	0	0	3	0	0	0.006
.	19.01.16-00.44.32-1-44677	63	2	2	0	0	0	648	1	1	0	0	NA	NA	NA	15	27	169	169	502	116	82	450	5	2	0	0.03	0.012	0
.	19.01.16-00.44.34-1-44678	60	2	2	0	0	0	647	1	1	0	0	NA	NA	NA	16	26	168	168	503	115	83	449	3	2	0	0.018	0.012	0
.	19.01.16-00.44.36-1-44679	63	2	2	0	0	0	642	1	1	0	0	NA	NA	NA	19	24	169	168	500	116	84	442	0	0	9	0	0	0.018
.	19.01.16-00.44.38-1-44681	149	7	7	2	0	0	655	6	6	0	0	NA	NA	NA	59	50	174	177	512	119	87	449	0	15	10	0	0.085	0.02
.	19.01.16-00.44.46-1-44686	147	10	10	3	0	3	663	9	9	0	0	NA	NA	NA	29	42	170	170	515	118	86	459	7	3	14	0.041	0.018	0.027
.	19.01.16-00.44.50-1-44739	126	14	14	1	0	1	650	12	12	0	0	NA	NA	NA	46	36	167	167	515	114	82	454	11	17	19	0.066	0.102	0.037
.	19.01.16-00.44.50-1-44740	63	2	2	0	0	0	631	0	0	0	0	NA	NA	NA	28	24	168	171	498	113	83	435	0	0	4	0	0	0.008
.	19.01.16-00.44.50-1-44742	120	4	4	2	0	2	655	2	2	0	0	NA	NA	NA	37	41	167	170	517	113	84	458	0	0	8	0	0	0.015
.	19.01.16-00.44.52-1-44744	119	14	14	2	0	1	649	12	12	0	0	NA	NA	NA	38	36	169	175	505	117	85	447	0	25	3	0	0.143	0.006
.	19.01.16-00.45.04-1-44823	154	7	7	4	0	3	666	5	5	0	0	NA	NA	NA	60	53	172	169	525	117	85	464	4	9	9	0.023	0.053	0.017
.	19.01.16-00.45.05-1-44825	204	15	15	4	0	1	688	13	13	0	0	NA	NA	NA	61	67	179	176	525	126	93	469	32	32	11	0.179	0.182	0.021
.	19.01.16-00.45.07-1-44826	60	2	2	0	0	0	638	1	1	0	0	NA	NA	NA	19	16	164	164	501	113	83	442	0	0	6	0	0	0.012
.	19.01.16-00.45.08-1-44827	87	4	4	1	0	1	657	3	3	0	0	NA	NA	NA	33	38	173	168	510	117	85	455	9	1	3	0.052	0.006	0.006
.	19.01.16-00.45.08-1-44828	32	1	1	0	0	0	0	0	0	0	0	NA	NA	NA	17	9	165	165	492	0	0	0	2	0	0	0.012	0	0
.	19.01.16-00.45.10-1-44829	90	3	3	1	0	0	636	2	2	0	0	NA	NA	NA	33	32	166	172	507	115	85	436	0	6	3	0	0.035	0.006
.	19.01.16-00.45.11-1-44830	147	19	19	3	0	2	672	18	18	0	0	NA	NA	NA	47	59	174	170	528	117	84	471	17	27	24	0.098	0.159	0.045
.	19.01.16-00.45.19-1-44831	151	9	9	2	0	2	669	8	8	0	0	NA	NA	NA	40	51	171	179	514	120	92	457	6	3	24	0.035	0.017	0.047
.	19.01.16-00.45.22-1-44832	260	14	14	3	0	1	691	12	12	0	0	NA	NA	NA	88	71	179	171	534	126	89	476	25	26	9	0.14	0.152	0.017
.	19.01.16-00.45.23-1-44833	87	4	4	1	0	1	646	3	3	0	0	NA	NA	NA	32	32	170	171	504	118	82	446	0	4	10	0	0.023	0.02
.	19.01.16-00.45.25-1-44839	60	2	2	0	0	0	641	1	1	0	0	NA	NA	NA	21	24	166	169	502	110	84	447	4	0	2	0.024	0	0.004
.	19.01.16-00.45.26-1-44840	60	2	2	1	0	1	637	1	1	0	0	NA	NA	NA	29	29	168	169	505	115	82	440	0	7	0	0	0.041	0
.	19.01.16-00.45.27-1-44841	203	8	8	2	0	2	660	6	6	0	0	NA	NA	NA	56	44	173	172	512	122	89	449	14	5	15	0.081	0.029	0.029
.	19.01.16-00.45.39-1-44981	62	2	2	1	0	1	198	1	1	0	0	NA	NA	NA	15	14	164	166	497	31	29	138	0	1	0	0	0.006	0
.	19.01.16-00.45.40-1-44983	184	15	15	2	0	2	676	13	13	0	0	NA	NA	NA	60	65	172	175	531	116	89	471	17	5	12	0.099	0.029	0.023
.	19.01.16-00.45.41-1-44986	53	2	2	0	0	0	53	1	1	0	0	NA	NA	NA	14	13	166	164	496	10	3	40	0	1	2	0	0.006	0.004
.	19.01.16-00.45.42-1-44988	87	4	4	0	0	0	629	3	3	0	0	NA	NA	NA	26	15	165	166	497	115	81	433	0	1	3	0	0.006	0.006
.	19.01.16-00.45.44-1-44993	33	1	1	0	0	0	0	0	0	0	0	NA	NA	NA	8	5	164	164	490	0	0	0	0	2	0	0	0.012	0
.	19.01.16-00.45.47-1-45003	149	5	5	2	0	2	677	4	4	0	0	NA	NA	NA	46	61	178	171	525	123	86	468	5	10	4	0.028	0.058	0.008
.	19.01.16-00.45.48-1-45006	32	1	1	0	0	0	0	0	0	0	0	NA	NA	NA	11	9	164	163	495	0	0	0	0	0	0	0	0	0
.	19.01.16-00.45.48-1-45008	90	7	7	1	0	1	639	5	5	0	0	NA	NA	NA	44	25	168	167	503	114	83	442	18	10	11	0.107	0.06	0.022
.	19.01.16-00.45.50-1-45013	84	5	5	0	0	0	641	4	4	0	0	NA	NA	NA	17	20	166	166	501	113	84	444	0	1	5	0	0.006	0.01
.	19.01.16-00.45.51-1-45015	59	3	3	2	0	2	205	2	2	0	0	NA	NA	NA	15	17	168	165	497	41	19	145	4	1	0	0.024	0.006	0
.	19.01.16-00.45.52-1-45021	59	2	2	2	0	2	636	1	1	0	0	NA	NA	NA	21	18	168	167	496	117	81	438	0	2	2	0	0.012	0.004
.	19.01.16-00.45.58-1-45033	59	2	2	1	0	1	634	0	0	0	0	NA	NA	NA	30	23	166	170	500	111	80	443	0	6	0	0	0.035	0
.	19.01.16-00.45.59-1-45034	63	5	5	2	0	2	636	4	4	0	0	NA	NA	NA	31	26	169	167	503	114	82	440	6	2	6	0.036	0.012	0.012
.	19.01.16-00.46.01-1-45035	144	8	8	1	0	0	650	7	7	0	0	NA	NA	NA	36	35	170	173	505	117	89	444	11	6	5	0.065	0.035	0.01
.	19.01.16-00.46.05-1-45040	183	47	47	7	0	6	653	43	43	0	0	NA	NA	NA	48	46	171	173	515	112	84	457	44	46	68	0.257	0.266	0.132
.	19.01.16-00.46.06-1-45041	151	22	22	4	0	4	667	19	19	0	0	NA	NA	NA	31	53	171	175	520	117	87	463	21	19	33	0.123	0.109	0.063
.	19.01.16-00.46.07-1-45042	61	2	2	0	0	0	638	1	1	0	0	NA	NA	NA	32	24	166	166	505	111	82	445	4	0	1	0.024	0	0.002
.	19.01.16-00.46.08-1-45043	34	1	1	0	0	0	0	0	0	0	0	NA	NA	NA	11	12	164	165	496	0	0	0	0	0	1	0	0	0.002
.	19.01.16-00.46.10-1-45044	35	1	1	0	0	0	0	0	0	0	0	NA	NA	NA	10	9	165	165	492	0	0	0	0	0	0	0	0	0
.	19.01.16-00.46.11-1-45045	122	9	9	2	0	1	656	8	8	0	0	NA	NA	NA	22	32	166	167	512	115	84	457	9	3	29	0.054	0.018	0.057
.	19.01.16-00.46.11-1-45046	84	6	6	1	0	1	641	5	5	0	0	NA	NA	NA	27	22	168	165	502	114	81	446	5	10	8	0.03	0.061	0.016
.	19.01.16-00.46.13-1-45047	34	1	1	0	0	0	0	0	0	0	0	NA	NA	NA	13	7	164	164	492	0	0	0	0	0	0	0	0	0
.	19.01.16-00.46.16-1-45048	267	20	20	6	0	5	691	19	19	0	0	NA	NA	NA	67	80	181	178	534	125	93	473	10	44	26	0.055	0.247	0.049
.	19.01.16-00.46.16-1-45050	238	30	30	5	0	4	682	29	29	0	0	NA	NA	NA	64	65	171	171	536	123	85	474	23	49	34	0.135	0.287	0.063
.	19.01.16-00.46.21-1-45053	209	17	17	5	0	4	679	13	13	0	0	NA	NA	NA	83	67	182	178	520	129	89	461	23	40	5	0.126	0.225	0.01
.	19.01.16-00.46.23-1-45054	93	7	7	0	0	0	651	5	5	0	0	NA	NA	NA	35	35	166	170	512	112	84	455	0	7	12	0	0.041	0.023
.	19.01.16-00.46.30-1-45074	34	1	1	1	0	1	0	0	0	0	0	NA	NA	NA	12	11	165	163	496	0	0	0	0	0	3	0	0	0.006
.	19.01.16-00.46.33-1-45075	87	3	3	1	0	1	638	2	2	0	0	NA	NA	NA	28	20	167	167	499	114	83	441	0	4	3	0	0.024	0.006
.	19.01.16-00.46.38-1-45076	148	17	17	6	0	4	670	14	14	0	0	NA	NA	NA	52	53	174	179	513	123	92	455	31	9	34	0.178	0.05	0.066
.	19.01.16-00.46.46-1-45082	65	2	2	2	0	1	644	1	1	0	0	NA	NA	NA	29	24	166	167	504	114	84	446	0	0	7	0	0	0.014
.	19.01.16-00.46.49-1-45086	60	2	2	1	0	1	0	0	0	0	0	NA	NA	NA	21	12	167	167	491	0	0	0	4	0	2	0.024	0	0.004
.	19.01.16-00.46.49-1-45087	35	1	1	0	0	0	0	0	0	0	0	NA	NA	NA	11	9	165	165	492	0	0	0	0	0	0	0	0	0
.	19.01.16-00.46.52-1-45091	125	13	13	3	0	3	655	10	10	0	0	NA	NA	NA	36	39	166	169	517	112	84	459	4	1	26	0.024	0.006	0.05
.	19.01.16-00.46.54-1-45094	121	5	5	0	0	0	646	4	4	0	0	NA	NA	NA	40	32	173	169	503	120	84	442	6	6	12	0.035	0.036	0.024
.	19.01.16-00.46.59-1-45098	33	1	1	0	0	0	0	0	0	0	0	NA	NA	NA	4	12	163	165	497	0	0	0	0	0	1	0	0	0.002
.	19.01.16-00.47.01-1-45099	117	8	8	3	0	2	655	6	6	0	0	NA	NA	NA	24	38	173	169	509	119	84	452	0	13	5	0	0.077	0.01
.	19.01.16-00.47.01-1-45101	30	1	1	1	0	1	0	0	0	0	0	NA	NA	NA	6	16	168	165	496	0	0	0	0	4	0	0	0.024	0
.	19.01.16-00.47.02-1-45102	204	21	21	5	0	5	693	19	19	0	0	NA	NA	NA	72	84	180	177	540	125	89	479	20	24	17	0.111	0.136	0.031
.	19.01.16-00.47.04-1-45104	262	48	48	10	0	9	690	42	42	0	0	NA	NA	NA	70	82	179	180	536	125	93	472	53	71	18	0.296	0.394	0.034
.	19.01.16-00.47.09-1-45107	112	12	12	5	0	3	647	9	9	0	0	NA	NA	NA	45	38	175	172	504	121	86	440	4	5	27	0.023	0.029	0.054
.	19.01.16-00.47.13-1-45108	33	1	1	0	0	0	0	0	0	0	0	NA	NA	NA	14	9	163	166	493	0	0	0	0	0	0	0	0	0
.	19.01.16-00.47.13-1-45109	117	19	19	5	0	3	644	16	16	0	0	NA	NA	NA	41	29	171	168	503	115	83	446	25	28	10	0.146	0.167	0.02
.	19.01.16-00.47.15-1-45110	67	2	2	1	0	1	347	1	1	0	0	NA	NA	NA	22	18	167	166	498	65	43	239	7	0	2	0.042	0	0.004
.	19.01.16-00.47.18-1-45111	184	43	43	11	0	8	664	38	38	0	0	NA	NA	NA	60	53	176	168	522	120	82	462	55	43	46	0.312	0.256	0.088
.	19.01.16-00.47.20-1-45112	146	10	10	3	0	2	657	9	9	0	0	NA	NA	NA	34	44	172	172	513	120	87	450	9	17	7	0.052	0.099	0.014
.	19.01.16-00.47.25-1-45114	33	1	1	0	0	0	0	0	0	0	0	NA	NA	NA	11	7	166	164	490	0	0	0	0	0	0	0	0	0
.	19.01.16-00.47.27-1-45118	118	9	9	0	0	0	637	8	8	0	0	NA	NA	NA	40	33	170	170	506	116	82	439	9	1	8	0.053	0.006	0.016
.	19.01.16-00.47.28-1-45134	30	1	1	0	0	0	0	0	0	0	0	NA	NA	NA	5	7	164	166	490	0	0	0	0	0	2	0	0	0.004
.	19.01.16-00.47.30-1-45135	57	2	2	0	0	0	631	1	1	0	0	NA	NA	NA	32	21	167	165	502	113	77	441	0	1	2	0	0.006	0.004
.	19.01.16-00.47.34-1-45140	62	5	5	0	0	0	397	4	4	0	0	NA	NA	NA	16	21	165	168	501	75	53	269	0	0	13	0	0	0.026
.	19.01.16-00.47.37-1-45141	267	26	26	7	0	4	700	25	25	0	0	NA	NA	NA	79	86	175	177	547	123	91	486	53	49	14	0.303	0.277	0.026
.	19.01.16-00.47.45-1-45142	130	5	5	1	0	0	651	4	4	0	0	NA	NA	NA	37	31	170	168	506	118	85	448	19	0	8	0.112	0	0.016
.	19.01.16-00.47.46-1-45147	118	8	8	1	0	1	652	6	6	0	0	NA	NA	NA	28	40	171	169	513	116	84	452	4	2	12	0.023	0.012	0.023
.	19.01.16-00.47.51-1-45153	170	40	40	8	0	3	666	34	34	0	0	NA	NA	NA	55	45	169	168	521	117	83	466	61	38	43	0.361	0.226	0.083
.	19.01.16-00.47.53-1-45158	94	5	5	1	0	1	649	4	4	0	0	NA	NA	NA	36	34	173	169	505	120	84	445	5	10	5	0.029	0.059	0.01
.	19.01.16-00.47.54-1-45159	36	1	1	1	0	1	0	0	0	0	0	NA	NA	NA	15	12	165	164	496	0	0	0	0	4	0	0	0.024	0
.	19.01.16-00.47.57-1-45163	58	3	3	0	0	0	636	2	2	0	0	NA	NA	NA	30	26	168	168	503	112	81	443	1	5	3	0.006	0.03	0.006
.	19.01.16-00.48.10-1-45168	54	2	2	1	0	1	0	1	1	0	0	NA	NA	NA	14	14	165	166	496	0	0	0	0	0	1	0	0	0.002
.	19.01.16-00.48.11-1-45169	63	3	3	1	0	1	393	2	2	0	0	NA	NA	NA	12	13	168	165	493	71	54	268	0	0	8	0	0	0.016
.	19.01.16-00.48.13-1-45170	60	5	5	0	0	0	637	4	4	0	0	NA	NA	NA	24	18	164	168	499	113	84	440	6	1	7	0.037	0.006	0.014
.	19.01.16-00.48.14-1-45171	55	2	2	1	0	0	637	1	1	0	0	NA	NA	NA	22	24	169	167	501	116	81	440	11	0	3	0.065	0	0.006
.	19.01.16-00.48.14-1-45172	154	6	6	2	0	2	657	5	5	0	0	NA	NA	NA	53	41	169	175	510	117	88	452	16	16	1	0.095	0.091	0.002
.	19.01.16-00.48.24-1-45177	87	4	4	0	0	0	649	3	3	0	0	NA	NA	NA	25	31	166	173	505	115	87	447	0	0	5	0	0	0.01
.	19.01.16-00.48.24-1-45178	117	9	9	3	0	2	652	8	8	0	0	NA	NA	NA	36	30	167	168	508	115	87	450	0	7	28	0	0.042	0.055
.	19.01.16-00.48.28-1-45194	127	4	4	0	0	0	647	3	3	0	0	NA	NA	NA	45	31	171	169	504	116	86	445	4	0	3	0.023	0	0.006
.	19.01.16-00.48.29-1-45195	62	2	2	0	0	0	648	1	1	0	0	NA	NA	NA	22	35	168	171	509	114	82	452	1	3	0	0.006	0.018	0
.	19.01.16-00.48.29-1-45196	31	1	1	0	0	0	0	0	0	0	0	NA	NA	NA	5	7	166	164	490	0	0	0	0	0	2	0	0	0.004
.	19.01.16-00.48.31-1-45197	156	11	11	2	0	2	658	9	9	0	0	NA	NA	NA	49	47	171	169	520	116	87	455	10	3	30	0.058	0.018	0.058
.	19.01.16-00.48.43-1-45198	92	12	12	3	0	3	656	10	10	0	0	NA	NA	NA	45	42	174	174	507	119	89	448	17	7	12	0.098	0.04	0.024
.	19.01.16-00.48.44-1-45202	135	10	10	2	0	1	659	8	8	0	0	NA	NA	NA	47	42	173	170	512	118	87	454	11	12	11	0.064	0.071	0.021
.	19.01.16-00.48.46-1-45204	95	6	6	1	0	1	650	5	5	0	0	NA	NA	NA	41	35	170	169	509	118	82	450	8	9	4	0.047	0.053	0.008
.	19.01.16-00.48.54-1-45214	37	1	1	0	0	0	0	0	0	0	0	NA	NA	NA	11	11	165	164	495	0	0	0	0	0	0	0	0	0
.	19.01.16-00.48.56-1-45216	126	9	9	2	0	1	657	8	8	0	0	NA	NA	NA	39	43	167	176	513	117	87	453	4	8	12	0.024	0.045	0.023
.	19.01.16-00.48.56-1-45218	118	6	6	1	0	1	639	4	4	0	0	NA	NA	NA	50	30	166	168	509	113	81	445	4	1	7	0.024	0.006	0.014
.	19.01.16-00.48.57-1-45220	126	5	5	1	0	1	661	4	4	0	0	NA	NA	NA	34	47	170	173	517	116	86	459	0	6	4	0	0.035	0.008
.	19.01.16-00.49.09-1-45226	86	3	3	1	0	1	646	2	2	0	0	NA	NA	NA	29	36	172	173	504	118	83	445	8	3	0	0.047	0.017	0
.	19.01.16-00.49.10-1-45227	118	15	15	5	0	5	655	13	13	0	0	NA	NA	NA	41	44	175	174	508	121	87	447	6	18	16	0.034	0.103	0.031
.	19.01.16-00.49.12-1-45228	122	17	17	6	0	4	634	16	16	0	0	NA	NA	NA	32	23	169	166	501	114	80	440	7	34	8	0.041	0.205	0.016
.	19.01.16-00.49.12-1-45229	272	20	20	2	0	1	689	19	19	0	0	NA	NA	NA	75	77	179	176	535	121	92	476	54	21	13	0.302	0.119	0.024
.	19.01.16-00.49.14-1-45230	62	2	2	0	0	0	344	1	1	0	0	NA	NA	NA	21	22	169	167	499	63	49	232	0	4	0	0	0.024	0
.	19.01.16-00.49.16-1-45231	90	4	4	3	0	3	650	3	3	0	0	NA	NA	NA	22	35	172	167	509	119	81	450	0	5	3	0	0.03	0.006
.	19.01.16-00.49.16-1-45232	34	1	1	0	0	0	0	0	0	0	0	NA	NA	NA	7	7	165	164	491	0	0	0	0	0	2	0	0	0.004
.	19.01.16-00.49.18-1-45233	119	6	6	1	0	1	650	4	4	0	0	NA	NA	NA	44	34	171	170	506	119	87	444	2	3	7	0.012	0.018	0.014
.	19.01.16-00.49.19-1-45234	92	10	10	2	0	0	645	9	9	0	0	NA	NA	NA	24	24	169	167	501	115	86	444	0	10	11	0	0.06	0.022
.	19.01.16-00.49.25-1-45235	118	9	9	4	0	3	667	8	8	0	0	NA	NA	NA	39	54	178	174	515	124	90	453	15	2	11	0.084	0.011	0.021
.	19.01.16-00.49.26-1-45236	63	2	2	0	0	0	646	1	1	0	0	NA	NA	NA	18	28	166	172	503	115	86	445	0	2	2	0	0.012	0.004
.	19.01.16-00.49.33-1-45259	188	34	34	8	0	6	662	32	32	0	0	NA	NA	NA	63	56	171	175	523	117	91	454	26	42	30	0.152	0.24	0.057
.	19.01.16-00.49.37-1-45260	122	10	10	3	0	2	649	9	9	0	0	NA	NA	NA	45	41	174	172	508	119	83	447	23	10	7	0.132	0.058	0.014
.	19.01.16-00.49.41-1-45261	34	1	1	0	0	0	0	0	0	0	0	NA	NA	NA	8	7	166	164	490	0	0	0	0	0	2	0	0	0.004
.	19.01.16-00.49.41-1-45262	203	12	12	4	0	4	687	10	10	0	0	NA	NA	NA	82	70	179	174	530	127	90	470	9	14	18	0.05	0.08	0.034
.	19.01.16-00.49.42-1-45263	61	3	3	2	0	1	634	2	2	0	0	NA	NA	NA	29	20	171	164	498	120	80	434	3	0	6	0.018	0	0.012
.	19.01.16-00.49.43-1-45264	88	4	4	0	0	0	642	2	2	0	0	NA	NA	NA	20	23	167	164	505	116	78	448	3	7	1	0.018	0.043	0.002
.	19.01.16-00.49.48-1-45271	89	5	5	0	0	0	646	4	4	0	0	NA	NA	NA	26	34	168	172	507	116	82	448	4	5	4	0.024	0.029	0.008
.	19.01.16-00.49.49-1-45273	35	1	1	1	0	1	0	0	0	0	0	NA	NA	NA	8	8	164	165	492	0	0	0	0	0	2	0	0	0.004
.	19.01.16-00.49.52-1-45277	94	5	5	1	0	1	654	4	4	0	0	NA	NA	NA	27	33	165	169	512	115	87	452	4	6	4	0.024	0.036	0.008
.	19.01.16-00.49.54-1-45280	62	2	2	1	0	1	251	1	1	0	0	NA	NA	NA	14	19	166	166	500	35	37	179	4	0	3	0.024	0	0.006
.	19.01.16-00.49.58-1-45284	31	1	1	1	0	1	0	0	0	0	0	NA	NA	NA	8	7	164	165	491	0	0	0	0	0	0	0	0	0
.	19.01.16-00.49.59-1-45285	59	3	3	2	0	2	647	2	2	0	0	NA	NA	NA	22	38	169	171	511	115	86	446	0	0	4	0	0	0.008
.	19.01.16-00.50.00-1-45286	90	3	3	2	0	2	643	1	1	0	0	NA	NA	NA	32	32	169	169	507	114	84	445	3	0	9	0.018	0	0.018
.	19.01.16-00.50.00-1-45287	35	1	1	0	0	0	0	0	0	0	0	NA	NA	NA	15	14	163	166	498	0	0	0	0	0	0	0	0	0
.	19.01.16-00.50.02-1-45293	67	3	3	2	0	1	635	2	2	0	0	NA	NA	NA	22	19	167	168	497	115	82	438	0	2	7	0	0.012	0.014
.	19.01.16-00.50.05-1-45298	140	12	12	3	0	3	648	11	11	0	0	NA	NA	NA	48	37	173	173	504	119	85	444	16	11	13	0.092	0.064	0.026
.	19.01.16-00.50.05-1-45299	35	1	1	0	0	0	0	0	0	0	0	NA	NA	NA	10	11	166	165	493	0	0	0	0	0	0	0	0	0
.	19.01.16-00.50.08-1-45300	114	5	5	1	0	1	649	3	3	0	0	NA	NA	NA	34	34	171	171	505	118	86	445	12	7	7	0.07	0.041	0.014
.	19.01.16-00.50.10-1-45301	122	8	8	2	0	2	658	5	5	0	0	NA	NA	NA	45	51	178	176	510	120	89	449	7	5	5	0.039	0.028	0.01
.	19.01.16-00.50.15-1-45302	34	1	1	1	0	1	0	0	0	0	0	NA	NA	NA	11	8	164	165	492	0	0	0	0	0	1	0	0	0.002
.	19.01.16-00.50.19-1-45303	274	31	31	15	0	10	703	26	26	0	0	NA	NA	NA	78	94	177	187	543	124	101	478	55	42	51	0.311	0.225	0.094
.	19.01.16-00.50.19-1-45304	121	9	9	3	0	2	659	8	8	0	0	NA	NA	NA	30	42	170	171	514	117	86	456	18	9	11	0.106	0.053	0.021
.	19.01.16-00.50.19-1-45305	32	1	1	0	0	0	0	0	0	0	0	NA	NA	NA	10	7	164	163	493	0	0	0	0	0	0	0	0	0
.	19.01.16-00.50.20-1-45306	67	3	3	2	0	2	640	2	2	0	0	NA	NA	NA	21	23	164	168	504	110	84	446	0	7	10	0	0.042	0.02
.	19.01.16-00.50.22-1-47184	114	7	7	1	0	0	637	5	5	0	0	NA	NA	NA	38	28	171	165	505	113	77	447	16	10	6	0.094	0.061	0.012
.	19.01.16-00.50.29-1-47201	35	1	1	0	0	0	0	0	0	0	0	NA	NA	NA	6	7	164	164	492	0	0	0	0	0	0	0	0	0
.	19.01.16-00.50.30-1-47202	96	5	5	0	0	0	648	4	4	0	0	NA	NA	NA	39	32	172	168	505	118	85	445	5	6	14	0.029	0.036	0.028
.	19.01.16-00.50.31-1-47203	62	3	3	1	0	1	633	2	2	0	0	NA	NA	NA	30	21	168	166	500	115	79	439	2	2	4	0.012	0.012	0.008
.	19.01.16-00.50.33-1-47204	125	9	9	2	0	1	651	8	8	0	0	NA	NA	NA	42	40	172	173	508	116	88	447	2	14	12	0.012	0.081	0.024
.	19.01.16-00.50.34-1-47205	30	1	1	0	0	0	0	0	0	0	0	NA	NA	NA	11	7	167	163	490	0	0	0	0	0	0	0	0	0
.	19.01.16-00.50.36-1-47206	175	22	22	6	0	6	660	18	18	0	0	NA	NA	NA	63	52	176	172	517	118	86	456	14	38	18	0.08	0.221	0.035
.	19.01.16-00.50.37-1-47207	92	5	5	2	0	1	650	4	4	0	0	NA	NA	NA	39	39	172	170	510	120	84	446	0	9	14	0	0.053	0.027
.	19.01.16-00.50.47-1-47261	92	5	5	3	0	3	654	3	3	0	0	NA	NA	NA	30	39	169	173	510	116	84	454	6	9	5	0.036	0.052	0.01
.	19.01.16-00.50.47-1-47262	87	6	6	0	0	0	648	4	4	0	0	NA	NA	NA	28	34	173	173	501	119	88	441	0	6	14	0	0.035	0.028
.	19.01.16-00.50.54-1-47331	64	3	3	1	0	1	498	2	2	0	0	NA	NA	NA	18	18	166	167	498	89	61	348	0	0	4	0	0	0.008
.	19.01.16-00.50.59-1-47334	239	19	19	3	0	2	677	18	18	0	0	NA	NA	NA	90	68	174	179	528	121	94	462	6	33	21	0.034	0.184	0.04
.	19.01.16-00.51.00-1-47335	87	4	4	1	0	1	645	3	3	0	0	NA	NA	NA	26	32	169	169	507	113	86	446	0	0	11	0	0	0.022
.	19.01.16-00.51.03-1-47338	94	4	4	1	0	0	640	3	3	0	0	NA	NA	NA	36	31	171	172	501	117	83	440	0	8	3	0	0.047	0.006
.	19.01.16-00.51.05-1-47341	32	1	1	0	0	0	0	0	0	0	0	NA	NA	NA	11	7	166	165	489	0	0	0	0	1	0	0	0.006	0
.	19.01.16-00.51.08-1-47342	155	9	9	2	0	2	675	7	7	0	0	NA	NA	NA	58	67	180	178	522	123	89	463	2	10	9	0.011	0.056	0.017
.	19.01.16-00.51.11-1-47343	119	7	7	2	0	2	649	6	6	0	0	NA	NA	NA	45	32	166	171	508	112	87	450	11	5	8	0.066	0.029	0.016
.	19.01.16-00.51.11-1-47344	93	7	7	2	0	2	643	6	6	0	0	NA	NA	NA	37	35	173	169	506	119	77	447	2	3	9	0.012	0.018	0.018
.	19.01.16-00.51.16-1-47346	184	15	15	6	0	4	656	13	13	0	0	NA	NA	NA	53	41	172	177	505	118	93	445	38	25	11	0.221	0.141	0.022
.	19.01.16-00.51.20-1-47347	182	13	13	3	0	2	678	11	11	0	0	NA	NA	NA	57	63	171	174	531	115	88	475	17	29	7	0.099	0.167	0.013
.	19.01.16-00.51.21-1-47348	113	12	12	2	0	2	650	11	11	0	0	NA	NA	NA	30	30	167	165	511	114	80	456	12	19	11	0.072	0.115	0.022
.	19.01.16-00.51.27-1-47349	62	4	4	0	0	0	639	3	3	0	0	NA	NA	NA	23	21	167	171	496	114	85	440	2	5	3	0.012	0.029	0.006
.	19.01.16-00.51.31-1-47369	266	22	22	9	0	7	690	17	17	0	0	NA	NA	NA	84	80	180	175	538	125	91	474	29	32	19	0.161	0.183	0.035
.	19.01.16-00.51.34-1-47373	61	4	4	0	0	0	642	3	3	0	0	NA	NA	NA	28	29	167	165	510	115	81	446	2	0	4	0.012	0	0.008
.	19.01.16-00.51.35-1-47374	146	10	10	2	0	2	671	8	8	0	0	NA	NA	NA	40	54	176	173	518	121	86	464	12	11	10	0.068	0.064	0.019
.	19.01.16-00.51.42-1-47376	31	1	1	0	0	0	0	0	0	0	0	NA	NA	NA	8	5	163	164	491	0	0	0	0	0	1	0	0	0.002
.	19.01.16-00.51.44-1-47377	60	2	2	0	0	0	635	1	1	0	0	NA	NA	NA	34	28	168	168	505	114	79	442	0	4	1	0	0.024	0.002
.	19.01.16-00.51.45-1-47381	62	4	4	4	0	1	635	3	3	0	0	NA	NA	NA	22	22	164	172	499	111	84	440	0	5	9	0	0.029	0.018
.	19.01.16-00.51.48-1-47385	61	7	7	0	0	0	637	5	5	0	0	NA	NA	NA	27	22	170	165	500	113	79	445	5	19	9	0.029	0.115	0.018
.	19.01.16-00.51.48-1-47386	148	9	9	2	0	2	664	8	8	0	0	NA	NA	NA	30	51	176	173	515	123	88	453	3	8	15	0.017	0.046	0.029
.	19.01.16-00.51.51-1-47390	90	5	5	0	0	0	633	4	4	0	0	NA	NA	NA	26	23	168	170	498	111	81	441	5	2	7	0.03	0.012	0.014
.	19.01.16-00.51.52-1-47392	94	5	5	1	0	1	631	4	4	0	0	NA	NA	NA	28	24	166	169	502	110	79	442	5	0	10	0.03	0	0.02
.	19.01.16-00.51.58-1-47398	63	2	2	1	0	1	640	1	1	0	0	NA	NA	NA	23	22	168	166	501	117	82	441	0	3	2	0	0.018	0.004
.	19.01.16-00.51.59-1-47399	65	4	4	1	0	1	639	3	3	0	0	NA	NA	NA	24	28	169	170	502	116	84	439	4	0	13	0.024	0	0.026
.	19.01.16-00.52.02-1-47401	64	3	3	1	0	1	640	2	2	0	0	NA	NA	NA	23	27	168	164	508	115	80	445	0	3	5	0	0.018	0.01
.	19.01.16-00.52.09-1-47405	145	21	21	7	0	5	648	19	19	0	0	NA	NA	NA	35	38	172	170	509	120	85	443	10	38	24	0.058	0.224	0.047
.	19.01.16-00.52.10-1-47406	30	1	1	0	0	0	0	0	0	0	0	NA	NA	NA	12	10	165	165	493	0	0	0	2	0	0	0.012	0	0
.	19.01.16-00.52.10-1-47407	65	3	3	0	0	0	641	2	2	0	0	NA	NA	NA	26	25	171	167	500	116	81	444	0	0	9	0	0	0.018
.	19.01.16-00.52.11-1-47408	59	2	2	0	0	0	639	1	1	0	0	NA	NA	NA	27	26	172	167	500	117	84	438	0	0	3	0	0	0.006
.	19.01.16-00.52.12-1-47409	147	16	16	4	0	3	656	14	14	0	0	NA	NA	NA	49	44	172	169	516	115	86	455	36	5	10	0.209	0.03	0.019
.	19.01.16-00.52.12-1-47410	65	4	4	0	0	0	644	3	3	0	0	NA	NA	NA	32	29	167	168	507	113	83	448	0	1	9	0	0.006	0.018
.	19.01.16-00.52.13-1-47411	56	2	2	0	0	0	634	1	1	0	0	NA	NA	NA	31	26	167	167	505	111	81	442	0	5	1	0	0.03	0.002
.	19.01.16-00.52.16-1-47412	119	4	4	4	0	4	641	3	3	0	0	NA	NA	NA	35	28	169	167	505	115	86	440	0	0	15	0	0	0.03
.	19.01.16-00.52.17-1-47413	149	13	13	8	0	6	664	11	11	0	0	NA	NA	NA	46	47	171	172	517	120	87	457	5	12	28	0.029	0.07	0.054
.	19.01.16-00.52.25-1-47418	118	5	5	3	0	2	669	3	3	0	0	NA	NA	NA	36	52	175	171	519	121	88	460	0	15	12	0	0.088	0.023
.	19.01.16-00.52.26-1-47419	151	8	8	2	0	2	667	6	6	0	0	NA	NA	NA	48	54	170	176	521	118	88	461	1	12	18	0.006	0.068	0.035
.	19.01.16-00.52.28-1-47435	32	1	1	0	0	0	0	0	0	0	0	NA	NA	NA	12	8	165	164	492	0	0	0	0	0	1	0	0	0.002
.	19.01.16-00.52.29-1-47436	151	10	10	1	0	1	658	8	8	0	0	NA	NA	NA	46	42	172	169	514	121	82	455	4	8	11	0.023	0.047	0.021
.	19.01.16-00.52.30-1-47437	71	4	4	2	0	2	638	2	2	0	0	NA	NA	NA	31	24	169	169	499	117	82	439	4	4	3	0.024	0.024	0.006
.	19.01.16-00.52.32-1-47439	259	19	19	3	0	1	692	15	15	0	0	NA	NA	NA	94	77	177	182	531	125	97	470	17	29	40	0.096	0.159	0.075
.	19.01.16-00.52.40-1-47440	94	3	3	0	0	0	672	2	2	0	0	NA	NA	NA	32	52	169	176	520	115	93	464	0	5	7	0	0.028	0.013
.	19.01.16-00.52.45-1-47444	90	12	12	3	0	2	651	11	11	0	0	NA	NA	NA	31	34	167	169	511	115	85	451	7	16	9	0.042	0.095	0.018
.	19.01.16-00.52.46-1-47446	66	3	3	1	0	1	447	1	1	0	0	NA	NA	NA	12	16	167	165	497	80	61	306	0	0	5	0	0	0.01
.	19.01.16-00.52.46-1-47447	121	4	4	3	0	3	651	3	3	0	0	NA	NA	NA	30	33	173	168	505	120	85	446	4	4	0	0.023	0.024	0
.	19.01.16-00.52.47-1-47448	64	3	3	0	0	0	640	2	2	0	0	NA	NA	NA	19	17	163	168	499	112	85	443	0	3	7	0	0.018	0.014
.	19.01.16-00.52.48-1-47450	155	14	14	4	0	3	660	12	12	0	0	NA	NA	NA	43	45	173	169	516	120	84	456	17	19	12	0.098	0.112	0.023
.	19.01.16-00.52.54-1-47459	89	5	5	1	0	1	640	4	4	0	0	NA	NA	NA	37	25	169	166	503	115	83	442	8	5	7	0.047	0.03	0.014
.	19.01.16-00.52.59-1-47463	33	1	1	1	0	1	0	0	0	0	0	NA	NA	NA	7	7	163	165	492	0	0	0	0	3	0	0	0.018	0
.	19.01.16-00.53.00-1-47464	65	2	2	0	0	0	635	1	1	0	0	NA	NA	NA	27	22	167	164	504	111	79	445	0	7	0	0	0.043	0
.	19.01.16-00.53.01-1-47465	32	1	1	0	0	0	0	0	0	0	0	NA	NA	NA	5	13	164	167	495	0	0	0	0	0	0	0	0	0
.	19.01.16-00.53.01-1-47467	198	19	19	5	0	5	674	18	18	0	0	NA	NA	NA	46	60	175	173	525	122	89	463	26	31	23	0.149	0.179	0.044
.	19.01.16-00.53.03-1-47469	151	15	15	6	0	5	663	13	13	0	0	NA	NA	NA	28	48	175	172	514	122	83	458	9	44	6	0.051	0.256	0.012
.	19.01.16-00.53.04-1-47470	113	16	16	6	0	5	652	12	12	0	0	NA	NA	NA	34	37	171	171	508	121	85	446	5	16	27	0.029	0.094	0.053
.	19.01.16-00.53.12-1-47473	86	3	3	1	0	1	645	2	2	0	0	NA	NA	NA	31	32	175	168	502	122	82	441	10	3	0	0.057	0.018	0
.	19.01.16-00.53.12-1-47474	84	4	4	1	0	0	640	3	3	0	0	NA	NA	NA	33	23	168	165	503	116	83	441	5	0	6	0.03	0	0.012
.	19.01.16-00.53.12-1-47475	90	4	4	1	0	1	652	3	3	0	0	NA	NA	NA	30	35	172	170	506	122	87	443	7	6	3	0.041	0.035	0.006
.	19.01.16-00.53.13-1-47476	34	1	1	0	0	0	0	0	0	0	0	NA	NA	NA	16	9	167	165	490	0	0	0	0	0	0	0	0	0
.	19.01.16-00.53.15-1-47477	175	22	22	5	0	5	670	19	19	0	0	NA	NA	NA	51	55	175	173	520	123	85	462	13	30	7	0.074	0.173	0.013
.	19.01.16-00.53.16-1-47478	127	19	19	5	0	3	649	16	16	0	0	NA	NA	NA	46	41	171	172	511	119	86	444	21	15	29	0.123	0.087	0.057
.	19.01.16-00.53.28-1-47494	124	7	7	2	0	1	644	6	6	0	0	NA	NA	NA	33	34	172	175	500	117	84	443	0	9	12	0	0.051	0.024
.	19.01.16-00.53.28-1-47495	62	2	2	2	0	2	638	1	1	0	0	NA	NA	NA	30	24	168	163	506	116	79	443	1	2	0	0.006	0.012	0
.	19.01.16-00.53.30-1-47500	31	1	1	0	0	0	0	0	0	0	0	NA	NA	NA	9	8	164	166	491	0	0	0	0	2	0	0	0.012	0
.	19.01.16-00.53.32-1-47501	119	7	7	2	0	2	640	5	5	0	0	NA	NA	NA	32	23	167	168	501	116	82	442	10	0	24	0.06	0	0.048
.	19.01.16-00.53.36-1-47505	183	14	14	4	0	2	680	11	11	0	0	NA	NA	NA	61	61	175	178	521	122	91	467	14	23	15	0.08	0.129	0.029
.	19.01.16-00.53.36-1-47506	87	6	6	4	0	4	638	4	4	0	0	NA	NA	NA	25	23	169	169	498	115	85	438	9	0	15	0.053	0	0.03
.	19.01.16-00.53.42-1-47507	87	9	9	2	0	2	642	7	7	0	0	NA	NA	NA	26	30	168	168	507	116	80	446	4	2	12	0.024	0.012	0.024
.	19.01.16-00.53.44-1-47511	33	1	1	0	0	0	0	0	0	0	0	NA	NA	NA	9	8	164	167	490	0	0	0	0	0	2	0	0	0.004
.	19.01.16-00.53.48-1-47517	177	8	8	2	0	1	677	7	7	0	0	NA	NA	NA	64	63	178	171	527	122	86	469	32	0	4	0.18	0	0.008
.	19.01.16-00.53.52-1-47521	67	3	3	0	0	0	643	2	2	0	0	NA	NA	NA	29	29	167	169	506	115	84	444	0	6	6	0	0.036	0.012
.	19.01.16-00.53.56-1-47527	31	1	1	0	0	0	0	0	0	0	0	NA	NA	NA	10	6	166	163	490	0	0	0	0	0	1	0	0	0.002
.	19.01.16-00.54.02-1-47529	178	9	9	5	0	3	676	8	8	0	0	NA	NA	NA	47	59	177	171	524	123	86	467	10	17	5	0.056	0.099	0.01
.	19.01.16-00.54.02-1-47531	66	3	3	1	0	1	633	1	1	0	0	NA	NA	NA	26	21	164	172	498	110	85	438	4	0	2	0.024	0	0.004
.	19.01.16-00.54.03-1-47532	35	1	1	1	0	1	0	0	0	0	0	NA	NA	NA	12	10	165	163	495	0	0	0	0	0	0	0	0	0
.	19.01.16-00.54.05-1-47535	175	8	8	4	0	2	666	6	6	0	0	NA	NA	NA	59	52	170	175	520	117	89	460	19	10	2	0.112	0.057	0.004
.	19.01.16-00.54.05-1-47536	211	24	24	7	0	4	680	21	21	0	0	NA	NA	NA	56	63	166	178	532	114	91	475	37	40	14	0.223	0.225	0.026
.	19.01.16-00.54.06-1-47537	92	4	4	2	0	2	646	3	3	0	0	NA	NA	NA	23	23	168	166	502	116	82	448	7	5	2	0.042	0.03	0.004
.	19.01.16-00.54.14-1-47539	151	11	11	7	0	5	660	10	10	0	0	NA	NA	NA	41	43	173	175	508	121	90	449	19	7	23	0.11	0.04	0.045
.	19.01.16-00.54.17-1-47540	115	8	8	3	0	3	646	7	7	0	0	NA	NA	NA	39	39	171	171	510	115	84	447	11	0	22	0.064	0	0.043
.	19.01.16-00.54.18-1-47541	271	24	24	4	0	4	708	22	22	0	0	NA	NA	NA	74	93	186	181	539	135	93	480	15	24	36	0.081	0.133	0.067
.	19.01.16-00.54.19-1-47542	95	5	5	2	0	2	646	3	3	0	0	NA	NA	NA	29	33	169	168	509	115	82	449	0	2	6	0	0.012	0.012
.	19.01.16-00.54.24-1-47543	202	25	25	12	0	6	664	21	21	0	0	NA	NA	NA	62	51	176	171	517	124	86	454	31	29	35	0.176	0.17	0.068
.	19.01.16-00.54.27-1-47544	116	8	8	3	0	3	649	5	5	0	0	NA	NA	NA	31	33	171	169	506	117	86	446	9	3	3	0.053	0.018	0.006
.	19.01.16-00.54.29-1-47560	129	16	16	7	0	3	653	14	14	0	0	NA	NA	NA	42	42	176	171	508	120	85	448	18	16	16	0.102	0.094	0.031
.	19.01.16-00.54.34-1-47561	182	6	6	0	0	0	665	5	5	0	0	NA	NA	NA	67	59	176	173	523	117	87	461	6	3	8	0.034	0.017	0.015
.	19.01.16-00.54.40-1-47562	63	3	3	0	0	0	637	2	2	0	0	NA	NA	NA	27	24	167	166	504	113	82	442	0	2	3	0	0.012	0.006
.	19.01.16-00.54.43-1-47563	238	16	16	7	0	4	702	13	13	0	0	NA	NA	NA	72	87	181	181	538	126	96	480	19	22	26	0.105	0.122	0.048
.	19.01.16-00.54.48-1-47570	30	1	1	0	0	0	0	0	0	0	0	NA	NA	NA	13	7	165	163	492	0	0	0	0	0	1	0	0	0.002
.	19.01.16-00.54.51-1-47574	152	16	16	3	0	2	662	15	15	0	0	NA	NA	NA	31	45	166	171	521	114	84	464	10	25	10	0.06	0.146	0.019
.	19.01.16-00.54.52-1-47576	59	2	2	0	0	0	0	1	1	0	0	NA	NA	NA	9	20	166	165	502	0	0	0	4	0	0	0.024	0	0
.	19.01.16-00.54.55-1-47579	187	12	12	4	0	3	678	11	11	0	0	NA	NA	NA	56	60	170	173	530	117	88	473	5	19	14	0.029	0.11	0.026
.	19.01.16-00.54.55-1-47580	88	4	4	0	0	0	645	3	3	0	0	NA	NA	NA	27	25	168	169	501	115	85	445	2	0	6	0.012	0	0.012
.	19.01.16-00.54.56-1-47583	29	1	1	0	0	0	0	0	0	0	0	NA	NA	NA	9	5	163	163	492	0	0	0	0	2	0	0	0.012	0
.	19.01.16-00.54.57-1-47585	33	1	1	1	0	1	0	0	0	0	0	NA	NA	NA	10	5	163	165	490	0	0	0	0	0	2	0	0	0.004
.	19.01.16-00.54.58-1-47586	151	52	52	13	0	10	668	46	46	0	0	NA	NA	NA	36	58	176	176	519	120	89	459	34	69	52	0.193	0.392	0.1
.	19.01.16-00.55.00-1-47587	89	3	3	1	0	1	636	1	1	0	0	NA	NA	NA	30	28	168	168	505	111	83	442	0	0	5	0	0	0.01
.	19.01.16-00.55.00-1-47588	36	1	1	0	0	0	0	0	0	0	0	NA	NA	NA	7	10	166	165	492	0	0	0	0	0	0	0	0	0
.	19.01.16-00.55.03-1-47592	37	1	1	1	0	1	0	0	0	0	0	NA	NA	NA	9	6	167	163	489	0	0	0	0	0	0	0	0	0
.	19.01.16-00.55.06-1-47595	62	2	2	0	0	0	642	0	0	0	0	NA	NA	NA	26	21	170	165	499	118	85	439	0	1	2	0	0.006	0.004
.	19.01.16-00.55.12-1-47596	63	3	3	0	0	0	642	2	2	0	0	NA	NA	NA	23	26	169	167	503	114	83	445	0	2	1	0	0.012	0.002
.	19.01.16-00.55.12-1-47597	61	3	3	0	0	0	152	2	2	0	0	NA	NA	NA	20	13	166	166	494	24	17	111	0	2	1	0	0.012	0.002
.	19.01.16-00.55.15-1-47598	91	8	8	2	0	1	651	7	7	0	0	NA	NA	NA	32	36	166	170	513	116	85	450	9	7	13	0.054	0.041	0.025
.	19.01.16-00.55.18-1-47599	64	5	5	0	0	0	639	4	4	0	0	NA	NA	NA	31	24	171	167	499	117	83	439	8	7	0	0.047	0.042	0
.	19.01.16-00.55.19-1-47600	96	11	11	3	0	2	643	10	10	0	0	NA	NA	NA	31	29	166	167	509	113	83	447	15	3	14	0.09	0.018	0.028
.	19.01.16-00.55.19-1-47601	93	4	4	1	0	1	647	3	3	0	0	NA	NA	NA	31	37	173	169	508	118	83	446	1	13	10	0.006	0.077	0.02
.	19.01.16-00.55.21-1-47602	144	26	26	5	0	4	660	22	22	0	0	NA	NA	NA	38	41	171	168	515	119	82	459	39	29	35	0.228	0.173	0.068
.	19.01.16-00.55.22-1-47603	57	2	2	0	0	0	0	1	1	0	0	NA	NA	NA	21	15	167	165	496	0	0	0	3	0	2	0.018	0	0.004
.	19.01.16-00.55.26-1-47605	90	5	5	2	0	2	642	3	3	0	0	NA	NA	NA	24	23	170	165	501	118	79	445	3	0	11	0.018	0	0.022
.	19.01.16-00.55.27-1-47606	29	1	1	0	0	0	0	0	0	0	0	NA	NA	NA	8	4	165	165	487	0	0	0	0	0	0	0	0	0
.	19.01.16-00.55.29-1-47622	32	1	1	0	0	0	0	0	0	0	0	NA	NA	NA	9	6	163	164	492	0	0	0	0	0	0	0	0	0
.	19.01.16-00.55.31-1-47627	118	10	10	4	0	3	662	9	9	0	0	NA	NA	NA	34	43	172	169	515	118	85	459	29	10	3	0.169	0.059	0.006
.	19.01.16-00.55.35-1-47628	93	6	6	3	0	2	646	5	5	0	0	NA	NA	NA	26	31	170	169	505	119	82	445	5	0	11	0.029	0	0.022
.	19.01.16-00.55.36-1-47632	137	11	11	2	0	1	654	10	10	0	0	NA	NA	NA	49	40	171	174	508	120	86	448	10	22	13	0.058	0.126	0.026
.	19.01.16-00.55.39-1-47633	119	8	8	2	0	2	658	6	6	0	0	NA	NA	NA	26	44	178	171	508	122	87	449	0	6	15	0	0.035	0.03
.	19.01.16-00.55.41-1-47634	62	2	2	0	0	0	452	1	1	0	0	NA	NA	NA	15	20	168	167	498	77	58	317	0	0	9	0	0	0.018
.	19.01.16-00.55.44-1-47635	97	7	7	0	0	0	649	5	5	0	0	NA	NA	NA	31	31	168	171	505	119	86	444	0	26	2	0	0.152	0.004
.	19.01.16-00.55.54-1-47649	120	7	7	3	0	3	658	6	6	0	0	NA	NA	NA	30	40	170	173	510	117	87	454	6	19	0	0.035	0.11	0
.	19.01.16-00.55.55-1-47650	59	2	2	0	0	0	649	0	0	0	0	NA	NA	NA	30	34	169	172	506	115	85	449	0	6	2	0	0.035	0.004
.	19.01.16-00.55.56-1-47652	119	8	8	5	0	5	662	7	7	0	0	NA	NA	NA	43	49	173	172	517	118	85	459	6	1	12	0.035	0.006	0.023
.	19.01.16-00.55.59-1-47654	62	2	2	0	0	0	634	1	1	0	0	NA	NA	NA	24	20	170	166	497	116	80	438	0	0	3	0	0	0.006
.	19.01.16-00.56.02-1-47657	179	9	9	2	0	2	673	8	8	0	0	NA	NA	NA	62	59	174	176	522	120	87	466	14	13	13	0.08	0.074	0.025
.	19.01.16-00.56.04-1-47659	60	3	3	0	0	0	647	2	2	0	0	NA	NA	NA	22	28	168	166	507	116	83	448	3	0	4	0.018	0	0.008
.	19.01.16-00.56.05-1-47661	92	4	4	1	0	1	645	3	3	0	0	NA	NA	NA	30	26	165	166	508	113	82	450	0	10	5	0	0.06	0.01
.	19.01.16-00.56.09-1-47662	36	1	1	1	0	1	0	0	0	0	0	NA	NA	NA	13	10	166	167	490	0	0	0	0	0	1	0	0	0.002
.	19.01.16-00.56.09-1-47663	115	7	7	2	0	2	640	6	6	0	0	NA	NA	NA	33	25	167	170	501	113	86	441	8	0	15	0.048	0	0.03
.	19.01.16-00.56.12-1-47664	116	5	5	3	0	2	661	4	4	0	0	NA	NA	NA	34	49	175	167	520	122	81	458	4	0	11	0.023	0	0.021
.	19.01.16-00.56.13-1-47665	90	8	8	0	0	0	647	6	6	0	0	NA	NA	NA	34	36	170	171	508	115	84	448	0	3	9	0	0.018	0.018
.	19.01.16-00.56.15-1-47666	38	1	1	1	0	1	0	0	0	0	0	NA	NA	NA	15	9	163	166	493	0	0	0	0	0	1	0	0	0.002
.	19.01.16-00.56.18-1-47668	58	2	2	0	0	0	633	1	1	0	0	NA	NA	NA	28	19	169	167	496	116	81	436	0	7	1	0	0.042	0.002
.	19.01.16-00.56.18-1-47669	120	10	10	3	0	3	663	9	9	0	0	NA	NA	NA	34	49	175	174	513	121	88	454	7	4	8	0.04	0.023	0.016
.	19.01.16-00.56.19-1-47670	89	4	4	2	0	1	656	2	2	0	0	NA	NA	NA	26	39	175	174	503	122	89	445	0	6	13	0	0.034	0.026
.	19.01.16-00.56.21-1-47671	33	1	1	0	0	0	0	0	0	0	0	NA	NA	NA	12	14	165	165	497	0	0	0	0	2	0	0	0.012	0
.	19.01.16-00.56.24-1-47674	130	18	18	8	0	5	651	16	16	0	0	NA	NA	NA	38	35	172	165	511	118	83	450	28	16	24	0.163	0.097	0.047
.	19.01.16-00.56.31-1-47694	83	6	6	1	0	1	645	5	5	0	0	NA	NA	NA	46	35	170	166	512	115	83	447	19	2	0	0.112	0.012	0
.	19.01.16-00.56.32-1-47695	116	13	13	3	0	3	648	11	11	0	0	NA	NA	NA	32	26	170	166	503	117	82	449	6	20	10	0.035	0.12	0.02
.	19.01.16-00.56.34-1-47696	84	10	10	1	0	1	647	7	7	0	0	NA	NA	NA	35	34	172	167	508	120	82	445	4	2	20	0.023	0.012	0.039
.	19.01.16-00.56.36-1-47697	66	2	2	1	0	0	647	1	1	0	0	NA	NA	NA	20	31	170	167	507	116	83	448	0	1	1	0	0.006	0.002
.	19.01.16-00.56.37-1-47698	117	5	5	0	0	0	655	3	3	0	0	NA	NA	NA	31	36	174	169	506	121	87	447	0	5	8	0	0.03	0.016
.	19.01.16-00.56.39-1-47700	37	1	1	0	0	0	0	0	0	0	0	NA	NA	NA	11	15	168	165	495	0	0	0	0	0	3	0	0	0.006
.	19.01.16-00.56.48-1-47706	124	9	9	3	0	2	652	8	8	0	0	NA	NA	NA	49	46	169	169	521	116	83	453	3	18	9	0.018	0.107	0.017
.	19.01.16-00.56.51-1-47710	93	6	6	2	0	2	645	5	5	0	0	NA	NA	NA	33	28	168	168	505	117	82	446	0	7	9	0	0.042	0.018
.	19.01.16-00.56.52-1-47714	216	22	22	4	0	3	687	19	19	0	0	NA	NA	NA	74	72	181	178	526	130	93	464	17	34	25	0.094	0.191	0.048
.	19.01.16-00.56.53-1-47715	91	6	6	1	0	0	643	5	5	0	0	NA	NA	NA	35	31	167	168	509	115	82	446	1	4	11	0.006	0.024	0.022
.	19.01.16-00.56.56-1-47719	88	4	4	0	0	0	637	3	3	0	0	NA	NA	NA	30	26	169	170	500	112	84	441	2	0	7	0.012	0	0.014
.	19.01.16-00.57.02-1-47723	91	6	6	0	0	0	639	5	5	0	0	NA	NA	NA	27	23	167	164	505	112	82	445	3	0	10	0.018	0	0.02
.	19.01.16-00.57.03-1-47724	33	1	1	1	0	1	0	0	0	0	0	NA	NA	NA	9	8	165	164	492	0	0	0	0	0	2	0	0	0.004
.	19.01.16-00.57.06-1-47727	144	11	11	4	0	3	660	9	9	0	0	NA	NA	NA	52	46	174	169	516	119	82	459	9	23	16	0.052	0.136	0.031
.	19.01.16-00.57.08-1-47728	36	1	1	0	0	0	0	0	0	0	0	NA	NA	NA	17	10	164	165	494	0	0	0	0	2	0	0	0.012	0
.	19.01.16-00.57.10-1-47729	118	7	7	5	0	4	635	5	5	0	0	NA	NA	NA	33	25	170	168	500	114	84	437	2	8	17	0.012	0.048	0.034
.	19.01.16-00.57.10-1-47730	60	2	2	0	0	0	150	1	1	0	0	NA	NA	NA	13	14	164	166	497	26	19	105	0	0	2	0	0	0.004
.	19.01.16-00.57.11-1-47731	90	3	3	1	0	0	653	2	2	0	0	NA	NA	NA	23	35	172	167	509	118	83	452	1	4	7	0.006	0.024	0.014
.	19.01.16-00.57.13-1-47732	62	3	3	0	0	0	633	2	2	0	0	NA	NA	NA	28	17	166	168	496	112	82	439	0	3	11	0	0.018	0.022
.	19.01.16-00.57.13-1-47733	151	13	13	3	0	2	654	12	12	0	0	NA	NA	NA	40	41	173	171	510	119	86	449	10	24	11	0.058	0.14	0.022
.	19.01.16-00.57.20-1-47734	208	8	8	4	0	2	675	7	7	0	0	NA	NA	NA	69	62	172	178	525	120	90	465	10	6	9	0.058	0.034	0.017
.	19.01.16-00.57.20-1-47735	65	3	3	1	0	1	631	2	2	0	0	NA	NA	NA	26	19	168	166	498	114	83	434	0	0	6	0	0	0.012
.	19.01.16-00.57.28-1-47751	90	3	3	0	0	0	645	2	2	0	0	NA	NA	NA	40	33	168	169	509	115	82	448	1	1	1	0.006	0.006	0.002
.	19.01.16-00.57.28-1-47752	121	7	7	3	0	2	656	6	6	0	0	NA	NA	NA	37	41	168	172	514	114	86	456	12	8	3	0.071	0.047	0.006
.	19.01.16-00.57.31-1-47758	88	4	4	0	0	0	649	3	3	0	0	NA	NA	NA	27	27	169	168	503	116	85	448	3	9	0	0.018	0.054	0
.	19.01.16-00.57.32-1-47759	84	4	4	0	0	0	636	2	2	0	0	NA	NA	NA	20	16	165	164	500	115	82	439	0	0	6	0	0	0.012
.	19.01.16-00.57.33-1-47760	146	9	9	3	0	1	657	7	7	0	0	NA	NA	NA	33	39	169	170	513	117	85	455	3	14	22	0.018	0.082	0.043
.	19.01.16-00.57.36-1-47761	211	18	18	8	0	7	691	15	15	0	0	NA	NA	NA	69	81	179	180	535	122	91	478	18	11	29	0.101	0.061	0.054
.	19.01.16-00.57.38-1-47765	60	2	2	0	0	0	102	1	1	0	0	NA	NA	NA	19	10	165	164	494	14	10	78	2	2	0	0.012	0.012	0
.	19.01.16-00.57.42-1-47766	38	1	1	0	0	0	0	0	0	0	0	NA	NA	NA	8	10	163	169	491	0	0	0	0	0	2	0	0	0.004
.	19.01.16-00.57.44-1-47767	58	2	2	0	0	0	199	1	1	0	0	NA	NA	NA	26	13	166	166	494	38	25	136	0	0	2	0	0	0.004
.	19.01.16-00.57.46-1-47772	141	10	10	4	0	3	659	9	9	0	0	NA	NA	NA	42	35	168	169	511	117	87	455	3	35	12	0.018	0.207	0.023
.	19.01.16-00.57.53-1-47781	93	8	8	2	0	2	644	7	7	0	0	NA	NA	NA	29	30	164	170	509	109	84	451	3	12	14	0.018	0.071	0.028
.	19.01.16-00.57.54-1-47783	186	12	12	7	0	5	676	9	9	0	0	NA	NA	NA	51	65	174	172	532	121	87	468	26	16	14	0.149	0.093	0.026
.	19.01.16-00.57.54-1-47784	96	8	8	1	0	1	641	6	6	0	0	NA	NA	NA	34	26	167	167	505	111	82	448	22	5	2	0.132	0.03	0.004
.	19.01.16-00.57.55-1-47786	63	4	4	1	0	1	637	3	3	0	0	NA	NA	NA	22	21	169	166	499	117	81	439	0	2	6	0	0.012	0.012
.	19.01.16-00.58.01-1-47789	114	10	10	0	0	0	645	8	8	0	0	NA	NA	NA	33	32	170	175	500	117	86	442	7	15	5	0.041	0.086	0.01
.	19.01.16-00.58.03-1-47792	63	2	2	0	0	0	497	1	1	0	0	NA	NA	NA	19	15	167	167	494	84	67	346	0	0	4	0	0	0.008
.	19.01.16-00.58.10-1-47886	184	18	18	4	0	3	673	15	15	0	0	NA	NA	NA	57	57	176	173	521	120	90	463	6	61	12	0.034	0.353	0.023
.	19.01.16-00.58.11-1-47887	121	8	8	1	0	1	637	7	7	0	0	NA	NA	NA	34	26	170	169	500	114	82	441	0	5	10	0	0.03	0.02
.	19.01.16-00.58.15-1-47888	123	4	4	0	0	0	634	3	3	0	0	NA	NA	NA	33	23	168	173	495	112	85	437	6	4	0	0.036	0.023	0
.	19.01.16-00.58.22-1-47893	60	2	2	0	0	0	636	1	1	0	0	NA	NA	NA	20	18	164	166	501	111	79	446	0	2	2	0	0.012	0.004
.	19.01.16-00.58.23-1-47894	153	25	25	6	0	3	671	23	23	0	0	NA	NA	NA	48	57	178	178	514	125	90	456	33	40	21	0.185	0.225	0.041
.	19.01.16-00.58.25-1-47895	148	8	8	3	0	2	671	7	7	0	0	NA	NA	NA	56	59	179	170	523	125	82	464	6	11	13	0.034	0.065	0.025
.	19.01.16-00.58.28-1-47911	172	15	15	5	0	4	656	13	13	0	0	NA	NA	NA	63	48	180	171	510	125	86	445	16	14	15	0.089	0.082	0.029
.	19.01.16-00.58.29-1-47912	30	1	1	0	0	0	0	0	0	0	0	NA	NA	NA	6	7	165	164	491	0	0	0	0	0	0	0	0	0
.	19.01.16-00.58.32-1-47913	117	7	7	2	0	1	643	6	6	0	0	NA	NA	NA	42	28	167	167	507	115	82	446	5	7	6	0.03	0.042	0.012
.	19.01.16-00.58.32-1-47914	114	8	8	2	0	2	638	5	5	0	0	NA	NA	NA	39	26	166	168	505	110	82	446	14	7	7	0.084	0.042	0.014
.	19.01.16-00.58.38-1-47915	58	2	2	0	0	0	635	1	1	0	0	NA	NA	NA	20	22	165	167	503	111	82	442	0	0	8	0	0	0.016
.	19.01.16-00.58.40-1-47916	116	9	9	1	0	1	650	8	8	0	0	NA	NA	NA	33	34	167	168	512	113	86	451	11	12	14	0.066	0.071	0.027
.	19.01.16-00.58.49-1-47925	59	3	3	1	0	1	647	2	2	0	0	NA	NA	NA	24	31	168	170	506	116	85	446	5	0	5	0.03	0	0.01
.	19.01.16-00.58.52-1-47929	35	1	1	0	0	0	0	0	0	0	0	NA	NA	NA	8	8	163	166	492	0	0	0	0	0	2	0	0	0.004
.	19.01.16-00.58.52-1-47930	93	7	7	3	0	2	649	5	5	0	0	NA	NA	NA	34	33	172	173	501	118	88	443	8	7	5	0.047	0.04	0.01
.	19.01.16-00.58.52-1-47931	33	1	1	0	0	0	0	0	0	0	0	NA	NA	NA	2	9	166	163	493	0	0	0	0	2	0	0	0.012	0
.	19.01.16-00.58.52-1-47932	176	12	12	2	0	0	666	9	9	0	0	NA	NA	NA	62	51	173	173	518	122	90	454	28	4	20	0.162	0.023	0.039
.	19.01.16-00.58.55-1-47936	146	6	6	0	0	0	664	5	5	0	0	NA	NA	NA	46	46	175	167	517	123	82	459	4	18	4	0.023	0.108	0.008
.	19.01.16-00.58.55-1-47937	84	5	5	0	0	0	637	4	4	0	0	NA	NA	NA	25	24	167	168	502	114	81	442	13	3	0	0.078	0.018	0
.	19.01.16-00.58.55-1-47939	60	2	2	0	0	0	154	1	1	0	0	NA	NA	NA	22	20	167	165	501	25	18	111	0	0	4	0	0	0.008
.	19.01.16-00.59.04-1-47944	170	9	9	0	0	0	675	8	8	0	0	NA	NA	NA	41	57	172	177	521	121	89	465	4	15	17	0.023	0.085	0.033
.	19.01.16-00.59.05-1-47945	179	16	16	4	0	4	678	14	14	0	0	NA	NA	NA	50	66	183	170	526	127	86	465	8	25	21	0.044	0.147	0.04
.	19.01.16-00.59.05-1-47947	89	3	3	1	0	1	638	2	2	0	0	NA	NA	NA	25	25	170	170	498	117	84	437	0	2	16	0	0.012	0.032
.	19.01.16-00.59.09-1-47949	120	4	4	1	0	1	645	3	3	0	0	NA	NA	NA	30	34	169	169	509	114	83	448	0	2	4	0	0.012	0.008
.	19.01.16-00.59.12-1-47950	171	14	14	5	0	4	658	12	12	0	0	NA	NA	NA	59	44	176	169	512	125	85	448	28	10	17	0.159	0.059	0.033
.	19.01.16-00.59.13-1-47951	61	4	4	0	0	0	641	3	3	0	0	NA	NA	NA	21	22	164	166	505	113	82	446	8	3	0	0.049	0.018	0
.	19.01.16-00.59.17-1-47952	32	1	1	0	0	0	0	0	0	0	0	NA	NA	NA	11	9	163	164	495	0	0	0	0	0	0	0	0	0
.	19.01.16-00.59.19-1-47953	177	14	14	3	0	2	671	12	12	0	0	NA	NA	NA	39	54	176	176	515	124	90	457	13	14	27	0.074	0.08	0.052
.	19.01.16-00.59.23-1-47954	175	10	10	4	0	2	668	6	6	0	0	NA	NA	NA	69	52	176	170	519	121	84	463	19	3	21	0.108	0.018	0.04
.	19.01.16-00.59.26-1-47955	117	4	4	1	0	1	658	3	3	0	0	NA	NA	NA	43	40	169	169	515	116	88	454	12	0	4	0.071	0	0.008
.	19.01.16-00.59.28-1-47971	89	6	6	2	0	1	657	4	4	0	0	NA	NA	NA	28	41	172	172	510	120	85	452	8	6	8	0.047	0.035	0.016
.	19.01.16-00.59.31-1-47972	62	4	4	1	0	1	630	3	3	0	0	NA	NA	NA	29	20	168	168	497	114	84	432	0	0	6	0	0	0.012
.	19.01.16-00.59.33-1-47977	33	1	1	0	0	0	0	0	0	0	0	NA	NA	NA	9	10	166	165	492	0	0	0	0	0	0	0	0	0
.	19.01.16-00.59.36-1-47978	98	6	6	3	0	3	644	5	5	0	0	NA	NA	NA	20	29	167	169	506	111	83	450	6	0	10	0.036	0	0.02
.	19.01.16-00.59.37-1-47979	66	3	3	0	0	0	646	2	2	0	0	NA	NA	NA	20	28	167	170	504	116	87	443	5	0	6	0.03	0	0.012
.	19.01.16-00.59.43-1-47983	96	8	8	2	0	2	644	7	7	0	0	NA	NA	NA	28	27	165	167	508	115	80	449	4	11	8	0.024	0.066	0.016
.	19.01.16-00.59.44-1-47984	127	7	7	3	0	3	652	5	5	0	0	NA	NA	NA	35	32	169	168	508	115	83	454	8	21	3	0.047	0.125	0.006
.	19.01.16-00.59.46-1-47988	62	4	4	0	0	0	636	3	3	0	0	NA	NA	NA	20	19	166	168	498	113	82	441	5	2	6	0.03	0.012	0.012
.	19.01.16-00.59.46-1-47991	182	17	17	4	0	3	673	14	14	0	0	NA	NA	NA	55	61	177	174	523	122	87	464	22	27	3	0.124	0.155	0.006
.	19.01.16-00.59.48-1-47993	33	1	1	0	0	0	0	0	0	0	0	NA	NA	NA	10	6	163	166	490	0	0	0	0	0	2	0	0	0.004
.	19.01.16-00.59.50-1-47997	175	15	15	5	0	5	652	14	14	0	0	NA	NA	NA	56	46	173	176	510	119	84	449	15	11	16	0.087	0.062	0.031
.	19.01.16-00.59.51-1-47998	187	12	12	4	0	4	679	10	10	0	0	NA	NA	NA	53	70	174	180	529	119	92	468	14	16	6	0.08	0.089	0.011
.	19.01.16-00.59.54-1-48001	33	1	1	0	0	0	0	0	0	0	0	NA	NA	NA	5	9	165	164	493	0	0	0	0	0	0	0	0	0
.	19.01.16-00.59.55-1-48004	61	2	2	0	0	0	496	1	1	0	0	NA	NA	NA	18	17	166	165	499	89	64	343	0	0	3	0	0	0.006
.	19.01.16-00.59.56-1-48006	66	2	2	0	0	0	249	1	1	0	0	NA	NA	NA	32	10	166	166	491	47	27	175	4	0	0	0.024	0	0
.	19.01.16-01.00.01-1-48009	33	1	1	0	0	0	0	0	0	0	0	NA	NA	NA	10	5	164	164	490	0	0	0	0	1	0	0	0.006	0
.	19.01.16-01.00.04-1-48017	64	7	7	2	0	1	644	5	5	0	0	NA	NA	NA	23	29	165	167	510	110	81	453	4	7	2	0.024	0.042	0.004
.	19.01.16-01.00.04-1-48018	195	16	16	2	0	2	679	14	14	0	0	NA	NA	NA	58	59	176	170	526	124	87	468	13	24	20	0.074	0.141	0.038
.	19.01.16-01.00.05-1-48020	199	14	14	2	0	2	676	13	13	0	0	NA	NA	NA	53	57	173	173	524	123	89	464	34	12	15	0.197	0.069	0.029
.	19.01.16-01.00.07-1-48021	99	9	9	1	0	1	649	7	7	0	0	NA	NA	NA	25	32	170	167	508	116	84	449	12	2	1	0.071	0.012	0.002
.	19.01.16-01.00.09-1-48022	115	7	7	2	0	1	650	6	6	0	0	NA	NA	NA	32	35	175	167	506	120	82	448	0	16	3	0	0.096	0.006
.	19.01.16-01.00.20-1-48023	179	25	25	4	0	3	666	23	23	0	0	NA	NA	NA	45	48	172	174	515	118	88	460	33	49	17	0.192	0.282	0.033
.	19.01.16-01.00.22-1-48024	63	2	2	0	0	0	651	1	1	0	0	NA	NA	NA	19	28	166	165	510	113	83	455	2	5	0	0.012	0.03	0
.	19.01.16-01.00.22-1-48025	97	4	4	0	0	0	654	3	3	0	0	NA	NA	NA	24	33	171	166	509	118	84	452	0	9	5	0	0.054	0.01
.	19.01.16-01.00.26-1-48027	113	9	9	4	0	3	654	8	8	0	0	NA	NA	NA	40	35	168	171	509	115	85	454	15	12	9	0.089	0.07	0.018
.	19.01.16-01.00.31-1-48043	155	7	7	1	0	1	662	6	6	0	0	NA	NA	NA	54	55	171	179	518	117	92	453	6	9	5	0.035	0.05	0.01
.	19.01.16-01.00.32-1-48044	185	15	15	2	0	0	685	14	14	0	0	NA	NA	NA	50	69	171	175	536	118	87	480	15	29	15	0.088	0.166	0.028
.	19.01.16-01.00.38-1-48045	122	12	12	5	0	5	662	11	11	0	0	NA	NA	NA	31	39	172	168	512	118	87	457	9	21	16	0.052	0.125	0.031
.	19.01.16-01.00.41-1-48046	34	1	1	0	0	0	0	0	0	0	0	NA	NA	NA	13	6	163	164	492	0	0	0	3	0	0	0.018	0	0
.	19.01.16-01.00.42-1-48047	63	3	3	1	0	1	642	2	2	0	0	NA	NA	NA	21	27	171	166	503	116	84	442	0	0	8	0	0	0.016
.	19.01.16-01.00.43-1-48048	64	2	2	1	0	1	198	1	1	0	0	NA	NA	NA	22	20	170	167	496	41	26	131	1	0	2	0.006	0	0.004
.	19.01.16-01.00.43-1-48049	117	12	12	6	0	4	651	10	10	0	0	NA	NA	NA	40	38	172	170	509	119	85	447	0	22	7	0	0.129	0.014
.	19.01.16-01.00.54-1-48061	65	3	3	2	0	2	638	2	2	0	0	NA	NA	NA	31	27	167	168	505	112	84	442	0	0	10	0	0	0.02
.	19.01.16-01.00.54-1-48062	65	4	4	1	0	0	654	3	3	0	0	NA	NA	NA	24	36	176	168	505	123	84	447	0	0	10	0	0	0.02
.	19.01.16-01.00.55-1-48065	34	1	1	0	0	0	0	0	0	0	0	NA	NA	NA	10	8	165	164	492	0	0	0	0	0	0	0	0	0
.	19.01.16-01.00.58-1-48068	66	4	4	1	0	1	633	3	3	0	0	NA	NA	NA	27	16	167	165	497	116	82	435	0	0	10	0	0	0.02
.	19.01.16-01.01.01-1-48069	60	2	2	0	0	0	98	1	1	0	0	NA	NA	NA	10	16	167	168	494	21	12	65	1	0	1	0.006	0	0.002
.	19.01.16-01.01.04-1-48107	85	4	4	0	0	0	638	3	3	0	0	NA	NA	NA	29	26	168	174	497	115	85	438	11	0	3	0.065	0	0.006
.	19.01.16-01.01.06-1-48129	96	9	9	3	0	3	650	8	8	0	0	NA	NA	NA	33	31	168	174	502	115	90	445	4	0	17	0.024	0	0.034
.	19.01.16-01.01.07-1-48130	167	12	12	3	0	2	658	11	11	0	0	NA	NA	NA	50	45	173	172	513	122	85	451	5	17	12	0.029	0.099	0.023
.	19.01.16-01.01.08-1-48131	94	8	8	0	0	0	644	6	6	0	0	NA	NA	NA	25	22	165	166	504	114	84	446	7	13	1	0.042	0.078	0.002
.	19.01.16-01.01.11-1-48152	33	1	1	0	0	0	0	0	0	0	0	NA	NA	NA	10	7	164	165	491	0	0	0	0	0	0	0	0	0
.	19.01.16-01.01.11-1-48153	88	4	4	1	0	1	637	3	3	0	0	NA	NA	NA	22	20	165	168	500	112	83	442	0	4	5	0	0.024	0.01
.	19.01.16-01.01.12-1-48154	90	7	7	0	0	0	646	6	6	0	0	NA	NA	NA	26	34	169	171	507	116	85	445	0	13	3	0	0.076	0.006
.	19.01.16-01.01.14-1-48155	149	18	18	6	0	3	650	16	16	0	0	NA	NA	NA	51	41	173	168	513	115	84	451	11	17	34	0.064	0.101	0.066
.	19.01.16-01.01.15-1-48156	32	1	1	0	0	0	0	0	0	0	0	NA	NA	NA	4	13	168	166	492	0	0	0	0	0	3	0	0	0.006
.	19.01.16-01.01.18-1-48158	58	2	2	1	0	1	639	1	1	0	0	NA	NA	NA	21	24	166	170	501	112	84	443	6	0	3	0.036	0	0.006
.	19.01.16-01.01.20-1-48159	65	3	3	0	0	0	642	2	2	0	0	NA	NA	NA	32	25	169	165	504	115	82	445	0	0	5	0	0	0.01
.	19.01.16-01.01.27-1-48160	33	1	1	0	0	0	0	0	0	0	0	NA	NA	NA	13	8	164	165	492	0	0	0	0	0	2	0	0	0.004
.	19.01.16-01.01.28-1-48176	88	6	6	0	0	0	646	5	5	0	0	NA	NA	NA	28	31	168	172	504	115	86	445	0	8	6	0	0.047	0.012
.	19.01.16-01.01.29-1-48177	88	6	6	3	0	3	634	5	5	0	0	NA	NA	NA	27	25	171	171	496	116	82	436	10	7	0	0.058	0.041	0
.	19.01.16-01.01.29-1-48178	147	17	17	2	0	2	657	15	15	0	0	NA	NA	NA	41	43	170	170	516	117	86	454	17	20	31	0.1	0.118	0.06
.	19.01.16-01.01.32-1-48179	238	15	15	2	0	2	678	13	13	0	0	NA	NA	NA	66	65	180	174	524	127	89	462	17	18	16	0.094	0.103	0.031
.	19.01.16-01.01.32-1-48181	34	1	1	0	0	0	0	0	0	0	0	NA	NA	NA	8	12	167	165	493	0	0	0	0	0	2	0	0	0.004
.	19.01.16-01.01.33-1-48185	64	5	5	1	0	1	644	4	4	0	0	NA	NA	NA	22	30	168	167	508	115	82	447	0	0	18	0	0	0.035
.	19.01.16-01.01.35-1-48186	94	10	10	6	0	5	647	7	7	0	0	NA	NA	NA	28	32	171	167	507	119	84	444	2	4	12	0.012	0.024	0.024
.	19.01.16-01.01.36-1-48187	61	2	2	0	0	0	628	1	1	0	0	NA	NA	NA	25	16	165	168	496	113	83	432	0	0	5	0	0	0.01
.	19.01.16-01.01.47-1-48197	32	1	1	0	0	0	0	0	0	0	0	NA	NA	NA	10	7	165	165	490	0	0	0	0	0	0	0	0	0
.	19.01.16-01.01.47-1-48198	315	25	25	9	0	5	696	23	23	0	0	NA	NA	NA	89	91	179	173	552	125	88	483	45	41	17	0.251	0.237	0.031
.	19.01.16-01.01.49-1-48201	35	1	1	1	0	1	0	0	0	0	0	NA	NA	NA	9	7	164	166	490	0	0	0	0	0	0	0	0	0
.	19.01.16-01.01.50-1-48204	196	12	12	7	0	6	679	10	10	0	0	NA	NA	NA	56	59	177	180	515	125	96	458	23	9	13	0.13	0.05	0.025
.	19.01.16-01.01.51-1-48205	35	1	1	0	0	0	0	0	0	0	0	NA	NA	NA	8	6	164	165	490	0	0	0	0	0	1	0	0	0.002
.	19.01.16-01.01.52-1-48207	84	4	4	3	0	2	645	3	3	0	0	NA	NA	NA	30	23	167	169	500	115	85	445	6	0	6	0.036	0	0.012
.	19.01.16-01.01.52-1-48208	115	4	4	1	0	1	643	3	3	0	0	NA	NA	NA	53	38	170	172	509	116	86	441	0	3	7	0	0.017	0.014
.	19.01.16-01.01.54-1-48210	67	5	5	2	0	2	638	4	4	0	0	NA	NA	NA	24	23	168	169	499	115	84	439	5	1	2	0.03	0.006	0.004
.	19.01.16-01.01.56-1-48214	59	2	2	1	0	1	197	1	1	0	0	NA	NA	NA	20	12	164	165	496	27	33	137	0	0	2	0	0	0.004
.	19.01.16-01.02.01-1-48216	35	1	1	0	0	0	0	0	0	0	0	NA	NA	NA	10	5	163	164	491	0	0	0	0	4	0	0	0.024	0
.	19.01.16-01.02.05-1-48220	283	25	25	4	0	3	695	23	23	0	0	NA	NA	NA	82	79	178	177	537	124	93	478	42	11	47	0.236	0.062	0.088
.	19.01.16-01.02.05-1-48221	96	4	4	3	0	2	638	2	2	0	0	NA	NA	NA	33	24	173	167	497	121	83	434	0	6	1	0	0.036	0.002
.	19.01.16-01.02.07-1-48223	65	4	4	0	0	0	632	3	3	0	0	NA	NA	NA	28	19	168	164	500	116	78	438	1	0	4	0.006	0	0.008
.	19.01.16-01.02.09-1-48224	89	4	4	1	0	1	650	3	3	0	0	NA	NA	NA	34	38	174	169	508	119	83	448	6	4	4	0.034	0.024	0.008
.	19.01.16-01.02.09-1-48225	36	1	1	0	0	0	0	0	0	0	0	NA	NA	NA	7	9	164	165	493	0	0	0	0	0	1	0	0	0.002
.	19.01.16-01.02.12-1-48226	240	38	38	5	0	3	694	33	33	0	0	NA	NA	NA	58	79	182	177	533	126	93	475	63	31	44	0.346	0.175	0.083
.	19.01.16-01.02.13-1-48227	35	1	1	0	0	0	0	0	0	0	0	NA	NA	NA	10	6	165	165	489	0	0	0	0	0	1	0	0	0.002
.	19.01.16-01.02.15-1-48228	92	7	7	2	0	1	652	6	6	0	0	NA	NA	NA	28	38	173	172	506	119	89	444	0	13	7	0	0.076	0.014
.	19.01.16-01.02.18-1-48229	65	5	5	1	0	1	641	4	4	0	0	NA	NA	NA	18	27	168	170	502	116	82	443	2	8	7	0.012	0.047	0.014
.	19.01.16-01.02.20-1-48230	91	6	6	2	0	2	641	4	4	0	0	NA	NA	NA	35	35	174	171	503	118	83	440	0	5	9	0	0.029	0.018
.	19.01.16-01.02.24-1-48235	234	22	22	9	0	6	678	21	21	0	0	NA	NA	NA	51	65	177	175	526	125	87	466	12	35	22	0.068	0.2	0.042
.	19.01.16-01.02.26-1-48236	147	9	9	4	0	4	643	6	6	0	0	NA	NA	NA	38	29	170	168	504	116	83	444	5	20	10	0.029	0.119	0.02
.	19.01.16-01.02.36-1-48253	122	10	10	1	0	1	639	9	9	0	0	NA	NA	NA	32	31	170	175	499	116	88	435	20	11	5	0.118	0.063	0.01
.	19.01.16-01.02.38-1-48254	118	7	7	2	0	2	640	5	5	0	0	NA	NA	NA	51	31	169	170	505	114	86	440	1	7	8	0.006	0.041	0.016
.	19.01.16-01.02.38-1-48255	127	8	8	3	0	3	649	7	7	0	0	NA	NA	NA	40	39	173	172	507	116	85	448	4	10	8	0.023	0.058	0.016
.	19.01.16-01.02.39-1-48256	95	9	9	2	0	2	648	8	8	0	0	NA	NA	NA	35	35	169	171	508	116	85	447	8	14	1	0.047	0.082	0.002
.	19.01.16-01.02.47-1-48262	117	9	9	2	0	1	638	7	7	0	0	NA	NA	NA	35	23	164	166	506	112	79	447	13	6	4	0.079	0.036	0.008
.	19.01.16-01.02.54-1-48271	63	3	3	1	0	1	503	2	2	0	0	NA	NA	NA	15	19	170	163	499	89	60	354	0	0	3	0	0	0.006
.	19.01.16-01.02.59-1-48275	114	5	5	1	0	0	661	4	4	0	0	NA	NA	NA	43	48	170	172	519	118	86	457	5	3	17	0.029	0.017	0.033
.	19.01.16-01.03.00-1-48276	95	4	4	1	0	1	656	2	2	0	0	NA	NA	NA	20	35	167	170	511	118	82	456	0	6	9	0	0.035	0.018
.	19.01.16-01.03.01-1-48277	125	5	5	1	0	1	659	3	3	0	0	NA	NA	NA	33	43	177	168	511	124	83	452	8	3	5	0.045	0.018	0.01
.	19.01.16-01.03.02-1-48280	31	1	1	1	0	1	0	0	0	0	0	NA	NA	NA	8	7	164	164	492	0	0	0	0	0	0	0	0	0
.	19.01.16-01.03.05-1-48282	31	1	1	0	0	0	0	0	0	0	0	NA	NA	NA	10	11	163	167	494	0	0	0	0	0	0	0	0	0
.	19.01.16-01.03.07-1-48284	34	1	1	0	0	0	0	0	0	0	0	NA	NA	NA	9	17	164	166	500	0	0	0	0	0	0	0	0	0
.	19.01.16-01.03.08-1-48285	59	3	3	0	0	0	630	2	2	0	0	NA	NA	NA	31	19	166	169	497	114	80	436	2	3	0	0.012	0.018	0
.	19.01.16-01.03.08-1-48286	121	17	17	2	0	2	646	14	14	0	0	NA	NA	NA	36	35	169	175	504	115	88	443	18	7	7	0.107	0.04	0.014
.	19.01.16-01.03.09-1-48287	68	3	3	3	0	3	646	2	2	0	0	NA	NA	NA	22	29	169	169	504	116	82	448	0	10	0	0	0.059	0
.	19.01.16-01.03.10-1-48288	82	6	6	0	0	0	631	5	5	0	0	NA	NA	NA	27	22	165	170	500	112	82	437	1	4	11	0.006	0.024	0.022
.	19.01.16-01.03.12-1-48289	121	6	6	1	0	1	649	5	5	0	0	NA	NA	NA	42	36	171	169	509	118	80	451	0	5	8	0	0.03	0.016
.	19.01.16-01.03.17-1-48290	117	9	9	2	0	1	642	7	7	0	0	NA	NA	NA	27	31	170	171	503	113	84	445	18	10	2	0.106	0.058	0.004
.	19.01.16-01.03.20-1-48291	147	9	9	1	0	0	671	7	7	0	0	NA	NA	NA	51	56	174	176	519	119	91	461	9	9	9	0.052	0.051	0.017
.	19.01.16-01.03.20-1-48292	64	2	2	0	0	0	637	0	0	0	0	NA	NA	NA	27	26	169	168	502	118	79	440	3	0	5	0.018	0	0.01
.	19.01.16-01.03.23-1-48293	61	2	2	0	0	0	300	1	1	0	0	NA	NA	NA	20	21	170	168	496	52	36	212	2	0	0	0.012	0	0
.	19.01.16-01.03.24-1-48294	171	14	14	2	0	2	677	13	13	0	0	NA	NA	NA	42	62	172	177	526	119	91	467	10	18	24	0.058	0.102	0.046
.	19.01.16-01.03.28-1-48310	35	1	1	0	0	0	0	0	0	0	0	NA	NA	NA	7	6	164	163	492	0	0	0	0	0	0	0	0	0
.	19.01.16-01.03.30-1-48311	64	2	2	1	0	1	602	1	1	0	0	NA	NA	NA	15	11	164	166	494	108	79	415	2	0	3	0.012	0	0.006
.	19.01.16-01.03.32-1-48312	63	5	5	0	0	0	634	4	4	0	0	NA	NA	NA	29	20	168	166	499	112	83	439	0	6	7	0	0.036	0.014
.	19.01.16-01.03.34-1-48317	120	16	16	4	0	3	648	13	13	0	0	NA	NA	NA	33	28	168	166	507	115	81	452	22	13	12	0.131	0.078	0.024
.	19.01.16-01.03.37-1-48318	67	3	3	2	0	1	650	2	2	0	0	NA	NA	NA	25	32	170	169	506	119	85	446	0	0	13	0	0	0.026
.	19.01.16-01.03.37-1-48319	91	3	3	0	0	0	641	2	2	0	0	NA	NA	NA	31	27	173	169	498	118	83	440	0	11	2	0	0.065	0.004
.	19.01.16-01.03.41-1-48323	36	1	1	0	0	0	0	0	0	0	0	NA	NA	NA	8	9	163	164	495	0	0	0	0	0	0	0	0	0
.	19.01.16-01.03.42-1-48324	61	3	3	1	0	1	643	2	2	0	0	NA	NA	NA	18	20	167	167	499	114	84	445	2	0	7	0.012	0	0.014
.	19.01.16-01.03.44-1-48325	267	32	32	17	0	9	689	29	29	0	0	NA	NA	NA	78	77	183	182	525	130	91	468	47	52	25	0.257	0.286	0.048
.	19.01.16-01.03.45-1-48329	31	1	1	0	0	0	0	0	0	0	0	NA	NA	NA	9	8	165	165	491	0	0	0	0	0	0	0	0	0
.	19.01.16-01.03.47-1-48333	63	2	2	2	0	2	651	1	1	0	0	NA	NA	NA	13	31	171	168	505	119	83	449	5	0	1	0.029	0	0.002
.	19.01.16-01.03.51-1-48338	60	3	3	1	0	1	637	2	2	0	0	NA	NA	NA	27	24	169	170	498	114	81	442	0	8	1	0	0.047	0.002
.	19.01.16-01.03.53-1-48340	112	10	10	3	0	3	660	7	7	0	0	NA	NA	NA	33	46	172	172	515	117	87	456	2	7	19	0.012	0.041	0.037
.	19.01.16-01.03.56-1-48345	66	2	2	1	0	0	641	1	1	0	0	NA	NA	NA	23	30	167	168	508	114	82	445	10	0	0	0.06	0	0
.	19.01.16-01.04.03-1-48349	60	3	3	0	0	0	652	1	1	0	0	NA	NA	NA	11	27	171	167	502	119	86	447	10	0	3	0.058	0	0.006
.	19.01.16-01.04.05-1-48352	67	3	3	1	0	0	642	1	1	0	0	NA	NA	NA	21	25	168	169	501	118	84	440	8	0	3	0.048	0	0.006
.	19.01.16-01.04.06-1-48353	61	3	3	1	0	0	629	2	2	0	0	NA	NA	NA	29	16	167	164	498	114	79	436	7	4	0	0.042	0.024	0
.	19.01.16-01.04.10-1-48355	123	11	11	1	0	1	652	10	10	0	0	NA	NA	NA	32	36	173	168	508	121	82	449	21	4	1	0.121	0.024	0.002
.	19.01.16-01.04.11-1-48356	29	1	1	0	0	0	0	0	0	0	0	NA	NA	NA	9	15	166	164	498	0	0	0	0	0	0	0	0	0
.	19.01.16-01.04.12-1-48357	58	2	2	0	0	0	637	1	1	0	0	NA	NA	NA	23	21	168	167	499	117	82	438	4	0	2	0.024	0	0.004
.	19.01.16-01.04.13-1-48358	63	2	2	1	0	1	640	1	1	0	0	NA	NA	NA	24	23	170	165	501	116	79	445	1	1	0	0.006	0.006	0
.	19.01.16-01.04.18-1-48359	187	8	8	1	0	1	659	7	7	0	0	NA	NA	NA	50	45	178	170	510	123	85	451	0	18	7	0	0.106	0.014
.	19.01.16-01.04.18-1-48360	181	13	13	4	0	3	671	12	12	0	0	NA	NA	NA	62	56	182	172	515	127	87	457	19	15	17	0.104	0.087	0.033
.	19.01.16-01.04.20-1-48361	152	7	7	2	0	2	665	5	5	0	0	NA	NA	NA	48	54	172	174	521	116	87	462	4	17	6	0.023	0.098	0.012
.	19.01.16-01.04.22-1-48362	148	18	18	2	0	2	647	15	15	0	0	NA	NA	NA	39	30	168	169	506	115	85	447	16	11	32	0.095	0.065	0.063
.	19.01.16-01.04.28-1-48378	54	2	2	1	0	1	0	1	1	0	0	NA	NA	NA	12	12	168	165	492	0	0	0	0	2	1	0	0.012	0.002
.	19.01.16-01.04.28-1-48379	117	9	9	4	0	4	649	4	4	0	0	NA	NA	NA	45	36	166	172	511	113	84	452	11	12	2	0.066	0.07	0.004
.	19.01.16-01.04.31-1-48380	89	4	4	1	0	1	639	3	3	0	0	NA	NA	NA	29	21	167	167	500	113	82	444	3	0	4	0.018	0	0.008
.	19.01.16-01.04.32-1-48381	144	9	9	4	0	2	658	8	8	0	0	NA	NA	NA	43	43	176	168	512	121	85	452	12	5	16	0.068	0.03	0.031
.	19.01.16-01.04.42-1-48382	210	21	21	11	0	7	679	19	19	0	0	NA	NA	NA	66	62	175	172	528	124	84	471	28	40	32	0.16	0.233	0.061
.	19.01.16-01.04.43-1-48383	215	11	11	4	0	1	678	9	9	0	0	NA	NA	NA	72	66	178	173	528	125	86	467	8	28	15	0.045	0.162	0.028
.	19.01.16-01.04.43-1-48384	90	7	7	1	0	1	639	5	5	0	0	NA	NA	NA	42	29	173	171	498	117	84	438	0	5	30	0	0.029	0.06
.	19.01.16-01.04.47-1-48390	178	16	16	6	0	5	676	14	14	0	0	NA	NA	NA	66	65	178	178	522	125	93	458	11	28	29	0.062	0.157	0.056
.	19.01.16-01.04.49-1-48393	66	2	2	0	0	0	255	1	1	0	0	NA	NA	NA	24	18	166	167	498	47	29	179	4	0	2	0.024	0	0.004
.	19.01.16-01.04.50-1-48395	92	5	5	0	0	0	638	4	4	0	0	NA	NA	NA	29	24	172	165	500	115	82	441	0	0	11	0	0	0.022
.	19.01.16-01.04.58-1-48403	32	1	1	0	0	0	0	0	0	0	0	NA	NA	NA	6	6	164	165	490	0	0	0	1	0	0	0.006	0	0
.	19.01.16-01.04.58-1-48404	60	2	2	0	0	0	634	0	0	0	0	NA	NA	NA	23	20	167	166	500	114	79	441	0	0	5	0	0	0.01
.	19.01.16-01.04.59-1-48405	65	3	3	1	0	1	635	2	2	0	0	NA	NA	NA	37	18	168	164	499	114	79	442	3	0	2	0.018	0	0.004
.	19.01.16-01.05.00-1-48406	63	3	3	0	0	0	631	2	2	0	0	NA	NA	NA	32	23	167	167	502	111	80	440	0	1	2	0	0.006	0.004
.	19.01.16-01.05.04-1-48411	84	4	4	1	0	1	640	3	3	0	0	NA	NA	NA	28	19	166	170	496	115	83	442	11	2	0	0.066	0.012	0
.	19.01.16-01.05.07-1-48413	30	1	1	1	0	1	0	0	0	0	0	NA	NA	NA	9	4	164	163	490	0	0	0	0	1	0	0	0.006	0
.	19.01.16-01.05.09-1-48414	67	4	4	2	0	2	646	2	2	0	0	NA	NA	NA	20	28	167	166	508	113	80	453	10	0	1	0.06	0	0.002
.	19.01.16-01.05.11-1-48415	92	4	4	2	0	2	644	3	3	0	0	NA	NA	NA	27	28	165	173	503	112	88	444	0	2	9	0	0.012	0.018
.	19.01.16-01.05.13-1-48416	89	5	5	1	0	1	644	4	4	0	0	NA	NA	NA	38	37	172	174	504	118	88	438	14	3	4	0.081	0.017	0.008
.	19.01.16-01.05.14-1-48417	69	2	2	1	0	1	624	1	1	0	0	NA	NA	NA	28	15	168	166	494	111	82	431	4	2	0	0.024	0.012	0
.	19.01.16-01.05.16-1-48418	122	5	5	0	0	0	646	3	3	0	0	NA	NA	NA	47	36	167	170	512	112	83	451	11	4	12	0.066	0.024	0.023
.	19.01.16-01.05.21-1-48419	59	3	3	2	0	1	645	2	2	0	0	NA	NA	NA	22	27	166	171	503	115	82	448	0	3	3	0	0.018	0.006
.	19.01.16-01.05.21-1-48420	144	9	9	2	0	2	667	8	8	0	0	NA	NA	NA	37	50	175	172	516	119	87	461	14	7	0	0.08	0.041	0
.	19.01.16-01.05.23-1-48421	59	2	2	0	0	0	645	1	1	0	0	NA	NA	NA	19	28	170	170	501	117	88	440	0	0	10	0	0	0.02
.	19.01.16-01.05.27-1-48423	211	44	44	8	0	6	671	41	41	0	0	NA	NA	NA	50	57	175	178	517	120	91	460	43	51	43	0.246	0.287	0.083
.	19.01.16-01.05.28-1-48439	61	2	2	0	0	0	633	1	1	0	0	NA	NA	NA	30	25	168	167	503	113	84	436	0	0	5	0	0	0.01
.	19.01.16-01.05.30-1-48440	129	11	11	1	0	1	650	9	9	0	0	NA	NA	NA	44	34	167	167	513	113	85	452	17	7	22	0.102	0.042	0.043
.	19.01.16-01.05.33-1-48441	125	8	8	1	0	1	646	7	7	0	0	NA	NA	NA	43	42	175	171	509	124	83	439	5	10	27	0.029	0.058	0.053
.	19.01.16-01.05.36-1-48446	87	3	3	4	0	3	653	2	2	0	0	NA	NA	NA	33	36	172	166	511	120	83	450	0	4	10	0	0.024	0.02
.	19.01.16-01.05.36-1-48447	127	5	5	2	0	1	661	4	4	0	0	NA	NA	NA	35	36	170	171	508	118	88	455	12	11	6	0.071	0.064	0.012
.	19.01.16-01.05.38-1-48448	294	24	24	4	0	2	686	21	21	0	0	NA	NA	NA	97	78	179	180	532	126	90	470	32	42	19	0.179	0.233	0.036
.	19.01.16-01.05.42-1-48452	62	2	2	1	0	1	633	1	1	0	0	NA	NA	NA	22	15	167	164	497	114	81	438	0	0	3	0	0	0.006
.	19.01.16-01.05.44-1-48453	91	7	7	2	0	1	644	6	6	0	0	NA	NA	NA	32	27	165	166	509	112	83	449	3	5	9	0.018	0.03	0.018
.	19.01.16-01.05.56-1-48468	94	6	6	2	0	2	650	5	5	0	0	NA	NA	NA	32	34	166	170	511	113	84	453	5	5	7	0.03	0.029	0.014
.	19.01.16-01.05.58-1-48470	64	2	2	1	0	1	633	1	1	0	0	NA	NA	NA	21	19	168	165	499	115	83	435	0	0	6	0	0	0.012
.	19.01.16-01.05.59-1-48471	30	1	1	0	0	0	0	0	0	0	0	NA	NA	NA	10	9	166	165	491	0	0	0	0	0	0	0	0	0
.	19.01.16-01.06.01-1-48472	120	10	10	2	0	2	654	8	8	0	0	NA	NA	NA	47	42	172	173	510	117	86	451	1	11	18	0.006	0.064	0.035
.	19.01.16-01.06.02-1-48474	137	14	14	5	0	1	656	13	13	0	0	NA	NA	NA	42	39	172	168	512	120	80	456	10	37	17	0.058	0.22	0.033
.	19.01.16-01.06.05-1-48478	59	2	2	0	0	0	639	1	1	0	0	NA	NA	NA	23	21	169	167	498	116	85	438	0	0	9	0	0	0.018
.	19.01.16-01.06.06-1-48479	255	32	32	15	0	12	700	30	30	0	0	NA	NA	NA	77	91	180	182	542	127	94	479	36	42	40	0.2	0.231	0.074
.	19.01.16-01.06.12-1-48480	94	9	9	4	0	4	646	8	8	0	0	NA	NA	NA	40	38	170	171	510	113	86	447	0	2	14	0	0.012	0.027
.	19.01.16-01.06.17-1-48482	152	16	16	4	0	3	665	14	14	0	0	NA	NA	NA	49	52	180	171	514	124	83	458	16	28	12	0.089	0.164	0.023
.	19.01.16-01.06.20-1-48483	121	5	5	1	0	0	652	4	4	0	0	NA	NA	NA	35	39	172	169	511	120	82	450	5	13	0	0.029	0.077	0
.	19.01.16-01.06.25-1-48490	57	2	2	0	0	0	636	1	1	0	0	NA	NA	NA	19	23	171	166	499	116	81	439	0	0	4	0	0	0.008
.	19.01.16-01.06.27-1-48491	61	2	2	0	0	0	450	0	0	0	0	NA	NA	NA	22	16	167	167	495	78	58	314	0	2	4	0	0.012	0.008
.	19.01.16-01.06.31-1-48507	60	3	3	0	0	0	635	2	2	0	0	NA	NA	NA	31	24	170	169	498	115	85	435	0	0	7	0	0	0.014
.	19.01.16-01.06.33-1-48508	235	21	21	7	0	3	675	19	19	0	0	NA	NA	NA	91	66	174	179	526	115	94	466	43	34	15	0.247	0.19	0.029
.	19.01.16-01.06.33-1-48509	94	3	3	1	0	1	652	1	1	0	0	NA	NA	NA	35	35	171	168	509	118	84	450	8	7	0	0.047	0.042	0
.	19.01.16-01.06.37-1-48510	115	16	16	6	0	6	650	14	14	0	0	NA	NA	NA	32	35	171	169	508	118	85	447	16	19	16	0.094	0.112	0.031
.	19.01.16-01.06.38-1-48512	62	2	2	1	0	1	635	1	1	0	0	NA	NA	NA	31	28	169	172	500	116	83	436	0	1	2	0	0.006	0.004
.	19.01.16-01.06.39-1-48513	85	3	3	1	0	1	656	2	2	0	0	NA	NA	NA	32	40	170	173	510	114	88	454	4	5	7	0.024	0.029	0.014
.	19.01.16-01.06.46-1-48518	64	3	3	0	0	0	643	1	1	0	0	NA	NA	NA	21	25	169	167	502	115	83	445	1	1	2	0.006	0.006	0.004
.	19.01.16-01.06.50-1-48523	125	7	7	1	0	1	648	6	6	0	0	NA	NA	NA	36	35	170	169	509	113	85	450	14	8	5	0.082	0.047	0.01
.	19.01.16-01.06.52-1-48527	90	4	4	2	0	1	641	3	3	0	0	NA	NA	NA	34	33	166	170	510	110	87	444	1	0	12	0.006	0	0.024
.	19.01.16-01.06.53-1-48529	182	9	9	0	0	0	674	6	6	0	0	NA	NA	NA	51	61	172	177	525	118	89	467	8	6	15	0.047	0.034	0.029
.	19.01.16-01.06.55-1-48532	91	7	7	0	0	0	641	6	6	0	0	NA	NA	NA	40	33	172	168	506	117	84	440	0	0	29	0	0	0.057
.	19.01.16-01.07.02-1-48535	35	1	1	0	0	0	0	0	0	0	0	NA	NA	NA	8	12	165	165	495	0	0	0	2	0	0	0.012	0	0
.	19.01.16-01.07.02-1-48537	33	1	1	1	0	1	0	0	0	0	0	NA	NA	NA	9	10	164	166	493	0	0	0	0	0	0	0	0	0
.	19.01.16-01.07.05-1-48540	63	4	4	1	0	1	637	3	3	0	0	NA	NA	NA	32	31	171	168	505	117	82	438	2	6	4	0.012	0.036	0.008
.	19.01.16-01.07.05-1-48541	59	2	2	2	0	1	639	1	1	0	0	NA	NA	NA	18	19	167	167	498	116	84	439	0	0	5	0	0	0.01
.	19.01.16-01.07.07-1-48542	66	6	6	1	0	1	644	4	4	0	0	NA	NA	NA	28	30	169	168	506	115	82	447	0	0	10	0	0	0.02
.	19.01.16-01.07.08-1-48543	87	5	5	1	0	1	642	4	4	0	0	NA	NA	NA	32	35	170	172	506	118	83	441	0	6	7	0	0.035	0.014
.	19.01.16-01.07.13-1-48544	90	3	3	1	0	1	638	2	2	0	0	NA	NA	NA	21	23	167	169	500	113	83	442	0	0	11	0	0	0.022
.	19.01.16-01.07.18-1-48545	121	6	6	1	0	1	663	5	5	0	0	NA	NA	NA	34	44	170	171	516	120	84	459	13	7	12	0.076	0.041	0.023
.	19.01.16-01.07.18-1-48546	188	16	16	4	0	3	688	14	14	0	0	NA	NA	NA	57	70	186	172	525	132	88	468	21	16	26	0.113	0.093	0.05
.	19.01.16-01.07.20-1-48547	171	15	15	3	0	3	671	14	14	0	0	NA	NA	NA	45	59	172	175	525	118	87	466	10	27	7	0.058	0.154	0.013
.	19.01.16-01.07.20-1-48548	65	2	2	0	0	0	638	1	1	0	0	NA	NA	NA	18	22	169	166	500	118	81	439	3	0	2	0.018	0	0.004
.	19.01.16-01.07.21-1-48549	183	24	24	8	0	5	658	22	22	0	0	NA	NA	NA	55	45	169	169	520	116	85	457	43	36	24	0.254	0.213	0.046
.	19.01.16-01.07.26-1-48550	63	3	3	1	0	1	633	2	2	0	0	NA	NA	NA	35	21	167	169	498	110	85	438	2	0	10	0.012	0	0.02
.	19.01.16-01.07.27-1-48551	33	1	1	0	0	0	0	0	0	0	0	NA	NA	NA	8	9	165	164	493	0	0	0	1	0	0	0.006	0	0
.	19.01.16-01.07.29-1-48567	57	2	2	0	0	0	0	1	1	0	0	NA	NA	NA	18	18	168	166	497	0	0	0	0	0	2	0	0	0.004
.	19.01.16-01.07.30-1-48568	94	6	6	2	0	2	657	5	5	0	0	NA	NA	NA	34	44	176	170	511	124	83	450	6	15	5	0.034	0.088	0.01
.	19.01.16-01.07.34-1-48570	115	11	11	3	0	3	649	10	10	0	0	NA	NA	NA	28	34	167	170	510	114	84	451	5	1	15	0.03	0.006	0.029
.	19.01.16-01.07.34-1-48571	62	5	5	1	0	1	631	3	3	0	0	NA	NA	NA	25	23	165	168	503	110	82	439	4	3	7	0.024	0.018	0.014
.	19.01.16-01.07.37-1-48576	119	7	7	3	0	2	659	6	6	0	0	NA	NA	NA	33	44	168	169	520	113	84	462	4	1	16	0.024	0.006	0.031
.	19.01.16-01.07.41-1-48577	64	2	2	1	0	1	636	1	1	0	0	NA	NA	NA	28	23	165	170	501	115	83	438	0	0	6	0	0	0.012
.	19.01.16-01.07.49-1-48588	62	2	2	0	0	0	548	1	1	0	0	NA	NA	NA	10	12	166	164	495	96	69	383	2	1	0	0.012	0.006	0
.	19.01.16-01.08.01-1-48598	145	8	8	2	0	2	659	6	6	0	0	NA	NA	NA	42	42	169	173	513	118	86	455	10	10	5	0.059	0.058	0.01
.	19.01.16-01.08.02-1-48600	109	8	8	1	0	1	651	6	6	0	0	NA	NA	NA	43	39	171	168	513	113	84	454	28	0	3	0.164	0	0.006
.	19.01.16-01.08.04-1-48603	203	25	25	6	0	4	671	23	23	0	0	NA	NA	NA	70	58	176	180	515	122	95	454	46	53	4	0.261	0.294	0.008
.	19.01.16-01.08.04-1-48604	33	1	1	0	0	0	0	0	0	0	0	NA	NA	NA	15	11	164	165	495	0	0	0	0	0	1	0	0	0.002
.	19.01.16-01.08.06-1-48606	39	1	1	0	0	0	0	0	0	0	0	NA	NA	NA	16	15	165	165	498	0	0	0	0	0	1	0	0	0.002
.	19.01.16-01.08.10-1-48607	59	2	2	0	0	0	99	1	1	0	0	NA	NA	NA	16	18	165	165	501	16	13	70	0	0	3	0	0	0.006
.	19.01.16-01.08.10-1-48608	147	11	11	4	0	3	669	9	9	0	0	NA	NA	NA	50	57	173	174	523	120	86	463	7	20	11	0.04	0.115	0.021
.	19.01.16-01.08.15-1-48609	87	9	9	1	0	0	646	8	8	0	0	NA	NA	NA	23	29	171	174	497	118	85	443	12	16	2	0.07	0.092	0.004
.	19.01.16-01.08.22-1-48614	143	9	9	2	0	1	655	8	8	0	0	NA	NA	NA	22	38	172	172	507	121	85	449	0	4	17	0	0.023	0.034
.	19.01.16-01.08.23-1-48615	67	5	5	0	0	0	646	3	3	0	0	NA	NA	NA	17	30	170	167	506	115	83	448	3	9	2	0.018	0.054	0.004
.	19.01.16-01.08.32-1-48631	62	2	2	0	0	0	637	1	1	0	0	NA	NA	NA	21	21	166	169	499	113	84	440	2	0	4	0.012	0	0.008
.	19.01.16-01.08.35-1-48632	198	19	19	4	0	4	676	17	17	0	0	NA	NA	NA	53	64	175	176	526	119	88	469	25	29	32	0.143	0.165	0.061
.	19.01.16-01.08.44-1-48636	34	1	1	0	0	0	0	0	0	0	0	NA	NA	NA	10	7	166	163	491	0	0	0	0	0	3	0	0	0.006
.	19.01.16-01.08.46-1-48639	126	7	7	2	0	1	645	6	6	0	0	NA	NA	NA	38	34	174	169	504	118	80	447	2	4	10	0.011	0.024	0.02
.	19.01.16-01.08.48-1-48642	113	5	5	2	0	2	640	4	4	0	0	NA	NA	NA	35	29	170	169	503	115	84	441	10	0	3	0.059	0	0.006
.	19.01.16-01.08.57-1-48652	61	3	3	1	0	1	642	2	2	0	0	NA	NA	NA	17	19	169	169	494	119	83	440	0	1	6	0	0.006	0.012
.	19.01.16-01.08.57-1-48653	62	3	3	1	0	1	639	2	2	0	0	NA	NA	NA	29	25	165	168	505	108	82	449	10	0	1	0.061	0	0.002
.	19.01.16-01.09.02-1-48654	88	3	3	1	0	1	634	1	1	0	0	NA	NA	NA	33	30	169	169	505	113	83	438	0	4	6	0	0.024	0.012
.	19.01.16-01.09.07-1-48659	211	26	26	9	0	5	671	23	23	0	0	NA	NA	NA	66	55	173	173	522	120	88	463	29	38	42	0.168	0.22	0.08
.	19.01.16-01.09.12-1-48661	148	13	13	8	0	5	670	11	11	0	0	NA	NA	NA	42	54	175	173	519	121	89	460	18	11	14	0.103	0.064	0.027
.	19.01.16-01.09.14-1-48662	113	5	5	1	0	1	653	4	4	0	0	NA	NA	NA	37	37	168	169	513	115	85	453	1	0	11	0.006	0	0.021
.	19.01.16-01.09.14-1-48663	101	5	5	3	0	2	664	4	4	0	0	NA	NA	NA	28	40	176	167	510	124	82	458	1	9	5	0.006	0.054	0.01
.	19.01.16-01.09.17-1-48664	94	3	3	1	0	1	645	1	1	0	0	NA	NA	NA	27	33	170	167	509	116	83	446	0	0	7	0	0	0.014
.	19.01.16-01.09.17-1-48665	113	4	4	1	0	1	656	3	3	0	0	NA	NA	NA	40	34	165	171	511	115	85	456	6	1	3	0.036	0.006	0.006
.	19.01.16-01.09.21-1-48666	64	5	5	0	0	0	642	4	4	0	0	NA	NA	NA	27	26	169	167	503	112	83	447	4	0	9	0.024	0	0.018
.	19.01.16-01.09.32-1-48682	93	11	11	4	0	4	650	10	10	0	0	NA	NA	NA	37	33	169	170	507	119	82	449	9	2	21	0.053	0.012	0.041
.	19.01.16-01.09.33-1-48683	114	19	19	7	0	5	654	17	17	0	0	NA	NA	NA	28	33	169	170	507	114	84	456	23	19	15	0.136	0.112	0.03
.	19.01.16-01.09.35-1-48684	35	1	1	0	0	0	0	0	0	0	0	NA	NA	NA	9	8	167	164	490	0	0	0	0	1	0	0	0.006	0
.	19.01.16-01.09.36-1-48686	59	3	3	1	0	1	635	2	2	0	0	NA	NA	NA	22	22	168	169	498	114	82	439	1	0	11	0.006	0	0.022
.	19.01.16-01.09.36-1-48690	117	10	10	3	0	2	664	8	8	0	0	NA	NA	NA	38	50	173	177	513	120	89	455	19	7	11	0.11	0.04	0.021
.	19.01.16-01.09.38-1-48691	120	7	7	3	0	1	655	6	6	0	0	NA	NA	NA	31	37	171	172	507	118	89	448	11	0	8	0.064	0	0.016
.	19.01.16-01.09.39-1-48692	96	4	4	1	0	1	629	2	2	0	0	NA	NA	NA	37	22	169	167	499	115	79	435	0	5	5	0	0.03	0.01
.	19.01.16-01.09.40-1-48693	57	2	2	1	0	1	149	1	1	0	0	NA	NA	NA	16	12	165	167	493	28	20	101	0	0	2	0	0	0.004
.	19.01.16-01.09.48-1-48704	175	13	13	0	0	0	678	12	12	0	0	NA	NA	NA	56	61	178	173	523	126	88	464	13	16	5	0.073	0.092	0.01
.	19.01.16-01.09.52-1-48709	59	2	2	1	0	1	649	1	1	0	0	NA	NA	NA	23	31	170	166	508	117	80	452	0	0	9	0	0	0.018
.	19.01.16-01.09.53-1-48710	210	8	8	3	0	2	669	7	7	0	0	NA	NA	NA	61	50	177	171	515	125	86	458	4	18	8	0.023	0.105	0.016
.	19.01.16-01.09.54-1-48712	204	13	13	5	0	2	674	11	11	0	0	NA	NA	NA	64	65	172	175	531	118	88	468	24	21	17	0.14	0.12	0.032
.	19.01.16-01.09.55-1-48714	117	9	9	3	0	2	659	7	7	0	0	NA	NA	NA	35	47	171	176	513	114	88	457	5	7	21	0.029	0.04	0.041
.	19.01.16-01.09.59-1-48717	35	1	1	0	0	0	0	0	0	0	0	NA	NA	NA	7	6	164	164	491	0	0	0	0	3	0	0	0.018	0
.	19.01.16-01.10.02-1-48720	257	20	20	3	0	3	689	19	19	0	0	NA	NA	NA	80	74	172	183	532	119	96	474	34	24	30	0.198	0.131	0.056
.	19.01.16-01.10.06-1-48728	65	2	2	1	0	1	638	1	1	0	0	NA	NA	NA	26	23	165	170	501	112	86	440	0	3	3	0	0.018	0.006
.	19.01.16-01.10.09-1-48729	93	10	10	4	0	3	641	9	9	0	0	NA	NA	NA	44	39	171	175	506	117	85	439	0	2	23	0	0.011	0.045
.	19.01.16-01.10.15-1-48730	120	13	13	5	0	1	643	12	12	0	0	NA	NA	NA	49	40	173	173	507	116	84	443	2	30	23	0.012	0.173	0.045
.	19.01.16-01.10.21-1-48731	118	15	15	1	0	0	664	14	14	0	0	NA	NA	NA	37	44	176	171	510	123	87	454	17	4	13	0.097	0.023	0.025
.	19.01.16-01.10.22-1-48732	171	17	17	5	0	4	664	15	15	0	0	NA	NA	NA	59	45	177	170	511	124	85	455	31	29	12	0.175	0.171	0.023
.	19.01.16-01.10.25-1-48734	30	1	1	0	0	0	0	0	0	0	0	NA	NA	NA	12	6	163	165	491	0	0	0	0	0	0	0	0	0
.	19.01.16-01.10.27-1-48735	34	1	1	0	0	0	0	0	0	0	0	NA	NA	NA	11	10	164	165	494	0	0	0	1	0	0	0.006	0	0
.	19.01.16-01.10.29-1-48751	118	11	11	2	0	2	650	8	8	0	0	NA	NA	NA	43	34	170	169	508	116	85	449	27	2	7	0.159	0.012	0.014
.	19.01.16-01.10.31-1-48752	85	4	4	1	0	1	630	2	2	0	0	NA	NA	NA	36	18	170	167	494	115	85	430	8	3	2	0.047	0.018	0.004
.	19.01.16-01.10.38-1-48753	91	6	6	3	0	2	655	5	5	0	0	NA	NA	NA	40	41	174	171	509	118	86	451	9	0	14	0.052	0	0.028
.	19.01.16-01.10.42-1-48754	148	20	20	7	0	6	655	19	19	0	0	NA	NA	NA	55	48	173	172	516	119	84	452	29	25	13	0.168	0.145	0.025
.	19.01.16-01.10.55-1-48768	37	1	1	0	0	0	0	0	0	0	0	NA	NA	NA	10	10	165	166	492	0	0	0	0	0	0	0	0	0
.	19.01.16-01.10.57-1-48771	91	4	4	1	0	1	639	3	3	0	0	NA	NA	NA	20	16	165	165	499	112	81	446	0	8	5	0	0.048	0.01
.	19.01.16-01.10.58-1-48772	66	2	2	0	0	0	648	1	1	0	0	NA	NA	NA	23	34	169	170	508	117	81	450	0	2	1	0	0.012	0.002
.	19.01.16-01.10.59-1-48773	63	4	4	1	0	1	643	3	3	0	0	NA	NA	NA	27	29	169	170	503	114	84	445	10	5	0	0.059	0.029	0
.	19.01.16-01.10.59-1-48774	63	3	3	1	0	1	601	2	2	0	0	NA	NA	NA	21	13	165	165	496	108	75	418	0	0	5	0	0	0.01
.	19.01.16-01.11.02-1-48776	119	10	10	1	0	1	651	9	9	0	0	NA	NA	NA	37	37	168	169	513	116	85	450	8	10	10	0.048	0.059	0.019
.	19.01.16-01.11.02-1-48777	119	11	11	4	0	3	636	9	9	0	0	NA	NA	NA	35	28	169	174	498	115	88	433	11	9	19	0.065	0.052	0.038
.	19.01.16-01.11.03-1-48779	67	2	2	2	0	2	631	1	1	0	0	NA	NA	NA	18	15	164	165	499	111	80	440	0	0	1	0	0	0.002
.	19.01.16-01.11.13-1-48782	91	4	4	3	0	2	642	3	3	0	0	NA	NA	NA	29	29	171	169	502	119	85	438	0	0	16	0	0	0.032
.	19.01.16-01.11.14-1-48783	91	4	4	1	0	0	653	3	3	0	0	NA	NA	NA	38	37	169	168	513	114	85	454	0	7	4	0	0.042	0.008
.	19.01.16-01.11.14-1-48784	90	4	4	0	0	0	627	3	3	0	0	NA	NA	NA	33	17	164	170	496	110	83	434	10	1	0	0.061	0.006	0
.	19.01.16-01.11.17-1-48786	69	7	7	2	0	2	639	5	5	0	0	NA	NA	NA	31	24	166	166	505	110	84	445	20	0	2	0.12	0	0.004
.	19.01.16-01.11.18-1-48787	112	6	6	2	0	2	656	4	4	0	0	NA	NA	NA	35	35	169	171	508	119	88	449	9	7	4	0.053	0.041	0.008
.	19.01.16-01.11.19-1-48788	32	1	1	0	0	0	0	0	0	0	0	NA	NA	NA	9	6	163	165	491	0	0	0	0	0	3	0	0	0.006
.	19.01.16-01.11.22-1-48789	61	2	2	0	0	0	643	1	1	0	0	NA	NA	NA	23	22	166	166	503	113	85	445	0	5	5	0	0.03	0.01
.	19.01.16-01.11.26-1-48790	153	29	29	5	0	4	656	28	28	0	0	NA	NA	NA	57	49	179	170	513	126	85	445	9	63	15	0.05	0.371	0.029
.	19.01.16-01.11.28-1-48806	90	6	6	1	0	1	651	5	5	0	0	NA	NA	NA	33	34	171	172	504	116	87	448	0	0	21	0	0	0.042
.	19.01.16-01.11.29-1-48807	59	2	2	0	0	0	636	1	1	0	0	NA	NA	NA	31	24	169	164	504	115	78	443	0	0	3	0	0	0.006
.	19.01.16-01.11.30-1-48808	64	4	4	1	0	1	640	1	1	0	0	NA	NA	NA	29	25	167	165	506	113	82	445	3	0	6	0.018	0	0.012
.	19.01.16-01.11.32-1-48809	114	4	4	0	0	0	652	3	3	0	0	NA	NA	NA	33	40	167	178	508	113	91	448	4	4	0	0.024	0.022	0
.	19.01.16-01.11.36-1-48810	180	12	12	3	0	1	684	11	11	0	0	NA	NA	NA	46	68	178	176	527	125	89	470	16	31	13	0.09	0.176	0.025
.	19.01.16-01.11.36-1-48811	92	8	8	2	0	2	647	7	7	0	0	NA	NA	NA	29	40	169	175	509	115	87	445	2	7	15	0.012	0.04	0.029
.	19.01.16-01.11.37-1-48812	180	21	21	1	0	1	686	19	19	0	0	NA	NA	NA	55	68	175	174	532	122	90	474	6	47	31	0.034	0.27	0.058
.	19.01.16-01.11.42-1-48818	357	29	29	7	0	5	735	28	28	0	0	NA	NA	NA	94	113	189	180	557	135	98	502	35	56	31	0.185	0.311	0.056
.	19.01.16-01.11.47-1-48827	143	26	26	5	0	3	663	25	25	0	0	NA	NA	NA	38	41	174	171	509	123	88	452	20	25	18	0.115	0.146	0.035
.	19.01.16-01.11.47-1-48828	150	9	9	2	0	1	677	8	8	0	0	NA	NA	NA	56	57	169	173	528	117	91	469	31	13	0	0.183	0.075	0
.	19.01.16-01.11.49-1-48832	59	2	2	0	0	0	152	1	1	0	0	NA	NA	NA	17	16	167	166	496	21	16	115	0	2	0	0	0.012	0
.	19.01.16-01.11.58-1-48840	62	4	4	0	0	0	635	3	3	0	0	NA	NA	NA	29	22	166	168	501	114	82	439	0	10	0	0	0.06	0
.	19.01.16-01.11.59-1-48841	59	2	2	0	0	0	0	1	1	0	0	NA	NA	NA	15	20	171	165	497	0	0	0	0	0	3	0	0	0.006
.	19.01.16-01.12.03-1-48843	236	14	14	4	0	2	693	12	12	0	0	NA	NA	NA	56	77	175	176	539	121	88	484	13	20	15	0.074	0.114	0.028
.	19.01.16-01.12.11-1-48847	118	8	8	0	0	0	657	6	6	0	0	NA	NA	NA	37	39	171	170	511	118	85	454	11	14	2	0.064	0.082	0.004
.	19.01.16-01.12.11-1-48848	60	2	2	1	0	1	632	1	1	0	0	NA	NA	NA	23	18	167	167	497	114	86	432	1	0	2	0.006	0	0.004
.	19.01.16-01.12.13-1-48849	63	3	3	0	0	0	497	2	2	0	0	NA	NA	NA	21	27	167	169	504	88	65	344	0	0	5	0	0	0.01
.	19.01.16-01.12.15-1-48850	65	3	3	1	0	1	635	1	1	0	0	NA	NA	NA	20	17	165	168	497	113	86	436	8	0	1	0.048	0	0.002
.	19.01.16-01.12.19-1-48851	123	6	6	0	0	0	640	4	4	0	0	NA	NA	NA	30	26	166	165	508	112	82	446	5	5	5	0.03	0.03	0.01
.	19.01.16-01.12.25-1-48856	117	10	10	1	0	1	650	8	8	0	0	NA	NA	NA	46	38	173	166	512	119	83	448	16	2	20	0.092	0.012	0.039
.	19.01.16-01.12.26-1-48857	172	11	11	3	0	2	656	9	9	0	0	NA	NA	NA	40	41	174	173	507	121	88	447	31	10	11	0.178	0.058	0.022
.	19.01.16-01.12.29-1-48873	143	8	8	4	0	4	660	6	6	0	0	NA	NA	NA	41	49	172	176	514	121	86	453	8	18	3	0.047	0.102	0.006
.	19.01.16-01.12.32-1-48875	66	2	2	0	0	0	641	1	1	0	0	NA	NA	NA	15	24	170	170	497	116	83	442	0	0	7	0	0	0.014
.	19.01.16-01.12.34-1-48876	151	9	9	3	0	1	670	8	8	0	0	NA	NA	NA	55	56	172	173	524	114	87	469	20	16	7	0.116	0.092	0.013
.	19.01.16-01.12.35-1-48877	112	5	5	2	0	1	647	3	3	0	0	NA	NA	NA	38	32	170	169	506	117	87	443	1	2	6	0.006	0.012	0.012
.	19.01.16-01.12.39-1-48878	32	1	1	0	0	0	0	0	0	0	0	NA	NA	NA	7	9	167	163	492	0	0	0	0	0	3	0	0	0.006
.	19.01.16-01.12.40-1-48879	95	4	4	0	0	0	643	3	3	0	0	NA	NA	NA	49	36	173	169	507	113	84	446	3	8	1	0.017	0.047	0.002
.	19.01.16-01.12.42-1-48880	185	16	16	6	0	5	675	15	15	0	0	NA	NA	NA	58	62	174	176	525	121	89	465	12	28	18	0.069	0.159	0.034
.	19.01.16-01.12.48-1-48886	33	1	1	1	0	1	0	0	0	0	0	NA	NA	NA	6	13	164	165	497	0	0	0	0	0	2	0	0	0.004
.	19.01.16-01.12.50-1-48890	62	2	2	0	0	0	642	1	1	0	0	NA	NA	NA	24	22	165	167	503	114	81	447	0	0	5	0	0	0.01
.	19.01.16-01.12.52-1-48893	34	1	1	1	0	1	0	0	0	0	0	NA	NA	NA	13	8	165	163	493	0	0	0	1	0	0	0.006	0	0
.	19.01.16-01.12.52-1-48894	39	1	1	0	0	0	0	0	0	0	0	NA	NA	NA	10	7	164	164	492	0	0	0	0	0	0	0	0	0
.	19.01.16-01.12.53-1-48895	292	16	16	6	0	4	695	14	14	0	0	NA	NA	NA	87	82	179	180	536	126	93	476	48	12	16	0.268	0.067	0.03
.	19.01.16-01.12.54-1-48899	147	21	21	4	0	3	652	19	19	0	0	NA	NA	NA	36	40	169	169	515	115	83	454	18	41	6	0.107	0.243	0.012
.	19.01.16-01.12.54-1-48900	208	65	65	18	0	14	687	58	58	0	0	NA	NA	NA	75	85	179	188	531	122	99	466	64	76	59	0.358	0.404	0.111
.	19.01.16-01.12.56-1-48902	176	12	12	4	0	2	662	11	11	0	0	NA	NA	NA	37	47	170	173	517	119	86	457	15	35	11	0.088	0.202	0.021
.	19.01.16-01.12.57-1-48905	182	10	10	3	0	3	657	8	8	0	0	NA	NA	NA	57	47	174	175	511	118	88	451	24	11	8	0.138	0.063	0.016
.	19.01.16-01.13.02-1-48907	119	5	5	0	0	0	651	4	4	0	0	NA	NA	NA	46	39	170	167	515	114	82	455	5	8	3	0.029	0.048	0.006
.	19.01.16-01.13.04-1-48911	86	6	6	1	0	0	647	5	5	0	0	NA	NA	NA	37	33	171	169	506	117	86	444	0	3	7	0	0.018	0.014
.	19.01.16-01.13.18-1-48912	90	4	4	3	0	3	634	3	3	0	0	NA	NA	NA	30	24	167	170	500	112	83	439	4	0	3	0.024	0	0.006
.	19.01.16-01.13.21-1-48913	64	5	5	0	0	0	631	4	4	0	0	NA	NA	NA	27	19	169	165	498	114	83	434	1	7	2	0.006	0.042	0.004
.	19.01.16-01.13.21-1-48914	214	10	10	5	0	5	690	8	8	0	0	NA	NA	NA	71	72	177	174	534	124	89	477	7	7	9	0.04	0.04	0.017
.	19.01.16-01.13.23-1-48915	89	5	5	1	0	1	645	3	3	0	0	NA	NA	NA	38	36	169	173	507	114	87	444	0	6	14	0	0.035	0.028
.	19.01.16-01.13.26-1-48916	90	7	7	2	0	2	635	4	4	0	0	NA	NA	NA	46	27	168	169	503	113	83	439	0	4	12	0	0.024	0.024
.	19.01.16-01.13.29-1-48932	29	1	1	0	0	0	0	0	0	0	0	NA	NA	NA	7	9	163	168	491	0	0	0	2	0	0	0.012	0	0
[truncated: 1 more rows]
