# Supplementary material for: Modelling targeted rabies vaccination strategies for a domestic dog population with heterogeneous roaming patterns
Source: PLoS Negl Trop Dis. 2019 Jul 8;13(7):e0007582. doi: 10.1371/journal.pntd.0007582 (PMC6638970; doi:10.1371/journal.pntd.0007582)
Supplement: S1 Zip file folder — The files contain a summary for each simulation for its respective scenario. The files are named first with the population structure (FP, ED, RD, SD) and then the specific vaccination strategy used for that scenario. (ZIP) [file pntd.0007582.s002.zip › Supp_Files/SD_E0.7_R0.7_S0.5_all_measuresReport.txt]

scenario	iteration	duration	tot_deaths	rabid_dogs	moved	mov_DK	movInfect	n_vacc	n_cull	detDogs_cull	contDogs_cull	reactCull	preemptVaccCov_dogLevel	reactVaccCov_dogLevel	mean_Rt	non_rabid_dead	born	nb_in_exp_cat	nb_in_roam_cat	nb_stayhome	nb_exp_vacc	nb_roam_vacc	nb_stayhome_vacc	nb_contacting_explorer	nb_contacting_roamer	nb_contacting_stayhome	contact_per_explorer	contact_per_roamer	contact_per_stayhome
.	19.01.15-23.47.53-1-431218	38	1	1	1	0	1	0	0	0	0	0	NA	NA	NA	12	12	167	163	495	0	0	0	0	0	1	0	0	0.002
.	19.01.15-23.47.53-1-431219	174	23	23	8	0	8	497	21	21	0	0	NA	NA	NA	52	49	174	172	516	118	117	262	26	15	30	0.149	0.087	0.058
.	19.01.15-23.47.53-1-431220	116	7	7	2	0	2	495	5	5	0	0	NA	NA	NA	29	43	174	170	512	120	116	259	6	16	2	0.034	0.094	0.004
.	19.01.15-23.47.53-1-431221	118	7	7	0	0	0	494	6	6	0	0	NA	NA	NA	41	43	172	171	513	120	116	258	4	11	7	0.023	0.064	0.014
.	19.01.15-23.47.53-1-431222	118	8	8	4	0	2	483	7	7	0	0	NA	NA	NA	29	31	170	165	509	117	112	254	0	2	21	0	0.012	0.041
.	19.01.15-23.47.53-1-431223	223	32	32	5	0	5	515	29	29	0	0	NA	NA	NA	73	77	175	177	538	119	122	274	36	11	38	0.206	0.062	0.071
.	19.01.15-23.47.53-1-431224	207	14	14	3	0	3	498	11	11	0	0	NA	NA	NA	74	44	175	168	514	120	116	262	0	4	36	0	0.024	0.07
.	19.01.15-23.47.53-1-431225	86	5	5	1	0	1	493	4	4	0	0	NA	NA	NA	31	42	168	168	519	115	116	262	4	0	6	0.024	0	0.012
.	19.01.15-23.47.56-1-431226	152	13	13	2	0	2	488	11	11	0	0	NA	NA	NA	48	42	173	170	512	114	116	258	0	12	14	0	0.071	0.027
.	19.01.15-23.48.08-1-431227	61	2	2	1	0	1	477	1	1	0	0	NA	NA	NA	22	19	168	165	499	114	115	248	0	1	1	0	0.006	0.002
.	19.01.15-23.48.14-1-431231	93	3	3	0	0	0	482	1	1	0	0	NA	NA	NA	33	35	170	168	510	118	112	252	0	0	7	0	0	0.014
.	19.01.15-23.48.19-1-431237	91	5	5	1	0	1	483	2	2	0	0	NA	NA	NA	26	29	167	169	506	114	117	252	3	5	5	0.018	0.03	0.01
.	19.01.15-23.48.20-1-431239	32	1	1	0	0	0	0	0	0	0	0	NA	NA	NA	5	4	164	163	490	0	0	0	0	0	0	0	0	0
.	19.01.15-23.48.22-1-431246	154	9	9	4	0	4	491	8	8	0	0	NA	NA	NA	46	41	177	172	505	121	119	251	1	0	25	0.006	0	0.05
.	19.01.15-23.48.22-1-431247	60	3	3	0	0	0	151	2	2	0	0	NA	NA	NA	12	20	166	167	500	35	38	78	6	0	1	0.036	0	0.002
.	19.01.15-23.48.23-1-431249	200	50	50	5	0	5	499	48	48	0	0	NA	NA	NA	56	51	176	170	518	122	116	261	43	21	66	0.244	0.124	0.127
.	19.01.15-23.48.25-1-431250	31	1	1	1	0	1	0	0	0	0	0	NA	NA	NA	7	11	166	166	492	0	0	0	0	0	1	0	0	0.002
.	19.01.15-23.48.28-1-431254	432	33	33	6	0	4	557	30	30	0	0	NA	NA	NA	131	114	189	182	556	133	129	295	20	27	52	0.106	0.148	0.094
.	19.01.15-23.48.29-1-431274	93	12	12	1	0	1	501	11	11	0	0	NA	NA	NA	31	52	169	173	523	118	119	264	2	0	30	0.012	0	0.057
.	19.01.15-23.48.30-1-431277	183	19	19	3	0	3	503	17	17	0	0	NA	NA	NA	53	51	174	172	518	121	122	260	24	10	26	0.138	0.058	0.05
.	19.01.15-23.48.32-1-431283	157	6	6	1	0	1	491	4	4	0	0	NA	NA	NA	42	42	166	174	515	112	121	258	6	3	5	0.036	0.017	0.01
.	19.01.15-23.48.33-1-431284	120	5	5	2	0	2	483	4	4	0	0	NA	NA	NA	39	30	169	171	503	117	118	248	14	0	6	0.083	0	0.012
.	19.01.15-23.48.41-1-431292	153	8	8	4	0	3	491	6	6	0	0	NA	NA	NA	45	41	171	169	514	119	115	257	0	5	17	0	0.03	0.033
.	19.01.15-23.48.48-1-431305	121	6	6	1	0	1	492	5	5	0	0	NA	NA	NA	29	37	172	169	509	119	117	256	12	0	7	0.07	0	0.014
.	19.01.15-23.48.51-1-431314	125	10	10	3	0	2	508	9	9	0	0	NA	NA	NA	30	52	177	176	512	127	123	258	6	8	28	0.034	0.045	0.055
.	19.01.15-23.48.53-1-431315	86	5	5	2	0	2	480	4	4	0	0	NA	NA	NA	32	29	173	168	501	118	114	248	8	0	12	0.046	0	0.024
.	19.01.15-23.48.56-1-431316	320	33	33	6	0	6	547	29	29	0	0	NA	NA	NA	79	92	177	180	548	127	129	291	34	23	50	0.192	0.128	0.091
.	19.01.15-23.49.00-1-431317	127	6	6	1	0	1	494	5	5	0	0	NA	NA	NA	54	50	175	172	516	119	120	255	4	2	9	0.023	0.012	0.017
.	19.01.15-23.49.02-1-431318	212	28	28	5	0	5	525	27	27	0	0	NA	NA	NA	74	73	180	174	532	127	123	275	36	21	19	0.2	0.121	0.036
.	19.01.15-23.49.06-1-431319	502	84	84	22	0	18	577	70	70	0	0	NA	NA	NA	130	132	196	192	557	139	138	300	59	55	115	0.301	0.286	0.206
.	19.01.15-23.49.22-1-431331	215	26	26	11	0	10	526	22	22	0	0	NA	NA	NA	59	70	178	177	528	129	124	273	23	6	38	0.129	0.034	0.072
.	19.01.15-23.49.22-1-431333	57	2	2	0	0	0	475	1	1	0	0	NA	NA	NA	25	19	168	170	494	115	116	244	2	0	3	0.012	0	0.006
.	19.01.15-23.49.23-1-431334	119	4	4	1	0	1	478	3	3	0	0	NA	NA	NA	35	25	170	168	500	116	118	244	0	0	6	0	0	0.012
.	19.01.15-23.49.32-1-431364	154	12	12	7	0	5	502	10	10	0	0	NA	NA	NA	34	52	172	178	515	119	123	260	2	14	22	0.012	0.079	0.043
.	19.01.15-23.49.33-1-431365	36	1	1	0	0	0	0	0	0	0	0	NA	NA	NA	9	11	165	166	493	0	0	0	0	0	2	0	0	0.004
.	19.01.15-23.49.37-1-431366	94	8	8	1	0	1	471	7	7	0	0	NA	NA	NA	24	22	167	170	498	111	114	246	13	3	2	0.078	0.018	0.004
.	19.01.15-23.49.42-1-431367	38	1	1	0	0	0	0	0	0	0	0	NA	NA	NA	11	11	165	164	495	0	0	0	0	1	0	0	0.006	0
.	19.01.15-23.49.44-1-431368	172	17	17	6	0	5	504	14	14	0	0	NA	NA	NA	46	53	172	172	522	119	123	262	4	5	30	0.023	0.029	0.057
.	19.01.15-23.49.46-1-431369	36	1	1	0	0	0	0	0	0	0	0	NA	NA	NA	11	11	165	165	494	0	0	0	0	0	1	0	0	0.002
.	19.01.15-23.49.50-1-431372	115	8	8	1	0	1	487	5	5	0	0	NA	NA	NA	29	39	170	169	513	118	119	250	11	2	10	0.065	0.012	0.019
.	19.01.15-23.49.52-1-431373	31	1	1	0	0	0	0	0	0	0	0	NA	NA	NA	6	11	165	165	494	0	0	0	0	0	1	0	0	0.002
.	19.01.15-23.49.54-1-431374	148	9	9	4	0	4	486	8	8	0	0	NA	NA	NA	49	37	170	169	511	117	115	254	6	28	0	0.035	0.166	0
.	19.01.15-23.49.56-1-431375	172	10	10	2	0	1	511	9	9	0	0	NA	NA	NA	46	55	175	167	526	124	114	273	0	2	28	0	0.012	0.053
.	19.01.15-23.49.56-1-431376	91	5	5	0	0	0	490	4	4	0	0	NA	NA	NA	32	35	170	167	511	117	114	259	3	5	5	0.018	0.03	0.01
.	19.01.15-23.49.56-1-431377	33	1	1	0	0	0	0	0	0	0	0	NA	NA	NA	11	12	164	165	496	0	0	0	0	3	0	0	0.018	0
.	19.01.15-23.49.57-1-431378	32	1	1	1	0	1	0	0	0	0	0	NA	NA	NA	8	9	164	166	492	0	0	0	0	0	3	0	0	0.006
.	19.01.15-23.49.59-1-431379	58	2	2	1	0	1	0	1	1	0	0	NA	NA	NA	13	20	170	165	498	0	0	0	0	3	0	0	0.018	0
.	19.01.15-23.50.00-1-431380	62	3	3	3	0	2	472	1	1	0	0	NA	NA	NA	27	16	167	166	496	117	113	242	0	0	7	0	0	0.014
.	19.01.15-23.50.02-1-431385	176	12	12	0	0	0	494	10	10	0	0	NA	NA	NA	59	50	171	173	519	117	119	258	8	3	20	0.047	0.017	0.039
.	19.01.15-23.50.08-1-431386	118	12	12	4	0	4	474	10	10	0	0	NA	NA	NA	37	31	169	170	505	115	113	246	4	32	4	0.024	0.188	0.008
.	19.01.15-23.50.10-1-431387	266	19	19	3	0	2	522	16	16	0	0	NA	NA	NA	73	78	176	178	537	121	125	276	9	7	30	0.051	0.039	0.056
.	19.01.15-23.50.12-1-431389	63	4	4	1	0	1	468	2	2	0	0	NA	NA	NA	40	16	166	165	498	115	113	240	7	1	7	0.042	0.006	0.014
.	19.01.15-23.50.13-1-431390	89	4	4	0	0	0	480	3	3	0	0	NA	NA	NA	35	33	170	174	502	114	120	246	2	2	1	0.012	0.011	0.002
.	19.01.15-23.50.14-1-431392	33	1	1	0	0	0	0	0	0	0	0	NA	NA	NA	10	7	165	163	492	0	0	0	0	0	1	0	0	0.002
.	19.01.15-23.50.17-1-431397	326	32	32	11	0	5	528	29	29	0	0	NA	NA	NA	101	80	180	178	535	127	124	277	32	1	75	0.178	0.006	0.14
.	19.01.15-23.50.18-1-431398	90	3	3	1	0	1	483	2	2	0	0	NA	NA	NA	28	32	166	170	509	116	116	251	0	2	3	0	0.012	0.006
.	19.01.15-23.50.24-1-431405	209	59	59	12	0	10	507	55	55	0	0	NA	NA	NA	84	52	170	176	519	119	122	266	32	41	85	0.188	0.233	0.164
.	19.01.15-23.50.28-1-431410	34	1	1	0	0	0	0	0	0	0	0	NA	NA	NA	8	8	164	165	492	0	0	0	1	0	0	0.006	0	0
.	19.01.15-23.50.29-1-431427	93	5	5	2	0	2	476	4	4	0	0	NA	NA	NA	28	26	168	164	507	113	111	252	5	0	8	0.03	0	0.016
.	19.01.15-23.50.30-1-431429	35	1	1	0	0	0	0	0	0	0	0	NA	NA	NA	9	8	165	165	491	0	0	0	0	0	0	0	0	0
.	19.01.15-23.50.31-1-431431	121	6	6	3	0	3	495	5	5	0	0	NA	NA	NA	34	39	174	168	510	121	117	257	4	0	18	0.023	0	0.035
.	19.01.15-23.50.32-1-431432	134	7	7	0	0	0	487	5	5	0	0	NA	NA	NA	41	36	170	169	510	118	117	252	0	0	17	0	0	0.033
.	19.01.15-23.50.33-1-431433	89	5	5	1	0	1	475	3	3	0	0	NA	NA	NA	33	23	170	166	500	116	113	246	6	0	8	0.035	0	0.016
.	19.01.15-23.50.38-1-431434	116	6	6	3	0	3	492	5	5	0	0	NA	NA	NA	30	40	169	170	514	116	118	258	8	4	4	0.047	0.024	0.008
.	19.01.15-23.50.48-1-431435	64	2	2	0	0	0	482	0	0	0	0	NA	NA	NA	21	27	164	170	506	113	117	252	0	0	4	0	0	0.008
.	19.01.15-23.50.48-1-431436	113	5	5	2	0	2	497	4	4	0	0	NA	NA	NA	30	40	167	166	520	115	116	266	0	16	7	0	0.096	0.013
.	19.01.15-23.50.49-1-431437	119	7	7	2	0	2	482	5	5	0	0	NA	NA	NA	35	31	171	168	505	117	116	249	8	7	19	0.047	0.042	0.038
.	19.01.15-23.50.52-1-431438	63	2	2	0	0	0	469	1	1	0	0	NA	NA	NA	17	13	164	168	494	111	116	242	0	3	0	0	0.018	0
.	19.01.15-23.50.53-1-431439	260	17	17	8	0	6	527	14	14	0	0	NA	NA	NA	65	77	187	173	530	133	121	273	31	8	31	0.166	0.046	0.058
.	19.01.15-23.50.58-1-431440	57	2	2	0	0	0	0	1	1	0	0	NA	NA	NA	18	18	167	167	497	0	0	0	0	1	0	0	0.006	0
.	19.01.15-23.51.00-1-431441	150	10	10	2	0	2	490	9	9	0	0	NA	NA	NA	43	39	169	172	511	116	120	254	7	7	6	0.041	0.041	0.012
.	19.01.15-23.51.02-1-431442	148	9	9	4	0	3	483	7	7	0	0	NA	NA	NA	34	34	169	170	508	116	117	250	19	6	4	0.112	0.035	0.008
.	19.01.15-23.51.03-1-431443	34	1	1	0	0	0	0	0	0	0	0	NA	NA	NA	14	9	166	165	491	0	0	0	0	0	0	0	0	0
.	19.01.15-23.51.04-1-431446	113	4	4	1	0	1	490	3	3	0	0	NA	NA	NA	35	44	169	172	516	118	117	255	4	2	3	0.024	0.012	0.006
.	19.01.15-23.51.06-1-431447	90	5	5	2	0	2	483	3	3	0	0	NA	NA	NA	29	26	169	168	502	118	117	248	8	1	4	0.047	0.006	0.008
.	19.01.15-23.51.10-1-431448	119	6	6	0	0	0	490	4	4	0	0	NA	NA	NA	30	32	170	169	506	116	117	257	13	0	3	0.076	0	0.006
.	19.01.15-23.51.10-1-431449	175	10	10	3	0	2	513	8	8	0	0	NA	NA	NA	48	63	174	172	530	122	119	272	21	6	9	0.121	0.035	0.017
.	19.01.15-23.51.16-1-431455	152	8	8	3	0	2	491	7	7	0	0	NA	NA	NA	48	47	172	174	514	117	119	255	7	1	12	0.041	0.006	0.023
.	19.01.15-23.51.19-1-431459	122	8	8	1	0	0	500	7	7	0	0	NA	NA	NA	44	51	177	171	516	123	118	259	3	11	15	0.017	0.064	0.029
.	19.01.15-23.51.19-1-431460	97	11	11	3	0	2	486	10	10	0	0	NA	NA	NA	33	33	168	166	512	113	114	259	6	20	7	0.036	0.12	0.014
.	19.01.15-23.51.28-1-431470	31	1	1	0	0	0	0	0	0	0	0	NA	NA	NA	13	7	166	167	487	0	0	0	0	0	0	0	0	0
.	19.01.15-23.51.31-1-431494	268	31	31	6	0	5	523	26	26	0	0	NA	NA	NA	62	76	179	177	533	125	123	275	17	15	63	0.095	0.085	0.118
.	19.01.15-23.51.31-1-431495	116	4	4	0	0	0	495	3	3	0	0	NA	NA	NA	42	44	171	168	518	121	115	259	3	0	4	0.018	0	0.008
.	19.01.15-23.51.38-1-431497	232	16	16	2	0	2	509	14	14	0	0	NA	NA	NA	81	64	181	177	519	125	125	259	27	4	26	0.149	0.023	0.05
.	19.01.15-23.51.39-1-431498	65	3	3	1	0	1	479	2	2	0	0	NA	NA	NA	22	25	165	173	500	114	118	247	0	3	2	0	0.017	0.004
.	19.01.15-23.51.47-1-431499	89	4	4	1	0	1	487	3	3	0	0	NA	NA	NA	34	41	170	170	514	116	114	257	3	0	5	0.018	0	0.01
.	19.01.15-23.51.48-1-431500	61	6	6	2	0	2	482	5	5	0	0	NA	NA	NA	20	27	170	167	503	118	115	249	2	10	3	0.012	0.06	0.006
.	19.01.15-23.51.55-1-431501	86	4	4	0	0	0	491	2	2	0	0	NA	NA	NA	32	40	167	174	512	116	122	253	0	0	15	0	0	0.029
.	19.01.15-23.51.57-1-431502	178	17	17	4	0	4	500	13	13	0	0	NA	NA	NA	56	55	177	172	519	122	118	260	22	6	13	0.124	0.035	0.025
.	19.01.15-23.51.58-1-431503	91	7	7	2	0	2	467	6	6	0	0	NA	NA	NA	28	14	165	164	498	112	112	243	11	0	4	0.067	0	0.008
.	19.01.15-23.52.02-1-431504	33	1	1	0	0	0	0	0	0	0	0	NA	NA	NA	5	11	164	166	494	0	0	0	0	0	0	0	0	0
.	19.01.15-23.52.04-1-431505	182	12	12	4	0	4	520	9	9	0	0	NA	NA	NA	53	72	180	176	529	126	121	273	12	4	12	0.067	0.023	0.023
.	19.01.15-23.52.05-1-431506	60	2	2	0	0	0	149	0	0	0	0	NA	NA	NA	21	17	166	168	496	35	39	75	0	0	3	0	0	0.006
.	19.01.15-23.52.10-1-431507	151	9	9	2	0	2	494	8	8	0	0	NA	NA	NA	31	34	168	167	512	116	115	263	20	2	4	0.119	0.012	0.008
.	19.01.15-23.52.11-1-431508	148	7	7	3	0	1	501	6	6	0	0	NA	NA	NA	44	51	178	170	516	125	117	259	4	16	3	0.022	0.094	0.006
.	19.01.15-23.52.12-1-431509	68	3	3	1	0	1	348	2	2	0	0	NA	NA	NA	19	23	168	168	500	80	86	182	0	2	0	0	0.012	0
.	19.01.15-23.52.12-1-431511	33	1	1	0	0	0	0	0	0	0	0	NA	NA	NA	7	12	168	164	493	0	0	0	0	0	0	0	0	0
.	19.01.15-23.52.17-1-431516	321	23	23	7	0	4	547	20	20	0	0	NA	NA	NA	82	91	185	185	534	132	133	282	30	16	34	0.162	0.086	0.064
.	19.01.15-23.52.18-1-431518	203	9	9	1	0	1	510	8	8	0	0	NA	NA	NA	46	61	183	172	519	128	118	264	0	7	12	0	0.041	0.023
.	19.01.15-23.52.20-1-431524	176	9	9	3	0	2	518	8	8	0	0	NA	NA	NA	34	69	177	178	527	125	127	266	11	6	10	0.062	0.034	0.019
.	19.01.15-23.52.23-1-431532	35	1	1	0	0	0	0	0	0	0	0	NA	NA	NA	6	13	165	165	496	0	0	0	0	0	1	0	0	0.002
.	19.01.15-23.52.24-1-431533	157	12	12	4	0	3	492	10	10	0	0	NA	NA	NA	56	40	174	170	509	122	115	255	17	6	26	0.098	0.035	0.051
.	19.01.15-23.52.31-1-431555	178	21	21	4	0	4	495	18	18	0	0	NA	NA	NA	60	48	175	176	510	118	121	256	17	3	24	0.097	0.017	0.047
.	19.01.15-23.52.45-1-431557	125	15	15	5	0	5	488	13	13	0	0	NA	NA	NA	37	40	168	170	515	115	115	258	23	7	17	0.137	0.041	0.033
.	19.01.15-23.52.45-1-431558	148	20	20	4	0	3	500	18	18	0	0	NA	NA	NA	49	50	176	174	513	122	121	257	34	2	30	0.193	0.011	0.058
.	19.01.15-23.52.47-1-431559	36	1	1	1	0	1	0	0	0	0	0	NA	NA	NA	12	9	164	165	493	0	0	0	0	0	2	0	0	0.004
.	19.01.15-23.52.55-1-431560	37	1	1	0	0	0	0	0	0	0	0	NA	NA	NA	8	12	165	164	496	0	0	0	0	0	2	0	0	0.004
.	19.01.15-23.53.00-1-431561	439	37	37	11	0	5	589	35	35	0	0	NA	NA	NA	121	144	188	186	583	135	134	320	29	36	56	0.154	0.194	0.096
.	19.01.15-23.53.01-1-431562	34	1	1	0	0	0	0	0	0	0	0	NA	NA	NA	7	7	164	164	492	0	0	0	0	0	3	0	0	0.006
.	19.01.15-23.53.03-1-431573	152	16	16	4	0	4	499	15	15	0	0	NA	NA	NA	48	48	168	172	521	114	117	268	40	2	13	0.238	0.012	0.025
.	19.01.15-23.53.04-1-431574	93	6	6	0	0	0	481	5	5	0	0	NA	NA	NA	27	29	167	172	503	112	118	251	5	1	12	0.03	0.006	0.024
.	19.01.15-23.53.09-1-431575	64	4	4	1	0	1	474	3	3	0	0	NA	NA	NA	27	23	170	166	500	116	114	244	6	0	4	0.035	0	0.008
.	19.01.15-23.53.09-1-431576	144	18	18	7	0	6	492	16	16	0	0	NA	NA	NA	39	40	168	174	511	117	118	257	20	12	31	0.119	0.069	0.061
.	19.01.15-23.53.27-1-431589	92	12	12	4	0	3	482	11	11	0	0	NA	NA	NA	30	29	168	170	504	116	118	248	3	11	3	0.018	0.065	0.006
.	19.01.15-23.53.39-1-431621	321	44	44	15	0	14	540	40	40	0	0	NA	NA	NA	81	97	181	180	549	126	125	289	24	23	93	0.133	0.128	0.169
.	19.01.15-23.53.39-1-431622	58	2	2	0	0	0	252	1	1	0	0	NA	NA	NA	12	19	168	165	499	64	64	124	0	0	5	0	0	0.01
.	19.01.15-23.53.40-1-431623	241	32	32	16	0	11	523	30	30	0	0	NA	NA	NA	65	77	174	177	539	121	124	278	31	16	58	0.178	0.09	0.108
.	19.01.15-23.53.43-1-431624	90	7	7	1	0	1	475	6	6	0	0	NA	NA	NA	18	22	167	169	499	117	112	246	3	0	15	0.018	0	0.03
.	19.01.15-23.53.48-1-431625	94	5	5	0	0	0	469	4	4	0	0	NA	NA	NA	31	18	167	167	497	114	112	243	0	14	2	0	0.084	0.004
.	19.01.15-23.53.51-1-431626	61	3	3	0	0	0	476	2	2	0	0	NA	NA	NA	23	24	170	167	500	115	114	247	2	0	1	0.012	0	0.002
.	19.01.15-23.54.00-1-431627	90	4	4	1	0	1	472	3	3	0	0	NA	NA	NA	28	24	164	169	504	109	117	246	0	0	9	0	0	0.018
.	19.01.15-23.54.12-1-431629	175	15	15	2	0	2	496	13	13	0	0	NA	NA	NA	54	50	177	171	515	121	117	258	14	11	16	0.079	0.064	0.031
.	19.01.15-23.54.12-1-431630	146	19	19	2	0	2	480	17	17	0	0	NA	NA	NA	59	41	173	167	514	118	113	249	12	16	25	0.069	0.096	0.049
.	19.01.15-23.54.13-1-431631	37	1	1	0	0	0	0	0	0	0	0	NA	NA	NA	12	16	164	166	499	0	0	0	0	0	2	0	0	0.004
.	19.01.15-23.54.24-1-431643	178	17	17	8	0	7	498	14	14	0	0	NA	NA	NA	56	50	173	170	520	118	118	262	8	5	20	0.046	0.029	0.038
.	19.01.15-23.54.24-1-431644	96	3	3	1	0	1	478	2	2	0	0	NA	NA	NA	27	25	171	168	499	118	113	247	0	0	6	0	0	0.012
.	19.01.15-23.54.31-1-431666	298	37	37	12	0	12	538	33	33	0	0	NA	NA	NA	83	85	185	182	531	131	130	277	18	31	56	0.097	0.17	0.105
.	19.01.15-23.55.06-1-431670	218	31	31	9	0	8	517	29	29	0	0	NA	NA	NA	75	66	179	182	518	127	130	260	42	22	48	0.235	0.121	0.093
.	19.01.15-23.55.07-1-431671	59	2	2	0	0	0	49	1	1	0	0	NA	NA	NA	19	18	168	166	497	8	13	28	0	0	4	0	0	0.008
.	19.01.15-23.55.07-1-431672	122	11	11	4	0	3	504	10	10	0	0	NA	NA	NA	34	48	179	171	511	128	117	259	15	2	15	0.084	0.012	0.029
.	19.01.15-23.55.16-1-431678	121	6	6	1	0	0	485	4	4	0	0	NA	NA	NA	53	32	173	168	504	122	113	250	7	1	3	0.04	0.006	0.006
.	19.01.15-23.55.20-1-431683	121	6	6	3	0	1	491	5	5	0	0	NA	NA	NA	48	45	173	172	513	117	118	256	4	6	10	0.023	0.035	0.019
.	19.01.15-23.55.21-1-431685	31	1	1	0	0	0	0	0	0	0	0	NA	NA	NA	5	8	164	167	490	0	0	0	2	0	0	0.012	0	0
.	19.01.15-23.55.25-1-431688	118	6	6	2	0	2	491	5	5	0	0	NA	NA	NA	30	39	173	170	509	120	114	257	12	0	5	0.069	0	0.01
.	19.01.15-23.55.26-1-431689	116	12	12	1	0	1	492	11	11	0	0	NA	NA	NA	42	38	171	172	508	117	118	257	14	7	15	0.082	0.041	0.03
.	19.01.15-23.55.34-1-431719	117	5	5	2	0	1	496	4	4	0	0	NA	NA	NA	32	44	173	173	511	120	121	255	2	5	5	0.012	0.029	0.01
.	19.01.15-23.55.36-1-431720	217	29	29	12	0	11	503	27	27	0	0	NA	NA	NA	73	54	179	172	516	122	121	260	13	35	51	0.073	0.203	0.099
.	19.01.15-23.55.38-1-431721	30	1	1	1	0	1	0	0	0	0	0	NA	NA	NA	14	12	166	164	495	0	0	0	0	0	1	0	0	0.002
.	19.01.15-23.55.39-1-431722	32	1	1	0	0	0	0	0	0	0	0	NA	NA	NA	6	12	164	168	493	0	0	0	0	0	1	0	0	0.002
.	19.01.15-23.55.40-1-431723	235	14	14	3	0	3	504	11	11	0	0	NA	NA	NA	52	55	166	171	531	114	121	269	13	0	20	0.078	0	0.038
.	19.01.15-23.55.41-1-431724	146	15	15	3	0	3	503	14	14	0	0	NA	NA	NA	45	46	169	177	513	118	123	262	2	7	22	0.012	0.04	0.043
.	19.01.15-23.55.42-1-431725	97	6	6	4	0	3	488	5	5	0	0	NA	NA	NA	42	43	170	169	517	117	118	253	0	13	6	0	0.077	0.012
.	19.01.15-23.55.51-1-431726	33	1	1	1	0	1	0	0	0	0	0	NA	NA	NA	11	9	164	166	492	0	0	0	1	0	0	0.006	0	0
.	19.01.15-23.55.52-1-431727	32	1	1	0	0	0	0	0	0	0	0	NA	NA	NA	7	9	164	166	492	0	0	0	0	0	0	0	0	0
.	19.01.15-23.55.54-1-431728	117	8	8	1	0	1	472	7	7	0	0	NA	NA	NA	40	26	168	164	507	111	112	249	6	9	4	0.036	0.055	0.008
.	19.01.15-23.55.54-1-431729	30	1	1	0	0	0	0	0	0	0	0	NA	NA	NA	3	2	164	163	488	0	0	0	0	0	0	0	0	0
.	19.01.15-23.55.55-1-431730	99	5	5	1	0	0	478	3	3	0	0	NA	NA	NA	47	30	171	169	503	114	116	248	2	8	6	0.012	0.047	0.012
.	19.01.15-23.55.56-1-431731	145	25	25	8	0	5	485	22	22	0	0	NA	NA	NA	48	37	171	169	510	115	114	256	25	10	45	0.146	0.059	0.088
.	19.01.15-23.55.57-1-431732	64	2	2	1	0	1	472	1	1	0	0	NA	NA	NA	21	16	166	166	497	113	114	245	3	2	0	0.018	0.012	0
.	19.01.15-23.55.58-1-431733	95	3	3	2	0	1	491	1	1	0	0	NA	NA	NA	37	38	168	168	515	118	116	257	0	3	9	0	0.018	0.017
.	19.01.15-23.56.05-1-431736	90	4	4	1	0	1	492	3	3	0	0	NA	NA	NA	27	31	169	170	505	118	120	254	0	0	13	0	0	0.026
.	19.01.15-23.56.10-1-431737	89	3	3	0	0	0	480	2	2	0	0	NA	NA	NA	21	28	170	168	503	117	114	249	3	2	0	0.018	0.012	0
.	19.01.15-23.56.10-1-431738	150	6	6	0	0	0	498	5	5	0	0	NA	NA	NA	43	53	171	172	523	117	118	263	0	0	17	0	0	0.033
.	19.01.15-23.56.10-1-431739	217	21	21	7	0	7	520	18	18	0	0	NA	NA	NA	60	71	173	178	533	121	127	272	12	20	21	0.069	0.112	0.039
.	19.01.15-23.56.11-1-431740	97	6	6	1	0	1	487	5	5	0	0	NA	NA	NA	24	32	172	172	501	119	120	248	8	0	10	0.047	0	0.02
.	19.01.15-23.56.13-1-431742	194	30	30	9	0	6	508	24	24	0	0	NA	NA	NA	55	64	175	173	529	121	119	268	29	28	41	0.166	0.162	0.078
.	19.01.15-23.56.22-1-431752	232	25	25	3	0	2	510	22	22	0	0	NA	NA	NA	70	57	177	173	520	124	121	265	12	7	46	0.068	0.04	0.088
.	19.01.15-23.56.26-1-431761	61	2	2	0	0	0	247	1	1	0	0	NA	NA	NA	16	18	165	166	500	58	58	131	2	0	1	0.012	0	0.002
.	19.01.15-23.56.27-1-431762	63	2	2	0	0	0	476	1	1	0	0	NA	NA	NA	21	23	167	167	502	114	114	248	2	0	1	0.012	0	0.002
.	19.01.15-23.56.27-1-431763	153	14	14	4	0	3	499	13	13	0	0	NA	NA	NA	54	48	169	177	515	120	120	259	9	2	24	0.053	0.011	0.047
.	19.01.15-23.56.34-1-431786	157	12	12	4	0	4	505	11	11	0	0	NA	NA	NA	41	49	171	175	516	120	120	265	10	6	10	0.058	0.034	0.019
.	19.01.15-23.56.36-1-431787	122	5	5	1	0	1	481	4	4	0	0	NA	NA	NA	48	29	172	168	502	116	114	251	6	6	5	0.035	0.036	0.01
.	19.01.15-23.56.38-1-431788	150	20	20	3	0	3	493	19	19	0	0	NA	NA	NA	44	47	173	173	514	118	118	257	19	4	33	0.11	0.023	0.064
.	19.01.15-23.56.40-1-431789	91	4	4	1	0	1	475	2	2	0	0	NA	NA	NA	27	22	168	168	499	116	113	246	2	0	4	0.012	0	0.008
.	19.01.15-23.56.43-1-431790	88	6	6	2	0	2	469	4	4	0	0	NA	NA	NA	31	20	166	166	501	115	114	240	0	0	11	0	0	0.022
.	19.01.15-23.56.51-1-431791	32	1	1	0	0	0	0	0	0	0	0	NA	NA	NA	5	15	165	167	496	0	0	0	0	0	0	0	0	0
.	19.01.15-23.56.53-1-431792	146	9	9	3	0	3	493	8	8	0	0	NA	NA	NA	45	38	167	170	514	115	119	259	10	13	3	0.06	0.076	0.006
.	19.01.15-23.56.53-1-431793	158	8	8	2	0	2	499	6	6	0	0	NA	NA	NA	54	47	172	175	513	120	124	255	5	0	27	0.029	0	0.053
.	19.01.15-23.56.54-1-431794	88	4	4	0	0	0	486	3	3	0	0	NA	NA	NA	25	35	168	170	510	117	117	252	0	0	9	0	0	0.018
.	19.01.15-23.56.56-1-431795	124	12	12	4	0	4	490	10	10	0	0	NA	NA	NA	29	37	174	173	503	120	119	251	11	15	19	0.063	0.087	0.038
.	19.01.15-23.57.02-1-431796	317	24	24	7	0	7	542	22	22	0	0	NA	NA	NA	106	97	190	173	547	135	120	287	11	21	33	0.058	0.121	0.06
.	19.01.15-23.57.03-1-431797	90	6	6	2	0	2	488	4	4	0	0	NA	NA	NA	27	34	171	171	505	120	117	251	0	0	13	0	0	0.026
.	19.01.15-23.57.09-1-431798	183	14	14	1	0	1	510	11	11	0	0	NA	NA	NA	63	61	174	179	521	119	125	266	2	2	30	0.011	0.011	0.058
.	19.01.15-23.57.16-1-431804	86	4	4	0	0	0	468	3	3	0	0	NA	NA	NA	24	18	166	165	500	112	111	245	5	0	5	0.03	0	0.01
.	19.01.15-23.57.17-1-431806	33	1	1	0	0	0	0	0	0	0	0	NA	NA	NA	13	16	170	163	496	0	0	0	0	2	0	0	0.012	0
.	19.01.15-23.57.20-1-431812	236	30	30	6	0	5	525	28	28	0	0	NA	NA	NA	58	75	180	174	534	126	121	278	40	41	43	0.222	0.236	0.081
.	19.01.15-23.57.20-1-431813	66	2	2	0	0	0	200	1	1	0	0	NA	NA	NA	23	20	166	168	499	50	44	106	0	0	6	0	0	0.012
.	19.01.15-23.57.21-1-431815	89	6	6	2	0	2	486	4	4	0	0	NA	NA	NA	30	31	172	169	503	120	114	252	2	1	15	0.012	0.006	0.03
.	19.01.15-23.57.25-1-431818	88	3	3	1	0	1	475	2	2	0	0	NA	NA	NA	26	24	171	167	499	117	115	243	4	0	10	0.023	0	0.02
.	19.01.15-23.57.30-1-431840	177	14	14	4	0	3	502	11	11	0	0	NA	NA	NA	42	46	169	173	517	115	122	265	26	7	9	0.154	0.04	0.017
.	19.01.15-23.57.36-1-431849	31	1	1	0	0	0	0	0	0	0	0	NA	NA	NA	9	13	167	164	495	0	0	0	0	0	0	0	0	0
.	19.01.15-23.57.38-1-431850	87	4	4	0	0	0	475	3	3	0	0	NA	NA	NA	25	26	169	172	498	116	116	243	2	4	3	0.012	0.023	0.006
.	19.01.15-23.57.38-1-431851	147	20	20	3	0	3	482	19	19	0	0	NA	NA	NA	45	37	169	173	508	117	116	249	24	2	21	0.142	0.012	0.041
.	19.01.15-23.57.38-1-431852	332	32	32	12	0	9	555	27	27	0	0	NA	NA	NA	94	106	191	184	544	136	130	289	14	10	68	0.073	0.054	0.125
.	19.01.15-23.57.41-1-431853	324	52	52	11	0	7	536	45	45	0	0	NA	NA	NA	96	82	180	182	533	127	128	281	54	10	82	0.3	0.055	0.154
.	19.01.15-23.57.41-1-431854	32	1	1	1	0	1	0	0	0	0	0	NA	NA	NA	16	14	163	167	497	0	0	0	0	0	1	0	0	0.002
.	19.01.15-23.57.44-1-431855	36	1	1	1	0	1	0	0	0	0	0	NA	NA	NA	7	10	164	164	495	0	0	0	0	0	4	0	0	0.008
.	19.01.15-23.57.49-1-431856	59	2	2	0	0	0	152	0	0	0	0	NA	NA	NA	11	20	170	166	497	47	34	71	0	1	0	0	0.006	0
.	19.01.15-23.57.50-1-431857	118	6	6	2	0	2	490	5	5	0	0	NA	NA	NA	28	31	168	172	504	118	118	254	2	3	8	0.012	0.017	0.016
.	19.01.15-23.57.51-1-431858	35	1	1	0	0	0	0	0	0	0	0	NA	NA	NA	11	4	163	164	490	0	0	0	0	0	0	0	0	0
.	19.01.15-23.57.54-1-431859	145	10	10	4	0	3	488	9	9	0	0	NA	NA	NA	39	36	165	169	515	113	116	259	9	16	10	0.055	0.095	0.019
.	19.01.15-23.57.57-1-431860	157	23	23	8	0	7	502	19	19	0	0	NA	NA	NA	29	51	176	174	514	120	122	260	11	8	39	0.062	0.046	0.076
.	19.01.15-23.58.02-1-431861	210	13	13	4	0	4	520	12	12	0	0	NA	NA	NA	49	66	175	178	526	125	128	267	13	3	21	0.074	0.017	0.04
.	19.01.15-23.58.04-1-431862	142	5	5	1	0	1	499	4	4	0	0	NA	NA	NA	37	48	174	174	513	120	121	258	0	1	9	0	0.006	0.018
.	19.01.15-23.58.04-1-431863	37	1	1	1	0	1	0	0	0	0	0	NA	NA	NA	12	5	163	164	491	0	0	0	0	0	0	0	0	0
.	19.01.15-23.58.07-1-431864	33	1	1	0	0	0	0	0	0	0	0	NA	NA	NA	8	7	164	166	490	0	0	0	0	0	1	0	0	0.002
.	19.01.15-23.58.10-1-431865	61	2	2	1	0	1	154	0	0	0	0	NA	NA	NA	14	16	167	166	496	43	43	68	0	0	4	0	0	0.008
.	19.01.15-23.58.10-1-431866	59	2	2	1	0	1	201	1	1	0	0	NA	NA	NA	14	14	164	167	496	47	54	100	0	1	2	0	0.006	0.004
.	19.01.15-23.58.17-1-431873	301	44	44	5	0	5	538	40	40	0	0	NA	NA	NA	85	95	178	176	554	124	124	290	11	25	76	0.062	0.142	0.137
.	19.01.15-23.58.22-1-431884	86	3	3	0	0	0	485	2	2	0	0	NA	NA	NA	25	29	166	170	506	114	120	251	8	0	7	0.048	0	0.014
.	19.01.15-23.58.24-1-431885	91	4	4	0	0	0	482	3	3	0	0	NA	NA	NA	24	29	166	170	506	115	118	249	0	3	1	0	0.018	0.002
.	19.01.15-23.58.25-1-431886	60	2	2	0	0	0	474	1	1	0	0	NA	NA	NA	20	23	166	168	502	113	113	248	0	0	2	0	0	0.004
.	19.01.15-23.58.27-1-431887	354	39	39	9	0	5	548	36	36	0	0	NA	NA	NA	103	99	182	186	544	127	134	287	10	45	70	0.055	0.242	0.129
.	19.01.15-23.58.27-1-431888	62	2	2	0	0	0	295	1	1	0	0	NA	NA	NA	17	17	169	167	494	68	68	159	1	0	0	0.006	0	0
.	19.01.15-23.58.31-1-431911	120	20	20	3	0	2	478	19	19	0	0	NA	NA	NA	50	38	168	169	514	114	112	252	3	27	27	0.018	0.16	0.053
.	19.01.15-23.58.36-1-431914	33	1	1	0	0	0	0	0	0	0	0	NA	NA	NA	11	4	163	165	489	0	0	0	0	3	0	0	0.018	0
.	19.01.15-23.58.37-1-431915	156	30	30	7	0	6	496	29	29	0	0	NA	NA	NA	49	44	174	172	511	121	118	257	33	18	42	0.19	0.105	0.082
.	19.01.15-23.58.37-1-431916	37	1	1	0	0	0	0	0	0	0	0	NA	NA	NA	13	11	164	167	493	0	0	0	0	0	0	0	0	0
.	19.01.15-23.58.40-1-431917	63	4	4	2	0	2	479	3	3	0	0	NA	NA	NA	21	24	168	171	498	112	119	248	0	1	5	0	0.006	0.01
.	19.01.15-23.58.48-1-431918	146	7	7	1	0	1	489	5	5	0	0	NA	NA	NA	40	36	167	172	510	114	118	257	1	6	5	0.006	0.035	0.01
.	19.01.15-23.58.49-1-431919	96	9	9	2	0	2	474	8	8	0	0	NA	NA	NA	38	24	167	167	503	114	113	247	15	0	12	0.09	0	0.024
.	19.01.15-23.58.53-1-431920	205	28	28	11	0	9	510	25	25	0	0	NA	NA	NA	71	61	179	179	516	125	126	259	32	17	42	0.179	0.095	0.081
.	19.01.15-23.58.58-1-431921	156	12	12	5	0	5	503	10	10	0	0	NA	NA	NA	71	59	175	178	519	121	124	258	7	4	16	0.04	0.022	0.031
.	19.01.15-23.59.10-1-431922	316	22	22	8	0	6	525	17	17	0	0	NA	NA	NA	90	74	175	179	533	122	125	278	11	10	41	0.063	0.056	0.077
.	19.01.15-23.59.20-1-431932	35	1	1	0	0	0	0	0	0	0	0	NA	NA	NA	10	13	169	165	492	0	0	0	0	0	0	0	0	0
.	19.01.15-23.59.21-1-431933	36	1	1	0	0	0	0	0	0	0	0	NA	NA	NA	11	9	166	163	493	0	0	0	0	0	1	0	0	0.002
.	19.01.15-23.59.22-1-431936	32	1	1	0	0	0	0	0	0	0	0	NA	NA	NA	11	9	163	164	495	0	0	0	0	0	0	0	0	0
.	19.01.15-23.59.23-1-431938	38	1	1	0	0	0	0	0	0	0	0	NA	NA	NA	9	15	166	166	496	0	0	0	1	0	0	0.006	0	0
.	19.01.15-23.59.25-1-431939	35	1	1	0	0	0	0	0	0	0	0	NA	NA	NA	8	12	164	168	493	0	0	0	0	0	0	0	0	0
.	19.01.15-23.59.31-1-431962	90	3	3	0	0	0	479	2	2	0	0	NA	NA	NA	41	27	165	169	506	112	114	253	0	0	12	0	0	0.024
.	19.01.15-23.59.38-1-431970	67	4	4	2	0	2	484	3	3	0	0	NA	NA	NA	20	31	172	168	504	119	116	249	5	0	9	0.029	0	0.018
.	19.01.15-23.59.38-1-431971	92	5	5	0	0	0	483	2	2	0	0	NA	NA	NA	19	32	174	168	503	119	115	249	1	1	10	0.006	0.006	0.02
.	19.01.15-23.59.40-1-431972	38	1	1	1	0	1	0	0	0	0	0	NA	NA	NA	6	12	167	166	492	0	0	0	0	0	3	0	0	0.006
.	19.01.15-23.59.41-1-431973	326	36	36	13	0	10	526	33	33	0	0	NA	NA	NA	79	77	173	184	533	120	128	278	32	32	65	0.185	0.174	0.122
.	19.01.15-23.59.44-1-431974	269	32	32	9	0	9	539	29	29	0	0	NA	NA	NA	70	91	178	188	538	128	134	277	18	15	43	0.101	0.08	0.08
.	19.01.15-23.59.50-1-431977	205	13	13	3	0	3	502	11	11	0	0	NA	NA	NA	53	46	174	172	513	120	122	260	6	4	22	0.034	0.023	0.043
.	19.01.15-23.59.52-1-431978	212	21	21	6	0	5	507	18	18	0	0	NA	NA	NA	46	47	172	173	515	122	121	264	14	10	41	0.081	0.058	0.08
.	19.01.15-23.59.53-1-431979	225	16	16	1	0	1	527	12	12	0	0	NA	NA	NA	74	73	179	178	529	127	125	275	26	7	16	0.145	0.039	0.03
.	19.01.15-23.59.55-1-431980	62	4	4	2	0	2	474	3	3	0	0	NA	NA	NA	24	24	167	168	502	112	115	247	2	0	7	0.012	0	0.014
.	19.01.15-23.59.56-1-431981	34	1	1	0	0	0	0	0	0	0	0	NA	NA	NA	9	10	168	163	492	0	0	0	0	0	1	0	0	0.002
.	19.01.15-23.59.58-1-431982	92	3	3	1	0	1	485	2	2	0	0	NA	NA	NA	26	32	168	170	507	116	117	252	2	2	4	0.012	0.012	0.008
.	19.01.15-23.59.58-1-431983	58	2	2	0	0	0	149	1	1	0	0	NA	NA	NA	17	11	164	166	494	35	38	76	4	0	3	0.024	0	0.006
.	19.01.16-00.00.06-1-431988	150	14	14	1	0	1	499	13	13	0	0	NA	NA	NA	61	58	177	174	520	123	118	258	5	15	12	0.028	0.086	0.023
.	19.01.16-00.00.09-1-431989	183	17	17	3	0	3	509	13	13	0	0	NA	NA	NA	61	61	178	170	526	123	118	268	13	29	13	0.073	0.171	0.025
.	19.01.16-00.00.11-1-431990	36	1	1	0	0	0	0	0	0	0	0	NA	NA	NA	9	21	167	168	499	0	0	0	0	0	0	0	0	0
.	19.01.16-00.00.12-1-431992	362	48	48	10	0	7	537	40	40	0	0	NA	NA	NA	114	83	181	179	536	129	125	283	52	32	75	0.287	0.179	0.14
.	19.01.16-00.00.13-1-431993	32	1	1	0	0	0	0	0	0	0	0	NA	NA	NA	11	12	167	166	492	0	0	0	1	0	0	0.006	0	0
.	19.01.16-00.00.15-1-431997	240	15	15	4	0	4	518	14	14	0	0	NA	NA	NA	90	67	181	179	520	127	126	265	12	13	30	0.066	0.073	0.058
.	19.01.16-00.00.22-1-432005	65	3	3	1	0	1	474	2	2	0	0	NA	NA	NA	23	21	168	165	501	114	114	246	1	0	8	0.006	0	0.016
.	19.01.16-00.00.26-1-432007	130	16	16	6	0	5	499	13	13	0	0	NA	NA	NA	33	47	173	172	515	119	119	261	1	12	27	0.006	0.07	0.052
.	19.01.16-00.00.32-1-432030	178	14	14	2	0	1	509	12	12	0	0	NA	NA	NA	58	56	176	176	517	122	123	264	28	9	10	0.159	0.051	0.019
.	19.01.16-00.00.33-1-432031	114	4	4	0	0	0	487	2	2	0	0	NA	NA	NA	25	34	168	170	509	115	117	255	2	4	1	0.012	0.024	0.002
.	19.01.16-00.00.36-1-432032	237	33	33	12	0	10	517	32	32	0	0	NA	NA	NA	70	69	182	168	532	127	113	277	40	15	37	0.22	0.089	0.07
.	19.01.16-00.00.39-1-432033	91	5	5	2	0	1	490	4	4	0	0	NA	NA	NA	20	31	173	174	497	121	122	247	0	5	9	0	0.029	0.018
.	19.01.16-00.00.42-1-432034	151	33	33	7	0	5	504	28	28	0	0	NA	NA	NA	64	50	174	176	513	122	123	259	12	10	59	0.069	0.057	0.115
.	19.01.16-00.00.50-1-432035	150	10	10	1	0	0	483	8	8	0	0	NA	NA	NA	55	35	167	168	513	112	116	255	9	18	11	0.054	0.107	0.021
.	19.01.16-00.00.58-1-432036	95	10	10	3	0	2	483	9	9	0	0	NA	NA	NA	31	32	170	174	501	117	121	245	10	0	14	0.059	0	0.028
.	19.01.16-00.00.59-1-432037	271	35	35	6	0	3	511	32	32	0	0	NA	NA	NA	73	62	176	176	523	120	123	268	12	28	42	0.068	0.159	0.08
.	19.01.16-00.01.02-1-432072	35	1	1	1	0	1	0	0	0	0	0	NA	NA	NA	6	8	164	164	493	0	0	0	0	0	0	0	0	0
.	19.01.16-00.01.09-1-432095	31	1	1	0	0	0	0	0	0	0	0	NA	NA	NA	9	7	165	164	491	0	0	0	0	0	0	0	0	0
.	19.01.16-00.01.09-1-432096	62	2	2	0	0	0	472	1	1	0	0	NA	NA	NA	23	21	171	167	496	118	115	239	0	6	2	0	0.036	0.004
.	19.01.16-00.01.16-1-432122	62	4	4	0	0	0	353	3	3	0	0	NA	NA	NA	18	20	168	164	501	89	85	179	2	0	4	0.012	0	0.008
.	19.01.16-00.01.17-1-432125	34	1	1	0	0	0	0	0	0	0	0	NA	NA	NA	19	9	164	166	492	0	0	0	0	0	2	0	0	0.004
.	19.01.16-00.01.21-1-432129	243	22	22	6	0	4	515	18	18	0	0	NA	NA	NA	80	70	176	173	534	121	118	276	15	13	38	0.085	0.075	0.071
.	19.01.16-00.01.29-1-432136	36	1	1	1	0	1	0	0	0	0	0	NA	NA	NA	9	9	166	166	490	0	0	0	0	0	0	0	0	0
.	19.01.16-00.01.29-1-432137	32	1	1	0	0	0	0	0	0	0	0	NA	NA	NA	11	8	163	165	493	0	0	0	0	0	0	0	0	0
.	19.01.16-00.01.31-1-432156	237	16	16	3	0	3	523	14	14	0	0	NA	NA	NA	54	70	178	175	530	126	125	272	2	0	39	0.011	0	0.074
.	19.01.16-00.01.33-1-432157	114	6	6	1	0	0	480	5	5	0	0	NA	NA	NA	27	22	167	171	497	115	118	247	0	6	9	0	0.035	0.018
.	19.01.16-00.01.37-1-432165	65	2	2	0	0	0	301	0	0	0	0	NA	NA	NA	17	19	168	168	496	77	72	152	0	0	3	0	0	0.006
.	19.01.16-00.01.37-1-432166	116	5	5	1	0	1	490	4	4	0	0	NA	NA	NA	50	40	173	170	510	118	119	253	5	0	8	0.029	0	0.016
.	19.01.16-00.01.46-1-432167	92	4	4	1	0	1	478	3	3	0	0	NA	NA	NA	29	25	168	168	502	114	117	247	3	2	2	0.018	0.012	0.004
.	19.01.16-00.01.58-1-432168	34	1	1	1	0	1	0	0	0	0	0	NA	NA	NA	17	15	166	165	497	0	0	0	0	0	0	0	0	0
.	19.01.16-00.01.59-1-432169	67	4	4	0	0	0	479	3	3	0	0	NA	NA	NA	19	22	168	170	497	116	120	243	0	1	7	0	0.006	0.014
.	19.01.16-00.02.01-1-432170	62	2	2	1	0	1	477	1	1	0	0	NA	NA	NA	24	17	166	166	498	116	115	246	0	0	5	0	0	0.01
.	19.01.16-00.02.02-1-432171	143	7	7	1	0	1	486	4	4	0	0	NA	NA	NA	46	28	173	168	500	121	117	248	5	12	7	0.029	0.071	0.014
.	19.01.16-00.02.03-1-432172	185	32	32	8	0	7	497	29	29	0	0	NA	NA	NA	58	55	176	178	514	121	121	255	23	10	34	0.131	0.056	0.066
.	19.01.16-00.02.05-1-432173	64	4	4	0	0	0	476	3	3	0	0	NA	NA	NA	24	22	169	168	498	118	116	242	11	0	9	0.065	0	0.018
.	19.01.16-00.02.06-1-432174	66	2	2	1	0	1	477	1	1	0	0	NA	NA	NA	17	27	171	168	501	117	114	246	1	0	0	0.006	0	0
.	19.01.16-00.02.07-1-432175	33	1	1	0	0	0	0	0	0	0	0	NA	NA	NA	15	10	164	164	495	0	0	0	2	0	0	0.012	0	0
.	19.01.16-00.02.08-1-432176	59	3	3	2	0	2	478	1	1	0	0	NA	NA	NA	28	28	169	171	501	116	118	244	0	1	6	0	0.006	0.012
.	19.01.16-00.02.10-1-432177	32	1	1	0	0	0	0	0	0	0	0	NA	NA	NA	5	15	168	165	495	0	0	0	0	0	0	0	0	0
.	19.01.16-00.02.12-1-432178	34	1	1	0	0	0	0	0	0	0	0	NA	NA	NA	3	11	163	167	494	0	0	0	0	0	0	0	0	0
.	19.01.16-00.02.15-1-432182	56	2	2	1	0	1	153	1	1	0	0	NA	NA	NA	14	16	165	169	495	43	39	71	0	0	5	0	0	0.01
.	19.01.16-00.02.15-1-432183	33	1	1	0	0	0	0	0	0	0	0	NA	NA	NA	11	14	166	165	496	0	0	0	0	0	1	0	0	0.002
.	19.01.16-00.02.15-1-432185	149	14	14	3	0	3	500	11	11	0	0	NA	NA	NA	39	49	173	175	514	122	121	257	15	4	20	0.087	0.023	0.039
.	19.01.16-00.02.17-1-432188	87	4	4	2	0	2	489	3	3	0	0	NA	NA	NA	30	37	174	171	505	118	119	252	6	5	2	0.034	0.029	0.004
.	19.01.16-00.02.18-1-432190	33	1	1	0	0	0	0	0	0	0	0	NA	NA	NA	8	9	163	168	491	0	0	0	1	0	0	0.006	0	0
.	19.01.16-00.02.19-1-432191	260	36	36	10	0	6	531	32	32	0	0	NA	NA	NA	82	91	181	177	546	123	125	283	19	15	85	0.105	0.085	0.156
.	19.01.16-00.02.21-1-432196	121	18	18	4	0	3	498	15	15	0	0	NA	NA	NA	34	44	174	171	512	122	119	257	11	13	45	0.063	0.076	0.088
.	19.01.16-00.02.21-1-432198	30	1	1	0	0	0	0	0	0	0	0	NA	NA	NA	11	7	163	165	492	0	0	0	0	0	3	0	0	0.006
.	19.01.16-00.02.23-1-432204	330	20	20	3	0	3	552	18	18	0	0	NA	NA	NA	121	113	185	182	559	133	129	290	13	12	42	0.07	0.066	0.075
.	19.01.16-00.02.23-1-432206	158	13	13	4	0	4	495	12	12	0	0	NA	NA	NA	58	49	176	171	515	123	117	255	9	0	20	0.051	0	0.039
.	19.01.16-00.02.27-1-432207	176	7	7	1	0	1	512	5	5	0	0	NA	NA	NA	59	61	174	180	520	118	127	267	8	0	14	0.046	0	0.027
.	19.01.16-00.02.35-1-432230	180	12	12	3	0	2	516	10	10	0	0	NA	NA	NA	57	58	169	176	526	119	121	276	8	3	20	0.047	0.017	0.038
.	19.01.16-00.02.38-1-432231	91	14	14	4	0	2	489	13	13	0	0	NA	NA	NA	27	36	172	168	509	118	113	258	4	17	15	0.023	0.101	0.029
.	19.01.16-00.02.38-1-432232	118	4	4	1	0	1	486	3	3	0	0	NA	NA	NA	31	36	168	169	512	116	115	255	0	4	3	0	0.024	0.006
.	19.01.16-00.02.44-1-432233	35	1	1	1	0	1	0	0	0	0	0	NA	NA	NA	13	11	166	165	493	0	0	0	0	0	0	0	0	0
.	19.01.16-00.02.47-1-432234	64	3	3	1	0	1	480	2	2	0	0	NA	NA	NA	28	29	166	171	505	115	118	247	0	0	4	0	0	0.008
.	19.01.16-00.02.51-1-432235	66	4	4	0	0	0	468	3	3	0	0	NA	NA	NA	24	16	166	168	495	112	115	241	7	4	0	0.042	0.024	0
.	19.01.16-00.02.54-1-432236	33	1	1	0	0	0	0	0	0	0	0	NA	NA	NA	12	10	164	166	493	0	0	0	0	0	0	0	0	0
.	19.01.16-00.02.55-1-432237	90	5	5	2	0	0	474	4	4	0	0	NA	NA	NA	30	22	167	165	503	113	114	247	14	5	2	0.084	0.03	0.004
.	19.01.16-00.02.57-1-432238	64	2	2	1	0	1	478	1	1	0	0	NA	NA	NA	27	30	172	169	502	118	114	246	0	7	0	0	0.041	0
.	19.01.16-00.03.01-1-432239	62	2	2	2	0	2	445	1	1	0	0	NA	NA	NA	12	20	166	168	499	101	107	237	0	0	4	0	0	0.008
.	19.01.16-00.03.03-1-432240	128	12	12	5	0	4	490	9	9	0	0	NA	NA	NA	42	34	170	174	503	119	122	249	18	7	13	0.106	0.04	0.026
.	19.01.16-00.03.06-1-432241	171	8	8	2	0	2	500	7	7	0	0	NA	NA	NA	48	44	173	171	513	121	120	259	4	7	13	0.023	0.041	0.025
.	19.01.16-00.03.07-1-432242	66	2	2	1	0	1	470	0	0	0	0	NA	NA	NA	18	17	168	164	498	114	110	246	0	0	1	0	0	0.002
.	19.01.16-00.03.09-1-432243	32	1	1	1	0	1	0	0	0	0	0	NA	NA	NA	11	7	165	164	491	0	0	0	0	2	0	0	0.012	0
.	19.01.16-00.03.10-1-432244	62	2	2	0	0	0	199	1	1	0	0	NA	NA	NA	15	20	166	170	497	42	51	106	1	0	5	0.006	0	0.01
.	19.01.16-00.03.11-1-432245	116	7	7	3	0	3	490	6	6	0	0	NA	NA	NA	56	46	173	171	515	118	117	255	26	0	2	0.15	0	0.004
.	19.01.16-00.03.12-1-432246	95	4	4	0	0	0	488	3	3	0	0	NA	NA	NA	32	40	173	169	511	116	116	256	0	0	11	0	0	0.022
.	19.01.16-00.03.12-1-432248	63	2	2	0	0	0	0	0	0	0	0	NA	NA	NA	17	16	164	169	496	0	0	0	0	0	3	0	0	0.006
.	19.01.16-00.03.14-1-432250	209	16	16	2	0	2	505	14	14	0	0	NA	NA	NA	67	59	174	178	520	120	125	260	9	6	21	0.052	0.034	0.04
.	19.01.16-00.03.19-1-432257	174	8	8	1	0	0	504	6	6	0	0	NA	NA	NA	44	48	171	174	516	120	120	264	20	3	11	0.117	0.017	0.021
.	19.01.16-00.03.19-1-432258	88	7	7	3	0	2	479	6	6	0	0	NA	NA	NA	24	24	167	168	502	114	116	249	16	2	8	0.096	0.012	0.016
.	19.01.16-00.03.20-1-432260	62	2	2	0	0	0	397	1	1	0	0	NA	NA	NA	20	20	170	166	497	95	93	209	0	0	4	0	0	0.008
.	19.01.16-00.03.24-1-432264	118	4	4	1	0	1	490	3	3	0	0	NA	NA	NA	36	36	171	171	507	116	118	256	3	0	3	0.018	0	0.006
.	19.01.16-00.03.26-1-432265	58	2	2	0	0	0	474	1	1	0	0	NA	NA	NA	27	22	170	169	496	116	117	241	5	0	1	0.029	0	0.002
.	19.01.16-00.03.26-1-432266	122	5	5	3	0	2	491	4	4	0	0	NA	NA	NA	36	39	168	168	516	116	118	257	7	3	6	0.042	0.018	0.012
.	19.01.16-00.03.34-1-432291	66	2	2	0	0	0	395	1	1	0	0	NA	NA	NA	18	15	168	166	494	96	91	208	0	0	3	0	0	0.006
.	19.01.16-00.03.34-1-432292	357	38	38	13	0	10	554	37	37	0	0	NA	NA	NA	109	108	184	190	547	132	135	287	27	30	91	0.147	0.158	0.166
.	19.01.16-00.03.41-1-432300	145	8	8	3	0	3	513	7	7	0	0	NA	NA	NA	24	59	173	178	521	120	126	267	14	9	3	0.081	0.051	0.006
.	19.01.16-00.03.41-1-432301	32	1	1	0	0	0	0	0	0	0	0	NA	NA	NA	6	8	165	167	489	0	0	0	0	0	0	0	0	0
.	19.01.16-00.03.44-1-432302	90	5	5	1	0	1	475	2	2	0	0	NA	NA	NA	27	17	164	164	502	114	112	249	0	4	8	0	0.024	0.016
.	19.01.16-00.03.45-1-432303	65	2	2	0	0	0	195	1	1	0	0	NA	NA	NA	20	18	165	165	501	41	41	113	0	0	4	0	0	0.008
.	19.01.16-00.03.45-1-432304	211	18	18	5	0	5	511	15	15	0	0	NA	NA	NA	70	59	173	171	528	117	119	275	7	8	37	0.04	0.047	0.07
.	19.01.16-00.03.45-1-432305	262	50	50	14	0	13	541	43	43	0	0	NA	NA	NA	95	91	179	180	545	127	128	286	71	30	68	0.397	0.167	0.125
.	19.01.16-00.03.46-1-432306	241	14	14	2	0	1	526	11	11	0	0	NA	NA	NA	80	76	178	177	534	125	123	278	18	11	10	0.101	0.062	0.019
.	19.01.16-00.03.47-1-432307	63	3	3	0	0	0	474	2	2	0	0	NA	NA	NA	21	21	168	167	499	115	116	243	0	0	11	0	0	0.022
.	19.01.16-00.03.57-1-432308	237	16	16	4	0	4	519	13	13	0	0	NA	NA	NA	59	72	174	177	534	118	125	276	7	9	26	0.04	0.051	0.049
.	19.01.16-00.03.58-1-432309	34	1	1	1	0	1	0	0	0	0	0	NA	NA	NA	6	5	165	163	490	0	0	0	0	0	0	0	0	0
.	19.01.16-00.03.58-1-432310	211	29	29	9	0	6	521	27	27	0	0	NA	NA	NA	69	76	175	177	537	120	121	280	10	19	53	0.057	0.107	0.099
.	19.01.16-00.04.00-1-432311	182	12	12	1	0	1	504	9	9	0	0	NA	NA	NA	43	54	176	175	516	121	122	261	13	0	11	0.074	0	0.021
.	19.01.16-00.04.02-1-432312	91	8	8	1	0	1	475	7	7	0	0	NA	NA	NA	29	28	167	168	506	109	114	252	5	3	9	0.03	0.018	0.018
.	19.01.16-00.04.19-1-432320	128	7	7	0	0	0	487	5	5	0	0	NA	NA	NA	32	33	171	171	504	119	118	250	0	0	22	0	0	0.044
.	19.01.16-00.04.21-1-432323	91	8	8	3	0	3	492	7	7	0	0	NA	NA	NA	33	36	173	169	507	121	118	253	8	0	16	0.046	0	0.032
.	19.01.16-00.04.23-1-432326	29	1	1	0	0	0	0	0	0	0	0	NA	NA	NA	10	21	168	168	498	0	0	0	0	0	1	0	0	0.002
.	19.01.16-00.04.26-1-432328	215	24	24	10	0	10	527	21	21	0	0	NA	NA	NA	66	76	176	180	533	122	128	277	3	19	62	0.017	0.106	0.116
.	19.01.16-00.04.32-1-432351	133	16	16	2	0	2	493	14	14	0	0	NA	NA	NA	36	38	169	173	509	117	119	257	19	1	31	0.112	0.006	0.061
.	19.01.16-00.04.42-1-432352	122	11	11	4	0	3	494	10	10	0	0	NA	NA	NA	45	42	172	171	512	122	117	255	26	5	16	0.151	0.029	0.031
.	19.01.16-00.04.48-1-432353	210	36	36	12	0	9	519	33	33	0	0	NA	NA	NA	58	69	174	177	531	123	124	272	11	33	61	0.063	0.186	0.115
.	19.01.16-00.04.49-1-432354	120	5	5	0	0	0	488	4	4	0	0	NA	NA	NA	41	33	168	173	505	117	119	252	20	0	5	0.119	0	0.01
.	19.01.16-00.04.50-1-432357	124	8	8	3	0	3	499	7	7	0	0	NA	NA	NA	34	46	176	171	512	122	120	257	5	3	17	0.028	0.018	0.033
.	19.01.16-00.04.53-1-432358	61	2	2	2	0	2	298	1	1	0	0	NA	NA	NA	19	13	163	167	496	72	74	152	2	0	1	0.012	0	0.002
.	19.01.16-00.05.01-1-432359	65	5	5	1	0	1	468	4	4	0	0	NA	NA	NA	21	11	166	166	492	116	114	238	0	5	5	0	0.03	0.01
.	19.01.16-00.05.01-1-432360	94	8	8	1	0	1	486	6	6	0	0	NA	NA	NA	33	31	167	170	507	114	120	252	0	3	15	0	0.018	0.03
.	19.01.16-00.05.03-1-432361	33	1	1	1	0	1	0	0	0	0	0	NA	NA	NA	12	11	163	168	493	0	0	0	0	0	0	0	0	0
.	19.01.16-00.05.05-1-432362	34	1	1	1	0	1	0	0	0	0	0	NA	NA	NA	10	13	166	165	495	0	0	0	0	0	0	0	0	0
.	19.01.16-00.05.07-1-432363	34	1	1	0	0	0	0	0	0	0	0	NA	NA	NA	11	15	164	165	499	0	0	0	0	0	2	0	0	0.004
.	19.01.16-00.05.08-1-432364	62	5	5	1	0	1	483	3	3	0	0	NA	NA	NA	26	25	169	166	503	115	115	253	4	1	4	0.024	0.006	0.008
.	19.01.16-00.05.08-1-432365	160	11	11	3	0	2	497	8	8	0	0	NA	NA	NA	40	44	167	173	517	115	121	261	0	14	22	0	0.081	0.043
.	19.01.16-00.05.10-1-432366	226	38	38	8	0	8	524	35	35	0	0	NA	NA	NA	79	78	183	176	532	127	123	274	23	11	76	0.126	0.062	0.143
.	19.01.16-00.05.11-1-432367	169	11	11	2	0	2	503	9	9	0	0	NA	NA	NA	47	55	175	170	523	123	117	263	15	0	11	0.086	0	0.021
.	19.01.16-00.05.15-1-432372	65	2	2	0	0	0	252	1	1	0	0	NA	NA	NA	15	18	169	166	496	65	56	131	0	0	8	0	0	0.016
.	19.01.16-00.05.16-1-432374	35	1	1	1	0	1	0	0	0	0	0	NA	NA	NA	9	8	165	163	493	0	0	0	0	0	0	0	0	0
.	19.01.16-00.05.19-1-432377	114	8	8	1	0	1	478	6	6	0	0	NA	NA	NA	35	29	169	172	501	119	115	244	0	7	14	0	0.041	0.028
.	19.01.16-00.05.22-1-432382	151	17	17	5	0	5	484	14	14	0	0	NA	NA	NA	53	40	173	168	512	119	114	251	4	14	20	0.023	0.083	0.039
.	19.01.16-00.05.23-1-432384	125	6	6	2	0	2	489	5	5	0	0	NA	NA	NA	41	32	171	172	502	117	120	252	2	1	9	0.012	0.006	0.018
.	19.01.16-00.05.32-1-432407	33	1	1	0	0	0	0	0	0	0	0	NA	NA	NA	11	11	168	165	491	0	0	0	0	0	0	0	0	0
.	19.01.16-00.05.35-1-432408	147	11	11	3	0	2	496	10	10	0	0	NA	NA	NA	32	43	171	172	513	118	119	259	4	3	28	0.023	0.017	0.055
.	19.01.16-00.05.36-1-432409	139	11	11	2	0	2	494	9	9	0	0	NA	NA	NA	38	40	169	175	509	115	122	257	9	10	14	0.053	0.057	0.028
.	19.01.16-00.05.40-1-432417	61	2	2	0	0	0	347	1	1	0	0	NA	NA	NA	7	20	167	167	499	79	89	179	0	0	3	0	0	0.006
.	19.01.16-00.05.41-1-432418	151	18	18	5	0	4	502	17	17	0	0	NA	NA	NA	51	50	176	169	518	121	118	263	14	7	34	0.08	0.041	0.066
.	19.01.16-00.05.42-1-432419	61	2	2	1	0	1	0	1	1	0	0	NA	NA	NA	14	16	165	165	499	0	0	0	0	0	2	0	0	0.004
.	19.01.16-00.05.44-1-432420	155	15	15	2	0	2	497	12	12	0	0	NA	NA	NA	47	49	172	174	516	122	120	255	22	10	10	0.128	0.057	0.019
.	19.01.16-00.05.45-1-432421	349	67	67	19	0	11	536	62	62	0	0	NA	NA	NA	86	95	182	177	549	129	122	285	47	28	104	0.258	0.158	0.189
.	19.01.16-00.05.51-1-432422	34	1	1	1	0	1	0	0	0	0	0	NA	NA	NA	8	10	165	164	494	0	0	0	1	0	0	0.006	0	0
.	19.01.16-00.05.53-1-432423	272	36	36	11	0	11	517	32	32	0	0	NA	NA	NA	75	67	180	178	522	125	125	267	25	57	56	0.139	0.32	0.107
.	19.01.16-00.05.54-1-432424	149	18	18	2	0	2	497	14	14	0	0	NA	NA	NA	30	41	171	177	506	116	124	257	18	1	11	0.105	0.006	0.022
.	19.01.16-00.06.07-1-432427	215	10	10	1	0	1	522	9	9	0	0	NA	NA	NA	61	64	180	173	524	127	123	272	12	0	23	0.067	0	0.044
.	19.01.16-00.06.11-1-432428	206	28	28	4	0	2	513	25	25	0	0	NA	NA	NA	52	62	174	177	524	121	125	267	15	23	51	0.086	0.13	0.097
.	19.01.16-00.06.11-1-432429	147	8	8	4	0	4	503	6	6	0	0	NA	NA	NA	56	52	180	172	513	128	120	255	2	2	19	0.011	0.012	0.037
.	19.01.16-00.06.11-1-432431	182	14	14	4	0	4	501	13	13	0	0	NA	NA	NA	50	49	173	173	516	119	121	261	4	0	35	0.023	0	0.068
.	19.01.16-00.06.12-1-432432	64	3	3	1	0	1	478	1	1	0	0	NA	NA	NA	26	23	166	167	503	116	114	248	0	2	8	0	0.012	0.016
.	19.01.16-00.06.25-1-432450	37	1	1	0	0	0	0	0	0	0	0	NA	NA	NA	15	13	167	165	494	0	0	0	0	0	0	0	0	0
.	19.01.16-00.06.31-1-432473	62	2	2	1	0	1	477	1	1	0	0	NA	NA	NA	15	20	166	169	498	113	116	248	0	0	6	0	0	0.012
.	19.01.16-00.06.38-1-432474	118	8	8	3	0	3	505	6	6	0	0	NA	NA	NA	38	51	170	173	521	119	121	265	10	0	11	0.059	0	0.021
.	19.01.16-00.06.39-1-432475	62	3	3	2	0	1	485	1	1	0	0	NA	NA	NA	14	30	168	170	505	117	116	252	8	3	4	0.048	0.018	0.008
.	19.01.16-00.06.40-1-432476	33	1	1	0	0	0	0	0	0	0	0	NA	NA	NA	1	3	164	164	488	0	0	0	0	1	0	0	0.006	0
.	19.01.16-00.06.44-1-432477	85	3	3	1	0	1	484	2	2	0	0	NA	NA	NA	21	27	167	167	506	117	117	250	0	5	6	0	0.03	0.012
.	19.01.16-00.06.44-1-432478	63	2	2	0	0	0	447	1	1	0	0	NA	NA	NA	16	23	164	168	504	102	110	235	0	0	2	0	0	0.004
.	19.01.16-00.06.48-1-432479	354	33	33	11	0	9	551	30	30	0	0	NA	NA	NA	99	102	184	185	546	129	132	290	42	18	41	0.228	0.097	0.075
.	19.01.16-00.06.52-1-432480	442	50	50	9	0	6	572	48	48	0	0	NA	NA	NA	113	126	185	186	568	129	132	311	45	13	109	0.243	0.07	0.192
.	19.01.16-00.06.53-1-432481	148	10	10	2	0	1	503	9	9	0	0	NA	NA	NA	57	49	169	174	519	119	119	265	0	11	12	0	0.063	0.023
.	19.01.16-00.06.56-1-432482	212	41	41	12	0	9	513	40	40	0	0	NA	NA	NA	68	71	175	174	535	121	121	271	14	23	89	0.08	0.132	0.166
.	19.01.16-00.06.58-1-432483	91	6	6	0	0	0	474	4	4	0	0	NA	NA	NA	28	23	168	167	501	116	111	247	0	10	7	0	0.06	0.014
.	19.01.16-00.07.00-1-432484	151	7	7	1	0	1	499	6	6	0	0	NA	NA	NA	45	47	171	171	518	119	119	261	5	2	7	0.029	0.012	0.014
.	19.01.16-00.07.09-1-432485	92	4	4	0	0	0	473	3	3	0	0	NA	NA	NA	36	27	166	172	502	111	119	243	6	0	1	0.036	0	0.002
.	19.01.16-00.07.13-1-432488	143	29	29	7	0	6	481	25	25	0	0	NA	NA	NA	49	35	169	174	505	113	119	249	10	3	56	0.059	0.017	0.111
.	19.01.16-00.07.17-1-432493	147	16	16	5	0	4	499	13	13	0	0	NA	NA	NA	45	47	177	169	514	123	118	258	18	7	23	0.102	0.041	0.045
.	19.01.16-00.07.17-1-432494	64	5	5	2	0	2	481	3	3	0	0	NA	NA	NA	32	34	168	169	510	113	115	253	5	11	2	0.03	0.065	0.004
.	19.01.16-00.07.18-1-432496	33	1	1	0	0	0	0	0	0	0	0	NA	NA	NA	8	17	166	167	497	0	0	0	0	1	0	0	0.006	0
.	19.01.16-00.07.23-1-432503	36	1	1	1	0	1	0	0	0	0	0	NA	NA	NA	13	11	163	166	495	0	0	0	0	0	0	0	0	0
.	19.01.16-00.07.25-1-432505	65	3	3	0	0	0	477	2	2	0	0	NA	NA	NA	17	16	166	167	496	117	117	243	2	3	2	0.012	0.018	0.004
.	19.01.16-00.07.28-1-432507	64	3	3	2	0	2	478	2	2	0	0	NA	NA	NA	25	26	169	167	503	115	115	248	0	0	3	0	0	0.006
.	19.01.16-00.07.33-1-432529	290	40	40	11	0	9	536	34	34	0	0	NA	NA	NA	80	90	184	180	539	129	126	281	34	34	43	0.185	0.189	0.08
.	19.01.16-00.07.38-1-432537	174	26	26	4	0	4	503	23	23	0	0	NA	NA	NA	67	51	176	174	514	124	120	259	25	21	20	0.142	0.121	0.039
.	19.01.16-00.07.42-1-432538	409	41	41	14	0	10	566	38	38	0	0	NA	NA	NA	113	111	185	183	556	134	132	300	27	48	66	0.146	0.262	0.119
.	19.01.16-00.07.50-1-432539	59	2	2	0	0	0	201	1	1	0	0	NA	NA	NA	18	12	165	167	493	49	53	99	0	1	4	0	0.006	0.008
.	19.01.16-00.07.52-1-432540	114	15	15	4	0	4	493	14	14	0	0	NA	NA	NA	37	40	173	170	510	119	119	255	6	13	25	0.035	0.076	0.049
.	19.01.16-00.07.52-1-432541	151	8	8	2	0	2	499	7	7	0	0	NA	NA	NA	48	44	177	170	510	124	117	258	0	5	18	0	0.029	0.035
.	19.01.16-00.07.54-1-432542	93	4	4	2	0	2	478	2	2	0	0	NA	NA	NA	24	25	171	167	500	119	115	244	2	0	2	0.012	0	0.004
.	19.01.16-00.07.58-1-432543	58	2	2	0	0	0	200	0	0	0	0	NA	NA	NA	21	18	170	164	497	59	42	99	0	5	0	0	0.03	0
.	19.01.16-00.08.00-1-432544	176	15	15	7	0	7	490	13	13	0	0	NA	NA	NA	48	40	174	169	510	119	117	254	20	3	19	0.115	0.018	0.037
.	19.01.16-00.08.07-1-432545	119	5	5	3	0	3	495	3	3	0	0	NA	NA	NA	36	42	174	171	510	122	119	254	4	12	0	0.023	0.07	0
.	19.01.16-00.08.19-1-432555	203	27	27	5	0	4	501	26	26	0	0	NA	NA	NA	59	52	174	173	518	120	119	262	32	24	43	0.184	0.139	0.083
.	19.01.16-00.08.27-1-432563	189	21	21	9	0	7	511	18	18	0	0	NA	NA	NA	70	65	176	182	520	122	129	260	4	28	51	0.023	0.154	0.098
.	19.01.16-00.08.38-1-432588	144	7	7	2	0	1	504	6	6	0	0	NA	NA	NA	48	50	173	169	521	121	117	266	3	2	14	0.017	0.012	0.027
.	19.01.16-00.08.39-1-432589	119	5	5	1	0	1	492	4	4	0	0	NA	NA	NA	46	39	177	171	504	124	117	251	1	0	10	0.006	0	0.02
.	19.01.16-00.08.41-1-432590	90	9	9	3	0	3	485	8	8	0	0	NA	NA	NA	28	29	171	168	503	113	116	256	10	3	11	0.058	0.018	0.022
.	19.01.16-00.08.43-1-432591	60	2	2	0	0	0	0	1	1	0	0	NA	NA	NA	20	4	163	164	490	0	0	0	0	0	3	0	0	0.006
.	19.01.16-00.08.53-1-432592	99	7	7	2	0	2	481	6	6	0	0	NA	NA	NA	44	31	168	173	503	116	117	248	1	4	12	0.006	0.023	0.024
.	19.01.16-00.08.55-1-432593	311	36	36	12	0	11	535	32	32	0	0	NA	NA	NA	80	89	182	181	539	127	128	280	21	12	70	0.115	0.066	0.13
.	19.01.16-00.08.59-1-432594	177	7	7	3	0	3	506	6	6	0	0	NA	NA	NA	46	52	173	177	515	120	123	263	3	4	10	0.017	0.023	0.019
.	19.01.16-00.09.02-1-432595	122	4	4	1	0	1	480	3	3	0	0	NA	NA	NA	35	25	166	164	508	114	113	253	0	0	9	0	0	0.018
.	19.01.16-00.09.15-1-432601	58	2	2	0	0	0	472	1	1	0	0	NA	NA	NA	28	22	169	166	500	115	111	246	0	2	1	0	0.012	0.002
.	19.01.16-00.09.17-1-432603	180	29	29	10	0	9	491	22	22	0	0	NA	NA	NA	55	45	172	170	516	115	116	260	14	14	50	0.081	0.082	0.097
.	19.01.16-00.09.20-1-432607	63	3	3	0	0	0	474	2	2	0	0	NA	NA	NA	21	12	167	164	494	116	113	245	0	7	0	0	0.043	0
.	19.01.16-00.09.22-1-432609	37	1	1	0	0	0	0	0	0	0	0	NA	NA	NA	9	9	164	164	494	0	0	0	0	0	1	0	0	0.002
.	19.01.16-00.09.24-1-432612	87	4	4	2	0	2	473	3	3	0	0	NA	NA	NA	26	20	168	167	498	114	114	245	5	2	10	0.03	0.012	0.02
.	19.01.16-00.09.24-1-432613	94	3	3	1	0	1	482	2	2	0	0	NA	NA	NA	21	33	168	170	508	115	118	249	2	1	1	0.012	0.006	0.002
.	19.01.16-00.09.26-1-432614	174	25	25	6	0	5	512	23	23	0	0	NA	NA	NA	55	57	171	174	525	122	119	271	13	31	33	0.076	0.178	0.063
.	19.01.16-00.09.28-1-432619	113	9	9	2	0	2	484	8	8	0	0	NA	NA	NA	38	29	171	169	502	117	114	253	9	1	11	0.053	0.006	0.022
.	19.01.16-00.09.32-1-432638	33	1	1	0	0	0	0	0	0	0	0	NA	NA	NA	7	2	163	164	488	0	0	0	0	0	0	0	0	0
.	19.01.16-00.09.39-1-432646	266	11	11	3	0	3	508	9	9	0	0	NA	NA	NA	91	55	172	177	519	120	122	266	2	8	17	0.012	0.045	0.033
.	19.01.16-00.09.39-1-432647	118	8	8	1	0	1	485	7	7	0	0	NA	NA	NA	35	34	171	171	505	118	119	248	0	8	14	0	0.047	0.028
.	19.01.16-00.09.43-1-432648	184	18	18	2	0	2	518	16	16	0	0	NA	NA	NA	53	65	176	175	527	123	122	273	12	9	22	0.068	0.051	0.042
.	19.01.16-00.09.44-1-432649	123	15	15	1	0	1	502	12	12	0	0	NA	NA	NA	52	56	179	171	519	124	117	261	9	4	14	0.05	0.023	0.027
.	19.01.16-00.09.54-1-432652	119	14	14	4	0	4	480	11	11	0	0	NA	NA	NA	38	28	169	169	503	117	119	244	3	6	24	0.018	0.036	0.048
.	19.01.16-00.09.54-1-432653	66	3	3	2	0	2	480	2	2	0	0	NA	NA	NA	24	33	170	167	509	117	111	252	0	6	1	0	0.036	0.002
.	19.01.16-00.09.56-1-432654	93	9	9	1	0	1	490	8	8	0	0	NA	NA	NA	25	35	169	167	512	118	115	257	1	4	17	0.006	0.024	0.033
.	19.01.16-00.10.08-1-432659	152	15	15	1	0	1	494	12	12	0	0	NA	NA	NA	44	48	172	175	514	117	122	255	18	4	20	0.105	0.023	0.039
.	19.01.16-00.10.08-1-432660	117	9	9	3	0	1	485	7	7	0	0	NA	NA	NA	42	30	167	169	507	116	118	251	15	1	6	0.09	0.006	0.012
.	19.01.16-00.10.11-1-432661	245	45	45	10	0	6	514	43	43	0	0	NA	NA	NA	70	69	183	176	523	124	123	267	39	28	47	0.213	0.159	0.09
.	19.01.16-00.10.11-1-432662	91	6	6	4	0	1	490	5	5	0	0	NA	NA	NA	40	40	173	176	504	119	121	250	6	0	17	0.035	0	0.034
.	19.01.16-00.10.12-1-432663	235	42	42	10	0	9	529	35	35	0	0	NA	NA	NA	54	78	178	181	532	126	127	276	31	31	61	0.174	0.171	0.115
.	19.01.16-00.10.14-1-432667	299	63	63	13	0	12	533	60	60	0	0	NA	NA	NA	76	89	178	181	543	127	126	280	56	36	105	0.315	0.199	0.193
.	19.01.16-00.10.15-1-432669	177	36	36	11	0	9	511	31	31	0	0	NA	NA	NA	57	61	171	177	526	118	124	269	28	16	63	0.164	0.09	0.12
.	19.01.16-00.10.28-1-432678	63	3	3	0	0	0	346	2	2	0	0	NA	NA	NA	24	18	165	169	497	78	82	186	3	2	1	0.018	0.012	0.002
.	19.01.16-00.10.30-1-432700	241	29	29	7	0	6	524	27	27	0	0	NA	NA	NA	63	80	182	175	536	127	123	274	27	22	44	0.148	0.126	0.082
.	19.01.16-00.10.31-1-432702	37	1	1	0	0	0	0	0	0	0	0	NA	NA	NA	10	15	166	165	497	0	0	0	0	0	4	0	0	0.008
.	19.01.16-00.10.34-1-432703	90	4	4	0	0	0	484	3	3	0	0	NA	NA	NA	29	35	169	168	511	115	114	255	0	6	8	0	0.036	0.016
.	19.01.16-00.10.36-1-432704	148	15	15	4	0	4	499	14	14	0	0	NA	NA	NA	56	51	172	170	522	118	116	265	1	10	24	0.006	0.059	0.046
.	19.01.16-00.10.38-1-432705	58	2	2	1	0	1	478	1	1	0	0	NA	NA	NA	30	25	166	170	502	115	117	246	0	0	5	0	0	0.01
.	19.01.16-00.10.49-1-432706	58	2	2	0	0	0	152	1	1	0	0	NA	NA	NA	14	16	167	167	495	41	36	75	2	0	5	0.012	0	0.01
.	19.01.16-00.10.50-1-432707	89	6	6	1	0	1	476	4	4	0	0	NA	NA	NA	27	26	167	168	504	115	115	246	0	8	3	0	0.048	0.006
.	19.01.16-00.10.57-1-432708	86	3	3	0	0	0	473	1	1	0	0	NA	NA	NA	24	19	166	168	498	115	113	245	6	0	1	0.036	0	0.002
.	19.01.16-00.11.03-1-432709	265	85	85	20	0	15	512	76	76	0	0	NA	NA	NA	76	65	177	181	520	121	125	266	89	58	78	0.503	0.32	0.15
.	19.01.16-00.11.03-1-432710	112	4	4	1	0	1	480	2	2	0	0	NA	NA	NA	31	25	169	167	502	117	115	248	4	0	7	0.024	0	0.014
.	19.01.16-00.11.04-1-432713	64	3	3	0	0	0	465	2	2	0	0	NA	NA	NA	29	16	165	165	499	109	112	244	0	3	4	0	0.018	0.008
.	19.01.16-00.11.08-1-432714	36	1	1	0	0	0	0	0	0	0	0	NA	NA	NA	14	9	164	164	494	0	0	0	0	0	0	0	0	0
.	19.01.16-00.11.10-1-432715	180	22	22	4	0	3	509	18	18	0	0	NA	NA	NA	49	59	172	172	528	118	121	270	26	8	38	0.151	0.047	0.072
.	19.01.16-00.11.12-1-432716	59	3	3	2	0	2	475	2	2	0	0	NA	NA	NA	34	28	165	168	508	113	112	250	0	0	9	0	0	0.018
.	19.01.16-00.11.13-1-432719	182	14	14	2	0	2	512	12	12	0	0	NA	NA	NA	65	56	184	169	516	133	116	263	15	5	19	0.082	0.03	0.037
.	19.01.16-00.11.16-1-432722	32	1	1	0	0	0	0	0	0	0	0	NA	NA	NA	13	10	164	167	492	0	0	0	0	1	0	0	0.006	0
.	19.01.16-00.11.16-1-432723	294	19	19	5	0	4	527	16	16	0	0	NA	NA	NA	81	69	176	177	529	124	125	278	15	23	38	0.085	0.13	0.072
.	19.01.16-00.11.18-1-432727	95	5	5	2	0	2	481	3	3	0	0	NA	NA	NA	21	30	170	168	505	118	113	250	3	2	5	0.018	0.012	0.01
.	19.01.16-00.11.19-1-432728	87	3	3	0	0	0	471	2	2	0	0	NA	NA	NA	26	16	165	166	498	113	113	245	2	2	0	0.012	0.012	0
.	19.01.16-00.11.25-1-432734	289	28	28	4	0	3	539	26	26	0	0	NA	NA	NA	87	90	179	182	542	125	130	284	31	12	49	0.173	0.066	0.09
.	19.01.16-00.11.31-1-432757	121	8	8	1	0	1	490	7	7	0	0	NA	NA	NA	48	40	169	172	512	116	120	254	14	10	7	0.083	0.058	0.014
.	19.01.16-00.11.41-1-432765	147	13	13	3	0	3	503	10	10	0	0	NA	NA	NA	55	62	174	173	528	121	118	264	2	18	10	0.011	0.104	0.019
.	19.01.16-00.11.45-1-432766	360	51	51	12	0	11	554	47	47	0	0	NA	NA	NA	103	105	186	181	551	129	129	296	33	24	81	0.177	0.133	0.147
.	19.01.16-00.11.46-1-432767	145	8	8	2	0	2	502	7	7	0	0	NA	NA	NA	53	51	168	173	523	117	123	262	10	6	10	0.06	0.035	0.019
.	19.01.16-00.11.53-1-432768	122	5	5	0	0	0	491	2	2	0	0	NA	NA	NA	41	41	172	172	510	121	118	252	5	0	4	0.029	0	0.008
.	19.01.16-00.11.58-1-432769	34	1	1	1	0	1	0	0	0	0	0	NA	NA	NA	10	10	165	165	493	0	0	0	0	0	0	0	0	0
.	19.01.16-00.12.02-1-432770	99	8	8	1	0	1	488	6	6	0	0	NA	NA	NA	34	36	167	173	509	115	118	255	2	3	8	0.012	0.017	0.016
.	19.01.16-00.12.03-1-432771	294	47	47	12	0	9	532	43	43	0	0	NA	NA	NA	82	86	183	181	535	127	128	277	18	51	67	0.098	0.282	0.125
.	19.01.16-00.12.05-1-432772	32	1	1	0	0	0	0	0	0	0	0	NA	NA	NA	8	7	164	163	493	0	0	0	0	0	0	0	0	0
.	19.01.16-00.12.06-1-432773	37	1	1	0	0	0	0	0	0	0	0	NA	NA	NA	10	6	166	163	490	0	0	0	4	0	0	0.024	0	0
.	19.01.16-00.12.06-1-432774	61	2	2	0	0	0	477	1	1	0	0	NA	NA	NA	19	27	166	167	507	115	114	248	0	3	2	0	0.018	0.004
.	19.01.16-00.12.07-1-432775	61	3	3	0	0	0	471	2	2	0	0	NA	NA	NA	27	20	167	167	499	114	113	244	1	2	0	0.006	0.012	0
.	19.01.16-00.12.08-1-432776	60	2	2	0	0	0	475	1	1	0	0	NA	NA	NA	20	18	167	171	493	115	116	244	1	1	0	0.006	0.006	0
.	19.01.16-00.12.09-1-432777	470	86	86	22	0	22	570	74	74	0	0	NA	NA	NA	145	124	188	195	554	133	142	295	46	41	106	0.245	0.21	0.191
.	19.01.16-00.12.19-1-432788	266	48	48	10	0	7	531	45	45	0	0	NA	NA	NA	93	81	181	179	534	130	125	276	38	32	76	0.21	0.179	0.142
.	19.01.16-00.12.19-1-432789	147	5	5	1	0	1	486	4	4	0	0	NA	NA	NA	40	34	171	169	507	118	114	254	7	3	4	0.041	0.018	0.008
.	19.01.16-00.12.21-1-432792	92	4	4	1	0	1	496	2	2	0	0	NA	NA	NA	27	43	167	174	515	115	121	260	4	0	3	0.024	0	0.006
.	19.01.16-00.12.21-1-432793	89	4	4	2	0	2	475	3	3	0	0	NA	NA	NA	24	24	168	165	504	114	112	249	0	0	5	0	0	0.01
.	19.01.16-00.12.27-1-432800	119	6	6	0	0	0	497	4	4	0	0	NA	NA	NA	55	49	170	174	518	115	122	260	9	0	2	0.053	0	0.004
.	19.01.16-00.12.36-1-432823	297	27	27	7	0	5	530	25	25	0	0	NA	NA	NA	79	75	178	180	530	122	130	278	19	39	29	0.107	0.217	0.055
.	19.01.16-00.12.38-1-432824	91	4	4	2	0	1	482	3	3	0	0	NA	NA	NA	27	34	168	168	511	117	113	252	0	0	11	0	0	0.022
.	19.01.16-00.12.39-1-432825	355	77	77	28	0	25	546	72	72	0	0	NA	NA	NA	91	105	196	182	540	137	129	280	70	51	118	0.357	0.28	0.219
.	19.01.16-00.12.41-1-432826	34	1	1	0	0	0	0	0	0	0	0	NA	NA	NA	12	8	164	165	492	0	0	0	0	0	1	0	0	0.002
.	19.01.16-00.12.46-1-432827	175	10	10	3	0	2	497	8	8	0	0	NA	NA	NA	45	45	172	177	509	121	124	252	23	8	2	0.134	0.045	0.004
.	19.01.16-00.12.56-1-432828	329	17	17	2	0	2	541	13	13	0	0	NA	NA	NA	103	94	182	188	537	127	134	280	9	9	30	0.049	0.048	0.056
.	19.01.16-00.13.01-1-432829	124	5	5	1	0	1	496	3	3	0	0	NA	NA	NA	38	50	175	170	518	118	118	260	2	1	4	0.011	0.006	0.008
.	19.01.16-00.13.05-1-432830	117	12	12	5	0	5	491	11	11	0	0	NA	NA	NA	33	35	171	169	508	118	117	256	20	3	11	0.117	0.018	0.022
.	19.01.16-00.13.12-1-432832	34	1	1	0	0	0	0	0	0	0	0	NA	NA	NA	6	11	164	164	496	0	0	0	0	7	0	0	0.043	0
.	19.01.16-00.13.16-1-432837	114	7	7	1	0	1	486	6	6	0	0	NA	NA	NA	44	38	172	172	507	120	117	249	2	1	16	0.012	0.006	0.032
.	19.01.16-00.13.17-1-432839	124	8	8	1	0	1	486	7	7	0	0	NA	NA	NA	39	39	170	174	508	116	120	250	5	0	8	0.029	0	0.016
.	19.01.16-00.13.19-1-432842	35	1	1	0	0	0	0	0	0	0	0	NA	NA	NA	19	15	166	166	496	0	0	0	0	0	2	0	0	0.004
.	19.01.16-00.13.22-1-432845	120	5	5	2	0	1	502	4	4	0	0	NA	NA	NA	42	53	171	175	520	119	120	263	0	2	8	0	0.011	0.015
.	19.01.16-00.13.25-1-432848	173	15	15	1	0	1	509	13	13	0	0	NA	NA	NA	67	62	170	174	531	118	122	269	10	2	19	0.059	0.011	0.036
.	19.01.16-00.13.29-1-432853	32	1	1	1	0	1	0	0	0	0	0	NA	NA	NA	14	12	166	164	495	0	0	0	0	0	0	0	0	0
.	19.01.16-00.13.29-1-432855	329	42	42	11	0	7	547	41	41	0	0	NA	NA	NA	84	101	178	185	551	123	130	294	43	14	60	0.242	0.076	0.109
.	19.01.16-00.13.32-1-432873	119	7	7	3	0	3	482	6	6	0	0	NA	NA	NA	28	34	171	171	505	116	114	252	3	2	5	0.018	0.012	0.01
.	19.01.16-00.13.34-1-432876	269	26	26	6	0	6	532	23	23	0	0	NA	NA	NA	79	79	175	188	529	119	136	277	6	24	33	0.034	0.128	0.062
.	19.01.16-00.13.36-1-432877	64	2	2	1	0	1	477	1	1	0	0	NA	NA	NA	20	20	164	170	499	114	118	245	0	0	4	0	0	0.008
.	19.01.16-00.13.44-1-432885	147	6	6	1	0	1	497	5	5	0	0	NA	NA	NA	64	47	170	173	517	120	119	258	0	2	18	0	0.012	0.035
.	19.01.16-00.13.47-1-432886	91	4	4	0	0	0	476	2	2	0	0	NA	NA	NA	28	25	168	166	504	113	115	248	9	0	1	0.054	0	0.002
.	19.01.16-00.13.48-1-432887	144	5	5	1	0	1	502	3	3	0	0	NA	NA	NA	49	50	170	173	520	118	121	263	6	4	4	0.035	0.023	0.008
.	19.01.16-00.13.52-1-432888	124	5	5	1	0	0	478	4	4	0	0	NA	NA	NA	44	25	167	166	505	115	110	253	0	3	8	0	0.018	0.016
.	19.01.16-00.13.55-1-432889	112	8	8	4	0	3	490	7	7	0	0	NA	NA	NA	36	37	169	169	512	117	116	257	0	0	26	0	0	0.051
.	19.01.16-00.14.00-1-432890	91	5	5	0	0	0	467	3	3	0	0	NA	NA	NA	39	27	169	168	503	113	113	241	6	0	4	0.036	0	0.008
.	19.01.16-00.14.00-1-432891	32	1	1	0	0	0	0	0	0	0	0	NA	NA	NA	11	7	166	163	491	0	0	0	0	0	1	0	0	0.002
.	19.01.16-00.14.00-1-432892	58	2	2	0	0	0	197	1	1	0	0	NA	NA	NA	14	12	164	163	498	48	40	109	0	0	2	0	0	0.004
.	19.01.16-00.14.02-1-432893	211	14	14	3	0	2	516	12	12	0	0	NA	NA	NA	79	73	175	181	530	116	125	275	0	9	42	0	0.05	0.079
.	19.01.16-00.14.09-1-432894	86	6	6	0	0	0	490	4	4	0	0	NA	NA	NA	28	32	170	170	505	117	119	254	8	0	10	0.047	0	0.02
.	19.01.16-00.14.09-1-432895	173	12	12	3	0	3	514	11	11	0	0	NA	NA	NA	41	63	177	177	522	125	123	266	3	0	42	0.017	0	0.08
.	19.01.16-00.14.13-1-432898	119	17	17	4	0	4	485	14	14	0	0	NA	NA	NA	41	37	169	170	511	117	114	254	32	23	17	0.189	0.135	0.033
.	19.01.16-00.14.17-1-432902	224	48	48	11	0	9	501	44	44	0	0	NA	NA	NA	59	56	175	173	521	117	117	267	55	38	60	0.314	0.22	0.115
.	19.01.16-00.14.17-1-432904	58	2	2	1	0	1	0	1	1	0	0	NA	NA	NA	26	17	165	168	497	0	0	0	0	0	4	0	0	0.008
.	19.01.16-00.14.17-1-432906	59	2	2	0	0	0	148	1	1	0	0	NA	NA	NA	20	12	164	170	491	40	35	73	0	0	2	0	0	0.004
.	19.01.16-00.14.23-1-432912	38	1	1	1	0	1	0	0	0	0	0	NA	NA	NA	8	15	164	165	499	0	0	0	0	0	0	0	0	0
.	19.01.16-00.14.24-1-432913	181	12	12	2	0	2	501	11	11	0	0	NA	NA	NA	48	50	174	172	517	121	120	260	7	2	27	0.04	0.012	0.052
.	19.01.16-00.14.25-1-432915	396	38	38	8	0	7	543	34	34	0	0	NA	NA	NA	121	91	178	188	538	123	132	288	26	32	59	0.146	0.17	0.11
.	19.01.16-00.14.28-1-432919	145	13	13	3	0	2	496	11	11	0	0	NA	NA	NA	55	47	173	173	514	119	119	258	9	0	24	0.052	0	0.047
.	19.01.16-00.14.28-1-432940	157	14	14	3	0	2	514	10	10	0	0	NA	NA	NA	47	63	176	176	524	124	123	267	17	11	12	0.097	0.062	0.023
.	19.01.16-00.14.30-1-432942	118	7	7	2	0	2	492	6	6	0	0	NA	NA	NA	40	46	173	173	513	119	120	253	5	5	24	0.029	0.029	0.047
.	19.01.16-00.14.43-1-432944	32	1	1	0	0	0	0	0	0	0	0	NA	NA	NA	11	6	163	164	492	0	0	0	0	0	0	0	0	0
.	19.01.16-00.14.43-1-432945	333	46	46	12	0	10	554	39	39	0	0	NA	NA	NA	107	111	182	194	548	126	140	288	43	23	77	0.236	0.119	0.141
.	19.01.16-00.14.45-1-432946	212	57	57	17	0	14	500	54	54	0	0	NA	NA	NA	57	44	170	173	514	119	120	261	75	49	43	0.441	0.283	0.084
.	19.01.16-00.14.46-1-432947	31	1	1	0	0	0	0	0	0	0	0	NA	NA	NA	8	7	164	164	492	0	0	0	0	0	0	0	0	0
.	19.01.16-00.14.49-1-432950	129	5	5	3	0	3	487	3	3	0	0	NA	NA	NA	45	36	166	175	508	115	122	250	0	6	13	0	0.034	0.026
.	19.01.16-00.14.52-1-432951	95	7	7	2	0	1	478	6	6	0	0	NA	NA	NA	29	26	170	171	498	117	118	243	0	10	6	0	0.058	0.012
.	19.01.16-00.14.57-1-432952	285	46	46	12	0	11	529	41	41	0	0	NA	NA	NA	75	80	178	180	535	123	129	277	58	24	51	0.326	0.133	0.095
.	19.01.16-00.14.57-1-432953	117	5	5	1	0	1	487	4	4	0	0	NA	NA	NA	36	29	166	171	505	115	119	253	3	4	3	0.018	0.023	0.006
.	19.01.16-00.15.07-1-432954	170	6	6	1	0	0	509	4	4	0	0	NA	NA	NA	48	62	176	173	526	119	118	272	8	3	8	0.045	0.017	0.015
.	19.01.16-00.15.09-1-432955	34	1	1	0	0	0	0	0	0	0	0	NA	NA	NA	10	9	165	163	494	0	0	0	0	1	0	0	0.006	0
.	19.01.16-00.15.10-1-432956	227	26	26	10	0	9	518	23	23	0	0	NA	NA	NA	57	71	190	178	516	132	126	260	13	9	50	0.068	0.051	0.097
.	19.01.16-00.15.10-1-432957	35	1	1	1	0	1	0	0	0	0	0	NA	NA	NA	10	8	164	166	491	0	0	0	0	0	0	0	0	0
.	19.01.16-00.15.12-1-432959	34	1	1	0	0	0	0	0	0	0	0	NA	NA	NA	7	10	168	164	491	0	0	0	0	0	1	0	0	0.002
.	19.01.16-00.15.12-1-432960	155	17	17	8	0	5	495	15	15	0	0	NA	NA	NA	46	52	175	174	516	119	117	259	12	11	26	0.069	0.063	0.05
.	19.01.16-00.15.14-1-432962	63	2	2	0	0	0	472	1	1	0	0	NA	NA	NA	15	20	169	165	499	115	114	243	0	0	3	0	0	0.006
.	19.01.16-00.15.16-1-432965	62	3	3	1	0	1	470	2	2	0	0	NA	NA	NA	24	16	165	167	497	113	114	243	6	0	4	0.036	0	0.008
.	19.01.16-00.15.25-1-432974	323	30	30	4	0	4	550	25	25	0	0	NA	NA	NA	97	98	182	192	537	130	141	279	15	29	52	0.082	0.151	0.097
.	19.01.16-00.15.27-1-432975	31	1	1	0	0	0	0	0	0	0	0	NA	NA	NA	6	5	164	165	489	0	0	0	0	0	0	0	0	0
.	19.01.16-00.15.29-1-432997	120	8	8	3	0	3	500	7	7	0	0	NA	NA	NA	36	46	174	172	513	120	119	261	0	6	18	0	0.035	0.035
.	19.01.16-00.15.41-1-433006	94	14	14	4	0	4	483	13	13	0	0	NA	NA	NA	34	29	167	169	506	113	119	251	1	23	15	0.006	0.136	0.03
.	19.01.16-00.15.44-1-433007	403	37	37	8	0	8	572	35	35	0	0	NA	NA	NA	106	120	187	192	554	132	140	300	25	11	83	0.134	0.057	0.15
.	19.01.16-00.15.46-1-433008	147	10	10	2	0	1	491	9	9	0	0	NA	NA	NA	48	44	169	174	514	114	121	256	1	12	10	0.006	0.069	0.019
.	19.01.16-00.15.49-1-433009	123	5	5	2	0	2	487	4	4	0	0	NA	NA	NA	33	35	167	172	509	115	116	256	0	0	14	0	0	0.028
.	19.01.16-00.15.51-1-433010	199	11	11	4	0	3	514	8	8	0	0	NA	NA	NA	54	61	177	171	526	124	119	271	16	0	21	0.09	0	0.04
.	19.01.16-00.15.51-1-433011	118	5	5	1	0	1	478	4	4	0	0	NA	NA	NA	48	31	171	168	505	115	115	248	7	3	3	0.041	0.018	0.006
.	19.01.16-00.15.52-1-433012	59	2	2	1	0	1	50	1	1	0	0	NA	NA	NA	16	18	165	167	499	13	12	25	0	1	1	0	0.006	0.002
.	19.01.16-00.15.58-1-433013	120	7	7	1	0	1	490	5	5	0	0	NA	NA	NA	38	43	173	172	511	119	119	252	0	5	9	0	0.029	0.018
.	19.01.16-00.16.05-1-433016	62	2	2	0	0	0	0	1	1	0	0	NA	NA	NA	18	14	165	167	495	0	0	0	0	0	4	0	0	0.008
.	19.01.16-00.16.06-1-433017	29	1	1	0	0	0	0	0	0	0	0	NA	NA	NA	7	4	165	165	487	0	0	0	0	0	1	0	0	0.002
.	19.01.16-00.16.07-1-433018	168	14	14	3	0	3	508	13	13	0	0	NA	NA	NA	64	59	172	174	526	121	123	264	7	13	13	0.041	0.075	0.025
.	19.01.16-00.16.07-1-433019	84	4	4	0	0	0	476	2	2	0	0	NA	NA	NA	17	17	166	167	497	113	115	248	0	2	4	0	0.012	0.008
.	19.01.16-00.16.08-1-433020	64	5	5	2	0	1	478	4	4	0	0	NA	NA	NA	21	25	167	171	500	115	117	246	0	0	8	0	0	0.016
.	19.01.16-00.16.09-1-433021	153	17	17	4	0	4	488	14	14	0	0	NA	NA	NA	38	38	174	168	509	119	115	254	19	6	11	0.109	0.036	0.022
.	19.01.16-00.16.12-1-433023	33	1	1	0	0	0	0	0	0	0	0	NA	NA	NA	9	15	165	169	494	0	0	0	0	0	4	0	0	0.008
.	19.01.16-00.16.14-1-433026	242	13	13	3	0	3	526	11	11	0	0	NA	NA	NA	71	75	178	176	534	123	124	279	0	4	38	0	0.023	0.071
.	19.01.16-00.16.16-1-433029	181	20	20	7	0	5	497	19	19	0	0	NA	NA	NA	61	49	170	174	518	118	116	263	16	14	19	0.094	0.08	0.037
.	19.01.16-00.16.22-1-433038	116	4	4	2	0	2	481	2	2	0	0	NA	NA	NA	32	27	170	166	504	117	114	250	3	0	3	0.018	0	0.006
.	19.01.16-00.16.23-1-433039	401	48	48	14	0	12	557	43	43	0	0	NA	NA	NA	109	113	182	190	554	127	136	294	51	8	93	0.28	0.042	0.168
.	19.01.16-00.16.25-1-433045	150	9	9	4	0	4	484	8	8	0	0	NA	NA	NA	57	43	173	169	514	118	112	254	13	6	2	0.075	0.036	0.004
.	19.01.16-00.16.28-1-433050	36	1	1	0	0	0	0	0	0	0	0	NA	NA	NA	6	12	166	165	494	0	0	0	0	0	2	0	0	0.004
.	19.01.16-00.16.30-1-433068	63	2	2	0	0	0	474	0	0	0	0	NA	NA	NA	11	17	167	167	496	114	116	244	0	0	3	0	0	0.006
.	19.01.16-00.16.35-1-433070	57	2	2	0	0	0	475	1	1	0	0	NA	NA	NA	24	23	168	166	502	116	113	246	0	0	8	0	0	0.016
.	19.01.16-00.16.37-1-433071	174	16	16	3	0	2	503	13	13	0	0	NA	NA	NA	61	53	175	174	517	122	119	262	13	11	13	0.074	0.063	0.025
.	19.01.16-00.16.38-1-433072	122	9	9	4	0	3	485	8	8	0	0	NA	NA	NA	30	28	169	170	502	116	118	251	4	0	20	0.024	0	0.04
.	19.01.16-00.16.40-1-433073	88	4	4	0	0	0	488	3	3	0	0	NA	NA	NA	28	36	171	168	510	118	115	255	2	3	2	0.012	0.018	0.004
.	19.01.16-00.16.42-1-433074	125	20	20	6	0	3	487	19	19	0	0	NA	NA	NA	49	41	168	169	517	113	116	258	9	13	39	0.054	0.077	0.075
.	19.01.16-00.16.44-1-433075	127	9	9	2	0	2	491	7	7	0	0	NA	NA	NA	42	37	173	168	509	120	117	254	10	2	18	0.058	0.012	0.035
.	19.01.16-00.16.47-1-433076	119	8	8	3	0	3	495	6	6	0	0	NA	NA	NA	32	46	169	173	517	116	119	260	8	3	17	0.047	0.017	0.033
.	19.01.16-00.16.53-1-433077	64	3	3	0	0	0	467	2	2	0	0	NA	NA	NA	34	15	166	164	498	113	113	241	5	0	4	0.03	0	0.008
.	19.01.16-00.16.55-1-433078	156	13	13	0	0	0	501	12	12	0	0	NA	NA	NA	52	51	173	178	513	120	125	256	17	5	14	0.098	0.028	0.027
.	19.01.16-00.17.00-1-433079	266	16	16	5	0	5	535	15	15	0	0	NA	NA	NA	80	92	176	177	552	122	124	289	11	12	34	0.062	0.068	0.062
.	19.01.16-00.17.04-1-433080	389	41	41	15	0	12	579	38	38	0	0	NA	NA	NA	92	136	202	183	564	148	127	304	39	11	75	0.193	0.06	0.133
.	19.01.16-00.17.06-1-433081	34	1	1	0	0	0	0	0	0	0	0	NA	NA	NA	6	8	164	166	491	0	0	0	0	0	0	0	0	0
.	19.01.16-00.17.06-1-433084	96	5	5	0	0	0	475	4	4	0	0	NA	NA	NA	38	24	167	170	500	114	117	244	0	0	13	0	0	0.026
.	19.01.16-00.17.07-1-433082	117	6	6	0	0	0	489	5	5	0	0	NA	NA	NA	32	35	172	169	507	119	115	255	0	10	8	0	0.059	0.016
.	19.01.16-00.17.08-1-433085	88	4	4	2	0	2	482	3	3	0	0	NA	NA	NA	33	31	167	172	505	115	117	250	0	5	6	0	0.029	0.012
.	19.01.16-00.17.20-1-433097	93	3	3	1	0	1	482	2	2	0	0	NA	NA	NA	28	34	169	170	508	115	115	252	1	0	1	0.006	0	0.002
.	19.01.16-00.17.23-1-433101	230	26	26	2	0	2	515	24	24	0	0	NA	NA	NA	58	71	177	175	532	122	121	272	29	10	34	0.164	0.057	0.064
.	19.01.16-00.17.24-1-433102	33	1	1	1	0	1	0	0	0	0	0	NA	NA	NA	9	9	165	165	492	0	0	0	0	2	0	0	0.012	0
.	19.01.16-00.17.28-1-433103	177	14	14	8	0	4	516	13	13	0	0	NA	NA	NA	43	66	172	180	527	120	127	269	14	2	40	0.081	0.011	0.076
.	19.01.16-00.17.29-1-433108	62	3	3	0	0	0	474	2	2	0	0	NA	NA	NA	29	25	167	170	501	115	115	244	0	5	5	0	0.029	0.01
.	19.01.16-00.17.29-1-433109	34	1	1	0	0	0	0	0	0	0	0	NA	NA	NA	12	11	168	164	492	0	0	0	0	0	0	0	0	0
.	19.01.16-00.17.31-1-433128	122	6	6	1	0	1	494	5	5	0	0	NA	NA	NA	40	40	170	169	514	118	117	259	7	0	9	0.041	0	0.018
.	19.01.16-00.17.31-1-433129	60	2	2	0	0	0	48	1	1	0	0	NA	NA	NA	16	14	168	164	495	10	10	28	0	0	1	0	0	0.002
.	19.01.16-00.17.32-1-433130	64	2	2	2	0	2	481	1	1	0	0	NA	NA	NA	25	29	170	170	502	118	116	247	2	0	3	0.012	0	0.006
.	19.01.16-00.17.36-1-433131	58	3	3	0	0	0	472	2	2	0	0	NA	NA	NA	28	26	168	169	502	113	116	243	0	0	6	0	0	0.012
.	19.01.16-00.17.38-1-433132	60	2	2	0	0	0	487	1	1	0	0	NA	NA	NA	24	34	168	175	504	116	121	250	0	0	6	0	0	0.012
.	19.01.16-00.17.43-1-433140	63	3	3	0	0	0	481	2	2	0	0	NA	NA	NA	16	24	168	167	502	116	117	248	4	0	3	0.024	0	0.006
.	19.01.16-00.17.46-1-433141	182	16	16	2	0	2	497	15	15	0	0	NA	NA	NA	56	42	170	173	512	118	119	260	12	5	14	0.071	0.029	0.027
.	19.01.16-00.17.47-1-433142	394	46	46	14	0	9	569	43	43	0	0	NA	NA	NA	124	122	192	184	559	136	135	298	40	25	69	0.208	0.136	0.123
.	19.01.16-00.17.49-1-433143	267	11	11	3	0	3	517	9	9	0	0	NA	NA	NA	79	71	171	176	537	117	124	276	0	7	23	0	0.04	0.043
.	19.01.16-00.17.52-1-433144	269	35	35	8	0	7	533	31	31	0	0	NA	NA	NA	82	87	182	181	537	129	127	277	4	36	84	0.022	0.199	0.156
.	19.01.16-00.17.58-1-433145	68	3	3	1	0	1	478	2	2	0	0	NA	NA	NA	17	24	167	168	502	116	116	246	0	3	0	0	0.018	0
.	19.01.16-00.18.01-1-433146	62	4	4	1	0	1	151	2	2	0	0	NA	NA	NA	14	15	170	164	494	36	38	77	1	0	6	0.006	0	0.012
.	19.01.16-00.18.03-1-433147	156	15	15	2	0	2	493	13	13	0	0	NA	NA	NA	64	43	170	177	509	119	123	251	3	7	23	0.018	0.04	0.045
.	19.01.16-00.18.11-1-433148	216	19	19	5	0	5	510	17	17	0	0	NA	NA	NA	70	65	172	176	530	118	122	270	25	9	17	0.145	0.051	0.032
.	19.01.16-00.18.13-1-433151	55	2	2	0	0	0	50	1	1	0	0	NA	NA	NA	17	18	168	166	497	15	11	24	0	1	0	0	0.006	0
.	19.01.16-00.18.15-1-433154	32	1	1	0	0	0	0	0	0	0	0	NA	NA	NA	9	7	165	164	491	0	0	0	0	0	0	0	0	0
.	19.01.16-00.18.17-1-433157	34	1	1	0	0	0	0	0	0	0	0	NA	NA	NA	7	10	167	163	493	0	0	0	0	0	1	0	0	0.002
.	19.01.16-00.18.17-1-433158	179	17	17	2	0	2	511	16	16	0	0	NA	NA	NA	65	64	174	179	524	120	126	265	8	7	29	0.046	0.039	0.055
.	19.01.16-00.18.19-1-433161	112	4	4	1	0	1	483	3	3	0	0	NA	NA	NA	37	33	171	170	505	118	115	250	0	5	10	0	0.029	0.02
.	19.01.16-00.18.22-1-433169	122	12	12	2	0	2	491	10	10	0	0	NA	NA	NA	41	45	176	169	513	119	118	254	15	1	15	0.085	0.006	0.029
.	19.01.16-00.18.22-1-433170	261	20	20	5	0	3	513	14	14	0	0	NA	NA	NA	77	65	176	174	528	122	121	270	18	7	28	0.102	0.04	0.053
.	19.01.16-00.18.31-1-433194	32	1	1	0	0	0	0	0	0	0	0	NA	NA	NA	7	9	168	164	490	0	0	0	0	0	1	0	0	0.002
.	19.01.16-00.18.33-1-433195	61	2	2	0	0	0	476	1	1	0	0	NA	NA	NA	12	14	163	168	496	113	118	245	5	0	0	0.031	0	0
.	19.01.16-00.18.35-1-433198	145	10	10	4	0	3	510	9	9	0	0	NA	NA	NA	54	62	174	181	520	121	124	265	3	6	19	0.017	0.033	0.037
.	19.01.16-00.18.38-1-433199	30	1	1	0	0	0	0	0	0	0	0	NA	NA	NA	9	9	164	164	494	0	0	0	0	0	0	0	0	0
.	19.01.16-00.18.40-1-433200	123	10	10	3	0	3	484	9	9	0	0	NA	NA	NA	28	23	167	166	503	115	115	254	11	2	11	0.066	0.012	0.022
.	19.01.16-00.18.42-1-433201	32	1	1	0	0	0	0	0	0	0	0	NA	NA	NA	5	11	164	166	494	0	0	0	0	2	0	0	0.012	0
.	19.01.16-00.18.44-1-433202	144	20	20	3	0	3	503	19	19	0	0	NA	NA	NA	43	46	177	172	510	123	119	261	21	25	15	0.119	0.145	0.029
.	19.01.16-00.18.46-1-433203	32	1	1	0	0	0	0	0	0	0	0	NA	NA	NA	9	6	163	165	491	0	0	0	0	1	0	0	0.006	0
.	19.01.16-00.18.48-1-433204	36	1	1	0	0	0	0	0	0	0	0	NA	NA	NA	10	5	164	163	491	0	0	0	0	0	6	0	0	0.012
.	19.01.16-00.18.48-1-433205	183	13	13	4	0	4	511	10	10	0	0	NA	NA	NA	66	69	180	170	532	128	115	268	3	8	25	0.017	0.047	0.047
.	19.01.16-00.18.49-1-433206	121	7	7	0	0	0	483	6	6	0	0	NA	NA	NA	37	29	169	165	508	118	112	253	11	0	18	0.065	0	0.035
.	19.01.16-00.18.52-1-433207	113	10	10	1	0	1	488	9	9	0	0	NA	NA	NA	23	39	172	169	511	117	117	254	4	6	14	0.023	0.036	0.027
.	19.01.16-00.18.53-1-433208	62	2	2	0	0	0	484	1	1	0	0	NA	NA	NA	16	22	167	173	495	115	124	245	0	0	6	0	0	0.012
.	19.01.16-00.18.57-1-433209	142	13	13	4	0	4	490	12	12	0	0	NA	NA	NA	52	42	176	171	508	121	119	250	1	5	28	0.006	0.029	0.055
.	19.01.16-00.19.00-1-433210	58	2	2	0	0	0	51	1	1	0	0	NA	NA	NA	21	18	167	166	498	13	13	25	2	0	2	0.012	0	0.004
.	19.01.16-00.19.01-1-433211	94	3	3	0	0	0	467	2	2	0	0	NA	NA	NA	29	22	171	166	498	114	110	243	0	3	1	0	0.018	0.002
.	19.01.16-00.19.08-1-433212	326	40	40	9	0	6	546	35	35	0	0	NA	NA	NA	105	94	185	176	546	133	121	292	28	29	75	0.151	0.165	0.137
.	19.01.16-00.19.11-1-433213	118	15	15	1	0	1	490	13	13	0	0	NA	NA	NA	41	42	169	169	517	115	116	259	11	8	9	0.065	0.047	0.017
.	19.01.16-00.19.11-1-433214	96	5	5	3	0	3	478	4	4	0	0	NA	NA	NA	34	26	169	168	502	116	113	249	0	4	8	0	0.024	0.016
.	19.01.16-00.19.14-1-433218	93	7	7	3	0	3	480	5	5	0	0	NA	NA	NA	27	25	168	166	504	115	115	250	7	1	10	0.042	0.006	0.02
.	19.01.16-00.19.14-1-433219	90	10	10	3	0	0	481	9	9	0	0	NA	NA	NA	40	31	173	170	501	121	115	245	10	0	15	0.058	0	0.03
.	19.01.16-00.19.17-1-433223	57	2	2	0	0	0	352	1	1	0	0	NA	NA	NA	25	16	165	163	501	89	86	177	0	0	3	0	0	0.006
.	19.01.16-00.19.18-1-433225	115	7	7	0	0	0	495	5	5	0	0	NA	NA	NA	35	40	173	172	508	119	120	256	3	3	12	0.017	0.017	0.024
.	19.01.16-00.19.20-1-433227	33	1	1	0	0	0	0	0	0	0	0	NA	NA	NA	6	18	167	167	497	0	0	0	0	0	2	0	0	0.004
.	19.01.16-00.19.24-1-433232	180	22	22	6	0	5	506	19	19	0	0	NA	NA	NA	42	54	174	174	519	119	123	264	19	19	35	0.109	0.109	0.067
.	19.01.16-00.19.26-1-433233	150	21	21	6	0	4	480	19	19	0	0	NA	NA	NA	49	37	168	169	513	114	112	254	4	9	54	0.024	0.053	0.105
.	19.01.16-00.19.26-1-433234	118	8	8	2	0	2	488	6	6	0	0	NA	NA	NA	31	36	169	169	511	114	119	255	3	0	20	0.018	0	0.039
.	19.01.16-00.19.31-1-433256	68	3	3	0	0	0	472	2	2	0	0	NA	NA	NA	15	13	165	167	494	114	114	244	3	5	1	0.018	0.03	0.002
.	19.01.16-00.19.31-1-433258	183	11	11	3	0	2	518	10	10	0	0	NA	NA	NA	60	67	175	181	524	123	127	268	24	2	8	0.137	0.011	0.015
.	19.01.16-00.19.35-1-433259	206	17	17	2	0	2	524	15	15	0	0	NA	NA	NA	66	78	178	184	529	123	130	271	7	7	27	0.039	0.038	0.051
.	19.01.16-00.19.43-1-433260	120	10	10	4	0	4	473	8	8	0	0	NA	NA	NA	37	27	167	171	502	115	113	245	4	10	10	0.024	0.058	0.02
.	19.01.16-00.19.44-1-433268	32	1	1	0	0	0	0	0	0	0	0	NA	NA	NA	12	8	164	164	493	0	0	0	0	0	0	0	0	0
.	19.01.16-00.19.46-1-433269	96	3	3	0	0	0	467	2	2	0	0	NA	NA	NA	34	15	167	166	495	113	112	242	0	0	3	0	0	0.006
.	19.01.16-00.19.51-1-433272	34	1	1	1	0	1	0	0	0	0	0	NA	NA	NA	8	9	163	164	495	0	0	0	0	0	0	0	0	0
.	19.01.16-00.19.52-1-433273	35	1	1	1	0	1	0	0	0	0	0	NA	NA	NA	6	9	164	163	495	0	0	0	0	0	1	0	0	0.002
.	19.01.16-00.19.55-1-433274	155	21	21	4	0	4	503	17	17	0	0	NA	NA	NA	47	56	172	178	519	120	124	259	21	18	18	0.122	0.101	0.035
.	19.01.16-00.19.56-1-433275	38	1	1	0	0	0	0	0	0	0	0	NA	NA	NA	15	10	164	165	494	0	0	0	0	0	0	0	0	0
.	19.01.16-00.19.58-1-433276	32	1	1	0	0	0	0	0	0	0	0	NA	NA	NA	9	10	165	165	493	0	0	0	0	0	0	0	0	0
.	19.01.16-00.19.59-1-433277	86	3	3	0	0	0	478	2	2	0	0	NA	NA	NA	24	25	165	167	506	115	114	249	0	4	2	0	0.024	0.004
.	19.01.16-00.20.00-1-433278	87	6	6	2	0	2	477	5	5	0	0	NA	NA	NA	23	20	166	168	499	116	115	246	3	9	1	0.018	0.054	0.002
.	19.01.16-00.20.01-1-433279	150	11	11	1	0	1	501	9	9	0	0	NA	NA	NA	39	52	178	171	516	124	119	258	16	6	10	0.09	0.035	0.019
.	19.01.16-00.20.02-1-433284	327	47	47	12	0	11	553	43	43	0	0	NA	NA	NA	93	106	185	191	543	131	136	286	18	36	78	0.097	0.188	0.144
.	19.01.16-00.20.06-1-433285	121	9	9	2	0	2	489	8	8	0	0	NA	NA	NA	41	37	173	169	508	120	112	257	7	1	12	0.04	0.006	0.024
.	19.01.16-00.20.09-1-433286	65	3	3	0	0	0	468	1	1	0	0	NA	NA	NA	30	16	166	166	497	111	112	245	2	0	1	0.012	0	0.002
.	19.01.16-00.20.14-1-433289	64	2	2	1	0	1	472	1	1	0	0	NA	NA	NA	15	17	164	169	497	114	116	242	3	0	1	0.018	0	0.002
.	19.01.16-00.20.16-1-433293	64	2	2	0	0	0	396	1	1	0	0	NA	NA	NA	22	20	164	167	502	98	90	208	4	0	2	0.024	0	0.004
.	19.01.16-00.20.20-1-433298	118	13	13	3	0	3	478	11	11	0	0	NA	NA	NA	35	25	167	171	500	115	117	246	26	15	4	0.156	0.088	0.008
.	19.01.16-00.20.24-1-433302	93	3	3	2	0	2	482	2	2	0	0	NA	NA	NA	40	32	169	169	507	114	116	252	4	7	0	0.024	0.041	0
.	19.01.16-00.20.29-1-433323	116	7	7	3	0	2	477	5	5	0	0	NA	NA	NA	33	29	169	168	505	113	112	252	0	18	2	0	0.107	0.004
.	19.01.16-00.20.29-1-433324	179	12	12	8	0	7	509	11	11	0	0	NA	NA	NA	62	59	181	172	519	128	120	261	0	8	21	0	0.047	0.04
.	19.01.16-00.20.32-1-433327	58	2	2	1	0	1	472	1	1	0	0	NA	NA	NA	21	20	169	167	497	113	116	243	0	0	3	0	0	0.006
.	19.01.16-00.20.38-1-433328	33	1	1	1	0	1	0	0	0	0	0	NA	NA	NA	11	12	165	165	495	0	0	0	0	0	0	0	0	0
.	19.01.16-00.20.38-1-433329	115	12	12	4	0	2	486	11	11	0	0	NA	NA	NA	44	34	170	171	506	118	116	252	18	12	15	0.106	0.07	0.03
.	19.01.16-00.20.40-1-433330	58	2	2	0	0	0	49	1	1	0	0	NA	NA	NA	20	19	166	166	500	13	11	25	4	0	0	0.024	0	0
.	19.01.16-00.20.41-1-433331	216	27	27	7	0	6	513	25	25	0	0	NA	NA	NA	68	62	176	176	523	123	124	266	19	12	34	0.108	0.068	0.065
.	19.01.16-00.20.45-1-433332	93	4	4	0	0	0	492	3	3	0	0	NA	NA	NA	36	41	169	173	512	116	122	254	4	6	1	0.024	0.035	0.002
.	19.01.16-00.20.47-1-433333	152	23	23	4	0	3	493	21	21	0	0	NA	NA	NA	43	39	170	175	507	117	121	255	22	18	23	0.129	0.103	0.045
.	19.01.16-00.20.50-1-433334	97	6	6	1	0	1	487	4	4	0	0	NA	NA	NA	31	36	168	176	505	115	122	250	5	16	8	0.03	0.091	0.016
.	19.01.16-00.20.51-1-433335	34	1	1	0	0	0	0	0	0	0	0	NA	NA	NA	11	11	164	166	494	0	0	0	0	0	0	0	0	0
.	19.01.16-00.20.53-1-433336	33	1	1	0	0	0	0	0	0	0	0	NA	NA	NA	15	10	163	167	493	0	0	0	0	0	0	0	0	0
.	19.01.16-00.20.54-1-433337	59	2	2	0	0	0	0	1	1	0	0	NA	NA	NA	17	16	166	165	498	0	0	0	0	0	4	0	0	0.008
.	19.01.16-00.20.58-1-433338	177	16	16	6	0	3	509	13	13	0	0	NA	NA	NA	50	57	177	176	517	125	120	264	7	13	37	0.04	0.074	0.072
.	19.01.16-00.20.58-1-433339	119	5	5	3	0	3	486	4	4	0	0	NA	NA	NA	31	32	170	174	501	117	120	249	0	0	12	0	0	0.024
.	19.01.16-00.21.07-1-433342	207	32	32	10	0	10	508	28	28	0	0	NA	NA	NA	62	60	173	172	528	119	119	270	9	16	60	0.052	0.093	0.114
.	19.01.16-00.21.07-1-433343	97	3	3	0	0	0	481	2	2	0	0	NA	NA	NA	29	25	164	169	505	113	117	251	0	4	1	0	0.024	0.002
.	19.01.16-00.21.09-1-433344	296	26	26	5	0	4	514	24	24	0	0	NA	NA	NA	81	68	174	183	524	118	126	270	9	36	18	0.052	0.197	0.034
.	19.01.16-00.21.12-1-433346	65	3	3	0	0	0	474	2	2	0	0	NA	NA	NA	29	24	167	166	504	115	112	247	3	0	3	0.018	0	0.006
.	19.01.16-00.21.19-1-433354	153	22	22	8	0	6	499	20	20	0	0	NA	NA	NA	45	46	167	176	516	118	122	259	9	24	31	0.054	0.136	0.06
.	19.01.16-00.21.20-1-433356	120	12	12	3	0	3	490	11	11	0	0	NA	NA	NA	29	39	169	167	516	117	115	258	10	11	28	0.059	0.066	0.054
.	19.01.16-00.21.25-1-433360	248	18	18	7	0	5	523	14	14	0	0	NA	NA	NA	77	77	180	178	532	125	125	273	9	18	34	0.05	0.101	0.064
.	19.01.16-00.21.26-1-433361	212	17	17	3	0	2	513	16	16	0	0	NA	NA	NA	55	56	179	178	512	125	125	263	5	21	26	0.028	0.118	0.051
.	19.01.16-00.21.27-1-433362	65	2	2	0	0	0	251	0	0	0	0	NA	NA	NA	14	18	167	167	497	62	64	125	0	0	1	0	0	0.002
.	19.01.16-00.21.49-1-433392	86	12	12	4	0	4	485	10	10	0	0	NA	NA	NA	24	37	171	170	509	117	117	251	0	3	15	0	0.018	0.029
.	19.01.16-00.21.51-1-433393	35	1	1	0	0	0	0	0	0	0	0	NA	NA	NA	8	6	165	165	489	0	0	0	0	3	0	0	0.018	0
.	19.01.16-00.21.53-1-433394	63	2	2	0	0	0	300	1	1	0	0	NA	NA	NA	16	20	169	167	497	75	72	153	0	0	1	0	0	0.002
.	19.01.16-00.21.55-1-433395	125	8	8	2	0	2	485	7	7	0	0	NA	NA	NA	41	34	167	172	508	113	121	251	4	3	10	0.024	0.017	0.02
.	19.01.16-00.21.55-1-433396	56	3	3	2	0	2	475	2	2	0	0	NA	NA	NA	25	19	168	168	496	117	114	244	0	4	2	0	0.024	0.004
.	19.01.16-00.22.00-1-433397	201	12	12	8	0	6	499	10	10	0	0	NA	NA	NA	54	45	172	168	518	120	114	265	9	5	29	0.052	0.03	0.056
.	19.01.16-00.22.04-1-433398	88	3	3	1	0	1	486	2	2	0	0	NA	NA	NA	24	35	173	174	501	121	119	246	0	0	8	0	0	0.016
.	19.01.16-00.22.06-1-433399	62	3	3	0	0	0	476	1	1	0	0	NA	NA	NA	18	22	167	166	502	113	112	251	0	7	0	0	0.042	0
.	19.01.16-00.22.11-1-433400	63	2	2	0	0	0	477	1	1	0	0	NA	NA	NA	17	22	168	168	499	116	116	245	0	0	3	0	0	0.006
.	19.01.16-00.22.11-1-433401	91	3	3	1	0	1	490	2	2	0	0	NA	NA	NA	39	42	174	172	509	122	117	251	0	0	14	0	0	0.028
.	19.01.16-00.22.12-1-433403	58	3	3	1	0	1	152	2	2	0	0	NA	NA	NA	18	19	167	168	497	44	33	75	1	2	1	0.006	0.012	0.002
.	19.01.16-00.22.13-1-433405	215	41	41	12	0	11	507	38	38	0	0	NA	NA	NA	60	51	172	171	521	120	117	270	26	22	78	0.151	0.129	0.15
.	19.01.16-00.22.18-1-433411	32	1	1	0	0	0	0	0	0	0	0	NA	NA	NA	9	9	164	165	493	0	0	0	0	0	1	0	0	0.002
.	19.01.16-00.22.20-1-433416	35	1	1	1	0	1	0	0	0	0	0	NA	NA	NA	5	12	165	164	496	0	0	0	0	0	3	0	0	0.006
.	19.01.16-00.22.21-1-433417	267	18	18	8	0	7	522	15	15	0	0	NA	NA	NA	84	72	180	176	529	127	122	273	26	18	30	0.144	0.102	0.057
.	19.01.16-00.22.21-1-433418	33	1	1	0	0	0	0	0	0	0	0	NA	NA	NA	6	9	165	163	494	0	0	0	0	2	0	0	0.012	0
.	19.01.16-00.22.21-1-433419	153	18	18	5	0	4	500	17	17	0	0	NA	NA	NA	47	48	170	173	518	117	120	263	13	8	33	0.076	0.046	0.064
.	19.01.16-00.22.22-1-433421	207	14	14	3	0	3	504	11	11	0	0	NA	NA	NA	56	55	175	176	517	121	124	259	15	6	26	0.086	0.034	0.05
.	19.01.16-00.22.22-1-433427	183	28	28	4	0	3	505	26	26	0	0	NA	NA	NA	67	56	173	176	520	120	119	266	14	26	44	0.081	0.148	0.085
.	19.01.16-00.22.23-1-433429	33	1	1	0	0	0	0	0	0	0	0	NA	NA	NA	8	3	164	163	489	0	0	0	0	0	0	0	0	0
.	19.01.16-00.22.23-1-433430	237	18	18	4	0	3	529	15	15	0	0	NA	NA	NA	62	86	178	176	545	123	121	285	31	11	13	0.174	0.062	0.024
.	19.01.16-00.22.30-1-433452	86	7	7	1	0	1	475	5	5	0	0	NA	NA	NA	30	25	168	169	501	115	117	243	0	0	22	0	0	0.044
.	19.01.16-00.22.41-1-433454	94	7	7	2	0	2	484	6	6	0	0	NA	NA	NA	26	32	172	170	503	118	117	249	15	6	1	0.087	0.035	0.002
.	19.01.16-00.22.48-1-433455	36	1	1	0	0	0	0	0	0	0	0	NA	NA	NA	14	16	165	167	497	0	0	0	0	0	1	0	0	0.002
.	19.01.16-00.22.50-1-433456	87	4	4	3	0	3	485	3	3	0	0	NA	NA	NA	32	37	171	169	510	116	115	254	3	2	2	0.018	0.012	0.004
.	19.01.16-00.22.53-1-433457	184	27	27	5	0	5	515	24	24	0	0	NA	NA	NA	53	71	176	176	532	123	120	272	24	29	30	0.136	0.165	0.056
.	19.01.16-00.22.53-1-433458	123	6	6	2	0	2	486	5	5	0	0	NA	NA	NA	46	37	171	169	510	116	120	250	6	0	10	0.035	0	0.02
.	19.01.16-00.22.54-1-433459	92	7	7	1	0	1	485	5	5	0	0	NA	NA	NA	26	36	170	170	509	115	116	254	0	9	12	0	0.053	0.024
.	19.01.16-00.22.57-1-433460	118	8	8	2	0	2	487	5	5	0	0	NA	NA	NA	28	34	171	168	508	117	115	255	1	1	17	0.006	0.006	0.033
.	19.01.16-00.23.00-1-433461	146	6	6	0	0	0	495	5	5	0	0	NA	NA	NA	52	44	169	174	514	116	119	260	2	0	12	0.012	0	0.023
.	19.01.16-00.23.05-1-433462	154	6	6	0	0	0	499	5	5	0	0	NA	NA	NA	47	53	174	173	519	120	117	262	1	1	18	0.006	0.006	0.035
.	19.01.16-00.23.10-1-433463	34	1	1	0	0	0	0	0	0	0	0	NA	NA	NA	11	7	163	165	492	0	0	0	0	0	0	0	0	0
.	19.01.16-00.23.12-1-433465	212	11	11	4	0	4	509	10	10	0	0	NA	NA	NA	65	58	171	174	526	117	122	270	12	2	26	0.07	0.011	0.049
.	19.01.16-00.23.20-1-433474	242	26	26	6	0	5	531	22	22	0	0	NA	NA	NA	58	83	178	181	537	124	131	276	5	8	62	0.028	0.044	0.115
.	19.01.16-00.23.20-1-433476	63	2	2	0	0	0	475	1	1	0	0	NA	NA	NA	24	21	167	168	499	114	117	244	0	1	4	0	0.006	0.008
.	19.01.16-00.23.24-1-433479	89	5	5	0	0	0	487	4	4	0	0	NA	NA	NA	45	42	168	174	513	113	121	253	2	0	13	0.012	0	0.025
.	19.01.16-00.23.26-1-433480	146	9	9	5	0	5	495	8	8	0	0	NA	NA	NA	36	47	169	172	519	114	119	262	13	0	19	0.077	0	0.037
.	19.01.16-00.23.31-1-433503	57	2	2	0	0	0	0	1	1	0	0	NA	NA	NA	15	14	165	166	496	0	0	0	0	1	4	0	0.006	0.008
.	19.01.16-00.23.31-1-433504	85	5	5	3	0	3	469	4	4	0	0	NA	NA	NA	33	28	168	169	504	110	114	245	6	4	3	0.036	0.024	0.006
.	19.01.16-00.23.35-1-433507	33	1	1	0	0	0	0	0	0	0	0	NA	NA	NA	6	3	163	164	489	0	0	0	1	0	0	0.006	0	0
.	19.01.16-00.23.36-1-433508	64	2	2	0	0	0	477	1	1	0	0	NA	NA	NA	34	26	164	165	510	113	112	252	2	0	2	0.012	0	0.004
.	19.01.16-00.23.36-1-433509	352	28	28	3	0	2	552	23	23	0	0	NA	NA	NA	80	97	182	185	543	130	135	287	41	2	50	0.225	0.011	0.092
.	19.01.16-00.23.45-1-433510	176	13	13	7	0	4	494	11	11	0	0	NA	NA	NA	48	47	172	172	516	118	116	260	20	3	18	0.116	0.017	0.035
.	19.01.16-00.23.46-1-433518	202	22	22	3	0	2	507	20	20	0	0	NA	NA	NA	46	58	170	171	530	116	119	272	9	20	35	0.053	0.117	0.066
.	19.01.16-00.23.52-1-433519	269	29	29	5	0	4	523	26	26	0	0	NA	NA	NA	76	79	174	183	535	120	131	272	21	25	37	0.121	0.137	0.069
.	19.01.16-00.23.53-1-433520	66	2	2	2	0	2	199	1	1	0	0	NA	NA	NA	17	22	170	168	497	48	50	101	4	0	0	0.024	0	0
.	19.01.16-00.23.55-1-433521	32	1	1	0	0	0	0	0	0	0	0	NA	NA	NA	10	10	164	166	493	0	0	0	0	3	0	0	0.018	0
.	19.01.16-00.23.58-1-433522	35	1	1	0	0	0	0	0	0	0	0	NA	NA	NA	5	7	163	165	492	0	0	0	1	0	0	0.006	0	0
.	19.01.16-00.23.58-1-433523	472	31	31	11	0	7	567	29	29	0	0	NA	NA	NA	151	125	185	186	567	130	129	308	12	32	61	0.065	0.172	0.108
.	19.01.16-00.24.00-1-433524	58	2	2	1	0	1	472	1	1	0	0	NA	NA	NA	24	18	166	164	501	113	113	246	0	0	2	0	0	0.004
.	19.01.16-00.24.00-1-433525	125	6	6	3	0	2	483	5	5	0	0	NA	NA	NA	39	33	169	168	509	114	112	257	0	14	4	0	0.083	0.008
.	19.01.16-00.24.04-1-433526	31	1	1	0	0	0	0	0	0	0	0	NA	NA	NA	10	6	163	163	493	0	0	0	0	0	0	0	0	0
.	19.01.16-00.24.06-1-433527	59	2	2	1	0	1	0	1	1	0	0	NA	NA	NA	20	16	165	167	497	0	0	0	4	0	0	0.024	0	0
.	19.01.16-00.24.10-1-433528	428	43	43	14	0	13	571	40	40	0	0	NA	NA	NA	108	129	192	182	568	139	128	304	41	37	73	0.214	0.203	0.129
.	19.01.16-00.24.11-1-433529	146	10	10	3	0	3	489	8	8	0	0	NA	NA	NA	39	35	170	173	505	118	119	252	11	8	7	0.065	0.046	0.014
.	19.01.16-00.24.19-1-433539	161	12	12	3	0	3	510	9	9	0	0	NA	NA	NA	49	64	169	175	533	117	124	269	3	6	21	0.018	0.034	0.039
.	19.01.16-00.24.25-1-433543	148	8	8	2	0	2	497	5	5	0	0	NA	NA	NA	34	47	171	173	516	119	120	258	4	8	13	0.023	0.046	0.025
.	19.01.16-00.24.25-1-433544	31	1	1	0	0	0	0	0	0	0	0	NA	NA	NA	8	12	166	164	495	0	0	0	0	0	0	0	0	0
.	19.01.16-00.24.27-1-433545	126	10	10	5	0	4	503	7	7	0	0	NA	NA	NA	31	53	174	168	524	122	116	265	10	8	11	0.057	0.048	0.021
.	19.01.16-00.24.28-1-433566	86	5	5	1	0	1	491	4	4	0	0	NA	NA	NA	29	44	175	172	510	117	119	255	0	13	4	0	0.076	0.008
.	19.01.16-00.24.29-1-433567	36	1	1	0	0	0	0	0	0	0	0	NA	NA	NA	12	13	164	167	495	0	0	0	0	0	3	0	0	0.006
.	19.01.16-00.24.34-1-433571	35	1	1	0	0	0	0	0	0	0	0	NA	NA	NA	5	12	165	165	495	0	0	0	1	0	0	0.006	0	0
.	19.01.16-00.24.35-1-433572	65	3	3	2	0	2	488	2	2	0	0	NA	NA	NA	28	39	168	177	507	116	118	254	0	0	7	0	0	0.014
.	19.01.16-00.24.39-1-433573	244	23	23	5	0	4	510	19	19	0	0	NA	NA	NA	63	57	177	172	521	124	123	263	33	24	23	0.186	0.14	0.044
.	19.01.16-00.24.40-1-433574	60	3	3	0	0	0	398	2	2	0	0	NA	NA	NA	9	13	166	165	495	93	97	208	0	4	0	0	0.024	0
.	19.01.16-00.24.44-1-433575	90	6	6	0	0	0	481	5	5	0	0	NA	NA	NA	33	31	165	172	507	112	116	253	2	12	2	0.012	0.07	0.004
.	19.01.16-00.24.44-1-433576	177	21	21	4	0	4	499	18	18	0	0	NA	NA	NA	42	49	171	171	520	117	117	265	8	8	34	0.047	0.047	0.065
.	19.01.16-00.24.47-1-433577	154	17	17	2	0	2	505	16	16	0	0	NA	NA	NA	49	56	176	174	519	120	121	264	10	23	18	0.057	0.132	0.035
.	19.01.16-00.24.50-1-433580	68	3	3	0	0	0	476	2	2	0	0	NA	NA	NA	25	27	168	165	507	113	114	249	0	0	10	0	0	0.02
.	19.01.16-00.24.53-1-433581	98	8	8	1	0	1	489	6	6	0	0	NA	NA	NA	30	36	170	169	510	118	117	254	3	6	5	0.018	0.036	0.01
.	19.01.16-00.24.54-1-433582	212	27	27	7	0	6	517	25	25	0	0	NA	NA	NA	82	70	174	179	530	119	124	274	7	31	46	0.04	0.173	0.087
.	19.01.16-00.24.59-1-433583	33	1	1	0	0	0	0	0	0	0	0	NA	NA	NA	7	10	166	163	494	0	0	0	0	0	1	0	0	0.002
.	19.01.16-00.25.01-1-433584	144	10	10	5	0	4	510	8	8	0	0	NA	NA	NA	40	55	173	173	522	122	121	267	5	14	14	0.029	0.081	0.027
.	19.01.16-00.25.07-1-433585	202	21	21	5	0	5	498	17	17	0	0	NA	NA	NA	63	48	174	174	513	120	120	258	11	4	41	0.063	0.023	0.08
.	19.01.16-00.25.09-1-433586	64	3	3	0	0	0	394	2	2	0	0	NA	NA	NA	14	20	165	169	499	96	94	204	0	2	2	0	0.012	0.004
.	19.01.16-00.25.10-1-433587	36	1	1	0	0	0	0	0	0	0	0	NA	NA	NA	15	11	165	164	495	0	0	0	0	0	2	0	0	0.004
.	19.01.16-00.25.13-1-433590	64	5	5	2	0	2	474	3	3	0	0	NA	NA	NA	18	19	166	168	498	115	116	243	0	0	11	0	0	0.022
.	19.01.16-00.25.15-1-433593	84	4	4	2	0	2	474	3	3	0	0	NA	NA	NA	34	29	169	167	506	114	114	246	0	0	7	0	0	0.014
.	19.01.16-00.25.15-1-433594	200	11	11	3	0	3	510	10	10	0	0	NA	NA	NA	43	53	174	173	519	122	123	265	9	15	10	0.052	0.087	0.019
.	19.01.16-00.25.16-1-433596	61	2	2	0	0	0	151	0	0	0	0	NA	NA	NA	25	24	166	167	504	34	41	76	0	0	3	0	0	0.006
.	19.01.16-00.25.21-1-433602	144	12	12	4	0	4	489	10	10	0	0	NA	NA	NA	39	44	175	169	513	120	114	255	10	8	17	0.057	0.047	0.033
.	19.01.16-00.25.23-1-433605	239	25	25	4	0	4	522	21	21	0	0	NA	NA	NA	71	77	180	183	527	126	127	269	5	16	31	0.028	0.087	0.059
.	19.01.16-00.25.23-1-433606	56	2	2	0	0	0	50	1	1	0	0	NA	NA	NA	11	17	166	169	495	9	15	26	1	0	1	0.006	0	0.002
.	19.01.16-00.25.27-1-433607	86	4	4	1	0	1	482	3	3	0	0	NA	NA	NA	42	32	174	170	501	120	115	247	2	0	16	0.011	0	0.032
.	19.01.16-00.25.28-1-433608	92	4	4	0	0	0	482	3	3	0	0	NA	NA	NA	44	34	171	169	507	118	115	249	0	5	6	0	0.03	0.012
.	19.01.16-00.25.29-1-433629	212	41	41	10	0	6	515	36	36	0	0	NA	NA	NA	60	67	181	178	521	126	126	263	29	29	66	0.16	0.163	0.127
.	19.01.16-00.25.35-1-433632	144	7	7	1	0	1	504	6	6	0	0	NA	NA	NA	42	52	176	172	517	125	121	258	0	4	14	0	0.023	0.027
.	19.01.16-00.25.37-1-433633	119	6	6	2	0	1	488	4	4	0	0	NA	NA	NA	51	40	171	174	508	116	123	249	11	4	8	0.064	0.023	0.016
.	19.01.16-00.25.41-1-433634	91	4	4	0	0	0	478	3	3	0	0	NA	NA	NA	26	24	169	167	501	116	114	248	5	0	5	0.03	0	0.01
.	19.01.16-00.25.43-1-433635	180	12	12	5	0	3	501	10	10	0	0	NA	NA	NA	61	52	177	175	513	123	121	257	15	9	7	0.085	0.051	0.014
.	19.01.16-00.25.46-1-433636	85	6	6	2	0	2	480	5	5	0	0	NA	NA	NA	26	26	170	164	505	119	111	250	0	0	10	0	0	0.02
.	19.01.16-00.25.46-1-433637	141	10	10	1	0	1	483	9	9	0	0	NA	NA	NA	36	35	174	169	505	119	115	249	0	3	12	0	0.018	0.024
.	19.01.16-00.25.53-1-433645	62	2	2	1	0	1	474	1	1	0	0	NA	NA	NA	24	21	165	167	502	113	114	247	0	0	3	0	0	0.006
.	19.01.16-00.25.53-1-433646	87	5	5	1	0	1	479	3	3	0	0	NA	NA	NA	29	30	167	169	507	115	115	249	9	0	2	0.054	0	0.004
.	19.01.16-00.25.55-1-433647	110	4	4	3	0	3	482	3	3	0	0	NA	NA	NA	45	34	171	173	503	119	117	246	0	12	2	0	0.069	0.004
.	19.01.16-00.25.59-1-433648	34	1	1	1	0	1	0	0	0	0	0	NA	NA	NA	6	11	166	164	494	0	0	0	0	0	0	0	0	0
.	19.01.16-00.26.03-1-433649	148	7	7	2	0	2	504	6	6	0	0	NA	NA	NA	52	55	176	170	522	124	119	261	12	7	8	0.068	0.041	0.015
.	19.01.16-00.26.04-1-433652	110	6	6	3	0	2	484	5	5	0	0	NA	NA	NA	40	32	168	172	505	113	120	251	4	0	13	0.024	0	0.026
.	19.01.16-00.26.04-1-433653	153	12	12	4	0	3	510	11	11	0	0	NA	NA	NA	36	51	174	171	519	121	119	270	6	14	13	0.034	0.082	0.025
.	19.01.16-00.26.08-1-433654	296	20	20	9	0	9	532	19	19	0	0	NA	NA	NA	80	85	180	182	536	125	131	276	12	16	52	0.067	0.088	0.097
.	19.01.16-00.26.09-1-433655	261	24	24	6	0	5	516	22	22	0	0	NA	NA	NA	68	68	172	179	530	119	124	273	17	18	39	0.099	0.101	0.074
.	19.01.16-00.26.09-1-433656	145	6	6	0	0	0	491	5	5	0	0	NA	NA	NA	49	46	175	171	513	120	117	254	3	0	10	0.017	0	0.019
.	19.01.16-00.26.10-1-433657	149	13	13	1	0	1	507	11	11	0	0	NA	NA	NA	43	53	172	171	523	122	120	265	17	19	17	0.099	0.111	0.033
.	19.01.16-00.26.21-1-433668	350	34	34	12	0	11	555	30	30	0	0	NA	NA	NA	103	109	187	186	549	133	131	291	25	20	62	0.134	0.108	0.113
.	19.01.16-00.26.22-1-433671	145	15	15	3	0	3	485	14	14	0	0	NA	NA	NA	42	28	170	168	503	119	113	253	1	7	18	0.006	0.042	0.036
.	19.01.16-00.26.24-1-433678	120	13	13	3	0	3	492	10	10	0	0	NA	NA	NA	38	41	169	169	516	119	116	257	1	10	19	0.006	0.059	0.037
.	19.01.16-00.26.29-1-433699	95	5	5	1	0	1	483	4	4	0	0	NA	NA	NA	27	27	168	172	500	115	119	249	0	5	7	0	0.029	0.014
.	19.01.16-00.26.33-1-433702	63	2	2	0	0	0	199	1	1	0	0	NA	NA	NA	17	21	168	165	501	45	49	105	0	4	5	0	0.024	0.01
.	19.01.16-00.26.39-1-433703	181	19	19	4	0	3	496	18	18	0	0	NA	NA	NA	56	44	177	170	510	123	119	254	11	15	33	0.062	0.088	0.065
.	19.01.16-00.26.41-1-433704	375	67	67	9	0	5	554	64	64	0	0	NA	NA	NA	99	113	188	187	551	132	133	289	53	28	106	0.282	0.15	0.192
.	19.01.16-00.26.43-1-433705	215	14	14	5	0	5	507	12	12	0	0	NA	NA	NA	67	61	172	180	522	119	125	263	7	3	14	0.041	0.017	0.027
.	19.01.16-00.26.44-1-433706	55	2	2	0	0	0	479	1	1	0	0	NA	NA	NA	11	20	167	168	498	114	116	249	2	0	1	0.012	0	0.002
.	19.01.16-00.26.45-1-433707	319	36	36	7	0	7	545	31	31	0	0	NA	NA	NA	87	100	186	180	547	131	125	289	41	44	33	0.22	0.244	0.06
.	19.01.16-00.26.45-1-433708	556	34	34	10	0	8	615	29	29	0	0	NA	NA	NA	171	179	214	193	585	157	141	317	29	15	61	0.136	0.078	0.104
.	19.01.16-00.26.46-1-433709	34	1	1	0	0	0	0	0	0	0	0	NA	NA	NA	9	13	167	165	494	0	0	0	0	0	1	0	0	0.002
.	19.01.16-00.26.49-1-433710	30	1	1	0	0	0	0	0	0	0	0	NA	NA	NA	13	12	167	167	491	0	0	0	0	0	4	0	0	0.008
.	19.01.16-00.26.54-1-433711	32	1	1	0	0	0	0	0	0	0	0	NA	NA	NA	15	10	165	164	494	0	0	0	0	1	0	0	0.006	0
.	19.01.16-00.26.57-1-433712	282	21	21	6	0	6	526	20	20	0	0	NA	NA	NA	93	76	173	180	536	122	124	280	14	8	43	0.081	0.044	0.08
.	19.01.16-00.26.59-1-433713	91	6	6	2	0	2	478	5	5	0	0	NA	NA	NA	32	29	169	170	503	115	117	246	0	2	17	0	0.012	0.034
.	19.01.16-00.27.12-1-433715	32	1	1	0	0	0	0	0	0	0	0	NA	NA	NA	5	15	164	169	495	0	0	0	0	0	2	0	0	0.004
.	19.01.16-00.27.15-1-433719	123	8	8	1	0	1	490	7	7	0	0	NA	NA	NA	34	39	166	171	515	111	118	261	4	1	11	0.024	0.006	0.021
.	19.01.16-00.27.17-1-433723	62	3	3	2	0	1	476	2	2	0	0	NA	NA	NA	19	24	165	167	505	112	114	250	4	0	6	0.024	0	0.012
.	19.01.16-00.27.18-1-433724	93	4	4	0	0	0	475	3	3	0	0	NA	NA	NA	32	29	170	165	507	116	112	247	0	0	12	0	0	0.024
.	19.01.16-00.27.18-1-433725	117	9	9	1	0	1	490	8	8	0	0	NA	NA	NA	33	37	171	168	511	119	116	255	1	1	16	0.006	0.006	0.031
.	19.01.16-00.27.28-1-433733	84	4	4	1	0	1	486	2	2	0	0	NA	NA	NA	29	30	167	170	506	116	121	249	0	1	9	0	0.006	0.018
.	19.01.16-00.27.30-1-433755	145	8	8	4	0	3	494	6	6	0	0	NA	NA	NA	49	43	167	171	518	115	116	263	4	5	17	0.024	0.029	0.033
.	19.01.16-00.27.31-1-433757	180	11	11	5	0	4	516	9	9	0	0	NA	NA	NA	59	65	179	176	523	125	124	267	21	4	15	0.117	0.023	0.029
.	19.01.16-00.27.35-1-433758	56	2	2	1	0	0	479	1	1	0	0	NA	NA	NA	16	22	165	166	504	113	113	253	0	0	5	0	0	0.01
.	19.01.16-00.27.35-1-433759	28	1	1	0	0	0	0	0	0	0	0	NA	NA	NA	5	8	164	164	493	0	0	0	0	0	1	0	0	0.002
.	19.01.16-00.27.38-1-433760	116	7	7	1	0	1	486	6	6	0	0	NA	NA	NA	37	36	168	168	513	117	115	254	1	10	2	0.006	0.06	0.004
.	19.01.16-00.27.38-1-433762	151	14	14	4	0	3	504	12	12	0	0	NA	NA	NA	52	56	173	175	521	121	122	261	12	7	29	0.069	0.04	0.056
.	19.01.16-00.27.39-1-433761	39	1	1	1	0	1	0	0	0	0	0	NA	NA	NA	13	10	164	166	493	0	0	0	0	0	2	0	0	0.004
.	19.01.16-00.27.43-1-433763	238	17	17	6	0	4	528	15	15	0	0	NA	NA	NA	60	80	181	175	537	129	122	277	19	15	32	0.105	0.086	0.06
.	19.01.16-00.27.44-1-433764	175	9	9	0	0	0	505	7	7	0	0	NA	NA	NA	47	52	179	171	515	127	117	261	6	12	6	0.034	0.07	0.012
.	19.01.16-00.27.47-1-433765	142	19	19	4	0	4	498	16	16	0	0	NA	NA	NA	40	43	173	174	509	122	120	256	16	5	17	0.092	0.029	0.033
.	19.01.16-00.27.55-1-433773	242	67	67	21	0	18	517	60	60	0	0	NA	NA	NA	73	79	178	175	539	121	122	274	38	54	96	0.213	0.309	0.178
.	19.01.16-00.27.55-1-433774	117	6	6	1	0	1	489	5	5	0	0	NA	NA	NA	30	37	173	168	509	120	115	254	0	1	11	0	0.006	0.022
.	19.01.16-00.27.58-1-433775	152	25	25	5	0	5	500	22	22	0	0	NA	NA	NA	53	48	171	174	516	116	124	260	12	26	18	0.07	0.149	0.035
.	19.01.16-00.28.00-1-433776	89	5	5	0	0	0	479	4	4	0	0	NA	NA	NA	21	32	167	167	511	112	115	252	0	3	9	0	0.018	0.018
.	19.01.16-00.28.10-1-433777	60	4	4	0	0	0	480	3	3	0	0	NA	NA	NA	28	23	167	167	502	116	114	250	5	0	8	0.03	0	0.016
.	19.01.16-00.28.11-1-433778	57	2	2	2	0	2	50	1	1	0	0	NA	NA	NA	18	17	165	165	500	17	10	23	0	0	2	0	0	0.004
.	19.01.16-00.28.11-1-433780	36	1	1	1	0	1	0	0	0	0	0	NA	NA	NA	4	14	165	163	499	0	0	0	0	0	3	0	0	0.006
.	19.01.16-00.28.13-1-433782	66	3	3	1	0	1	481	2	2	0	0	NA	NA	NA	25	26	171	165	503	117	112	252	5	0	1	0.029	0	0.002
.	19.01.16-00.28.13-1-433783	150	11	11	1	0	1	506	10	10	0	0	NA	NA	NA	50	53	178	174	514	127	121	258	11	0	21	0.062	0	0.041
.	19.01.16-00.28.16-1-433787	65	2	2	0	0	0	472	1	1	0	0	NA	NA	NA	17	18	165	167	499	112	115	245	0	0	2	0	0	0.004
.	19.01.16-00.28.16-1-433789	144	10	10	1	0	0	500	7	7	0	0	NA	NA	NA	57	53	171	179	516	118	126	256	1	11	6	0.006	0.061	0.012
.	19.01.16-00.28.20-1-433793	58	2	2	1	0	0	477	0	0	0	0	NA	NA	NA	25	20	169	167	497	117	114	246	0	0	7	0	0	0.014
.	19.01.16-00.28.25-1-433801	33	1	1	0	0	0	0	0	0	0	0	NA	NA	NA	7	14	164	167	496	0	0	0	0	0	0	0	0	0
.	19.01.16-00.28.27-1-433802	207	48	48	14	0	9	523	44	44	0	0	NA	NA	NA	54	70	176	177	530	124	123	276	28	49	52	0.159	0.277	0.098
.	19.01.16-00.28.27-1-433803	112	7	7	4	0	3	495	5	5	0	0	NA	NA	NA	44	44	171	172	514	117	118	260	8	0	15	0.047	0	0.029
.	19.01.16-00.28.28-1-433808	60	3	3	0	0	0	481	2	2	0	0	NA	NA	NA	22	23	169	165	502	118	114	249	0	6	3	0	0.036	0.006
.	19.01.16-00.28.32-1-433827	31	1	1	0	0	0	0	0	0	0	0	NA	NA	NA	6	8	163	166	492	0	0	0	0	1	0	0	0.006	0
.	19.01.16-00.28.34-1-433830	64	2	2	1	0	1	475	1	1	0	0	NA	NA	NA	23	21	169	169	496	117	116	242	0	0	5	0	0	0.01
.	19.01.16-00.28.34-1-433831	146	21	21	5	0	5	495	20	20	0	0	NA	NA	NA	37	43	171	171	514	116	119	260	17	16	20	0.099	0.094	0.039
.	19.01.16-00.28.41-1-433832	64	2	2	0	0	0	471	1	1	0	0	NA	NA	NA	21	18	166	167	498	113	114	244	0	5	0	0	0.03	0
.	19.01.16-00.28.41-1-433833	88	3	3	0	0	0	474	2	2	0	0	NA	NA	NA	27	20	164	164	505	111	114	249	0	0	5	0	0	0.01
.	19.01.16-00.28.45-1-433834	32	1	1	1	0	1	0	0	0	0	0	NA	NA	NA	9	11	167	166	491	0	0	0	0	0	0	0	0	0
.	19.01.16-00.28.45-1-433835	122	17	17	3	0	2	483	15	15	0	0	NA	NA	NA	35	34	171	172	504	118	117	248	9	4	24	0.053	0.023	0.048
.	19.01.16-00.28.45-1-433836	62	2	2	1	0	1	250	1	1	0	0	NA	NA	NA	14	10	165	166	492	59	66	125	0	0	6	0	0	0.012
.	19.01.16-00.28.47-1-433837	30	1	1	0	0	0	0	0	0	0	0	NA	NA	NA	8	9	164	164	494	0	0	0	0	0	2	0	0	0.004
.	19.01.16-00.28.49-1-433838	269	32	32	11	0	7	535	30	30	0	0	NA	NA	NA	65	90	181	182	540	130	128	277	12	15	65	0.066	0.082	0.12
.	19.01.16-00.28.53-1-433839	63	2	2	0	0	0	470	1	1	0	0	NA	NA	NA	12	12	167	165	493	113	114	243	3	0	0	0.018	0	0
.	19.01.16-00.28.57-1-433840	32	1	1	0	0	0	0	0	0	0	0	NA	NA	NA	9	5	163	166	489	0	0	0	0	0	0	0	0	0
.	19.01.16-00.28.59-1-433841	148	11	11	3	0	3	482	9	9	0	0	NA	NA	NA	43	35	172	170	506	116	115	251	10	7	10	0.058	0.041	0.02
.	19.01.16-00.29.00-1-433842	259	29	29	8	0	7	534	26	26	0	0	NA	NA	NA	78	81	175	176	543	123	125	286	34	24	46	0.194	0.136	0.085
.	19.01.16-00.29.02-1-433843	213	29	29	10	0	9	519	25	25	0	0	NA	NA	NA	53	65	176	178	524	124	127	268	9	26	56	0.051	0.146	0.107
.	19.01.16-00.29.04-1-433844	89	3	3	0	0	0	490	2	2	0	0	NA	NA	NA	29	31	167	171	506	118	121	251	3	3	1	0.018	0.018	0.002
.	19.01.16-00.29.08-1-433845	122	17	17	3	0	2	490	16	16	0	0	NA	NA	NA	43	47	175	169	516	121	114	255	4	16	8	0.023	0.095	0.016
.	19.01.16-00.29.14-1-433848	33	1	1	0	0	0	0	0	0	0	0	NA	NA	NA	8	8	164	166	491	0	0	0	0	0	2	0	0	0.004
.	19.01.16-00.29.16-1-433852	61	2	2	0	0	0	297	1	1	0	0	NA	NA	NA	20	21	172	165	497	64	77	156	0	0	2	0	0	0.004
.	19.01.16-00.29.16-1-433854	151	11	11	2	0	2	503	10	10	0	0	NA	NA	NA	57	54	174	172	521	122	118	263	8	6	20	0.046	0.035	0.038
.	19.01.16-00.29.19-1-433857	126	9	9	2	0	2	499	7	7	0	0	NA	NA	NA	44	45	165	179	514	116	122	261	11	0	19	0.067	0	0.037
.	19.01.16-00.29.25-1-433862	64	3	3	0	0	0	483	1	1	0	0	NA	NA	NA	26	30	169	169	505	116	118	249	6	0	3	0.036	0	0.006
.	19.01.16-00.29.31-1-433885	122	18	18	7	0	4	495	17	17	0	0	NA	NA	NA	39	45	176	174	508	124	120	251	5	7	28	0.028	0.04	0.055
.	19.01.16-00.29.33-1-433886	37	1	1	0	0	0	0	0	0	0	0	NA	NA	NA	9	11	165	164	495	0	0	0	0	0	0	0	0	0
.	19.01.16-00.29.37-1-433887	85	3	3	2	0	2	487	1	1	0	0	NA	NA	NA	28	33	174	164	508	120	113	254	1	0	5	0.006	0	0.01
.	19.01.16-00.29.39-1-433888	94	8	8	3	0	3	469	7	7	0	0	NA	NA	NA	37	18	165	168	498	112	116	241	2	5	15	0.012	0.03	0.03
.	19.01.16-00.29.40-1-433889	176	12	12	1	0	0	505	10	10	0	0	NA	NA	NA	64	64	171	176	530	119	123	263	2	2	23	0.012	0.011	0.043
.	19.01.16-00.29.40-1-433890	63	2	2	0	0	0	481	1	1	0	0	NA	NA	NA	14	21	169	169	496	118	117	246	2	1	0	0.012	0.006	0
.	19.01.16-00.29.42-1-433891	35	1	1	0	0	0	0	0	0	0	0	NA	NA	NA	9	18	167	166	498	0	0	0	0	0	1	0	0	0.002
.	19.01.16-00.29.45-1-433892	66	3	3	0	0	0	473	2	2	0	0	NA	NA	NA	24	24	164	165	508	112	112	249	4	0	7	0.024	0	0.014
.	19.01.16-00.29.45-1-433893	83	3	3	1	0	1	487	1	1	0	0	NA	NA	NA	18	26	168	166	505	119	117	251	0	3	3	0	0.018	0.006
.	19.01.16-00.29.50-1-433896	183	19	19	4	0	4	508	15	15	0	0	NA	NA	NA	55	59	173	170	529	120	117	271	17	17	28	0.098	0.1	0.053
.	19.01.16-00.29.52-1-433904	145	7	7	1	0	1	494	6	6	0	0	NA	NA	NA	34	38	170	169	512	119	116	259	3	4	16	0.018	0.024	0.031
.	19.01.16-00.29.55-1-433905	119	10	10	1	0	1	493	8	8	0	0	NA	NA	NA	43	43	178	168	510	125	114	254	8	13	6	0.045	0.077	0.012
.	19.01.16-00.29.57-1-433906	32	1	1	0	0	0	0	0	0	0	0	NA	NA	NA	10	14	167	166	494	0	0	0	0	0	2	0	0	0.004
.	19.01.16-00.29.59-1-433907	56	2	2	1	0	1	49	1	1	0	0	NA	NA	NA	23	15	166	169	493	12	10	27	2	0	2	0.012	0	0.004
.	19.01.16-00.30.00-1-433908	272	41	41	10	0	9	522	38	38	0	0	NA	NA	NA	91	71	177	184	523	123	133	266	14	39	66	0.079	0.212	0.126
.	19.01.16-00.30.00-1-433909	265	14	14	4	0	1	528	12	12	0	0	NA	NA	NA	69	80	182	173	538	128	120	280	14	13	32	0.077	0.075	0.059
.	19.01.16-00.30.02-1-433914	89	3	3	0	0	0	486	2	2	0	0	NA	NA	NA	29	33	168	174	504	118	121	247	7	2	2	0.042	0.011	0.004
.	19.01.16-00.30.04-1-433915	123	4	4	1	0	1	489	3	3	0	0	NA	NA	NA	34	32	170	169	506	118	117	254	19	7	0	0.112	0.041	0
.	19.01.16-00.30.07-1-433916	152	7	7	2	0	2	490	4	4	0	0	NA	NA	NA	34	33	170	165	511	117	114	259	12	8	5	0.071	0.048	0.01
.	19.01.16-00.30.14-1-433920	238	11	11	1	0	1	517	10	10	0	0	NA	NA	NA	68	70	171	176	536	115	123	279	12	2	13	0.07	0.011	0.024
.	19.01.16-00.30.19-1-433925	115	6	6	0	0	0	494	5	5	0	0	NA	NA	NA	32	41	169	171	514	115	118	261	0	5	20	0	0.029	0.039
.	19.01.16-00.30.23-1-433930	353	55	55	12	0	11	535	50	50	0	0	NA	NA	NA	96	83	171	183	542	118	130	287	26	45	67	0.152	0.246	0.124
.	19.01.16-00.30.23-1-433932	242	25	25	7	0	5	516	20	20	0	0	NA	NA	NA	69	67	179	176	525	125	123	268	12	17	44	0.067	0.097	0.084
.	19.01.16-00.30.25-1-433933	140	10	10	2	0	2	488	8	8	0	0	NA	NA	NA	42	40	174	172	507	120	118	250	2	11	12	0.011	0.064	0.024
.	19.01.16-00.30.27-1-433934	152	8	8	2	0	2	494	7	7	0	0	NA	NA	NA	41	52	173	171	521	118	111	265	0	0	12	0	0	0.023
.	19.01.16-00.30.29-1-433955	31	1	1	0	0	0	0	0	0	0	0	NA	NA	NA	7	13	164	167	495	0	0	0	0	0	0	0	0	0
.	19.01.16-00.30.34-1-433958	146	10	10	3	0	3	481	9	9	0	0	NA	NA	NA	49	28	172	169	500	117	113	251	7	13	9	0.041	0.077	0.018
.	19.01.16-00.30.38-1-433959	122	8	8	1	0	0	496	6	6	0	0	NA	NA	NA	43	47	174	166	520	120	113	263	5	4	6	0.029	0.024	0.012
.	19.01.16-00.30.39-1-433960	39	1	1	0	0	0	0	0	0	0	0	NA	NA	NA	12	16	169	166	494	0	0	0	0	0	2	0	0	0.004
.	19.01.16-00.30.42-1-433961	90	4	4	2	0	2	482	2	2	0	0	NA	NA	NA	15	27	169	165	506	116	115	251	1	0	4	0.006	0	0.008
.	19.01.16-00.30.44-1-433962	116	11	11	2	0	2	480	10	10	0	0	NA	NA	NA	25	30	167	167	509	114	112	254	4	15	11	0.024	0.09	0.022
.	19.01.16-00.30.52-1-433963	297	43	43	6	0	5	551	39	39	0	0	NA	NA	NA	85	104	185	180	552	133	129	289	46	24	60	0.249	0.133	0.109
.	19.01.16-00.30.54-1-433964	61	4	4	0	0	0	479	2	2	0	0	NA	NA	NA	30	27	169	172	499	115	117	247	6	3	0	0.036	0.017	0
.	19.01.16-00.30.54-1-433965	62	2	2	1	0	1	349	1	1	0	0	NA	NA	NA	14	16	166	166	497	81	91	177	2	0	4	0.012	0	0.008
.	19.01.16-00.30.55-1-433966	145	19	19	5	0	4	507	16	16	0	0	NA	NA	NA	59	58	181	168	522	129	114	264	2	16	25	0.011	0.095	0.048
.	19.01.16-00.31.03-1-433967	238	18	18	4	0	3	504	16	16	0	0	NA	NA	NA	62	52	173	171	521	120	121	263	5	26	26	0.029	0.152	0.05
.	19.01.16-00.31.03-1-433968	62	3	3	1	0	1	398	2	2	0	0	NA	NA	NA	17	15	165	166	497	99	96	203	1	3	0	0.006	0.018	0
.	19.01.16-00.31.05-1-433991	214	19	19	5	0	4	507	15	15	0	0	NA	NA	NA	79	62	174	171	530	118	117	272	12	4	18	0.069	0.023	0.034
.	19.01.16-00.31.05-1-433992	89	6	6	3	0	3	484	4	4	0	0	NA	NA	NA	43	31	168	169	507	117	119	248	0	1	13	0	0.006	0.026
.	19.01.16-00.31.07-1-433993	179	10	10	2	0	2	511	7	7	0	0	NA	NA	NA	51	64	179	176	522	124	122	265	19	4	8	0.106	0.023	0.015
.	19.01.16-00.31.18-1-434021	209	31	31	7	0	6	508	29	29	0	0	NA	NA	NA	78	52	176	177	512	126	124	258	7	19	33	0.04	0.107	0.064
.	19.01.16-00.31.20-1-434023	146	12	12	2	0	1	495	11	11	0	0	NA	NA	NA	39	46	174	177	508	123	121	251	2	3	17	0.011	0.017	0.033
.	19.01.16-00.31.23-1-434028	116	6	6	1	0	1	490	5	5	0	0	NA	NA	NA	35	42	169	174	512	114	120	256	9	2	10	0.053	0.011	0.02
.	19.01.16-00.31.26-1-434029	176	12	12	5	0	4	511	11	11	0	0	NA	NA	NA	49	66	179	184	516	122	129	260	19	3	19	0.106	0.016	0.037
.	19.01.16-00.31.28-1-434034	95	5	5	2	0	2	487	3	3	0	0	NA	NA	NA	31	39	173	173	506	117	121	249	3	0	7	0.017	0	0.014
.	19.01.16-00.31.32-1-434053	151	9	9	0	0	0	497	8	8	0	0	NA	NA	NA	35	44	171	171	515	118	118	261	1	9	8	0.006	0.053	0.016
.	19.01.16-00.31.36-1-434054	88	3	3	1	0	1	495	2	2	0	0	NA	NA	NA	30	37	171	169	510	121	118	256	0	0	7	0	0	0.014
.	19.01.16-00.31.41-1-434055	89	4	4	1	0	1	487	3	3	0	0	NA	NA	NA	32	33	166	169	511	114	118	255	7	0	5	0.042	0	0.01
.	19.01.16-00.31.45-1-434056	119	4	4	0	0	0	496	2	2	0	0	NA	NA	NA	38	44	177	169	511	121	116	259	1	3	4	0.006	0.018	0.008
.	19.01.16-00.31.49-1-434057	60	2	2	1	0	1	468	1	1	0	0	NA	NA	NA	32	23	173	167	496	118	113	237	0	5	1	0	0.03	0.002
.	19.01.16-00.31.51-1-434065	59	2	2	0	0	0	446	1	1	0	0	NA	NA	NA	17	12	167	163	495	110	104	232	1	0	2	0.006	0	0.004
.	19.01.16-00.31.51-1-434066	36	1	1	0	0	0	0	0	0	0	0	NA	NA	NA	7	13	164	165	497	0	0	0	0	2	0	0	0.012	0
.	19.01.16-00.31.52-1-434067	90	7	7	4	0	3	477	6	6	0	0	NA	NA	NA	30	26	167	167	505	112	115	250	5	0	20	0.03	0	0.04
.	19.01.16-00.31.52-1-434068	177	17	17	3	0	2	507	15	15	0	0	NA	NA	NA	45	53	173	173	520	118	122	267	14	8	18	0.081	0.046	0.035
.	19.01.16-00.31.54-1-434069	64	5	5	0	0	0	473	3	3	0	0	NA	NA	NA	30	28	168	166	507	114	112	247	1	4	2	0.006	0.024	0.004
.	19.01.16-00.31.58-1-434070	358	51	51	11	0	7	553	48	48	0	0	NA	NA	NA	109	101	187	185	542	135	129	289	25	39	89	0.134	0.211	0.164
.	19.01.16-00.31.59-1-434071	66	4	4	1	0	1	477	3	3	0	0	NA	NA	NA	23	23	166	166	504	115	115	247	4	0	6	0.024	0	0.012
.	19.01.16-00.32.00-1-434072	59	3	3	2	0	2	481	2	2	0	0	NA	NA	NA	16	22	169	165	501	117	113	251	2	4	0	0.012	0.024	0
.	19.01.16-00.32.01-1-434073	148	9	9	4	0	1	503	7	7	0	0	NA	NA	NA	57	46	179	172	508	126	119	258	9	7	16	0.05	0.041	0.031
.	19.01.16-00.32.07-1-434074	57	2	2	0	0	0	201	1	1	0	0	NA	NA	NA	19	19	166	167	499	42	54	105	1	0	0	0.006	0	0
.	19.01.16-00.32.09-1-434075	152	10	10	4	0	3	511	9	9	0	0	NA	NA	NA	49	63	176	175	525	124	119	268	14	12	10	0.08	0.069	0.019
.	19.01.16-00.32.10-1-434076	214	13	13	2	0	0	504	10	10	0	0	NA	NA	NA	61	49	176	175	511	123	121	260	13	21	13	0.074	0.12	0.025
.	19.01.16-00.32.12-1-434078	234	31	31	5	0	4	513	27	27	0	0	NA	NA	NA	69	61	173	172	529	120	120	273	16	19	55	0.092	0.11	0.104
.	19.01.16-00.32.17-1-434084	117	5	5	0	0	0	494	4	4	0	0	NA	NA	NA	35	43	172	173	511	117	121	256	5	2	9	0.029	0.012	0.018
.	19.01.16-00.32.24-1-434097	327	28	28	7	0	6	559	24	24	0	0	NA	NA	NA	103	112	183	199	543	129	145	285	28	13	44	0.153	0.065	0.081
.	19.01.16-00.32.25-1-434098	205	19	19	6	0	6	502	16	16	0	0	NA	NA	NA	51	48	174	171	516	122	119	261	21	8	30	0.121	0.047	0.058
.	19.01.16-00.32.25-1-434099	125	4	4	0	0	0	497	3	3	0	0	NA	NA	NA	45	46	171	169	519	121	116	260	0	0	16	0	0	0.031
.	19.01.16-00.32.32-1-434122	152	7	7	1	0	1	502	6	6	0	0	NA	NA	NA	51	52	175	168	522	124	114	264	8	0	7	0.046	0	0.013
.	19.01.16-00.32.36-1-434123	175	11	11	2	0	1	503	10	10	0	0	NA	NA	NA	54	52	175	173	517	119	121	263	8	0	18	0.046	0	0.035
.	19.01.16-00.32.40-1-434124	62	3	3	1	0	1	479	1	1	0	0	NA	NA	NA	22	24	167	169	501	115	117	247	1	3	5	0.006	0.018	0.01
.	19.01.16-00.32.47-1-434125	37	1	1	0	0	0	0	0	0	0	0	NA	NA	NA	10	12	166	163	496	0	0	0	0	0	2	0	0	0.004
.	19.01.16-00.32.52-1-434126	117	6	6	0	0	0	497	4	4	0	0	NA	NA	NA	31	44	174	170	513	121	117	259	8	5	5	0.046	0.029	0.01
.	19.01.16-00.32.52-1-434127	37	1	1	0	0	0	0	0	0	0	0	NA	NA	NA	10	9	165	165	492	0	0	0	3	0	0	0.018	0	0
.	19.01.16-00.32.53-1-434128	57	2	2	1	0	1	474	1	1	0	0	NA	NA	NA	18	20	165	169	499	112	116	246	3	0	1	0.018	0	0.002
.	19.01.16-00.32.55-1-434129	175	8	8	3	0	1	507	7	7	0	0	NA	NA	NA	62	55	177	172	519	124	120	263	18	2	9	0.102	0.012	0.017
.	19.01.16-00.32.56-1-434130	231	21	21	10	0	7	528	20	20	0	0	NA	NA	NA	73	74	176	179	532	125	128	275	15	13	35	0.085	0.073	0.066
.	19.01.16-00.32.57-1-434131	89	5	5	1	0	1	483	4	4	0	0	NA	NA	NA	34	32	171	171	503	115	119	249	0	0	8	0	0	0.016
.	19.01.16-00.32.59-1-434132	89	3	3	2	0	2	484	2	2	0	0	NA	NA	NA	36	28	169	169	503	115	118	251	2	0	5	0.012	0	0.01
.	19.01.16-00.33.03-1-434133	34	1	1	0	0	0	0	0	0	0	0	NA	NA	NA	8	15	167	165	496	0	0	0	0	0	2	0	0	0.004
.	19.01.16-00.33.05-1-434134	60	3	3	0	0	0	150	2	2	0	0	NA	NA	NA	14	13	166	164	496	39	36	75	0	0	5	0	0	0.01
.	19.01.16-00.33.07-1-434135	207	16	16	2	0	2	507	14	14	0	0	NA	NA	NA	56	54	175	169	523	119	118	270	22	12	14	0.126	0.071	0.027
.	19.01.16-00.33.10-1-434136	340	39	39	19	0	14	570	37	37	0	0	NA	NA	NA	100	124	199	184	554	141	129	300	22	36	53	0.111	0.196	0.096
.	19.01.16-00.33.10-1-434137	85	3	3	0	0	0	477	2	2	0	0	NA	NA	NA	25	24	165	170	502	114	116	247	0	0	4	0	0	0.008
.	19.01.16-00.33.13-1-434140	63	4	4	1	0	1	475	3	3	0	0	NA	NA	NA	19	21	167	169	498	114	118	243	0	0	9	0	0	0.018
.	19.01.16-00.33.13-1-434141	62	5	5	2	0	2	482	3	3	0	0	NA	NA	NA	21	23	167	170	499	116	116	250	1	6	1	0.006	0.035	0.002
.	19.01.16-00.33.14-1-434143	34	1	1	0	0	0	0	0	0	0	0	NA	NA	NA	13	9	166	163	493	0	0	0	0	0	0	0	0	0
.	19.01.16-00.33.17-1-434146	148	9	9	4	0	3	483	8	8	0	0	NA	NA	NA	48	33	169	166	511	114	111	258	3	9	9	0.018	0.054	0.018
.	19.01.16-00.33.18-1-434149	88	3	3	0	0	0	484	1	1	0	0	NA	NA	NA	32	34	174	172	501	118	116	250	2	0	6	0.011	0	0.012
.	19.01.16-00.33.25-1-434155	35	1	1	1	0	1	0	0	0	0	0	NA	NA	NA	14	12	163	165	497	0	0	0	0	0	0	0	0	0
.	19.01.16-00.33.27-1-434156	178	11	11	1	0	1	507	9	9	0	0	NA	NA	NA	51	56	174	174	521	124	118	265	1	15	10	0.006	0.086	0.019
.	19.01.16-00.33.27-1-434157	61	3	3	0	0	0	470	2	2	0	0	NA	NA	NA	27	18	165	165	501	111	111	248	0	4	3	0	0.024	0.006
.	19.01.16-00.33.29-1-434178	31	1	1	1	0	1	0	0	0	0	0	NA	NA	NA	7	10	165	164	494	0	0	0	0	4	0	0	0.024	0
.	19.01.16-00.33.30-1-434180	144	16	16	1	0	1	482	12	12	0	0	NA	NA	NA	42	41	169	171	514	117	115	250	14	3	14	0.083	0.018	0.027
.	19.01.16-00.33.30-1-434181	33	1	1	0	0	0	0	0	0	0	0	NA	NA	NA	8	15	168	170	490	0	0	0	0	0	2	0	0	0.004
.	19.01.16-00.33.32-1-434183	297	34	34	11	0	10	533	30	30	0	0	NA	NA	NA	82	85	178	179	541	127	121	285	16	20	51	0.09	0.112	0.094
.	19.01.16-00.33.34-1-434186	62	2	2	0	0	0	196	1	1	0	0	NA	NA	NA	15	17	164	163	503	45	45	106	1	0	0	0.006	0	0
.	19.01.16-00.33.35-1-434187	146	10	10	5	0	4	501	9	9	0	0	NA	NA	NA	55	51	174	177	513	119	122	260	2	1	20	0.011	0.006	0.039
.	19.01.16-00.33.40-1-434188	91	7	7	0	0	0	490	6	6	0	0	NA	NA	NA	28	40	167	173	513	114	119	257	6	5	4	0.036	0.029	0.008
.	19.01.16-00.33.42-1-434189	59	2	2	0	0	0	0	1	1	0	0	NA	NA	NA	16	14	165	166	496	0	0	0	2	0	0	0.012	0	0
.	19.01.16-00.33.44-1-434190	255	36	36	11	0	7	501	34	34	0	0	NA	NA	NA	71	56	170	177	522	117	121	263	23	29	53	0.135	0.164	0.102
.	19.01.16-00.33.53-1-434198	175	16	16	2	0	2	495	14	14	0	0	NA	NA	NA	48	41	172	172	510	116	121	258	16	6	16	0.093	0.035	0.031
.	19.01.16-00.33.53-1-434199	181	13	13	2	0	2	513	11	11	0	0	NA	NA	NA	49	66	173	181	525	119	126	268	7	0	26	0.04	0	0.05
.	19.01.16-00.34.11-1-434200	89	6	6	0	0	0	483	5	5	0	0	NA	NA	NA	26	28	168	170	503	117	115	251	6	0	6	0.036	0	0.012
.	19.01.16-00.34.13-1-434203	202	36	36	10	0	8	517	34	34	0	0	NA	NA	NA	64	67	173	180	527	121	127	269	10	11	79	0.058	0.061	0.15
.	19.01.16-00.34.13-1-434204	64	2	2	2	0	2	473	1	1	0	0	NA	NA	NA	22	18	168	166	497	116	114	243	0	0	7	0	0	0.014
.	19.01.16-00.34.18-1-434210	87	5	5	1	0	1	475	2	2	0	0	NA	NA	NA	23	29	166	166	510	113	113	249	0	8	5	0	0.048	0.01
.	19.01.16-00.34.26-1-434216	176	27	27	5	0	4	497	25	25	0	0	NA	NA	NA	54	43	171	171	514	118	116	263	23	24	28	0.135	0.14	0.054
.	19.01.16-00.34.27-1-434217	215	45	45	8	0	5	523	38	38	0	0	NA	NA	NA	59	72	173	182	530	120	128	275	45	38	46	0.26	0.209	0.087
.	19.01.16-00.34.27-1-434218	60	2	2	0	0	0	52	1	1	0	0	NA	NA	NA	17	15	166	165	497	9	20	23	0	0	2	0	0	0.004
.	19.01.16-00.34.29-1-434238	176	9	9	1	0	1	485	7	7	0	0	NA	NA	NA	49	36	173	167	509	116	115	254	0	4	13	0	0.024	0.026
.	19.01.16-00.34.33-1-434242	120	6	6	1	0	1	486	5	5	0	0	NA	NA	NA	23	32	170	170	505	115	116	255	10	3	4	0.059	0.018	0.008
.	19.01.16-00.34.33-1-434243	124	6	6	2	0	2	488	5	5	0	0	NA	NA	NA	28	39	169	169	514	118	117	253	3	1	17	0.018	0.006	0.033
.	19.01.16-00.34.35-1-434244	59	2	2	0	0	0	197	1	1	0	0	NA	NA	NA	25	8	165	165	491	44	45	108	2	0	0	0.012	0	0
.	19.01.16-00.34.44-1-434245	31	1	1	0	0	0	0	0	0	0	0	NA	NA	NA	5	12	165	164	496	0	0	0	1	0	0	0.006	0	0
.	19.01.16-00.34.45-1-434246	59	2	2	0	0	0	467	1	1	0	0	NA	NA	NA	21	13	166	165	495	112	114	241	0	1	2	0	0.006	0.004
.	19.01.16-00.34.45-1-434247	344	54	54	22	0	16	538	47	47	0	0	NA	NA	NA	97	84	177	181	539	124	131	283	53	11	90	0.299	0.061	0.167
.	19.01.16-00.34.47-1-434248	62	2	2	0	0	0	486	1	1	0	0	NA	NA	NA	22	29	171	170	501	120	121	245	0	0	5	0	0	0.01
.	19.01.16-00.34.48-1-434249	90	4	4	1	0	1	472	3	3	0	0	NA	NA	NA	36	27	166	168	506	111	113	248	4	4	5	0.024	0.024	0.01
.	19.01.16-00.34.53-1-434252	215	19	19	2	0	1	513	17	17	0	0	NA	NA	NA	54	65	176	175	527	122	120	271	2	12	36	0.011	0.069	0.068
.	19.01.16-00.34.55-1-434253	95	3	3	1	0	1	503	2	2	0	0	NA	NA	NA	26	44	172	176	509	121	125	257	3	4	4	0.017	0.023	0.008
.	19.01.16-00.34.59-1-434254	146	26	26	10	0	9	508	22	22	0	0	NA	NA	NA	43	56	173	177	519	121	124	263	9	22	62	0.052	0.124	0.119
.	19.01.16-00.35.02-1-434255	36	1	1	0	0	0	0	0	0	0	0	NA	NA	NA	8	13	167	163	496	0	0	0	1	0	0	0.006	0	0
.	19.01.16-00.35.05-1-434256	126	4	4	0	0	0	488	3	3	0	0	NA	NA	NA	33	37	167	170	513	112	120	256	3	0	6	0.018	0	0.012
.	19.01.16-00.35.06-1-434257	180	26	26	7	0	7	510	24	24	0	0	NA	NA	NA	44	55	170	173	525	121	120	269	14	27	37	0.082	0.156	0.07
.	19.01.16-00.35.10-1-434258	183	30	30	6	0	6	503	28	28	0	0	NA	NA	NA	54	51	173	175	516	121	121	261	24	15	48	0.139	0.086	0.093
.	19.01.16-00.35.18-1-434266	123	10	10	4	0	2	485	8	8	0	0	NA	NA	NA	41	37	169	171	510	116	118	251	11	4	6	0.065	0.023	0.012
.	19.01.16-00.35.25-1-434272	85	4	4	0	0	0	483	3	3	0	0	NA	NA	NA	31	30	171	167	505	118	113	252	0	8	3	0	0.048	0.006
.	19.01.16-00.35.28-1-434273	119	13	13	4	0	2	486	12	12	0	0	NA	NA	NA	45	43	165	172	519	112	119	255	0	12	17	0	0.07	0.033
.	19.01.16-00.35.36-1-434296	56	2	2	0	0	0	0	1	1	0	0	NA	NA	NA	18	15	165	167	496	0	0	0	2	0	2	0.012	0	0.004
.	19.01.16-00.35.40-1-434297	37	1	1	0	0	0	0	0	0	0	0	NA	NA	NA	14	9	163	164	495	0	0	0	0	0	0	0	0	0
.	19.01.16-00.35.40-1-434298	269	35	35	11	0	7	531	34	34	0	0	NA	NA	NA	71	79	179	177	536	127	125	279	4	29	85	0.022	0.164	0.159
.	19.01.16-00.35.40-1-434299	237	10	10	2	0	2	519	9	9	0	0	NA	NA	NA	66	69	170	174	538	118	122	279	11	8	14	0.065	0.046	0.026
.	19.01.16-00.35.45-1-434300	92	16	16	6	0	3	480	14	14	0	0	NA	NA	NA	39	34	172	165	510	119	111	250	6	15	18	0.035	0.091	0.035
.	19.01.16-00.35.45-1-434301	117	15	15	5	0	4	484	13	13	0	0	NA	NA	NA	30	28	170	166	505	118	114	252	19	5	22	0.112	0.03	0.044
.	19.01.16-00.35.46-1-434302	178	9	9	4	0	4	504	8	8	0	0	NA	NA	NA	48	52	171	178	516	119	124	261	11	4	14	0.064	0.022	0.027
.	19.01.16-00.35.47-1-434303	186	19	19	7	0	5	511	18	18	0	0	NA	NA	NA	56	64	177	174	526	124	119	268	18	4	41	0.102	0.023	0.078
.	19.01.16-00.35.50-1-434304	33	1	1	0	0	0	0	0	0	0	0	NA	NA	NA	14	7	163	164	493	0	0	0	0	0	1	0	0	0.002
.	19.01.16-00.35.52-1-434312	148	15	15	3	0	2	498	13	13	0	0	NA	NA	NA	53	49	173	175	514	119	122	257	19	12	23	0.11	0.069	0.045
.	19.01.16-00.35.52-1-434313	119	5	5	1	0	1	494	4	4	0	0	NA	NA	NA	43	53	171	173	522	117	116	261	5	2	5	0.029	0.012	0.01
.	19.01.16-00.36.06-1-434316	262	22	22	5	0	5	532	19	19	0	0	NA	NA	NA	95	93	185	175	546	126	119	287	2	21	39	0.011	0.12	0.071
.	19.01.16-00.36.07-1-434317	59	2	2	1	0	1	148	1	1	0	0	NA	NA	NA	10	11	165	166	493	38	32	78	0	0	1	0	0	0.002
.	19.01.16-00.36.10-1-434318	32	1	1	0	0	0	0	0	0	0	0	NA	NA	NA	14	11	164	165	495	0	0	0	0	0	0	0	0	0
.	19.01.16-00.36.13-1-434320	219	11	11	2	0	1	529	8	8	0	0	NA	NA	NA	65	79	184	178	530	129	126	274	11	0	40	0.06	0	0.075
.	19.01.16-00.36.14-1-434323	66	2	2	0	0	0	483	1	1	0	0	NA	NA	NA	30	34	169	169	509	117	115	251	2	0	2	0.012	0	0.004
.	19.01.16-00.36.14-1-434324	238	19	19	5	0	3	526	18	18	0	0	NA	NA	NA	78	76	179	177	533	126	123	277	5	13	38	0.028	0.073	0.071
.	19.01.16-00.36.15-1-434325	100	8	8	3	0	3	480	6	6	0	0	NA	NA	NA	31	28	168	166	507	116	114	250	16	4	4	0.095	0.024	0.008
.	19.01.16-00.36.20-1-434332	96	6	6	1	0	1	467	4	4	0	0	NA	NA	NA	34	22	165	166	504	109	112	246	0	0	13	0	0	0.026
.	19.01.16-00.36.23-1-434338	181	23	23	4	0	4	505	22	22	0	0	NA	NA	NA	56	52	176	173	516	124	121	260	6	13	35	0.034	0.075	0.068
.	19.01.16-00.36.29-1-434363	126	19	19	3	0	3	478	17	17	0	0	NA	NA	NA	27	25	170	167	501	113	115	250	18	19	4	0.106	0.114	0.008
.	19.01.16-00.36.35-1-434366	63	7	7	2	0	2	491	6	6	0	0	NA	NA	NA	26	42	170	172	513	118	116	257	10	0	8	0.059	0	0.016
.	19.01.16-00.36.41-1-434367	180	17	17	3	0	2	510	15	15	0	0	NA	NA	NA	60	65	177	177	524	123	121	266	15	0	46	0.085	0	0.088
.	19.01.16-00.36.42-1-434368	177	11	11	2	0	2	510	10	10	0	0	NA	NA	NA	63	61	176	171	527	124	116	270	7	4	36	0.04	0.023	0.068
.	19.01.16-00.36.43-1-434369	33	1	1	0	0	0	0	0	0	0	0	NA	NA	NA	5	7	164	167	489	0	0	0	0	0	0	0	0	0
.	19.01.16-00.36.47-1-434370	93	4	4	1	0	1	496	3	3	0	0	NA	NA	NA	37	38	170	170	511	118	121	257	0	12	5	0	0.071	0.01
.	19.01.16-00.36.48-1-434371	34	1	1	0	0	0	0	0	0	0	0	NA	NA	NA	9	9	164	164	494	0	0	0	0	0	0	0	0	0
.	19.01.16-00.36.50-1-434372	34	1	1	0	0	0	0	0	0	0	0	NA	NA	NA	6	18	169	164	498	0	0	0	0	3	0	0	0.018	0
.	19.01.16-00.36.50-1-434373	210	20	20	6	0	5	524	19	19	0	0	NA	NA	NA	65	68	176	176	529	126	125	273	46	2	24	0.261	0.011	0.045
.	19.01.16-00.36.51-1-434374	87	5	5	2	0	2	469	4	4	0	0	NA	NA	NA	30	29	168	165	509	111	110	248	6	0	4	0.036	0	0.008
.	19.01.16-00.36.54-1-434375	92	6	6	2	0	1	478	3	3	0	0	NA	NA	NA	31	25	167	168	503	112	115	251	1	0	11	0.006	0	0.022
.	19.01.16-00.36.55-1-434376	184	19	19	4	0	4	517	17	17	0	0	NA	NA	NA	53	66	171	176	532	120	125	272	5	10	38	0.029	0.057	0.071
.	19.01.16-00.37.04-1-434377	36	1	1	0	0	0	0	0	0	0	0	NA	NA	NA	12	12	167	164	494	0	0	0	0	0	0	0	0	0
.	19.01.16-00.37.06-1-434378	176	18	18	6	0	4	507	16	16	0	0	NA	NA	NA	62	53	173	176	517	122	122	263	15	7	27	0.087	0.04	0.052
.	19.01.16-00.37.07-1-434379	60	2	2	1	0	1	479	1	1	0	0	NA	NA	NA	26	30	171	168	504	116	114	249	5	0	3	0.029	0	0.006
.	19.01.16-00.37.07-1-434380	148	25	25	7	0	7	489	21	21	0	0	NA	NA	NA	46	43	172	169	515	116	114	259	11	25	38	0.064	0.148	0.074
.	19.01.16-00.37.08-1-434381	69	3	3	1	0	0	487	1	1	0	0	NA	NA	NA	21	35	169	175	504	117	119	251	7	0	9	0.041	0	0.018
.	19.01.16-00.37.12-1-434383	144	20	20	7	0	7	486	18	18	0	0	NA	NA	NA	48	35	166	170	512	113	115	258	18	7	27	0.108	0.041	0.053
.	19.01.16-00.37.13-1-434384	241	18	18	10	0	6	525	14	14	0	0	NA	NA	NA	66	75	181	183	524	129	128	268	6	10	31	0.033	0.055	0.059
.	19.01.16-00.37.19-1-434391	248	29	29	9	0	7	504	26	26	0	0	NA	NA	NA	68	45	173	173	512	123	119	262	20	15	50	0.116	0.087	0.098
.	19.01.16-00.37.21-1-434397	31	1	1	1	0	1	0	0	0	0	0	NA	NA	NA	11	15	166	164	498	0	0	0	0	0	2	0	0	0.004
.	19.01.16-00.37.23-1-434400	88	4	4	0	0	0	469	2	2	0	0	NA	NA	NA	29	20	167	170	496	115	114	240	4	0	5	0.024	0	0.01
.	19.01.16-00.37.25-1-434401	149	7	7	2	0	2	501	6	6	0	0	NA	NA	NA	61	56	174	175	520	119	118	264	1	0	13	0.006	0	0.025
.	19.01.16-00.37.25-1-434402	123	13	13	1	0	1	490	12	12	0	0	NA	NA	NA	43	40	170	167	516	117	115	258	2	4	22	0.012	0.024	0.043
.	19.01.16-00.37.38-1-434425	315	40	40	8	0	4	550	36	36	0	0	NA	NA	NA	84	108	188	184	549	131	132	287	29	25	71	0.154	0.136	0.129
.	19.01.16-00.37.39-1-434426	116	11	11	0	0	0	482	9	9	0	0	NA	NA	NA	28	27	168	169	503	116	115	251	2	13	18	0.012	0.077	0.036
.	19.01.16-00.37.43-1-434427	34	1	1	0	0	0	0	0	0	0	0	NA	NA	NA	7	12	165	165	495	0	0	0	0	0	1	0	0	0.002
.	19.01.16-00.37.43-1-434428	54	2	2	0	0	0	467	1	1	0	0	NA	NA	NA	23	14	165	165	497	113	114	240	0	0	4	0	0	0.008
.	19.01.16-00.37.45-1-434429	35	1	1	0	0	0	0	0	0	0	0	NA	NA	NA	13	10	164	165	494	0	0	0	0	0	3	0	0	0.006
.	19.01.16-00.37.45-1-434430	268	17	17	4	0	4	513	16	16	0	0	NA	NA	NA	79	68	172	183	526	119	128	266	10	6	40	0.058	0.033	0.076
.	19.01.16-00.37.48-1-434431	60	2	2	1	0	0	479	1	1	0	0	NA	NA	NA	21	26	171	169	499	115	117	247	2	0	3	0.012	0	0.006
.	19.01.16-00.37.51-1-434432	61	3	3	0	0	0	398	2	2	0	0	NA	NA	NA	15	22	168	170	497	98	96	204	1	0	4	0.006	0	0.008
.	19.01.16-00.37.52-1-434433	33	1	1	0	0	0	0	0	0	0	0	NA	NA	NA	7	11	165	165	494	0	0	0	0	0	1	0	0	0.002
.	19.01.16-00.37.53-1-434441	202	14	14	4	0	2	501	13	13	0	0	NA	NA	NA	46	52	172	173	520	118	119	264	24	5	12	0.14	0.029	0.023
.	19.01.16-00.37.54-1-434442	207	10	10	1	0	1	513	9	9	0	0	NA	NA	NA	66	63	175	178	523	125	124	264	1	15	18	0.006	0.084	0.034
.	19.01.16-00.37.54-1-434443	151	18	18	2	0	1	514	16	16	0	0	NA	NA	NA	50	67	175	178	527	122	126	266	10	30	26	0.057	0.169	0.049
.	19.01.16-00.38.01-1-434444	287	30	30	7	0	5	528	27	27	0	0	NA	NA	NA	70	75	178	180	530	126	128	274	25	20	43	0.14	0.111	0.081
.	19.01.16-00.38.03-1-434445	331	17	17	6	0	5	548	16	16	0	0	NA	NA	NA	85	90	186	178	539	134	127	287	23	11	16	0.124	0.062	0.03
.	19.01.16-00.38.08-1-434446	68	4	4	1	0	1	468	3	3	0	0	NA	NA	NA	25	19	165	166	501	110	114	244	2	0	4	0.012	0	0.008
.	19.01.16-00.38.17-1-434453	121	14	14	6	0	4	492	12	12	0	0	NA	NA	NA	46	47	167	176	517	114	122	256	8	14	17	0.048	0.08	0.033
.	19.01.16-00.38.18-1-434454	146	8	8	4	0	2	495	7	7	0	0	NA	NA	NA	49	45	170	170	518	117	120	258	0	14	15	0	0.082	0.029
.	19.01.16-00.38.19-1-434457	63	5	5	2	0	1	476	4	4	0	0	NA	NA	NA	26	18	170	165	496	118	112	246	2	0	12	0.012	0	0.024
.	19.01.16-00.38.22-1-434465	147	24	24	5	0	4	474	21	21	0	0	NA	NA	NA	41	25	167	172	499	114	115	245	28	18	27	0.168	0.105	0.054
.	19.01.16-00.38.33-1-434489	97	17	17	2	0	2	487	16	16	0	0	NA	NA	NA	25	38	168	169	514	116	115	256	3	9	14	0.018	0.053	0.027
.	19.01.16-00.38.36-1-434492	150	15	15	7	0	5	497	13	13	0	0	NA	NA	NA	41	50	172	173	518	119	118	260	23	11	17	0.134	0.064	0.033
.	19.01.16-00.38.37-1-434493	188	15	15	4	0	4	508	14	14	0	0	NA	NA	NA	62	60	180	172	521	125	119	264	9	11	27	0.05	0.064	0.052
.	19.01.16-00.38.37-1-434494	256	61	61	10	0	8	524	56	56	0	0	NA	NA	NA	74	78	176	175	540	124	122	278	69	30	58	0.392	0.171	0.107
.	19.01.16-00.38.44-1-434495	33	1	1	0	0	0	0	0	0	0	0	NA	NA	NA	13	9	166	164	492	0	0	0	0	0	2	0	0	0.004
.	19.01.16-00.38.46-1-434496	88	4	4	1	0	1	474	3	3	0	0	NA	NA	NA	19	22	168	169	498	111	115	248	5	2	0	0.03	0.012	0
.	19.01.16-00.38.46-1-434497	176	9	9	3	0	3	508	8	8	0	0	NA	NA	NA	35	53	174	175	517	122	124	262	3	3	13	0.017	0.017	0.025
.	19.01.16-00.38.48-1-434498	329	50	50	10	0	9	570	46	46	0	0	NA	NA	NA	92	113	188	189	549	135	138	297	40	41	82	0.213	0.217	0.149
.	19.01.16-00.39.00-1-434499	35	1	1	0	0	0	0	0	0	0	0	NA	NA	NA	13	10	164	164	495	0	0	0	0	0	2	0	0	0.004
.	19.01.16-00.39.01-1-434500	275	45	45	11	0	8	531	42	42	0	0	NA	NA	NA	65	82	180	177	538	126	123	282	36	38	38	0.2	0.215	0.071
.	19.01.16-00.39.02-1-434501	94	3	3	0	0	0	491	2	2	0	0	NA	NA	NA	28	35	174	167	507	120	117	254	6	4	2	0.034	0.024	0.004
.	19.01.16-00.39.04-1-434502	91	3	3	0	0	0	485	2	2	0	0	NA	NA	NA	26	31	168	167	509	117	116	252	6	5	4	0.036	0.03	0.008
.	19.01.16-00.39.05-1-434503	91	10	10	1	0	0	480	7	7	0	0	NA	NA	NA	24	25	167	166	505	116	112	252	0	4	14	0	0.024	0.028
.	19.01.16-00.39.09-1-434504	286	57	57	13	0	11	551	50	50	0	0	NA	NA	NA	97	101	180	179	555	129	126	296	41	17	92	0.228	0.095	0.166
.	19.01.16-00.39.09-1-434505	32	1	1	0	0	0	0	0	0	0	0	NA	NA	NA	5	13	164	165	497	0	0	0	0	0	0	0	0	0
.	19.01.16-00.39.11-1-434507	189	10	10	2	0	2	504	8	8	0	0	NA	NA	NA	58	53	175	168	523	121	116	267	7	17	9	0.04	0.101	0.017
.	19.01.16-00.39.16-1-434511	91	5	5	0	0	0	471	4	4	0	0	NA	NA	NA	25	21	170	167	497	111	114	246	0	1	9	0	0.006	0.018
.	19.01.16-00.39.23-1-434520	153	29	29	4	0	2	507	25	25	0	0	NA	NA	NA	43	54	173	175	519	122	120	265	27	33	37	0.156	0.189	0.071
.	19.01.16-00.39.26-1-434521	322	49	49	12	0	7	531	46	46	0	0	NA	NA	NA	89	81	181	175	538	128	123	280	22	22	89	0.122	0.126	0.165
.	19.01.16-00.39.31-1-434544	32	1	1	0	0	0	0	0	0	0	0	NA	NA	NA	16	5	165	164	489	0	0	0	0	0	1	0	0	0.002
.	19.01.16-00.39.32-1-434545	62	4	4	1	0	1	476	3	3	0	0	NA	NA	NA	19	18	165	172	494	113	119	244	5	0	0	0.03	0	0
.	19.01.16-00.39.34-1-434546	31	1	1	0	0	0	0	0	0	0	0	NA	NA	NA	12	11	166	167	491	0	0	0	0	0	1	0	0	0.002
.	19.01.16-00.39.36-1-434547	138	5	5	0	0	0	502	4	4	0	0	NA	NA	NA	41	45	173	173	512	120	122	260	2	4	18	0.012	0.023	0.035
.	19.01.16-00.39.46-1-434548	91	5	5	1	0	1	480	4	4	0	0	NA	NA	NA	34	27	169	168	503	114	114	252	6	0	14	0.036	0	0.028
.	19.01.16-00.39.48-1-434549	266	45	45	12	0	8	525	41	41	0	0	NA	NA	NA	74	78	180	177	534	127	127	271	51	22	60	0.283	0.124	0.112
.	19.01.16-00.39.51-1-434552	121	7	7	3	0	3	487	6	6	0	0	NA	NA	NA	38	35	170	171	507	117	116	254	5	11	2	0.029	0.064	0.004
.	19.01.16-00.39.59-1-434560	63	3	3	1	0	1	480	2	2	0	0	NA	NA	NA	28	26	166	166	507	116	113	251	2	0	2	0.012	0	0.004
.	19.01.16-00.39.59-1-434561	61	2	2	1	0	1	299	1	1	0	0	NA	NA	NA	16	17	167	167	496	69	69	161	0	0	4	0	0	0.008
.	19.01.16-00.40.04-1-434566	122	18	18	3	0	2	491	15	15	0	0	NA	NA	NA	41	45	170	172	516	117	119	255	2	23	13	0.012	0.134	0.025
.	19.01.16-00.40.07-1-434567	234	34	34	9	0	8	518	29	29	0	0	NA	NA	NA	71	76	176	176	537	122	118	278	23	53	45	0.131	0.301	0.084
.	19.01.16-00.40.09-1-434568	61	3	3	0	0	0	477	2	2	0	0	NA	NA	NA	34	28	168	169	504	115	115	247	0	12	0	0	0.071	0
.	19.01.16-00.40.11-1-434569	325	45	45	11	0	8	549	39	39	0	0	NA	NA	NA	88	101	179	179	556	123	127	299	37	24	82	0.207	0.134	0.147
.	19.01.16-00.40.12-1-434570	94	7	7	1	0	1	486	6	6	0	0	NA	NA	NA	30	32	169	169	507	116	116	254	9	0	10	0.053	0	0.02
.	19.01.16-00.40.16-1-434576	155	23	23	4	0	3	494	19	19	0	0	NA	NA	NA	56	43	169	177	510	117	124	253	16	20	33	0.095	0.113	0.065
.	19.01.16-00.40.30-1-434605	131	20	20	7	0	5	500	17	17	0	0	NA	NA	NA	50	47	177	169	514	123	117	260	12	12	41	0.068	0.071	0.08
.	19.01.16-00.40.31-1-434607	91	4	4	1	0	1	486	3	3	0	0	NA	NA	NA	27	30	166	173	504	115	122	249	3	0	15	0.018	0	0.03
.	19.01.16-00.40.36-1-434608	211	17	17	4	0	2	513	15	15	0	0	NA	NA	NA	66	70	175	175	533	121	118	274	15	23	16	0.086	0.131	0.03
.	19.01.16-00.40.39-1-434609	61	2	2	0	0	0	296	1	1	0	0	NA	NA	NA	12	21	166	166	502	65	74	157	5	0	3	0.03	0	0.006
.	19.01.16-00.40.47-1-434610	169	13	13	5	0	5	500	10	10	0	0	NA	NA	NA	49	54	170	173	524	117	118	265	6	2	32	0.035	0.012	0.061
.	19.01.16-00.40.50-1-434611	95	6	6	1	0	1	480	3	3	0	0	NA	NA	NA	23	30	168	165	510	116	114	250	11	0	5	0.065	0	0.01
.	19.01.16-00.40.54-1-434612	91	3	3	0	0	0	476	2	2	0	0	NA	NA	NA	18	21	169	166	499	116	114	246	0	0	4	0	0	0.008
.	19.01.16-00.40.55-1-434613	64	3	3	1	0	1	477	2	2	0	0	NA	NA	NA	15	23	167	168	501	115	116	246	1	0	12	0.006	0	0.024
.	19.01.16-00.40.56-1-434614	57	2	2	1	0	1	150	0	0	0	0	NA	NA	NA	20	16	167	167	495	36	38	76	0	0	2	0	0	0.004
.	19.01.16-00.41.04-1-434617	175	23	23	5	0	4	502	22	22	0	0	NA	NA	NA	47	47	173	174	513	121	120	261	3	3	50	0.017	0.017	0.097
.	19.01.16-00.41.06-1-434618	62	4	4	1	0	0	471	3	3	0	0	NA	NA	NA	30	17	164	166	500	113	112	246	0	5	4	0	0.03	0.008
.	19.01.16-00.41.08-1-434619	246	46	46	16	0	14	522	43	43	0	0	NA	NA	NA	71	75	178	181	529	125	124	273	32	17	82	0.18	0.094	0.155
.	19.01.16-00.41.08-1-434620	441	50	50	13	0	11	556	44	44	0	0	NA	NA	NA	137	112	177	188	560	121	135	300	41	20	82	0.232	0.106	0.146
.	19.01.16-00.41.10-1-434621	179	16	16	4	0	3	516	14	14	0	0	NA	NA	NA	65	69	174	175	533	119	125	272	14	11	15	0.08	0.063	0.028
.	19.01.16-00.41.11-1-434622	123	13	13	4	0	4	490	12	12	0	0	NA	NA	NA	43	38	173	170	508	122	116	252	8	9	13	0.046	0.053	0.026
.	19.01.16-00.41.11-1-434623	31	1	1	0	0	0	0	0	0	0	0	NA	NA	NA	7	7	165	165	490	0	0	0	0	2	0	0	0.012	0
.	19.01.16-00.41.12-1-434625	149	15	15	4	0	3	499	14	14	0	0	NA	NA	NA	38	45	171	172	515	121	117	261	0	12	33	0	0.07	0.064
.	19.01.16-00.41.13-1-434627	30	1	1	0	0	0	0	0	0	0	0	NA	NA	NA	10	8	165	163	493	0	0	0	0	0	2	0	0	0.004
.	19.01.16-00.41.17-1-434632	115	4	4	2	0	1	500	3	3	0	0	NA	NA	NA	28	48	173	170	518	121	120	259	0	8	5	0	0.047	0.01
.	19.01.16-00.41.24-1-434639	61	4	4	2	0	2	476	3	3	0	0	NA	NA	NA	35	31	169	175	500	114	121	241	13	2	4	0.077	0.011	0.008
.	19.01.16-00.41.37-1-434662	295	19	19	6	0	3	534	15	15	0	0	NA	NA	NA	90	91	185	179	540	130	125	279	6	11	46	0.032	0.061	0.085
.	19.01.16-00.41.38-1-434663	210	37	37	7	0	7	507	34	34	0	0	NA	NA	NA	61	68	176	174	531	122	119	266	24	33	50	0.136	0.19	0.094
.	19.01.16-00.41.39-1-434664	195	13	13	2	0	2	498	12	12	0	0	NA	NA	NA	49	46	174	174	511	118	121	259	7	9	11	0.04	0.052	0.022
.	19.01.16-00.41.39-1-434665	64	2	2	0	0	0	479	1	1	0	0	NA	NA	NA	25	25	168	172	498	117	120	242	1	0	2	0.006	0	0.004
.	19.01.16-00.41.41-1-434666	84	9	9	3	0	3	486	7	7	0	0	NA	NA	NA	23	33	169	173	504	118	122	246	7	1	21	0.041	0.006	0.042
.	19.01.16-00.41.41-1-434667	32	1	1	0	0	0	0	0	0	0	0	NA	NA	NA	14	12	164	163	498	0	0	0	0	0	0	0	0	0
.	19.01.16-00.41.45-1-434668	182	9	9	3	0	3	501	8	8	0	0	NA	NA	NA	51	47	176	173	511	127	121	253	12	0	14	0.068	0	0.027
.	19.01.16-00.41.50-1-434669	91	7	7	0	0	0	477	6	6	0	0	NA	NA	NA	24	22	167	167	501	112	114	251	0	2	7	0	0.012	0.014
.	19.01.16-00.41.58-1-434677	59	2	2	1	0	1	478	1	1	0	0	NA	NA	NA	31	27	170	169	501	117	116	245	0	4	1	0	0.024	0.002
.	19.01.16-00.42.00-1-434678	31	1	1	0	0	0	0	0	0	0	0	NA	NA	NA	6	11	165	165	494	0	0	0	0	0	1	0	0	0.002
.	19.01.16-00.42.02-1-434679	60	5	5	1	0	1	471	4	4	0	0	NA	NA	NA	22	15	166	165	497	111	113	247	1	6	3	0.006	0.036	0.006
.	19.01.16-00.42.06-1-434680	96	7	7	1	0	1	489	6	6	0	0	NA	NA	NA	21	37	177	167	506	123	115	251	4	6	5	0.023	0.036	0.01
.	19.01.16-00.42.07-1-434681	118	17	17	7	0	6	499	15	15	0	0	NA	NA	NA	45	50	175	181	507	122	125	252	3	4	42	0.017	0.022	0.083
.	19.01.16-00.42.10-1-434682	90	3	3	1	0	1	475	2	2	0	0	NA	NA	NA	28	25	165	168	505	114	113	248	2	0	2	0.012	0	0.004
.	19.01.16-00.42.12-1-434683	212	20	20	4	0	4	512	18	18	0	0	NA	NA	NA	55	62	174	173	528	122	119	271	19	7	29	0.109	0.04	0.055
.	19.01.16-00.42.13-1-434685	452	28	28	9	0	8	588	27	27	0	0	NA	NA	NA	146	149	187	203	572	133	146	309	18	21	44	0.096	0.103	0.077
.	19.01.16-00.42.16-1-434690	268	23	23	8	0	6	531	21	21	0	0	NA	NA	NA	72	81	184	176	534	130	124	277	19	10	28	0.103	0.057	0.052
.	19.01.16-00.42.20-1-434696	90	4	4	2	0	2	488	3	3	0	0	NA	NA	NA	38	41	170	171	513	117	117	254	5	0	7	0.029	0	0.014
.	19.01.16-00.42.22-1-434699	206	18	18	3	0	3	512	15	15	0	0	NA	NA	NA	55	60	175	174	524	121	120	271	14	1	23	0.08	0.006	0.044
.	19.01.16-00.42.30-1-434726	292	45	45	15	0	11	531	42	42	0	0	NA	NA	NA	79	83	180	182	534	126	132	273	37	26	84	0.206	0.143	0.157
.	19.01.16-00.42.32-1-434729	94	8	8	3	0	2	474	6	6	0	0	NA	NA	NA	29	22	166	168	501	115	114	245	14	3	14	0.084	0.018	0.028
.	19.01.16-00.42.35-1-434730	63	2	2	0	0	0	399	1	1	0	0	NA	NA	NA	18	24	166	169	502	94	100	205	0	1	4	0	0.006	0.008
.	19.01.16-00.42.36-1-434731	233	38	38	13	0	9	509	34	34	0	0	NA	NA	NA	74	61	173	172	529	119	117	273	15	41	69	0.087	0.238	0.13
.	19.01.16-00.42.44-1-434732	92	4	4	2	0	1	481	3	3	0	0	NA	NA	NA	21	28	165	169	507	110	115	256	4	4	0	0.024	0.024	0
.	19.01.16-00.42.47-1-434733	276	33	33	6	0	3	520	27	27	0	0	NA	NA	NA	76	78	178	183	530	120	128	272	23	35	48	0.129	0.191	0.091
.	19.01.16-00.42.49-1-434734	64	2	2	0	0	0	481	1	1	0	0	NA	NA	NA	26	25	171	169	498	119	115	247	0	0	2	0	0	0.004
.	19.01.16-00.42.51-1-434735	33	1	1	0	0	0	0	0	0	0	0	NA	NA	NA	6	15	166	166	496	0	0	0	0	0	0	0	0	0
.	19.01.16-00.42.53-1-434736	66	2	2	2	0	1	483	1	1	0	0	NA	NA	NA	25	32	170	169	506	116	115	252	4	0	3	0.024	0	0.006
.	19.01.16-00.42.56-1-434737	204	17	17	3	0	2	520	15	15	0	0	NA	NA	NA	65	73	178	171	537	123	119	278	13	4	48	0.073	0.023	0.089
.	19.01.16-00.42.56-1-434738	61	2	2	1	0	1	199	1	1	0	0	NA	NA	NA	15	13	168	165	493	47	48	104	0	0	2	0	0	0.004
.	19.01.16-00.43.01-1-434739	255	21	21	7	0	6	521	19	19	0	0	NA	NA	NA	66	69	177	179	526	126	126	269	16	15	38	0.09	0.084	0.072
.	19.01.16-00.43.03-1-434740	154	15	15	5	0	5	497	12	12	0	0	NA	NA	NA	38	53	171	174	521	115	121	261	20	2	24	0.117	0.011	0.046
.	19.01.16-00.43.05-1-434741	211	12	12	3	0	3	509	10	10	0	0	NA	NA	NA	69	63	175	171	530	120	118	271	7	15	12	0.04	0.088	0.023
.	19.01.16-00.43.13-1-434744	175	15	15	7	0	7	496	14	14	0	0	NA	NA	NA	59	43	174	173	509	119	121	256	18	6	17	0.103	0.035	0.033
.	19.01.16-00.43.27-1-434755	95	6	6	2	0	2	484	5	5	0	0	NA	NA	NA	24	38	168	170	513	117	112	255	0	0	23	0	0	0.045
.	19.01.16-00.43.28-1-434760	91	7	7	1	0	1	470	5	5	0	0	NA	NA	NA	29	24	169	165	503	115	111	244	12	0	11	0.071	0	0.022
.	19.01.16-00.43.30-1-434778	36	1	1	1	0	1	0	0	0	0	0	NA	NA	NA	10	4	165	164	488	0	0	0	2	0	0	0.012	0	0
.	19.01.16-00.43.31-1-434779	116	5	5	3	0	3	484	4	4	0	0	NA	NA	NA	42	37	170	166	514	118	110	256	4	2	9	0.024	0.012	0.018
.	19.01.16-00.43.33-1-434781	262	28	28	10	0	7	509	26	26	0	0	NA	NA	NA	84	61	174	174	526	122	117	270	6	29	74	0.034	0.167	0.141
.	19.01.16-00.43.33-1-434782	88	5	5	1	0	0	481	3	3	0	0	NA	NA	NA	41	38	173	172	506	118	116	247	1	6	3	0.006	0.035	0.006
.	19.01.16-00.43.37-1-434785	116	12	12	0	0	0	478	10	10	0	0	NA	NA	NA	38	26	169	168	502	113	117	248	2	11	14	0.012	0.065	0.028
.	19.01.16-00.43.43-1-434786	149	14	14	3	0	2	483	13	13	0	0	NA	NA	NA	50	29	174	170	498	120	117	246	7	10	23	0.04	0.059	0.046
.	19.01.16-00.43.46-1-434787	236	16	16	5	0	4	510	14	14	0	0	NA	NA	NA	66	60	180	175	518	125	121	264	12	15	15	0.067	0.086	0.029
.	19.01.16-00.43.49-1-434788	119	6	6	2	0	2	493	4	4	0	0	NA	NA	NA	33	39	170	172	510	117	120	256	0	4	16	0	0.023	0.031
.	19.01.16-00.43.49-1-434789	94	10	10	1	0	1	476	9	9	0	0	NA	NA	NA	36	28	168	174	499	113	119	244	2	11	7	0.012	0.063	0.014
.	19.01.16-00.43.50-1-434790	143	19	19	4	0	3	504	18	18	0	0	NA	NA	NA	41	58	182	171	518	127	116	261	13	13	27	0.071	0.076	0.052
.	19.01.16-00.43.59-1-434798	291	27	27	6	0	4	540	24	24	0	0	NA	NA	NA	87	83	183	178	535	131	128	281	21	28	45	0.115	0.157	0.084
.	19.01.16-00.44.04-1-434799	262	36	36	10	0	7	528	35	35	0	0	NA	NA	NA	74	81	171	184	539	117	129	282	60	22	31	0.351	0.12	0.058
.	19.01.16-00.44.05-1-434800	119	8	8	0	0	0	488	7	7	0	0	NA	NA	NA	40	32	172	169	504	119	117	252	8	7	11	0.047	0.041	0.022
.	19.01.16-00.44.08-1-434801	183	20	20	6	0	3	514	16	16	0	0	NA	NA	NA	48	64	183	175	519	129	123	262	30	25	19	0.164	0.143	0.037
.	19.01.16-00.44.14-1-434805	175	25	25	5	0	4	500	23	23	0	0	NA	NA	NA	42	53	171	176	519	117	121	262	19	22	40	0.111	0.125	0.077
.	19.01.16-00.44.16-1-434807	39	1	1	0	0	0	0	0	0	0	0	NA	NA	NA	9	13	166	166	494	0	0	0	0	0	4	0	0	0.008
.	19.01.16-00.44.17-1-434810	123	5	5	0	0	0	478	3	3	0	0	NA	NA	NA	41	26	167	168	504	117	116	245	2	0	13	0.012	0	0.026
.	19.01.16-00.44.20-1-434815	123	13	13	1	0	1	494	9	9	0	0	NA	NA	NA	41	44	169	172	516	116	119	259	9	14	21	0.053	0.081	0.041
.	19.01.16-00.44.21-1-434816	121	7	7	1	0	1	492	5	5	0	0	NA	NA	NA	47	35	173	169	506	120	118	254	4	4	8	0.023	0.024	0.016
.	19.01.16-00.44.24-1-434819	87	6	6	0	0	0	477	4	4	0	0	NA	NA	NA	39	22	167	167	501	114	117	246	0	0	17	0	0	0.034
.	19.01.16-00.44.36-1-434842	118	5	5	1	0	0	486	4	4	0	0	NA	NA	NA	26	34	170	168	509	116	118	252	5	3	7	0.029	0.018	0.014
.	19.01.16-00.44.42-1-434843	89	4	4	2	0	2	475	3	3	0	0	NA	NA	NA	31	29	168	171	503	113	116	246	9	0	2	0.054	0	0.004
.	19.01.16-00.44.44-1-434844	39	1	1	0	0	0	0	0	0	0	0	NA	NA	NA	9	8	165	165	491	0	0	0	0	0	0	0	0	0
.	19.01.16-00.44.46-1-434845	38	1	1	1	0	1	0	0	0	0	0	NA	NA	NA	13	8	164	165	492	0	0	0	0	0	0	0	0	0
.	19.01.16-00.44.50-1-434848	264	16	16	5	0	5	520	15	15	0	0	NA	NA	NA	80	68	180	177	524	126	126	268	12	14	28	0.067	0.079	0.053
.	19.01.16-00.44.50-1-434849	89	5	5	4	0	3	479	4	4	0	0	NA	NA	NA	29	32	176	169	500	120	113	246	0	4	12	0	0.024	0.024
.	19.01.16-00.44.50-1-434850	113	24	24	7	0	6	476	21	21	0	0	NA	NA	NA	31	23	168	169	499	113	115	248	14	28	20	0.083	0.166	0.04
.	19.01.16-00.44.50-1-434851	97	3	3	1	0	0	473	2	2	0	0	NA	NA	NA	34	19	167	168	497	115	114	244	0	0	10	0	0	0.02
.	19.01.16-00.44.52-1-434852	174	14	14	5	0	5	500	12	12	0	0	NA	NA	NA	55	48	172	168	521	121	114	265	8	7	23	0.047	0.042	0.044
.	19.01.16-00.44.53-1-434853	31	1	1	0	0	0	0	0	0	0	0	NA	NA	NA	8	14	170	164	493	0	0	0	1	0	0	0.006	0	0
.	19.01.16-00.44.57-1-434854	32	1	1	0	0	0	0	0	0	0	0	NA	NA	NA	10	10	165	167	491	0	0	0	0	5	0	0	0.03	0
.	19.01.16-00.45.01-1-434855	126	8	8	0	0	0	489	7	7	0	0	NA	NA	NA	33	35	172	168	508	117	116	256	0	1	15	0	0.006	0.03
.	19.01.16-00.45.02-1-434856	149	13	13	2	0	2	502	11	11	0	0	NA	NA	NA	57	51	175	172	517	123	119	260	16	8	14	0.091	0.047	0.027
.	19.01.16-00.45.04-1-434857	68	3	3	2	0	1	476	2	2	0	0	NA	NA	NA	22	26	167	166	506	114	114	248	2	0	8	0.012	0	0.016
.	19.01.16-00.45.06-1-434858	153	17	17	3	0	3	499	16	16	0	0	NA	NA	NA	38	51	170	182	512	114	127	258	6	5	29	0.035	0.027	0.057
.	19.01.16-00.45.06-1-434859	96	7	7	2	0	2	475	5	5	0	0	NA	NA	NA	32	25	168	167	503	115	114	246	0	3	10	0	0.018	0.02
.	19.01.16-00.45.18-1-434867	156	13	13	4	0	4	494	12	12	0	0	NA	NA	NA	55	46	174	173	512	120	120	254	1	11	28	0.006	0.064	0.055
.	19.01.16-00.45.18-1-434868	98	6	6	0	0	0	487	5	5	0	0	NA	NA	NA	31	34	172	171	504	119	119	249	0	2	12	0	0.012	0.024
.	19.01.16-00.45.19-1-434870	34	1	1	0	0	0	0	0	0	0	0	NA	NA	NA	8	8	165	164	492	0	0	0	0	0	0	0	0	0
.	19.01.16-00.45.21-1-434873	119	4	4	1	0	1	487	2	2	0	0	NA	NA	NA	38	36	170	171	508	115	120	252	1	0	5	0.006	0	0.01
.	19.01.16-00.45.22-1-434875	65	2	2	0	0	0	399	0	0	0	0	NA	NA	NA	19	17	167	167	496	99	92	208	0	0	2	0	0	0.004
.	19.01.16-00.45.23-1-434877	32	1	1	0	0	0	0	0	0	0	0	NA	NA	NA	9	10	163	166	494	0	0	0	0	0	2	0	0	0.004
.	19.01.16-00.45.25-1-434878	91	4	4	1	0	1	480	3	3	0	0	NA	NA	NA	24	24	168	170	499	116	118	246	5	0	3	0.03	0	0.006
.	19.01.16-00.45.26-1-434879	93	6	6	4	0	4	478	5	5	0	0	NA	NA	NA	20	22	169	166	500	116	113	249	0	0	13	0	0	0.026
.	19.01.16-00.45.30-1-434900	35	1	1	0	0	0	0	0	0	0	0	NA	NA	NA	5	6	164	165	490	0	0	0	0	0	0	0	0	0
.	19.01.16-00.45.33-1-434903	210	16	16	4	0	3	524	13	13	0	0	NA	NA	NA	54	71	184	179	521	133	126	265	27	5	32	0.147	0.028	0.061
.	19.01.16-00.45.33-1-434904	31	1	1	0	0	0	0	0	0	0	0	NA	NA	NA	10	11	166	166	492	0	0	0	1	0	0	0.006	0	0
.	19.01.16-00.45.34-1-434905	191	11	11	5	0	4	508	9	9	0	0	NA	NA	NA	71	68	177	176	528	122	121	265	7	3	20	0.04	0.017	0.038
.	19.01.16-00.45.35-1-434906	237	53	53	15	0	12	521	46	46	0	0	NA	NA	NA	57	74	178	175	534	125	122	274	34	56	77	0.191	0.32	0.144
.	19.01.16-00.45.36-1-434907	256	15	15	6	0	6	512	11	11	0	0	NA	NA	NA	71	68	175	179	527	120	125	267	4	7	35	0.023	0.039	0.066
.	19.01.16-00.45.38-1-434908	123	6	6	2	0	2	494	4	4	0	0	NA	NA	NA	38	33	167	172	507	116	123	255	1	0	11	0.006	0	0.022
.	19.01.16-00.45.39-1-434909	119	6	6	1	0	1	493	4	4	0	0	NA	NA	NA	36	39	170	171	511	121	116	256	6	8	12	0.035	0.047	0.023
.	19.01.16-00.45.45-1-434910	61	2	2	1	0	1	349	1	1	0	0	NA	NA	NA	25	22	169	166	500	84	84	181	0	1	1	0	0.006	0.002
.	19.01.16-00.45.45-1-434911	270	19	19	8	0	4	543	16	16	0	0	NA	NA	NA	79	100	184	182	547	127	129	287	16	23	45	0.087	0.126	0.082
.	19.01.16-00.45.53-1-434912	293	39	39	14	0	11	520	33	33	0	0	NA	NA	NA	85	70	176	174	533	121	122	277	45	8	56	0.256	0.046	0.105
.	19.01.16-00.45.54-1-434913	119	4	4	0	0	0	497	3	3	0	0	NA	NA	NA	35	44	172	171	514	119	120	258	0	2	9	0	0.012	0.018
.	19.01.16-00.45.56-1-434914	129	7	7	4	0	4	482	5	5	0	0	NA	NA	NA	33	30	168	170	505	115	116	251	4	4	14	0.024	0.024	0.028
.	19.01.16-00.46.01-1-434922	279	27	27	7	0	4	528	23	23	0	0	NA	NA	NA	95	81	181	180	533	129	124	275	14	11	62	0.077	0.061	0.116
.	19.01.16-00.46.01-1-434923	209	9	9	2	0	1	508	8	8	0	0	NA	NA	NA	65	58	175	174	522	122	120	266	12	0	23	0.069	0	0.044
.	19.01.16-00.46.02-1-434924	56	2	2	0	0	0	301	1	1	0	0	NA	NA	NA	16	14	165	165	497	75	70	156	0	2	2	0	0.012	0.004
.	19.01.16-00.46.10-1-434927	217	37	37	7	0	4	511	35	35	0	0	NA	NA	NA	61	65	181	169	528	127	115	269	23	30	56	0.127	0.178	0.106
.	19.01.16-00.46.12-1-434929	174	12	12	4	0	3	502	11	11	0	0	NA	NA	NA	46	50	171	174	518	118	123	261	7	6	27	0.041	0.034	0.052
.	19.01.16-00.46.13-1-434932	61	2	2	0	0	0	296	1	1	0	0	NA	NA	NA	14	29	171	170	501	64	70	162	0	0	1	0	0	0.002
.	19.01.16-00.46.17-1-434936	64	2	2	0	0	0	480	1	1	0	0	NA	NA	NA	25	28	168	169	504	112	116	252	4	0	0	0.024	0	0
.	19.01.16-00.46.25-1-434949	99	10	10	3	0	3	492	9	9	0	0	NA	NA	NA	25	41	169	174	511	116	119	257	0	7	26	0	0.04	0.051
.	19.01.16-00.46.26-1-434950	63	3	3	0	0	0	478	2	2	0	0	NA	NA	NA	22	26	170	166	503	112	114	252	3	0	4	0.018	0	0.008
.	19.01.16-00.46.28-1-434971	216	24	24	5	0	4	519	23	23	0	0	NA	NA	NA	66	65	175	171	532	124	119	276	31	14	29	0.177	0.082	0.055
.	19.01.16-00.46.39-1-434974	432	35	35	9	0	6	555	32	32	0	0	NA	NA	NA	136	111	186	178	560	132	123	300	43	12	68	0.231	0.067	0.121
.	19.01.16-00.46.39-1-434975	232	21	21	5	0	3	517	18	18	0	0	NA	NA	NA	64	64	175	178	524	121	125	271	10	26	36	0.057	0.146	0.069
.	19.01.16-00.46.40-1-434976	258	13	13	1	0	1	516	12	12	0	0	NA	NA	NA	73	61	184	170	520	132	115	269	2	15	12	0.011	0.088	0.023
.	19.01.16-00.46.41-1-434977	147	7	7	1	0	1	503	6	6	0	0	NA	NA	NA	52	54	173	171	523	119	118	266	3	4	13	0.017	0.023	0.025
.	19.01.16-00.46.42-1-434978	157	25	25	2	0	2	504	23	23	0	0	NA	NA	NA	42	50	170	172	521	117	122	265	25	12	31	0.147	0.07	0.06
.	19.01.16-00.46.45-1-434979	384	52	52	14	0	14	562	47	47	0	0	NA	NA	NA	109	118	186	190	555	134	132	296	60	23	84	0.323	0.121	0.151
.	19.01.16-00.47.00-1-434980	36	1	1	1	0	1	0	0	0	0	0	NA	NA	NA	6	10	164	165	494	0	0	0	0	2	0	0	0.012	0
.	19.01.16-00.47.03-1-434981	60	3	3	0	0	0	482	1	1	0	0	NA	NA	NA	22	28	167	174	500	115	122	245	0	2	4	0	0.011	0.008
.	19.01.16-00.47.05-1-434982	33	1	1	0	0	0	0	0	0	0	0	NA	NA	NA	12	10	163	166	494	0	0	0	0	0	0	0	0	0
.	19.01.16-00.47.05-1-434983	35	1	1	0	0	0	0	0	0	0	0	NA	NA	NA	13	11	163	166	495	0	0	0	0	0	2	0	0	0.004
.	19.01.16-00.47.07-1-434984	65	2	2	0	0	0	249	1	1	0	0	NA	NA	NA	25	9	164	164	494	58	61	130	1	0	2	0.006	0	0.004
.	19.01.16-00.47.07-1-434985	62	2	2	0	0	0	476	1	1	0	0	NA	NA	NA	27	29	171	169	502	117	114	245	0	0	7	0	0	0.014
.	19.01.16-00.47.08-1-434986	146	15	15	5	0	5	500	14	14	0	0	NA	NA	NA	41	48	172	173	516	119	120	261	13	20	8	0.076	0.116	0.016
.	19.01.16-00.47.16-1-434992	179	7	7	1	0	1	512	6	6	0	0	NA	NA	NA	50	64	179	178	520	126	125	261	12	0	8	0.067	0	0.015
.	19.01.16-00.47.17-1-434994	88	4	4	1	0	1	470	3	3	0	0	NA	NA	NA	24	16	167	165	497	112	112	246	13	0	3	0.078	0	0.006
.	19.01.16-00.47.20-1-434999	95	11	11	2	0	2	492	10	10	0	0	NA	NA	NA	38	40	167	174	512	115	119	258	12	0	20	0.072	0	0.039
.	19.01.16-00.47.21-1-435001	30	1	1	0	0	0	0	0	0	0	0	NA	NA	NA	4	12	165	165	495	0	0	0	0	0	0	0	0	0
.	19.01.16-00.47.24-1-435005	145	10	10	1	0	1	496	9	9	0	0	NA	NA	NA	55	49	176	171	515	122	118	256	14	3	6	0.08	0.018	0.012
.	19.01.16-00.47.24-1-435006	156	9	9	4	0	4	508	8	8	0	0	NA	NA	NA	44	58	174	174	523	121	120	267	14	13	5	0.08	0.075	0.01
.	19.01.16-00.47.30-1-435027	211	23	23	6	0	3	514	21	21	0	0	NA	NA	NA	75	70	180	179	524	125	123	266	9	17	29	0.05	0.095	0.055
.	19.01.16-00.47.32-1-435030	126	8	8	1	0	1	485	6	6	0	0	NA	NA	NA	28	30	167	166	510	114	115	256	10	0	9	0.06	0	0.018
.	19.01.16-00.47.33-1-435031	114	9	9	5	0	4	493	8	8	0	0	NA	NA	NA	35	40	176	169	508	123	115	255	0	3	13	0	0.018	0.026
.	19.01.16-00.47.35-1-435032	153	12	12	3	0	3	509	11	11	0	0	NA	NA	NA	46	62	179	170	526	123	116	270	6	0	28	0.034	0	0.053
.	19.01.16-00.47.39-1-435033	62	2	2	2	0	2	196	1	1	0	0	NA	NA	NA	16	23	167	165	504	48	42	106	0	0	6	0	0	0.012
.	19.01.16-00.47.45-1-435034	61	2	2	0	0	0	475	1	1	0	0	NA	NA	NA	20	22	166	168	501	115	116	244	2	0	2	0.012	0	0.004
.	19.01.16-00.47.47-1-435035	207	28	28	3	0	3	511	25	25	0	0	NA	NA	NA	53	66	174	171	534	118	119	274	9	19	54	0.052	0.111	0.101
.	19.01.16-00.47.51-1-435036	229	22	22	3	0	2	508	20	20	0	0	NA	NA	NA	67	53	176	174	516	122	123	263	18	23	27	0.102	0.132	0.052
.	19.01.16-00.47.54-1-435037	58	2	2	0	0	0	0	1	1	0	0	NA	NA	NA	9	20	167	168	498	0	0	0	2	0	1	0.012	0	0.002
.	19.01.16-00.47.54-1-435038	33	1	1	0	0	0	0	0	0	0	0	NA	NA	NA	7	8	166	164	491	0	0	0	0	0	0	0	0	0
.	19.01.16-00.47.56-1-435039	57	2	2	0	0	0	99	1	1	0	0	NA	NA	NA	17	9	165	165	492	18	25	56	0	0	1	0	0	0.002
.	19.01.16-00.47.56-1-435040	88	4	4	0	0	0	481	2	2	0	0	NA	NA	NA	34	29	167	172	503	113	118	250	1	1	8	0.006	0.006	0.016
.	19.01.16-00.47.56-1-435041	123	11	11	4	0	4	484	10	10	0	0	NA	NA	NA	48	36	165	176	508	113	119	252	0	6	25	0	0.034	0.049
.	19.01.16-00.47.58-1-435042	89	7	7	1	0	1	483	6	6	0	0	NA	NA	NA	35	29	170	170	502	119	118	246	0	0	9	0	0	0.018
.	19.01.16-00.47.58-1-435043	92	3	3	1	0	1	476	2	2	0	0	NA	NA	NA	26	21	167	166	501	116	115	245	3	4	0	0.018	0.024	0
.	19.01.16-00.48.00-1-435051	34	1	1	0	0	0	0	0	0	0	0	NA	NA	NA	6	10	165	165	493	0	0	0	1	0	0	0.006	0	0
.	19.01.16-00.48.02-1-435052	96	14	14	1	0	1	478	11	11	0	0	NA	NA	NA	38	27	170	165	505	117	113	248	0	12	5	0	0.073	0.01
.	19.01.16-00.48.08-1-435053	147	26	26	5	0	4	487	24	24	0	0	NA	NA	NA	50	41	166	170	518	112	114	261	13	27	27	0.078	0.159	0.052
.	19.01.16-00.48.10-1-435054	321	62	62	18	0	16	551	55	55	0	0	NA	NA	NA	92	101	185	182	547	132	130	289	28	58	80	0.151	0.319	0.146
.	19.01.16-00.48.16-1-435060	126	19	19	2	0	2	490	17	17	0	0	NA	NA	NA	50	36	167	172	510	114	120	256	6	11	24	0.036	0.064	0.047
.	19.01.16-00.48.18-1-435062	35	1	1	0	0	0	0	0	0	0	0	NA	NA	NA	9	5	164	163	491	0	0	0	0	0	3	0	0	0.006
.	19.01.16-00.48.21-1-435067	33	1	1	0	0	0	0	0	0	0	0	NA	NA	NA	12	13	165	166	495	0	0	0	0	0	0	0	0	0
.	19.01.16-00.48.22-1-435072	86	3	3	2	0	2	491	2	2	0	0	NA	NA	NA	30	35	169	175	504	119	122	250	0	0	12	0	0	0.024
.	19.01.16-00.48.23-1-435092	90	4	4	2	0	1	483	3	3	0	0	NA	NA	NA	29	26	169	169	501	118	118	247	0	0	16	0	0	0.032
.	19.01.16-00.48.24-1-435124	59	3	3	0	0	0	50	1	1	0	0	NA	NA	NA	23	16	168	164	497	11	12	27	0	5	2	0	0.03	0.004
.	19.01.16-00.48.27-1-435155	256	31	31	8	0	7	516	30	30	0	0	NA	NA	NA	71	71	177	174	533	126	121	269	24	27	53	0.136	0.155	0.099
.	19.01.16-00.48.30-1-435219	212	40	40	6	0	4	506	34	34	0	0	NA	NA	NA	64	58	172	182	517	119	127	260	25	33	67	0.145	0.181	0.13
.	19.01.16-00.48.31-1-435221	60	2	2	0	0	0	475	1	1	0	0	NA	NA	NA	18	22	166	167	502	112	113	250	2	3	0	0.012	0.018	0
.	19.01.16-00.48.34-1-435224	180	19	19	5	0	4	504	17	17	0	0	NA	NA	NA	52	58	173	179	519	117	123	264	23	3	33	0.133	0.017	0.064
.	19.01.16-00.48.40-1-435225	87	5	5	2	0	1	472	3	3	0	0	NA	NA	NA	30	25	170	167	501	116	112	244	4	0	10	0.024	0	0.02
.	19.01.16-00.48.53-1-435226	62	5	5	1	0	1	478	4	4	0	0	NA	NA	NA	19	24	170	168	499	117	114	247	7	0	6	0.041	0	0.012
.	19.01.16-00.48.54-1-435227	117	7	7	1	0	1	498	5	5	0	0	NA	NA	NA	39	41	171	172	511	120	120	258	2	5	16	0.012	0.029	0.031
.	19.01.16-00.49.06-1-435228	332	48	48	16	0	14	542	43	43	0	0	NA	NA	NA	101	94	178	184	545	125	128	289	23	17	96	0.129	0.092	0.176
.	19.01.16-00.49.06-1-435229	203	17	17	5	0	3	513	16	16	0	0	NA	NA	NA	60	64	177	177	523	122	123	268	9	8	31	0.051	0.045	0.059
.	19.01.16-00.49.08-1-435230	88	3	3	1	0	1	482	2	2	0	0	NA	NA	NA	36	30	169	169	505	119	114	249	5	2	2	0.03	0.012	0.004
.	19.01.16-00.49.11-1-435231	209	26	26	8	0	5	506	25	25	0	0	NA	NA	NA	54	56	178	172	519	125	117	264	20	54	29	0.112	0.314	0.056
.	19.01.16-00.49.18-1-435238	243	25	25	5	0	4	531	24	24	0	0	NA	NA	NA	72	81	176	185	533	121	129	281	9	30	42	0.051	0.162	0.079
.	19.01.16-00.49.19-1-435241	153	6	6	0	0	0	495	3	3	0	0	NA	NA	NA	48	44	167	173	517	114	120	261	0	3	9	0	0.017	0.017
.	19.01.16-00.49.27-1-435246	35	1	1	0	0	0	0	0	0	0	0	NA	NA	NA	8	12	165	166	494	0	0	0	0	0	0	0	0	0
.	19.01.16-00.49.31-1-435269	88	3	3	1	0	1	483	2	2	0	0	NA	NA	NA	21	32	168	170	507	115	119	249	0	0	5	0	0	0.01
.	19.01.16-00.49.33-1-435270	287	32	32	7	0	5	543	29	29	0	0	NA	NA	NA	78	91	184	175	545	133	122	288	7	20	79	0.038	0.114	0.145
.	19.01.16-00.49.33-1-435271	148	10	10	3	0	1	501	9	9	0	0	NA	NA	NA	50	53	175	176	515	122	123	256	6	0	35	0.034	0	0.068
.	19.01.16-00.49.43-1-435272	94	6	6	2	0	1	488	5	5	0	0	NA	NA	NA	33	40	171	176	506	117	123	248	7	6	6	0.041	0.034	0.012
.	19.01.16-00.49.46-1-435273	83	4	4	0	0	0	478	3	3	0	0	NA	NA	NA	35	29	168	172	502	115	120	243	0	1	7	0	0.006	0.014
.	19.01.16-00.49.48-1-435274	114	5	5	2	0	1	490	4	4	0	0	NA	NA	NA	38	33	172	169	505	119	117	254	0	0	20	0	0	0.04
.	19.01.16-00.49.49-1-435275	142	13	13	3	0	2	497	11	11	0	0	NA	NA	NA	44	44	173	171	513	121	119	257	2	3	23	0.012	0.018	0.045
.	19.01.16-00.49.55-1-435278	266	24	24	6	0	6	527	22	22	0	0	NA	NA	NA	64	81	182	178	534	129	126	272	3	19	56	0.016	0.107	0.105
.	19.01.16-00.49.57-1-435279	61	2	2	1	0	1	199	1	1	0	0	NA	NA	NA	9	11	165	167	492	48	46	105	0	1	2	0	0.006	0.004
.	19.01.16-00.50.00-1-435287	91	6	6	4	0	2	488	5	5	0	0	NA	NA	NA	37	40	173	171	509	120	117	251	1	0	21	0.006	0	0.041
.	19.01.16-00.50.02-1-435292	33	1	1	0	0	0	0	0	0	0	0	NA	NA	NA	6	11	164	165	495	0	0	0	0	0	2	0	0	0.004
.	19.01.16-00.50.06-1-435293	147	10	10	2	0	2	494	9	9	0	0	NA	NA	NA	41	45	172	175	511	120	123	251	6	10	11	0.035	0.057	0.022
.	19.01.16-00.50.07-1-435294	35	1	1	0	0	0	0	0	0	0	0	NA	NA	NA	11	10	166	163	494	0	0	0	0	0	5	0	0	0.01
.	19.01.16-00.50.07-1-435295	60	2	2	0	0	0	350	1	1	0	0	NA	NA	NA	18	18	168	167	496	87	82	181	2	0	0	0.012	0	0
.	19.01.16-00.50.10-1-435296	91	8	8	1	0	0	491	6	6	0	0	NA	NA	NA	23	32	171	169	505	120	118	253	5	0	7	0.029	0	0.014
.	19.01.16-00.50.15-1-435300	150	13	13	2	0	2	493	11	11	0	0	NA	NA	NA	38	38	169	167	515	116	116	261	13	1	33	0.077	0.006	0.064
.	19.01.16-00.50.16-1-435303	117	4	4	2	0	2	496	3	3	0	0	NA	NA	NA	33	41	169	167	518	118	115	263	3	0	8	0.018	0	0.015
.	19.01.16-00.50.19-1-435307	147	16	16	6	0	5	492	14	14	0	0	NA	NA	NA	49	38	169	173	509	115	119	258	13	12	25	0.077	0.069	0.049
.	19.01.16-00.50.24-1-435312	461	79	79	19	0	15	587	75	75	0	0	NA	NA	NA	116	141	199	193	562	148	138	301	62	55	124	0.312	0.285	0.221
.	19.01.16-00.50.26-1-435313	32	1	1	1	0	1	0	0	0	0	0	NA	NA	NA	11	3	163	163	490	0	0	0	0	0	2	0	0	0.004
.	19.01.16-00.50.27-1-435314	31	1	1	1	0	1	0	0	0	0	0	NA	NA	NA	4	4	163	164	490	0	0	0	0	0	0	0	0	0
.	19.01.16-00.50.27-1-435315	88	5	5	1	0	1	481	3	3	0	0	NA	NA	NA	34	26	169	164	506	118	114	249	0	5	7	0	0.03	0.014
.	19.01.16-00.50.29-1-435336	210	14	14	3	0	2	509	13	13	0	0	NA	NA	NA	65	59	173	175	524	119	123	267	4	14	25	0.023	0.08	0.048
.	19.01.16-00.50.29-1-435337	59	3	3	0	0	0	483	2	2	0	0	NA	NA	NA	24	28	167	175	499	113	123	247	6	0	9	0.036	0	0.018
.	19.01.16-00.50.32-1-435340	121	5	5	2	0	2	492	4	4	0	0	NA	NA	NA	39	38	176	168	507	123	116	253	2	3	7	0.011	0.018	0.014
.	19.01.16-00.50.33-1-435341	355	74	74	22	0	16	536	68	68	0	0	NA	NA	NA	97	93	181	181	544	124	128	284	38	15	145	0.21	0.083	0.267
.	19.01.16-00.50.47-1-435342	61	3	3	0	0	0	481	2	2	0	0	NA	NA	NA	22	30	171	165	507	119	114	248	0	5	7	0	0.03	0.014
.	19.01.16-00.50.50-1-435343	66	4	4	1	0	1	480	2	2	0	0	NA	NA	NA	27	33	167	171	508	115	116	249	4	5	7	0.024	0.029	0.014
.	19.01.16-00.50.50-1-435344	177	19	19	4	0	4	512	17	17	0	0	NA	NA	NA	51	66	175	178	526	123	122	267	12	15	25	0.069	0.084	0.048
.	19.01.16-00.50.56-1-435345	146	7	7	2	0	1	500	6	6	0	0	NA	NA	NA	52	51	176	169	519	122	115	263	5	3	15	0.028	0.018	0.029
.	19.01.16-00.50.59-1-435346	30	1	1	0	0	0	0	0	0	0	0	NA	NA	NA	10	5	163	166	489	0	0	0	0	0	0	0	0	0
.	19.01.16-00.51.03-1-435347	254	41	41	12	0	7	527	38	38	0	0	NA	NA	NA	86	78	181	180	530	125	124	278	29	24	52	0.16	0.133	0.098
.	19.01.16-00.51.07-1-435350	87	5	5	0	0	0	493	3	3	0	0	NA	NA	NA	33	46	171	171	517	120	114	259	3	0	6	0.018	0	0.012
.	19.01.16-00.51.08-1-435351	93	3	3	2	0	2	485	2	2	0	0	NA	NA	NA	32	35	169	166	513	114	114	257	3	5	0	0.018	0.03	0
.	19.01.16-00.51.09-1-435352	453	29	29	7	0	7	575	27	27	0	0	NA	NA	NA	127	133	186	191	569	134	134	307	7	14	43	0.038	0.073	0.076
.	19.01.16-00.51.22-1-435364	66	3	3	0	0	0	474	2	2	0	0	NA	NA	NA	23	20	167	166	500	115	112	247	0	3	1	0	0.018	0.002
.	19.01.16-00.51.22-1-435365	148	10	10	1	0	0	486	9	9	0	0	NA	NA	NA	60	36	174	176	499	120	118	248	0	5	21	0	0.028	0.042
.	19.01.16-00.51.26-1-435367	148	13	13	3	0	3	497	11	11	0	0	NA	NA	NA	41	42	170	168	517	121	117	259	12	17	17	0.071	0.101	0.033
.	19.01.16-00.51.27-1-435368	65	3	3	1	0	1	450	1	1	0	0	NA	NA	NA	19	9	167	165	490	110	109	231	0	1	3	0	0.006	0.006
.	19.01.16-00.51.34-1-435391	154	6	6	2	0	2	504	5	5	0	0	NA	NA	NA	49	51	173	174	517	123	121	260	3	4	13	0.017	0.023	0.025
.	19.01.16-00.51.39-1-435392	62	3	3	1	0	1	98	2	2	0	0	NA	NA	NA	19	11	164	165	495	23	23	52	0	0	3	0	0	0.006
.	19.01.16-00.51.42-1-435393	159	11	11	2	0	1	501	10	10	0	0	NA	NA	NA	52	59	179	172	521	122	118	261	6	1	13	0.034	0.006	0.025
.	19.01.16-00.51.48-1-435394	137	9	9	2	0	2	495	8	8	0	0	NA	NA	NA	37	37	173	170	507	120	119	256	3	5	15	0.017	0.029	0.03
.	19.01.16-00.51.49-1-435395	63	2	2	0	0	0	467	1	1	0	0	NA	NA	NA	17	12	165	167	493	116	111	240	0	0	4	0	0	0.008
.	19.01.16-00.51.52-1-435396	156	7	7	1	0	1	492	5	5	0	0	NA	NA	NA	46	41	167	172	515	115	119	258	6	8	7	0.036	0.047	0.014
.	19.01.16-00.51.54-1-435397	36	1	1	0	0	0	0	0	0	0	0	NA	NA	NA	5	15	165	166	497	0	0	0	0	0	0	0	0	0
.	19.01.16-00.51.57-1-435398	127	8	8	1	0	1	496	7	7	0	0	NA	NA	NA	49	50	176	167	520	122	112	262	2	12	9	0.011	0.072	0.017
.	19.01.16-00.51.59-1-435399	34	1	1	0	0	0	0	0	0	0	0	NA	NA	NA	8	12	167	165	493	0	0	0	0	0	0	0	0	0
.	19.01.16-00.52.02-1-435407	36	1	1	1	0	1	0	0	0	0	0	NA	NA	NA	14	14	165	166	496	0	0	0	0	0	0	0	0	0
.	19.01.16-00.52.04-1-435408	60	2	2	1	0	1	201	1	1	0	0	NA	NA	NA	15	23	164	170	502	44	56	101	0	2	5	0	0.012	0.01
.	19.01.16-00.52.04-1-435409	270	40	40	10	0	8	528	34	34	0	0	NA	NA	NA	76	73	176	171	539	124	119	285	37	18	64	0.21	0.105	0.119
.	19.01.16-00.52.04-1-435410	155	8	8	4	0	2	500	7	7	0	0	NA	NA	NA	47	53	176	169	521	121	118	261	8	10	11	0.045	0.059	0.021
.	19.01.16-00.52.07-1-435411	120	6	6	1	0	1	473	5	5	0	0	NA	NA	NA	34	30	166	169	508	110	114	249	7	0	7	0.042	0	0.014
.	19.01.16-00.52.07-1-435412	120	5	5	1	0	1	486	4	4	0	0	NA	NA	NA	47	37	170	171	509	118	117	251	0	4	1	0	0.023	0.002
.	19.01.16-00.52.09-1-435413	142	14	14	6	0	5	496	13	13	0	0	NA	NA	NA	35	35	172	167	509	123	114	259	14	11	22	0.081	0.066	0.043
.	19.01.16-00.52.12-1-435415	175	20	20	2	0	2	508	17	17	0	0	NA	NA	NA	63	59	179	169	524	124	117	267	21	5	25	0.117	0.03	0.048
.	19.01.16-00.52.13-1-435416	148	10	10	3	0	2	506	8	8	0	0	NA	NA	NA	56	50	177	174	512	125	121	260	20	8	7	0.113	0.046	0.014
.	19.01.16-00.52.20-1-435427	120	12	12	5	0	4	487	10	10	0	0	NA	NA	NA	27	31	169	171	504	116	119	252	3	9	7	0.018	0.053	0.014
.	19.01.16-00.52.23-1-435435	214	14	14	4	0	3	525	13	13	0	0	NA	NA	NA	65	75	177	178	533	125	123	277	0	7	38	0	0.039	0.071
.	19.01.16-00.52.25-1-435436	33	1	1	0	0	0	0	0	0	0	0	NA	NA	NA	12	9	164	165	493	0	0	0	0	0	0	0	0	0
.	19.01.16-00.52.28-1-435437	323	33	33	7	0	7	534	29	29	0	0	NA	NA	NA	86	85	177	181	540	126	128	280	10	20	64	0.056	0.11	0.119
.	19.01.16-00.52.30-1-435459	59	2	2	2	0	2	98	1	1	0	0	NA	NA	NA	17	18	169	164	498	28	15	55	2	0	0	0.012	0	0
.	19.01.16-00.52.37-1-435461	121	9	9	2	0	1	494	7	7	0	0	NA	NA	NA	39	40	171	171	511	118	120	256	17	3	15	0.099	0.018	0.029
.	19.01.16-00.52.41-1-435462	57	2	2	0	0	0	0	1	1	0	0	NA	NA	NA	12	21	166	164	504	0	0	0	1	0	0	0.006	0	0
.	19.01.16-00.52.42-1-435463	58	3	3	1	0	1	480	2	2	0	0	NA	NA	NA	23	30	166	173	504	113	120	247	0	0	5	0	0	0.01
.	19.01.16-00.52.44-1-435464	33	1	1	1	0	1	0	0	0	0	0	NA	NA	NA	9	15	166	167	495	0	0	0	0	0	1	0	0	0.002
.	19.01.16-00.52.45-1-435465	119	12	12	3	0	2	496	10	10	0	0	NA	NA	NA	37	39	171	171	510	119	119	258	14	7	19	0.082	0.041	0.037
.	19.01.16-00.52.46-1-435466	99	11	11	1	0	1	487	9	9	0	0	NA	NA	NA	37	46	171	173	515	117	116	254	0	5	18	0	0.029	0.035
.	19.01.16-00.52.48-1-435467	216	26	26	8	0	6	506	22	22	0	0	NA	NA	NA	65	56	179	175	515	124	122	260	22	9	35	0.123	0.051	0.068
.	19.01.16-00.52.49-1-435468	61	3	3	1	0	1	476	2	2	0	0	NA	NA	NA	25	27	167	171	502	113	118	245	0	2	2	0	0.012	0.004
.	19.01.16-00.52.55-1-435469	331	56	56	14	0	12	553	50	50	0	0	NA	NA	NA	106	107	186	190	544	129	137	287	35	39	119	0.188	0.205	0.219
.	19.01.16-00.52.56-1-435470	90	3	3	0	0	0	491	2	2	0	0	NA	NA	NA	33	40	166	174	513	114	121	256	6	0	5	0.036	0	0.01
.	19.01.16-00.52.57-1-435471	66	2	2	1	0	1	471	1	1	0	0	NA	NA	NA	26	20	165	171	497	113	117	241	2	3	0	0.012	0.018	0
.	19.01.16-00.53.04-1-435472	213	12	12	2	0	2	506	10	10	0	0	NA	NA	NA	51	53	177	177	512	122	125	259	5	2	15	0.028	0.011	0.029
.	19.01.16-00.53.06-1-435473	237	25	25	8	0	5	513	22	22	0	0	NA	NA	NA	67	62	181	177	517	128	124	261	27	21	50	0.149	0.119	0.097
.	19.01.16-00.53.07-1-435474	182	20	20	6	0	5	498	16	16	0	0	NA	NA	NA	46	46	169	178	512	117	121	260	2	28	40	0.012	0.157	0.078
.	19.01.16-00.53.10-1-435475	35	1	1	0	0	0	0	0	0	0	0	NA	NA	NA	5	17	164	165	501	0	0	0	1	0	0	0.006	0	0
.	19.01.16-00.53.13-1-435478	87	3	3	0	0	0	471	2	2	0	0	NA	NA	NA	27	23	166	170	500	113	113	245	2	0	0	0.012	0	0
.	19.01.16-00.53.13-1-435479	118	6	6	2	0	1	490	5	5	0	0	NA	NA	NA	32	35	167	170	511	116	119	255	4	2	3	0.024	0.012	0.006
.	19.01.16-00.53.15-1-435482	108	5	5	1	0	1	477	4	4	0	0	NA	NA	NA	24	24	171	166	500	119	112	246	0	1	5	0	0.006	0.01
.	19.01.16-00.53.20-1-435487	121	10	10	1	0	1	481	9	9	0	0	NA	NA	NA	45	31	169	168	507	111	119	251	17	5	1	0.101	0.03	0.002
.	19.01.16-00.53.27-1-435492	159	12	12	5	0	3	505	10	10	0	0	NA	NA	NA	58	59	172	177	523	120	124	261	10	5	20	0.058	0.028	0.038
.	19.01.16-00.53.27-1-435493	94	4	4	2	0	2	471	3	3	0	0	NA	NA	NA	21	19	167	167	498	112	115	244	5	0	5	0.03	0	0.01
.	19.01.16-00.53.29-1-435514	69	4	4	2	0	2	474	3	3	0	0	NA	NA	NA	21	21	166	166	502	116	115	243	0	2	6	0	0.012	0.012
.	19.01.16-00.53.29-1-435515	187	36	36	10	0	6	490	31	31	0	0	NA	NA	NA	57	42	169	170	516	114	114	262	34	26	73	0.201	0.153	0.141
.	19.01.16-00.53.40-1-435521	122	7	7	0	0	0	493	5	5	0	0	NA	NA	NA	42	42	172	173	510	117	119	257	5	0	8	0.029	0	0.016
.	19.01.16-00.53.41-1-435520	62	4	4	1	0	1	481	3	3	0	0	NA	NA	NA	19	30	169	172	502	118	117	246	2	8	4	0.012	0.047	0.008
.	19.01.16-00.53.43-1-435522	147	16	16	4	0	4	513	15	15	0	0	NA	NA	NA	41	62	175	169	531	120	119	274	6	23	21	0.034	0.136	0.04
.	19.01.16-00.53.50-1-435523	95	5	5	2	0	1	487	4	4	0	0	NA	NA	NA	29	38	171	169	511	116	116	255	0	9	4	0	0.053	0.008
.	19.01.16-00.53.50-1-435524	32	1	1	0	0	0	0	0	0	0	0	NA	NA	NA	9	8	164	164	493	0	0	0	1	0	0	0.006	0	0
.	19.01.16-00.53.53-1-435525	322	44	44	8	0	5	553	42	42	0	0	NA	NA	NA	97	106	187	185	547	135	131	287	15	10	99	0.08	0.054	0.181
.	19.01.16-00.54.00-1-435526	288	45	45	6	0	4	525	41	41	0	0	NA	NA	NA	69	79	182	179	531	128	125	272	30	11	80	0.165	0.061	0.151
.	19.01.16-00.54.00-1-435527	88	3	3	0	0	0	469	2	2	0	0	NA	NA	NA	31	18	166	165	500	112	114	243	0	2	2	0	0.012	0.004
.	19.01.16-00.54.03-1-435535	206	26	26	9	0	8	515	25	25	0	0	NA	NA	NA	60	69	175	182	525	121	125	269	22	6	52	0.126	0.033	0.099
.	19.01.16-00.54.13-1-435538	31	1	1	0	0	0	0	0	0	0	0	NA	NA	NA	11	13	165	165	496	0	0	0	0	0	0	0	0	0
.	19.01.16-00.54.15-1-435541	31	1	1	0	0	0	0	0	0	0	0	NA	NA	NA	10	14	165	167	495	0	0	0	0	0	4	0	0	0.008
.	19.01.16-00.54.15-1-435542	147	10	10	2	0	2	488	9	9	0	0	NA	NA	NA	40	46	175	168	516	121	114	253	2	4	20	0.011	0.024	0.039
.	19.01.16-00.54.15-1-435543	63	4	4	1	0	1	480	2	2	0	0	NA	NA	NA	27	21	167	169	498	115	119	246	8	3	3	0.048	0.018	0.006
.	19.01.16-00.54.16-1-435544	95	6	6	3	0	2	479	4	4	0	0	NA	NA	NA	34	27	167	167	506	114	113	252	9	0	4	0.054	0	0.008
.	19.01.16-00.54.18-1-435548	30	1	1	0	0	0	0	0	0	0	0	NA	NA	NA	10	7	164	164	492	0	0	0	0	0	0	0	0	0
.	19.01.16-00.54.20-1-435551	96	15	15	2	0	2	481	12	12	0	0	NA	NA	NA	37	33	167	168	511	112	117	252	2	0	23	0.012	0	0.045
.	19.01.16-00.54.25-1-435555	241	22	22	5	0	3	514	15	15	0	0	NA	NA	NA	51	64	177	175	525	125	120	269	31	13	35	0.175	0.074	0.067
.	19.01.16-00.54.29-1-435576	356	41	41	8	0	6	549	40	40	0	0	NA	NA	NA	113	102	182	184	549	130	130	289	37	19	56	0.203	0.103	0.102
.	19.01.16-00.54.32-1-435579	151	10	10	3	0	3	487	7	7	0	0	NA	NA	NA	49	39	170	173	509	116	121	250	1	2	13	0.006	0.012	0.026
.	19.01.16-00.54.41-1-435580	62	4	4	1	0	1	475	3	3	0	0	NA	NA	NA	33	25	168	166	504	112	114	249	0	5	3	0	0.03	0.006
.	19.01.16-00.54.42-1-435581	67	2	2	1	0	1	476	1	1	0	0	NA	NA	NA	12	24	165	167	505	113	114	249	0	0	7	0	0	0.014
.	19.01.16-00.54.50-1-435584	120	12	12	5	0	4	494	11	11	0	0	NA	NA	NA	50	40	169	173	511	117	122	255	2	9	24	0.012	0.052	0.047
.	19.01.16-00.54.54-1-435585	219	13	13	2	0	2	502	12	12	0	0	NA	NA	NA	51	50	174	175	514	119	122	261	19	2	28	0.109	0.011	0.054
.	19.01.16-00.54.57-1-435586	86	6	6	1	0	1	485	5	5	0	0	NA	NA	NA	24	33	168	172	506	115	116	254	12	9	0	0.071	0.052	0
.	19.01.16-00.55.00-1-435587	93	4	4	0	0	0	484	2	2	0	0	NA	NA	NA	30	33	175	167	504	118	116	250	1	0	10	0.006	0	0.02
.	19.01.16-00.55.00-1-435588	33	1	1	0	0	0	0	0	0	0	0	NA	NA	NA	9	9	163	167	492	0	0	0	1	0	0	0.006	0	0
.	19.01.16-00.55.02-1-435589	117	6	6	1	0	1	494	5	5	0	0	NA	NA	NA	27	42	172	170	513	121	116	257	4	9	2	0.023	0.053	0.004
.	19.01.16-00.55.05-1-435590	144	9	9	2	0	2	492	8	8	0	0	NA	NA	NA	40	37	166	170	514	114	119	259	6	8	5	0.036	0.047	0.01
.	19.01.16-00.55.10-1-435591	142	9	9	4	0	4	495	7	7	0	0	NA	NA	NA	46	44	173	173	511	117	122	256	2	2	13	0.012	0.012	0.025
.	19.01.16-00.55.10-1-435592	368	36	36	16	0	16	538	34	34	0	0	NA	NA	NA	103	93	187	181	538	134	125	279	18	15	81	0.096	0.083	0.151
.	19.01.16-00.55.16-1-435599	85	3	3	0	0	0	477	2	2	0	0	NA	NA	NA	25	25	165	165	508	113	115	249	6	1	0	0.036	0.006	0
.	19.01.16-00.55.19-1-435601	33	1	1	0	0	0	0	0	0	0	0	NA	NA	NA	7	14	165	163	499	0	0	0	0	0	3	0	0	0.006
.	19.01.16-00.55.19-1-435603	330	36	36	5	0	2	560	29	29	0	0	NA	NA	NA	110	114	192	185	550	139	132	289	36	35	56	0.188	0.189	0.102
.	19.01.16-00.55.19-1-435604	145	14	14	8	0	8	496	12	12	0	0	NA	NA	NA	54	41	174	168	512	120	116	260	10	8	32	0.057	0.048	0.062
.	19.01.16-00.55.20-1-435606	118	8	8	2	0	1	490	7	7	0	0	NA	NA	NA	38	40	170	169	514	116	117	257	15	2	0	0.088	0.012	0
.	19.01.16-00.55.22-1-435609	292	45	45	11	0	10	528	42	42	0	0	NA	NA	NA	93	81	178	185	531	123	128	277	42	35	78	0.236	0.189	0.147
.	19.01.16-00.55.28-1-435611	119	46	46	11	0	9	492	44	44	0	0	NA	NA	NA	27	40	170	167	516	118	113	261	29	49	40	0.171	0.293	0.078
.	19.01.16-00.55.28-1-435613	298	56	56	18	0	17	534	49	49	0	0	NA	NA	NA	86	84	173	182	542	120	131	283	35	28	91	0.202	0.154	0.168
.	19.01.16-00.55.31-1-435635	143	7	7	2	0	2	499	4	4	0	0	NA	NA	NA	33	46	175	172	512	122	116	261	0	3	11	0	0.017	0.021
.	19.01.16-00.55.38-1-435636	533	67	67	19	0	16	596	62	62	0	0	NA	NA	NA	143	147	189	191	580	135	139	322	56	42	77	0.296	0.22	0.133
.	19.01.16-00.55.43-1-435637	63	2	2	1	0	1	476	1	1	0	0	NA	NA	NA	16	29	168	168	506	115	113	248	0	0	4	0	0	0.008
.	19.01.16-00.55.46-1-435638	33	1	1	0	0	0	0	0	0	0	0	NA	NA	NA	12	7	163	164	493	0	0	0	0	0	0	0	0	0
.	19.01.16-00.55.50-1-435639	234	20	20	6	0	4	519	16	16	0	0	NA	NA	NA	72	72	180	172	533	125	118	276	29	14	36	0.161	0.081	0.068
.	19.01.16-00.55.54-1-435640	174	14	14	4	0	3	500	13	13	0	0	NA	NA	NA	52	46	176	172	511	120	121	259	17	9	27	0.097	0.052	0.053
.	19.01.16-00.55.55-1-435641	34	1	1	0	0	0	0	0	0	0	0	NA	NA	NA	9	8	165	164	492	0	0	0	0	0	4	0	0	0.008
.	19.01.16-00.55.58-1-435642	89	4	4	0	0	0	481	3	3	0	0	NA	NA	NA	30	30	169	172	502	116	119	246	0	9	3	0	0.052	0.006
.	19.01.16-00.56.11-1-435652	150	13	13	3	0	3	500	11	11	0	0	NA	NA	NA	55	51	171	177	516	117	121	262	3	11	21	0.018	0.062	0.041
.	19.01.16-00.56.12-1-435654	123	6	6	3	0	3	486	5	5	0	0	NA	NA	NA	36	35	167	170	511	116	114	256	1	17	4	0.006	0.1	0.008
.	19.01.16-00.56.20-1-435663	261	53	53	15	0	10	533	49	49	0	0	NA	NA	NA	78	81	179	178	537	130	124	279	44	33	80	0.246	0.185	0.149
.	19.01.16-00.56.27-1-435673	90	5	5	1	0	1	472	3	3	0	0	NA	NA	NA	34	25	165	169	504	112	114	246	7	2	4	0.042	0.012	0.008
.	19.01.16-00.56.35-1-435696	32	1	1	0	0	0	0	0	0	0	0	NA	NA	NA	12	8	167	164	490	0	0	0	0	0	0	0	0	0
.	19.01.16-00.56.39-1-435697	59	2	2	0	0	0	474	1	1	0	0	NA	NA	NA	19	21	169	169	496	116	117	241	0	1	2	0	0.006	0.004
.	19.01.16-00.56.39-1-435698	85	6	6	1	0	1	481	5	5	0	0	NA	NA	NA	30	27	168	169	503	115	117	249	6	5	7	0.036	0.03	0.014
.	19.01.16-00.56.39-1-435699	115	7	7	4	0	4	492	6	6	0	0	NA	NA	NA	35	40	172	170	511	119	117	256	4	5	11	0.023	0.029	0.022
.	19.01.16-00.56.40-1-435700	121	7	7	1	0	1	491	6	6	0	0	NA	NA	NA	35	44	170	174	513	115	123	253	6	0	11	0.035	0	0.021
.	19.01.16-00.56.51-1-435701	352	35	35	13	0	11	557	32	32	0	0	NA	NA	NA	128	121	180	190	564	126	134	297	3	41	82	0.017	0.216	0.145
.	19.01.16-00.56.51-1-435702	271	34	34	9	0	8	542	33	33	0	0	NA	NA	NA	72	89	180	178	544	128	126	288	23	25	60	0.128	0.14	0.11
.	19.01.16-00.56.53-1-435703	35	1	1	0	0	0	0	0	0	0	0	NA	NA	NA	8	9	167	165	490	0	0	0	1	0	0	0.006	0	0
.	19.01.16-00.56.58-1-435704	32	1	1	0	0	0	0	0	0	0	0	NA	NA	NA	7	5	165	163	490	0	0	0	0	0	0	0	0	0
.	19.01.16-00.57.00-1-435705	35	1	1	0	0	0	0	0	0	0	0	NA	NA	NA	12	14	165	166	496	0	0	0	0	0	2	0	0	0.004
.	19.01.16-00.57.00-1-435706	265	26	26	8	0	7	522	23	23	0	0	NA	NA	NA	64	70	176	175	532	123	126	273	16	38	35	0.091	0.217	0.066
.	19.01.16-00.57.01-1-435707	148	16	16	2	0	2	492	12	12	0	0	NA	NA	NA	42	42	167	177	511	116	120	256	3	20	12	0.018	0.113	0.023
.	19.01.16-00.57.02-1-435708	267	34	34	11	0	9	522	32	32	0	0	NA	NA	NA	64	69	174	180	528	121	128	273	74	17	34	0.425	0.094	0.064
.	19.01.16-00.57.04-1-435709	171	26	26	7	0	6	504	22	22	0	0	NA	NA	NA	58	60	175	177	521	119	121	264	10	41	45	0.057	0.232	0.086
.	19.01.16-00.57.22-1-435723	235	19	19	9	0	8	517	14	14	0	0	NA	NA	NA	73	69	174	175	533	122	120	275	6	30	30	0.034	0.171	0.056
.	19.01.16-00.57.28-1-435729	88	4	4	0	0	0	476	3	3	0	0	NA	NA	NA	16	16	166	168	495	115	118	243	0	0	8	0	0	0.016
.	19.01.16-00.57.35-1-435748	224	18	18	5	0	4	517	17	17	0	0	NA	NA	NA	70	69	177	178	527	123	126	268	18	22	15	0.102	0.124	0.028
.	19.01.16-00.57.39-1-435749	113	10	10	2	0	2	484	9	9	0	0	NA	NA	NA	38	33	168	171	507	113	119	252	10	3	11	0.06	0.018	0.022
.	19.01.16-00.57.39-1-435750	210	15	15	3	0	2	517	14	14	0	0	NA	NA	NA	84	68	175	176	530	119	123	275	23	0	22	0.131	0	0.042
.	19.01.16-00.57.40-1-435751	202	29	29	10	0	7	516	28	28	0	0	NA	NA	NA	58	66	171	175	533	118	124	274	15	20	68	0.088	0.114	0.128
.	19.01.16-00.57.46-1-435752	86	3	3	0	0	0	479	2	2	0	0	NA	NA	NA	13	23	166	171	499	114	117	248	0	0	3	0	0	0.006
.	19.01.16-00.57.56-1-435753	62	2	2	1	0	1	299	1	1	0	0	NA	NA	NA	21	15	170	165	493	76	76	147	0	0	2	0	0	0.004
.	19.01.16-00.58.00-1-435754	31	1	1	1	0	1	0	0	0	0	0	NA	NA	NA	10	7	166	164	490	0	0	0	0	0	0	0	0	0
.	19.01.16-00.58.00-1-435755	188	14	14	2	0	2	508	12	12	0	0	NA	NA	NA	52	58	172	177	522	120	122	266	4	0	35	0.023	0	0.067
.	19.01.16-00.58.03-1-435756	289	29	29	10	0	9	533	27	27	0	0	NA	NA	NA	98	86	192	178	529	135	124	274	28	23	46	0.146	0.129	0.087
.	19.01.16-00.58.04-1-435764	265	71	71	19	0	16	536	65	65	0	0	NA	NA	NA	66	86	182	180	537	130	125	281	58	39	80	0.319	0.217	0.149
.	19.01.16-00.58.09-1-435765	185	28	28	6	0	6	509	26	26	0	0	NA	NA	NA	56	64	175	175	527	120	122	267	12	17	49	0.069	0.097	0.093
.	19.01.16-00.58.09-1-435766	91	12	12	2	0	2	479	8	8	0	0	NA	NA	NA	25	25	168	166	504	117	114	248	1	4	18	0.006	0.024	0.036
.	19.01.16-00.58.09-1-435767	35	1	1	0	0	0	0	0	0	0	0	NA	NA	NA	10	9	163	164	495	0	0	0	0	0	0	0	0	0
.	19.01.16-00.58.13-1-435771	37	1	1	0	0	0	0	0	0	0	0	NA	NA	NA	7	7	165	164	491	0	0	0	0	0	0	0	0	0
.	19.01.16-00.58.23-1-435785	60	2	2	0	0	0	97	1	1	0	0	NA	NA	NA	20	8	165	163	493	19	20	58	1	0	0	0.006	0	0
.	19.01.16-00.58.24-1-435786	89	5	5	3	0	3	495	3	3	0	0	NA	NA	NA	35	43	171	175	510	118	122	255	0	6	7	0	0.034	0.014
.	19.01.16-00.58.31-1-435808	156	10	10	4	0	2	497	9	9	0	0	NA	NA	NA	39	43	173	173	510	118	123	256	0	8	27	0	0.046	0.053
.	19.01.16-00.58.31-1-435809	31	1	1	1	0	1	0	0	0	0	0	NA	NA	NA	9	10	166	164	493	0	0	0	0	0	1	0	0	0.002
.	19.01.16-00.58.33-1-435811	33	1	1	0	0	0	0	0	0	0	0	NA	NA	NA	11	9	167	164	491	0	0	0	0	0	1	0	0	0.002
.	19.01.16-00.58.33-1-435812	378	20	20	8	0	5	563	19	19	0	0	NA	NA	NA	101	120	194	188	551	138	132	293	27	12	51	0.139	0.064	0.093
.	19.01.16-00.58.35-1-435815	31	1	1	0	0	0	0	0	0	0	0	NA	NA	NA	8	7	167	165	488	0	0	0	0	0	0	0	0	0
.	19.01.16-00.58.38-1-435816	30	1	1	0	0	0	0	0	0	0	0	NA	NA	NA	8	7	164	166	490	0	0	0	0	0	4	0	0	0.008
.	19.01.16-00.58.42-1-435817	117	5	5	1	0	1	490	4	4	0	0	NA	NA	NA	52	38	171	174	506	117	120	253	0	4	13	0	0.023	0.026
.	19.01.16-00.58.43-1-435818	180	13	13	3	0	3	505	10	10	0	0	NA	NA	NA	54	57	175	177	518	122	123	260	9	0	34	0.051	0	0.066
.	19.01.16-00.58.44-1-435819	32	1	1	0	0	0	0	0	0	0	0	NA	NA	NA	13	4	164	163	490	0	0	0	0	0	0	0	0	0
.	19.01.16-00.58.46-1-435820	35	1	1	0	0	0	0	0	0	0	0	NA	NA	NA	4	11	165	165	494	0	0	0	0	0	0	0	0	0
.	19.01.16-00.58.50-1-435821	145	16	16	3	0	3	493	14	14	0	0	NA	NA	NA	49	46	173	174	512	120	121	252	22	5	11	0.127	0.029	0.021
.	19.01.16-00.58.52-1-435822	119	11	11	3	0	3	473	10	10	0	0	NA	NA	NA	34	29	168	168	506	113	112	248	5	2	16	0.03	0.012	0.032
.	19.01.16-00.58.55-1-435823	123	6	6	1	0	0	480	5	5	0	0	NA	NA	NA	44	34	174	167	506	117	111	252	0	1	10	0	0.006	0.02
.	19.01.16-00.58.55-1-435824	124	9	9	3	0	3	491	7	7	0	0	NA	NA	NA	41	38	168	173	510	112	120	259	6	7	12	0.036	0.04	0.024
.	19.01.16-00.59.05-1-435825	118	7	7	0	0	0	489	6	6	0	0	NA	NA	NA	50	36	173	166	510	117	115	257	14	7	7	0.081	0.042	0.014
.	19.01.16-00.59.11-1-435826	298	20	20	4	0	3	554	18	18	0	0	NA	NA	NA	76	102	182	185	548	128	134	292	18	3	31	0.099	0.016	0.057
.	19.01.16-00.59.11-1-435827	37	1	1	0	0	0	0	0	0	0	0	NA	NA	NA	9	16	166	168	495	0	0	0	0	0	1	0	0	0.002
.	19.01.16-00.59.12-1-435829	204	31	31	8	0	8	508	29	29	0	0	NA	NA	NA	53	52	176	172	517	123	121	264	27	26	28	0.153	0.151	0.054
.	19.01.16-00.59.14-1-435832	62	2	2	0	0	0	471	1	1	0	0	NA	NA	NA	23	15	166	166	496	114	113	244	0	3	5	0	0.018	0.01
.	19.01.16-00.59.15-1-435834	121	7	7	1	0	0	495	5	5	0	0	NA	NA	NA	36	44	170	172	515	118	117	260	0	5	7	0	0.029	0.014
.	19.01.16-00.59.19-1-435839	90	3	3	1	0	1	483	2	2	0	0	NA	NA	NA	19	29	171	170	501	116	118	249	4	0	2	0.023	0	0.004
.	19.01.16-00.59.23-1-435844	121	16	16	3	0	2	488	15	15	0	0	NA	NA	NA	38	37	168	169	513	116	116	256	10	11	13	0.06	0.065	0.025
.	19.01.16-00.59.26-1-435845	119	7	7	1	0	1	481	6	6	0	0	NA	NA	NA	42	32	170	169	506	115	117	249	0	7	5	0	0.041	0.01
.	19.01.16-00.59.29-1-435851	93	3	3	1	0	1	486	2	2	0	0	NA	NA	NA	41	29	172	167	503	120	113	253	1	1	1	0.006	0.006	0.002
.	19.01.16-00.59.29-1-435867	390	68	68	23	0	18	558	61	61	0	0	NA	NA	NA	100	108	188	181	552	132	129	297	47	45	96	0.25	0.249	0.174
.	19.01.16-00.59.34-1-435870	146	15	15	3	0	1	501	13	13	0	0	NA	NA	NA	38	48	170	173	518	118	120	263	5	10	18	0.029	0.058	0.035
.	19.01.16-00.59.37-1-435871	64	2	2	1	0	1	476	1	1	0	0	NA	NA	NA	22	20	169	168	496	115	115	246	10	0	0	0.059	0	0
.	19.01.16-00.59.41-1-435872	152	7	7	1	0	1	496	6	6	0	0	NA	NA	NA	37	38	172	171	508	120	119	257	2	5	7	0.012	0.029	0.014
.	19.01.16-00.59.47-1-435873	66	3	3	0	0	0	346	1	1	0	0	NA	NA	NA	28	21	169	165	500	83	80	183	0	0	6	0	0	0.012
.	19.01.16-00.59.49-1-435876	93	6	6	2	0	1	480	5	5	0	0	NA	NA	NA	30	29	165	171	506	113	116	251	3	0	14	0.018	0	0.028
.	19.01.16-00.59.50-1-435877	202	10	10	2	0	2	513	8	8	0	0	NA	NA	NA	60	57	168	172	530	115	122	276	4	8	16	0.024	0.047	0.03
.	19.01.16-00.59.53-1-435878	66	2	2	0	0	0	476	1	1	0	0	NA	NA	NA	17	23	168	169	499	115	117	244	0	0	4	0	0	0.008
.	19.01.16-00.59.57-1-435879	114	11	11	4	0	4	485	9	9	0	0	NA	NA	NA	45	33	167	173	506	115	120	250	4	5	14	0.024	0.029	0.028
.	19.01.16-00.59.57-1-435880	35	1	1	0	0	0	0	0	0	0	0	NA	NA	NA	11	6	165	163	491	0	0	0	0	0	0	0	0	0
.	19.01.16-00.59.59-1-435881	31	1	1	0	0	0	0	0	0	0	0	NA	NA	NA	8	9	165	165	492	0	0	0	0	0	4	0	0	0.008
.	19.01.16-00.59.59-1-435882	119	6	6	3	0	2	486	5	5	0	0	NA	NA	NA	35	34	169	171	507	116	117	253	4	2	12	0.024	0.012	0.024
.	19.01.16-01.00.01-1-435883	60	2	2	0	0	0	298	1	1	0	0	NA	NA	NA	14	25	171	164	503	72	72	154	2	0	0	0.012	0	0
.	19.01.16-01.00.04-1-435888	62	2	2	0	0	0	398	1	1	0	0	NA	NA	NA	23	18	165	165	501	97	94	207	4	0	1	0.024	0	0.002
.	19.01.16-01.00.06-1-435896	119	9	9	1	0	1	489	7	7	0	0	NA	NA	NA	46	38	170	177	504	117	123	249	0	0	22	0	0	0.044
.	19.01.16-01.00.10-1-435897	147	12	12	4	0	4	482	11	11	0	0	NA	NA	NA	38	24	169	166	502	119	113	250	0	11	23	0	0.066	0.046
.	19.01.16-01.00.14-1-435901	31	1	1	0	0	0	0	0	0	0	0	NA	NA	NA	6	3	164	164	488	0	0	0	0	0	0	0	0	0
.	19.01.16-01.00.16-1-435904	31	1	1	1	0	1	0	0	0	0	0	NA	NA	NA	6	7	163	165	492	0	0	0	0	0	1	0	0	0.002
.	19.01.16-01.00.16-1-435905	90	4	4	1	0	1	478	3	3	0	0	NA	NA	NA	24	33	168	169	509	114	116	248	0	1	10	0	0.006	0.02
.	19.01.16-01.00.17-1-435907	32	1	1	0	0	0	0	0	0	0	0	NA	NA	NA	6	7	166	166	488	0	0	0	3	0	0	0.018	0	0
.	19.01.16-01.00.17-1-435908	203	50	50	13	0	10	502	45	45	0	0	NA	NA	NA	57	57	169	169	532	114	115	273	45	30	63	0.266	0.178	0.118
.	19.01.16-01.00.18-1-435910	56	2	2	1	0	1	199	1	1	0	0	NA	NA	NA	13	12	165	164	496	57	40	102	0	4	0	0	0.024	0
.	19.01.16-01.00.18-1-435911	205	12	12	4	0	4	519	11	11	0	0	NA	NA	NA	67	68	175	177	529	122	123	274	6	0	36	0.034	0	0.068
.	19.01.16-01.00.20-1-435914	178	23	23	6	0	3	514	21	21	0	0	NA	NA	NA	59	68	173	173	535	120	120	274	19	20	39	0.11	0.116	0.073
.	19.01.16-01.00.26-1-435918	61	3	3	1	0	1	469	2	2	0	0	NA	NA	NA	28	20	167	167	499	113	111	245	0	7	1	0	0.042	0.002
.	19.01.16-01.00.30-1-435939	379	31	31	8	0	6	550	29	29	0	0	NA	NA	NA	120	102	194	182	539	137	127	286	9	19	53	0.046	0.104	0.098
.	19.01.16-01.00.30-1-435942	59	2	2	0	0	0	0	1	1	0	0	NA	NA	NA	11	16	167	167	495	0	0	0	0	3	2	0	0.018	0.004
.	19.01.16-01.00.34-1-435943	144	16	16	5	0	4	503	14	14	0	0	NA	NA	NA	41	51	172	173	519	120	121	262	6	16	26	0.035	0.092	0.05
.	19.01.16-01.00.36-1-435944	438	32	32	8	0	7	589	29	29	0	0	NA	NA	NA	123	140	191	189	573	140	136	313	13	23	64	0.068	0.122	0.112
.	19.01.16-01.00.37-1-435945	91	7	7	1	0	1	486	6	6	0	0	NA	NA	NA	25	36	170	169	510	119	115	252	1	9	7	0.006	0.053	0.014
.	19.01.16-01.00.43-1-435946	32	1	1	1	0	1	0	0	0	0	0	NA	NA	NA	14	12	166	166	493	0	0	0	0	0	2	0	0	0.004
.	19.01.16-01.00.46-1-435947	125	7	7	2	0	2	484	6	6	0	0	NA	NA	NA	39	42	170	173	512	119	114	251	0	6	13	0	0.035	0.025
.	19.01.16-01.00.54-1-435948	211	30	30	5	0	3	508	26	26	0	0	NA	NA	NA	65	59	176	172	524	121	120	267	72	23	28	0.409	0.134	0.053
.	19.01.16-01.00.58-1-435949	92	3	3	1	0	1	477	2	2	0	0	NA	NA	NA	33	26	171	171	497	118	115	244	0	0	13	0	0	0.026
.	19.01.16-01.01.02-1-435984	94	3	3	0	0	0	474	2	2	0	0	NA	NA	NA	22	22	167	167	501	114	114	246	2	0	6	0.012	0	0.012
.	19.01.16-01.01.03-1-435985	89	7	7	2	0	2	477	5	5	0	0	NA	NA	NA	38	34	168	172	507	115	115	247	4	5	23	0.024	0.029	0.045
.	19.01.16-01.01.06-1-436008	205	15	15	4	0	4	500	13	13	0	0	NA	NA	NA	69	47	175	173	512	123	122	255	4	13	21	0.023	0.075	0.041
.	19.01.16-01.01.15-1-436033	175	8	8	1	0	1	502	7	7	0	0	NA	NA	NA	54	50	172	171	520	119	118	265	3	4	12	0.017	0.023	0.023
.	19.01.16-01.01.18-1-436036	34	1	1	0	0	0	0	0	0	0	0	NA	NA	NA	13	6	165	165	489	0	0	0	0	0	0	0	0	0
.	19.01.16-01.01.19-1-436039	422	62	62	22	0	18	564	54	54	0	0	NA	NA	NA	125	118	184	187	560	129	136	299	73	50	75	0.397	0.267	0.134
.	19.01.16-01.01.20-1-436041	33	1	1	0	0	0	0	0	0	0	0	NA	NA	NA	10	3	163	165	488	0	0	0	0	0	1	0	0	0.002
.	19.01.16-01.01.21-1-436043	100	20	20	4	0	4	487	19	19	0	0	NA	NA	NA	36	36	168	167	514	117	116	254	16	26	7	0.095	0.156	0.014
.	19.01.16-01.01.25-1-436046	294	44	44	15	0	14	531	42	42	0	0	NA	NA	NA	82	81	180	179	535	129	128	274	34	33	39	0.189	0.184	0.073
.	19.01.16-01.01.30-1-436067	59	2	2	0	0	0	487	1	1	0	0	NA	NA	NA	12	31	169	169	506	116	118	253	0	0	4	0	0	0.008
.	19.01.16-01.01.34-1-436070	114	9	9	2	0	2	502	8	8	0	0	NA	NA	NA	39	52	170	172	523	119	118	265	10	3	18	0.059	0.017	0.034
.	19.01.16-01.01.38-1-436071	123	6	6	1	0	0	496	5	5	0	0	NA	NA	NA	56	37	171	170	509	120	120	256	4	0	14	0.023	0	0.028
.	19.01.16-01.01.39-1-436072	153	19	19	5	0	1	494	16	16	0	0	NA	NA	NA	44	46	170	171	518	116	119	259	17	12	30	0.1	0.07	0.058
.	19.01.16-01.01.41-1-436073	34	1	1	1	0	1	0	0	0	0	0	NA	NA	NA	12	8	165	166	490	0	0	0	0	0	0	0	0	0
.	19.01.16-01.01.43-1-436074	293	27	27	7	0	6	531	23	23	0	0	NA	NA	NA	93	78	182	182	527	128	131	272	22	8	52	0.121	0.044	0.099
.	19.01.16-01.01.45-1-436075	150	7	7	3	0	2	493	5	5	0	0	NA	NA	NA	57	48	171	175	515	116	121	256	21	1	8	0.123	0.006	0.016
.	19.01.16-01.01.55-1-436076	207	23	23	5	0	5	507	20	20	0	0	NA	NA	NA	50	52	173	174	518	121	121	265	8	25	19	0.046	0.144	0.037
.	19.01.16-01.01.56-1-436077	63	2	2	0	0	0	248	1	1	0	0	NA	NA	NA	15	17	170	165	495	65	58	125	1	4	0	0.006	0.024	0
.	19.01.16-01.02.02-1-436078	208	28	28	5	0	3	506	26	26	0	0	NA	NA	NA	74	59	173	174	525	119	118	269	9	21	31	0.052	0.121	0.059
.	19.01.16-01.02.07-1-436086	178	37	37	8	0	7	502	31	31	0	0	NA	NA	NA	68	57	170	179	521	116	124	262	15	41	37	0.088	0.229	0.071
.	19.01.16-01.02.09-1-436087	60	2	2	0	0	0	398	1	1	0	0	NA	NA	NA	12	13	165	163	498	94	97	207	0	7	0	0	0.043	0
.	19.01.16-01.02.13-1-436089	90	3	3	1	0	1	485	2	2	0	0	NA	NA	NA	28	32	170	170	505	118	117	250	0	4	7	0	0.024	0.014
.	19.01.16-01.02.21-1-436101	56	2	2	0	0	0	0	1	1	0	0	NA	NA	NA	16	16	166	166	497	0	0	0	0	0	2	0	0	0.004
.	19.01.16-01.02.22-1-436103	34	1	1	0	0	0	0	0	0	0	0	NA	NA	NA	10	13	167	165	494	0	0	0	0	0	1	0	0	0.002
.	19.01.16-01.02.23-1-436109	81	6	6	2	0	2	480	4	4	0	0	NA	NA	NA	29	27	170	165	505	119	111	250	0	3	13	0	0.018	0.026
.	19.01.16-01.02.25-1-436110	93	6	6	1	0	1	484	5	5	0	0	NA	NA	NA	28	29	166	169	507	115	115	254	3	10	9	0.018	0.059	0.018
.	19.01.16-01.02.28-1-436111	118	12	12	4	0	4	479	11	11	0	0	NA	NA	NA	42	32	168	170	507	114	116	249	7	33	16	0.042	0.194	0.032
.	19.01.16-01.02.29-1-436132	179	10	10	3	0	2	516	7	7	0	0	NA	NA	NA	42	66	180	178	521	127	123	266	3	19	13	0.017	0.107	0.025
.	19.01.16-01.02.34-1-436135	364	53	53	14	0	11	548	47	47	0	0	NA	NA	NA	117	99	188	185	539	134	130	284	41	38	83	0.218	0.205	0.154
.	19.01.16-01.02.35-1-436136	330	31	31	4	0	4	559	27	27	0	0	NA	NA	NA	100	106	189	184	546	138	129	292	27	23	44	0.143	0.125	0.081
.	19.01.16-01.02.39-1-436137	69	3	3	0	0	0	470	2	2	0	0	NA	NA	NA	22	15	167	167	494	115	115	240	0	3	4	0	0.018	0.008
.	19.01.16-01.02.40-1-436138	92	3	3	0	0	0	481	2	2	0	0	NA	NA	NA	40	28	167	166	508	115	114	252	0	0	7	0	0	0.014
.	19.01.16-01.02.40-1-436139	93	3	3	1	0	1	485	2	2	0	0	NA	NA	NA	41	35	166	176	506	112	121	252	0	0	14	0	0	0.028
.	19.01.16-01.02.47-1-436140	123	12	12	0	0	0	491	11	11	0	0	NA	NA	NA	32	42	173	170	512	121	117	253	7	0	20	0.04	0	0.039
.	19.01.16-01.02.51-1-436141	347	15	15	2	0	1	554	12	12	0	0	NA	NA	NA	93	108	180	182	559	125	130	299	16	4	23	0.089	0.022	0.041
.	19.01.16-01.02.52-1-436142	60	3	3	2	0	2	100	2	2	0	0	NA	NA	NA	20	11	164	167	493	24	23	53	0	0	5	0	0	0.01
.	19.01.16-01.02.52-1-436143	294	18	18	6	0	5	539	17	17	0	0	NA	NA	NA	72	87	178	182	540	126	128	285	13	25	13	0.073	0.137	0.024
.	19.01.16-01.02.57-1-436144	34	1	1	0	0	0	0	0	0	0	0	NA	NA	NA	9	8	165	164	492	0	0	0	0	0	0	0	0	0
.	19.01.16-01.02.57-1-436145	64	4	4	1	0	1	348	3	3	0	0	NA	NA	NA	23	9	165	165	492	91	81	176	0	0	8	0	0	0.016
.	19.01.16-01.03.00-1-436146	150	9	9	1	0	1	507	8	8	0	0	NA	NA	NA	45	61	180	171	523	126	114	267	11	6	3	0.061	0.035	0.006
.	19.01.16-01.03.00-1-436147	29	1	1	0	0	0	0	0	0	0	0	NA	NA	NA	9	4	164	164	489	0	0	0	0	0	0	0	0	0
.	19.01.16-01.03.02-1-436148	34	1	1	0	0	0	0	0	0	0	0	NA	NA	NA	11	8	163	167	491	0	0	0	0	0	2	0	0	0.004
.	19.01.16-01.03.08-1-436149	150	15	15	2	0	1	510	13	13	0	0	NA	NA	NA	54	57	174	169	527	120	118	272	14	11	23	0.08	0.065	0.044
.	19.01.16-01.03.08-1-436151	61	2	2	0	0	0	351	1	1	0	0	NA	NA	NA	14	30	167	170	506	86	83	182	0	1	0	0	0.006	0
.	19.01.16-01.03.10-1-436152	264	23	23	5	0	3	522	20	20	0	0	NA	NA	NA	74	76	177	179	533	124	126	272	7	12	37	0.04	0.067	0.069
.	19.01.16-01.03.18-1-436161	90	4	4	0	0	0	488	2	2	0	0	NA	NA	NA	45	37	169	173	508	116	120	252	2	0	7	0.012	0	0.014
.	19.01.16-01.03.20-1-436163	59	3	3	2	0	2	481	2	2	0	0	NA	NA	NA	30	31	171	168	505	120	114	247	0	0	13	0	0	0.026
.	19.01.16-01.03.23-1-436167	147	14	14	6	0	4	484	12	12	0	0	NA	NA	NA	42	36	169	172	508	115	119	250	18	6	9	0.107	0.035	0.018
.	19.01.16-01.03.24-1-436168	118	4	4	4	0	2	501	3	3	0	0	NA	NA	NA	24	47	175	169	516	123	117	261	0	3	10	0	0.018	0.019
.	19.01.16-01.03.25-1-436169	89	4	4	0	0	0	478	3	3	0	0	NA	NA	NA	23	33	169	168	509	117	114	247	0	2	2	0	0.012	0.004
.	19.01.16-01.03.34-1-436194	215	35	35	12	0	9	510	33	33	0	0	NA	NA	NA	61	57	171	180	519	118	126	266	40	36	53	0.234	0.2	0.102
.	19.01.16-01.03.37-1-436195	269	32	32	9	0	6	532	31	31	0	0	NA	NA	NA	78	80	180	181	532	126	131	275	68	6	56	0.378	0.033	0.105
.	19.01.16-01.03.37-1-436196	110	6	6	3	0	3	476	5	5	0	0	NA	NA	NA	38	30	169	170	504	110	116	250	2	6	6	0.012	0.035	0.012
.	19.01.16-01.03.38-1-436197	121	8	8	4	0	4	493	7	7	0	0	NA	NA	NA	37	47	171	178	511	117	122	254	4	6	20	0.023	0.034	0.039
.	19.01.16-01.03.38-1-436198	98	4	4	4	0	4	479	3	3	0	0	NA	NA	NA	30	26	167	166	506	116	114	249	0	4	13	0	0.024	0.026
.	19.01.16-01.03.41-1-436199	38	1	1	0	0	0	0	0	0	0	0	NA	NA	NA	11	17	166	166	498	0	0	0	0	0	1	0	0	0.002
.	19.01.16-01.03.44-1-436200	93	5	5	1	0	0	479	4	4	0	0	NA	NA	NA	35	30	171	169	503	119	119	241	5	0	9	0.029	0	0.018
.	19.01.16-01.03.45-1-436201	59	3	3	0	0	0	471	2	2	0	0	NA	NA	NA	22	19	164	169	499	112	115	244	3	0	2	0.018	0	0.004
.	19.01.16-01.03.55-1-436202	57	2	2	0	0	0	51	1	1	0	0	NA	NA	NA	19	10	166	163	494	19	10	22	0	0	4	0	0	0.008
.	19.01.16-01.03.56-1-436203	92	4	4	2	0	2	473	3	3	0	0	NA	NA	NA	27	23	167	168	501	114	114	245	0	6	5	0	0.036	0.01
.	19.01.16-01.03.57-1-436204	85	4	4	1	0	1	481	3	3	0	0	NA	NA	NA	33	33	171	167	508	116	112	253	0	8	5	0	0.048	0.01
.	19.01.16-01.03.57-1-436205	357	39	39	8	0	6	558	34	34	0	0	NA	NA	NA	97	107	182	184	554	129	132	297	24	30	55	0.132	0.163	0.099
.	19.01.16-01.03.59-1-436206	32	1	1	0	0	0	0	0	0	0	0	NA	NA	NA	12	9	166	165	491	0	0	0	0	0	2	0	0	0.004
.	19.01.16-01.04.01-1-436207	91	4	4	3	0	2	484	2	2	0	0	NA	NA	NA	31	28	166	168	507	112	117	255	0	12	0	0	0.071	0
.	19.01.16-01.04.03-1-436208	209	24	24	4	0	4	514	22	22	0	0	NA	NA	NA	56	66	176	179	524	120	126	268	16	6	46	0.091	0.034	0.088
.	19.01.16-01.04.08-1-436216	153	8	8	3	0	3	488	6	6	0	0	NA	NA	NA	49	37	171	172	507	118	121	249	19	12	17	0.111	0.07	0.034
.	19.01.16-01.04.10-1-436217	63	2	2	0	0	0	153	1	1	0	0	NA	NA	NA	18	13	167	163	496	43	39	71	1	0	1	0.006	0	0.002
.	19.01.16-01.04.11-1-436218	115	5	5	2	0	2	483	4	4	0	0	NA	NA	NA	27	26	166	168	505	113	114	256	0	9	5	0	0.054	0.01
.	19.01.16-01.04.16-1-436223	64	2	2	0	0	0	347	1	1	0	0	NA	NA	NA	16	16	165	164	500	82	85	180	0	1	2	0	0.006	0.004
.	19.01.16-01.04.18-1-436227	276	31	31	8	0	7	529	28	28	0	0	NA	NA	NA	56	86	181	173	545	126	120	283	30	13	71	0.166	0.075	0.13
.	19.01.16-01.04.24-1-436233	33	1	1	0	0	0	0	0	0	0	0	NA	NA	NA	10	10	164	165	494	0	0	0	0	0	1	0	0	0.002
.	19.01.16-01.04.29-1-436254	259	30	30	9	0	7	532	27	27	0	0	NA	NA	NA	84	86	179	184	536	124	130	278	19	13	66	0.106	0.071	0.123
.	19.01.16-01.04.29-1-436255	156	34	34	12	0	11	481	30	30	0	0	NA	NA	NA	50	35	167	168	513	115	114	252	21	22	49	0.126	0.131	0.096
.	19.01.16-01.04.30-1-436257	175	11	11	3	0	3	504	10	10	0	0	NA	NA	NA	47	51	175	173	516	123	121	260	10	7	10	0.057	0.04	0.019
.	19.01.16-01.04.31-1-436259	238	28	28	5	0	4	508	27	27	0	0	NA	NA	NA	65	61	172	173	529	120	117	271	14	16	24	0.081	0.092	0.045
.	19.01.16-01.04.33-1-436260	93	7	7	3	0	2	482	5	5	0	0	NA	NA	NA	31	25	169	168	501	119	114	249	0	7	18	0	0.042	0.036
.	19.01.16-01.04.45-1-436261	37	1	1	0	0	0	0	0	0	0	0	NA	NA	NA	9	13	165	166	495	0	0	0	0	0	3	0	0	0.006
.	19.01.16-01.04.50-1-436264	61	2	2	1	0	1	397	1	1	0	0	NA	NA	NA	24	23	167	167	502	91	99	207	0	0	2	0	0	0.004
.	19.01.16-01.04.51-1-436265	204	33	33	8	0	5	493	31	31	0	0	NA	NA	NA	47	41	171	175	508	118	122	253	46	13	29	0.269	0.074	0.057
.	19.01.16-01.04.53-1-436266	35	1	1	1	0	1	0	0	0	0	0	NA	NA	NA	11	12	164	169	492	0	0	0	0	0	1	0	0	0.002
.	19.01.16-01.04.56-1-436267	265	23	23	7	0	6	538	20	20	0	0	NA	NA	NA	78	93	180	184	542	128	128	282	9	33	33	0.05	0.179	0.061
.	19.01.16-01.05.04-1-436268	91	3	3	0	0	0	472	2	2	0	0	NA	NA	NA	23	19	165	166	501	112	114	246	1	2	1	0.006	0.012	0.002
.	19.01.16-01.05.04-1-436269	119	6	6	1	0	1	492	5	5	0	0	NA	NA	NA	45	41	176	168	510	121	117	254	11	3	11	0.062	0.018	0.022
.	19.01.16-01.05.07-1-436270	96	8	8	2	0	2	488	7	7	0	0	NA	NA	NA	27	36	171	171	507	120	116	252	0	3	18	0	0.018	0.036
.	19.01.16-01.05.08-1-436271	121	12	12	4	0	4	480	10	10	0	0	NA	NA	NA	48	36	165	168	516	108	115	257	18	7	14	0.109	0.042	0.027
.	19.01.16-01.05.10-1-436272	276	46	46	13	0	11	532	41	41	0	0	NA	NA	NA	96	86	182	177	540	125	124	283	52	40	71	0.286	0.226	0.131
.	19.01.16-01.05.14-1-436276	289	16	16	3	0	2	526	15	15	0	0	NA	NA	NA	83	77	177	174	539	125	121	280	15	5	31	0.085	0.029	0.058
.	19.01.16-01.05.20-1-436282	33	1	1	0	0	0	0	0	0	0	0	NA	NA	NA	6	10	166	165	492	0	0	0	0	0	1	0	0	0.002
.	19.01.16-01.05.21-1-436285	61	2	2	0	0	0	199	1	1	0	0	NA	NA	NA	18	19	165	167	500	50	47	102	0	0	1	0	0	0.002
.	19.01.16-01.05.24-1-436288	35	1	1	1	0	1	0	0	0	0	0	NA	NA	NA	11	12	165	169	491	0	0	0	0	0	2	0	0	0.004
.	19.01.16-01.05.27-1-436289	127	11	11	3	0	2	491	9	9	0	0	NA	NA	NA	35	38	172	171	508	119	118	254	0	12	18	0	0.07	0.035
.	19.01.16-01.05.30-1-436311	34	1	1	1	0	1	0	0	0	0	0	NA	NA	NA	15	4	165	163	489	0	0	0	0	1	0	0	0.006	0
.	19.01.16-01.05.30-1-436312	34	1	1	0	0	0	0	0	0	0	0	NA	NA	NA	4	8	165	164	492	0	0	0	0	0	0	0	0	0
.	19.01.16-01.05.33-1-436314	206	22	22	11	0	9	504	18	18	0	0	NA	NA	NA	79	65	173	179	526	119	125	260	9	13	58	0.052	0.073	0.11
.	19.01.16-01.05.34-1-436315	69	4	4	1	0	1	351	2	2	0	0	NA	NA	NA	22	26	167	170	502	86	90	175	0	0	11	0	0	0.022
.	19.01.16-01.05.35-1-436316	117	5	5	0	0	0	492	4	4	0	0	NA	NA	NA	24	40	170	171	512	117	120	255	0	1	8	0	0.006	0.016
.	19.01.16-01.05.38-1-436317	36	1	1	1	0	1	0	0	0	0	0	NA	NA	NA	5	10	165	165	493	0	0	0	0	0	3	0	0	0.006
.	19.01.16-01.05.42-1-436318	67	3	3	2	0	2	477	1	1	0	0	NA	NA	NA	19	27	169	169	502	116	114	247	0	6	8	0	0.036	0.016
.	19.01.16-01.05.43-1-436319	64	2	2	1	0	1	251	1	1	0	0	NA	NA	NA	28	28	171	165	505	62	66	123	0	0	3	0	0	0.006
.	19.01.16-01.05.46-1-436320	94	3	3	1	0	1	487	2	2	0	0	NA	NA	NA	43	36	167	167	515	115	114	258	3	0	4	0.018	0	0.008
.	19.01.16-01.05.46-1-436321	61	2	2	2	0	2	147	1	1	0	0	NA	NA	NA	13	19	166	163	503	31	36	80	0	0	5	0	0	0.01
.	19.01.16-01.05.51-1-436322	116	7	7	1	0	1	489	5	5	0	0	NA	NA	NA	45	42	170	169	516	116	116	257	2	0	15	0.012	0	0.029
.	19.01.16-01.05.54-1-436323	32	1	1	0	0	0	0	0	0	0	0	NA	NA	NA	5	5	164	165	489	0	0	0	0	0	2	0	0	0.004
.	19.01.16-01.05.56-1-436324	151	13	13	4	0	3	501	11	11	0	0	NA	NA	NA	41	51	173	173	518	121	120	260	16	3	17	0.092	0.017	0.033
.	19.01.16-01.05.56-1-436325	149	10	10	7	0	5	504	8	8	0	0	NA	NA	NA	40	46	171	175	513	118	124	262	1	2	26	0.006	0.011	0.051
.	19.01.16-01.06.00-1-436326	33	1	1	0	0	0	0	0	0	0	0	NA	NA	NA	9	8	166	165	490	0	0	0	0	0	4	0	0	0.008
.	19.01.16-01.06.04-1-436329	425	35	35	11	0	10	562	31	31	0	0	NA	NA	NA	125	117	192	180	558	137	128	297	27	21	62	0.141	0.117	0.111
.	19.01.16-01.06.09-1-436330	125	7	7	0	0	0	486	5	5	0	0	NA	NA	NA	40	44	171	171	515	118	114	254	3	6	4	0.018	0.035	0.008
.	19.01.16-01.06.09-1-436331	33	1	1	0	0	0	0	0	0	0	0	NA	NA	NA	10	9	165	164	493	0	0	0	0	1	0	0	0.006	0
.	19.01.16-01.06.12-1-436340	63	2	2	1	0	1	485	1	1	0	0	NA	NA	NA	17	29	174	169	499	119	118	248	4	0	0	0.023	0	0
.	19.01.16-01.06.14-1-436343	62	2	2	0	0	0	478	1	1	0	0	NA	NA	NA	31	25	167	166	505	113	115	250	6	0	1	0.036	0	0.002
.	19.01.16-01.06.15-1-436344	156	18	18	2	0	2	501	17	17	0	0	NA	NA	NA	47	50	167	172	524	117	119	265	8	10	37	0.048	0.058	0.071
.	19.01.16-01.06.17-1-436348	86	3	3	0	0	0	484	2	2	0	0	NA	NA	NA	35	32	169	170	506	116	115	253	0	1	2	0	0.006	0.004
.	19.01.16-01.06.18-1-436350	458	54	54	16	0	10	564	50	50	0	0	NA	NA	NA	136	122	188	189	558	135	131	298	49	41	58	0.261	0.217	0.104
.	19.01.16-01.06.18-1-436351	125	14	14	4	0	3	491	13	13	0	0	NA	NA	NA	41	40	171	171	511	118	116	257	4	14	29	0.023	0.082	0.057
.	19.01.16-01.06.25-1-436363	145	8	8	2	0	2	493	7	7	0	0	NA	NA	NA	42	38	171	171	509	119	120	254	5	1	10	0.029	0.006	0.02
.	19.01.16-01.06.26-1-436364	96	14	14	3	0	3	486	13	13	0	0	NA	NA	NA	34	33	171	169	506	119	116	251	8	15	23	0.047	0.089	0.045
.	19.01.16-01.06.29-1-436369	98	4	4	2	0	1	490	3	3	0	0	NA	NA	NA	18	35	169	168	511	117	117	256	0	0	11	0	0	0.022
.	19.01.16-01.06.33-1-436388	35	1	1	0	0	0	0	0	0	0	0	NA	NA	NA	11	4	164	163	490	0	0	0	0	0	0	0	0	0
.	19.01.16-01.06.36-1-436389	113	5	5	1	0	1	504	4	4	0	0	NA	NA	NA	27	52	168	176	521	115	123	266	8	1	4	0.048	0.006	0.008
.	19.01.16-01.06.42-1-436390	38	1	1	0	0	0	0	0	0	0	0	NA	NA	NA	16	7	164	164	492	0	0	0	0	0	0	0	0	0
.	19.01.16-01.06.44-1-436391	250	24	24	8	0	8	509	19	19	0	0	NA	NA	NA	65	62	176	176	523	120	122	267	17	15	35	0.097	0.085	0.067
.	19.01.16-01.06.45-1-436392	152	7	7	0	0	0	488	6	6	0	0	NA	NA	NA	52	38	166	175	510	113	120	255	10	1	8	0.06	0.006	0.016
.	19.01.16-01.06.48-1-436393	62	2	2	1	0	1	471	1	1	0	0	NA	NA	NA	17	17	168	166	496	115	113	243	0	3	4	0	0.018	0.008
.	19.01.16-01.06.50-1-436394	34	1	1	0	0	0	0	0	0	0	0	NA	NA	NA	11	9	164	164	494	0	0	0	3	0	0	0.018	0	0
.	19.01.16-01.06.50-1-436395	67	3	3	2	0	2	468	2	2	0	0	NA	NA	NA	24	21	166	166	502	113	112	243	5	0	1	0.03	0	0.002
.	19.01.16-01.06.53-1-436396	249	39	39	5	0	4	512	35	35	0	0	NA	NA	NA	76	61	178	175	521	124	126	262	32	9	72	0.18	0.051	0.138
.	19.01.16-01.06.55-1-436397	229	11	11	0	0	0	517	9	9	0	0	NA	NA	NA	86	73	179	177	530	125	122	270	16	8	10	0.089	0.045	0.019
.	19.01.16-01.06.58-1-436398	145	5	5	1	0	0	498	3	3	0	0	NA	NA	NA	43	47	172	171	517	119	119	260	4	0	8	0.023	0	0.015
.	19.01.16-01.07.01-1-436399	91	3	3	0	0	0	483	1	1	0	0	NA	NA	NA	33	31	167	168	509	114	117	252	0	0	5	0	0	0.01
.	19.01.16-01.07.06-1-436400	85	5	5	2	0	2	489	4	4	0	0	NA	NA	NA	33	38	170	169	512	117	116	256	0	5	11	0	0.03	0.021
.	19.01.16-01.07.06-1-436401	29	1	1	1	0	1	0	0	0	0	0	NA	NA	NA	6	7	164	164	492	0	0	0	0	3	0	0	0.018	0
.	19.01.16-01.07.08-1-436402	32	1	1	0	0	0	0	0	0	0	0	NA	NA	NA	9	10	166	163	494	0	0	0	0	0	0	0	0	0
.	19.01.16-01.07.12-1-436404	92	3	3	0	0	0	488	2	2	0	0	NA	NA	NA	31	35	168	171	509	115	118	255	0	5	4	0	0.029	0.008
.	19.01.16-01.07.15-1-436408	64	3	3	1	0	1	481	2	2	0	0	NA	NA	NA	19	27	170	166	504	117	114	250	14	0	6	0.082	0	0.012
.	19.01.16-01.07.18-1-436412	33	1	1	0	0	0	0	0	0	0	0	NA	NA	NA	6	13	165	164	497	0	0	0	0	0	0	0	0	0
.	19.01.16-01.07.20-1-436417	179	9	9	1	0	1	516	8	8	0	0	NA	NA	NA	46	60	178	177	518	127	123	266	2	14	8	0.011	0.079	0.015
.	19.01.16-01.07.20-1-436418	181	17	17	3	0	3	497	16	16	0	0	NA	NA	NA	45	43	172	169	515	121	113	263	22	14	15	0.128	0.083	0.029
.	19.01.16-01.07.22-1-436421	123	5	5	1	0	1	498	4	4	0	0	NA	NA	NA	53	52	175	169	521	121	118	259	0	4	10	0	0.024	0.019
.	19.01.16-01.07.23-1-436422	65	2	2	0	0	0	478	1	1	0	0	NA	NA	NA	24	21	164	169	501	114	117	247	0	0	6	0	0	0.012
.	19.01.16-01.07.24-1-436424	35	1	1	1	0	1	0	0	0	0	0	NA	NA	NA	11	9	165	166	491	0	0	0	0	1	0	0	0.006	0
.	19.01.16-01.07.25-1-436425	65	2	2	0	0	0	299	1	1	0	0	NA	NA	NA	18	24	170	166	501	74	72	153	0	0	5	0	0	0.01
.	19.01.16-01.07.27-1-436426	60	2	2	0	0	0	402	1	1	0	0	NA	NA	NA	19	18	165	166	500	100	98	204	0	0	2	0	0	0.004
.	19.01.16-01.07.31-1-436449	67	3	3	1	0	1	466	2	2	0	0	NA	NA	NA	32	23	168	166	502	113	108	245	5	0	3	0.03	0	0.006
.	19.01.16-01.07.37-1-436450	31	1	1	0	0	0	0	0	0	0	0	NA	NA	NA	8	13	165	167	494	0	0	0	0	0	3	0	0	0.006
.	19.01.16-01.07.37-1-436451	177	18	18	3	0	2	508	17	17	0	0	NA	NA	NA	47	54	174	172	521	123	120	265	23	24	31	0.132	0.14	0.06
.	19.01.16-01.07.37-1-436452	149	8	8	1	0	1	499	7	7	0	0	NA	NA	NA	69	55	179	171	518	121	117	261	11	5	8	0.061	0.029	0.015
.	19.01.16-01.07.39-1-436453	288	45	45	16	0	13	533	39	39	0	0	NA	NA	NA	82	83	178	180	538	123	128	282	37	55	59	0.208	0.306	0.11
.	19.01.16-01.07.39-1-436454	86	4	4	1	0	1	472	3	3	0	0	NA	NA	NA	21	18	164	169	498	115	113	244	0	2	5	0	0.012	0.01
.	19.01.16-01.07.46-1-436455	37	1	1	0	0	0	0	0	0	0	0	NA	NA	NA	7	15	163	170	495	0	0	0	0	0	1	0	0	0.002
.	19.01.16-01.07.51-1-436456	93	9	9	1	0	1	474	8	8	0	0	NA	NA	NA	47	21	167	165	502	112	114	248	8	8	8	0.048	0.048	0.016
.	19.01.16-01.07.52-1-436457	234	27	27	5	0	4	506	25	25	0	0	NA	NA	NA	73	61	176	175	523	123	118	265	24	23	47	0.136	0.131	0.09
.	19.01.16-01.07.57-1-436458	198	24	24	5	0	5	522	21	21	0	0	NA	NA	NA	59	67	174	180	526	120	127	275	30	12	35	0.172	0.067	0.067
.	19.01.16-01.07.57-1-436459	156	14	14	0	0	0	493	12	12	0	0	NA	NA	NA	53	45	177	173	508	124	119	250	9	9	32	0.051	0.052	0.063
.	19.01.16-01.07.58-1-436460	270	44	44	11	0	10	537	38	38	0	0	NA	NA	NA	71	88	179	179	543	127	127	283	53	24	75	0.296	0.134	0.138
.	19.01.16-01.08.05-1-436461	127	12	12	5	0	5	503	11	11	0	0	NA	NA	NA	37	46	173	171	515	121	120	262	0	12	20	0	0.07	0.039
.	19.01.16-01.08.35-1-436509	31	1	1	0	0	0	0	0	0	0	0	NA	NA	NA	8	8	165	164	492	0	0	0	0	0	0	0	0	0
.	19.01.16-01.08.37-1-436510	128	10	10	2	0	2	499	8	8	0	0	NA	NA	NA	40	49	172	175	515	120	123	256	7	8	6	0.041	0.046	0.012
.	19.01.16-01.08.38-1-436511	181	7	7	2	0	2	493	5	5	0	0	NA	NA	NA	50	48	170	170	521	114	117	262	4	6	6	0.024	0.035	0.012
.	19.01.16-01.08.38-1-436512	179	31	31	7	0	4	500	28	28	0	0	NA	NA	NA	63	56	175	173	521	121	114	265	33	24	36	0.189	0.139	0.069
.	19.01.16-01.08.42-1-436513	178	17	17	5	0	5	509	16	16	0	0	NA	NA	NA	69	60	173	172	528	121	119	269	16	7	32	0.092	0.041	0.061
.	19.01.16-01.08.52-1-436514	200	14	14	3	0	2	507	11	11	0	0	NA	NA	NA	49	59	178	175	519	124	122	261	14	7	18	0.079	0.04	0.035
.	19.01.16-01.09.02-1-436515	35	1	1	0	0	0	0	0	0	0	0	NA	NA	NA	10	12	165	168	492	0	0	0	0	0	1	0	0	0.002
.	19.01.16-01.09.04-1-436516	177	18	18	3	0	2	501	16	16	0	0	NA	NA	NA	57	54	176	173	518	124	119	258	6	19	34	0.034	0.11	0.066
.	19.01.16-01.09.06-1-436517	180	16	16	3	0	3	498	15	15	0	0	NA	NA	NA	60	46	171	168	520	120	116	262	8	0	29	0.047	0	0.056
.	19.01.16-01.09.10-1-436518	36	1	1	0	0	0	0	0	0	0	0	NA	NA	NA	12	4	163	165	489	0	0	0	0	0	1	0	0	0.002
.	19.01.16-01.09.14-1-436522	89	5	5	0	0	0	479	4	4	0	0	NA	NA	NA	24	27	172	168	500	116	115	248	0	6	1	0	0.036	0.002
.	19.01.16-01.09.16-1-436524	59	2	2	1	0	1	150	1	1	0	0	NA	NA	NA	10	13	167	164	495	36	35	79	0	2	1	0	0.012	0.002
.	19.01.16-01.09.18-1-436527	126	9	9	6	0	5	486	7	7	0	0	NA	NA	NA	43	38	172	167	512	118	113	255	14	9	6	0.081	0.054	0.012
.	19.01.16-01.09.25-1-436534	187	14	14	4	0	4	510	12	12	0	0	NA	NA	NA	64	58	178	176	517	125	123	262	13	13	22	0.073	0.074	0.043
.	19.01.16-01.09.27-1-436535	251	25	25	6	0	6	508	22	22	0	0	NA	NA	NA	67	54	173	173	521	120	121	267	14	20	39	0.081	0.116	0.075
.	19.01.16-01.09.29-1-436556	31	1	1	0	0	0	0	0	0	0	0	NA	NA	NA	9	11	165	165	494	0	0	0	0	0	0	0	0	0
.	19.01.16-01.09.30-1-436558	118	8	8	2	0	2	484	5	5	0	0	NA	NA	NA	34	31	165	168	511	112	113	259	8	0	13	0.048	0	0.025
.	19.01.16-01.09.32-1-436560	66	3	3	1	0	1	467	2	2	0	0	NA	NA	NA	20	19	166	165	501	111	110	246	0	3	0	0	0.018	0
.	19.01.16-01.09.37-1-436561	34	1	1	0	0	0	0	0	0	0	0	NA	NA	NA	13	8	167	164	490	0	0	0	0	0	1	0	0	0.002
.	19.01.16-01.09.37-1-436562	237	23	23	12	0	11	534	22	22	0	0	NA	NA	NA	68	90	184	179	540	131	127	276	16	1	53	0.087	0.006	0.098
.	19.01.16-01.09.39-1-436563	62	3	3	2	0	2	398	2	2	0	0	NA	NA	NA	17	13	166	163	497	97	96	205	0	0	5	0	0	0.01
.	19.01.16-01.09.39-1-436564	59	3	3	1	0	1	0	2	2	0	0	NA	NA	NA	14	15	168	165	495	0	0	0	0	7	1	0	0.042	0.002
.	19.01.16-01.09.43-1-436565	63	4	4	0	0	0	297	3	3	0	0	NA	NA	NA	10	15	167	167	494	78	61	158	0	0	5	0	0	0.01
.	19.01.16-01.09.44-1-436566	440	54	54	13	0	11	557	51	51	0	0	NA	NA	NA	129	115	189	179	560	135	124	298	61	37	68	0.323	0.207	0.121
.	19.01.16-01.09.44-1-436567	31	1	1	0	0	0	0	0	0	0	0	NA	NA	NA	15	8	165	164	492	0	0	0	0	0	1	0	0	0.002
.	19.01.16-01.09.47-1-436568	207	19	19	4	0	3	496	17	17	0	0	NA	NA	NA	78	47	171	173	516	119	116	261	9	11	49	0.053	0.064	0.095
.	19.01.16-01.09.50-1-436571	33	1	1	0	0	0	0	0	0	0	0	NA	NA	NA	10	9	163	163	496	0	0	0	0	0	1	0	0	0.002
.	19.01.16-01.09.51-1-436572	61	6	6	0	0	0	479	4	4	0	0	NA	NA	NA	21	23	169	169	498	117	117	245	0	5	15	0	0.03	0.03
.	19.01.16-01.09.52-1-436573	184	17	17	1	0	1	504	14	14	0	0	NA	NA	NA	64	60	173	176	524	117	122	265	3	9	19	0.017	0.051	0.036
.	19.01.16-01.09.52-1-436574	35	1	1	1	0	1	0	0	0	0	0	NA	NA	NA	8	8	165	164	492	0	0	0	3	0	0	0.018	0	0
.	19.01.16-01.09.56-1-436575	121	7	7	0	0	0	486	6	6	0	0	NA	NA	NA	27	32	165	175	505	115	123	248	4	4	7	0.024	0.023	0.014
.	19.01.16-01.10.05-1-436580	152	8	8	1	0	1	503	7	7	0	0	NA	NA	NA	48	43	173	173	510	119	122	262	3	6	19	0.017	0.035	0.037
.	19.01.16-01.10.05-1-436581	138	11	11	3	0	2	492	10	10	0	0	NA	NA	NA	45	54	173	174	520	119	117	256	6	10	17	0.035	0.057	0.033
.	19.01.16-01.10.10-1-436582	182	19	19	9	0	9	519	16	16	0	0	NA	NA	NA	58	72	177	179	529	120	124	275	0	5	44	0	0.028	0.083
.	19.01.16-01.10.24-1-436602	240	42	42	15	0	10	522	40	40	0	0	NA	NA	NA	67	71	182	179	523	129	125	268	51	31	62	0.28	0.173	0.119
.	19.01.16-01.10.26-1-436603	186	49	49	15	0	11	498	46	46	0	0	NA	NA	NA	61	48	174	177	510	119	124	255	43	22	87	0.247	0.124	0.171
.	19.01.16-01.10.26-1-436604	60	4	4	2	0	2	471	3	3	0	0	NA	NA	NA	21	13	163	169	494	112	116	243	1	3	5	0.006	0.018	0.01
.	19.01.16-01.10.39-1-436627	33	1	1	0	0	0	0	0	0	0	0	NA	NA	NA	15	11	165	165	494	0	0	0	0	2	0	0	0.012	0
.	19.01.16-01.10.40-1-436628	160	28	28	4	0	3	503	23	23	0	0	NA	NA	NA	41	52	175	173	517	122	118	263	17	16	36	0.097	0.092	0.07
.	19.01.16-01.10.41-1-436629	174	32	32	7	0	6	496	29	29	0	0	NA	NA	NA	51	48	169	171	521	118	117	261	24	13	54	0.142	0.076	0.104
.	19.01.16-01.10.43-1-436630	87	3	3	0	0	0	487	2	2	0	0	NA	NA	NA	28	33	168	168	510	119	115	253	8	0	4	0.048	0	0.008
.	19.01.16-01.10.45-1-436631	147	9	9	2	0	1	497	8	8	0	0	NA	NA	NA	47	40	168	173	512	116	121	260	29	5	7	0.173	0.029	0.014
.	19.01.16-01.10.57-1-436632	120	7	7	3	0	2	492	5	5	0	0	NA	NA	NA	51	48	172	176	513	118	122	252	5	0	10	0.029	0	0.019
.	19.01.16-01.10.58-1-436633	33	1	1	0	0	0	0	0	0	0	0	NA	NA	NA	6	7	165	164	491	0	0	0	0	0	0	0	0	0
.	19.01.16-01.11.00-1-436634	67	2	2	1	0	1	351	1	1	0	0	NA	NA	NA	24	20	165	166	502	89	84	178	0	0	2	0	0	0.004
.	19.01.16-01.11.05-1-436637	117	9	9	1	0	1	483	8	8	0	0	NA	NA	NA	50	39	176	167	509	117	113	253	8	0	14	0.045	0	0.028
.	19.01.16-01.11.14-1-436640	64	5	5	0	0	0	485	3	3	0	0	NA	NA	NA	29	34	169	168	510	117	115	253	0	3	8	0	0.018	0.016
.	19.01.16-01.11.15-1-436643	61	2	2	0	0	0	150	1	1	0	0	NA	NA	NA	18	18	166	169	496	38	31	81	0	0	1	0	0	0.002
.	19.01.16-01.11.15-1-436644	206	12	12	2	0	2	510	10	10	0	0	NA	NA	NA	62	64	179	174	524	127	120	263	12	4	21	0.067	0.023	0.04
.	19.01.16-01.11.22-1-436652	34	1	1	0	0	0	0	0	0	0	0	NA	NA	NA	11	9	167	164	491	0	0	0	0	0	0	0	0	0
.	19.01.16-01.11.23-1-436653	31	1	1	1	0	1	0	0	0	0	0	NA	NA	NA	14	8	164	164	493	0	0	0	0	0	0	0	0	0
.	19.01.16-01.11.23-1-436654	240	37	37	6	0	6	506	33	33	0	0	NA	NA	NA	59	59	176	172	524	123	120	263	29	3	65	0.165	0.017	0.124
.	19.01.16-01.11.25-1-436656	118	4	4	0	0	0	487	3	3	0	0	NA	NA	NA	29	31	169	168	507	119	116	252	0	0	8	0	0	0.016
.	19.01.16-01.11.26-1-436657	96	4	4	1	0	1	473	3	3	0	0	NA	NA	NA	25	21	167	165	502	113	114	246	3	2	2	0.018	0.012	0.004
.	19.01.16-01.11.26-1-436658	94	3	3	2	0	2	484	2	2	0	0	NA	NA	NA	28	31	170	168	506	118	117	249	0	7	1	0	0.042	0.002
.	19.01.16-01.11.28-1-436659	93	6	6	0	0	0	478	5	5	0	0	NA	NA	NA	33	26	166	172	501	115	119	244	2	10	6	0.012	0.058	0.012
.	19.01.16-01.11.29-1-436680	144	6	6	1	0	1	498	5	5	0	0	NA	NA	NA	46	50	172	180	511	120	125	253	3	1	10	0.017	0.006	0.02
.	19.01.16-01.11.33-1-436683	116	5	5	1	0	0	488	4	4	0	0	NA	NA	NA	25	31	171	169	504	119	118	251	5	0	5	0.029	0	0.01
.	19.01.16-01.11.37-1-436684	60	3	3	1	0	1	479	2	2	0	0	NA	NA	NA	23	25	169	169	500	117	117	245	0	1	9	0	0.006	0.018
.	19.01.16-01.11.39-1-436685	88	5	5	2	0	2	489	4	4	0	0	NA	NA	NA	26	35	175	168	505	121	117	251	1	2	11	0.006	0.012	0.022
.	19.01.16-01.11.40-1-436686	183	23	23	4	0	3	508	19	19	0	0	NA	NA	NA	52	57	179	178	513	122	127	259	22	11	34	0.123	0.062	0.066
.	19.01.16-01.11.40-1-436687	40	1	1	1	0	1	0	0	0	0	0	NA	NA	NA	10	5	163	166	489	0	0	0	0	2	0	0	0.012	0
.	19.01.16-01.11.46-1-436688	58	2	2	1	0	0	474	1	1	0	0	NA	NA	NA	26	25	166	169	503	113	116	245	1	0	4	0.006	0	0.008
.	19.01.16-01.11.47-1-436689	93	4	4	0	0	0	485	3	3	0	0	NA	NA	NA	37	39	170	171	511	113	116	256	0	9	0	0	0.053	0
.	19.01.16-01.11.50-1-436690	33	1	1	0	0	0	0	0	0	0	0	NA	NA	NA	8	8	163	163	495	0	0	0	0	1	0	0	0.006	0
.	19.01.16-01.11.51-1-436691	98	4	4	0	0	0	490	3	3	0	0	NA	NA	NA	31	44	170	176	511	117	121	252	4	0	7	0.024	0	0.014
.	19.01.16-01.11.53-1-436692	304	15	15	3	0	3	530	14	14	0	0	NA	NA	NA	93	78	186	176	529	135	122	273	10	13	21	0.054	0.074	0.04
.	19.01.16-01.11.54-1-436693	190	22	22	7	0	5	517	20	20	0	0	NA	NA	NA	39	61	172	174	528	121	124	272	12	37	43	0.07	0.213	0.081
.	19.01.16-01.11.55-1-436694	118	5	5	0	0	0	486	3	3	0	0	NA	NA	NA	29	41	166	176	512	112	121	253	0	3	4	0	0.017	0.008
.	19.01.16-01.12.00-1-436695	240	18	18	6	0	6	508	16	16	0	0	NA	NA	NA	66	62	180	177	518	120	124	264	14	26	21	0.078	0.147	0.041
.	19.01.16-01.12.01-1-436696	65	3	3	0	0	0	246	2	2	0	0	NA	NA	NA	22	23	164	169	503	59	55	132	4	3	0	0.024	0.018	0
.	19.01.16-01.12.05-1-436697	122	8	8	2	0	1	494	7	7	0	0	NA	NA	NA	39	43	172	173	511	120	121	253	4	7	13	0.023	0.04	0.025
.	19.01.16-01.12.12-1-436698	62	2	2	1	0	1	482	1	1	0	0	NA	NA	NA	24	27	173	167	500	120	116	246	0	0	6	0	0	0.012
.	19.01.16-01.12.12-1-436701	231	30	30	10	0	7	528	28	28	0	0	NA	NA	NA	76	81	179	184	531	124	130	274	21	16	50	0.117	0.087	0.094
.	19.01.16-01.12.13-1-436700	125	11	11	3	0	2	491	10	10	0	0	NA	NA	NA	45	45	175	170	513	119	116	256	28	2	12	0.16	0.012	0.023
.	19.01.16-01.12.16-1-436712	207	19	19	1	0	1	506	16	16	0	0	NA	NA	NA	64	51	168	178	518	115	125	266	10	13	19	0.06	0.073	0.037
.	19.01.16-01.12.19-1-436719	223	15	15	4	0	2	525	13	13	0	0	NA	NA	NA	69	71	181	177	526	129	123	273	11	18	25	0.061	0.102	0.048
.	19.01.16-01.12.24-1-436728	149	9	9	1	0	1	503	8	8	0	0	NA	NA	NA	31	48	169	178	514	116	129	258	15	4	8	0.089	0.022	0.016
.	19.01.16-01.12.26-1-436729	170	19	19	4	0	4	506	17	17	0	0	NA	NA	NA	56	63	173	170	533	116	119	271	20	19	38	0.116	0.112	0.071
.	19.01.16-01.12.26-1-436730	88	6	6	0	0	0	476	5	5	0	0	NA	NA	NA	27	23	169	169	498	119	115	242	6	4	4	0.036	0.024	0.008
.	19.01.16-01.12.34-1-436753	36	1	1	0	0	0	0	0	0	0	0	NA	NA	NA	13	8	165	164	492	0	0	0	0	0	3	0	0	0.006
.	19.01.16-01.12.39-1-436754	38	1	1	0	0	0	0	0	0	0	0	NA	NA	NA	10	13	163	167	496	0	0	0	0	0	1	0	0	0.002
.	19.01.16-01.12.45-1-436755	158	7	7	0	0	0	493	6	6	0	0	NA	NA	NA	56	41	175	173	506	122	121	250	3	8	8	0.017	0.046	0.016
.	19.01.16-01.12.45-1-436756	271	35	35	4	0	1	524	34	34	0	0	NA	NA	NA	95	77	175	172	543	122	117	285	21	12	59	0.12	0.07	0.109
.	19.01.16-01.12.46-1-436757	263	19	19	3	0	3	521	16	16	0	0	NA	NA	NA	75	73	180	175	531	127	123	271	18	11	31	0.1	0.063	0.058
.	19.01.16-01.12.46-1-436758	32	1	1	0	0	0	0	0	0	0	0	NA	NA	NA	10	9	163	165	494	0	0	0	0	0	4	0	0	0.008
.	19.01.16-01.12.48-1-436759	97	3	3	1	0	1	483	2	2	0	0	NA	NA	NA	29	34	169	170	508	115	117	251	0	0	4	0	0	0.008
.	19.01.16-01.12.49-1-436760	144	6	6	1	0	1	485	4	4	0	0	NA	NA	NA	40	30	170	168	505	118	115	252	1	2	8	0.006	0.012	0.016
.	19.01.16-01.12.50-1-436761	33	1	1	1	0	1	0	0	0	0	0	NA	NA	NA	9	6	163	164	492	0	0	0	0	0	0	0	0	0
.	19.01.16-01.12.54-1-436762	243	27	27	4	0	2	513	23	23	0	0	NA	NA	NA	90	71	172	175	537	118	120	275	17	18	58	0.099	0.103	0.108
.	19.01.16-01.12.59-1-436763	36	1	1	0	0	0	0	0	0	0	0	NA	NA	NA	9	11	165	165	494	0	0	0	0	0	0	0	0	0
.	19.01.16-01.12.59-1-436764	207	29	29	12	0	9	513	26	26	0	0	NA	NA	NA	62	72	181	174	530	126	118	269	34	24	26	0.188	0.138	0.049
.	19.01.16-01.13.01-1-436765	296	14	14	4	0	3	532	10	10	0	0	NA	NA	NA	75	88	178	182	541	126	130	276	6	20	16	0.034	0.11	0.03
.	19.01.16-01.13.04-1-436766	87	6	6	2	0	2	478	4	4	0	0	NA	NA	NA	36	26	170	169	500	116	116	246	0	3	8	0	0.018	0.016
.	19.01.16-01.13.05-1-436767	60	2	2	0	0	0	467	1	1	0	0	NA	NA	NA	20	14	164	166	497	111	112	244	0	0	4	0	0	0.008
.	19.01.16-01.13.07-1-436768	34	1	1	1	0	1	0	0	0	0	0	NA	NA	NA	10	6	164	164	491	0	0	0	0	0	1	0	0	0.002
.	19.01.16-01.13.12-1-436771	59	2	2	1	0	1	150	1	1	0	0	NA	NA	NA	15	19	167	165	500	37	37	76	1	0	7	0.006	0	0.014
.	19.01.16-01.13.17-1-436776	37	1	1	0	0	0	0	0	0	0	0	NA	NA	NA	12	10	164	165	494	0	0	0	0	0	1	0	0	0.002
.	19.01.16-01.13.19-1-436779	181	12	12	1	0	1	502	9	9	0	0	NA	NA	NA	56	54	172	174	521	119	122	261	13	15	15	0.076	0.086	0.029
.	19.01.16-01.13.22-1-436783	121	8	8	3	0	2	479	6	6	0	0	NA	NA	NA	36	27	169	166	505	117	114	248	0	10	5	0	0.06	0.01
.	19.01.16-01.13.24-1-436785	124	9	9	3	0	2	486	7	7	0	0	NA	NA	NA	51	36	171	169	509	118	116	252	20	2	11	0.117	0.012	0.022
.	19.01.16-01.13.28-1-436790	62	2	2	0	0	0	482	0	0	0	0	NA	NA	NA	22	31	170	166	508	116	114	252	11	0	0	0.065	0	0
.	19.01.16-01.13.30-1-436808	127	8	8	2	0	2	497	7	7	0	0	NA	NA	NA	35	43	172	171	513	120	120	257	4	5	14	0.023	0.029	0.027
.	19.01.16-01.13.33-1-436810	116	16	16	2	0	1	489	13	13	0	0	NA	NA	NA	34	39	172	170	510	118	116	255	2	6	26	0.012	0.035	0.051
.	19.01.16-01.13.42-1-436813	185	15	15	4	0	4	505	12	12	0	0	NA	NA	NA	53	57	172	174	524	118	121	266	13	13	27	0.076	0.075	0.052
.	19.01.16-01.13.47-1-436814	147	14	14	2	0	2	491	13	13	0	0	NA	NA	NA	39	38	170	173	508	118	120	253	4	10	19	0.024	0.058	0.037
.	19.01.16-01.13.47-1-436815	151	10	10	4	0	3	484	9	9	0	0	NA	NA	NA	52	33	172	167	507	116	117	251	17	9	9	0.099	0.054	0.018
.	19.01.16-01.13.52-1-436816	152	13	13	3	0	2	492	12	12	0	0	NA	NA	NA	47	37	167	173	510	117	121	254	4	13	24	0.024	0.075	0.047
.	19.01.16-01.13.53-1-436817	91	7	7	1	0	1	477	6	6	0	0	NA	NA	NA	26	21	167	169	498	113	115	249	14	3	2	0.084	0.018	0.004
.	19.01.16-01.13.54-1-436818	31	1	1	1	0	1	0	0	0	0	0	NA	NA	NA	12	14	164	167	496	0	0	0	0	1	0	0	0.006	0
.	19.01.16-01.13.55-1-436819	88	3	3	0	0	0	472	1	1	0	0	NA	NA	NA	22	21	168	167	499	114	114	244	1	0	3	0.006	0	0.006
.	19.01.16-01.13.57-1-436820	35	1	1	0	0	0	0	0	0	0	0	NA	NA	NA	8	14	165	165	497	0	0	0	0	0	0	0	0	0
.	19.01.16-01.13.59-1-436821	231	20	20	6	0	6	500	19	19	0	0	NA	NA	NA	74	56	171	178	520	118	123	259	25	9	25	0.146	0.051	0.048
.	19.01.16-01.14.08-1-436822	96	8	8	3	0	3	489	7	7	0	0	NA	NA	NA	31	33	171	172	503	117	121	251	2	7	9	0.012	0.041	0.018
.	19.01.16-01.14.09-1-436823	34	1	1	0	0	0	0	0	0	0	0	NA	NA	NA	9	9	166	165	491	0	0	0	0	0	0	0	0	0
.	19.01.16-01.14.09-1-436824	64	2	2	1	0	0	477	0	0	0	0	NA	NA	NA	27	26	170	166	503	117	113	247	0	0	5	0	0	0.01
.	19.01.16-01.14.11-1-436825	149	8	8	1	0	1	480	7	7	0	0	NA	NA	NA	49	33	169	170	507	116	118	246	4	4	16	0.024	0.024	0.032
.	19.01.16-01.14.11-1-436826	30	1	1	0	0	0	0	0	0	0	0	NA	NA	NA	10	5	164	164	490	0	0	0	0	0	0	0	0	0
.	19.01.16-01.14.13-1-436829	170	12	12	2	0	1	489	10	10	0	0	NA	NA	NA	48	40	174	171	508	121	112	256	0	23	12	0	0.135	0.024
.	19.01.16-01.14.13-1-436830	30	1	1	0	0	0	0	0	0	0	0	NA	NA	NA	15	11	166	165	493	0	0	0	0	0	1	0	0	0.002
.	19.01.16-01.14.13-1-436831	28	1	1	0	0	0	0	0	0	0	0	NA	NA	NA	5	1	163	163	488	0	0	0	0	0	0	0	0	0
.	19.01.16-01.14.17-1-436843	64	2	2	0	0	0	473	1	1	0	0	NA	NA	NA	34	24	167	168	502	114	112	247	0	0	6	0	0	0.012
.	19.01.16-01.14.18-1-436846	184	11	11	4	0	4	519	8	8	0	0	NA	NA	NA	61	72	183	174	528	128	121	270	4	5	23	0.022	0.029	0.044
.	19.01.16-01.14.19-1-436847	119	10	10	2	0	2	494	9	9	0	0	NA	NA	NA	41	40	167	169	517	117	119	258	6	2	9	0.036	0.012	0.017
.	19.01.16-01.14.21-1-436850	120	7	7	0	0	0	505	4	4	0	0	NA	NA	NA	48	54	173	176	518	118	121	266	4	4	10	0.023	0.023	0.019
.	19.01.16-01.14.29-1-436877	88	3	3	0	0	0	486	2	2	0	0	NA	NA	NA	34	37	172	169	509	118	114	254	1	0	10	0.006	0	0.02
.	19.01.16-01.14.29-1-436878	144	6	6	1	0	1	481	5	5	0	0	NA	NA	NA	49	28	167	168	506	115	116	250	3	7	5	0.018	0.042	0.01
.	19.01.16-01.14.30-1-436881	232	28	28	5	0	5	515	26	26	0	0	NA	NA	NA	69	58	175	177	519	125	125	265	29	32	39	0.166	0.181	0.075
.	19.01.16-01.14.33-1-436882	59	2	2	0	0	0	475	1	1	0	0	NA	NA	NA	15	16	166	168	495	116	117	242	0	2	0	0	0.012	0
.	19.01.16-01.14.37-1-436883	34	1	1	0	0	0	0	0	0	0	0	NA	NA	NA	9	9	164	164	494	0	0	0	0	0	2	0	0	0.004
.	19.01.16-01.14.38-1-436884	151	10	10	2	0	2	491	9	9	0	0	NA	NA	NA	53	44	174	168	515	119	115	257	9	1	9	0.052	0.006	0.017
.	19.01.16-01.14.39-1-436885	151	14	14	4	0	3	488	13	13	0	0	NA	NA	NA	51	41	170	168	516	116	114	258	0	11	29	0	0.065	0.056
.	19.01.16-01.14.41-1-436886	201	13	13	2	0	2	504	11	11	0	0	NA	NA	NA	49	47	171	175	514	121	123	260	2	4	18	0.012	0.023	0.035
.	19.01.16-01.14.43-1-436887	236	29	29	1	0	1	511	26	26	0	0	NA	NA	NA	54	58	179	178	514	125	124	262	35	8	57	0.196	0.045	0.111
.	19.01.16-01.14.45-1-436888	141	9	9	3	0	3	498	8	8	0	0	NA	NA	NA	31	42	167	172	516	115	119	264	14	6	17	0.084	0.035	0.033
.	19.01.16-01.14.46-1-436889	147	11	11	3	0	3	488	8	8	0	0	NA	NA	NA	56	35	170	170	508	117	119	252	13	4	12	0.076	0.024	0.024
.	19.01.16-01.14.47-1-436890	60	2	2	1	0	1	198	1	1	0	0	NA	NA	NA	11	16	169	165	495	44	46	108	0	1	1	0	0.006	0.002
.	19.01.16-01.14.55-1-436893	159	6	6	1	0	1	494	4	4	0	0	NA	NA	NA	47	39	169	169	514	116	118	260	1	7	16	0.006	0.041	0.031
.	19.01.16-01.14.57-1-436894	291	37	37	9	0	8	540	33	33	0	0	NA	NA	NA	94	81	187	176	531	134	125	281	29	33	56	0.155	0.188	0.105
.	19.01.16-01.15.03-1-436895	264	20	20	3	0	3	531	18	18	0	0	NA	NA	NA	69	78	179	180	532	130	126	275	16	22	14	0.089	0.122	0.026
.	19.01.16-01.15.04-1-436896	177	18	18	3	0	2	492	17	17	0	0	NA	NA	NA	52	48	171	177	513	118	118	256	9	19	40	0.053	0.107	0.078
.	19.01.16-01.15.07-1-436897	60	2	2	1	0	1	481	1	1	0	0	NA	NA	NA	28	33	170	168	508	118	115	248	0	0	4	0	0	0.008
.	19.01.16-01.15.08-1-436898	63	2	2	1	0	1	348	1	1	0	0	NA	NA	NA	14	12	165	166	494	87	84	177	3	1	0	0.018	0.006	0
.	19.01.16-01.15.08-1-436899	37	1	1	1	0	1	0	0	0	0	0	NA	NA	NA	12	9	163	164	495	0	0	0	0	0	3	0	0	0.006
.	19.01.16-01.15.11-1-436900	30	1	1	0	0	0	0	0	0	0	0	NA	NA	NA	7	11	166	163	495	0	0	0	0	0	0	0	0	0
.	19.01.16-01.15.15-1-436905	64	3	3	0	0	0	250	2	2	0	0	NA	NA	NA	20	20	166	164	503	59	60	131	0	2	8	0	0.012	0.016
.	19.01.16-01.15.15-1-436906	122	5	5	1	0	1	483	4	4	0	0	NA	NA	NA	39	35	169	169	510	115	114	254	1	0	7	0.006	0	0.014
.	19.01.16-01.15.18-1-436910	85	8	8	2	0	0	476	7	7	0	0	NA	NA	NA	32	25	170	170	498	117	116	243	0	7	15	0	0.041	0.03
.	19.01.16-01.15.19-1-436911	258	41	41	11	0	9	537	35	35	0	0	NA	NA	NA	71	86	175	191	533	124	139	274	52	33	51	0.297	0.173	0.096
.	19.01.16-01.15.27-1-436917	325	25	25	7	0	5	543	24	24	0	0	NA	NA	NA	88	94	186	179	542	133	126	284	9	18	66	0.048	0.101	0.122
.	19.01.16-01.15.30-1-436939	144	10	10	3	0	3	501	7	7	0	0	NA	NA	NA	39	57	173	173	524	119	118	264	7	7	14	0.04	0.04	0.027
.	19.01.16-01.15.32-1-436941	411	43	43	16	0	10	548	40	40	0	0	NA	NA	NA	114	99	184	179	549	130	127	291	8	51	81	0.043	0.285	0.148
.	19.01.16-01.15.40-1-436942	143	11	11	0	0	0	491	10	10	0	0	NA	NA	NA	48	46	172	173	514	118	118	255	11	15	4	0.064	0.087	0.008
.	19.01.16-01.15.41-1-436943	88	3	3	1	0	1	477	2	2	0	0	NA	NA	NA	31	23	164	168	504	113	113	251	0	3	5	0	0.018	0.01
.	19.01.16-01.15.50-1-436944	277	23	23	9	0	8	532	18	18	0	0	NA	NA	NA	74	82	183	180	532	127	125	280	24	17	24	0.131	0.094	0.045
.	19.01.16-01.15.52-1-436945	94	8	8	1	0	1	489	7	7	0	0	NA	NA	NA	31	36	173	167	509	121	114	254	10	3	9	0.058	0.018	0.018
.	19.01.16-01.15.54-1-436946	326	15	15	4	0	4	554	13	13	0	0	NA	NA	NA	94	105	186	182	550	132	128	294	12	10	17	0.065	0.055	0.031
.	19.01.16-01.15.55-1-436947	58	2	2	0	0	0	0	1	1	0	0	NA	NA	NA	16	18	166	168	497	0	0	0	0	0	6	0	0	0.012
.	19.01.16-01.15.59-1-436948	63	2	2	0	0	0	300	1	1	0	0	NA	NA	NA	21	19	168	167	497	71	76	153	2	0	1	0.012	0	0.002
.	19.01.16-01.16.01-1-436949	166	27	27	9	0	8	502	24	24	0	0	NA	NA	NA	48	57	172	176	522	117	120	265	21	14	51	0.122	0.08	0.098
.	19.01.16-01.16.05-1-436952	35	1	1	1	0	1	0	0	0	0	0	NA	NA	NA	12	12	165	166	494	0	0	0	0	4	0	0	0.024	0
.	19.01.16-01.16.10-1-436953	154	10	10	1	0	1	504	9	9	0	0	NA	NA	NA	49	59	174	172	526	119	119	266	6	0	16	0.034	0	0.03
.	19.01.16-01.16.11-1-436954	147	8	8	2	0	2	493	7	7	0	0	NA	NA	NA	59	45	173	168	517	120	115	258	7	3	12	0.04	0.018	0.023
.	19.01.16-01.16.14-1-436958	63	2	2	0	0	0	399	1	1	0	0	NA	NA	NA	16	14	165	165	497	92	97	210	3	0	2	0.018	0	0.004
.	19.01.16-01.16.22-1-436975	33	1	1	0	0	0	0	0	0	0	0	NA	NA	NA	5	12	166	163	496	0	0	0	2	0	0	0.012	0	0
.	19.01.16-01.16.25-1-436982	211	20	20	10	0	9	513	18	18	0	0	NA	NA	NA	69	63	189	174	513	133	123	257	19	22	28	0.101	0.126	0.055
.	19.01.16-01.16.25-1-436983	88	6	6	1	0	1	480	5	5	0	0	NA	NA	NA	30	28	168	166	507	112	116	252	0	4	6	0	0.024	0.012
.	19.01.16-01.16.25-1-436984	88	7	7	2	0	2	478	6	6	0	0	NA	NA	NA	24	22	166	167	502	114	116	248	7	2	11	0.042	0.012	0.022
.	19.01.16-01.16.27-1-436985	89	3	3	0	0	0	487	1	1	0	0	NA	NA	NA	20	31	172	170	502	118	118	251	2	3	0	0.012	0.018	0
.	19.01.16-01.16.29-1-437006	121	19	19	2	0	2	494	17	17	0	0	NA	NA	NA	36	43	171	170	515	120	119	255	29	4	27	0.17	0.024	0.052
.	19.01.16-01.16.35-1-437009	89	3	3	1	0	1	476	2	2	0	0	NA	NA	NA	36	31	173	166	505	118	111	247	0	4	3	0	0.024	0.006
.	19.01.16-01.16.36-1-437010	68	4	4	0	0	0	469	3	3	0	0	NA	NA	NA	30	21	164	166	504	112	111	246	0	0	5	0	0	0.01
.	19.01.16-01.16.40-1-437011	150	11	11	3	0	3	505	10	10	0	0	NA	NA	NA	40	50	173	173	517	120	122	263	5	4	23	0.029	0.023	0.044
.	19.01.16-01.16.40-1-437012	287	66	66	19	0	15	507	60	60	0	0	NA	NA	NA	66	62	176	177	522	122	122	263	35	44	100	0.199	0.249	0.192
.	19.01.16-01.16.41-1-437013	118	6	6	0	0	0	496	5	5	0	0	NA	NA	NA	51	49	173	175	514	118	120	258	6	3	5	0.035	0.017	0.01
.	19.01.16-01.16.44-1-437014	57	2	2	0	0	0	0	1	1	0	0	NA	NA	NA	15	21	168	166	500	0	0	0	0	0	4	0	0	0.008
.	19.01.16-01.16.49-1-437015	123	11	11	7	0	6	493	9	9	0	0	NA	NA	NA	48	47	172	171	517	118	115	260	2	6	18	0.012	0.035	0.035
.	19.01.16-01.16.49-1-437016	65	6	6	0	0	0	477	5	5	0	0	NA	NA	NA	30	28	169	169	503	116	114	247	0	8	4	0	0.047	0.008
.	19.01.16-01.16.49-1-437017	203	18	18	5	0	4	526	16	16	0	0	NA	NA	NA	62	77	182	176	532	128	121	277	19	9	17	0.104	0.051	0.032
.	19.01.16-01.16.54-1-437018	323	41	41	13	0	13	562	36	36	0	0	NA	NA	NA	122	117	186	187	557	130	133	299	38	8	84	0.204	0.043	0.151
.	19.01.16-01.16.55-1-437019	60	2	2	1	0	1	448	1	1	0	0	NA	NA	NA	13	15	166	169	493	110	113	225	0	0	4	0	0	0.008
.	19.01.16-01.17.02-1-437020	33	1	1	0	0	0	0	0	0	0	0	NA	NA	NA	11	12	167	167	491	0	0	0	0	0	1	0	0	0.002
.	19.01.16-01.17.04-1-437021	89	3	3	1	0	1	481	2	2	0	0	NA	NA	NA	43	31	171	169	504	116	117	248	0	2	8	0	0.012	0.016
.	19.01.16-01.17.05-1-437022	182	13	13	5	0	5	508	12	12	0	0	NA	NA	NA	66	59	176	173	523	122	121	265	12	3	20	0.068	0.017	0.038
.	19.01.16-01.17.08-1-437023	37	1	1	1	0	1	0	0	0	0	0	NA	NA	NA	12	10	164	169	490	0	0	0	0	0	2	0	0	0.004
.	19.01.16-01.17.09-1-437024	35	1	1	1	0	1	0	0	0	0	0	NA	NA	NA	12	10	165	166	492	0	0	0	0	2	0	0	0.012	0
.	19.01.16-01.17.10-1-437025	29	1	1	0	0	0	0	0	0	0	0	NA	NA	NA	10	9	164	166	492	0	0	0	0	1	0	0	0.006	0
.	19.01.16-01.17.12-1-437027	147	22	22	5	0	4	492	17	17	0	0	NA	NA	NA	51	38	169	167	515	120	115	257	11	19	32	0.065	0.114	0.062
.	19.01.16-01.17.13-1-437029	150	7	7	1	0	1	505	6	6	0	0	NA	NA	NA	37	49	174	177	511	123	123	259	3	13	4	0.017	0.073	0.008
.	19.01.16-01.17.19-1-437038	33	1	1	1	0	1	0	0	0	0	0	NA	NA	NA	5	12	165	166	494	0	0	0	0	0	1	0	0	0.002
.	19.01.16-01.17.21-1-437042	297	43	43	9	0	9	531	40	40	0	0	NA	NA	NA	82	86	173	187	539	122	134	275	24	6	91	0.139	0.032	0.169
.	19.01.16-01.17.27-1-437044	63	3	3	0	0	0	473	1	1	0	0	NA	NA	NA	21	21	164	168	502	113	115	245	4	4	0	0.024	0.024	0
.	19.01.16-01.17.28-1-437049	33	1	1	0	0	0	0	0	0	0	0	NA	NA	NA	10	5	164	163	491	0	0	0	0	0	3	0	0	0.006
.	19.01.16-01.17.32-1-437068	130	4	4	0	0	0	484	3	3	0	0	NA	NA	NA	32	35	176	169	503	122	113	249	0	3	2	0	0.018	0.004
.	19.01.16-01.17.33-1-437069	93	7	7	2	0	2	482	5	5	0	0	NA	NA	NA	36	31	171	168	505	114	117	251	11	4	7	0.064	0.024	0.014
.	19.01.16-01.17.37-1-437070	155	8	8	1	0	1	501	7	7	0	0	NA	NA	NA	57	51	173	177	514	119	122	260	13	4	6	0.075	0.023	0.012
.	19.01.16-01.17.43-1-437071	86	4	4	0	0	0	478	3	3	0	0	NA	NA	NA	38	29	167	168	507	113	115	250	0	1	6	0	0.006	0.012
.	19.01.16-01.17.51-1-437072	183	26	26	7	0	4	509	22	22	0	0	NA	NA	NA	52	60	176	180	517	125	124	260	28	8	34	0.159	0.044	0.066
.	19.01.16-01.17.52-1-437073	64	2	2	0	0	0	474	1	1	0	0	NA	NA	NA	14	21	165	172	497	112	117	245	3	0	0	0.018	0	0
.	19.01.16-01.17.54-1-437074	60	2	2	1	0	1	482	1	1	0	0	NA	NA	NA	31	28	169	166	506	116	114	252	6	0	1	0.036	0	0.002
.	19.01.16-01.17.58-1-437075	119	9	9	1	0	1	495	7	7	0	0	NA	NA	NA	34	44	176	174	507	123	120	252	0	1	25	0	0.006	0.049
.	19.01.16-01.18.00-1-437076	246	26	26	7	0	6	523	25	25	0	0	NA	NA	NA	90	80	180	178	535	124	126	273	17	4	35	0.094	0.022	0.065
.	19.01.16-01.18.03-1-437077	94	3	3	0	0	0	473	2	2	0	0	NA	NA	NA	31	25	169	167	502	115	115	243	0	0	4	0	0	0.008
.	19.01.16-01.18.04-1-437078	33	1	1	0	0	0	0	0	0	0	0	NA	NA	NA	9	11	165	164	495	0	0	0	0	0	2	0	0	0.004
.	19.01.16-01.18.07-1-437079	226	34	34	7	0	3	502	32	32	0	0	NA	NA	NA	69	52	170	173	522	118	120	264	22	9	66	0.129	0.052	0.126
.	19.01.16-01.18.08-1-437080	92	6	6	1	0	1	492	5	5	0	0	NA	NA	NA	28	39	170	173	509	119	119	254	7	0	6	0.041	0	0.012
.	19.01.16-01.18.08-1-437081	63	2	2	1	0	1	471	1	1	0	0	NA	NA	NA	37	24	168	169	500	114	113	244	0	1	2	0	0.006	0.004
.	19.01.16-01.18.15-1-437086	35	1	1	0	0	0	0	0	0	0	0	NA	NA	NA	7	11	166	168	490	0	0	0	0	4	0	0	0.024	0
.	19.01.16-01.18.16-1-437088	63	2	2	0	0	0	396	0	0	0	0	NA	NA	NA	21	14	167	164	496	92	92	212	0	0	3	0	0	0.006
.	19.01.16-01.18.18-1-437098	153	8	8	2	0	1	499	7	7	0	0	NA	NA	NA	49	54	173	174	520	119	118	262	0	2	19	0	0.011	0.037
.	19.01.16-01.18.19-1-437100	168	17	17	2	0	2	499	15	15	0	0	NA	NA	NA	58	48	171	174	516	119	119	261	25	4	25	0.146	0.023	0.048
.	19.01.16-01.18.20-1-437102	62	3	3	0	0	0	470	2	2	0	0	NA	NA	NA	26	16	164	169	496	111	115	244	0	4	8	0	0.024	0.016
.	19.01.16-01.18.26-1-437110	93	5	5	0	0	0	474	3	3	0	0	NA	NA	NA	31	22	166	167	502	111	114	249	0	0	9	0	0	0.018
.	19.01.16-01.18.27-1-437111	93	7	7	0	0	0	479	6	6	0	0	NA	NA	NA	40	37	169	169	512	113	111	255	1	0	27	0.006	0	0.053
.	19.01.16-01.18.32-1-437134	91	6	6	0	0	0	486	5	5	0	0	NA	NA	NA	25	28	168	168	505	117	117	252	3	5	6	0.018	0.03	0.012
.	19.01.16-01.18.34-1-437137	35	1	1	0	0	0	0	0	0	0	0	NA	NA	NA	13	7	166	165	489	0	0	0	0	0	3	0	0	0.006
.	19.01.16-01.18.36-1-437138	37	1	1	0	0	0	0	0	0	0	0	NA	NA	NA	8	12	164	167	494	0	0	0	0	0	1	0	0	0.002
.	19.01.16-01.18.39-1-437139	154	22	22	1	0	1	504	21	21	0	0	NA	NA	NA	53	54	175	177	515	125	124	255	21	2	41	0.12	0.011	0.08
.	19.01.16-01.18.39-1-437140	62	2	2	0	0	0	399	1	1	0	0	NA	NA	NA	22	15	164	164	500	95	94	210	1	0	2	0.006	0	0.004
.	19.01.16-01.18.41-1-437141	33	1	1	0	0	0	0	0	0	0	0	NA	NA	NA	9	7	165	165	490	0	0	0	3	0	0	0.018	0	0
.	19.01.16-01.18.46-1-437142	65	4	4	0	0	0	472	3	3	0	0	NA	NA	NA	27	17	167	165	498	115	115	242	0	0	11	0	0	0.022
.	19.01.16-01.18.46-1-437143	126	11	11	3	0	2	493	9	9	0	0	NA	NA	NA	30	51	175	169	520	120	114	259	1	10	4	0.006	0.059	0.008
.	19.01.16-01.18.47-1-437144	36	1	1	0	0	0	0	0	0	0	0	NA	NA	NA	9	9	164	165	493	0	0	0	0	0	1	0	0	0.002
.	19.01.16-01.18.48-1-437145	173	14	14	3	0	1	501	12	12	0	0	NA	NA	NA	23	48	174	172	515	121	121	259	15	7	20	0.086	0.041	0.039
.	19.01.16-01.18.51-1-437146	212	8	8	3	0	2	528	7	7	0	0	NA	NA	NA	51	68	178	177	526	127	125	276	0	5	12	0	0.028	0.023
.	19.01.16-01.18.52-1-437147	29	1	1	0	0	0	0	0	0	0	0	NA	NA	NA	5	5	164	164	490	0	0	0	0	0	1	0	0	0.002
.	19.01.16-01.18.53-1-437148	33	1	1	0	0	0	0	0	0	0	0	NA	NA	NA	14	7	164	164	492	0	0	0	2	0	0	0.012	0	0
.	19.01.16-01.18.56-1-437149	115	4	4	0	0	0	485	3	3	0	0	NA	NA	NA	27	32	165	174	506	112	121	252	5	3	6	0.03	0.017	0.012
.	19.01.16-01.18.56-1-437150	183	18	18	6	0	5	502	15	15	0	0	NA	NA	NA	49	51	171	174	519	117	122	263	20	10	32	0.117	0.057	0.062
.	19.01.16-01.18.58-1-437151	91	6	6	2	0	2	470	5	5	0	0	NA	NA	NA	28	19	166	166	500	112	114	244	4	9	3	0.024	0.054	0.006
.	19.01.16-01.19.01-1-437152	269	29	29	6	0	6	546	27	27	0	0	NA	NA	NA	82	93	184	182	540	132	129	285	33	37	33	0.179	0.203	0.061
.	19.01.16-01.19.09-1-437153	32	1	1	0	0	0	0	0	0	0	0	NA	NA	NA	7	6	165	164	490	0	0	0	0	0	0	0	0	0
.	19.01.16-01.19.09-1-437154	31	1	1	0	0	0	0	0	0	0	0	NA	NA	NA	12	8	165	165	491	0	0	0	0	0	0	0	0	0
.	19.01.16-01.19.11-1-437155	120	6	6	0	0	0	484	5	5	0	0	NA	NA	NA	34	30	168	167	508	117	116	251	0	5	8	0	0.03	0.016
.	19.01.16-01.19.11-1-437156	62	2	2	1	0	1	249	1	1	0	0	NA	NA	NA	21	11	164	165	495	59	65	125	0	5	0	0	0.03	0
.	19.01.16-01.19.12-1-437157	94	4	4	3	0	2	483	3	3	0	0	NA	NA	NA	37	28	173	171	497	121	119	243	5	0	5	0.029	0	0.01
.	19.01.16-01.19.13-1-437159	122	13	13	1	0	1	486	10	10	0	0	NA	NA	NA	35	32	167	170	508	116	119	251	3	11	8	0.018	0.065	0.016
.	19.01.16-01.19.14-1-437161	234	25	25	6	0	3	523	23	23	0	0	NA	NA	NA	60	74	172	181	534	117	129	277	26	16	31	0.151	0.088	0.058
.	19.01.16-01.19.21-1-437170	60	3	3	0	0	0	478	2	2	0	0	NA	NA	NA	23	28	171	167	503	117	112	249	0	5	3	0	0.03	0.006
.	19.01.16-01.19.22-1-437172	153	15	15	4	0	4	498	12	12	0	0	NA	NA	NA	59	47	174	172	514	123	116	259	11	2	32	0.063	0.012	0.062
.	19.01.16-01.19.27-1-437174	34	1	1	1	0	1	0	0	0	0	0	NA	NA	NA	10	13	165	166	495	0	0	0	0	0	0	0	0	0
.	19.01.16-01.19.27-1-437175	38	1	1	0	0	0	0	0	0	0	0	NA	NA	NA	8	16	165	168	496	0	0	0	0	0	1	0	0	0.002
.	19.01.16-01.19.30-1-437196	276	23	23	8	0	6	527	21	21	0	0	NA	NA	NA	92	76	176	174	539	124	121	282	21	20	38	0.119	0.115	0.071
.	19.01.16-01.19.32-1-437199	59	2	2	0	0	0	472	1	1	0	0	NA	NA	NA	22	20	167	164	502	114	112	246	0	1	1	0	0.006	0.002
.	19.01.16-01.19.33-1-437200	330	62	62	15	0	10	521	57	57	0	0	NA	NA	NA	98	76	179	170	540	126	116	279	61	25	95	0.341	0.147	0.176
.	19.01.16-01.19.34-1-437201	57	3	3	0	0	0	472	2	2	0	0	NA	NA	NA	25	25	164	172	502	111	117	244	5	4	0	0.03	0.023	0
.	19.01.16-01.19.41-1-437202	174	14	14	6	0	6	491	11	11	0	0	NA	NA	NA	49	42	177	170	508	122	112	257	9	19	23	0.051	0.112	0.045
.	19.01.16-01.19.44-1-437203	37	1	1	0	0	0	0	0	0	0	0	NA	NA	NA	5	9	166	164	492	0	0	0	0	0	2	0	0	0.004
.	19.01.16-01.19.45-1-437204	234	34	34	7	0	7	529	30	30	0	0	NA	NA	NA	69	82	184	178	533	128	124	277	12	13	55	0.065	0.073	0.103
.	19.01.16-01.19.47-1-437205	116	10	10	6	0	6	485	9	9	0	0	NA	NA	NA	20	33	169	167	510	118	112	255	9	14	12	0.053	0.084	0.024
.	19.01.16-01.19.48-1-437206	444	63	63	15	0	14	562	59	59	0	0	NA	NA	NA	129	114	194	187	546	140	133	289	34	80	77	0.175	0.428	0.141
.	19.01.16-01.19.53-1-437209	172	6	6	5	0	3	512	5	5	0	0	NA	NA	NA	60	58	177	177	517	124	125	263	4	0	36	0.023	0	0.07
.	19.01.16-01.19.58-1-437210	122	12	12	7	0	5	485	9	9	0	0	NA	NA	NA	51	40	169	173	511	117	117	251	11	12	12	0.065	0.069	0.023
.	19.01.16-01.20.02-1-437215	31	1	1	0	0	0	0	0	0	0	0	NA	NA	NA	7	7	165	164	491	0	0	0	3	0	0	0.018	0	0
.	19.01.16-01.20.05-1-437216	128	6	6	3	0	2	500	4	4	0	0	NA	NA	NA	40	53	173	175	518	123	121	256	15	2	11	0.087	0.011	0.021
.	19.01.16-01.20.13-1-437219	34	1	1	0	0	0	0	0	0	0	0	NA	NA	NA	9	8	165	166	490	0	0	0	0	0	2	0	0	0.004
.	19.01.16-01.20.15-1-437222	124	5	5	1	0	1	474	4	4	0	0	NA	NA	NA	42	24	169	169	499	115	115	244	0	0	10	0	0	0.02
.	19.01.16-01.20.22-1-437237	89	4	4	1	0	1	485	3	3	0	0	NA	NA	NA	35	35	170	175	503	116	119	250	2	0	6	0.012	0	0.012
.	19.01.16-01.20.24-1-437239	95	4	4	1	0	1	487	1	1	0	0	NA	NA	NA	37	31	166	169	509	117	117	253	6	0	6	0.036	0	0.012
.	19.01.16-01.20.32-1-437262	59	2	2	0	0	0	477	0	0	0	0	NA	NA	NA	25	25	165	166	507	111	116	250	0	0	6	0	0	0.012
.	19.01.16-01.20.34-1-437263	124	21	21	5	0	5	485	17	17	0	0	NA	NA	NA	36	36	170	171	508	116	117	252	13	3	20	0.076	0.018	0.039
.	19.01.16-01.20.36-1-437264	97	4	4	0	0	0	483	3	3	0	0	NA	NA	NA	33	26	168	169	502	114	117	252	0	0	12	0	0	0.024
.	19.01.16-01.20.44-1-437265	174	10	10	1	0	1	494	9	9	0	0	NA	NA	NA	37	41	175	164	515	117	113	264	21	7	4	0.12	0.043	0.008
.	19.01.16-01.20.51-1-437266	38	1	1	0	0	0	0	0	0	0	0	NA	NA	NA	8	12	165	163	497	0	0	0	0	0	1	0	0	0.002
.	19.01.16-01.20.51-1-437267	122	8	8	2	0	2	490	6	6	0	0	NA	NA	NA	35	40	170	172	511	116	118	256	3	10	3	0.018	0.058	0.006
.	19.01.16-01.20.53-1-437268	123	4	4	2	0	2	479	2	2	0	0	NA	NA	NA	39	33	174	165	507	120	108	251	0	0	6	0	0	0.012
.	19.01.16-01.20.54-1-437269	31	1	1	0	0	0	0	0	0	0	0	NA	NA	NA	4	6	166	164	489	0	0	0	0	0	0	0	0	0
.	19.01.16-01.20.55-1-437270	259	17	17	5	0	5	527	16	16	0	0	NA	NA	NA	73	78	178	179	534	124	125	278	17	6	35	0.096	0.034	0.066
.	19.01.16-01.21.00-1-437271	65	2	2	1	0	1	477	1	1	0	0	NA	NA	NA	25	23	168	169	499	116	115	246	1	2	0	0.006	0.012	0
.	19.01.16-01.21.03-1-437272	61	4	4	2	0	1	475	3	3	0	0	NA	NA	NA	30	28	167	167	507	111	112	252	1	0	4	0.006	0	0.008
.	19.01.16-01.21.08-1-437275	232	18	18	2	0	2	527	17	17	0	0	NA	NA	NA	57	75	184	179	525	130	126	271	6	18	49	0.033	0.101	0.093
.	19.01.16-01.21.09-1-437276	89	7	7	0	0	0	482	6	6	0	0	NA	NA	NA	32	31	168	171	505	117	116	249	2	2	8	0.012	0.012	0.016
.	19.01.16-01.21.11-1-437277	213	11	11	2	0	2	524	8	8	0	0	NA	NA	NA	68	76	183	179	527	130	121	273	6	5	13	0.033	0.028	0.025
.	19.01.16-01.21.12-1-437279	34	1	1	1	0	1	0	0	0	0	0	NA	NA	NA	15	9	163	165	494	0	0	0	0	0	1	0	0	0.002
.	19.01.16-01.21.14-1-437281	271	30	30	10	0	8	512	27	27	0	0	NA	NA	NA	76	60	180	175	518	124	124	264	21	26	24	0.117	0.149	0.046
.	19.01.16-01.21.16-1-437284	178	18	18	9	0	8	515	16	16	0	0	NA	NA	NA	65	68	181	176	524	125	124	266	7	3	31	0.039	0.017	0.059
.	19.01.16-01.21.18-1-437287	62	3	3	1	0	1	472	2	2	0	0	NA	NA	NA	14	17	163	167	500	110	114	248	3	0	1	0.018	0	0.002
.	19.01.16-01.21.22-1-437292	176	9	9	2	0	2	511	8	8	0	0	NA	NA	NA	53	55	168	178	522	116	124	271	7	4	7	0.042	0.022	0.013
.	19.01.16-01.21.31-1-437317	61	3	3	0	0	0	468	2	2	0	0	NA	NA	NA	31	18	166	167	498	114	112	242	6	0	4	0.036	0	0.008
.	19.01.16-01.21.34-1-437318	179	13	13	2	0	2	529	9	9	0	0	NA	NA	NA	60	84	182	179	536	130	124	275	5	8	25	0.027	0.045	0.047
.	19.01.16-01.21.37-1-437319	119	6	6	1	0	1	489	5	5	0	0	NA	NA	NA	37	39	166	169	517	113	118	258	8	13	4	0.048	0.077	0.008
.	19.01.16-01.21.41-1-437320	32	1	1	0	0	0	0	0	0	0	0	NA	NA	NA	18	9	164	165	493	0	0	0	1	0	0	0.006	0	0
.	19.01.16-01.21.53-1-437321	97	5	5	2	0	2	490	4	4	0	0	NA	NA	NA	36	40	169	172	512	115	117	258	8	0	6	0.047	0	0.012
.	19.01.16-01.22.04-1-437322	117	8	8	4	0	4	495	6	6	0	0	NA	NA	NA	25	38	169	172	510	117	121	257	0	10	10	0	0.058	0.02
.	19.01.16-01.22.04-1-437323	144	13	13	7	0	5	495	12	12	0	0	NA	NA	NA	49	49	170	176	516	117	121	257	16	4	32	0.094	0.023	0.062
.	19.01.16-01.22.04-1-437324	62	3	3	0	0	0	249	2	2	0	0	NA	NA	NA	13	18	165	167	499	61	59	129	0	2	10	0	0.012	0.02
.	19.01.16-01.22.05-1-437325	153	6	6	1	0	1	511	4	4	0	0	NA	NA	NA	45	60	175	176	522	122	123	266	3	5	16	0.017	0.028	0.031
.	19.01.16-01.22.15-1-437330	127	12	12	3	0	3	488	11	11	0	0	NA	NA	NA	41	38	169	170	512	116	117	255	11	0	23	0.065	0	0.045
.	19.01.16-01.22.15-1-437331	213	23	23	2	0	2	514	19	19	0	0	NA	NA	NA	68	61	171	174	529	121	121	272	16	24	36	0.094	0.138	0.068
.	19.01.16-01.22.17-1-437333	154	13	13	1	0	1	488	11	11	0	0	NA	NA	NA	49	45	172	168	518	117	114	257	11	8	16	0.064	0.048	0.031
.	19.01.16-01.22.18-1-437336	92	4	4	3	0	2	483	1	1	0	0	NA	NA	NA	31	33	172	169	505	116	117	250	8	0	5	0.047	0	0.01
.	19.01.16-01.22.23-1-437355	33	1	1	1	0	1	0	0	0	0	0	NA	NA	NA	11	11	165	168	491	0	0	0	0	0	3	0	0	0.006
.	19.01.16-01.22.25-1-437356	66	2	2	1	0	1	476	1	1	0	0	NA	NA	NA	26	25	170	170	498	115	116	245	3	0	3	0.018	0	0.006
.	19.01.16-01.22.25-1-437357	257	14	14	2	0	2	528	12	12	0	0	NA	NA	NA	71	76	181	183	525	126	130	272	0	14	18	0	0.077	0.034
.	19.01.16-01.22.30-1-437379	55	2	2	1	0	1	476	1	1	0	0	NA	NA	NA	24	23	167	165	504	113	114	249	0	0	5	0	0	0.01
.	19.01.16-01.22.32-1-437381	93	6	6	0	0	0	482	5	5	0	0	NA	NA	NA	19	23	169	164	503	119	113	250	2	9	4	0.012	0.055	0.008
.	19.01.16-01.22.36-1-437382	82	6	6	1	0	1	473	5	5	0	0	NA	NA	NA	15	19	166	163	503	111	111	251	11	0	1	0.066	0	0.002
.	19.01.16-01.22.37-1-437383	34	1	1	1	0	1	0	0	0	0	0	NA	NA	NA	12	8	165	165	491	0	0	0	0	0	0	0	0	0
.	19.01.16-01.22.40-1-437384	326	38	38	14	0	9	527	35	35	0	0	NA	NA	NA	82	87	178	183	539	124	127	276	30	9	70	0.169	0.049	0.13
.	19.01.16-01.22.43-1-437385	236	12	12	0	0	0	538	11	11	0	0	NA	NA	NA	64	90	178	183	542	126	129	283	2	0	20	0.011	0	0.037
.	19.01.16-01.22.45-1-437395	34	1	1	1	0	1	0	0	0	0	0	NA	NA	NA	12	10	166	164	493	0	0	0	0	0	2	0	0	0.004
.	19.01.16-01.22.46-1-437396	157	13	13	4	0	4	506	11	11	0	0	NA	NA	NA	47	52	167	181	517	117	130	259	21	8	22	0.126	0.044	0.043
.	19.01.16-01.22.49-1-437404	275	15	15	3	0	3	547	14	14	0	0	NA	NA	NA	88	102	182	183	550	126	130	291	0	10	48	0	0.055	0.087
.	19.01.16-01.22.49-1-437405	117	13	13	4	0	4	472	12	12	0	0	NA	NA	NA	36	25	164	170	504	106	117	249	8	10	5	0.049	0.059	0.01
.	19.01.16-01.22.49-1-437406	115	10	10	1	0	1	489	9	9	0	0	NA	NA	NA	41	33	171	171	504	118	120	251	8	10	8	0.047	0.058	0.016
.	19.01.16-01.22.53-1-437407	152	9	9	4	0	3	504	7	7	0	0	NA	NA	NA	43	47	170	175	515	118	124	262	11	15	17	0.065	0.086	0.033
.	19.01.16-01.22.58-1-437408	171	21	21	10	0	7	503	19	19	0	0	NA	NA	NA	46	49	172	174	516	118	123	262	21	15	30	0.122	0.086	0.058
.	19.01.16-01.23.05-1-437518	32	1	1	0	0	0	0	0	0	0	0	NA	NA	NA	7	14	164	166	497	0	0	0	0	0	0	0	0	0
.	19.01.16-01.23.07-1-437519	57	4	4	1	0	1	477	3	3	0	0	NA	NA	NA	15	16	169	164	496	116	114	247	6	4	2	0.036	0.024	0.004
.	19.01.16-01.23.08-1-437778	90	6	6	1	0	1	481	5	5	0	0	NA	NA	NA	32	21	167	166	501	116	116	249	0	16	12	0	0.096	0.024
.	19.01.16-01.23.09-1-437779	62	2	2	0	0	0	472	1	1	0	0	NA	NA	NA	12	11	164	166	494	114	115	243	0	0	4	0	0	0.008
.	19.01.16-01.23.17-1-437817	118	8	8	2	0	2	487	6	6	0	0	NA	NA	NA	34	40	172	166	515	116	112	259	8	6	9	0.047	0.036	0.017
.	19.01.16-01.23.18-1-437819	157	19	19	3	0	3	499	18	18	0	0	NA	NA	NA	43	51	177	170	517	121	117	261	10	15	27	0.056	0.088	0.052
.	19.01.16-01.23.21-1-437839	149	11	11	2	0	2	491	8	8	0	0	NA	NA	NA	62	37	167	170	513	113	118	260	9	9	22	0.054	0.053	0.043
.	19.01.16-01.23.21-1-437840	65	3	3	1	0	1	479	1	1	0	0	NA	NA	NA	27	26	167	169	503	116	113	250	0	4	2	0	0.024	0.004
.	19.01.16-01.23.22-1-437842	88	3	3	0	0	0	480	1	1	0	0	NA	NA	NA	19	29	169	168	505	116	115	249	0	0	4	0	0	0.008
.	19.01.16-01.23.30-1-437865	61	3	3	0	0	0	477	1	1	0	0	NA	NA	NA	16	24	169	165	503	119	111	247	0	0	8	0	0	0.016
.	19.01.16-01.23.31-1-437867	114	6	6	0	0	0	478	4	4	0	0	NA	NA	NA	49	34	172	170	505	118	115	245	3	5	8	0.017	0.029	0.016
.	19.01.16-01.23.33-1-437870	87	6	6	4	0	2	486	4	4	0	0	NA	NA	NA	31	29	176	167	499	122	116	248	0	9	28	0	0.054	0.056
.	19.01.16-01.23.37-1-437875	150	8	8	1	0	1	503	6	6	0	0	NA	NA	NA	53	53	173	176	517	122	122	259	4	15	8	0.023	0.085	0.015
.	19.01.16-01.23.39-1-437876	93	5	5	2	0	2	482	4	4	0	0	NA	NA	NA	22	29	167	168	507	115	116	251	5	2	5	0.03	0.012	0.01
.	19.01.16-01.23.39-1-437877	92	5	5	1	0	1	481	4	4	0	0	NA	NA	NA	17	27	167	171	502	114	119	248	4	0	3	0.024	0	0.006
.	19.01.16-01.23.44-1-437878	61	3	3	0	0	0	475	2	2	0	0	NA	NA	NA	25	23	166	166	504	113	113	249	0	0	5	0	0	0.01
.	19.01.16-01.23.47-1-437907	86	6	6	2	0	2	478	5	5	0	0	NA	NA	NA	17	24	165	168	504	112	116	250	0	3	15	0	0.018	0.03
.	19.01.16-01.23.49-1-437908	151	8	8	0	0	0	496	7	7	0	0	NA	NA	NA	37	38	169	171	511	120	118	258	3	4	8	0.018	0.023	0.016
.	19.01.16-01.23.51-1-437921	65	3	3	2	0	2	479	2	2	0	0	NA	NA	NA	24	24	169	166	502	117	114	248	0	0	10	0	0	0.02
.	19.01.16-01.23.52-1-437937	59	2	2	1	0	1	251	1	1	0	0	NA	NA	NA	15	13	168	165	493	65	57	129	4	0	0	0.024	0	0
.	19.01.16-01.23.52-1-437941	66	2	2	0	0	0	150	1	1	0	0	NA	NA	NA	23	31	169	171	504	37	36	77	0	1	0	0	0.006	0
.	19.01.16-01.23.54-1-437944	92	3	3	3	0	3	478	2	2	0	0	NA	NA	NA	33	29	169	168	505	114	114	250	0	7	1	0	0.042	0.002
.	19.01.16-01.23.57-1-437945	149	12	12	3	0	2	504	9	9	0	0	NA	NA	NA	45	51	175	174	515	122	121	261	1	10	21	0.006	0.057	0.041
.	19.01.16-01.24.01-1-438141	188	20	20	4	0	3	501	17	17	0	0	NA	NA	NA	61	45	172	173	513	121	121	259	7	24	26	0.041	0.139	0.051
.	19.01.16-01.24.01-1-438183	313	50	50	22	0	17	522	43	43	0	0	NA	NA	NA	99	83	184	177	535	127	120	275	39	30	75	0.212	0.169	0.14
.	19.01.16-01.24.04-1-438595	60	2	2	2	0	2	473	1	1	0	0	NA	NA	NA	21	25	166	165	507	111	114	248	0	2	2	0	0.012	0.004
.	19.01.16-01.24.04-1-438719	89	4	4	0	0	0	485	2	2	0	0	NA	NA	NA	22	31	171	172	501	119	119	247	4	2	8	0.023	0.012	0.016
.	19.01.16-01.24.07-1-439083	325	32	32	4	0	3	548	28	28	0	0	NA	NA	NA	85	103	185	180	551	131	127	290	23	15	56	0.124	0.083	0.102
.	19.01.16-01.24.13-1-440245	97	10	10	1	0	1	481	8	8	0	0	NA	NA	NA	37	28	166	167	508	115	114	252	5	16	7	0.03	0.096	0.014
.	19.01.16-01.24.16-1-440497	60	2	2	0	0	0	252	1	1	0	0	NA	NA	NA	13	11	166	165	493	60	64	128	3	0	0	0.018	0	0
.	19.01.16-01.24.18-1-440679	118	5	5	0	0	0	493	4	4	0	0	NA	NA	NA	46	47	172	172	516	120	119	254	0	3	8	0	0.017	0.016
.	19.01.16-01.24.21-1-440928	96	6	6	1	0	1	483	4	4	0	0	NA	NA	NA	31	25	168	169	501	116	119	248	7	2	2	0.042	0.012	0.004
.	19.01.16-01.24.22-1-441071	120	7	7	3	0	2	473	3	3	0	0	NA	NA	NA	39	21	169	168	497	115	114	244	14	0	5	0.083	0	0.01
.	19.01.16-01.24.25-1-441290	88	5	5	0	0	0	490	3	3	0	0	NA	NA	NA	27	39	169	170	513	118	118	254	5	7	7	0.03	0.041	0.014
.	19.01.16-01.24.31-1-442400	176	10	10	3	0	1	501	9	9	0	0	NA	NA	NA	52	57	179	174	517	120	122	259	14	14	8	0.078	0.08	0.015
.	19.01.16-01.24.37-1-443489	94	7	7	2	0	2	481	6	6	0	0	NA	NA	NA	23	27	169	166	505	113	115	253	1	4	10	0.006	0.024	0.02
.	19.01.16-01.24.37-1-443490	155	13	13	2	0	1	480	10	10	0	0	NA	NA	NA	46	29	165	166	511	110	112	258	15	6	15	0.091	0.036	0.029
.	19.01.16-01.24.41-1-443855	36	1	1	0	0	0	0	0	0	0	0	NA	NA	NA	8	14	167	166	494	0	0	0	1	0	0	0.006	0	0
.	19.01.16-01.24.42-1-443908	164	7	7	2	0	2	502	6	6	0	0	NA	NA	NA	44	47	174	172	514	121	119	262	0	2	14	0	0.012	0.027
.	19.01.16-01.24.43-1-444033	36	1	1	1	0	1	0	0	0	0	0	NA	NA	NA	11	9	164	165	493	0	0	0	0	0	0	0	0	0
.	19.01.16-01.24.44-1-444040	121	14	14	6	0	5	487	11	11	0	0	NA	NA	NA	41	39	168	170	514	115	117	255	7	11	27	0.042	0.065	0.053
.	19.01.16-01.24.47-1-444327	297	24	24	10	0	9	531	21	21	0	0	NA	NA	NA	79	85	175	180	543	119	125	287	12	21	41	0.069	0.117	0.076
.	19.01.16-01.24.54-1-444409	91	6	6	3	0	3	490	5	5	0	0	NA	NA	NA	27	38	166	169	516	116	115	259	14	10	10	0.084	0.059	0.019
.	19.01.16-01.24.56-1-444410	126	11	11	2	0	2	498	10	10	0	0	NA	NA	NA	39	45	179	172	507	126	118	254	0	9	12	0	0.052	0.024
.	19.01.16-01.24.58-1-444411	125	14	14	0	0	0	479	13	13	0	0	NA	NA	NA	34	33	167	169	510	113	115	251	5	10	9	0.03	0.059	0.018
.	19.01.16-01.25.01-1-444412	147	25	25	6	0	3	498	21	21	0	0	NA	NA	NA	52	49	174	170	518	119	115	264	28	25	25	0.161	0.147	0.048
.	19.01.16-01.25.02-1-444413	301	31	31	14	0	13	536	28	28	0	0	NA	NA	NA	83	84	179	175	543	128	124	284	17	28	52	0.095	0.16	0.096
.	19.01.16-01.25.04-1-444414	154	10	10	5	0	5	497	6	6	0	0	NA	NA	NA	41	49	177	172	513	124	117	256	13	5	10	0.073	0.029	0.019
.	19.01.16-01.25.07-1-444415	119	4	4	2	0	2	482	3	3	0	0	NA	NA	NA	39	35	167	172	509	113	118	251	11	0	6	0.066	0	0.012
.	19.01.16-01.25.13-1-444419	60	3	3	1	0	1	472	2	2	0	0	NA	NA	NA	18	19	165	166	501	112	113	247	0	0	6	0	0	0.012
.	19.01.16-01.25.15-1-444421	99	6	6	1	0	1	484	5	5	0	0	NA	NA	NA	32	35	170	168	510	117	115	252	6	3	20	0.035	0.018	0.039
.	19.01.16-01.25.22-1-444429	130	8	8	4	0	4	488	5	5	0	0	NA	NA	NA	47	43	169	173	514	119	117	252	1	15	14	0.006	0.087	0.027
.	19.01.16-01.25.23-1-444431	31	1	1	0	0	0	0	0	0	0	0	NA	NA	NA	6	6	164	166	489	0	0	0	0	0	1	0	0	0.002
.	19.01.16-01.25.26-1-444432	153	23	23	9	0	7	496	21	21	0	0	NA	NA	NA	35	49	170	169	523	118	116	262	17	4	27	0.1	0.024	0.052
.	19.01.16-01.25.27-1-444433	61	3	3	1	0	1	199	2	2	0	0	NA	NA	NA	17	15	166	164	498	49	44	106	0	0	12	0	0	0.024
.	19.01.16-01.25.31-1-444456	210	22	22	6	0	4	507	21	21	0	0	NA	NA	NA	73	53	180	173	513	127	119	261	15	12	27	0.083	0.069	0.053
.	19.01.16-01.25.32-1-444457	88	3	3	1	0	1	472	2	2	0	0	NA	NA	NA	22	27	167	170	503	113	115	244	1	0	3	0.006	0	0.006
.	19.01.16-01.25.33-1-444458	125	4	4	1	0	1	493	3	3	0	0	NA	NA	NA	49	44	170	168	519	119	115	259	2	2	4	0.012	0.012	0.008
.	19.01.16-01.25.42-1-444459	214	32	32	3	0	3	504	30	30	0	0	NA	NA	NA	67	57	175	177	518	117	125	262	18	7	52	0.103	0.04	0.1
.	19.01.16-01.25.42-1-444460	63	2	2	1	0	1	483	1	1	0	0	NA	NA	NA	25	30	171	169	503	116	118	249	0	0	2	0	0	0.004
.	19.01.16-01.25.43-1-444461	263	43	43	13	0	9	513	39	39	0	0	NA	NA	NA	71	70	184	176	523	128	123	262	41	24	78	0.223	0.136	0.149
.	19.01.16-01.25.43-1-444462	64	2	2	1	0	1	473	1	1	0	0	NA	NA	NA	27	20	169	166	498	116	110	247	0	1	5	0	0.006	0.01
.	19.01.16-01.25.45-1-444463	73	4	4	2	0	2	476	2	2	0	0	NA	NA	NA	31	30	168	168	507	115	113	248	5	10	3	0.03	0.06	0.006
.	19.01.16-01.25.53-1-444464	234	28	28	5	0	3	531	23	23	0	0	NA	NA	NA	59	93	182	179	545	126	123	282	29	20	30	0.159	0.112	0.055
.	19.01.16-01.25.54-1-444465	64	3	3	0	0	0	469	2	2	0	0	NA	NA	NA	38	16	165	166	498	112	114	243	0	0	6	0	0	0.012
.	19.01.16-01.25.56-1-444466	456	43	43	12	0	9	559	39	39	0	0	NA	NA	NA	132	108	184	190	547	129	136	294	26	24	81	0.141	0.126	0.148
.	19.01.16-01.25.56-1-444467	62	2	2	2	0	2	149	1	1	0	0	NA	NA	NA	25	14	166	165	496	32	39	78	3	1	0	0.018	0.006	0
.	19.01.16-01.26.00-1-444468	92	4	4	2	0	2	476	3	3	0	0	NA	NA	NA	19	23	164	170	502	113	118	245	1	4	4	0.006	0.024	0.008
.	19.01.16-01.26.04-1-444471	64	2	2	0	0	0	245	1	1	0	0	NA	NA	NA	18	18	166	163	502	58	53	134	4	0	1	0.024	0	0.002
.	19.01.16-01.26.06-1-444472	93	10	10	3	0	2	478	9	9	0	0	NA	NA	NA	44	28	174	168	499	117	114	247	2	3	12	0.011	0.018	0.024
[truncated: 1 more rows]
