# Supplementary material for: Modelling targeted rabies vaccination strategies for a domestic dog population with heterogeneous roaming patterns
Source: PLoS Negl Trop Dis. 2019 Jul 8;13(7):e0007582. doi: 10.1371/journal.pntd.0007582 (PMC6638970; doi:10.1371/journal.pntd.0007582)
Supplement: S1 Zip file folder — The files contain a summary for each simulation for its respective scenario. The files are named first with the population structure (FP, ED, RD, SD) and then the specific vaccination strategy used for that scenario. (ZIP) [file pntd.0007582.s002.zip › Supp_Files/SD_E0.7_R0.7_S0.7_all_measuresReport.txt]

scenario	iteration	duration	tot_deaths	rabid_dogs	moved	mov_DK	movInfect	n_vacc	n_cull	detDogs_cull	contDogs_cull	reactCull	preemptVaccCov_dogLevel	reactVaccCov_dogLevel	mean_Rt	non_rabid_dead	born	nb_in_exp_cat	nb_in_roam_cat	nb_stayhome	nb_exp_vacc	nb_roam_vacc	nb_stayhome_vacc	nb_contacting_explorer	nb_contacting_roamer	nb_contacting_stayhome	contact_per_explorer	contact_per_roamer	contact_per_stayhome
.	19.01.15-23.48.42-1-349438	178	14	14	7	0	4	595	13	13	0	0	NA	NA	NA	58	52	170	169	526	119	117	359	7	17	24	0.041	0.101	0.046
.	19.01.15-23.48.42-1-349439	61	2	2	1	0	1	148	1	1	0	0	NA	NA	NA	18	21	166	166	502	32	36	80	1	2	0	0.006	0.012	0
.	19.01.15-23.48.42-1-349440	32	1	1	0	0	0	0	0	0	0	0	NA	NA	NA	17	2	163	163	489	0	0	0	0	0	1	0	0	0.002
.	19.01.15-23.48.42-1-349441	91	4	4	0	0	0	568	3	3	0	0	NA	NA	NA	26	21	167	169	498	114	115	339	1	5	4	0.006	0.03	0.008
.	19.01.15-23.48.42-1-349442	123	12	12	1	0	0	583	11	11	0	0	NA	NA	NA	36	42	169	168	518	113	114	356	12	4	26	0.071	0.024	0.05
.	19.01.15-23.48.42-1-349443	173	7	7	1	0	1	600	6	6	0	0	NA	NA	NA	65	58	174	175	522	118	119	363	8	0	14	0.046	0	0.027
.	19.01.15-23.48.42-1-349444	58	2	2	0	0	0	198	1	1	0	0	NA	NA	NA	16	12	166	165	494	42	41	115	0	0	4	0	0	0.008
.	19.01.15-23.48.42-1-349445	67	5	5	1	0	1	574	4	4	0	0	NA	NA	NA	26	27	168	170	502	115	114	345	0	4	12	0	0.024	0.024
.	19.01.15-23.48.44-1-349448	329	33	33	7	0	6	640	30	30	0	0	NA	NA	NA	85	100	187	173	553	132	121	387	39	36	46	0.209	0.208	0.083
.	19.01.15-23.48.50-1-349452	67	7	7	1	0	1	564	6	6	0	0	NA	NA	NA	26	13	163	165	498	112	111	341	6	3	6	0.037	0.018	0.012
.	19.01.15-23.48.51-1-349453	88	3	3	1	0	1	583	2	2	0	0	NA	NA	NA	28	36	168	172	509	115	118	350	2	0	3	0.012	0	0.006
.	19.01.15-23.48.56-1-349455	123	7	7	1	0	1	580	6	6	0	0	NA	NA	NA	45	33	172	166	508	121	113	346	7	0	10	0.041	0	0.02
.	19.01.15-23.48.58-1-349456	57	2	2	0	0	0	0	1	1	0	0	NA	NA	NA	19	14	165	167	495	0	0	0	0	2	2	0	0.012	0.004
.	19.01.15-23.49.02-1-349457	121	4	4	1	0	1	589	3	3	0	0	NA	NA	NA	49	45	169	170	519	116	117	356	0	5	3	0	0.029	0.006
.	19.01.15-23.49.04-1-349458	61	3	3	0	0	0	576	2	2	0	0	NA	NA	NA	20	28	167	168	506	115	114	347	5	0	7	0.03	0	0.014
.	19.01.15-23.49.06-1-349459	58	2	2	0	0	0	447	1	1	0	0	NA	NA	NA	16	18	165	167	499	92	86	269	1	0	0	0.006	0	0
.	19.01.15-23.49.07-1-349460	91	4	4	0	0	0	568	3	3	0	0	NA	NA	NA	22	21	165	167	502	112	114	342	7	0	4	0.042	0	0.008
.	19.01.15-23.49.08-1-349461	127	4	4	0	0	0	582	3	3	0	0	NA	NA	NA	43	42	174	170	511	117	113	352	2	4	6	0.011	0.024	0.012
.	19.01.15-23.49.17-1-349462	30	1	1	0	0	0	0	0	0	0	0	NA	NA	NA	8	4	163	164	490	0	0	0	0	0	0	0	0	0
.	19.01.15-23.49.17-1-349463	355	41	41	7	0	6	629	37	37	0	0	NA	NA	NA	105	89	182	187	533	126	133	370	26	42	58	0.143	0.225	0.109
.	19.01.15-23.49.19-1-349464	151	5	5	2	0	2	601	3	3	0	0	NA	NA	NA	45	48	170	167	524	117	118	366	7	3	7	0.041	0.018	0.013
.	19.01.15-23.49.19-1-349465	90	4	4	2	0	2	578	3	3	0	0	NA	NA	NA	33	25	170	167	501	115	114	349	0	3	5	0	0.018	0.01
.	19.01.15-23.49.20-1-349466	186	14	14	8	0	8	580	13	13	0	0	NA	NA	NA	54	39	170	170	512	115	116	349	11	9	29	0.065	0.053	0.057
.	19.01.15-23.49.21-1-349467	95	3	3	1	0	1	591	2	2	0	0	NA	NA	NA	22	34	173	168	506	123	115	353	6	4	6	0.035	0.024	0.012
.	19.01.15-23.49.22-1-349468	90	4	4	2	0	1	581	3	3	0	0	NA	NA	NA	22	28	169	168	504	117	113	351	0	4	10	0	0.024	0.02
.	19.01.15-23.49.30-1-349473	30	1	1	0	0	0	0	0	0	0	0	NA	NA	NA	9	7	164	164	492	0	0	0	0	0	0	0	0	0
.	19.01.15-23.49.32-1-349475	269	24	24	4	0	3	619	18	18	0	0	NA	NA	NA	73	70	175	179	529	122	126	371	29	36	36	0.166	0.201	0.068
.	19.01.15-23.49.34-1-349479	89	4	4	2	0	1	588	3	3	0	0	NA	NA	NA	22	37	172	168	510	120	116	352	5	4	7	0.029	0.024	0.014
.	19.01.15-23.49.36-1-349482	93	8	8	2	0	1	572	7	7	0	0	NA	NA	NA	24	23	168	168	500	116	113	343	1	11	14	0.006	0.065	0.028
.	19.01.15-23.49.36-1-349484	61	2	2	0	0	0	578	1	1	0	0	NA	NA	NA	27	28	168	164	509	117	113	348	0	5	1	0	0.03	0.002
.	19.01.15-23.49.39-1-349510	155	14	14	5	0	4	583	13	13	0	0	NA	NA	NA	41	35	167	168	513	110	114	359	32	3	14	0.192	0.018	0.027
.	19.01.15-23.49.49-1-349517	118	7	7	1	0	1	585	6	6	0	0	NA	NA	NA	24	35	173	169	506	118	118	349	6	2	7	0.035	0.012	0.014
.	19.01.15-23.49.50-1-349519	86	3	3	0	0	0	577	2	2	0	0	NA	NA	NA	22	33	171	166	509	114	111	352	0	6	1	0	0.036	0.002
.	19.01.15-23.49.52-1-349521	123	6	6	1	0	1	584	5	5	0	0	NA	NA	NA	53	43	175	172	509	117	118	349	8	0	10	0.046	0	0.02
.	19.01.15-23.49.55-1-349522	60	2	2	0	0	0	567	0	0	0	0	NA	NA	NA	30	24	168	167	502	113	114	340	0	1	5	0	0.006	0.01
.	19.01.15-23.50.00-1-349523	32	1	1	0	0	0	0	0	0	0	0	NA	NA	NA	5	11	167	164	493	0	0	0	0	0	0	0	0	0
.	19.01.15-23.50.03-1-349528	97	13	13	4	0	4	576	12	12	0	0	NA	NA	NA	40	32	168	172	505	115	116	345	6	9	20	0.036	0.052	0.04
.	19.01.15-23.50.04-1-349529	95	4	4	0	0	0	585	2	2	0	0	NA	NA	NA	23	30	168	169	506	118	113	354	2	4	5	0.012	0.024	0.01
.	19.01.15-23.50.08-1-349530	33	1	1	0	0	0	0	0	0	0	0	NA	NA	NA	9	9	165	165	492	0	0	0	2	0	0	0.012	0	0
.	19.01.15-23.50.08-1-349531	55	2	2	0	0	0	568	1	1	0	0	NA	NA	NA	23	21	168	164	502	114	113	341	0	3	2	0	0.018	0.004
.	19.01.15-23.50.08-1-349532	150	12	12	4	0	4	595	11	11	0	0	NA	NA	NA	44	46	168	176	515	115	122	358	10	14	21	0.06	0.08	0.041
.	19.01.15-23.50.10-1-349533	176	10	10	5	0	4	598	9	9	0	0	NA	NA	NA	50	52	172	173	520	120	118	360	8	13	16	0.047	0.075	0.031
.	19.01.15-23.50.11-1-349534	60	2	2	0	0	0	247	0	0	0	0	NA	NA	NA	17	17	165	166	499	60	40	147	0	0	1	0	0	0.002
.	19.01.15-23.50.16-1-349535	117	7	7	2	0	2	594	5	5	0	0	NA	NA	NA	27	44	175	169	513	124	114	356	0	7	14	0	0.041	0.027
.	19.01.15-23.50.18-1-349536	178	24	24	8	0	8	574	20	20	0	0	NA	NA	NA	64	40	172	172	509	114	117	343	29	33	20	0.169	0.192	0.039
.	19.01.15-23.50.21-1-349537	117	9	9	3	0	2	581	8	8	0	0	NA	NA	NA	43	34	170	173	504	119	118	344	3	4	14	0.018	0.023	0.028
.	19.01.15-23.50.21-1-349538	65	3	3	1	0	1	572	2	2	0	0	NA	NA	NA	34	21	167	170	497	116	117	339	0	3	6	0	0.018	0.012
.	19.01.15-23.50.22-1-349539	62	4	4	1	0	1	579	3	3	0	0	NA	NA	NA	21	31	169	172	503	118	117	344	0	0	7	0	0	0.014
.	19.01.15-23.50.26-1-349540	64	3	3	2	0	2	577	1	1	0	0	NA	NA	NA	20	30	166	170	507	114	114	349	1	0	4	0.006	0	0.008
.	19.01.15-23.50.31-1-349541	59	2	2	0	0	0	346	0	0	0	0	NA	NA	NA	27	13	166	163	497	74	70	202	0	3	0	0	0.018	0
.	19.01.15-23.50.33-1-349544	124	16	16	6	0	3	587	15	15	0	0	NA	NA	NA	44	40	165	173	515	111	120	356	31	15	12	0.188	0.087	0.023
.	19.01.15-23.50.36-1-349548	33	1	1	0	0	0	0	0	0	0	0	NA	NA	NA	11	11	165	165	494	0	0	0	0	0	1	0	0	0.002
.	19.01.15-23.50.36-1-349549	179	8	8	1	0	1	604	7	7	0	0	NA	NA	NA	57	59	171	184	517	117	129	358	3	3	18	0.018	0.016	0.035
.	19.01.15-23.50.37-1-349551	90	3	3	0	0	0	571	2	2	0	0	NA	NA	NA	28	19	166	166	500	113	116	342	6	0	2	0.036	0	0.004
.	19.01.15-23.50.38-1-349573	35	1	1	0	0	0	0	0	0	0	0	NA	NA	NA	11	9	164	164	494	0	0	0	0	0	0	0	0	0
.	19.01.15-23.50.40-1-349575	89	7	7	1	0	1	580	6	6	0	0	NA	NA	NA	27	29	169	170	503	115	115	350	8	2	14	0.047	0.012	0.028
.	19.01.15-23.50.41-1-349576	34	1	1	0	0	0	0	0	0	0	0	NA	NA	NA	10	6	166	164	489	0	0	0	0	0	1	0	0	0.002
.	19.01.15-23.50.41-1-349578	91	6	6	1	0	1	579	5	5	0	0	NA	NA	NA	30	34	169	168	510	115	112	352	7	12	6	0.041	0.071	0.012
.	19.01.15-23.50.43-1-349581	35	1	1	1	0	1	0	0	0	0	0	NA	NA	NA	9	2	163	163	489	0	0	0	0	0	1	0	0	0.002
.	19.01.15-23.50.46-1-349582	65	4	4	0	0	0	564	3	3	0	0	NA	NA	NA	29	18	170	167	494	115	113	336	0	1	12	0	0.006	0.024
.	19.01.15-23.50.46-1-349583	63	2	2	2	0	1	558	1	1	0	0	NA	NA	NA	22	6	164	164	491	114	109	335	0	0	6	0	0	0.012
.	19.01.15-23.50.52-1-349589	239	21	21	8	0	6	622	19	19	0	0	NA	NA	NA	70	77	179	180	531	126	127	369	18	10	53	0.101	0.056	0.1
.	19.01.15-23.50.55-1-349590	237	17	17	4	0	4	615	12	12	0	0	NA	NA	NA	60	69	176	174	532	123	123	369	17	14	35	0.097	0.08	0.066
.	19.01.15-23.50.56-1-349591	116	8	8	3	0	2	583	6	6	0	0	NA	NA	NA	42	34	167	168	512	114	116	353	5	6	11	0.03	0.036	0.021
.	19.01.15-23.50.58-1-349592	208	27	27	7	0	7	616	23	23	0	0	NA	NA	NA	59	71	177	170	537	125	118	373	27	5	49	0.153	0.029	0.091
.	19.01.15-23.50.58-1-349593	173	20	20	1	0	1	587	18	18	0	0	NA	NA	NA	41	44	171	169	517	117	116	354	12	5	33	0.07	0.03	0.064
.	19.01.15-23.51.00-1-349594	180	28	28	6	0	4	606	23	23	0	0	NA	NA	NA	56	59	174	174	524	118	120	368	63	24	17	0.362	0.138	0.032
.	19.01.15-23.51.01-1-349595	151	7	7	3	0	3	601	6	6	0	0	NA	NA	NA	47	55	172	174	522	119	122	360	4	8	7	0.023	0.046	0.013
.	19.01.15-23.51.01-1-349596	210	15	15	4	0	2	608	14	14	0	0	NA	NA	NA	59	62	176	172	527	123	118	367	12	8	19	0.068	0.047	0.036
.	19.01.15-23.51.17-1-349597	65	4	4	1	0	1	573	2	2	0	0	NA	NA	NA	25	28	165	170	506	111	115	347	0	3	5	0	0.018	0.01
.	19.01.15-23.51.29-1-349601	85	5	5	2	0	1	583	4	4	0	0	NA	NA	NA	33	39	176	171	505	119	119	345	14	4	2	0.08	0.023	0.004
.	19.01.15-23.51.35-1-349606	92	11	11	1	0	1	591	10	10	0	0	NA	NA	NA	23	47	173	172	515	116	120	355	4	4	13	0.023	0.023	0.025
.	19.01.15-23.51.36-1-349607	120	8	8	3	0	2	583	7	7	0	0	NA	NA	NA	47	37	171	167	512	117	112	354	12	3	29	0.07	0.018	0.057
.	19.01.15-23.51.40-1-349634	59	2	2	1	0	1	147	1	1	0	0	NA	NA	NA	12	21	166	164	504	30	23	94	0	0	2	0	0	0.004
.	19.01.15-23.51.44-1-349639	240	38	38	8	0	7	614	36	36	0	0	NA	NA	NA	68	66	185	178	516	131	125	358	40	25	42	0.216	0.14	0.081
.	19.01.15-23.51.45-1-349640	97	4	4	1	0	1	576	1	1	0	0	NA	NA	NA	37	35	171	172	505	117	114	345	1	10	3	0.006	0.058	0.006
.	19.01.15-23.51.48-1-349642	58	2	2	2	0	2	348	1	1	0	0	NA	NA	NA	15	19	167	167	498	64	79	205	0	4	0	0	0.024	0
.	19.01.15-23.51.52-1-349646	33	1	1	0	0	0	0	0	0	0	0	NA	NA	NA	10	9	165	165	492	0	0	0	0	0	0	0	0	0
.	19.01.15-23.51.54-1-349648	212	28	28	7	0	3	618	26	26	0	0	NA	NA	NA	65	68	181	172	528	130	119	369	28	10	57	0.155	0.058	0.108
.	19.01.15-23.51.55-1-349649	84	3	3	0	0	0	574	2	2	0	0	NA	NA	NA	20	23	168	169	499	117	114	343	0	4	2	0	0.024	0.004
.	19.01.15-23.51.55-1-349650	130	13	13	5	0	3	585	11	11	0	0	NA	NA	NA	54	41	172	170	512	115	115	355	21	9	6	0.122	0.053	0.012
.	19.01.15-23.51.59-1-349651	84	4	4	2	0	1	580	3	3	0	0	NA	NA	NA	28	29	169	169	504	117	116	347	4	0	6	0.024	0	0.012
.	19.01.15-23.51.59-1-349652	231	9	9	6	0	4	617	5	5	0	0	NA	NA	NA	66	77	177	178	535	123	126	368	1	10	8	0.006	0.056	0.015
.	19.01.15-23.52.00-1-349653	33	1	1	0	0	0	0	0	0	0	0	NA	NA	NA	7	18	167	165	499	0	0	0	0	1	0	0	0.006	0
.	19.01.15-23.52.04-1-349654	61	2	2	0	0	0	0	1	1	0	0	NA	NA	NA	12	18	168	166	497	0	0	0	0	0	2	0	0	0.004
.	19.01.15-23.52.06-1-349656	91	4	4	4	0	3	571	3	3	0	0	NA	NA	NA	23	20	170	166	497	118	111	342	1	4	4	0.006	0.024	0.008
.	19.01.15-23.52.07-1-349657	184	14	14	4	0	4	588	13	13	0	0	NA	NA	NA	49	47	173	171	516	118	119	351	8	5	18	0.046	0.029	0.035
.	19.01.15-23.52.10-1-349658	117	6	6	1	0	1	584	4	4	0	0	NA	NA	NA	26	36	172	169	508	120	117	347	0	4	12	0	0.024	0.024
.	19.01.15-23.52.15-1-349659	95	8	8	4	0	2	588	7	7	0	0	NA	NA	NA	30	43	173	177	506	119	120	349	7	8	9	0.04	0.045	0.018
.	19.01.15-23.52.20-1-349660	35	1	1	0	0	0	0	0	0	0	0	NA	NA	NA	9	13	167	166	493	0	0	0	0	2	0	0	0.012	0
.	19.01.15-23.52.21-1-349661	93	7	7	1	0	1	576	6	6	0	0	NA	NA	NA	32	26	165	169	505	113	116	347	2	3	14	0.012	0.018	0.028
.	19.01.15-23.52.23-1-349662	63	4	4	1	0	1	571	3	3	0	0	NA	NA	NA	20	21	169	166	499	115	112	344	0	11	3	0	0.066	0.006
.	19.01.15-23.52.23-1-349663	179	9	9	4	0	3	607	8	8	0	0	NA	NA	NA	44	60	175	174	524	121	120	366	13	6	17	0.074	0.034	0.032
.	19.01.15-23.52.31-1-349668	35	1	1	0	0	0	0	0	0	0	0	NA	NA	NA	6	10	167	165	491	0	0	0	0	0	2	0	0	0.004
.	19.01.15-23.52.44-1-349699	123	8	8	2	0	1	582	6	6	0	0	NA	NA	NA	43	36	170	171	508	117	115	350	0	5	14	0	0.029	0.028
.	19.01.15-23.52.45-1-349700	59	2	2	1	0	1	575	1	1	0	0	NA	NA	NA	23	22	168	167	500	117	115	343	3	0	2	0.018	0	0.004
.	19.01.15-23.52.48-1-349702	64	2	2	0	0	0	570	1	1	0	0	NA	NA	NA	22	22	163	169	503	108	116	346	0	4	1	0	0.024	0.002
.	19.01.15-23.52.53-1-349706	124	7	7	0	0	0	592	5	5	0	0	NA	NA	NA	39	41	168	175	511	114	123	355	7	4	14	0.042	0.023	0.027
.	19.01.15-23.52.56-1-349707	66	5	5	1	0	0	571	4	4	0	0	NA	NA	NA	29	24	168	170	499	112	114	345	7	3	8	0.042	0.018	0.016
.	19.01.15-23.52.57-1-349708	32	1	1	0	0	0	0	0	0	0	0	NA	NA	NA	9	7	165	165	490	0	0	0	0	0	2	0	0	0.004
.	19.01.15-23.53.01-1-349709	177	19	19	1	0	0	596	16	16	0	0	NA	NA	NA	56	54	175	173	519	119	120	357	39	7	28	0.223	0.04	0.054
.	19.01.15-23.53.03-1-349720	86	4	4	1	0	1	579	3	3	0	0	NA	NA	NA	36	35	170	172	506	116	117	346	0	5	7	0	0.029	0.014
.	19.01.15-23.53.08-1-349722	148	17	17	6	0	4	597	15	15	0	0	NA	NA	NA	42	50	173	167	523	118	117	362	9	19	19	0.052	0.114	0.036
.	19.01.15-23.53.09-1-349723	64	2	2	0	0	0	568	1	1	0	0	NA	NA	NA	26	21	167	165	502	110	114	344	0	0	19	0	0	0.038
.	19.01.15-23.53.17-1-349724	96	4	4	0	0	0	588	3	3	0	0	NA	NA	NA	33	37	170	167	513	117	116	355	0	3	11	0	0.018	0.021
.	19.01.15-23.53.31-1-349729	64	2	2	0	0	0	572	1	1	0	0	NA	NA	NA	24	20	169	170	494	116	116	340	0	0	3	0	0	0.006
.	19.01.15-23.53.33-1-349732	91	6	6	3	0	3	580	5	5	0	0	NA	NA	NA	33	31	170	172	502	118	117	345	5	0	10	0.029	0	0.02
.	19.01.15-23.53.33-1-349733	153	22	22	8	0	6	588	20	20	0	0	NA	NA	NA	45	38	171	167	513	118	114	356	22	22	31	0.129	0.132	0.06
.	19.01.15-23.53.35-1-349736	144	6	6	1	0	0	590	5	5	0	0	NA	NA	NA	43	45	170	171	517	115	119	356	14	2	6	0.082	0.012	0.012
.	19.01.15-23.53.44-1-349767	63	3	3	1	0	1	579	2	2	0	0	NA	NA	NA	15	25	167	165	506	116	116	347	0	6	8	0	0.036	0.016
.	19.01.15-23.53.46-1-349768	95	12	12	2	0	2	577	10	10	0	0	NA	NA	NA	39	33	172	169	505	117	116	344	20	0	19	0.116	0	0.038
.	19.01.15-23.53.46-1-349769	89	4	4	1	0	1	571	3	3	0	0	NA	NA	NA	21	25	170	169	499	114	116	341	0	6	6	0	0.036	0.012
.	19.01.15-23.53.55-1-349774	34	1	1	0	0	0	0	0	0	0	0	NA	NA	NA	11	3	163	163	490	0	0	0	0	4	0	0	0.025	0
.	19.01.15-23.53.58-1-349775	91	8	8	1	0	1	582	7	7	0	0	NA	NA	NA	33	37	169	171	510	118	115	349	9	0	11	0.053	0	0.022
.	19.01.15-23.54.00-1-349776	57	2	2	0	0	0	50	1	1	0	0	NA	NA	NA	17	15	167	165	496	12	9	29	0	0	3	0	0	0.006
.	19.01.15-23.54.12-1-349777	182	9	9	4	0	3	606	7	7	0	0	NA	NA	NA	55	56	175	174	520	121	121	364	10	3	26	0.057	0.017	0.05
.	19.01.15-23.54.14-1-349778	117	10	10	2	0	2	581	8	8	0	0	NA	NA	NA	28	31	168	169	507	116	114	351	0	0	16	0	0	0.032
.	19.01.15-23.54.16-1-349779	155	12	12	2	0	1	591	10	10	0	0	NA	NA	NA	44	48	170	167	524	116	116	359	7	12	9	0.041	0.072	0.017
.	19.01.15-23.54.16-1-349780	148	5	5	2	0	2	586	4	4	0	0	NA	NA	NA	45	45	173	171	514	115	117	354	13	0	10	0.075	0	0.019
.	19.01.15-23.54.16-1-349781	91	3	3	1	0	1	578	2	2	0	0	NA	NA	NA	31	34	166	175	506	115	116	347	1	4	0	0.006	0.023	0
.	19.01.15-23.54.23-1-349783	120	10	10	3	0	3	581	8	8	0	0	NA	NA	NA	40	37	171	167	512	114	114	353	6	1	18	0.035	0.006	0.035
.	19.01.15-23.54.25-1-349784	145	12	12	5	0	5	595	10	10	0	0	NA	NA	NA	51	53	174	174	518	119	119	357	14	11	18	0.08	0.063	0.035
.	19.01.15-23.54.42-1-349815	58	2	2	1	0	1	569	1	1	0	0	NA	NA	NA	25	21	168	166	500	115	114	340	0	0	7	0	0	0.014
.	19.01.15-23.54.47-1-349817	123	6	6	2	0	2	583	4	4	0	0	NA	NA	NA	27	32	168	169	508	116	112	355	2	11	2	0.012	0.065	0.004
.	19.01.15-23.54.47-1-349818	232	32	32	9	0	7	611	28	28	0	0	NA	NA	NA	66	68	173	174	534	120	119	372	47	19	27	0.272	0.109	0.051
.	19.01.15-23.55.01-1-349823	258	26	26	2	0	0	624	22	22	0	0	NA	NA	NA	62	79	178	178	536	124	123	377	26	27	34	0.146	0.152	0.063
.	19.01.15-23.55.15-1-349824	235	36	36	17	0	13	605	34	34	0	0	NA	NA	NA	64	65	179	177	522	123	121	361	29	32	54	0.162	0.181	0.103
.	19.01.15-23.55.15-1-349825	237	22	22	5	0	4	610	21	21	0	0	NA	NA	NA	76	62	185	174	516	132	118	360	35	20	21	0.189	0.115	0.041
.	19.01.15-23.55.15-1-349826	62	4	4	0	0	0	574	3	3	0	0	NA	NA	NA	26	31	166	171	507	115	116	343	2	4	9	0.012	0.023	0.018
.	19.01.15-23.55.16-1-349827	147	22	22	6	0	4	590	21	21	0	0	NA	NA	NA	40	45	172	174	512	121	118	351	0	30	35	0	0.172	0.068
.	19.01.15-23.55.17-1-349828	90	7	7	2	0	0	568	6	6	0	0	NA	NA	NA	28	25	167	168	503	113	114	341	0	9	10	0	0.054	0.02
.	19.01.15-23.55.17-1-349829	84	4	4	2	0	1	572	3	3	0	0	NA	NA	NA	20	20	166	167	500	113	115	344	0	0	6	0	0	0.012
.	19.01.15-23.55.32-1-349833	59	2	2	0	0	0	576	1	1	0	0	NA	NA	NA	24	31	170	168	506	114	117	345	0	0	3	0	0	0.006
.	19.01.15-23.55.33-1-349836	93	8	8	2	0	2	582	7	7	0	0	NA	NA	NA	31	35	171	171	506	119	114	349	3	18	5	0.018	0.105	0.01
.	19.01.15-23.55.36-1-349840	63	2	2	0	0	0	566	1	1	0	0	NA	NA	NA	28	24	167	168	502	113	111	342	1	0	0	0.006	0	0
.	19.01.15-23.55.46-1-349871	60	2	2	0	0	0	99	1	1	0	0	NA	NA	NA	18	16	168	166	495	18	19	62	0	0	4	0	0	0.008
.	19.01.15-23.55.48-1-349873	120	7	7	3	0	3	585	5	5	0	0	NA	NA	NA	46	44	173	169	515	118	116	351	9	7	4	0.052	0.041	0.008
.	19.01.15-23.55.52-1-349878	121	11	11	3	0	3	570	10	10	0	0	NA	NA	NA	38	28	170	170	501	116	116	338	12	12	0	0.071	0.071	0
.	19.01.15-23.55.52-1-349879	64	3	3	2	0	2	198	2	2	0	0	NA	NA	NA	16	25	168	166	504	45	42	111	0	6	1	0	0.036	0.002
.	19.01.15-23.55.53-1-349880	179	19	19	3	0	3	600	17	17	0	0	NA	NA	NA	65	55	173	173	522	120	116	364	28	28	12	0.162	0.162	0.023
.	19.01.15-23.55.54-1-349881	124	9	9	1	0	1	578	8	8	0	0	NA	NA	NA	53	33	168	167	511	114	113	351	20	0	3	0.119	0	0.006
.	19.01.15-23.55.57-1-349882	30	1	1	0	0	0	0	0	0	0	0	NA	NA	NA	6	9	165	166	491	0	0	0	0	0	1	0	0	0.002
.	19.01.15-23.55.57-1-349883	122	8	8	1	0	1	580	6	6	0	0	NA	NA	NA	30	33	168	165	513	115	110	355	5	6	7	0.03	0.036	0.014
.	19.01.15-23.55.59-1-349884	59	2	2	0	0	0	248	1	1	0	0	NA	NA	NA	16	18	166	165	500	46	49	153	0	0	1	0	0	0.002
.	19.01.15-23.56.03-1-349885	269	31	31	5	0	4	616	23	23	0	0	NA	NA	NA	94	86	177	183	539	120	129	367	37	11	48	0.209	0.06	0.089
.	19.01.15-23.56.06-1-349886	238	14	14	5	0	4	622	12	12	0	0	NA	NA	NA	74	67	173	177	530	123	125	374	20	33	12	0.116	0.186	0.023
.	19.01.15-23.56.08-1-349887	120	10	10	3	0	2	599	8	8	0	0	NA	NA	NA	28	45	172	172	514	121	119	359	13	1	15	0.076	0.006	0.029
.	19.01.15-23.56.09-1-349888	92	5	5	0	0	0	574	4	4	0	0	NA	NA	NA	32	27	173	165	502	122	110	342	12	0	6	0.069	0	0.012
.	19.01.15-23.56.13-1-349889	200	12	12	5	0	4	601	10	10	0	0	NA	NA	NA	59	54	175	170	522	123	119	359	18	15	18	0.103	0.088	0.034
.	19.01.15-23.56.15-1-349890	91	4	4	1	0	1	571	3	3	0	0	NA	NA	NA	42	24	171	168	498	118	114	339	0	0	12	0	0	0.024
.	19.01.15-23.56.15-1-349891	117	7	7	3	0	1	573	6	6	0	0	NA	NA	NA	48	27	167	169	504	113	115	345	10	8	11	0.06	0.047	0.022
.	19.01.15-23.56.30-1-349898	93	11	11	2	0	2	576	9	9	0	0	NA	NA	NA	35	27	168	170	502	116	116	344	1	14	14	0.006	0.082	0.028
.	19.01.15-23.56.32-1-349900	268	33	33	10	0	6	636	32	32	0	0	NA	NA	NA	87	88	177	179	545	126	128	382	57	32	29	0.322	0.179	0.053
.	19.01.15-23.56.34-1-349903	167	7	7	2	0	2	590	6	6	0	0	NA	NA	NA	52	43	171	175	510	117	122	351	2	2	13	0.012	0.011	0.025
.	19.01.15-23.56.34-1-349904	151	16	16	4	0	1	606	15	15	0	0	NA	NA	NA	49	55	173	176	519	122	125	359	34	19	19	0.197	0.108	0.037
.	19.01.15-23.56.34-1-349905	85	4	4	3	0	2	575	3	3	0	0	NA	NA	NA	19	24	170	167	500	117	115	343	0	7	7	0	0.042	0.014
.	19.01.15-23.56.42-1-349932	148	16	16	5	0	5	594	13	13	0	0	NA	NA	NA	45	48	178	179	504	122	124	348	11	12	14	0.062	0.067	0.028
.	19.01.15-23.56.46-1-349934	35	1	1	0	0	0	0	0	0	0	0	NA	NA	NA	8	8	164	165	492	0	0	0	0	0	1	0	0	0.002
.	19.01.15-23.56.49-1-349937	65	3	3	1	0	1	574	1	1	0	0	NA	NA	NA	11	22	165	165	505	111	113	350	0	0	2	0	0	0.004
.	19.01.15-23.56.49-1-349939	186	8	8	4	0	2	603	7	7	0	0	NA	NA	NA	63	60	177	169	527	120	116	367	21	0	9	0.119	0	0.017
.	19.01.15-23.56.52-1-349941	58	2	2	1	0	1	198	1	1	0	0	NA	NA	NA	16	15	165	164	499	43	35	120	2	0	4	0.012	0	0.008
.	19.01.15-23.56.53-1-349943	61	3	3	1	0	1	566	2	2	0	0	NA	NA	NA	29	24	165	169	503	109	116	341	4	0	3	0.024	0	0.006
.	19.01.15-23.56.57-1-349944	63	2	2	0	0	0	571	1	1	0	0	NA	NA	NA	23	23	167	169	500	115	115	341	0	2	9	0	0.012	0.018
.	19.01.15-23.57.00-1-349945	59	2	2	1	0	1	577	1	1	0	0	NA	NA	NA	23	25	169	166	503	118	112	347	2	0	1	0.012	0	0.002
.	19.01.15-23.57.02-1-349946	146	11	11	5	0	4	596	10	10	0	0	NA	NA	NA	41	46	168	177	514	116	123	357	4	10	16	0.024	0.056	0.031
.	19.01.15-23.57.08-1-349948	117	6	6	0	0	0	588	4	4	0	0	NA	NA	NA	24	37	168	173	509	115	120	353	1	3	15	0.006	0.017	0.029
.	19.01.15-23.57.12-1-349949	123	8	8	4	0	3	583	6	6	0	0	NA	NA	NA	48	37	169	170	511	118	115	350	11	11	11	0.065	0.065	0.022
.	19.01.15-23.57.16-1-349950	120	6	6	1	0	1	584	5	5	0	0	NA	NA	NA	42	40	169	170	514	117	117	350	0	4	10	0	0.024	0.019
.	19.01.15-23.57.20-1-349951	97	9	9	2	0	1	582	8	8	0	0	NA	NA	NA	26	35	171	176	501	118	118	346	0	11	12	0	0.062	0.024
.	19.01.15-23.57.26-1-349952	59	2	2	0	0	0	197	1	1	0	0	NA	NA	NA	16	14	166	165	496	33	44	120	0	0	2	0	0	0.004
.	19.01.15-23.57.27-1-349953	60	7	7	5	0	5	578	6	6	0	0	NA	NA	NA	29	33	168	166	512	115	112	351	5	2	13	0.03	0.012	0.025
.	19.01.15-23.57.29-1-349957	200	23	23	2	0	2	593	20	20	0	0	NA	NA	NA	59	50	172	176	515	118	118	357	20	13	43	0.116	0.074	0.083
.	19.01.15-23.57.32-1-349959	114	11	11	4	0	3	574	8	8	0	0	NA	NA	NA	45	29	167	169	506	114	116	344	7	9	18	0.042	0.053	0.036
.	19.01.15-23.57.37-1-349965	67	3	3	1	0	1	579	2	2	0	0	NA	NA	NA	22	31	173	168	503	117	116	346	4	0	5	0.023	0	0.01
.	19.01.15-23.57.37-1-349966	35	1	1	0	0	0	0	0	0	0	0	NA	NA	NA	15	9	165	164	493	0	0	0	2	0	0	0.012	0	0
.	19.01.15-23.57.39-1-349987	66	2	2	0	0	0	297	1	1	0	0	NA	NA	NA	17	22	167	168	500	59	62	176	0	0	3	0	0	0.006
.	19.01.15-23.57.40-1-349989	35	1	1	0	0	0	0	0	0	0	0	NA	NA	NA	10	11	166	167	491	0	0	0	1	0	0	0.006	0	0
.	19.01.15-23.57.43-1-349997	351	37	37	10	0	7	652	33	33	0	0	NA	NA	NA	106	108	187	186	548	134	130	388	15	16	77	0.08	0.086	0.141
.	19.01.15-23.57.43-1-349998	212	29	29	11	0	11	599	27	27	0	0	NA	NA	NA	54	57	171	174	525	117	122	360	22	15	63	0.129	0.086	0.12
.	19.01.15-23.57.44-1-349999	87	4	4	2	0	2	576	2	2	0	0	NA	NA	NA	25	24	169	165	503	117	112	347	3	6	3	0.018	0.036	0.006
.	19.01.15-23.57.45-1-350000	60	3	3	1	0	1	572	2	2	0	0	NA	NA	NA	22	27	168	167	505	115	113	344	0	0	7	0	0	0.014
.	19.01.15-23.57.50-1-350005	152	14	14	4	0	2	608	11	11	0	0	NA	NA	NA	35	57	175	175	520	122	125	361	21	8	16	0.12	0.046	0.031
.	19.01.15-23.57.53-1-350006	210	17	17	5	0	5	614	16	16	0	0	NA	NA	NA	70	64	178	180	519	127	126	361	18	2	27	0.101	0.011	0.052
.	19.01.15-23.57.55-1-350007	87	3	3	1	0	1	570	2	2	0	0	NA	NA	NA	34	23	171	166	499	118	116	336	7	2	4	0.041	0.012	0.008
.	19.01.15-23.57.59-1-350008	62	2	2	0	0	0	570	1	1	0	0	NA	NA	NA	18	24	165	171	501	112	116	342	0	0	9	0	0	0.018
.	19.01.15-23.58.00-1-350009	34	1	1	0	0	0	0	0	0	0	0	NA	NA	NA	7	10	164	165	494	0	0	0	0	0	2	0	0	0.004
.	19.01.15-23.58.02-1-350010	64	3	3	0	0	0	298	2	2	0	0	NA	NA	NA	21	22	171	164	500	62	56	180	0	0	4	0	0	0.008
.	19.01.15-23.58.07-1-350011	223	25	25	8	0	6	611	24	24	0	0	NA	NA	NA	61	70	178	174	531	122	121	368	38	26	21	0.213	0.149	0.04
.	19.01.15-23.58.10-1-350013	123	9	9	2	0	1	571	5	5	0	0	NA	NA	NA	52	29	170	167	505	115	114	342	3	8	9	0.018	0.048	0.018
.	19.01.15-23.58.12-1-350014	58	2	2	2	0	2	346	1	1	0	0	NA	NA	NA	19	16	168	167	494	72	73	201	0	0	2	0	0	0.004
.	19.01.15-23.58.14-1-350015	147	7	7	1	0	1	590	6	6	0	0	NA	NA	NA	59	43	175	169	512	121	116	353	7	0	19	0.04	0	0.037
.	19.01.15-23.58.16-1-350016	153	9	9	3	0	3	592	7	7	0	0	NA	NA	NA	44	43	170	169	517	119	116	357	0	13	9	0	0.077	0.017
.	19.01.15-23.58.22-1-350018	65	2	2	0	0	0	586	1	1	0	0	NA	NA	NA	22	37	171	171	508	118	117	351	0	0	7	0	0	0.014
.	19.01.15-23.58.24-1-350019	94	3	3	1	0	1	579	2	2	0	0	NA	NA	NA	20	25	167	168	503	113	117	349	0	4	0	0	0.024	0
.	19.01.15-23.58.29-1-350024	94	4	4	3	0	2	594	3	3	0	0	NA	NA	NA	30	43	173	171	512	121	119	354	0	1	7	0	0.006	0.014
.	19.01.15-23.58.31-1-350025	98	8	8	3	0	2	574	6	6	0	0	NA	NA	NA	35	24	168	168	501	112	119	343	7	15	2	0.042	0.089	0.004
.	19.01.15-23.58.32-1-350027	208	20	20	4	0	3	605	18	18	0	0	NA	NA	NA	66	55	175	174	519	124	120	361	14	29	25	0.08	0.167	0.048
.	19.01.15-23.58.36-1-350032	60	2	2	1	0	1	565	1	1	0	0	NA	NA	NA	28	20	164	170	499	111	114	340	5	0	6	0.03	0	0.012
.	19.01.15-23.58.38-1-350038	59	2	2	1	0	1	574	1	1	0	0	NA	NA	NA	26	31	166	171	507	113	115	346	0	0	5	0	0	0.01
.	19.01.15-23.58.48-1-350060	90	5	5	1	0	1	580	4	4	0	0	NA	NA	NA	19	25	170	168	500	117	115	348	2	6	9	0.012	0.036	0.018
.	19.01.15-23.58.49-1-350062	88	4	4	3	0	2	583	3	3	0	0	NA	NA	NA	27	33	169	170	507	114	119	350	0	6	1	0	0.035	0.002
.	19.01.15-23.58.49-1-350063	65	2	2	0	0	0	445	1	1	0	0	NA	NA	NA	18	16	170	163	496	94	89	262	0	0	6	0	0	0.012
.	19.01.15-23.58.54-1-350066	40	1	1	0	0	0	0	0	0	0	0	NA	NA	NA	12	13	168	167	491	0	0	0	0	0	1	0	0	0.002
.	19.01.15-23.58.57-1-350067	39	1	1	0	0	0	0	0	0	0	0	NA	NA	NA	12	6	164	164	491	0	0	0	0	0	0	0	0	0
.	19.01.15-23.58.59-1-350068	150	13	13	3	0	1	602	11	11	0	0	NA	NA	NA	52	63	172	179	525	119	124	359	10	0	20	0.058	0	0.038
.	19.01.15-23.59.00-1-350069	59	2	2	1	0	1	250	1	1	0	0	NA	NA	NA	16	21	166	167	501	50	45	155	0	0	2	0	0	0.004
.	19.01.15-23.59.09-1-350070	149	9	9	1	0	0	604	8	8	0	0	NA	NA	NA	54	57	175	172	523	123	119	362	5	15	12	0.029	0.087	0.023
.	19.01.15-23.59.11-1-350071	62	3	3	1	0	1	148	2	2	0	0	NA	NA	NA	21	11	166	164	494	28	30	90	0	5	0	0	0.03	0
.	19.01.15-23.59.11-1-350072	185	26	26	10	0	9	611	25	25	0	0	NA	NA	NA	64	64	182	175	520	131	120	360	17	34	16	0.093	0.194	0.031
.	19.01.15-23.59.14-1-350073	179	9	9	3	0	3	606	8	8	0	0	NA	NA	NA	62	60	169	174	530	116	123	367	19	15	6	0.112	0.086	0.011
.	19.01.15-23.59.14-1-350074	88	6	6	2	0	2	580	5	5	0	0	NA	NA	NA	30	29	168	170	504	117	117	346	1	5	6	0.006	0.029	0.012
.	19.01.15-23.59.17-1-350075	129	9	9	2	0	2	583	8	8	0	0	NA	NA	NA	26	36	171	171	507	119	118	346	6	4	21	0.035	0.023	0.041
.	19.01.15-23.59.18-1-350076	121	4	4	0	0	0	588	3	3	0	0	NA	NA	NA	46	41	167	172	515	114	117	357	5	0	8	0.03	0	0.016
.	19.01.15-23.59.21-1-350077	83	4	4	2	0	2	581	2	2	0	0	NA	NA	NA	22	29	168	168	506	117	115	349	7	0	6	0.042	0	0.012
.	19.01.15-23.59.32-1-350083	60	3	3	0	0	0	395	2	2	0	0	NA	NA	NA	12	12	168	165	492	81	85	229	0	0	4	0	0	0.008
.	19.01.15-23.59.39-1-350110	37	1	1	0	0	0	0	0	0	0	0	NA	NA	NA	4	13	166	167	493	0	0	0	0	1	0	0	0.006	0
.	19.01.15-23.59.41-1-350113	180	22	22	4	0	4	601	20	20	0	0	NA	NA	NA	48	46	171	177	511	119	123	359	36	23	28	0.211	0.13	0.055
.	19.01.15-23.59.41-1-350114	297	26	26	8	0	8	635	23	23	0	0	NA	NA	NA	76	84	183	178	536	132	127	376	24	16	28	0.131	0.09	0.052
.	19.01.15-23.59.42-1-350116	144	11	11	2	0	2	585	9	9	0	0	NA	NA	NA	38	39	170	166	516	118	113	354	0	5	16	0	0.03	0.031
.	19.01.15-23.59.44-1-350122	63	6	6	2	0	2	569	4	4	0	0	NA	NA	NA	27	23	165	169	502	113	116	340	0	0	13	0	0	0.026
.	19.01.15-23.59.47-1-350123	62	2	2	0	0	0	198	1	1	0	0	NA	NA	NA	21	9	166	164	492	37	43	118	5	0	1	0.03	0	0.002
.	19.01.15-23.59.50-1-350128	89	5	5	0	0	0	572	4	4	0	0	NA	NA	NA	23	26	166	166	507	113	114	345	1	1	5	0.006	0.006	0.01
.	19.01.15-23.59.51-1-350129	181	16	16	1	0	0	594	12	12	0	0	NA	NA	NA	58	50	173	173	517	120	119	355	12	3	31	0.069	0.017	0.06
.	19.01.15-23.59.56-1-350130	62	3	3	1	0	1	545	2	2	0	0	NA	NA	NA	18	12	165	169	491	110	113	322	3	0	4	0.018	0	0.008
.	19.01.16-00.00.02-1-350135	89	5	5	1	0	1	575	3	3	0	0	NA	NA	NA	19	26	165	170	504	110	118	347	4	1	11	0.024	0.006	0.022
.	19.01.16-00.00.02-1-350136	59	2	2	0	0	0	396	0	0	0	0	NA	NA	NA	24	29	165	166	511	75	72	249	0	2	2	0	0.012	0.004
.	19.01.16-00.00.05-1-350137	91	3	3	1	0	1	582	2	2	0	0	NA	NA	NA	37	32	170	174	501	119	119	344	0	6	3	0	0.034	0.006
.	19.01.16-00.00.08-1-350138	61	2	2	1	0	1	148	1	1	0	0	NA	NA	NA	25	20	166	168	499	28	28	92	0	0	4	0	0	0.008
.	19.01.16-00.00.09-1-350139	64	3	3	1	0	1	344	2	2	0	0	NA	NA	NA	11	12	168	166	491	65	73	206	2	3	0	0.012	0.018	0
.	19.01.16-00.00.14-1-350140	60	2	2	0	0	0	562	1	1	0	0	NA	NA	NA	33	22	167	168	500	113	111	338	0	0	5	0	0	0.01
.	19.01.16-00.00.17-1-350141	97	10	10	3	0	3	586	9	9	0	0	NA	NA	NA	39	39	172	172	508	118	118	350	7	26	7	0.041	0.151	0.014
.	19.01.16-00.00.17-1-350142	67	4	4	1	0	1	570	3	3	0	0	NA	NA	NA	23	23	169	165	502	115	110	345	4	9	0	0.024	0.055	0
.	19.01.16-00.00.20-1-350143	35	1	1	1	0	1	0	0	0	0	0	NA	NA	NA	9	10	163	165	495	0	0	0	0	0	2	0	0	0.004
.	19.01.16-00.00.21-1-350144	94	3	3	0	0	0	582	2	2	0	0	NA	NA	NA	33	36	168	171	510	115	116	351	3	1	1	0.018	0.006	0.002
.	19.01.16-00.00.21-1-350145	117	7	7	4	0	3	579	6	6	0	0	NA	NA	NA	44	31	168	170	506	116	115	348	0	9	13	0	0.053	0.026
.	19.01.16-00.00.21-1-350146	115	6	6	1	0	1	589	4	4	0	0	NA	NA	NA	41	44	168	172	517	114	120	355	0	8	12	0	0.047	0.023
.	19.01.16-00.00.23-1-350147	92	4	4	1	0	1	569	3	3	0	0	NA	NA	NA	18	18	165	167	499	111	116	342	0	3	4	0	0.018	0.008
.	19.01.16-00.00.25-1-350148	171	7	7	1	0	1	604	6	6	0	0	NA	NA	NA	57	58	171	177	523	117	123	364	9	0	14	0.053	0	0.027
.	19.01.16-00.00.26-1-350149	153	20	20	2	0	0	594	17	17	0	0	NA	NA	NA	56	48	175	170	516	124	118	352	30	21	40	0.171	0.124	0.078
.	19.01.16-00.00.33-1-350152	64	3	3	1	0	1	148	2	2	0	0	NA	NA	NA	12	19	168	167	497	28	33	87	0	0	4	0	0	0.008
.	19.01.16-00.00.36-1-350156	86	3	3	0	0	0	575	2	2	0	0	NA	NA	NA	28	23	170	168	498	117	113	345	0	2	6	0	0.012	0.012
.	19.01.16-00.00.38-1-350163	89	3	3	0	0	0	578	2	2	0	0	NA	NA	NA	20	29	166	172	504	113	119	346	2	0	5	0.012	0	0.01
.	19.01.16-00.00.39-1-350180	84	3	3	2	0	2	573	2	2	0	0	NA	NA	NA	23	25	165	167	506	111	111	351	0	2	5	0	0.012	0.01
.	19.01.16-00.00.39-1-350181	117	5	5	1	0	1	582	4	4	0	0	NA	NA	NA	37	38	169	170	512	117	114	351	3	2	14	0.018	0.012	0.027
.	19.01.16-00.00.41-1-350184	62	3	3	1	0	1	585	2	2	0	0	NA	NA	NA	23	36	166	168	515	114	114	357	0	2	4	0	0.012	0.008
.	19.01.16-00.00.43-1-350187	36	1	1	0	0	0	0	0	0	0	0	NA	NA	NA	7	7	164	165	491	0	0	0	0	0	0	0	0	0
.	19.01.16-00.00.44-1-350188	66	2	2	2	0	1	567	1	1	0	0	NA	NA	NA	22	17	166	165	499	111	114	342	5	0	4	0.03	0	0.008
.	19.01.16-00.00.48-1-350190	158	9	9	3	0	2	608	7	7	0	0	NA	NA	NA	53	65	180	175	523	124	121	363	12	9	9	0.067	0.051	0.017
.	19.01.16-00.00.59-1-350195	87	3	3	2	0	2	577	2	2	0	0	NA	NA	NA	29	31	167	169	508	115	115	347	4	0	8	0.024	0	0.016
.	19.01.16-00.01.00-1-350196	31	1	1	0	0	0	0	0	0	0	0	NA	NA	NA	13	9	166	165	491	0	0	0	0	0	0	0	0	0
.	19.01.16-00.01.01-1-350197	65	5	5	1	0	1	569	4	4	0	0	NA	NA	NA	21	21	167	171	496	116	116	337	0	6	8	0	0.035	0.016
.	19.01.16-00.01.02-1-350232	58	2	2	0	0	0	99	1	1	0	0	NA	NA	NA	21	29	168	170	504	22	20	57	2	0	1	0.012	0	0.002
.	19.01.16-00.01.04-1-350235	61	2	2	0	0	0	575	1	1	0	0	NA	NA	NA	28	26	169	172	498	116	119	340	0	0	3	0	0	0.006
.	19.01.16-00.01.05-1-350254	34	1	1	1	0	1	0	0	0	0	0	NA	NA	NA	7	10	163	164	496	0	0	0	0	0	1	0	0	0.002
.	19.01.16-00.01.06-1-350255	58	2	2	1	0	1	570	1	1	0	0	NA	NA	NA	33	29	171	168	503	114	110	346	2	0	1	0.012	0	0.002
.	19.01.16-00.01.08-1-350256	60	2	2	1	0	1	99	1	1	0	0	NA	NA	NA	16	14	166	165	496	22	19	58	3	0	0	0.018	0	0
.	19.01.16-00.01.09-1-350277	89	6	6	2	0	2	574	5	5	0	0	NA	NA	NA	29	25	169	168	501	118	116	340	6	0	9	0.036	0	0.018
.	19.01.16-00.01.20-1-350278	145	19	19	5	0	4	585	16	16	0	0	NA	NA	NA	46	39	169	170	513	114	117	354	25	5	16	0.148	0.029	0.031
.	19.01.16-00.01.21-1-350279	123	8	8	3	0	2	584	5	5	0	0	NA	NA	NA	29	34	167	170	510	114	117	353	9	12	10	0.054	0.071	0.02
.	19.01.16-00.01.21-1-350280	37	1	1	0	0	0	0	0	0	0	0	NA	NA	NA	11	7	164	164	492	0	0	0	0	0	3	0	0	0.006
.	19.01.16-00.01.22-1-350281	83	4	4	1	0	1	573	3	3	0	0	NA	NA	NA	21	25	166	167	505	114	115	344	0	2	6	0	0.012	0.012
.	19.01.16-00.01.25-1-350282	147	13	13	5	0	5	600	11	11	0	0	NA	NA	NA	46	56	170	175	524	114	123	363	21	12	9	0.124	0.069	0.017
.	19.01.16-00.01.25-1-350283	59	2	2	1	0	1	345	1	1	0	0	NA	NA	NA	16	15	167	167	494	72	66	207	0	0	2	0	0	0.004
.	19.01.16-00.01.26-1-350284	34	1	1	1	0	1	0	0	0	0	0	NA	NA	NA	5	12	167	166	492	0	0	0	2	0	0	0.012	0	0
.	19.01.16-00.01.29-1-350285	36	1	1	0	0	0	0	0	0	0	0	NA	NA	NA	13	18	169	167	495	0	0	0	0	0	4	0	0	0.008
.	19.01.16-00.01.30-1-350286	93	6	6	1	0	1	583	5	5	0	0	NA	NA	NA	37	37	173	165	512	118	113	352	2	6	6	0.012	0.036	0.012
.	19.01.16-00.01.32-1-350290	121	8	8	3	0	3	593	7	7	0	0	NA	NA	NA	44	42	175	172	508	124	118	351	10	7	11	0.057	0.041	0.022
.	19.01.16-00.01.36-1-350296	119	10	10	2	0	2	573	9	9	0	0	NA	NA	NA	38	25	167	169	502	115	114	344	2	3	22	0.012	0.018	0.044
.	19.01.16-00.01.37-1-350298	88	5	5	1	0	1	582	4	4	0	0	NA	NA	NA	24	32	167	170	508	114	118	350	3	1	5	0.018	0.006	0.01
.	19.01.16-00.01.38-1-350303	34	1	1	0	0	0	0	0	0	0	0	NA	NA	NA	9	9	165	166	491	0	0	0	0	0	0	0	0	0
.	19.01.16-00.01.40-1-350321	292	46	46	12	0	9	628	43	43	0	0	NA	NA	NA	83	87	179	179	542	124	124	380	62	57	51	0.346	0.318	0.094
.	19.01.16-00.01.41-1-350323	98	11	11	3	0	3	588	8	8	0	0	NA	NA	NA	31	39	171	170	511	117	117	354	2	19	11	0.012	0.112	0.022
.	19.01.16-00.01.48-1-350330	90	3	3	1	0	1	583	2	2	0	0	NA	NA	NA	30	33	171	172	503	118	119	346	1	4	2	0.006	0.023	0.004
.	19.01.16-00.01.48-1-350331	83	3	3	3	0	2	575	2	2	0	0	NA	NA	NA	33	27	169	167	504	115	112	348	2	0	6	0.012	0	0.012
.	19.01.16-00.02.01-1-350337	230	15	15	3	0	2	617	13	13	0	0	NA	NA	NA	70	73	172	176	538	120	124	373	13	12	23	0.076	0.068	0.043
.	19.01.16-00.02.02-1-350338	90	6	6	2	0	2	571	5	5	0	0	NA	NA	NA	22	19	167	168	497	115	117	339	0	1	19	0	0.006	0.038
.	19.01.16-00.02.04-1-350340	186	16	16	2	0	2	607	15	15	0	0	NA	NA	NA	70	60	171	177	525	118	122	367	16	22	8	0.094	0.124	0.015
.	19.01.16-00.02.05-1-350341	32	1	1	0	0	0	0	0	0	0	0	NA	NA	NA	9	7	163	166	491	0	0	0	0	0	0	0	0	0
.	19.01.16-00.02.07-1-350342	34	1	1	0	0	0	0	0	0	0	0	NA	NA	NA	9	16	166	165	498	0	0	0	0	0	1	0	0	0.002
.	19.01.16-00.02.07-1-350343	30	1	1	0	0	0	0	0	0	0	0	NA	NA	NA	9	4	163	163	491	0	0	0	0	0	2	0	0	0.004
.	19.01.16-00.02.09-1-350344	63	3	3	0	0	0	569	0	0	0	0	NA	NA	NA	29	20	168	164	501	114	112	343	5	0	5	0.03	0	0.01
.	19.01.16-00.02.10-1-350345	33	1	1	0	0	0	0	0	0	0	0	NA	NA	NA	11	9	164	164	494	0	0	0	0	0	1	0	0	0.002
.	19.01.16-00.02.11-1-350346	61	2	2	0	0	0	299	1	1	0	0	NA	NA	NA	17	17	165	166	499	57	60	182	0	0	1	0	0	0.002
.	19.01.16-00.02.12-1-350347	186	9	9	9	0	4	609	8	8	0	0	NA	NA	NA	61	56	176	176	517	125	122	362	17	8	19	0.097	0.045	0.037
.	19.01.16-00.02.17-1-350348	124	14	14	5	0	4	582	13	13	0	0	NA	NA	NA	40	37	170	171	509	115	115	352	30	0	20	0.176	0	0.039
.	19.01.16-00.02.21-1-350349	93	11	11	0	0	0	577	10	10	0	0	NA	NA	NA	31	26	168	171	500	116	116	345	18	3	5	0.107	0.018	0.01
.	19.01.16-00.02.22-1-350350	57	2	2	0	0	0	248	1	1	0	0	NA	NA	NA	19	19	165	167	500	52	50	146	0	0	2	0	0	0.004
.	19.01.16-00.02.23-1-350351	62	2	2	0	0	0	575	1	1	0	0	NA	NA	NA	25	27	169	169	502	114	119	342	6	0	1	0.036	0	0.002
.	19.01.16-00.02.31-1-350356	84	3	3	0	0	0	575	2	2	0	0	NA	NA	NA	29	33	169	171	506	113	116	346	2	0	6	0.012	0	0.012
.	19.01.16-00.02.31-1-350357	119	23	23	6	0	3	592	21	21	0	0	NA	NA	NA	52	51	172	176	516	117	123	352	31	11	33	0.18	0.062	0.064
.	19.01.16-00.02.34-1-350361	113	5	5	0	0	0	576	4	4	0	0	NA	NA	NA	30	27	170	172	498	116	117	343	1	6	6	0.006	0.035	0.012
.	19.01.16-00.02.36-1-350365	66	3	3	0	0	0	565	2	2	0	0	NA	NA	NA	19	19	165	165	502	114	110	341	0	4	0	0	0.024	0
.	19.01.16-00.02.37-1-350366	126	12	12	1	0	1	590	11	11	0	0	NA	NA	NA	35	44	176	168	513	123	116	351	6	1	20	0.034	0.006	0.039
.	19.01.16-00.02.44-1-350391	33	1	1	1	0	1	0	0	0	0	0	NA	NA	NA	5	5	165	164	489	0	0	0	0	2	0	0	0.012	0
.	19.01.16-00.02.45-1-350392	95	5	5	3	0	3	580	4	4	0	0	NA	NA	NA	37	33	168	174	504	115	120	345	2	0	18	0.012	0	0.036
.	19.01.16-00.02.46-1-350393	95	12	12	4	0	3	580	11	11	0	0	NA	NA	NA	29	39	166	172	514	115	115	350	0	8	13	0	0.047	0.025
.	19.01.16-00.02.46-1-350394	94	3	3	2	0	2	586	2	2	0	0	NA	NA	NA	35	45	173	172	513	115	120	351	1	0	8	0.006	0	0.016
.	19.01.16-00.02.50-1-350397	148	6	6	0	0	0	587	4	4	0	0	NA	NA	NA	54	42	169	170	516	114	118	355	3	0	10	0.018	0	0.019
.	19.01.16-00.02.50-1-350400	149	8	8	1	0	1	599	6	6	0	0	NA	NA	NA	52	53	174	172	520	120	117	362	7	6	17	0.04	0.035	0.033
.	19.01.16-00.02.56-1-350401	153	9	9	1	0	1	596	7	7	0	0	NA	NA	NA	60	57	175	171	524	120	116	360	6	12	16	0.034	0.07	0.031
.	19.01.16-00.03.00-1-350402	155	22	22	11	0	7	600	20	20	0	0	NA	NA	NA	38	48	176	173	512	124	119	357	28	16	29	0.159	0.092	0.057
.	19.01.16-00.03.01-1-350403	124	7	7	1	0	1	597	5	5	0	0	NA	NA	NA	34	49	172	174	516	119	121	357	0	6	16	0	0.034	0.031
.	19.01.16-00.03.01-1-350404	205	12	12	4	0	4	603	8	8	0	0	NA	NA	NA	50	51	169	176	519	119	121	363	10	23	9	0.059	0.131	0.017
.	19.01.16-00.03.07-1-350405	66	5	5	0	0	0	346	3	3	0	0	NA	NA	NA	24	15	166	166	496	72	64	210	0	1	4	0	0.006	0.008
.	19.01.16-00.03.09-1-350407	87	9	9	2	0	2	567	8	8	0	0	NA	NA	NA	34	19	169	169	494	113	115	339	13	0	9	0.077	0	0.018
.	19.01.16-00.03.12-1-350408	58	2	2	0	0	0	150	1	1	0	0	NA	NA	NA	18	21	164	170	500	27	38	85	0	0	1	0	0	0.002
.	19.01.16-00.03.14-1-350409	87	5	5	1	0	1	564	4	4	0	0	NA	NA	NA	26	19	165	167	500	111	112	341	3	0	8	0.018	0	0.016
.	19.01.16-00.03.17-1-350410	92	4	4	2	0	1	580	3	3	0	0	NA	NA	NA	39	32	170	170	505	115	117	348	0	9	7	0	0.053	0.014
.	19.01.16-00.03.20-1-350412	209	44	44	13	0	10	607	42	42	0	0	NA	NA	NA	75	70	183	173	527	127	119	361	61	25	71	0.333	0.145	0.135
.	19.01.16-00.03.22-1-350413	32	1	1	1	0	1	0	0	0	0	0	NA	NA	NA	6	9	163	163	496	0	0	0	0	0	4	0	0	0.008
.	19.01.16-00.03.24-1-350414	95	3	3	1	0	1	571	2	2	0	0	NA	NA	NA	31	26	172	167	500	117	114	340	8	5	0	0.047	0.03	0
.	19.01.16-00.03.24-1-350415	237	21	21	3	0	2	617	18	18	0	0	NA	NA	NA	75	75	176	171	541	121	118	378	7	30	24	0.04	0.175	0.044
.	19.01.16-00.03.27-1-350416	147	26	26	7	0	7	585	25	25	0	0	NA	NA	NA	46	44	175	168	514	117	115	353	31	11	26	0.177	0.065	0.051
.	19.01.16-00.03.27-1-350417	89	6	6	1	0	1	567	5	5	0	0	NA	NA	NA	31	20	168	164	501	115	111	341	9	9	0	0.054	0.055	0
.	19.01.16-00.03.29-1-350418	92	4	4	1	0	1	577	1	1	0	0	NA	NA	NA	33	32	169	170	506	115	115	347	0	5	6	0	0.029	0.012
.	19.01.16-00.03.36-1-350427	119	8	8	1	0	1	590	6	6	0	0	NA	NA	NA	44	47	174	170	516	120	118	352	5	5	14	0.029	0.029	0.027
.	19.01.16-00.03.36-1-350428	115	5	5	3	0	2	577	4	4	0	0	NA	NA	NA	35	34	171	171	505	114	116	347	4	0	16	0.023	0	0.032
.	19.01.16-00.03.42-1-350453	36	1	1	0	0	0	0	0	0	0	0	NA	NA	NA	7	10	166	163	494	0	0	0	0	0	0	0	0	0
.	19.01.16-00.03.45-1-350456	66	3	3	0	0	0	575	1	1	0	0	NA	NA	NA	24	26	169	164	506	112	112	351	0	0	9	0	0	0.018
.	19.01.16-00.03.47-1-350460	60	2	2	0	0	0	347	1	1	0	0	NA	NA	NA	14	24	165	169	503	69	75	203	2	0	0	0.012	0	0
.	19.01.16-00.03.49-1-350462	33	1	1	0	0	0	0	0	0	0	0	NA	NA	NA	4	6	166	163	490	0	0	0	0	0	0	0	0	0
.	19.01.16-00.03.52-1-350466	95	6	6	0	0	0	578	5	5	0	0	NA	NA	NA	31	27	170	165	505	115	114	349	5	14	1	0.029	0.085	0.002
.	19.01.16-00.03.53-1-350467	149	9	9	2	0	2	601	6	6	0	0	NA	NA	NA	49	59	179	176	517	127	120	354	3	14	11	0.017	0.08	0.021
.	19.01.16-00.03.56-1-350468	61	3	3	1	0	1	566	2	2	0	0	NA	NA	NA	22	17	163	163	504	109	110	347	10	0	0	0.061	0	0
.	19.01.16-00.03.59-1-350469	122	9	9	2	0	2	589	8	8	0	0	NA	NA	NA	37	44	178	168	511	122	116	351	3	7	18	0.017	0.042	0.035
.	19.01.16-00.03.59-1-350470	58	3	3	1	0	1	578	2	2	0	0	NA	NA	NA	15	26	170	164	505	118	113	347	0	1	3	0	0.006	0.006
.	19.01.16-00.04.09-1-350471	209	23	23	4	0	3	602	20	20	0	0	NA	NA	NA	57	62	174	172	529	121	116	365	11	23	41	0.063	0.134	0.078
.	19.01.16-00.04.09-1-350472	57	2	2	0	0	0	565	1	1	0	0	NA	NA	NA	24	18	168	167	496	112	113	340	5	0	0	0.03	0	0
.	19.01.16-00.04.09-1-350473	125	10	10	4	0	4	596	8	8	0	0	NA	NA	NA	29	47	170	171	519	117	118	361	17	7	12	0.1	0.041	0.023
.	19.01.16-00.04.13-1-350474	60	2	2	0	0	0	150	1	1	0	0	NA	NA	NA	11	20	166	163	504	25	24	101	0	1	2	0	0.006	0.004
.	19.01.16-00.04.21-1-350475	256	37	37	14	0	9	624	34	34	0	0	NA	NA	NA	83	78	175	185	531	123	128	373	7	36	94	0.04	0.195	0.177
.	19.01.16-00.04.22-1-350476	57	2	2	0	0	0	298	1	1	0	0	NA	NA	NA	15	12	164	165	496	70	61	167	4	0	0	0.024	0	0
.	19.01.16-00.04.22-1-350477	62	2	2	1	0	1	545	1	1	0	0	NA	NA	NA	23	14	165	165	497	109	107	329	2	0	1	0.012	0	0.002
.	19.01.16-00.04.28-1-350479	32	1	1	1	0	1	0	0	0	0	0	NA	NA	NA	8	13	165	164	497	0	0	0	0	0	1	0	0	0.002
.	19.01.16-00.04.30-1-350480	121	6	6	1	0	1	592	5	5	0	0	NA	NA	NA	55	43	172	175	509	119	121	352	8	1	9	0.047	0.006	0.018
.	19.01.16-00.04.30-1-350481	86	4	4	1	0	1	580	2	2	0	0	NA	NA	NA	29	29	167	170	505	115	117	348	0	8	0	0	0.047	0
.	19.01.16-00.04.32-1-350483	146	10	10	4	0	4	599	9	9	0	0	NA	NA	NA	47	57	170	170	530	115	120	364	6	11	14	0.035	0.065	0.026
.	19.01.16-00.04.32-1-350484	39	1	1	0	0	0	0	0	0	0	0	NA	NA	NA	15	10	163	165	495	0	0	0	0	0	1	0	0	0.002
.	19.01.16-00.04.40-1-350512	95	3	3	1	0	1	579	2	2	0	0	NA	NA	NA	47	33	165	172	509	112	118	349	3	4	0	0.018	0.023	0
.	19.01.16-00.04.40-1-350513	111	4	4	1	0	1	587	3	3	0	0	NA	NA	NA	40	35	170	172	506	118	119	350	0	4	10	0	0.023	0.02
.	19.01.16-00.04.47-1-350517	66	2	2	0	0	0	568	1	1	0	0	NA	NA	NA	33	24	168	166	503	112	112	344	0	0	3	0	0	0.006
.	19.01.16-00.04.48-1-350519	121	8	8	0	0	0	587	7	7	0	0	NA	NA	NA	42	42	174	172	509	121	116	350	5	11	3	0.029	0.064	0.006
.	19.01.16-00.04.52-1-350523	59	4	4	1	0	0	575	3	3	0	0	NA	NA	NA	18	23	166	168	502	114	114	347	6	2	8	0.036	0.012	0.016
.	19.01.16-00.04.56-1-350524	166	24	24	12	0	9	583	21	21	0	0	NA	NA	NA	60	44	175	167	515	122	110	351	37	8	41	0.211	0.048	0.08
.	19.01.16-00.04.59-1-350525	120	10	10	5	0	4	587	9	9	0	0	NA	NA	NA	32	39	166	168	518	111	116	360	4	14	19	0.024	0.083	0.037
.	19.01.16-00.05.00-1-350526	38	1	1	0	0	0	0	0	0	0	0	NA	NA	NA	8	10	165	164	494	0	0	0	0	0	1	0	0	0.002
.	19.01.16-00.05.01-1-350527	62	4	4	0	0	0	571	3	3	0	0	NA	NA	NA	35	22	169	166	500	117	112	342	0	6	9	0	0.036	0.018
.	19.01.16-00.05.03-1-350528	142	15	15	2	0	1	587	13	13	0	0	NA	NA	NA	37	31	170	168	506	119	115	353	0	20	34	0	0.119	0.067
.	19.01.16-00.05.08-1-350529	87	7	7	3	0	3	588	6	6	0	0	NA	NA	NA	32	40	169	172	512	116	123	349	4	0	16	0.024	0	0.031
.	19.01.16-00.05.09-1-350530	35	1	1	0	0	0	0	0	0	0	0	NA	NA	NA	11	11	164	169	491	0	0	0	0	0	1	0	0	0.002
.	19.01.16-00.05.10-1-350531	34	1	1	0	0	0	0	0	0	0	0	NA	NA	NA	10	9	164	166	492	0	0	0	6	0	0	0.037	0	0
.	19.01.16-00.05.12-1-350532	32	1	1	0	0	0	0	0	0	0	0	NA	NA	NA	8	7	164	163	493	0	0	0	1	0	0	0.006	0	0
.	19.01.16-00.05.12-1-350533	63	6	6	0	0	0	576	4	4	0	0	NA	NA	NA	22	29	170	168	504	119	114	343	2	4	9	0.012	0.024	0.018
.	19.01.16-00.05.14-1-350534	67	5	5	1	0	1	584	4	4	0	0	NA	NA	NA	29	36	168	172	509	116	117	351	0	0	20	0	0	0.039
.	19.01.16-00.05.15-1-350535	153	15	15	4	0	4	610	13	13	0	0	NA	NA	NA	46	61	180	174	520	126	121	363	14	14	20	0.078	0.08	0.038
.	19.01.16-00.05.22-1-350536	149	6	6	2	0	2	591	5	5	0	0	NA	NA	NA	35	44	167	170	520	114	116	361	3	0	18	0.018	0	0.035
.	19.01.16-00.05.30-1-350537	60	3	3	1	0	1	573	2	2	0	0	NA	NA	NA	24	25	167	169	502	113	115	345	0	3	12	0	0.018	0.024
.	19.01.16-00.05.30-1-350538	149	13	13	3	0	2	594	12	12	0	0	NA	NA	NA	41	44	172	168	517	118	116	360	23	7	19	0.134	0.042	0.037
.	19.01.16-00.05.33-1-350544	88	3	3	1	0	1	572	2	2	0	0	NA	NA	NA	22	23	171	165	500	117	111	344	0	3	2	0	0.018	0.004
.	19.01.16-00.05.36-1-350548	65	3	3	0	0	0	566	1	1	0	0	NA	NA	NA	27	17	168	166	496	114	112	340	0	0	6	0	0	0.012
.	19.01.16-00.05.37-1-350549	177	10	10	2	0	2	598	8	8	0	0	NA	NA	NA	53	50	179	170	514	127	118	353	4	7	16	0.022	0.041	0.031
.	19.01.16-00.05.39-1-350572	64	2	2	0	0	0	574	0	0	0	0	NA	NA	NA	27	25	169	168	501	116	115	343	2	0	7	0.012	0	0.014
.	19.01.16-00.05.44-1-350577	62	2	2	0	0	0	578	1	1	0	0	NA	NA	NA	23	33	170	167	509	116	113	349	0	0	3	0	0	0.006
.	19.01.16-00.05.46-1-350582	117	12	12	1	0	1	577	11	11	0	0	NA	NA	NA	35	33	172	166	508	115	116	346	8	10	14	0.047	0.06	0.028
.	19.01.16-00.05.49-1-350584	184	22	22	5	0	3	609	19	19	0	0	NA	NA	NA	69	64	181	173	523	129	120	360	14	24	36	0.077	0.139	0.069
.	19.01.16-00.05.49-1-350585	87	3	3	1	0	1	576	2	2	0	0	NA	NA	NA	30	26	171	170	498	117	117	342	1	0	4	0.006	0	0.008
.	19.01.16-00.05.51-1-350590	61	2	2	0	0	0	149	1	1	0	0	NA	NA	NA	17	16	168	166	495	32	25	92	1	0	1	0.006	0	0.002
.	19.01.16-00.05.52-1-350591	151	14	14	2	0	2	604	12	12	0	0	NA	NA	NA	44	56	174	174	521	123	122	359	9	7	34	0.052	0.04	0.065
.	19.01.16-00.05.56-1-350592	33	1	1	1	0	1	0	0	0	0	0	NA	NA	NA	11	7	164	164	492	0	0	0	0	0	5	0	0	0.01
.	19.01.16-00.05.58-1-350593	116	7	7	3	0	3	588	5	5	0	0	NA	NA	NA	37	34	167	169	511	113	117	358	3	19	7	0.018	0.112	0.014
.	19.01.16-00.05.59-1-350594	87	8	8	3	0	2	569	6	6	0	0	NA	NA	NA	33	28	174	168	499	118	113	338	5	6	12	0.029	0.036	0.024
.	19.01.16-00.05.59-1-350595	114	9	9	2	0	2	596	8	8	0	0	NA	NA	NA	36	49	172	171	519	120	118	358	18	3	7	0.105	0.018	0.013
.	19.01.16-00.06.01-1-350596	200	10	10	3	0	3	608	7	7	0	0	NA	NA	NA	52	63	175	175	526	118	124	366	12	6	6	0.069	0.034	0.011
.	19.01.16-00.06.03-1-350597	171	24	24	9	0	7	589	19	19	0	0	NA	NA	NA	50	36	171	171	507	116	119	354	20	37	26	0.117	0.216	0.051
.	19.01.16-00.06.10-1-350598	117	7	7	0	0	0	583	5	5	0	0	NA	NA	NA	39	43	171	171	514	112	118	353	13	11	1	0.076	0.064	0.002
.	19.01.16-00.06.25-1-350599	171	18	18	2	0	2	604	17	17	0	0	NA	NA	NA	53	59	173	177	522	120	122	362	12	16	25	0.069	0.09	0.048
.	19.01.16-00.06.25-1-350600	90	5	5	1	0	1	583	4	4	0	0	NA	NA	NA	31	34	166	173	508	114	119	350	0	3	7	0	0.017	0.014
.	19.01.16-00.06.30-1-350607	61	2	2	0	0	0	571	1	1	0	0	NA	NA	NA	22	17	165	168	497	112	115	344	0	0	5	0	0	0.01
.	19.01.16-00.06.32-1-350609	33	1	1	0	0	0	0	0	0	0	0	NA	NA	NA	7	7	164	164	492	0	0	0	0	0	1	0	0	0.002
.	19.01.16-00.06.35-1-350613	121	14	14	2	0	2	579	12	12	0	0	NA	NA	NA	42	35	169	166	513	114	111	354	23	16	18	0.136	0.096	0.035
.	19.01.16-00.06.35-1-350615	97	5	5	1	0	1	575	4	4	0	0	NA	NA	NA	39	27	166	165	509	114	112	349	1	0	5	0.006	0	0.01
.	19.01.16-00.06.37-1-350618	142	18	18	2	0	2	579	16	16	0	0	NA	NA	NA	58	35	172	169	507	119	115	345	8	12	26	0.047	0.071	0.051
.	19.01.16-00.06.39-1-350638	92	7	7	2	0	2	574	6	6	0	0	NA	NA	NA	40	26	165	167	507	111	116	347	10	0	15	0.061	0	0.03
.	19.01.16-00.06.42-1-350642	91	5	5	3	0	3	572	4	4	0	0	NA	NA	NA	41	29	168	167	507	113	112	347	2	9	3	0.012	0.054	0.006
.	19.01.16-00.06.44-1-350644	61	2	2	1	0	1	245	1	1	0	0	NA	NA	NA	16	18	166	169	496	58	47	140	0	1	0	0	0.006	0
.	19.01.16-00.06.50-1-350648	90	8	8	3	0	1	583	6	6	0	0	NA	NA	NA	45	35	165	171	512	114	116	353	6	12	8	0.036	0.07	0.016
.	19.01.16-00.06.54-1-350651	123	6	6	2	0	2	594	4	4	0	0	NA	NA	NA	34	48	170	172	519	117	117	360	5	9	4	0.029	0.052	0.008
.	19.01.16-00.06.55-1-350652	64	3	3	0	0	0	544	2	2	0	0	NA	NA	NA	16	20	168	166	499	112	107	325	0	2	7	0	0.012	0.014
.	19.01.16-00.07.00-1-350653	150	16	16	0	0	0	595	15	15	0	0	NA	NA	NA	50	48	173	177	511	120	124	351	6	5	19	0.035	0.028	0.037
.	19.01.16-00.07.00-1-350654	235	24	24	6	0	4	606	23	23	0	0	NA	NA	NA	72	60	175	172	526	122	120	364	13	17	49	0.074	0.099	0.093
.	19.01.16-00.07.05-1-350656	175	15	15	1	0	1	604	13	13	0	0	NA	NA	NA	56	55	177	176	515	121	121	362	17	3	18	0.096	0.017	0.035
.	19.01.16-00.07.07-1-350657	34	1	1	1	0	1	0	0	0	0	0	NA	NA	NA	11	7	164	164	492	0	0	0	0	0	0	0	0	0
.	19.01.16-00.07.09-1-350658	65	4	4	0	0	0	247	3	3	0	0	NA	NA	NA	22	18	167	167	497	48	46	153	5	0	1	0.03	0	0.002
.	19.01.16-00.07.09-1-350659	38	1	1	0	0	0	0	0	0	0	0	NA	NA	NA	7	12	164	165	496	0	0	0	0	0	1	0	0	0.002
.	19.01.16-00.07.11-1-350660	30	1	1	0	0	0	0	0	0	0	0	NA	NA	NA	5	11	167	163	494	0	0	0	0	0	1	0	0	0.002
.	19.01.16-00.07.12-1-350661	89	7	7	0	0	0	575	6	6	0	0	NA	NA	NA	34	22	171	169	495	119	115	341	3	2	19	0.018	0.012	0.038
.	19.01.16-00.07.12-1-350662	60	2	2	1	0	1	0	0	0	0	0	NA	NA	NA	17	22	168	167	500	0	0	0	0	0	3	0	0	0.006
.	19.01.16-00.07.14-1-350663	33	1	1	0	0	0	0	0	0	0	0	NA	NA	NA	15	7	165	164	491	0	0	0	0	0	1	0	0	0.002
.	19.01.16-00.07.15-1-350664	86	4	4	1	0	1	568	3	3	0	0	NA	NA	NA	33	23	168	168	500	114	112	342	6	2	4	0.036	0.012	0.008
.	19.01.16-00.07.16-1-350665	147	12	12	2	0	1	589	9	9	0	0	NA	NA	NA	44	39	170	174	508	118	118	353	9	8	7	0.053	0.046	0.014
.	19.01.16-00.07.17-1-350666	118	14	14	3	0	3	589	13	13	0	0	NA	NA	NA	39	42	173	168	514	119	115	355	40	12	19	0.231	0.071	0.037
.	19.01.16-00.07.22-1-350667	31	1	1	0	0	0	0	0	0	0	0	NA	NA	NA	8	7	165	164	491	0	0	0	0	0	1	0	0	0.002
.	19.01.16-00.07.24-1-350668	65	3	3	1	0	1	567	2	2	0	0	NA	NA	NA	31	30	167	168	508	114	110	343	0	3	4	0	0.018	0.008
.	19.01.16-00.07.31-1-350669	116	8	8	3	0	3	585	7	7	0	0	NA	NA	NA	24	36	170	168	511	117	116	352	8	3	10	0.047	0.018	0.02
.	19.01.16-00.07.32-1-350672	298	21	21	6	0	3	631	19	19	0	0	NA	NA	NA	97	81	175	182	537	124	130	377	20	35	39	0.114	0.192	0.073
.	19.01.16-00.07.33-1-350673	151	10	10	2	0	2	591	9	9	0	0	NA	NA	NA	49	43	169	174	513	117	119	355	2	13	7	0.012	0.075	0.014
.	19.01.16-00.07.33-1-350674	68	3	3	1	0	0	587	1	1	0	0	NA	NA	NA	14	34	167	167	513	118	115	354	0	4	4	0	0.024	0.008
.	19.01.16-00.07.39-1-350686	63	3	3	0	0	0	575	2	2	0	0	NA	NA	NA	21	24	166	170	501	113	118	344	0	3	6	0	0.018	0.012
.	19.01.16-00.07.43-1-350707	148	7	7	6	0	5	599	6	6	0	0	NA	NA	NA	37	53	176	175	515	120	120	359	4	9	12	0.023	0.051	0.023
.	19.01.16-00.07.45-1-350708	88	6	6	0	0	0	576	5	5	0	0	NA	NA	NA	24	27	166	168	506	114	115	347	6	4	7	0.036	0.024	0.014
.	19.01.16-00.07.48-1-350714	59	2	2	0	0	0	574	1	1	0	0	NA	NA	NA	20	22	168	166	501	117	112	345	0	3	2	0	0.018	0.004
.	19.01.16-00.07.48-1-350716	61	2	2	0	0	0	348	1	1	0	0	NA	NA	NA	17	24	167	169	501	69	75	204	0	1	1	0	0.006	0.002
.	19.01.16-00.07.52-1-350719	190	13	13	3	0	2	601	10	10	0	0	NA	NA	NA	57	53	175	171	520	124	117	360	15	1	18	0.086	0.006	0.035
.	19.01.16-00.07.52-1-350720	89	3	3	0	0	0	583	2	2	0	0	NA	NA	NA	22	34	168	172	507	115	120	348	1	0	5	0.006	0	0.01
.	19.01.16-00.08.00-1-350721	88	5	5	2	0	2	577	4	4	0	0	NA	NA	NA	21	25	166	168	504	115	116	346	0	13	5	0	0.077	0.01
.	19.01.16-00.08.05-1-350722	167	11	11	4	0	3	584	10	10	0	0	NA	NA	NA	52	41	172	171	511	118	116	350	8	10	11	0.047	0.058	0.022
.	19.01.16-00.08.07-1-350723	63	2	2	1	0	1	149	1	1	0	0	NA	NA	NA	15	18	168	167	496	25	35	89	0	0	3	0	0	0.006
.	19.01.16-00.08.07-1-350724	158	22	22	8	0	8	586	19	19	0	0	NA	NA	NA	48	44	169	172	516	117	116	353	12	24	27	0.071	0.14	0.052
.	19.01.16-00.08.21-1-350727	31	1	1	0	0	0	0	0	0	0	0	NA	NA	NA	10	5	163	163	492	0	0	0	0	0	1	0	0	0.002
.	19.01.16-00.08.21-1-350728	34	1	1	0	0	0	0	0	0	0	0	NA	NA	NA	10	7	164	166	490	0	0	0	0	0	0	0	0	0
.	19.01.16-00.08.22-1-350729	61	2	2	0	0	0	348	1	1	0	0	NA	NA	NA	18	23	164	168	504	66	77	205	1	0	1	0.006	0	0.002
.	19.01.16-00.08.24-1-350730	34	1	1	0	0	0	0	0	0	0	0	NA	NA	NA	10	6	163	163	493	0	0	0	0	0	1	0	0	0.002
.	19.01.16-00.08.24-1-350731	153	15	15	2	0	2	590	13	13	0	0	NA	NA	NA	60	44	171	172	514	117	117	356	15	18	16	0.088	0.105	0.031
.	19.01.16-00.08.28-1-350736	89	5	5	2	0	1	577	3	3	0	0	NA	NA	NA	32	33	172	170	504	117	114	346	1	9	15	0.006	0.053	0.03
.	19.01.16-00.08.31-1-350737	125	15	15	4	0	4	578	13	13	0	0	NA	NA	NA	46	34	169	167	511	116	114	348	16	12	11	0.095	0.072	0.022
.	19.01.16-00.08.32-1-350739	94	7	7	0	0	0	580	6	6	0	0	NA	NA	NA	30	32	166	171	508	116	118	346	0	8	8	0	0.047	0.016
.	19.01.16-00.08.38-1-350749	63	3	3	1	0	0	576	2	2	0	0	NA	NA	NA	24	24	169	168	500	117	116	343	0	0	9	0	0	0.018
.	19.01.16-00.08.42-1-350769	122	11	11	3	0	3	587	9	9	0	0	NA	NA	NA	46	42	174	173	508	121	117	349	6	4	20	0.034	0.023	0.039
.	19.01.16-00.08.44-1-350771	180	8	8	6	0	4	613	6	6	0	0	NA	NA	NA	54	69	181	176	525	128	120	365	0	24	7	0	0.136	0.013
.	19.01.16-00.08.59-1-350776	148	10	10	3	0	2	597	8	8	0	0	NA	NA	NA	49	51	175	170	519	121	118	358	4	4	26	0.023	0.024	0.05
.	19.01.16-00.09.02-1-350777	128	10	10	4	0	2	589	9	9	0	0	NA	NA	NA	37	41	173	168	513	117	116	356	16	8	23	0.092	0.048	0.045
.	19.01.16-00.09.02-1-350778	204	13	13	2	0	2	612	11	11	0	0	NA	NA	NA	60	63	174	171	531	120	118	374	12	17	13	0.069	0.099	0.024
.	19.01.16-00.09.07-1-350779	116	15	15	7	0	5	599	14	14	0	0	NA	NA	NA	45	57	173	183	514	117	128	354	35	8	21	0.202	0.044	0.041
.	19.01.16-00.09.13-1-350780	61	3	3	3	0	3	570	2	2	0	0	NA	NA	NA	22	20	169	168	496	118	111	341	0	3	6	0	0.018	0.012
.	19.01.16-00.09.14-1-350781	119	10	10	2	0	1	584	8	8	0	0	NA	NA	NA	37	44	169	170	518	114	116	354	9	10	13	0.053	0.059	0.025
.	19.01.16-00.09.15-1-350782	113	4	4	1	0	1	584	2	2	0	0	NA	NA	NA	28	32	167	171	507	115	118	351	0	4	7	0	0.023	0.014
.	19.01.16-00.09.19-1-350783	88	3	3	2	0	2	574	2	2	0	0	NA	NA	NA	25	27	170	166	504	117	110	347	0	0	8	0	0	0.016
.	19.01.16-00.09.29-1-350785	117	9	9	4	0	3	577	8	8	0	0	NA	NA	NA	32	31	173	167	504	117	114	346	0	8	15	0	0.048	0.03
.	19.01.16-00.09.29-1-350786	117	12	12	5	0	5	577	10	10	0	0	NA	NA	NA	45	32	168	167	510	113	112	352	7	4	25	0.042	0.024	0.049
.	19.01.16-00.09.37-1-350797	32	1	1	0	0	0	0	0	0	0	0	NA	NA	NA	9	7	163	165	492	0	0	0	0	2	0	0	0.012	0
.	19.01.16-00.09.37-1-350798	171	14	14	4	0	4	599	12	12	0	0	NA	NA	NA	49	54	169	174	524	116	120	363	6	18	25	0.036	0.103	0.048
.	19.01.16-00.09.38-1-350803	147	18	18	5	0	5	597	16	16	0	0	NA	NA	NA	54	55	171	175	522	117	123	357	18	7	34	0.105	0.04	0.065
.	19.01.16-00.09.38-1-350804	273	18	18	6	0	3	633	16	16	0	0	NA	NA	NA	86	89	182	179	541	125	125	383	15	21	30	0.082	0.117	0.055
.	19.01.16-00.09.39-1-350821	32	1	1	0	0	0	0	0	0	0	0	NA	NA	NA	7	11	164	167	493	0	0	0	0	0	0	0	0	0
.	19.01.16-00.09.42-1-350825	65	3	3	0	0	0	200	1	1	0	0	NA	NA	NA	18	25	167	167	504	47	38	115	1	4	0	0.006	0.024	0
.	19.01.16-00.09.44-1-350827	122	19	19	5	0	5	583	16	16	0	0	NA	NA	NA	32	33	169	171	506	115	119	349	22	0	38	0.13	0	0.075
.	19.01.16-00.09.45-1-350828	179	40	40	7	0	4	605	37	37	0	0	NA	NA	NA	41	50	171	172	520	120	120	365	35	33	44	0.205	0.192	0.085
.	19.01.16-00.09.52-1-350837	90	5	5	1	0	1	577	4	4	0	0	NA	NA	NA	28	32	171	169	505	118	117	342	2	2	6	0.012	0.012	0.012
.	19.01.16-00.09.56-1-350838	233	18	18	4	0	1	616	15	15	0	0	NA	NA	NA	54	66	179	177	523	125	123	368	21	3	38	0.117	0.017	0.073
.	19.01.16-00.10.02-1-350843	61	3	3	1	0	1	568	2	2	0	0	NA	NA	NA	30	25	168	170	500	115	118	335	4	0	6	0.024	0	0.012
.	19.01.16-00.10.06-1-350844	35	1	1	0	0	0	0	0	0	0	0	NA	NA	NA	14	10	164	164	495	0	0	0	0	0	1	0	0	0.002
.	19.01.16-00.10.08-1-350845	185	22	22	6	0	6	605	20	20	0	0	NA	NA	NA	70	64	175	176	526	122	120	363	15	10	57	0.086	0.057	0.108
.	19.01.16-00.10.10-1-350846	90	6	6	1	0	1	577	4	4	0	0	NA	NA	NA	20	24	167	172	498	115	119	343	1	3	17	0.006	0.017	0.034
.	19.01.16-00.10.10-1-350847	147	12	12	2	0	1	596	11	11	0	0	NA	NA	NA	39	46	170	174	515	117	124	355	3	10	22	0.018	0.057	0.043
.	19.01.16-00.10.14-1-350848	32	1	1	0	0	0	0	0	0	0	0	NA	NA	NA	7	11	168	164	492	0	0	0	0	0	1	0	0	0.002
.	19.01.16-00.10.16-1-350849	92	3	3	0	0	0	577	2	2	0	0	NA	NA	NA	36	32	168	168	509	114	115	348	9	0	2	0.054	0	0.004
.	19.01.16-00.10.17-1-350850	33	1	1	0	0	0	0	0	0	0	0	NA	NA	NA	8	12	167	166	492	0	0	0	0	0	4	0	0	0.008
.	19.01.16-00.10.18-1-350851	91	5	5	0	0	0	580	2	2	0	0	NA	NA	NA	37	42	177	167	511	121	111	348	1	3	7	0.006	0.018	0.014
.	19.01.16-00.10.19-1-350852	59	2	2	0	0	0	571	1	1	0	0	NA	NA	NA	24	23	167	170	499	114	116	341	0	2	1	0	0.012	0.002
.	19.01.16-00.10.28-1-350853	91	6	6	1	0	1	568	4	4	0	0	NA	NA	NA	28	28	169	168	504	115	114	339	3	0	7	0.018	0	0.014
.	19.01.16-00.10.30-1-350854	214	17	17	6	0	3	602	13	13	0	0	NA	NA	NA	61	54	170	171	526	118	120	364	15	18	22	0.088	0.105	0.042
.	19.01.16-00.10.33-1-350857	170	19	19	7	0	5	589	17	17	0	0	NA	NA	NA	58	44	167	172	518	114	117	358	12	19	28	0.072	0.11	0.054
.	19.01.16-00.10.33-1-350859	95	9	9	2	0	1	585	8	8	0	0	NA	NA	NA	38	36	168	170	511	114	116	355	12	23	7	0.071	0.135	0.014
.	19.01.16-00.10.35-1-350861	197	26	26	6	0	5	601	23	23	0	0	NA	NA	NA	67	62	172	174	529	117	116	368	20	24	38	0.116	0.138	0.072
.	19.01.16-00.10.38-1-350869	99	4	4	1	0	1	567	2	2	0	0	NA	NA	NA	34	21	169	163	502	112	111	344	0	1	8	0	0.006	0.016
.	19.01.16-00.10.44-1-350890	34	1	1	0	0	0	0	0	0	0	0	NA	NA	NA	14	14	168	164	495	0	0	0	0	0	0	0	0	0
.	19.01.16-00.10.44-1-350891	92	6	6	1	0	1	577	5	5	0	0	NA	NA	NA	38	27	169	164	507	113	113	351	18	0	5	0.107	0	0.01
.	19.01.16-00.10.46-1-350892	95	3	3	0	0	0	568	2	2	0	0	NA	NA	NA	40	24	169	169	499	117	115	336	0	0	10	0	0	0.02
.	19.01.16-00.10.49-1-350896	33	1	1	0	0	0	0	0	0	0	0	NA	NA	NA	4	6	164	164	491	0	0	0	0	0	0	0	0	0
.	19.01.16-00.10.52-1-350899	126	7	7	3	0	1	583	6	6	0	0	NA	NA	NA	37	34	172	167	508	117	114	352	3	3	16	0.017	0.018	0.031
.	19.01.16-00.10.52-1-350900	33	1	1	0	0	0	0	0	0	0	0	NA	NA	NA	9	14	165	167	495	0	0	0	0	1	0	0	0.006	0
.	19.01.16-00.10.55-1-350901	67	4	4	1	0	0	574	3	3	0	0	NA	NA	NA	23	23	170	167	499	117	115	342	0	4	4	0	0.024	0.008
.	19.01.16-00.10.57-1-350902	89	3	3	0	0	0	587	2	2	0	0	NA	NA	NA	27	35	172	172	504	120	118	349	1	1	3	0.006	0.006	0.006
.	19.01.16-00.11.00-1-350903	59	2	2	1	0	0	569	1	1	0	0	NA	NA	NA	24	20	169	167	497	115	114	340	0	3	4	0	0.018	0.008
.	19.01.16-00.11.01-1-350904	36	1	1	1	0	1	0	0	0	0	0	NA	NA	NA	12	10	165	165	493	0	0	0	0	0	0	0	0	0
.	19.01.16-00.11.02-1-350905	35	1	1	0	0	0	0	0	0	0	0	NA	NA	NA	16	11	166	166	492	0	0	0	0	0	0	0	0	0
.	19.01.16-00.11.03-1-350906	57	2	2	0	0	0	247	1	1	0	0	NA	NA	NA	16	20	171	163	499	50	48	149	0	2	2	0	0.012	0.004
.	19.01.16-00.11.06-1-350907	87	4	4	2	0	2	576	3	3	0	0	NA	NA	NA	28	26	167	169	503	112	119	345	5	4	5	0.03	0.024	0.01
.	19.01.16-00.11.07-1-350908	89	5	5	3	0	3	575	3	3	0	0	NA	NA	NA	18	24	168	170	499	115	115	345	8	0	1	0.048	0	0.002
.	19.01.16-00.11.10-1-350909	32	1	1	0	0	0	0	0	0	0	0	NA	NA	NA	9	5	163	163	492	0	0	0	0	0	0	0	0	0
.	19.01.16-00.11.11-1-350910	61	2	2	1	0	1	573	1	1	0	0	NA	NA	NA	21	25	164	165	509	110	112	351	0	2	4	0	0.012	0.008
.	19.01.16-00.11.12-1-350911	61	2	2	0	0	0	572	1	1	0	0	NA	NA	NA	14	20	168	166	499	116	112	344	0	1	3	0	0.006	0.006
.	19.01.16-00.11.13-1-350912	61	2	2	0	0	0	397	1	1	0	0	NA	NA	NA	17	22	169	166	500	77	84	236	2	2	0	0.012	0.012	0
.	19.01.16-00.11.14-1-350913	119	8	8	2	0	1	592	7	7	0	0	NA	NA	NA	41	47	176	172	512	123	120	349	5	10	12	0.028	0.058	0.023
.	19.01.16-00.11.15-1-350914	93	6	6	3	0	3	582	5	5	0	0	NA	NA	NA	32	36	166	173	510	114	118	350	0	11	7	0	0.064	0.014
.	19.01.16-00.11.20-1-350915	32	1	1	0	0	0	0	0	0	0	0	NA	NA	NA	9	4	165	164	488	0	0	0	0	0	2	0	0	0.004
.	19.01.16-00.11.21-1-350916	87	7	7	3	0	2	582	5	5	0	0	NA	NA	NA	32	33	171	171	504	115	118	349	9	0	18	0.053	0	0.036
.	19.01.16-00.11.22-1-350917	152	7	7	0	0	0	577	6	6	0	0	NA	NA	NA	42	29	172	168	502	120	114	343	0	11	10	0	0.065	0.02
.	19.01.16-00.11.23-1-350918	61	2	2	0	0	0	248	1	1	0	0	NA	NA	NA	18	22	167	170	498	44	51	153	0	0	2	0	0	0.004
.	19.01.16-00.11.24-1-350919	65	3	3	0	0	0	298	1	1	0	0	NA	NA	NA	15	23	167	168	501	59	60	179	0	5	2	0	0.03	0.004
.	19.01.16-00.11.24-1-350920	142	9	9	1	0	1	588	7	7	0	0	NA	NA	NA	40	44	172	168	517	118	114	356	22	0	4	0.128	0	0.008
.	19.01.16-00.11.24-1-350921	119	9	9	3	0	2	578	7	7	0	0	NA	NA	NA	41	36	169	168	512	113	115	350	10	10	8	0.059	0.06	0.016
.	19.01.16-00.11.32-1-350924	221	25	25	10	0	7	609	23	23	0	0	NA	NA	NA	64	65	174	184	520	121	128	360	33	9	39	0.19	0.049	0.075
.	19.01.16-00.11.33-1-350925	62	2	2	0	0	0	565	1	1	0	0	NA	NA	NA	21	12	165	167	493	112	115	338	0	0	6	0	0	0.012
.	19.01.16-00.11.35-1-350928	34	1	1	0	0	0	0	0	0	0	0	NA	NA	NA	7	5	165	164	489	0	0	0	0	0	1	0	0	0.002
.	19.01.16-00.11.36-1-350933	145	12	12	2	0	2	599	11	11	0	0	NA	NA	NA	48	47	170	176	514	117	124	358	14	19	22	0.082	0.108	0.043
.	19.01.16-00.11.38-1-350939	155	9	9	0	0	0	605	7	7	0	0	NA	NA	NA	51	57	175	172	523	121	121	363	3	0	20	0.017	0	0.038
.	19.01.16-00.11.40-1-350957	35	1	1	0	0	0	0	0	0	0	0	NA	NA	NA	11	6	163	165	491	0	0	0	0	2	0	0	0.012	0
.	19.01.16-00.11.41-1-350958	154	8	8	0	0	0	588	7	7	0	0	NA	NA	NA	49	41	170	168	516	117	115	356	3	0	29	0.018	0	0.056
.	19.01.16-00.11.43-1-350962	143	15	15	3	0	3	589	14	14	0	0	NA	NA	NA	45	52	171	174	520	113	120	356	8	6	27	0.047	0.034	0.052
.	19.01.16-00.11.44-1-350963	35	1	1	0	0	0	0	0	0	0	0	NA	NA	NA	10	8	165	165	491	0	0	0	5	0	0	0.03	0	0
.	19.01.16-00.11.45-1-350964	87	4	4	0	0	0	565	3	3	0	0	NA	NA	NA	30	22	166	170	499	111	114	340	0	23	2	0	0.135	0.004
.	19.01.16-00.11.46-1-350965	61	2	2	0	0	0	580	1	1	0	0	NA	NA	NA	24	34	170	170	507	117	117	346	0	1	2	0	0.006	0.004
.	19.01.16-00.11.47-1-350966	230	31	31	4	0	4	602	25	25	0	0	NA	NA	NA	66	55	175	173	520	119	120	363	50	13	60	0.286	0.075	0.115
.	19.01.16-00.11.58-1-350976	127	6	6	3	0	3	586	5	5	0	0	NA	NA	NA	30	34	173	166	508	120	116	350	7	5	8	0.04	0.03	0.016
.	19.01.16-00.12.00-1-350977	147	15	15	3	0	3	585	14	14	0	0	NA	NA	NA	43	42	168	175	512	115	121	349	7	10	43	0.042	0.057	0.084
.	19.01.16-00.12.01-1-350978	115	10	10	4	0	3	576	6	6	0	0	NA	NA	NA	29	29	168	168	506	115	113	348	14	5	13	0.083	0.03	0.026
.	19.01.16-00.12.04-1-350980	440	34	34	9	0	7	657	32	32	0	0	NA	NA	NA	122	109	187	186	549	134	133	390	20	34	63	0.107	0.183	0.115
.	19.01.16-00.12.04-1-350981	125	7	7	2	0	1	601	4	4	0	0	NA	NA	NA	34	52	172	176	517	120	120	361	7	7	13	0.041	0.04	0.025
.	19.01.16-00.12.10-1-350982	63	2	2	0	0	0	561	1	1	0	0	NA	NA	NA	28	20	167	165	501	113	111	337	3	0	1	0.018	0	0.002
.	19.01.16-00.12.15-1-350983	59	2	2	0	0	0	580	1	1	0	0	NA	NA	NA	24	29	166	165	511	116	114	350	0	0	4	0	0	0.008
.	19.01.16-00.12.16-1-350984	31	1	1	0	0	0	0	0	0	0	0	NA	NA	NA	11	9	167	163	492	0	0	0	0	0	2	0	0	0.004
.	19.01.16-00.12.18-1-350985	93	4	4	1	0	1	566	3	3	0	0	NA	NA	NA	34	20	169	166	498	116	114	336	1	1	7	0.006	0.006	0.014
.	19.01.16-00.12.23-1-350986	210	19	19	3	0	3	614	17	17	0	0	NA	NA	NA	73	76	178	171	540	123	117	374	40	18	24	0.225	0.105	0.044
.	19.01.16-00.12.24-1-350987	113	19	19	5	0	4	594	18	18	0	0	NA	NA	NA	39	41	172	168	514	120	116	358	27	9	35	0.157	0.054	0.068
.	19.01.16-00.12.27-1-350992	35	1	1	0	0	0	0	0	0	0	0	NA	NA	NA	7	11	164	165	495	0	0	0	0	0	0	0	0	0
.	19.01.16-00.12.28-1-350993	268	41	41	14	0	10	621	39	39	0	0	NA	NA	NA	77	86	179	175	545	122	120	379	68	20	69	0.38	0.114	0.127
.	19.01.16-00.12.31-1-350994	119	15	15	3	0	3	577	10	10	0	0	NA	NA	NA	43	32	168	171	506	114	118	345	10	1	18	0.06	0.006	0.036
.	19.01.16-00.12.31-1-350995	89	3	3	1	0	1	588	2	2	0	0	NA	NA	NA	25	37	172	166	512	122	116	350	0	0	9	0	0	0.018
.	19.01.16-00.12.35-1-351000	40	1	1	1	0	1	0	0	0	0	0	NA	NA	NA	17	13	166	169	491	0	0	0	1	0	0	0.006	0	0
.	19.01.16-00.12.37-1-351003	124	6	6	2	0	2	593	4	4	0	0	NA	NA	NA	36	41	169	169	516	117	118	358	0	2	10	0	0.012	0.019
.	19.01.16-00.12.39-1-351024	113	16	16	2	0	2	575	14	14	0	0	NA	NA	NA	39	34	174	165	508	117	112	346	12	2	44	0.069	0.012	0.087
.	19.01.16-00.12.46-1-351029	31	1	1	0	0	0	0	0	0	0	0	NA	NA	NA	8	11	166	166	492	0	0	0	0	0	0	0	0	0
.	19.01.16-00.12.48-1-351031	91	4	4	0	0	0	578	3	3	0	0	NA	NA	NA	28	34	171	176	500	115	120	343	0	3	4	0	0.017	0.008
.	19.01.16-00.12.55-1-351035	125	11	11	4	0	4	580	10	10	0	0	NA	NA	NA	59	45	172	172	514	114	118	348	8	7	17	0.047	0.041	0.033
.	19.01.16-00.12.55-1-351036	148	7	7	1	0	1	592	6	6	0	0	NA	NA	NA	46	46	175	169	515	118	116	358	1	9	8	0.006	0.053	0.016
.	19.01.16-00.13.01-1-351037	40	1	1	0	0	0	0	0	0	0	0	NA	NA	NA	10	8	164	165	492	0	0	0	0	0	1	0	0	0.002
.	19.01.16-00.13.01-1-351038	146	6	6	1	0	1	602	5	5	0	0	NA	NA	NA	51	52	174	173	518	121	119	362	2	7	3	0.011	0.04	0.006
.	19.01.16-00.13.01-1-351039	88	3	3	1	0	1	571	2	2	0	0	NA	NA	NA	25	28	169	170	502	113	114	344	0	0	9	0	0	0.018
.	19.01.16-00.13.05-1-351040	65	5	5	1	0	0	577	4	4	0	0	NA	NA	NA	17	23	167	168	501	116	113	348	4	1	12	0.024	0.006	0.024
.	19.01.16-00.13.06-1-351041	34	1	1	0	0	0	0	0	0	0	0	NA	NA	NA	12	12	164	164	497	0	0	0	0	0	1	0	0	0.002
.	19.01.16-00.13.09-1-351043	34	1	1	0	0	0	0	0	0	0	0	NA	NA	NA	8	11	165	167	492	0	0	0	0	0	1	0	0	0.002
.	19.01.16-00.13.11-1-351044	94	5	5	1	0	0	587	4	4	0	0	NA	NA	NA	31	37	168	169	513	119	113	355	0	3	12	0	0.018	0.023
.	19.01.16-00.13.13-1-351045	93	4	4	1	0	1	566	3	3	0	0	NA	NA	NA	31	21	165	166	503	111	112	343	10	0	2	0.061	0	0.004
.	19.01.16-00.13.17-1-351046	62	4	4	2	0	1	574	3	3	0	0	NA	NA	NA	27	22	166	171	498	116	117	341	0	0	9	0	0	0.018
.	19.01.16-00.13.18-1-351047	64	4	4	1	0	0	574	3	3	0	0	NA	NA	NA	21	24	167	166	504	114	113	347	4	0	4	0.024	0	0.008
.	19.01.16-00.13.19-1-351048	211	18	18	4	0	4	614	15	15	0	0	NA	NA	NA	73	72	184	178	523	129	124	361	38	6	21	0.207	0.034	0.04
.	19.01.16-00.13.20-1-351050	81	4	4	1	0	1	579	3	3	0	0	NA	NA	NA	28	27	167	165	508	117	113	349	3	3	7	0.018	0.018	0.014
.	19.01.16-00.13.25-1-351051	146	10	10	3	0	3	601	9	9	0	0	NA	NA	NA	46	59	176	172	524	123	117	361	5	7	21	0.028	0.041	0.04
.	19.01.16-00.13.28-1-351052	115	4	4	1	0	1	604	3	3	0	0	NA	NA	NA	36	56	171	179	519	119	126	359	6	8	3	0.035	0.045	0.006
.	19.01.16-00.13.29-1-351053	119	10	10	3	0	2	586	9	9	0	0	NA	NA	NA	41	36	169	168	512	117	116	353	23	10	9	0.136	0.06	0.018
.	19.01.16-00.13.30-1-351054	60	2	2	0	0	0	50	1	1	0	0	NA	NA	NA	14	17	166	167	497	10	15	25	0	0	1	0	0	0.002
.	19.01.16-00.13.33-1-351057	292	22	22	2	0	1	633	19	19	0	0	NA	NA	NA	100	97	179	188	543	126	130	377	20	27	26	0.112	0.144	0.048
.	19.01.16-00.13.34-1-351059	153	8	8	2	0	1	600	7	7	0	0	NA	NA	NA	47	53	169	174	523	117	120	363	0	8	9	0	0.046	0.017
.	19.01.16-00.13.35-1-351061	116	5	5	1	0	1	573	3	3	0	0	NA	NA	NA	35	32	170	171	504	116	114	343	0	8	5	0	0.047	0.01
.	19.01.16-00.13.36-1-351063	33	1	1	1	0	1	0	0	0	0	0	NA	NA	NA	11	12	163	166	496	0	0	0	0	0	0	0	0	0
.	19.01.16-00.13.38-1-351088	211	30	30	9	0	8	620	25	25	0	0	NA	NA	NA	57	71	185	178	521	131	126	363	24	30	51	0.13	0.169	0.098
.	19.01.16-00.13.44-1-351093	93	5	5	2	0	2	577	2	2	0	0	NA	NA	NA	33	37	173	169	508	116	112	349	1	7	6	0.006	0.041	0.012
.	19.01.16-00.13.48-1-351095	214	22	22	4	0	4	605	20	20	0	0	NA	NA	NA	63	57	171	172	527	118	120	367	19	14	23	0.111	0.081	0.044
.	19.01.16-00.13.48-1-351096	32	1	1	0	0	0	0	0	0	0	0	NA	NA	NA	9	10	166	167	490	0	0	0	0	0	0	0	0	0
.	19.01.16-00.13.50-1-351104	97	4	4	2	0	2	578	3	3	0	0	NA	NA	NA	30	34	167	172	508	113	115	350	0	0	15	0	0	0.03
.	19.01.16-00.13.51-1-351105	95	11	11	3	0	2	579	9	9	0	0	NA	NA	NA	35	32	170	171	504	115	116	348	10	3	6	0.059	0.018	0.012
.	19.01.16-00.13.54-1-351106	176	8	8	2	0	1	602	7	7	0	0	NA	NA	NA	53	57	172	172	526	120	120	362	2	4	14	0.012	0.023	0.027
.	19.01.16-00.13.55-1-351107	32	1	1	0	0	0	0	0	0	0	0	NA	NA	NA	7	10	167	165	491	0	0	0	1	0	0	0.006	0	0
.	19.01.16-00.13.58-1-351108	210	20	20	11	0	10	607	19	19	0	0	NA	NA	NA	47	58	173	176	522	119	123	365	28	16	25	0.162	0.091	0.048
.	19.01.16-00.13.58-1-351109	176	15	15	4	0	3	579	14	14	0	0	NA	NA	NA	68	38	174	168	509	119	109	351	0	9	40	0	0.054	0.079
.	19.01.16-00.14.11-1-351110	148	9	9	2	0	2	580	8	8	0	0	NA	NA	NA	35	29	168	168	506	114	118	348	9	1	14	0.054	0.006	0.028
.	19.01.16-00.14.12-1-351111	120	9	9	0	0	0	576	8	8	0	0	NA	NA	NA	33	29	170	170	502	117	115	344	10	3	8	0.059	0.018	0.016
.	19.01.16-00.14.12-1-351112	32	1	1	1	0	1	0	0	0	0	0	NA	NA	NA	7	11	165	164	495	0	0	0	0	0	1	0	0	0.002
.	19.01.16-00.14.15-1-351113	60	2	2	0	0	0	572	1	1	0	0	NA	NA	NA	24	22	166	165	504	116	111	345	5	2	0	0.03	0.012	0
.	19.01.16-00.14.15-1-351114	36	1	1	1	0	1	0	0	0	0	0	NA	NA	NA	11	11	165	163	496	0	0	0	0	0	1	0	0	0.002
.	19.01.16-00.14.18-1-351115	94	3	3	0	0	0	576	1	1	0	0	NA	NA	NA	26	26	169	169	501	114	118	344	6	0	4	0.036	0	0.008
.	19.01.16-00.14.24-1-351117	125	4	4	4	0	3	582	2	2	0	0	NA	NA	NA	54	38	172	170	509	119	114	349	9	0	8	0.052	0	0.016
.	19.01.16-00.14.29-1-351118	114	8	8	1	0	0	575	6	6	0	0	NA	NA	NA	28	25	167	169	502	113	117	345	11	0	11	0.066	0	0.022
.	19.01.16-00.14.29-1-351119	236	25	25	7	0	3	639	22	22	0	0	NA	NA	NA	73	91	178	185	541	127	131	381	32	23	30	0.18	0.124	0.055
.	19.01.16-00.14.30-1-351120	122	6	6	0	0	0	591	5	5	0	0	NA	NA	NA	51	39	171	169	512	119	118	354	6	9	12	0.035	0.053	0.023
.	19.01.16-00.14.31-1-351121	184	17	17	7	0	6	594	14	14	0	0	NA	NA	NA	62	44	173	172	512	121	118	355	15	21	12	0.087	0.122	0.023
.	19.01.16-00.14.31-1-351122	36	1	1	1	0	1	0	0	0	0	0	NA	NA	NA	9	14	168	164	495	0	0	0	0	0	0	0	0	0
.	19.01.16-00.14.32-1-351123	91	5	5	1	0	1	583	4	4	0	0	NA	NA	NA	26	32	175	166	504	121	116	346	13	12	14	0.074	0.072	0.028
.	19.01.16-00.14.32-1-351125	150	8	8	2	0	0	591	7	7	0	0	NA	NA	NA	44	42	169	178	508	116	125	350	11	5	10	0.065	0.028	0.02
.	19.01.16-00.14.35-1-351129	97	9	9	2	0	2	563	8	8	0	0	NA	NA	NA	31	16	169	165	495	111	110	342	9	8	4	0.053	0.048	0.008
.	19.01.16-00.14.41-1-351155	155	7	7	2	0	2	583	6	6	0	0	NA	NA	NA	48	38	171	172	508	115	117	351	0	1	13	0	0.006	0.026
.	19.01.16-00.14.50-1-351162	94	5	5	0	0	0	580	3	3	0	0	NA	NA	NA	35	30	170	169	504	116	115	349	0	11	4	0	0.065	0.008
.	19.01.16-00.14.50-1-351163	267	30	30	10	0	7	628	29	29	0	0	NA	NA	NA	76	90	184	180	539	126	124	378	22	29	62	0.12	0.161	0.115
.	19.01.16-00.14.51-1-351164	89	3	3	0	0	0	579	2	2	0	0	NA	NA	NA	18	26	168	170	501	115	117	347	1	0	1	0.006	0	0.002
.	19.01.16-00.14.54-1-351165	237	22	22	8	0	8	609	19	19	0	0	NA	NA	NA	63	73	175	179	532	118	123	368	24	21	17	0.137	0.117	0.032
.	19.01.16-00.14.54-1-351166	130	27	27	13	0	11	596	23	23	0	0	NA	NA	NA	47	48	174	167	520	119	115	362	29	42	22	0.167	0.251	0.042
.	19.01.16-00.14.59-1-351167	109	10	10	2	0	2	584	9	9	0	0	NA	NA	NA	42	36	168	173	508	116	119	349	8	3	13	0.048	0.017	0.026
.	19.01.16-00.15.02-1-351168	87	6	6	0	0	0	581	5	5	0	0	NA	NA	NA	28	34	176	167	504	119	116	346	7	0	8	0.04	0	0.016
.	19.01.16-00.15.05-1-351169	87	3	3	0	0	0	565	2	2	0	0	NA	NA	NA	18	15	164	165	499	112	114	339	0	0	6	0	0	0.012
.	19.01.16-00.15.07-1-351170	62	2	2	0	0	0	569	1	1	0	0	NA	NA	NA	27	24	166	167	504	112	115	342	0	0	4	0	0	0.008
.	19.01.16-00.15.08-1-351171	36	1	1	0	0	0	0	0	0	0	0	NA	NA	NA	15	8	165	165	491	0	0	0	0	0	1	0	0	0.002
.	19.01.16-00.15.11-1-351172	202	34	34	8	0	7	604	33	33	0	0	NA	NA	NA	56	59	178	170	524	127	114	363	22	34	48	0.124	0.2	0.092
.	19.01.16-00.15.19-1-351173	60	2	2	1	0	1	50	1	1	0	0	NA	NA	NA	19	20	169	168	496	8	9	33	0	0	4	0	0	0.008
.	19.01.16-00.15.20-1-351174	61	3	3	0	0	0	197	2	2	0	0	NA	NA	NA	20	13	164	163	499	32	45	120	0	3	2	0	0.018	0.004
.	19.01.16-00.15.20-1-351175	29	1	1	0	0	0	0	0	0	0	0	NA	NA	NA	9	12	166	165	494	0	0	0	0	0	0	0	0	0
.	19.01.16-00.15.21-1-351176	148	7	7	7	0	6	600	5	5	0	0	NA	NA	NA	42	48	176	172	513	123	120	357	2	3	22	0.011	0.017	0.043
.	19.01.16-00.15.22-1-351177	213	20	20	5	0	2	611	17	17	0	0	NA	NA	NA	60	59	176	184	512	123	131	357	26	14	45	0.148	0.076	0.088
.	19.01.16-00.15.25-1-351178	228	22	22	6	0	4	614	20	20	0	0	NA	NA	NA	59	72	172	179	534	119	126	369	18	23	30	0.105	0.128	0.056
.	19.01.16-00.15.31-1-351179	61	3	3	0	0	0	197	2	2	0	0	NA	NA	NA	16	25	166	167	505	36	41	120	0	0	10	0	0	0.02
.	19.01.16-00.15.33-1-351182	30	1	1	0	0	0	0	0	0	0	0	NA	NA	NA	8	6	165	164	490	0	0	0	0	0	0	0	0	0
.	19.01.16-00.15.34-1-351184	89	4	4	1	0	1	571	3	3	0	0	NA	NA	NA	35	21	168	168	498	114	115	342	2	5	11	0.012	0.03	0.022
.	19.01.16-00.15.34-1-351185	148	18	18	4	0	3	584	16	16	0	0	NA	NA	NA	43	43	170	173	513	115	117	352	12	24	18	0.071	0.139	0.035
.	19.01.16-00.15.41-1-351215	150	10	10	4	0	4	590	8	8	0	0	NA	NA	NA	50	39	172	169	511	119	114	357	6	15	11	0.035	0.089	0.022
.	19.01.16-00.15.41-1-351216	239	29	29	12	0	11	615	28	28	0	0	NA	NA	NA	62	73	178	179	529	121	123	371	38	13	46	0.213	0.073	0.087
.	19.01.16-00.15.43-1-351219	120	8	8	2	0	2	576	7	7	0	0	NA	NA	NA	52	37	171	167	512	116	110	350	5	17	2	0.029	0.102	0.004
.	19.01.16-00.15.50-1-351224	89	5	5	0	0	0	570	3	3	0	0	NA	NA	NA	27	25	166	166	506	112	112	346	3	0	8	0.018	0	0.016
.	19.01.16-00.16.01-1-351230	118	5	5	0	0	0	581	4	4	0	0	NA	NA	NA	48	41	173	169	512	116	115	350	4	6	9	0.023	0.036	0.018
.	19.01.16-00.16.02-1-351231	124	4	4	0	0	0	590	3	3	0	0	NA	NA	NA	39	37	174	168	508	122	115	353	3	5	6	0.017	0.03	0.012
.	19.01.16-00.16.03-1-351232	64	3	3	0	0	0	396	2	2	0	0	NA	NA	NA	16	22	167	168	500	73	85	238	0	0	4	0	0	0.008
.	19.01.16-00.16.04-1-351233	116	6	6	2	0	1	581	4	4	0	0	NA	NA	NA	31	35	172	166	510	116	116	349	10	10	0	0.058	0.06	0
.	19.01.16-00.16.05-1-351234	64	5	5	2	0	2	580	4	4	0	0	NA	NA	NA	18	22	165	164	506	113	114	353	3	0	7	0.018	0	0.014
.	19.01.16-00.16.06-1-351235	130	9	9	2	0	2	589	8	8	0	0	NA	NA	NA	32	43	173	169	514	118	114	357	12	3	22	0.069	0.018	0.043
.	19.01.16-00.16.13-1-351236	88	3	3	2	0	2	567	2	2	0	0	NA	NA	NA	24	18	167	166	498	113	114	340	0	0	9	0	0	0.018
.	19.01.16-00.16.18-1-351237	66	4	4	0	0	0	570	1	1	0	0	NA	NA	NA	30	19	168	168	496	114	116	340	7	0	1	0.042	0	0.002
.	19.01.16-00.16.20-1-351238	116	8	8	0	0	0	572	6	6	0	0	NA	NA	NA	49	37	172	167	511	113	111	348	0	6	9	0	0.036	0.018
.	19.01.16-00.16.22-1-351239	59	2	2	0	0	0	573	1	1	0	0	NA	NA	NA	29	23	164	171	501	113	118	342	8	3	0	0.049	0.018	0
.	19.01.16-00.16.23-1-351240	64	2	2	0	0	0	583	1	1	0	0	NA	NA	NA	26	39	174	169	509	118	116	349	0	3	2	0	0.018	0.004
.	19.01.16-00.16.23-1-351241	174	10	10	2	0	2	606	9	9	0	0	NA	NA	NA	57	56	173	172	524	119	119	368	6	6	17	0.035	0.035	0.032
.	19.01.16-00.16.27-1-351244	92	7	7	2	0	0	579	6	6	0	0	NA	NA	NA	38	36	172	174	503	118	118	343	14	9	6	0.081	0.052	0.012
.	19.01.16-00.16.30-1-351249	58	2	2	1	0	1	578	1	1	0	0	NA	NA	NA	18	23	166	170	500	116	116	346	4	0	2	0.024	0	0.004
.	19.01.16-00.16.32-1-351251	143	13	13	4	0	2	577	11	11	0	0	NA	NA	NA	47	37	171	176	503	116	118	343	0	7	30	0	0.04	0.06
.	19.01.16-00.16.34-1-351253	124	6	6	1	0	1	575	4	4	0	0	NA	NA	NA	42	30	168	172	503	115	117	343	8	0	11	0.048	0	0.022
.	19.01.16-00.16.35-1-351256	57	2	2	1	0	1	567	1	1	0	0	NA	NA	NA	26	21	169	170	495	116	116	335	6	0	1	0.036	0	0.002
.	19.01.16-00.16.38-1-351262	144	16	16	6	0	4	593	14	14	0	0	NA	NA	NA	54	47	172	169	519	120	116	357	17	14	31	0.099	0.083	0.06
.	19.01.16-00.16.39-1-351281	33	1	1	1	0	1	0	0	0	0	0	NA	NA	NA	9	15	165	166	497	0	0	0	0	0	1	0	0	0.002
.	19.01.16-00.16.42-1-351285	115	11	11	2	0	2	579	8	8	0	0	NA	NA	NA	32	31	171	171	502	116	118	345	7	0	25	0.041	0	0.05
.	19.01.16-00.16.43-1-351286	99	20	20	6	0	6	570	18	18	0	0	NA	NA	NA	30	28	170	168	503	116	112	342	18	3	17	0.106	0.018	0.034
.	19.01.16-00.16.45-1-351287	101	10	10	4	0	3	584	8	8	0	0	NA	NA	NA	36	46	173	172	514	115	117	352	17	1	10	0.098	0.006	0.019
.	19.01.16-00.16.45-1-351288	143	16	16	6	0	5	587	14	14	0	0	NA	NA	NA	61	49	171	176	515	116	120	351	12	9	21	0.07	0.051	0.041
.	19.01.16-00.16.49-1-351291	129	23	23	5	0	4	583	19	19	0	0	NA	NA	NA	32	41	174	174	506	118	120	345	13	22	24	0.075	0.126	0.047
.	19.01.16-00.16.51-1-351294	66	4	4	1	0	1	575	3	3	0	0	NA	NA	NA	30	27	168	169	503	115	115	345	1	3	6	0.006	0.018	0.012
.	19.01.16-00.17.01-1-351296	145	10	10	3	0	3	594	9	9	0	0	NA	NA	NA	46	45	175	169	514	122	117	355	11	12	10	0.063	0.071	0.019
.	19.01.16-00.17.03-1-351297	150	11	11	4	0	4	581	10	10	0	0	NA	NA	NA	54	37	170	169	511	115	117	349	10	3	31	0.059	0.018	0.061
.	19.01.16-00.17.05-1-351299	62	2	2	1	0	1	577	1	1	0	0	NA	NA	NA	19	26	167	171	501	115	120	342	2	0	1	0.012	0	0.002
.	19.01.16-00.17.07-1-351300	91	3	3	0	0	0	574	2	2	0	0	NA	NA	NA	42	30	166	167	510	113	114	347	3	0	5	0.018	0	0.01
.	19.01.16-00.17.09-1-351301	90	4	4	0	0	0	575	3	3	0	0	NA	NA	NA	36	30	167	170	506	114	118	343	0	3	5	0	0.018	0.01
.	19.01.16-00.17.13-1-351302	88	4	4	0	0	0	580	3	3	0	0	NA	NA	NA	24	33	166	171	509	113	120	347	1	0	7	0.006	0	0.014
.	19.01.16-00.17.13-1-351303	92	3	3	0	0	0	583	2	2	0	0	NA	NA	NA	24	28	166	169	506	114	117	352	5	3	3	0.03	0.018	0.006
.	19.01.16-00.17.19-1-351304	62	4	4	1	0	1	571	3	3	0	0	NA	NA	NA	26	28	170	169	502	115	116	340	0	4	7	0	0.024	0.014
.	19.01.16-00.17.22-1-351305	33	1	1	0	0	0	0	0	0	0	0	NA	NA	NA	14	16	165	167	497	0	0	0	0	0	1	0	0	0.002
.	19.01.16-00.17.24-1-351306	206	12	12	4	0	4	605	9	9	0	0	NA	NA	NA	63	59	177	170	525	123	118	364	10	0	27	0.056	0	0.051
.	19.01.16-00.17.24-1-351307	182	9	9	2	0	2	596	7	7	0	0	NA	NA	NA	49	51	174	172	518	115	120	361	4	11	16	0.023	0.064	0.031
.	19.01.16-00.17.25-1-351308	65	6	6	0	0	0	569	5	5	0	0	NA	NA	NA	29	24	167	170	500	114	115	340	13	5	0	0.078	0.029	0
.	19.01.16-00.17.27-1-351309	66	3	3	0	0	0	565	1	1	0	0	NA	NA	NA	37	26	169	169	501	112	115	338	0	2	3	0	0.012	0.006
.	19.01.16-00.17.28-1-351310	179	15	15	3	0	2	607	14	14	0	0	NA	NA	NA	56	60	175	182	516	122	127	358	12	20	31	0.069	0.11	0.06
.	19.01.16-00.17.29-1-351311	65	4	4	0	0	0	565	3	3	0	0	NA	NA	NA	25	19	166	167	499	112	114	339	0	0	10	0	0	0.02
.	19.01.16-00.17.30-1-351312	90	4	4	1	0	1	583	3	3	0	0	NA	NA	NA	34	39	172	172	508	116	119	348	0	6	11	0	0.035	0.022
.	19.01.16-00.17.35-1-351317	61	2	2	0	0	0	568	1	1	0	0	NA	NA	NA	24	23	165	170	501	112	115	341	3	0	1	0.018	0	0.002
.	19.01.16-00.17.41-1-351345	94	14	14	2	0	2	580	12	12	0	0	NA	NA	NA	21	29	169	167	506	117	117	346	3	0	17	0.018	0	0.034
.	19.01.16-00.17.44-1-351348	60	5	5	2	0	2	575	4	4	0	0	NA	NA	NA	20	27	166	167	507	114	112	349	6	6	5	0.036	0.036	0.01
.	19.01.16-00.17.47-1-351349	205	55	55	15	0	13	610	52	52	0	0	NA	NA	NA	57	70	178	177	528	122	121	367	58	29	87	0.326	0.164	0.165
.	19.01.16-00.17.47-1-351350	213	41	41	15	0	11	616	39	39	0	0	NA	NA	NA	63	74	175	174	538	123	119	374	44	27	63	0.251	0.155	0.117
.	19.01.16-00.17.48-1-351352	115	11	11	5	0	4	587	10	10	0	0	NA	NA	NA	35	40	168	172	513	114	117	356	0	6	19	0	0.035	0.037
.	19.01.16-00.17.48-1-351353	123	14	14	1	0	1	577	12	12	0	0	NA	NA	NA	49	36	172	171	506	115	117	345	15	17	16	0.087	0.099	0.032
.	19.01.16-00.17.49-1-351355	183	16	16	5	0	3	584	12	12	0	0	NA	NA	NA	55	41	168	175	511	111	119	354	7	11	24	0.042	0.063	0.047
.	19.01.16-00.18.00-1-351362	36	1	1	0	0	0	0	0	0	0	0	NA	NA	NA	11	12	165	164	496	0	0	0	0	0	1	0	0	0.002
.	19.01.16-00.18.02-1-351363	151	11	11	0	0	0	591	10	10	0	0	NA	NA	NA	44	45	176	169	513	121	115	355	5	4	12	0.028	0.024	0.023
.	19.01.16-00.18.03-1-351364	36	1	1	0	0	0	0	0	0	0	0	NA	NA	NA	13	9	166	165	491	0	0	0	0	0	2	0	0	0.004
.	19.01.16-00.18.06-1-351365	58	2	2	1	0	1	446	1	1	0	0	NA	NA	NA	14	15	167	165	496	90	84	272	1	2	0	0.006	0.012	0
.	19.01.16-00.18.07-1-351366	94	4	4	3	0	3	568	3	3	0	0	NA	NA	NA	27	20	168	167	498	114	112	342	0	6	5	0	0.036	0.01
.	19.01.16-00.18.10-1-351368	208	15	15	3	0	1	608	12	12	0	0	NA	NA	NA	63	66	177	173	529	124	117	367	28	6	20	0.158	0.035	0.038
.	19.01.16-00.18.17-1-351369	119	8	8	3	0	2	589	6	6	0	0	NA	NA	NA	38	50	175	174	514	119	116	354	10	8	9	0.057	0.046	0.018
.	19.01.16-00.18.18-1-351370	35	1	1	0	0	0	0	0	0	0	0	NA	NA	NA	12	6	165	163	491	0	0	0	0	0	0	0	0	0
.	19.01.16-00.18.18-1-351371	64	2	2	0	0	0	497	1	1	0	0	NA	NA	NA	19	20	171	166	496	106	104	287	0	0	2	0	0	0.004
.	19.01.16-00.18.20-1-351373	206	17	17	3	0	3	621	15	15	0	0	NA	NA	NA	66	72	187	176	522	130	123	368	15	14	31	0.08	0.08	0.059
.	19.01.16-00.18.23-1-351374	32	1	1	0	0	0	0	0	0	0	0	NA	NA	NA	9	16	167	166	496	0	0	0	0	0	0	0	0	0
.	19.01.16-00.18.25-1-351375	66	4	4	0	0	0	578	1	1	0	0	NA	NA	NA	21	27	168	168	504	117	114	347	6	0	4	0.036	0	0.008
.	19.01.16-00.18.31-1-351380	81	3	3	1	0	1	568	2	2	0	0	NA	NA	NA	32	23	169	165	502	114	112	342	1	4	2	0.006	0.024	0.004
.	19.01.16-00.18.33-1-351384	36	1	1	0	0	0	0	0	0	0	0	NA	NA	NA	7	14	168	166	493	0	0	0	0	0	0	0	0	0
.	19.01.16-00.18.36-1-351386	59	3	3	0	0	0	581	2	2	0	0	NA	NA	NA	26	38	168	172	511	113	118	350	5	7	0	0.03	0.041	0
.	19.01.16-00.18.37-1-351389	64	3	3	1	0	1	570	2	2	0	0	NA	NA	NA	30	22	167	166	502	114	113	343	5	7	4	0.03	0.042	0.008
.	19.01.16-00.18.41-1-351412	86	3	3	1	0	1	568	2	2	0	0	NA	NA	NA	28	22	168	170	497	115	115	338	5	0	1	0.03	0	0.002
.	19.01.16-00.18.41-1-351414	139	15	15	4	0	3	587	12	12	0	0	NA	NA	NA	49	39	167	175	510	112	123	352	18	15	6	0.108	0.086	0.012
.	19.01.16-00.18.46-1-351419	34	1	1	1	0	1	0	0	0	0	0	NA	NA	NA	6	11	165	166	493	0	0	0	2	0	0	0.012	0	0
.	19.01.16-00.18.47-1-351421	90	8	8	1	0	1	582	7	7	0	0	NA	NA	NA	35	32	172	168	505	119	116	347	0	22	11	0	0.131	0.022
.	19.01.16-00.18.49-1-351425	216	18	18	4	0	3	601	16	16	0	0	NA	NA	NA	55	55	174	176	518	123	120	358	6	28	15	0.034	0.159	0.029
.	19.01.16-00.18.51-1-351427	60	2	2	0	0	0	574	1	1	0	0	NA	NA	NA	25	25	165	166	507	110	112	352	6	0	2	0.036	0	0.004
.	19.01.16-00.18.52-1-351428	34	1	1	0	0	0	0	0	0	0	0	NA	NA	NA	5	11	167	166	491	0	0	0	0	0	0	0	0	0
.	19.01.16-00.18.54-1-351429	169	12	12	2	0	2	594	11	11	0	0	NA	NA	NA	56	46	169	176	514	117	121	356	20	5	18	0.118	0.028	0.035
.	19.01.16-00.18.56-1-351430	34	1	1	1	0	1	0	0	0	0	0	NA	NA	NA	13	9	165	163	494	0	0	0	0	0	1	0	0	0.002
.	19.01.16-00.18.56-1-351431	64	5	5	1	0	1	580	4	4	0	0	NA	NA	NA	15	23	166	167	503	114	116	350	0	7	10	0	0.042	0.02
.	19.01.16-00.18.57-1-351432	175	16	16	4	0	3	605	13	13	0	0	NA	NA	NA	52	54	174	176	517	122	121	362	26	14	18	0.149	0.08	0.035
.	19.01.16-00.18.58-1-351433	88	3	3	1	0	1	573	2	2	0	0	NA	NA	NA	27	24	167	170	500	117	115	341	0	2	2	0	0.012	0.004
.	19.01.16-00.19.07-1-351434	90	3	3	2	0	2	579	2	2	0	0	NA	NA	NA	39	32	168	173	504	113	120	346	12	6	0	0.071	0.035	0
.	19.01.16-00.19.08-1-351435	94	5	5	1	0	1	571	4	4	0	0	NA	NA	NA	35	26	171	166	502	116	113	342	1	2	6	0.006	0.012	0.012
.	19.01.16-00.19.10-1-351436	63	4	4	1	0	1	562	2	2	0	0	NA	NA	NA	27	18	168	166	497	115	112	335	0	5	8	0	0.03	0.016
.	19.01.16-00.19.12-1-351437	32	1	1	0	0	0	0	0	0	0	0	NA	NA	NA	8	7	166	164	490	0	0	0	2	0	0	0.012	0	0
.	19.01.16-00.19.13-1-351438	142	9	9	2	0	2	590	7	7	0	0	NA	NA	NA	41	48	171	171	519	118	117	355	7	4	22	0.041	0.023	0.042
.	19.01.16-00.19.15-1-351439	63	3	3	0	0	0	577	2	2	0	0	NA	NA	NA	24	33	172	169	505	117	113	347	0	0	6	0	0	0.012
.	19.01.16-00.19.20-1-351440	62	4	4	0	0	0	581	2	2	0	0	NA	NA	NA	22	33	170	171	505	115	118	348	8	0	3	0.047	0	0.006
.	19.01.16-00.19.22-1-351441	98	10	10	1	0	1	585	8	8	0	0	NA	NA	NA	45	43	169	178	509	116	125	344	1	9	16	0.006	0.051	0.031
.	19.01.16-00.19.22-1-351442	60	4	4	0	0	0	579	3	3	0	0	NA	NA	NA	18	23	168	165	503	118	115	346	1	2	3	0.006	0.012	0.006
.	19.01.16-00.19.24-1-351444	93	5	5	1	0	0	577	4	4	0	0	NA	NA	NA	33	32	169	171	505	114	118	345	0	0	16	0	0	0.032
.	19.01.16-00.19.24-1-351445	32	1	1	0	0	0	0	0	0	0	0	NA	NA	NA	16	7	164	165	491	0	0	0	0	0	2	0	0	0.004
.	19.01.16-00.19.26-1-351446	88	4	4	0	0	0	575	3	3	0	0	NA	NA	NA	26	25	167	170	501	114	117	344	6	0	2	0.036	0	0.004
.	19.01.16-00.19.28-1-351447	92	13	13	4	0	3	573	11	11	0	0	NA	NA	NA	21	16	164	167	498	114	116	343	7	11	13	0.043	0.066	0.026
.	19.01.16-00.19.29-1-351448	180	28	28	5	0	4	597	26	26	0	0	NA	NA	NA	42	51	169	175	520	114	122	361	37	9	60	0.219	0.051	0.115
.	19.01.16-00.19.35-1-351454	124	9	9	4	0	4	587	8	8	0	0	NA	NA	NA	23	37	173	168	509	122	116	349	0	2	16	0	0.012	0.031
.	19.01.16-00.19.37-1-351457	36	1	1	1	0	1	0	0	0	0	0	NA	NA	NA	11	4	163	165	489	0	0	0	0	0	1	0	0	0.002
.	19.01.16-00.19.38-1-351462	120	8	8	4	0	4	596	6	6	0	0	NA	NA	NA	40	43	174	169	513	121	117	358	15	3	12	0.086	0.018	0.023
.	19.01.16-00.19.40-1-351479	152	18	18	2	0	2	602	17	17	0	0	NA	NA	NA	41	58	173	175	523	119	121	362	7	9	30	0.04	0.051	0.057
.	19.01.16-00.19.41-1-351485	91	4	4	2	0	2	588	2	2	0	0	NA	NA	NA	20	42	177	171	507	122	115	351	3	0	6	0.017	0	0.012
.	19.01.16-00.19.41-1-351487	122	7	7	3	0	3	581	4	4	0	0	NA	NA	NA	38	41	171	171	512	113	117	351	4	2	5	0.023	0.012	0.01
.	19.01.16-00.19.44-1-351489	93	4	4	2	0	2	565	3	3	0	0	NA	NA	NA	34	23	168	167	501	114	115	336	0	2	7	0	0.012	0.014
.	19.01.16-00.19.50-1-351493	181	10	10	2	0	2	597	9	9	0	0	NA	NA	NA	66	53	172	174	520	119	119	359	43	1	7	0.25	0.006	0.013
.	19.01.16-00.19.56-1-351499	61	2	2	0	0	0	393	1	1	0	0	NA	NA	NA	16	17	167	167	496	80	71	242	2	0	0	0.012	0	0
.	19.01.16-00.19.57-1-351500	58	2	2	2	0	2	576	1	1	0	0	NA	NA	NA	23	28	166	168	507	114	114	348	10	0	0	0.06	0	0
.	19.01.16-00.19.58-1-351501	38	1	1	0	0	0	0	0	0	0	0	NA	NA	NA	11	13	166	168	492	0	0	0	0	0	0	0	0	0
.	19.01.16-00.19.59-1-351502	32	1	1	0	0	0	0	0	0	0	0	NA	NA	NA	14	9	163	163	496	0	0	0	0	0	1	0	0	0.002
.	19.01.16-00.20.00-1-351503	91	7	7	1	0	1	589	6	6	0	0	NA	NA	NA	25	39	169	174	509	116	121	352	2	1	13	0.012	0.006	0.026
.	19.01.16-00.20.01-1-351504	146	6	6	2	0	2	591	5	5	0	0	NA	NA	NA	47	47	174	172	514	117	119	355	2	5	13	0.011	0.029	0.025
.	19.01.16-00.20.01-1-351505	141	7	7	1	0	1	590	6	6	0	0	NA	NA	NA	51	47	175	174	511	121	116	353	0	11	11	0	0.063	0.022
.	19.01.16-00.20.07-1-351510	184	17	17	7	0	6	603	16	16	0	0	NA	NA	NA	63	53	179	174	513	125	124	354	45	7	25	0.251	0.04	0.049
.	19.01.16-00.20.08-1-351511	89	3	3	1	0	1	568	2	2	0	0	NA	NA	NA	21	19	166	168	498	112	114	342	0	6	1	0	0.036	0.002
.	19.01.16-00.20.11-1-351512	118	10	10	1	0	1	592	9	9	0	0	NA	NA	NA	40	46	172	176	511	117	123	352	7	21	7	0.041	0.119	0.014
.	19.01.16-00.20.16-1-351513	61	2	2	0	0	0	347	1	1	0	0	NA	NA	NA	20	23	166	167	503	71	70	206	0	2	0	0	0.012	0
.	19.01.16-00.20.24-1-351514	34	1	1	0	0	0	0	0	0	0	0	NA	NA	NA	9	10	166	165	492	0	0	0	0	0	0	0	0	0
.	19.01.16-00.20.25-1-351515	208	15	15	5	0	5	603	12	12	0	0	NA	NA	NA	57	60	177	178	518	121	120	362	7	20	16	0.04	0.112	0.031
.	19.01.16-00.20.25-1-351516	390	33	33	8	0	7	648	31	31	0	0	NA	NA	NA	115	111	183	178	563	128	123	397	33	33	52	0.18	0.185	0.092
.	19.01.16-00.20.27-1-351517	70	5	5	2	0	2	579	3	3	0	0	NA	NA	NA	16	32	169	167	509	113	113	353	13	8	4	0.077	0.048	0.008
.	19.01.16-00.20.27-1-351518	86	3	3	0	0	0	577	2	2	0	0	NA	NA	NA	39	33	165	171	510	109	117	351	0	0	4	0	0	0.008
.	19.01.16-00.20.31-1-351519	87	3	3	1	0	1	563	2	2	0	0	NA	NA	NA	30	17	168	166	496	111	112	340	4	15	0	0.024	0.09	0
.	19.01.16-00.20.32-1-351520	34	1	1	0	0	0	0	0	0	0	0	NA	NA	NA	13	7	164	164	492	0	0	0	0	0	0	0	0	0
.	19.01.16-00.20.33-1-351523	89	3	3	0	0	0	583	2	2	0	0	NA	NA	NA	36	35	174	168	506	118	114	351	0	0	14	0	0	0.028
.	19.01.16-00.20.38-1-351533	63	2	2	0	0	0	447	1	1	0	0	NA	NA	NA	25	14	166	167	494	88	95	264	0	0	3	0	0	0.006
.	19.01.16-00.20.41-1-351552	226	36	36	13	0	8	612	34	34	0	0	NA	NA	NA	89	77	171	179	540	114	125	373	23	35	58	0.135	0.196	0.107
.	19.01.16-00.20.46-1-351555	35	1	1	0	0	0	0	0	0	0	0	NA	NA	NA	13	14	166	165	496	0	0	0	0	0	0	0	0	0
.	19.01.16-00.20.47-1-351556	90	4	4	1	0	1	575	3	3	0	0	NA	NA	NA	37	29	171	165	506	117	110	348	13	0	8	0.076	0	0.016
.	19.01.16-00.20.48-1-351558	32	1	1	0	0	0	0	0	0	0	0	NA	NA	NA	6	13	169	165	492	0	0	0	0	2	0	0	0.012	0
.	19.01.16-00.20.49-1-351560	60	3	3	0	0	0	573	1	1	0	0	NA	NA	NA	29	28	167	170	504	114	116	343	0	3	3	0	0.018	0.006
.	19.01.16-00.20.49-1-351562	84	4	4	0	0	0	567	3	3	0	0	NA	NA	NA	24	24	168	169	500	114	114	339	0	1	9	0	0.006	0.018
.	19.01.16-00.20.50-1-351564	159	10	10	2	0	2	591	8	8	0	0	NA	NA	NA	52	44	171	172	514	116	120	355	4	13	18	0.023	0.076	0.035
.	19.01.16-00.20.50-1-351565	34	1	1	0	0	0	0	0	0	0	0	NA	NA	NA	8	9	164	166	492	0	0	0	0	0	2	0	0	0.004
.	19.01.16-00.20.50-1-351566	35	1	1	0	0	0	0	0	0	0	0	NA	NA	NA	8	12	164	166	495	0	0	0	0	0	3	0	0	0.006
.	19.01.16-00.20.53-1-351568	121	12	12	4	0	4	589	9	9	0	0	NA	NA	NA	43	38	172	171	508	120	116	353	1	7	18	0.006	0.041	0.035
.	19.01.16-00.20.53-1-351569	175	16	16	3	0	3	596	15	15	0	0	NA	NA	NA	54	49	175	172	515	120	118	358	9	22	19	0.051	0.128	0.037
.	19.01.16-00.21.02-1-351570	63	2	2	0	0	0	567	1	1	0	0	NA	NA	NA	21	15	166	165	497	114	111	342	0	0	7	0	0	0.014
.	19.01.16-00.21.04-1-351571	93	4	4	1	0	1	583	3	3	0	0	NA	NA	NA	34	32	169	168	508	116	116	351	19	0	7	0.112	0	0.014
.	19.01.16-00.21.07-1-351572	119	9	9	1	0	1	599	7	7	0	0	NA	NA	NA	33	44	169	171	517	120	121	358	5	2	19	0.03	0.012	0.037
.	19.01.16-00.21.14-1-351573	97	13	13	2	0	1	584	12	12	0	0	NA	NA	NA	33	34	166	171	510	114	119	351	2	22	23	0.012	0.129	0.045
.	19.01.16-00.21.19-1-351574	113	4	4	0	0	0	584	3	3	0	0	NA	NA	NA	36	36	173	167	509	119	114	351	2	8	2	0.012	0.048	0.004
.	19.01.16-00.21.24-1-351575	176	9	9	1	0	1	604	8	8	0	0	NA	NA	NA	55	55	171	172	525	120	118	366	4	17	6	0.023	0.099	0.011
.	19.01.16-00.21.24-1-351576	148	9	9	2	0	1	595	7	7	0	0	NA	NA	NA	52	49	176	175	511	121	124	350	8	19	12	0.045	0.109	0.023
.	19.01.16-00.21.28-1-351577	249	18	18	5	0	4	612	14	14	0	0	NA	NA	NA	87	66	180	175	524	123	123	366	9	10	33	0.05	0.057	0.063
.	19.01.16-00.21.30-1-351578	122	7	7	0	0	0	576	5	5	0	0	NA	NA	NA	46	32	169	168	508	117	113	346	6	5	6	0.036	0.03	0.012
.	19.01.16-00.21.36-1-351583	87	4	4	1	0	1	581	3	3	0	0	NA	NA	NA	27	34	169	173	505	118	118	345	4	3	1	0.024	0.017	0.002
.	19.01.16-00.21.43-1-351613	85	3	3	1	0	1	583	2	2	0	0	NA	NA	NA	17	29	166	169	507	114	116	353	0	0	5	0	0	0.01
.	19.01.16-00.21.43-1-351614	179	18	18	3	0	3	595	15	15	0	0	NA	NA	NA	59	53	178	171	517	121	118	356	19	20	28	0.107	0.117	0.054
.	19.01.16-00.21.47-1-351615	35	1	1	0	0	0	0	0	0	0	0	NA	NA	NA	10	11	166	164	494	0	0	0	0	3	0	0	0.018	0
.	19.01.16-00.21.50-1-351619	64	2	2	1	0	1	570	1	1	0	0	NA	NA	NA	29	23	166	169	501	114	115	341	0	0	3	0	0	0.006
.	19.01.16-00.21.51-1-351621	95	7	7	1	0	1	581	6	6	0	0	NA	NA	NA	42	38	176	170	505	120	113	348	19	5	6	0.108	0.029	0.012
.	19.01.16-00.21.52-1-351622	90	6	6	1	0	1	577	4	4	0	0	NA	NA	NA	32	30	168	173	502	114	116	347	5	0	7	0.03	0	0.014
.	19.01.16-00.21.57-1-351628	171	12	12	4	0	4	585	10	10	0	0	NA	NA	NA	42	41	172	166	516	118	112	355	2	8	14	0.012	0.048	0.027
.	19.01.16-00.22.01-1-351629	96	13	13	3	0	1	580	10	10	0	0	NA	NA	NA	25	32	168	169	508	115	116	349	7	24	8	0.042	0.142	0.016
.	19.01.16-00.22.01-1-351630	200	23	23	9	0	5	589	22	22	0	0	NA	NA	NA	66	41	172	170	512	120	117	352	22	39	31	0.128	0.229	0.061
.	19.01.16-00.22.02-1-351631	116	15	15	5	0	3	592	13	13	0	0	NA	NA	NA	32	41	169	176	509	116	123	353	6	1	43	0.036	0.006	0.084
.	19.01.16-00.22.11-1-351633	90	3	3	4	0	1	577	1	1	0	0	NA	NA	NA	34	30	169	169	505	116	118	343	0	9	5	0	0.053	0.01
.	19.01.16-00.22.11-1-351634	29	1	1	0	0	0	0	0	0	0	0	NA	NA	NA	12	10	165	165	493	0	0	0	0	0	0	0	0	0
.	19.01.16-00.22.12-1-351635	34	1	1	0	0	0	0	0	0	0	0	NA	NA	NA	14	10	165	165	493	0	0	0	0	0	1	0	0	0.002
.	19.01.16-00.22.15-1-351636	119	4	4	0	0	0	573	3	3	0	0	NA	NA	NA	39	28	167	172	502	113	118	342	5	1	5	0.03	0.006	0.01
.	19.01.16-00.22.17-1-351637	31	1	1	0	0	0	0	0	0	0	0	NA	NA	NA	9	9	168	163	491	0	0	0	0	0	3	0	0	0.006
.	19.01.16-00.22.19-1-351638	124	7	7	3	0	2	584	6	6	0	0	NA	NA	NA	45	38	167	169	515	111	117	356	12	9	12	0.072	0.053	0.023
.	19.01.16-00.22.19-1-351639	37	1	1	0	0	0	0	0	0	0	0	NA	NA	NA	13	24	172	169	496	0	0	0	0	0	0	0	0	0
.	19.01.16-00.22.22-1-351640	59	2	2	0	0	0	570	1	1	0	0	NA	NA	NA	25	20	166	165	502	112	113	345	1	0	3	0.006	0	0.006
.	19.01.16-00.22.23-1-351641	141	10	10	1	0	1	585	9	9	0	0	NA	NA	NA	48	38	169	171	511	117	116	352	3	4	16	0.018	0.023	0.031
.	19.01.16-00.22.23-1-351642	88	3	3	3	0	3	584	2	2	0	0	NA	NA	NA	21	33	168	170	508	116	117	351	0	0	6	0	0	0.012
.	19.01.16-00.22.26-1-351643	32	1	1	0	0	0	0	0	0	0	0	NA	NA	NA	8	8	164	166	491	0	0	0	0	1	0	0	0.006	0
.	19.01.16-00.22.30-1-351648	173	11	11	4	0	3	605	9	9	0	0	NA	NA	NA	38	57	170	172	528	119	118	368	10	16	26	0.059	0.093	0.049
.	19.01.16-00.22.33-1-351651	157	12	12	5	0	4	598	10	10	0	0	NA	NA	NA	47	49	174	172	516	119	120	359	7	14	13	0.04	0.081	0.025
.	19.01.16-00.22.34-1-351653	182	16	16	2	0	2	603	14	14	0	0	NA	NA	NA	53	64	181	171	525	125	117	361	20	12	15	0.11	0.07	0.029
.	19.01.16-00.22.38-1-351661	94	12	12	1	0	1	581	11	11	0	0	NA	NA	NA	32	35	170	167	511	115	116	350	15	5	11	0.088	0.03	0.022
.	19.01.16-00.22.38-1-351662	62	3	3	0	0	0	568	2	2	0	0	NA	NA	NA	31	23	166	170	500	112	114	342	1	0	4	0.006	0	0.008
.	19.01.16-00.22.43-1-351683	88	4	4	2	0	1	581	2	2	0	0	NA	NA	NA	26	35	166	174	508	112	121	348	8	0	8	0.048	0	0.016
.	19.01.16-00.22.43-1-351684	149	9	9	3	0	2	589	8	8	0	0	NA	NA	NA	49	36	170	174	505	118	121	350	10	0	22	0.059	0	0.044
.	19.01.16-00.22.47-1-351685	241	11	11	1	0	1	646	10	10	0	0	NA	NA	NA	80	96	182	189	538	126	136	384	12	9	10	0.066	0.048	0.019
.	19.01.16-00.22.51-1-351690	115	4	4	1	0	1	584	3	3	0	0	NA	NA	NA	48	40	172	171	510	119	116	349	0	10	9	0	0.058	0.018
.	19.01.16-00.22.55-1-351691	92	8	8	0	0	0	579	5	5	0	0	NA	NA	NA	30	34	170	170	507	116	114	349	4	2	15	0.024	0.012	0.03
.	19.01.16-00.22.57-1-351692	241	42	42	12	0	11	608	38	38	0	0	NA	NA	NA	76	61	173	172	529	122	119	367	26	21	74	0.15	0.122	0.14
.	19.01.16-00.23.00-1-351693	64	2	2	0	0	0	564	1	1	0	0	NA	NA	NA	28	19	166	164	502	111	109	344	0	0	9	0	0	0.018
.	19.01.16-00.23.01-1-351694	91	10	10	2	0	2	589	7	7	0	0	NA	NA	NA	41	45	170	174	514	115	122	352	23	9	8	0.135	0.052	0.016
.	19.01.16-00.23.03-1-351695	65	3	3	0	0	0	572	2	2	0	0	NA	NA	NA	14	25	169	166	503	114	114	344	0	0	3	0	0	0.006
.	19.01.16-00.23.05-1-351696	146	9	9	4	0	4	598	6	6	0	0	NA	NA	NA	48	50	173	173	517	118	118	362	0	14	16	0	0.081	0.031
.	19.01.16-00.23.21-1-351699	95	4	4	0	0	0	572	2	2	0	0	NA	NA	NA	23	24	165	169	503	112	114	346	3	0	3	0.018	0	0.006
.	19.01.16-00.23.24-1-351700	66	6	6	0	0	0	297	5	5	0	0	NA	NA	NA	17	13	168	165	493	59	58	180	12	4	3	0.071	0.024	0.006
.	19.01.16-00.23.24-1-351701	214	26	26	13	0	6	610	23	23	0	0	NA	NA	NA	61	62	176	179	520	124	127	359	17	38	52	0.097	0.212	0.1
.	19.01.16-00.23.28-1-351702	90	6	6	3	0	3	582	4	4	0	0	NA	NA	NA	23	35	169	171	508	116	117	349	16	0	6	0.095	0	0.012
.	19.01.16-00.23.30-1-351703	182	15	15	6	0	4	598	13	13	0	0	NA	NA	NA	44	46	168	174	517	115	122	361	25	11	13	0.149	0.063	0.025
.	19.01.16-00.23.32-1-351705	97	7	7	3	0	3	572	4	4	0	0	NA	NA	NA	25	26	169	167	503	116	112	344	0	0	21	0	0	0.042
.	19.01.16-00.23.36-1-351710	35	1	1	1	0	1	0	0	0	0	0	NA	NA	NA	11	8	165	164	492	0	0	0	0	1	0	0	0.006	0
.	19.01.16-00.23.38-1-351716	91	5	5	2	0	2	575	4	4	0	0	NA	NA	NA	21	26	169	167	503	116	115	344	0	3	10	0	0.018	0.02
.	19.01.16-00.23.41-1-351735	120	11	11	4	0	3	591	10	10	0	0	NA	NA	NA	33	42	173	173	509	120	122	349	15	5	15	0.087	0.029	0.029
.	19.01.16-00.23.42-1-351737	123	9	9	4	0	4	590	8	8	0	0	NA	NA	NA	42	43	171	171	514	117	119	354	5	0	32	0.029	0	0.062
.	19.01.16-00.23.53-1-351746	94	8	8	5	0	4	576	6	6	0	0	NA	NA	NA	36	38	175	167	509	118	111	347	0	9	26	0	0.054	0.051
.	19.01.16-00.23.53-1-351747	175	18	18	2	0	1	614	17	17	0	0	NA	NA	NA	49	70	177	177	529	123	123	368	5	22	42	0.028	0.124	0.079
.	19.01.16-00.23.56-1-351748	126	7	7	1	0	1	588	5	5	0	0	NA	NA	NA	37	39	176	169	507	123	115	350	9	4	8	0.051	0.024	0.016
.	19.01.16-00.24.01-1-351753	185	22	22	5	0	5	584	18	18	0	0	NA	NA	NA	59	38	168	171	512	115	117	352	22	10	40	0.131	0.058	0.078
.	19.01.16-00.24.09-1-351754	91	5	5	1	0	1	574	4	4	0	0	NA	NA	NA	25	29	171	168	503	116	112	346	0	4	5	0	0.024	0.01
.	19.01.16-00.24.12-1-351755	225	15	15	4	0	3	627	12	12	0	0	NA	NA	NA	80	83	175	186	535	121	132	374	14	1	47	0.08	0.005	0.088
.	19.01.16-00.24.13-1-351756	33	1	1	0	0	0	0	0	0	0	0	NA	NA	NA	13	13	164	167	495	0	0	0	0	0	0	0	0	0
.	19.01.16-00.24.14-1-351757	36	1	1	0	0	0	0	0	0	0	0	NA	NA	NA	20	9	165	165	492	0	0	0	0	1	0	0	0.006	0
.	19.01.16-00.24.14-1-351758	34	1	1	0	0	0	0	0	0	0	0	NA	NA	NA	7	8	164	165	492	0	0	0	4	0	0	0.024	0	0
.	19.01.16-00.24.15-1-351759	149	31	31	9	0	6	590	25	25	0	0	NA	NA	NA	55	46	176	172	511	117	121	352	38	45	31	0.216	0.262	0.061
.	19.01.16-00.24.15-1-351760	34	1	1	0	0	0	0	0	0	0	0	NA	NA	NA	4	5	165	165	488	0	0	0	0	2	0	0	0.012	0
.	19.01.16-00.24.17-1-351761	61	2	2	1	0	1	395	1	1	0	0	NA	NA	NA	17	19	167	166	499	84	72	239	0	0	3	0	0	0.006
.	19.01.16-00.24.17-1-351762	35	1	1	0	0	0	0	0	0	0	0	NA	NA	NA	10	10	167	164	492	0	0	0	0	0	6	0	0	0.012
.	19.01.16-00.24.18-1-351763	118	8	8	4	0	2	571	6	6	0	0	NA	NA	NA	50	28	168	170	503	114	119	338	0	12	17	0	0.071	0.034
.	19.01.16-00.24.20-1-351764	61	2	2	0	0	0	246	0	0	0	0	NA	NA	NA	18	14	165	166	496	51	58	137	0	0	3	0	0	0.006
.	19.01.16-00.24.25-1-351766	35	1	1	0	0	0	0	0	0	0	0	NA	NA	NA	10	13	166	166	494	0	0	0	0	0	1	0	0	0.002
.	19.01.16-00.24.28-1-351767	122	7	7	2	0	2	595	4	4	0	0	NA	NA	NA	43	47	171	177	512	117	122	356	10	8	8	0.058	0.045	0.016
.	19.01.16-00.24.29-1-351768	199	34	34	14	0	11	603	31	31	0	0	NA	NA	NA	50	59	180	179	513	128	122	353	26	28	55	0.144	0.156	0.107
.	19.01.16-00.24.30-1-351769	82	3	3	0	0	0	582	2	2	0	0	NA	NA	NA	23	27	169	166	505	114	116	352	0	0	7	0	0	0.014
.	19.01.16-00.24.30-1-351770	178	15	15	6	0	6	585	14	14	0	0	NA	NA	NA	53	41	169	166	519	114	114	357	38	12	16	0.225	0.072	0.031
.	19.01.16-00.24.37-1-351778	392	29	29	7	0	6	661	26	26	0	0	NA	NA	NA	109	128	195	184	562	139	130	392	30	23	64	0.154	0.125	0.114
.	19.01.16-00.24.41-1-351801	96	8	8	2	0	2	571	5	5	0	0	NA	NA	NA	35	25	166	169	503	114	115	342	0	3	11	0	0.018	0.022
.	19.01.16-00.24.45-1-351804	64	2	2	2	0	2	447	1	1	0	0	NA	NA	NA	18	17	165	165	500	91	88	268	0	2	0	0	0.012	0
.	19.01.16-00.24.47-1-351805	125	11	11	2	0	2	573	9	9	0	0	NA	NA	NA	38	29	171	168	503	117	112	344	7	3	17	0.041	0.018	0.034
.	19.01.16-00.24.48-1-351806	66	2	2	1	0	1	577	1	1	0	0	NA	NA	NA	24	29	171	168	503	117	116	344	0	3	1	0	0.018	0.002
.	19.01.16-00.24.57-1-351811	61	2	2	0	0	0	445	1	1	0	0	NA	NA	NA	22	11	163	169	492	87	89	269	0	0	8	0	0	0.016
.	19.01.16-00.24.58-1-351812	33	1	1	0	0	0	0	0	0	0	0	NA	NA	NA	11	9	164	164	494	0	0	0	0	0	0	0	0	0
.	19.01.16-00.25.00-1-351813	64	4	4	1	0	1	575	3	3	0	0	NA	NA	NA	22	28	168	168	505	113	113	349	0	1	7	0	0.006	0.014
.	19.01.16-00.25.02-1-351814	153	23	23	10	0	9	587	22	22	0	0	NA	NA	NA	42	40	168	169	516	116	114	357	39	13	30	0.232	0.077	0.058
.	19.01.16-00.25.02-1-351815	235	51	51	13	0	8	616	44	44	0	0	NA	NA	NA	76	69	172	180	530	119	128	369	43	27	90	0.25	0.15	0.17
.	19.01.16-00.25.04-1-351816	184	55	55	11	0	7	600	52	52	0	0	NA	NA	NA	54	63	176	175	525	120	118	362	42	36	79	0.239	0.206	0.15
.	19.01.16-00.25.07-1-351817	154	14	14	6	0	6	581	13	13	0	0	NA	NA	NA	41	37	168	171	511	114	117	350	1	5	27	0.006	0.029	0.053
.	19.01.16-00.25.09-1-351818	177	10	10	3	0	2	608	9	9	0	0	NA	NA	NA	42	54	170	172	525	118	119	371	2	10	14	0.012	0.058	0.027
.	19.01.16-00.25.16-1-351819	64	7	7	1	0	1	575	6	6	0	0	NA	NA	NA	25	26	172	168	499	117	115	343	0	12	6	0	0.071	0.012
.	19.01.16-00.25.20-1-351820	144	10	10	4	0	3	600	9	9	0	0	NA	NA	NA	42	53	176	174	516	123	120	357	5	15	17	0.028	0.086	0.033
.	19.01.16-00.25.26-1-351821	65	2	2	0	0	0	574	1	1	0	0	NA	NA	NA	24	28	171	168	502	116	116	342	0	2	1	0	0.012	0.002
.	19.01.16-00.25.33-1-351825	35	1	1	0	0	0	0	0	0	0	0	NA	NA	NA	8	8	166	163	492	0	0	0	0	0	3	0	0	0.006
.	19.01.16-00.25.34-1-351826	232	19	19	4	0	3	636	15	15	0	0	NA	NA	NA	84	91	181	184	539	127	131	378	35	21	25	0.193	0.114	0.046
.	19.01.16-00.25.34-1-351827	35	1	1	0	0	0	0	0	0	0	0	NA	NA	NA	9	12	165	167	493	0	0	0	0	3	0	0	0.018	0
.	19.01.16-00.25.36-1-351830	160	15	15	4	0	4	599	13	13	0	0	NA	NA	NA	37	47	174	174	512	118	122	359	20	12	19	0.115	0.069	0.037
.	19.01.16-00.25.37-1-351832	91	6	6	2	0	2	570	4	4	0	0	NA	NA	NA	19	23	165	166	505	112	115	343	0	5	13	0	0.03	0.026
.	19.01.16-00.25.39-1-351854	29	1	1	0	0	0	0	0	0	0	0	NA	NA	NA	10	6	163	164	492	0	0	0	0	0	0	0	0	0
.	19.01.16-00.25.41-1-351857	213	18	18	8	0	7	611	16	16	0	0	NA	NA	NA	54	70	176	172	535	120	117	374	10	4	42	0.057	0.023	0.079
.	19.01.16-00.25.45-1-351863	182	8	8	2	0	1	608	7	7	0	0	NA	NA	NA	66	63	177	176	523	123	122	363	3	7	6	0.017	0.04	0.011
.	19.01.16-00.25.45-1-351864	89	4	4	0	0	0	578	1	1	0	0	NA	NA	NA	33	27	171	169	500	119	116	343	3	0	10	0.018	0	0.02
.	19.01.16-00.25.54-1-351870	64	2	2	1	0	1	349	1	1	0	0	NA	NA	NA	26	15	169	164	495	71	73	205	1	0	2	0.006	0	0.004
.	19.01.16-00.25.59-1-351875	95	4	4	0	0	0	594	3	3	0	0	NA	NA	NA	43	51	173	171	520	120	118	356	7	0	3	0.04	0	0.006
.	19.01.16-00.26.04-1-351876	39	1	1	1	0	1	0	0	0	0	0	NA	NA	NA	9	10	164	169	490	0	0	0	0	0	1	0	0	0.002
.	19.01.16-00.26.05-1-351877	122	10	10	3	0	2	600	9	9	0	0	NA	NA	NA	37	44	173	170	514	123	118	359	8	7	11	0.046	0.041	0.021
.	19.01.16-00.26.06-1-351878	65	6	6	2	0	2	577	5	5	0	0	NA	NA	NA	22	26	167	167	505	115	112	350	3	1	9	0.018	0.006	0.018
.	19.01.16-00.26.08-1-351879	202	33	33	10	0	8	603	30	30	0	0	NA	NA	NA	63	63	177	184	515	123	124	356	26	25	41	0.147	0.136	0.08
.	19.01.16-00.26.11-1-351880	87	4	4	2	0	2	576	3	3	0	0	NA	NA	NA	25	28	167	170	504	113	116	347	4	1	0	0.024	0.006	0
.	19.01.16-00.26.12-1-351881	96	4	4	2	0	2	575	2	2	0	0	NA	NA	NA	22	27	166	166	508	113	115	347	3	3	6	0.018	0.018	0.012
.	19.01.16-00.26.12-1-351882	114	6	6	3	0	1	598	5	5	0	0	NA	NA	NA	42	46	169	171	519	115	120	363	8	8	6	0.047	0.047	0.012
.	19.01.16-00.26.15-1-351883	184	8	8	3	0	1	599	7	7	0	0	NA	NA	NA	38	50	175	176	512	123	121	355	2	5	7	0.011	0.028	0.014
.	19.01.16-00.26.18-1-351884	34	1	1	0	0	0	0	0	0	0	0	NA	NA	NA	12	12	165	165	495	0	0	0	0	0	0	0	0	0
.	19.01.16-00.26.20-1-351885	142	14	14	7	0	7	592	13	13	0	0	NA	NA	NA	40	46	175	174	510	119	122	351	3	17	20	0.017	0.098	0.039
.	19.01.16-00.26.22-1-351886	129	18	18	3	0	3	591	16	16	0	0	NA	NA	NA	45	39	170	173	509	118	122	351	10	2	43	0.059	0.012	0.084
.	19.01.16-00.26.25-1-351887	88	3	3	0	0	0	571	2	2	0	0	NA	NA	NA	20	19	167	167	498	115	116	340	2	0	4	0.012	0	0.008
.	19.01.16-00.26.26-1-351890	144	7	7	2	0	2	609	5	5	0	0	NA	NA	NA	53	59	174	178	520	123	126	360	0	0	19	0	0	0.037
.	19.01.16-00.26.28-1-351895	118	6	6	2	0	1	570	5	5	0	0	NA	NA	NA	45	31	165	169	510	107	114	349	0	6	16	0	0.036	0.031
.	19.01.16-00.26.29-1-351896	125	11	11	4	0	4	594	8	8	0	0	NA	NA	NA	36	46	171	171	517	116	119	359	8	12	15	0.047	0.07	0.029
.	19.01.16-00.26.38-1-351907	59	3	3	1	0	1	246	2	2	0	0	NA	NA	NA	22	16	163	165	501	46	42	158	0	0	7	0	0	0.014
.	19.01.16-00.26.39-1-351924	67	6	6	1	0	1	579	5	5	0	0	NA	NA	NA	20	26	168	170	501	115	117	347	9	0	7	0.054	0	0.014
.	19.01.16-00.26.45-1-351929	150	18	18	4	0	2	584	15	15	0	0	NA	NA	NA	53	43	169	170	517	113	114	357	27	12	8	0.16	0.071	0.015
.	19.01.16-00.26.46-1-351930	64	3	3	0	0	0	569	2	2	0	0	NA	NA	NA	29	22	168	168	499	114	113	342	2	0	6	0.012	0	0.012
.	19.01.16-00.26.47-1-351932	89	5	5	3	0	3	578	3	3	0	0	NA	NA	NA	39	33	171	169	506	116	118	344	0	6	8	0	0.036	0.016
.	19.01.16-00.26.48-1-351934	60	2	2	1	0	1	149	1	1	0	0	NA	NA	NA	15	19	170	166	496	33	30	86	0	0	3	0	0	0.006
.	19.01.16-00.26.51-1-351937	62	3	3	4	0	3	567	2	2	0	0	NA	NA	NA	26	19	167	166	499	113	113	341	0	1	5	0	0.006	0.01
.	19.01.16-00.26.55-1-351939	64	2	2	0	0	0	574	1	1	0	0	NA	NA	NA	23	22	170	169	496	115	117	342	0	6	1	0	0.036	0.002
.	19.01.16-00.27.00-1-351940	346	29	29	8	0	3	655	25	25	0	0	NA	NA	NA	109	109	184	183	555	132	130	393	13	37	40	0.071	0.202	0.072
.	19.01.16-00.27.01-1-351941	63	2	2	0	0	0	577	1	1	0	0	NA	NA	NA	24	33	174	169	503	118	114	345	0	3	2	0	0.018	0.004
.	19.01.16-00.27.03-1-351942	62	3	3	1	0	1	572	2	2	0	0	NA	NA	NA	21	25	167	167	504	115	113	344	0	7	2	0	0.042	0.004
.	19.01.16-00.27.04-1-351944	89	4	4	1	0	1	575	3	3	0	0	NA	NA	NA	30	23	169	167	500	117	114	344	6	0	2	0.036	0	0.004
.	19.01.16-00.27.04-1-351945	59	2	2	1	0	1	0	1	1	0	0	NA	NA	NA	10	13	165	165	496	0	0	0	0	1	8	0	0.006	0.016
.	19.01.16-00.27.07-1-351946	90	5	5	1	0	1	585	2	2	0	0	NA	NA	NA	17	35	172	168	508	119	114	352	6	1	4	0.035	0.006	0.008
.	19.01.16-00.27.09-1-351947	90	7	7	0	0	0	577	6	6	0	0	NA	NA	NA	37	31	173	170	501	122	113	342	2	6	15	0.012	0.035	0.03
.	19.01.16-00.27.09-1-351948	32	1	1	0	0	0	0	0	0	0	0	NA	NA	NA	12	2	164	163	488	0	0	0	0	0	1	0	0	0.002
.	19.01.16-00.27.11-1-351949	126	11	11	3	0	3	593	9	9	0	0	NA	NA	NA	35	41	166	172	516	115	119	359	8	0	30	0.048	0	0.058
.	19.01.16-00.27.11-1-351950	85	4	4	2	0	1	577	3	3	0	0	NA	NA	NA	33	24	167	166	504	114	114	349	8	3	0	0.048	0.018	0
.	19.01.16-00.27.14-1-351951	90	4	4	1	0	0	582	3	3	0	0	NA	NA	NA	33	40	169	172	512	115	117	350	16	1	3	0.095	0.006	0.006
.	19.01.16-00.27.17-1-351952	113	5	5	1	0	1	586	3	3	0	0	NA	NA	NA	51	47	176	175	509	121	121	344	0	16	5	0	0.091	0.01
.	19.01.16-00.27.21-1-351953	86	3	3	0	0	0	587	2	2	0	0	NA	NA	NA	19	35	170	169	509	118	118	351	0	0	12	0	0	0.024
.	19.01.16-00.27.24-1-351954	97	5	5	3	0	2	570	3	3	0	0	NA	NA	NA	38	28	168	170	503	114	115	341	0	4	6	0	0.024	0.012
.	19.01.16-00.27.27-1-351955	31	1	1	1	0	1	0	0	0	0	0	NA	NA	NA	6	8	164	165	492	0	0	0	0	1	0	0	0.006	0
.	19.01.16-00.27.28-1-351956	61	2	2	2	0	2	575	1	1	0	0	NA	NA	NA	15	20	169	170	494	116	117	342	0	0	5	0	0	0.01
.	19.01.16-00.27.29-1-351957	148	5	5	0	0	0	590	4	4	0	0	NA	NA	NA	36	40	169	174	510	115	119	356	0	2	13	0	0.011	0.025
.	19.01.16-00.27.32-1-351960	60	3	3	1	0	1	575	2	2	0	0	NA	NA	NA	26	29	167	172	503	113	118	344	0	3	6	0	0.017	0.012
.	19.01.16-00.27.35-1-351963	93	8	8	1	0	1	586	7	7	0	0	NA	NA	NA	26	36	173	169	507	120	117	349	5	7	10	0.029	0.041	0.02
.	19.01.16-00.27.35-1-351964	100	7	7	0	0	0	591	5	5	0	0	NA	NA	NA	27	43	169	171	516	114	119	358	0	4	15	0	0.023	0.029
.	19.01.16-00.27.36-1-351967	158	26	26	6	0	6	593	23	23	0	0	NA	NA	NA	48	44	170	171	516	117	116	360	29	35	30	0.171	0.205	0.058
.	19.01.16-00.27.40-1-351989	85	7	7	4	0	3	582	6	6	0	0	NA	NA	NA	28	42	172	169	514	117	116	349	5	0	13	0.029	0	0.025
.	19.01.16-00.27.43-1-351993	196	18	18	3	0	3	607	15	15	0	0	NA	NA	NA	64	57	175	174	521	121	121	365	27	15	26	0.154	0.086	0.05
.	19.01.16-00.27.47-1-351997	178	7	7	4	0	2	613	6	6	0	0	NA	NA	NA	51	69	178	172	532	125	119	369	9	5	7	0.051	0.029	0.013
.	19.01.16-00.27.48-1-351999	157	5	5	1	0	1	589	3	3	0	0	NA	NA	NA	35	37	170	168	512	117	116	356	3	6	8	0.018	0.036	0.016
.	19.01.16-00.27.53-1-352003	205	20	20	5	0	5	617	18	18	0	0	NA	NA	NA	58	69	179	182	521	126	126	365	20	17	38	0.112	0.093	0.073
.	19.01.16-00.27.53-1-352004	89	5	5	0	0	0	583	4	4	0	0	NA	NA	NA	36	37	170	171	509	115	117	351	2	4	11	0.012	0.023	0.022
.	19.01.16-00.27.56-1-352005	86	6	6	1	0	1	593	4	4	0	0	NA	NA	NA	28	39	171	172	509	115	119	359	9	0	11	0.053	0	0.022
.	19.01.16-00.28.00-1-352006	121	19	19	7	0	5	589	15	15	0	0	NA	NA	NA	28	36	174	171	504	120	118	351	7	16	36	0.04	0.094	0.071
.	19.01.16-00.28.05-1-352011	115	14	14	2	0	2	606	11	11	0	0	NA	NA	NA	34	57	173	173	524	119	121	366	3	11	14	0.017	0.064	0.027
.	19.01.16-00.28.08-1-352012	298	44	44	16	0	13	625	40	40	0	0	NA	NA	NA	83	87	187	182	531	133	127	365	24	39	71	0.128	0.214	0.134
.	19.01.16-00.28.10-1-352014	185	11	11	5	0	3	608	10	10	0	0	NA	NA	NA	52	58	170	177	524	117	126	365	0	30	32	0	0.169	0.061
.	19.01.16-00.28.13-1-352015	94	6	6	1	0	1	575	4	4	0	0	NA	NA	NA	31	27	170	168	502	118	113	344	6	5	5	0.035	0.03	0.01
.	19.01.16-00.28.14-1-352016	120	9	9	3	0	3	573	7	7	0	0	NA	NA	NA	27	24	166	170	501	113	114	346	10	8	9	0.06	0.047	0.018
.	19.01.16-00.28.17-1-352017	117	7	7	2	0	2	584	6	6	0	0	NA	NA	NA	30	37	172	170	508	118	118	348	0	10	11	0	0.059	0.022
.	19.01.16-00.28.29-1-352023	143	8	8	1	0	1	575	7	7	0	0	NA	NA	NA	51	30	175	165	503	117	114	344	7	0	8	0.04	0	0.016
.	19.01.16-00.28.32-1-352025	92	3	3	0	0	0	574	2	2	0	0	NA	NA	NA	30	27	169	168	503	113	117	344	0	1	5	0	0.006	0.01
.	19.01.16-00.28.33-1-352027	248	57	57	16	0	12	612	56	56	0	0	NA	NA	NA	72	66	176	183	520	120	127	365	79	21	84	0.449	0.115	0.162
.	19.01.16-00.28.33-1-352029	185	16	16	5	0	3	604	14	14	0	0	NA	NA	NA	48	57	173	180	517	121	124	359	10	12	40	0.058	0.067	0.077
.	19.01.16-00.28.35-1-352031	58	2	2	0	0	0	50	1	1	0	0	NA	NA	NA	14	12	165	165	495	6	11	33	0	0	1	0	0	0.002
.	19.01.16-00.28.36-1-352033	32	1	1	1	0	1	0	0	0	0	0	NA	NA	NA	10	9	164	164	494	0	0	0	0	0	1	0	0	0.002
.	19.01.16-00.28.38-1-352039	97	11	11	2	0	2	583	10	10	0	0	NA	NA	NA	33	35	171	170	507	116	118	349	3	13	19	0.018	0.076	0.037
.	19.01.16-00.28.40-1-352056	358	26	26	6	0	5	654	24	24	0	0	NA	NA	NA	115	117	184	189	557	128	135	391	19	11	47	0.103	0.058	0.084
.	19.01.16-00.28.40-1-352059	61	2	2	2	0	1	582	1	1	0	0	NA	NA	NA	16	32	170	170	505	119	115	348	0	7	0	0	0.041	0
.	19.01.16-00.28.46-1-352062	119	13	13	2	0	1	599	11	11	0	0	NA	NA	NA	45	56	172	172	525	116	118	365	11	15	13	0.064	0.087	0.025
.	19.01.16-00.28.47-1-352063	184	21	21	5	0	3	603	19	19	0	0	NA	NA	NA	61	57	176	175	519	123	122	358	21	32	30	0.119	0.183	0.058
.	19.01.16-00.28.53-1-352068	34	1	1	0	0	0	0	0	0	0	0	NA	NA	NA	9	10	165	165	493	0	0	0	0	0	0	0	0	0
.	19.01.16-00.28.56-1-352069	31	1	1	1	0	1	0	0	0	0	0	NA	NA	NA	8	6	164	164	491	0	0	0	0	0	0	0	0	0
.	19.01.16-00.28.58-1-352070	148	11	11	3	0	2	601	10	10	0	0	NA	NA	NA	46	51	173	174	517	121	121	359	14	0	27	0.081	0	0.052
.	19.01.16-00.29.05-1-352071	97	3	3	0	0	0	570	1	1	0	0	NA	NA	NA	23	23	168	165	503	113	110	347	0	0	8	0	0	0.016
.	19.01.16-00.29.06-1-352072	123	10	10	2	0	2	598	7	7	0	0	NA	NA	NA	37	47	169	174	517	117	121	360	8	1	13	0.047	0.006	0.025
.	19.01.16-00.29.08-1-352073	96	10	10	2	0	2	577	8	8	0	0	NA	NA	NA	44	30	167	172	504	112	116	349	16	5	9	0.096	0.029	0.018
.	19.01.16-00.29.11-1-352074	200	16	16	2	0	2	609	15	15	0	0	NA	NA	NA	63	63	173	183	520	119	128	362	12	12	36	0.069	0.066	0.069
.	19.01.16-00.29.20-1-352075	195	36	36	8	0	5	604	34	34	0	0	NA	NA	NA	45	59	174	174	524	122	121	361	28	30	52	0.161	0.172	0.099
.	19.01.16-00.29.24-1-352077	60	2	2	0	0	0	572	1	1	0	0	NA	NA	NA	24	20	170	166	497	117	113	342	0	0	3	0	0	0.006
.	19.01.16-00.29.25-1-352078	91	3	3	1	0	1	579	2	2	0	0	NA	NA	NA	21	29	169	165	508	114	113	352	3	1	0	0.018	0.006	0
.	19.01.16-00.29.25-1-352079	115	8	8	4	0	3	580	7	7	0	0	NA	NA	NA	33	27	166	168	506	115	113	352	3	7	20	0.018	0.042	0.04
.	19.01.16-00.29.27-1-352080	60	2	2	0	0	0	570	1	1	0	0	NA	NA	NA	25	22	167	166	502	113	113	344	0	0	11	0	0	0.022
.	19.01.16-00.29.31-1-352081	182	13	13	3	0	2	610	12	12	0	0	NA	NA	NA	56	63	172	173	531	118	120	372	20	7	23	0.116	0.04	0.043
.	19.01.16-00.29.37-1-352089	33	1	1	0	0	0	0	0	0	0	0	NA	NA	NA	6	7	167	163	490	0	0	0	0	0	0	0	0	0
.	19.01.16-00.29.39-1-352111	147	27	27	4	0	2	584	25	25	0	0	NA	NA	NA	37	34	169	171	507	117	114	353	42	22	17	0.249	0.129	0.034
.	19.01.16-00.29.39-1-352112	93	4	4	2	0	2	575	3	3	0	0	NA	NA	NA	29	24	169	165	503	114	112	349	0	9	1	0	0.055	0.002
.	19.01.16-00.29.40-1-352113	281	39	39	7	0	7	615	36	36	0	0	NA	NA	NA	70	70	181	180	522	127	127	361	48	30	37	0.265	0.167	0.071
.	19.01.16-00.29.40-1-352114	59	2	2	0	0	0	346	1	1	0	0	NA	NA	NA	15	18	166	166	499	67	72	207	0	0	1	0	0	0.002
.	19.01.16-00.29.42-1-352118	33	1	1	0	0	0	0	0	0	0	0	NA	NA	NA	9	10	166	166	491	0	0	0	0	3	0	0	0.018	0
.	19.01.16-00.29.45-1-352119	61	2	2	1	0	1	447	1	1	0	0	NA	NA	NA	14	11	163	167	494	89	91	267	0	0	5	0	0	0.01
.	19.01.16-00.29.46-1-352123	162	6	6	2	0	2	598	5	5	0	0	NA	NA	NA	50	50	170	176	517	117	121	360	1	20	3	0.006	0.114	0.006
.	19.01.16-00.29.52-1-352128	60	2	2	1	0	1	248	1	1	0	0	NA	NA	NA	21	24	165	169	503	44	45	159	0	0	5	0	0	0.01
.	19.01.16-00.29.54-1-352129	95	10	10	1	0	1	583	8	8	0	0	NA	NA	NA	38	36	170	171	508	117	119	347	14	7	26	0.082	0.041	0.051
.	19.01.16-00.29.57-1-352130	96	6	6	3	0	3	574	3	3	0	0	NA	NA	NA	37	22	171	168	496	114	118	342	7	10	5	0.041	0.06	0.01
.	19.01.16-00.30.02-1-352139	173	12	12	4	0	4	602	10	10	0	0	NA	NA	NA	57	66	173	174	532	121	117	364	14	9	12	0.081	0.052	0.023
.	19.01.16-00.30.02-1-352140	121	19	19	6	0	6	585	16	16	0	0	NA	NA	NA	32	37	168	170	512	116	115	354	16	11	20	0.095	0.065	0.039
.	19.01.16-00.30.04-1-352141	294	18	18	6	0	5	634	16	16	0	0	NA	NA	NA	73	87	185	183	532	134	129	371	11	32	17	0.059	0.175	0.032
.	19.01.16-00.30.14-1-352142	209	13	13	3	0	3	617	11	11	0	0	NA	NA	NA	58	70	177	179	527	121	126	370	18	8	20	0.102	0.045	0.038
.	19.01.16-00.30.16-1-352143	92	3	3	1	0	1	575	2	2	0	0	NA	NA	NA	19	22	169	166	500	116	114	345	5	0	7	0.03	0	0.014
.	19.01.16-00.30.19-1-352144	63	2	2	0	0	0	570	1	1	0	0	NA	NA	NA	30	27	165	168	507	107	116	347	0	0	4	0	0	0.008
.	19.01.16-00.30.23-1-352145	81	3	3	0	0	0	579	2	2	0	0	NA	NA	NA	14	22	168	167	500	118	114	347	0	0	5	0	0	0.01
.	19.01.16-00.30.27-1-352146	33	1	1	0	0	0	0	0	0	0	0	NA	NA	NA	8	6	164	165	490	0	0	0	0	3	0	0	0.018	0
.	19.01.16-00.30.29-1-352147	123	11	11	2	0	2	583	10	10	0	0	NA	NA	NA	31	33	167	170	509	113	117	353	0	11	15	0	0.065	0.029
.	19.01.16-00.30.32-1-352149	150	12	12	2	0	0	600	11	11	0	0	NA	NA	NA	56	52	172	174	519	118	121	361	9	12	10	0.052	0.069	0.019
.	19.01.16-00.30.33-1-352151	96	3	3	0	0	0	568	2	2	0	0	NA	NA	NA	24	19	167	168	497	113	113	342	5	0	4	0.03	0	0.008
.	19.01.16-00.30.36-1-352155	156	7	7	0	0	0	606	6	6	0	0	NA	NA	NA	56	63	173	180	523	118	125	363	7	13	10	0.04	0.072	0.019
.	19.01.16-00.30.37-1-352157	35	1	1	1	0	1	0	0	0	0	0	NA	NA	NA	12	5	163	165	490	0	0	0	0	0	3	0	0	0.006
.	19.01.16-00.30.40-1-352180	62	3	3	0	0	0	397	2	2	0	0	NA	NA	NA	20	13	166	167	493	82	85	230	5	3	1	0.03	0.018	0.002
.	19.01.16-00.30.42-1-352183	64	3	3	1	0	0	569	1	1	0	0	NA	NA	NA	23	23	166	167	503	113	111	345	0	0	5	0	0	0.01
.	19.01.16-00.30.42-1-352184	86	3	3	1	0	1	569	2	2	0	0	NA	NA	NA	34	19	166	164	502	115	110	344	1	0	6	0.006	0	0.012
.	19.01.16-00.30.43-1-352186	34	1	1	0	0	0	0	0	0	0	0	NA	NA	NA	10	9	164	163	495	0	0	0	0	0	0	0	0	0
.	19.01.16-00.30.45-1-352187	268	13	13	3	0	1	623	11	11	0	0	NA	NA	NA	86	82	180	179	536	126	124	373	16	4	24	0.089	0.022	0.045
.	19.01.16-00.30.49-1-352191	33	1	1	0	0	0	0	0	0	0	0	NA	NA	NA	15	11	164	167	493	0	0	0	0	0	0	0	0	0
.	19.01.16-00.30.52-1-352194	64	2	2	0	0	0	395	1	1	0	0	NA	NA	NA	19	16	166	168	495	80	76	239	1	0	2	0.006	0	0.004
.	19.01.16-00.30.53-1-352195	36	1	1	0	0	0	0	0	0	0	0	NA	NA	NA	13	13	165	167	494	0	0	0	0	0	0	0	0	0
.	19.01.16-00.30.54-1-352196	178	7	7	2	0	2	604	6	6	0	0	NA	NA	NA	44	48	171	175	515	120	122	362	5	10	8	0.029	0.057	0.016
.	19.01.16-00.30.55-1-352197	63	3	3	1	0	1	299	2	2	0	0	NA	NA	NA	21	13	167	164	495	58	63	178	0	2	0	0	0.012	0
.	19.01.16-00.30.55-1-352198	97	12	12	3	0	2	574	11	11	0	0	NA	NA	NA	31	28	170	168	503	116	117	341	17	7	6	0.1	0.042	0.012
.	19.01.16-00.30.56-1-352199	248	25	25	7	0	5	616	23	23	0	0	NA	NA	NA	59	68	178	176	527	122	124	370	10	39	35	0.056	0.222	0.066
.	19.01.16-00.30.56-1-352200	96	8	8	2	0	2	578	7	7	0	0	NA	NA	NA	35	37	173	169	508	120	114	344	0	2	35	0	0.012	0.069
.	19.01.16-00.30.58-1-352201	32	1	1	0	0	0	0	0	0	0	0	NA	NA	NA	13	13	170	164	492	0	0	0	0	0	0	0	0	0
.	19.01.16-00.31.01-1-352202	145	7	7	2	0	2	590	5	5	0	0	NA	NA	NA	55	39	172	168	512	119	117	354	6	6	9	0.035	0.036	0.018
.	19.01.16-00.31.03-1-352203	34	1	1	0	0	0	0	0	0	0	0	NA	NA	NA	12	10	164	166	493	0	0	0	0	0	0	0	0	0
.	19.01.16-00.31.04-1-352204	127	6	6	2	0	1	579	4	4	0	0	NA	NA	NA	33	27	173	167	500	119	113	347	0	6	5	0	0.036	0.01
.	19.01.16-00.31.07-1-352225	62	2	2	1	0	1	395	1	1	0	0	NA	NA	NA	14	13	168	166	492	83	81	231	2	0	3	0.012	0	0.006
.	19.01.16-00.31.13-1-352246	93	7	7	5	0	1	568	6	6	0	0	NA	NA	NA	31	22	170	169	496	114	116	338	17	2	3	0.1	0.012	0.006
.	19.01.16-00.31.14-1-352247	119	7	7	2	0	2	601	6	6	0	0	NA	NA	NA	36	49	176	171	515	123	118	360	12	10	1	0.068	0.058	0.002
.	19.01.16-00.31.16-1-352248	64	3	3	0	0	0	576	2	2	0	0	NA	NA	NA	19	25	169	168	501	115	116	345	0	5	4	0	0.03	0.008
.	19.01.16-00.31.18-1-352249	115	8	8	0	0	0	570	6	6	0	0	NA	NA	NA	35	25	172	168	498	118	112	340	19	5	9	0.11	0.03	0.018
.	19.01.16-00.31.21-1-352250	58	2	2	1	0	1	0	1	1	0	0	NA	NA	NA	14	14	165	164	498	0	0	0	0	3	2	0	0.018	0.004
.	19.01.16-00.31.22-1-352251	88	4	4	0	0	0	568	3	3	0	0	NA	NA	NA	50	27	170	167	503	116	113	339	0	7	5	0	0.042	0.01
.	19.01.16-00.31.22-1-352252	32	1	1	0	0	0	0	0	0	0	0	NA	NA	NA	9	9	165	168	489	0	0	0	0	0	3	0	0	0.006
.	19.01.16-00.31.25-1-352253	139	12	12	3	0	1	592	10	10	0	0	NA	NA	NA	55	51	172	176	516	119	121	352	10	1	26	0.058	0.006	0.05
.	19.01.16-00.31.25-1-352254	62	4	4	1	0	1	572	3	3	0	0	NA	NA	NA	25	28	168	167	506	113	112	347	5	3	0	0.03	0.018	0
.	19.01.16-00.31.30-1-352255	206	32	32	7	0	5	620	29	29	0	0	NA	NA	NA	60	74	172	178	537	121	126	373	33	27	53	0.192	0.152	0.099
.	19.01.16-00.31.30-1-352256	38	1	1	1	0	1	0	0	0	0	0	NA	NA	NA	4	8	164	164	493	0	0	0	0	0	2	0	0	0.004
.	19.01.16-00.31.33-1-352260	213	26	26	5	0	5	611	25	25	0	0	NA	NA	NA	72	70	173	180	530	116	127	368	13	50	16	0.075	0.278	0.03
.	19.01.16-00.31.33-1-352261	150	8	8	2	0	1	595	7	7	0	0	NA	NA	NA	43	50	175	172	516	121	114	360	6	4	17	0.034	0.023	0.033
.	19.01.16-00.31.36-1-352264	187	23	23	9	0	6	614	21	21	0	0	NA	NA	NA	66	65	174	180	524	120	126	368	49	5	23	0.282	0.028	0.044
.	19.01.16-00.31.37-1-352269	121	6	6	0	0	0	578	4	4	0	0	NA	NA	NA	29	30	168	167	508	116	113	349	0	4	7	0	0.024	0.014
.	19.01.16-00.31.40-1-352287	88	3	3	0	0	0	573	2	2	0	0	NA	NA	NA	32	28	169	167	505	114	112	347	5	2	2	0.03	0.012	0.004
.	19.01.16-00.31.40-1-352289	33	1	1	0	0	0	0	0	0	0	0	NA	NA	NA	15	6	164	164	491	0	0	0	2	0	0	0.012	0	0
.	19.01.16-00.31.42-1-352292	60	2	2	1	0	1	148	1	1	0	0	NA	NA	NA	17	14	168	165	494	26	38	84	1	0	2	0.006	0	0.004
.	19.01.16-00.31.50-1-352300	117	9	9	2	0	1	574	7	7	0	0	NA	NA	NA	31	24	169	167	501	113	117	344	6	0	14	0.036	0	0.028
.	19.01.16-00.31.54-1-352303	444	34	34	6	0	5	674	33	33	0	0	NA	NA	NA	138	128	193	192	556	141	138	395	29	30	57	0.15	0.156	0.103
.	19.01.16-00.31.55-1-352304	34	1	1	0	0	0	0	0	0	0	0	NA	NA	NA	8	13	168	164	494	0	0	0	0	0	0	0	0	0
.	19.01.16-00.31.55-1-352305	29	1	1	0	0	0	0	0	0	0	0	NA	NA	NA	10	12	164	164	497	0	0	0	0	0	0	0	0	0
.	19.01.16-00.31.55-1-352306	156	5	5	1	0	0	599	4	4	0	0	NA	NA	NA	45	52	172	173	520	121	119	359	3	5	11	0.017	0.029	0.021
.	19.01.16-00.31.56-1-352307	145	9	9	3	0	3	605	8	8	0	0	NA	NA	NA	46	61	178	179	517	124	121	360	4	8	11	0.022	0.045	0.021
.	19.01.16-00.31.57-1-352308	33	1	1	0	0	0	0	0	0	0	0	NA	NA	NA	10	12	166	164	495	0	0	0	1	0	0	0.006	0	0
.	19.01.16-00.32.00-1-352309	36	1	1	0	0	0	0	0	0	0	0	NA	NA	NA	6	15	166	168	494	0	0	0	0	0	2	0	0	0.004
.	19.01.16-00.32.03-1-352310	35	1	1	0	0	0	0	0	0	0	0	NA	NA	NA	12	6	165	164	490	0	0	0	0	0	0	0	0	0
.	19.01.16-00.32.06-1-352316	89	5	5	0	0	0	583	4	4	0	0	NA	NA	NA	29	38	170	172	509	117	116	350	2	0	10	0.012	0	0.02
.	19.01.16-00.32.11-1-352317	116	10	10	3	0	2	591	8	8	0	0	NA	NA	NA	48	52	175	173	517	118	120	353	14	0	22	0.08	0	0.043
.	19.01.16-00.32.14-1-352318	151	15	15	2	0	2	605	13	13	0	0	NA	NA	NA	46	58	170	174	527	116	122	367	8	13	19	0.047	0.075	0.036
.	19.01.16-00.32.15-1-352319	98	7	7	3	0	3	582	5	5	0	0	NA	NA	NA	29	26	165	171	503	114	119	349	0	2	19	0	0.012	0.038
.	19.01.16-00.32.15-1-352320	35	1	1	0	0	0	0	0	0	0	0	NA	NA	NA	9	12	165	166	494	0	0	0	0	0	0	0	0	0
.	19.01.16-00.32.17-1-352321	146	10	10	4	0	3	588	8	8	0	0	NA	NA	NA	42	40	168	171	514	116	119	353	9	2	15	0.054	0.012	0.029
.	19.01.16-00.32.19-1-352322	35	1	1	0	0	0	0	0	0	0	0	NA	NA	NA	11	14	166	167	494	0	0	0	0	0	0	0	0	0
.	19.01.16-00.32.22-1-352323	122	9	9	1	0	1	583	7	7	0	0	NA	NA	NA	44	37	169	174	507	117	119	347	2	4	22	0.012	0.023	0.043
.	19.01.16-00.32.22-1-352324	97	6	6	2	0	2	576	4	4	0	0	NA	NA	NA	24	27	168	166	506	113	116	347	10	3	3	0.06	0.018	0.006
.	19.01.16-00.32.24-1-352325	181	12	12	5	0	4	588	10	10	0	0	NA	NA	NA	61	47	178	172	510	120	119	349	14	5	22	0.079	0.029	0.043
.	19.01.16-00.32.34-1-352333	30	1	1	0	0	0	0	0	0	0	0	NA	NA	NA	9	12	163	165	497	0	0	0	6	0	0	0.037	0	0
.	19.01.16-00.32.36-1-352336	91	7	7	2	0	2	571	6	6	0	0	NA	NA	NA	25	21	167	170	497	112	115	344	6	4	6	0.036	0.024	0.012
.	19.01.16-00.32.37-1-352338	68	2	2	0	0	0	543	1	1	0	0	NA	NA	NA	23	18	166	167	498	107	111	325	4	0	4	0.024	0	0.008
.	19.01.16-00.32.38-1-352343	35	1	1	1	0	1	0	0	0	0	0	NA	NA	NA	10	8	164	168	489	0	0	0	0	0	1	0	0	0.002
.	19.01.16-00.32.39-1-352360	84	3	3	1	0	1	573	2	2	0	0	NA	NA	NA	27	27	170	165	505	114	110	349	0	3	8	0	0.018	0.016
.	19.01.16-00.32.41-1-352362	94	9	9	2	0	1	575	8	8	0	0	NA	NA	NA	31	22	165	168	502	112	118	345	4	23	1	0.024	0.137	0.002
.	19.01.16-00.32.42-1-352364	270	22	22	3	0	1	630	21	21	0	0	NA	NA	NA	73	84	181	183	533	124	132	374	20	21	24	0.11	0.115	0.045
.	19.01.16-00.32.44-1-352367	60	3	3	0	0	0	572	2	2	0	0	NA	NA	NA	20	19	167	167	498	112	117	343	2	0	2	0.012	0	0.004
.	19.01.16-00.32.50-1-352370	213	12	12	3	0	3	608	10	10	0	0	NA	NA	NA	86	67	180	173	527	126	119	363	0	13	21	0	0.075	0.04
.	19.01.16-00.32.50-1-352373	35	1	1	0	0	0	0	0	0	0	0	NA	NA	NA	13	5	165	166	487	0	0	0	0	0	3	0	0	0.006
.	19.01.16-00.32.52-1-352374	142	8	8	2	0	2	593	5	5	0	0	NA	NA	NA	38	37	165	173	512	114	119	360	3	6	10	0.018	0.035	0.02
.	19.01.16-00.32.53-1-352375	66	4	4	3	0	2	565	3	3	0	0	NA	NA	NA	25	20	167	165	501	114	111	340	2	2	5	0.012	0.012	0.01
.	19.01.16-00.32.53-1-352376	266	26	26	13	0	12	619	25	25	0	0	NA	NA	NA	77	76	175	184	530	121	128	370	16	29	54	0.091	0.158	0.102
.	19.01.16-00.32.54-1-352377	156	17	17	8	0	7	599	15	15	0	0	NA	NA	NA	38	45	178	171	509	124	119	356	25	10	28	0.14	0.058	0.055
.	19.01.16-00.32.58-1-352378	121	17	17	3	0	3	588	16	16	0	0	NA	NA	NA	38	38	178	165	508	124	113	351	21	12	21	0.118	0.073	0.041
.	19.01.16-00.32.59-1-352379	148	12	12	1	0	1	585	10	10	0	0	NA	NA	NA	32	38	175	172	504	120	120	345	0	13	13	0	0.076	0.026
.	19.01.16-00.33.10-1-352381	95	3	3	1	0	1	579	2	2	0	0	NA	NA	NA	27	30	167	169	507	112	117	350	1	4	0	0.006	0.024	0
.	19.01.16-00.33.13-1-352382	210	13	13	6	0	3	599	11	11	0	0	NA	NA	NA	75	61	179	174	521	124	117	358	24	11	28	0.134	0.063	0.054
.	19.01.16-00.33.20-1-352384	88	3	3	0	0	0	570	2	2	0	0	NA	NA	NA	38	21	165	165	504	112	108	350	0	3	4	0	0.018	0.008
.	19.01.16-00.33.21-1-352385	114	8	8	2	0	2	594	7	7	0	0	NA	NA	NA	37	45	173	173	512	121	120	353	20	4	5	0.116	0.023	0.01
.	19.01.16-00.33.23-1-352386	97	3	3	0	0	0	579	2	2	0	0	NA	NA	NA	39	32	169	169	507	117	115	347	5	3	3	0.03	0.018	0.006
.	19.01.16-00.33.23-1-352387	90	3	3	0	0	0	572	2	2	0	0	NA	NA	NA	26	24	169	170	498	114	116	342	0	0	5	0	0	0.01
.	19.01.16-00.33.25-1-352388	35	1	1	0	0	0	0	0	0	0	0	NA	NA	NA	10	10	165	165	493	0	0	0	0	3	0	0	0.018	0
.	19.01.16-00.33.28-1-352389	120	6	6	1	0	1	580	4	4	0	0	NA	NA	NA	33	32	169	169	507	118	116	346	2	2	10	0.012	0.012	0.02
.	19.01.16-00.33.33-1-352392	88	6	6	3	0	2	576	5	5	0	0	NA	NA	NA	30	25	167	166	505	114	113	349	0	4	16	0	0.024	0.032
.	19.01.16-00.33.34-1-352394	119	6	6	1	0	0	584	5	5	0	0	NA	NA	NA	28	33	169	170	507	118	117	349	12	3	7	0.071	0.018	0.014
.	19.01.16-00.33.35-1-352396	37	1	1	0	0	0	0	0	0	0	0	NA	NA	NA	9	18	168	167	496	0	0	0	0	0	2	0	0	0.004
.	19.01.16-00.33.37-1-352399	124	5	5	3	0	3	579	3	3	0	0	NA	NA	NA	34	30	170	172	501	116	117	346	20	0	3	0.118	0	0.006
.	19.01.16-00.33.38-1-352404	147	8	8	2	0	2	583	7	7	0	0	NA	NA	NA	49	37	172	172	506	117	119	347	0	19	11	0	0.11	0.022
.	19.01.16-00.33.39-1-352405	213	12	12	3	0	2	598	8	8	0	0	NA	NA	NA	70	53	176	174	516	120	120	358	17	6	12	0.097	0.034	0.023
.	19.01.16-00.33.41-1-352424	90	6	6	1	0	1	579	5	5	0	0	NA	NA	NA	29	29	170	166	506	115	112	352	0	7	5	0	0.042	0.01
.	19.01.16-00.33.41-1-352425	61	4	4	1	0	1	577	3	3	0	0	NA	NA	NA	19	32	168	171	506	114	116	347	0	0	11	0	0	0.022
.	19.01.16-00.33.58-1-352435	177	9	9	3	0	2	606	6	6	0	0	NA	NA	NA	60	64	179	169	529	124	115	367	11	3	1	0.061	0.018	0.002
.	19.01.16-00.34.03-1-352436	152	16	16	4	0	3	591	13	13	0	0	NA	NA	NA	44	45	170	175	513	117	120	354	24	14	11	0.141	0.08	0.021
.	19.01.16-00.34.06-1-352441	33	1	1	0	0	0	0	0	0	0	0	NA	NA	NA	10	9	164	163	495	0	0	0	0	0	1	0	0	0.002
.	19.01.16-00.34.07-1-352442	202	14	14	3	0	3	587	12	12	0	0	NA	NA	NA	65	44	179	169	509	121	117	349	14	19	16	0.078	0.112	0.031
.	19.01.16-00.34.09-1-352443	92	14	14	5	0	5	566	11	11	0	0	NA	NA	NA	31	21	168	168	498	114	116	336	0	13	34	0	0.077	0.068
.	19.01.16-00.34.10-1-352444	64	3	3	1	0	1	297	2	2	0	0	NA	NA	NA	19	21	166	169	499	64	63	170	3	0	3	0.018	0	0.006
.	19.01.16-00.34.10-1-352445	61	2	2	0	0	0	444	1	1	0	0	NA	NA	NA	13	13	168	167	491	93	97	254	2	0	2	0.012	0	0.004
.	19.01.16-00.34.12-1-352446	90	6	6	3	0	2	578	5	5	0	0	NA	NA	NA	22	27	170	169	501	115	116	347	14	0	5	0.082	0	0.01
.	19.01.16-00.34.15-1-352447	153	20	20	4	0	4	594	19	19	0	0	NA	NA	NA	33	42	175	170	510	121	117	356	19	14	29	0.109	0.082	0.057
.	19.01.16-00.34.22-1-352448	149	14	14	7	0	5	594	11	11	0	0	NA	NA	NA	56	49	173	175	514	120	123	351	11	5	18	0.064	0.029	0.035
.	19.01.16-00.34.22-1-352449	148	12	12	3	0	3	585	10	10	0	0	NA	NA	NA	55	40	170	171	512	114	118	353	19	5	19	0.112	0.029	0.037
.	19.01.16-00.34.26-1-352451	95	4	4	1	0	1	577	3	3	0	0	NA	NA	NA	32	31	170	174	500	118	116	343	0	8	0	0	0.046	0
.	19.01.16-00.34.28-1-352452	277	32	32	7	0	6	623	29	29	0	0	NA	NA	NA	88	79	179	183	530	122	129	372	55	16	53	0.307	0.087	0.1
.	19.01.16-00.34.30-1-352453	34	1	1	0	0	0	0	0	0	0	0	NA	NA	NA	9	11	164	165	495	0	0	0	0	0	3	0	0	0.006
.	19.01.16-00.34.33-1-352456	87	3	3	0	0	0	574	2	2	0	0	NA	NA	NA	34	26	168	165	506	112	112	350	0	1	8	0	0.006	0.016
.	19.01.16-00.34.35-1-352460	62	2	2	0	0	0	149	0	0	0	0	NA	NA	NA	21	13	167	165	494	25	29	95	0	0	1	0	0	0.002
.	19.01.16-00.34.35-1-352461	57	2	2	1	0	1	200	1	1	0	0	NA	NA	NA	15	13	169	164	493	42	40	118	0	0	3	0	0	0.006
.	19.01.16-00.34.42-1-352487	30	1	1	0	0	0	0	0	0	0	0	NA	NA	NA	9	4	165	163	489	0	0	0	0	0	0	0	0	0
.	19.01.16-00.34.43-1-352489	93	10	10	3	0	3	574	8	8	0	0	NA	NA	NA	31	27	168	168	504	115	113	346	5	19	12	0.03	0.113	0.024
.	19.01.16-00.34.44-1-352490	84	3	3	1	0	0	575	1	1	0	0	NA	NA	NA	24	24	167	172	498	114	120	341	5	0	0	0.03	0	0
.	19.01.16-00.34.44-1-352491	119	9	9	1	0	1	589	8	8	0	0	NA	NA	NA	29	42	177	169	509	123	115	351	12	4	4	0.068	0.024	0.008
.	19.01.16-00.34.46-1-352492	168	8	8	0	0	0	595	6	6	0	0	NA	NA	NA	56	46	173	170	516	120	117	358	0	0	18	0	0	0.035
.	19.01.16-00.34.47-1-352493	36	1	1	1	0	1	0	0	0	0	0	NA	NA	NA	14	9	165	166	491	0	0	0	0	0	0	0	0	0
.	19.01.16-00.34.48-1-352495	123	4	4	0	0	0	577	3	3	0	0	NA	NA	NA	34	32	166	168	511	112	114	351	0	0	8	0	0	0.016
.	19.01.16-00.34.49-1-352497	174	10	10	4	0	4	602	9	9	0	0	NA	NA	NA	45	49	173	174	515	117	124	361	7	1	34	0.04	0.006	0.066
.	19.01.16-00.34.50-1-352499	118	9	9	3	0	2	581	7	7	0	0	NA	NA	NA	35	29	169	172	501	115	118	348	1	7	15	0.006	0.041	0.03
.	19.01.16-00.34.58-1-352501	33	1	1	0	0	0	0	0	0	0	0	NA	NA	NA	6	7	163	167	490	0	0	0	0	0	0	0	0	0
.	19.01.16-00.35.00-1-352502	31	1	1	0	0	0	0	0	0	0	0	NA	NA	NA	10	9	167	164	491	0	0	0	0	0	3	0	0	0.006
.	19.01.16-00.35.02-1-352503	152	7	7	3	0	3	600	6	6	0	0	NA	NA	NA	47	53	173	174	519	122	118	360	0	4	14	0	0.023	0.027
.	19.01.16-00.35.04-1-352504	213	21	21	10	0	8	600	19	19	0	0	NA	NA	NA	83	50	173	175	515	122	120	358	16	9	53	0.092	0.051	0.103
.	19.01.16-00.35.05-1-352505	62	2	2	1	0	1	245	0	0	0	0	NA	NA	NA	18	22	166	172	497	50	46	149	0	0	1	0	0	0.002
.	19.01.16-00.35.05-1-352506	155	15	15	8	0	5	589	13	13	0	0	NA	NA	NA	57	44	169	174	514	113	119	357	7	10	52	0.041	0.057	0.101
.	19.01.16-00.35.07-1-352507	37	1	1	0	0	0	0	0	0	0	0	NA	NA	NA	13	17	168	163	499	0	0	0	0	0	2	0	0	0.004
.	19.01.16-00.35.10-1-352508	35	1	1	0	0	0	0	0	0	0	0	NA	NA	NA	12	12	164	165	496	0	0	0	0	0	2	0	0	0.004
.	19.01.16-00.35.11-1-352509	68	8	8	0	0	0	573	6	6	0	0	NA	NA	NA	19	20	168	166	499	116	114	343	1	0	12	0.006	0	0.024
.	19.01.16-00.35.12-1-352510	119	9	9	5	0	4	588	7	7	0	0	NA	NA	NA	49	47	172	170	518	117	116	355	16	0	15	0.093	0	0.029
.	19.01.16-00.35.13-1-352511	31	1	1	0	0	0	0	0	0	0	0	NA	NA	NA	11	11	165	166	493	0	0	0	0	0	3	0	0	0.006
.	19.01.16-00.35.15-1-352512	32	1	1	0	0	0	0	0	0	0	0	NA	NA	NA	13	8	164	166	491	0	0	0	0	0	3	0	0	0.006
.	19.01.16-00.35.15-1-352513	119	9	9	5	0	2	577	8	8	0	0	NA	NA	NA	40	30	172	163	508	115	112	350	10	0	15	0.058	0	0.03
.	19.01.16-00.35.17-1-352514	182	13	13	6	0	5	615	10	10	0	0	NA	NA	NA	57	75	185	175	528	129	121	365	19	16	12	0.103	0.091	0.023
.	19.01.16-00.35.18-1-352515	120	18	18	4	0	3	591	16	16	0	0	NA	NA	NA	41	45	173	173	512	118	119	354	24	14	25	0.139	0.081	0.049
.	19.01.16-00.35.23-1-352516	33	1	1	0	0	0	0	0	0	0	0	NA	NA	NA	8	9	164	165	493	0	0	0	0	0	0	0	0	0
.	19.01.16-00.35.25-1-352517	96	6	6	2	0	2	588	5	5	0	0	NA	NA	NA	29	39	172	168	512	119	116	353	9	7	6	0.052	0.042	0.012
.	19.01.16-00.35.29-1-352518	294	43	43	10	0	6	639	39	39	0	0	NA	NA	NA	78	89	180	189	533	128	135	376	37	38	70	0.206	0.201	0.131
.	19.01.16-00.35.36-1-352523	35	1	1	0	0	0	0	0	0	0	0	NA	NA	NA	7	7	165	163	492	0	0	0	0	0	0	0	0	0
.	19.01.16-00.35.36-1-352524	34	1	1	0	0	0	0	0	0	0	0	NA	NA	NA	6	10	165	164	494	0	0	0	0	0	0	0	0	0
.	19.01.16-00.35.37-1-352527	113	8	8	1	0	1	588	7	7	0	0	NA	NA	NA	30	40	163	168	522	110	117	361	0	6	12	0	0.036	0.023
.	19.01.16-00.35.38-1-352533	59	2	2	0	0	0	150	1	1	0	0	NA	NA	NA	24	20	167	166	500	27	30	93	0	0	1	0	0	0.002
.	19.01.16-00.35.38-1-352534	114	4	4	1	0	1	594	3	3	0	0	NA	NA	NA	33	40	171	169	513	119	117	358	4	0	13	0.023	0	0.025
.	19.01.16-00.35.42-1-352554	120	14	14	2	0	2	577	13	13	0	0	NA	NA	NA	39	33	169	169	508	116	114	347	12	12	16	0.071	0.071	0.031
.	19.01.16-00.35.43-1-352556	63	3	3	1	0	1	150	2	2	0	0	NA	NA	NA	11	21	170	165	499	31	30	89	0	1	3	0	0.006	0.006
.	19.01.16-00.35.47-1-352557	122	15	15	2	0	1	582	14	14	0	0	NA	NA	NA	32	27	170	168	502	115	117	350	18	0	21	0.106	0	0.042
.	19.01.16-00.35.49-1-352564	182	12	12	2	0	2	608	11	11	0	0	NA	NA	NA	58	64	171	171	535	119	115	374	18	13	34	0.105	0.076	0.064
.	19.01.16-00.35.53-1-352567	171	12	12	4	0	4	588	11	11	0	0	NA	NA	NA	61	48	173	175	513	119	119	350	5	6	22	0.029	0.034	0.043
.	19.01.16-00.35.53-1-352568	94	6	6	3	0	3	576	5	5	0	0	NA	NA	NA	34	30	169	168	506	116	116	344	15	16	2	0.089	0.095	0.004
.	19.01.16-00.35.56-1-352569	148	10	10	2	0	1	583	9	9	0	0	NA	NA	NA	45	34	167	172	508	114	116	353	10	15	12	0.06	0.087	0.024
.	19.01.16-00.36.01-1-352570	40	1	1	0	0	0	0	0	0	0	0	NA	NA	NA	18	6	163	165	491	0	0	0	0	0	0	0	0	0
.	19.01.16-00.36.05-1-352571	152	7	7	4	0	3	597	6	6	0	0	NA	NA	NA	52	49	168	173	521	115	116	366	9	10	10	0.054	0.058	0.019
.	19.01.16-00.36.11-1-352576	119	14	14	3	0	2	586	12	12	0	0	NA	NA	NA	37	43	171	171	514	118	118	350	14	1	24	0.082	0.006	0.047
.	19.01.16-00.36.13-1-352577	148	6	6	1	0	0	595	5	5	0	0	NA	NA	NA	49	46	174	172	513	118	120	357	7	12	8	0.04	0.07	0.016
.	19.01.16-00.36.13-1-352578	59	2	2	0	0	0	574	1	1	0	0	NA	NA	NA	32	32	166	166	513	114	112	348	0	0	8	0	0	0.016
.	19.01.16-00.36.19-1-352579	119	19	19	2	0	2	584	17	17	0	0	NA	NA	NA	24	35	169	170	509	118	115	351	4	20	32	0.024	0.118	0.063
.	19.01.16-00.36.19-1-352580	92	6	6	3	0	1	590	5	5	0	0	NA	NA	NA	31	35	174	172	502	121	122	347	9	5	16	0.052	0.029	0.032
.	19.01.16-00.36.22-1-352581	35	1	1	1	0	1	0	0	0	0	0	NA	NA	NA	12	9	166	166	490	0	0	0	0	0	0	0	0	0
.	19.01.16-00.36.28-1-352588	96	7	7	4	0	2	579	6	6	0	0	NA	NA	NA	36	35	174	168	506	120	112	347	11	0	10	0.063	0	0.02
.	19.01.16-00.36.31-1-352589	60	2	2	0	0	0	200	1	1	0	0	NA	NA	NA	17	12	166	168	491	38	35	127	0	0	3	0	0	0.006
.	19.01.16-00.36.31-1-352591	93	6	6	1	0	1	580	4	4	0	0	NA	NA	NA	27	33	172	168	506	118	114	348	10	0	8	0.058	0	0.016
.	19.01.16-00.36.34-1-352593	66	2	2	1	0	1	578	1	1	0	0	NA	NA	NA	24	25	167	168	503	115	116	347	0	0	4	0	0	0.008
.	19.01.16-00.36.37-1-352601	85	6	6	0	0	0	561	5	5	0	0	NA	NA	NA	32	15	168	164	496	115	108	338	2	9	8	0.012	0.055	0.016
.	19.01.16-00.36.39-1-352603	91	7	7	2	0	1	573	6	6	0	0	NA	NA	NA	36	29	168	170	504	116	112	345	3	7	15	0.018	0.041	0.03
.	19.01.16-00.36.40-1-352621	156	15	15	4	0	2	606	13	13	0	0	NA	NA	NA	43	63	173	175	528	120	120	366	20	25	25	0.116	0.143	0.047
.	19.01.16-00.36.42-1-352624	63	2	2	1	0	1	564	0	0	0	0	NA	NA	NA	34	16	168	164	497	113	115	336	3	0	1	0.018	0	0.002
.	19.01.16-00.36.47-1-352626	176	17	17	3	0	2	593	16	16	0	0	NA	NA	NA	61	48	170	172	519	115	118	360	30	13	17	0.176	0.076	0.033
.	19.01.16-00.36.48-1-352628	61	2	2	1	0	1	569	1	1	0	0	NA	NA	NA	24	18	166	168	497	115	112	342	0	3	4	0	0.018	0.008
.	19.01.16-00.36.49-1-352630	66	5	5	0	0	0	567	4	4	0	0	NA	NA	NA	29	20	168	165	500	114	112	341	0	8	11	0	0.048	0.022
.	19.01.16-00.36.55-1-352634	61	3	3	0	0	0	572	2	2	0	0	NA	NA	NA	29	25	166	168	504	111	118	343	9	0	3	0.054	0	0.006
.	19.01.16-00.36.56-1-352635	31	1	1	0	0	0	0	0	0	0	0	NA	NA	NA	13	9	165	166	491	0	0	0	0	0	1	0	0	0.002
.	19.01.16-00.36.56-1-352636	34	1	1	0	0	0	0	0	0	0	0	NA	NA	NA	5	9	165	163	494	0	0	0	2	0	0	0.012	0	0
.	19.01.16-00.36.58-1-352637	34	1	1	0	0	0	0	0	0	0	0	NA	NA	NA	12	5	164	164	490	0	0	0	0	0	0	0	0	0
.	19.01.16-00.36.59-1-352638	153	14	14	5	0	4	581	12	12	0	0	NA	NA	NA	36	34	168	172	507	112	120	349	14	7	31	0.083	0.041	0.061
.	19.01.16-00.37.00-1-352639	63	7	7	4	0	4	566	6	6	0	0	NA	NA	NA	21	19	166	166	500	114	112	340	9	0	11	0.054	0	0.022
.	19.01.16-00.37.00-1-352640	122	10	10	2	0	2	591	9	9	0	0	NA	NA	NA	29	47	173	167	520	119	115	357	13	2	14	0.075	0.012	0.027
.	19.01.16-00.37.01-1-352641	61	3	3	0	0	0	565	1	1	0	0	NA	NA	NA	28	19	168	164	500	117	110	338	1	5	2	0.006	0.03	0.004
.	19.01.16-00.37.05-1-352643	91	8	8	4	0	3	577	7	7	0	0	NA	NA	NA	29	32	171	169	505	116	115	346	6	12	21	0.035	0.071	0.042
.	19.01.16-00.37.08-1-352644	147	9	9	2	0	1	587	7	7	0	0	NA	NA	NA	39	42	170	170	515	116	117	354	19	0	16	0.112	0	0.031
.	19.01.16-00.37.13-1-352645	207	19	19	4	0	4	602	18	18	0	0	NA	NA	NA	48	54	171	176	520	117	122	363	14	2	30	0.082	0.011	0.058
.	19.01.16-00.37.15-1-352646	91	4	4	2	0	2	575	3	3	0	0	NA	NA	NA	36	28	171	166	504	116	112	347	3	9	1	0.018	0.054	0.002
.	19.01.16-00.37.20-1-352647	91	4	4	0	0	0	572	3	3	0	0	NA	NA	NA	25	21	167	166	501	113	112	347	6	2	4	0.036	0.012	0.008
.	19.01.16-00.37.22-1-352648	93	6	6	2	0	2	581	5	5	0	0	NA	NA	NA	18	28	170	166	505	118	114	349	1	0	19	0.006	0	0.038
.	19.01.16-00.37.23-1-352649	207	14	14	2	0	2	605	13	13	0	0	NA	NA	NA	68	61	173	177	524	117	126	362	12	16	24	0.069	0.09	0.046
.	19.01.16-00.37.27-1-352650	69	4	4	0	0	0	571	3	3	0	0	NA	NA	NA	22	22	164	172	499	111	118	342	7	0	1	0.043	0	0.002
.	19.01.16-00.37.27-1-352651	64	3	3	1	0	1	579	2	2	0	0	NA	NA	NA	15	30	170	167	506	118	113	348	0	9	2	0	0.054	0.004
.	19.01.16-00.37.29-1-352652	96	6	6	3	0	2	577	4	4	0	0	NA	NA	NA	39	35	168	169	511	114	115	348	3	0	9	0.018	0	0.018
.	19.01.16-00.37.31-1-352653	87	4	4	1	0	1	572	3	3	0	0	NA	NA	NA	30	29	167	169	506	111	113	348	0	5	8	0	0.03	0.016
.	19.01.16-00.37.36-1-352660	67	3	3	0	0	0	569	2	2	0	0	NA	NA	NA	29	25	163	170	505	112	113	344	0	1	2	0	0.006	0.004
.	19.01.16-00.37.39-1-352681	147	14	14	4	0	2	593	12	12	0	0	NA	NA	NA	45	49	171	172	519	116	118	359	21	1	30	0.123	0.006	0.058
.	19.01.16-00.37.41-1-352685	302	41	41	13	0	9	644	35	35	0	0	NA	NA	NA	90	99	179	187	546	125	134	385	44	30	67	0.246	0.16	0.123
.	19.01.16-00.37.42-1-352686	91	7	7	5	0	5	581	5	5	0	0	NA	NA	NA	38	36	168	168	513	118	112	351	9	12	1	0.054	0.071	0.002
.	19.01.16-00.37.43-1-352688	146	9	9	1	0	0	593	8	8	0	0	NA	NA	NA	68	50	169	170	524	114	115	364	27	2	2	0.16	0.012	0.004
.	19.01.16-00.37.49-1-352694	153	7	7	0	0	0	586	5	5	0	0	NA	NA	NA	49	39	171	170	511	117	117	352	1	7	13	0.006	0.041	0.025
.	19.01.16-00.37.50-1-352696	144	10	10	4	0	4	597	8	8	0	0	NA	NA	NA	37	50	175	167	521	120	116	361	6	5	20	0.034	0.03	0.038
.	19.01.16-00.37.50-1-352697	121	4	4	3	0	2	592	3	3	0	0	NA	NA	NA	51	41	170	174	510	116	121	355	0	3	6	0	0.017	0.012
.	19.01.16-00.37.52-1-352699	204	20	20	8	0	6	591	18	18	0	0	NA	NA	NA	61	51	180	169	515	125	114	352	23	14	20	0.128	0.083	0.039
.	19.01.16-00.38.02-1-352700	91	9	9	0	0	0	576	7	7	0	0	NA	NA	NA	30	24	165	171	501	113	119	344	5	4	15	0.03	0.023	0.03
.	19.01.16-00.38.06-1-352702	143	12	12	5	0	3	596	11	11	0	0	NA	NA	NA	48	48	173	168	520	120	114	362	30	9	15	0.173	0.054	0.029
.	19.01.16-00.38.06-1-352706	181	9	9	3	0	2	610	8	8	0	0	NA	NA	NA	59	57	175	176	519	124	124	362	3	7	17	0.017	0.04	0.033
.	19.01.16-00.38.11-1-352708	94	6	6	1	0	1	588	5	5	0	0	NA	NA	NA	26	34	174	171	502	121	119	348	0	9	18	0	0.053	0.036
.	19.01.16-00.38.13-1-352709	179	12	12	5	0	2	610	9	9	0	0	NA	NA	NA	61	65	177	175	526	125	121	364	18	15	26	0.102	0.086	0.049
.	19.01.16-00.38.16-1-352710	34	1	1	0	0	0	0	0	0	0	0	NA	NA	NA	5	9	166	163	493	0	0	0	0	0	2	0	0	0.004
.	19.01.16-00.38.19-1-352711	156	11	11	5	0	4	588	9	9	0	0	NA	NA	NA	43	45	175	175	508	119	119	350	6	17	10	0.034	0.097	0.02
.	19.01.16-00.38.24-1-352713	111	13	13	3	0	3	584	12	12	0	0	NA	NA	NA	43	36	169	172	508	115	119	350	7	4	23	0.041	0.023	0.045
.	19.01.16-00.38.30-1-352718	38	1	1	1	0	1	0	0	0	0	0	NA	NA	NA	13	13	164	165	497	0	0	0	0	0	1	0	0	0.002
.	19.01.16-00.38.30-1-352719	203	11	11	4	0	3	598	9	9	0	0	NA	NA	NA	58	50	171	176	516	119	124	355	9	12	8	0.053	0.068	0.016
.	19.01.16-00.38.33-1-352722	37	1	1	0	0	0	0	0	0	0	0	NA	NA	NA	10	8	164	165	492	0	0	0	0	1	0	0	0.006	0
.	19.01.16-00.38.35-1-352726	302	18	18	6	0	4	626	16	16	0	0	NA	NA	NA	79	86	178	174	547	126	120	380	17	27	23	0.096	0.155	0.042
.	19.01.16-00.38.36-1-352727	183	14	14	1	0	1	599	11	11	0	0	NA	NA	NA	50	54	169	174	524	117	119	363	26	22	16	0.154	0.126	0.031
.	19.01.16-00.38.36-1-352728	146	8	8	0	0	0	592	7	7	0	0	NA	NA	NA	43	42	172	172	511	120	121	351	0	6	15	0	0.035	0.029
.	19.01.16-00.38.41-1-352752	120	5	5	0	0	0	582	4	4	0	0	NA	NA	NA	28	34	168	165	514	115	110	357	0	6	3	0	0.036	0.006
.	19.01.16-00.38.41-1-352753	65	3	3	1	0	1	574	2	2	0	0	NA	NA	NA	27	25	166	166	506	114	114	346	0	2	4	0	0.012	0.008
.	19.01.16-00.38.44-1-352756	147	35	35	16	0	13	588	33	33	0	0	NA	NA	NA	51	43	173	169	514	121	115	352	29	33	63	0.168	0.195	0.123
.	19.01.16-00.38.49-1-352759	31	1	1	0	0	0	0	0	0	0	0	NA	NA	NA	9	5	164	164	490	0	0	0	0	0	0	0	0	0
.	19.01.16-00.38.51-1-352762	61	2	2	0	0	0	148	1	1	0	0	NA	NA	NA	12	20	164	169	500	30	30	88	3	0	2	0.018	0	0.004
.	19.01.16-00.38.55-1-352763	66	2	2	0	0	0	578	1	1	0	0	NA	NA	NA	30	35	171	171	506	117	116	345	1	0	1	0.006	0	0.002
.	19.01.16-00.38.55-1-352764	33	1	1	1	0	1	0	0	0	0	0	NA	NA	NA	9	9	164	163	495	0	0	0	0	0	2	0	0	0.004
.	19.01.16-00.38.55-1-352765	34	1	1	0	0	0	0	0	0	0	0	NA	NA	NA	12	7	165	165	490	0	0	0	0	0	0	0	0	0
.	19.01.16-00.38.57-1-352766	36	1	1	0	0	0	0	0	0	0	0	NA	NA	NA	15	10	166	165	492	0	0	0	0	0	6	0	0	0.012
.	19.01.16-00.38.58-1-352767	31	1	1	0	0	0	0	0	0	0	0	NA	NA	NA	7	5	164	164	490	0	0	0	0	0	2	0	0	0.004
.	19.01.16-00.38.59-1-352768	202	10	10	3	0	0	599	9	9	0	0	NA	NA	NA	58	48	168	171	522	116	120	363	12	16	5	0.071	0.094	0.01
.	19.01.16-00.39.00-1-352769	64	3	3	0	0	0	248	2	2	0	0	NA	NA	NA	23	23	169	164	503	47	44	157	2	0	1	0.012	0	0.002
.	19.01.16-00.39.00-1-352770	33	1	1	0	0	0	0	0	0	0	0	NA	NA	NA	8	14	165	163	499	0	0	0	0	0	0	0	0	0
.	19.01.16-00.39.01-1-352771	118	4	4	1	0	1	588	2	2	0	0	NA	NA	NA	37	38	171	171	509	120	117	351	2	0	9	0.012	0	0.018
.	19.01.16-00.39.03-1-352772	59	3	3	0	0	0	0	2	2	0	0	NA	NA	NA	13	23	167	166	503	0	0	0	0	1	5	0	0.006	0.01
.	19.01.16-00.39.05-1-352773	171	18	18	4	0	4	605	17	17	0	0	NA	NA	NA	62	65	178	174	526	124	121	360	10	15	20	0.056	0.086	0.038
.	19.01.16-00.39.09-1-352774	90	7	7	3	0	3	580	5	5	0	0	NA	NA	NA	29	30	169	170	504	115	116	349	7	12	4	0.041	0.071	0.008
.	19.01.16-00.39.09-1-352775	58	2	2	0	0	0	396	1	1	0	0	NA	NA	NA	16	10	165	168	490	78	76	242	0	0	3	0	0	0.006
.	19.01.16-00.39.11-1-352776	89	5	5	2	0	2	567	4	4	0	0	NA	NA	NA	28	23	167	168	501	112	116	339	9	1	7	0.054	0.006	0.014
.	19.01.16-00.39.12-1-352777	151	15	15	6	0	3	612	13	13	0	0	NA	NA	NA	47	64	172	177	528	119	124	369	11	10	25	0.064	0.056	0.047
.	19.01.16-00.39.15-1-352778	142	36	36	10	0	8	595	33	33	0	0	NA	NA	NA	48	55	171	178	519	115	123	357	13	58	48	0.076	0.326	0.092
.	19.01.16-00.39.21-1-352779	65	7	7	2	0	2	582	5	5	0	0	NA	NA	NA	20	34	174	171	502	121	117	344	9	9	8	0.052	0.053	0.016
.	19.01.16-00.39.24-1-352781	33	1	1	1	0	1	0	0	0	0	0	NA	NA	NA	11	9	165	165	492	0	0	0	0	0	0	0	0	0
.	19.01.16-00.39.26-1-352782	307	46	46	13	0	11	635	40	40	0	0	NA	NA	NA	84	85	182	180	536	129	129	377	45	26	65	0.247	0.144	0.121
.	19.01.16-00.39.27-1-352783	88	5	5	0	0	0	578	4	4	0	0	NA	NA	NA	39	35	170	171	507	115	115	348	0	0	13	0	0	0.026
.	19.01.16-00.39.29-1-352784	94	3	3	0	0	0	571	2	2	0	0	NA	NA	NA	31	25	164	170	504	112	114	345	0	1	2	0	0.006	0.004
.	19.01.16-00.39.33-1-352787	117	6	6	0	0	0	585	4	4	0	0	NA	NA	NA	51	49	173	173	516	120	116	349	8	0	13	0.046	0	0.025
.	19.01.16-00.39.34-1-352789	118	5	5	1	0	1	584	4	4	0	0	NA	NA	NA	47	41	169	174	511	114	118	352	4	11	8	0.024	0.063	0.016
.	19.01.16-00.39.37-1-352794	32	1	1	0	0	0	0	0	0	0	0	NA	NA	NA	6	15	168	163	497	0	0	0	0	0	0	0	0	0
.	19.01.16-00.39.39-1-352815	37	1	1	0	0	0	0	0	0	0	0	NA	NA	NA	6	7	163	166	491	0	0	0	0	0	1	0	0	0.002
.	19.01.16-00.39.39-1-352816	35	1	1	1	0	1	0	0	0	0	0	NA	NA	NA	15	8	166	164	491	0	0	0	0	0	2	0	0	0.004
.	19.01.16-00.39.42-1-352820	88	4	4	0	0	0	579	3	3	0	0	NA	NA	NA	33	32	167	170	508	116	115	348	3	4	1	0.018	0.024	0.002
.	19.01.16-00.39.42-1-352821	95	6	6	2	0	1	587	4	4	0	0	NA	NA	NA	31	42	167	170	518	115	113	359	6	10	6	0.036	0.059	0.012
.	19.01.16-00.39.43-1-352823	59	2	2	0	0	0	396	0	0	0	0	NA	NA	NA	23	20	165	168	500	80	77	239	1	0	3	0.006	0	0.006
.	19.01.16-00.39.43-1-352824	33	1	1	0	0	0	0	0	0	0	0	NA	NA	NA	8	9	165	165	492	0	0	0	0	0	0	0	0	0
.	19.01.16-00.39.45-1-352825	33	1	1	0	0	0	0	0	0	0	0	NA	NA	NA	7	10	166	166	491	0	0	0	0	0	4	0	0	0.008
.	19.01.16-00.39.48-1-352827	93	6	6	0	0	0	580	5	5	0	0	NA	NA	NA	23	30	172	166	505	120	115	345	3	6	3	0.017	0.036	0.006
.	19.01.16-00.39.51-1-352834	90	5	5	1	0	1	578	4	4	0	0	NA	NA	NA	36	34	174	169	504	118	114	346	0	5	6	0	0.03	0.012
.	19.01.16-00.39.53-1-352835	65	2	2	1	0	1	583	1	1	0	0	NA	NA	NA	21	30	169	168	506	117	117	349	0	9	2	0	0.054	0.004
.	19.01.16-00.39.54-1-352836	265	22	22	4	0	2	606	18	18	0	0	NA	NA	NA	81	60	172	178	523	118	124	364	32	20	29	0.186	0.112	0.055
.	19.01.16-00.39.58-1-352837	90	3	3	0	0	0	570	2	2	0	0	NA	NA	NA	29	21	169	165	500	114	112	344	1	0	4	0.006	0	0.008
.	19.01.16-00.40.01-1-352838	268	25	25	5	0	5	636	23	23	0	0	NA	NA	NA	76	94	180	183	544	127	130	379	17	21	31	0.094	0.115	0.057
.	19.01.16-00.40.05-1-352843	61	2	2	0	0	0	574	1	1	0	0	NA	NA	NA	29	31	169	169	506	116	115	343	0	0	4	0	0	0.008
.	19.01.16-00.40.06-1-352844	119	8	8	3	0	2	586	6	6	0	0	NA	NA	NA	30	39	168	172	512	117	116	353	1	4	31	0.006	0.023	0.061
.	19.01.16-00.40.07-1-352845	100	6	6	4	0	3	582	5	5	0	0	NA	NA	NA	32	36	172	171	506	120	115	347	0	3	24	0	0.018	0.047
.	19.01.16-00.40.07-1-352846	62	2	2	0	0	0	570	1	1	0	0	NA	NA	NA	21	29	169	174	499	116	115	339	1	0	2	0.006	0	0.004
.	19.01.16-00.40.12-1-352851	83	5	5	1	0	1	581	4	4	0	0	NA	NA	NA	32	38	168	170	513	114	117	350	2	0	9	0.012	0	0.018
.	19.01.16-00.40.18-1-352852	94	3	3	2	0	2	588	1	1	0	0	NA	NA	NA	25	44	172	166	519	115	116	357	4	5	0	0.023	0.03	0
.	19.01.16-00.40.19-1-352853	66	3	3	0	0	0	571	2	2	0	0	NA	NA	NA	27	23	167	169	500	114	116	341	0	4	5	0	0.024	0.01
.	19.01.16-00.40.20-1-352854	31	1	1	0	0	0	0	0	0	0	0	NA	NA	NA	6	5	163	164	491	0	0	0	0	0	2	0	0	0.004
.	19.01.16-00.40.22-1-352855	64	3	3	2	0	2	494	1	1	0	0	NA	NA	NA	19	22	167	167	501	102	95	297	2	0	3	0.012	0	0.006
.	19.01.16-00.40.25-1-352856	152	8	8	1	0	1	590	5	5	0	0	NA	NA	NA	50	45	175	169	514	122	116	352	9	7	4	0.051	0.041	0.008
.	19.01.16-00.40.29-1-352857	93	12	12	5	0	3	572	10	10	0	0	NA	NA	NA	40	26	167	170	502	114	115	343	19	1	9	0.114	0.006	0.018
.	19.01.16-00.40.30-1-352858	35	1	1	0	0	0	0	0	0	0	0	NA	NA	NA	7	15	167	166	495	0	0	0	0	0	0	0	0	0
.	19.01.16-00.40.33-1-352861	147	13	13	6	0	6	599	11	11	0	0	NA	NA	NA	44	56	176	173	520	122	118	359	13	18	15	0.074	0.104	0.029
.	19.01.16-00.40.33-1-352862	94	4	4	0	0	0	575	3	3	0	0	NA	NA	NA	32	29	168	167	507	115	114	346	0	1	7	0	0.006	0.014
.	19.01.16-00.40.34-1-352864	34	1	1	0	0	0	0	0	0	0	0	NA	NA	NA	7	11	167	165	492	0	0	0	0	1	0	0	0.006	0
.	19.01.16-00.40.34-1-352865	92	3	3	0	0	0	575	1	1	0	0	NA	NA	NA	31	31	170	175	499	114	119	342	4	0	1	0.024	0	0.002
.	19.01.16-00.40.36-1-352869	182	10	10	3	0	3	600	8	8	0	0	NA	NA	NA	59	56	177	174	518	120	119	361	10	14	14	0.056	0.08	0.027
.	19.01.16-00.40.37-1-352870	32	1	1	0	0	0	0	0	0	0	0	NA	NA	NA	11	10	166	165	492	0	0	0	4	0	0	0.024	0	0
.	19.01.16-00.40.38-1-352875	63	2	2	0	0	0	576	1	1	0	0	NA	NA	NA	19	25	171	172	495	117	119	340	0	0	2	0	0	0.004
.	19.01.16-00.40.39-1-352893	93	7	7	2	0	2	570	5	5	0	0	NA	NA	NA	36	31	171	172	501	116	114	340	9	0	7	0.053	0	0.014
.	19.01.16-00.40.47-1-352898	36	1	1	0	0	0	0	0	0	0	0	NA	NA	NA	6	12	167	164	494	0	0	0	0	0	1	0	0	0.002
.	19.01.16-00.40.49-1-352902	121	10	10	4	0	4	577	7	7	0	0	NA	NA	NA	36	27	172	169	499	117	115	345	7	10	16	0.041	0.059	0.032
.	19.01.16-00.40.50-1-352904	132	8	8	3	0	2	592	6	6	0	0	NA	NA	NA	51	46	171	174	514	118	121	353	19	8	16	0.111	0.046	0.031
.	19.01.16-00.40.50-1-352905	63	3	3	3	0	3	575	2	2	0	0	NA	NA	NA	24	28	168	168	505	115	115	345	0	1	7	0	0.006	0.014
.	19.01.16-00.40.51-1-352907	89	3	3	1	0	1	570	2	2	0	0	NA	NA	NA	30	27	171	168	501	115	115	340	3	0	1	0.018	0	0.002
.	19.01.16-00.40.52-1-352908	191	12	12	1	0	1	603	11	11	0	0	NA	NA	NA	65	56	182	172	515	128	121	354	23	0	9	0.126	0	0.017
.	19.01.16-00.40.59-1-352909	90	6	6	1	0	1	579	4	4	0	0	NA	NA	NA	36	35	170	169	509	116	115	348	2	4	12	0.012	0.024	0.024
.	19.01.16-00.41.00-1-352910	37	1	1	0	0	0	0	0	0	0	0	NA	NA	NA	13	9	164	165	493	0	0	0	0	0	4	0	0	0.008
.	19.01.16-00.41.01-1-352911	178	10	10	1	0	1	614	8	8	0	0	NA	NA	NA	55	64	180	174	523	128	123	363	10	13	11	0.056	0.075	0.021
.	19.01.16-00.41.03-1-352912	60	3	3	0	0	0	149	2	2	0	0	NA	NA	NA	20	30	167	170	506	30	36	83	0	0	4	0	0	0.008
.	19.01.16-00.41.05-1-352913	178	9	9	2	0	2	600	7	7	0	0	NA	NA	NA	57	47	175	169	516	123	116	361	3	11	7	0.017	0.065	0.014
.	19.01.16-00.41.05-1-352914	146	15	15	4	0	2	592	14	14	0	0	NA	NA	NA	51	43	172	172	512	119	119	354	12	23	26	0.07	0.134	0.051
.	19.01.16-00.41.12-1-352915	59	2	2	0	0	0	345	1	1	0	0	NA	NA	NA	10	14	166	165	496	67	73	205	0	0	5	0	0	0.01
.	19.01.16-00.41.14-1-352916	58	2	2	0	0	0	574	1	1	0	0	NA	NA	NA	24	25	172	166	500	119	113	342	0	7	0	0	0.042	0
.	19.01.16-00.41.15-1-352917	61	3	3	3	0	3	578	2	2	0	0	NA	NA	NA	18	29	170	165	507	117	111	350	1	6	0	0.006	0.036	0
.	19.01.16-00.41.16-1-352918	86	7	7	3	0	3	574	4	4	0	0	NA	NA	NA	27	26	170	166	503	115	113	346	15	5	5	0.088	0.03	0.01
.	19.01.16-00.41.18-1-352919	119	6	6	0	0	0	601	5	5	0	0	NA	NA	NA	43	58	173	178	520	117	125	359	8	5	0	0.046	0.028	0
.	19.01.16-00.41.24-1-352920	93	3	3	1	0	0	583	2	2	0	0	NA	NA	NA	33	35	170	173	505	118	120	345	4	0	4	0.024	0	0.008
.	19.01.16-00.41.24-1-352921	93	9	9	2	0	2	577	7	7	0	0	NA	NA	NA	34	31	170	168	506	117	115	345	9	4	34	0.053	0.024	0.067
.	19.01.16-00.41.28-1-352922	116	8	8	2	0	2	580	7	7	0	0	NA	NA	NA	43	35	171	168	509	117	113	350	6	5	17	0.035	0.03	0.033
.	19.01.16-00.41.28-1-352923	85	6	6	0	0	0	579	4	4	0	0	NA	NA	NA	32	31	171	169	504	116	116	347	0	1	16	0	0.006	0.032
.	19.01.16-00.41.29-1-352924	185	11	11	1	0	1	602	10	10	0	0	NA	NA	NA	54	56	173	182	514	118	127	357	3	9	17	0.017	0.049	0.033
.	19.01.16-00.41.35-1-352929	237	23	23	5	0	4	621	22	22	0	0	NA	NA	NA	57	71	179	180	525	127	124	370	18	15	43	0.101	0.083	0.082
.	19.01.16-00.41.36-1-352930	34	1	1	0	0	0	0	0	0	0	0	NA	NA	NA	10	10	164	167	492	0	0	0	0	0	0	0	0	0
.	19.01.16-00.41.36-1-352933	63	4	4	1	0	1	579	3	3	0	0	NA	NA	NA	21	30	170	168	505	115	115	349	0	3	1	0	0.018	0.002
.	19.01.16-00.41.38-1-352938	30	1	1	1	0	1	0	0	0	0	0	NA	NA	NA	10	7	164	164	492	0	0	0	0	0	0	0	0	0
.	19.01.16-00.41.38-1-352939	36	1	1	1	0	1	0	0	0	0	0	NA	NA	NA	6	11	166	165	493	0	0	0	0	0	0	0	0	0
.	19.01.16-00.41.40-1-352957	184	9	9	5	0	4	587	6	6	0	0	NA	NA	NA	58	43	171	169	516	119	116	352	7	3	17	0.041	0.018	0.033
.	19.01.16-00.41.41-1-352959	30	1	1	0	0	0	0	0	0	0	0	NA	NA	NA	5	9	165	164	493	0	0	0	0	0	0	0	0	0
.	19.01.16-00.41.43-1-352962	233	34	34	5	0	3	615	30	30	0	0	NA	NA	NA	61	64	167	180	530	115	128	372	31	32	39	0.186	0.178	0.074
.	19.01.16-00.41.47-1-352963	120	6	6	2	0	1	592	5	5	0	0	NA	NA	NA	30	41	172	173	509	120	119	353	4	4	7	0.023	0.023	0.014
.	19.01.16-00.41.47-1-352965	33	1	1	0	0	0	0	0	0	0	0	NA	NA	NA	12	10	167	165	491	0	0	0	0	0	0	0	0	0
.	19.01.16-00.41.47-1-352966	148	12	12	3	0	3	593	11	11	0	0	NA	NA	NA	31	43	171	176	509	118	123	352	5	7	15	0.029	0.04	0.029
.	19.01.16-00.41.49-1-352968	33	1	1	0	0	0	0	0	0	0	0	NA	NA	NA	13	9	166	163	493	0	0	0	0	0	0	0	0	0
.	19.01.16-00.41.52-1-352974	57	2	2	0	0	0	0	1	1	0	0	NA	NA	NA	15	12	164	167	494	0	0	0	0	0	2	0	0	0.004
.	19.01.16-00.41.52-1-352975	121	13	13	3	0	3	585	10	10	0	0	NA	NA	NA	38	36	174	172	503	118	119	348	12	8	21	0.069	0.047	0.042
.	19.01.16-00.41.53-1-352976	34	1	1	0	0	0	0	0	0	0	0	NA	NA	NA	7	9	164	163	495	0	0	0	1	0	0	0.006	0	0
.	19.01.16-00.41.55-1-352978	65	3	3	1	0	1	572	2	2	0	0	NA	NA	NA	31	30	168	171	504	114	117	341	0	5	3	0	0.029	0.006
.	19.01.16-00.41.56-1-352979	244	40	40	15	0	12	633	38	38	0	0	NA	NA	NA	61	85	180	179	539	128	128	377	46	36	59	0.256	0.201	0.109
.	19.01.16-00.42.01-1-352980	140	13	13	4	0	4	594	11	11	0	0	NA	NA	NA	39	47	172	175	513	120	118	356	13	1	22	0.076	0.006	0.043
.	19.01.16-00.42.05-1-352982	121	7	7	1	0	1	578	5	5	0	0	NA	NA	NA	49	36	176	168	505	120	116	342	8	1	10	0.045	0.006	0.02
.	19.01.16-00.42.11-1-352987	93	4	4	0	0	0	585	3	3	0	0	NA	NA	NA	28	37	169	172	509	113	119	353	1	0	10	0.006	0	0.02
.	19.01.16-00.42.16-1-352988	92	8	8	0	0	0	570	7	7	0	0	NA	NA	NA	33	26	171	168	500	118	114	338	3	1	9	0.018	0.006	0.018
.	19.01.16-00.42.18-1-352989	31	1	1	0	0	0	0	0	0	0	0	NA	NA	NA	5	7	164	165	491	0	0	0	2	0	0	0.012	0	0
.	19.01.16-00.42.20-1-352990	185	19	19	6	0	5	602	18	18	0	0	NA	NA	NA	57	56	176	177	516	123	122	357	12	32	12	0.068	0.181	0.023
.	19.01.16-00.42.21-1-352991	61	2	2	1	0	1	446	1	1	0	0	NA	NA	NA	22	12	164	164	497	90	85	271	2	0	2	0.012	0	0.004
.	19.01.16-00.42.23-1-352992	35	1	1	0	0	0	0	0	0	0	0	NA	NA	NA	12	13	166	165	495	0	0	0	0	0	1	0	0	0.002
.	19.01.16-00.42.26-1-352993	207	23	23	3	0	3	613	20	20	0	0	NA	NA	NA	57	70	173	179	531	119	126	368	10	35	24	0.058	0.196	0.045
.	19.01.16-00.42.26-1-352994	128	8	8	1	0	1	592	6	6	0	0	NA	NA	NA	41	43	173	174	509	123	121	348	5	15	16	0.029	0.086	0.031
.	19.01.16-00.42.27-1-352999	59	2	2	1	0	1	396	1	1	0	0	NA	NA	NA	9	13	166	164	496	79	76	241	0	0	2	0	0	0.004
.	19.01.16-00.42.32-1-353001	114	6	6	1	0	1	585	5	5	0	0	NA	NA	NA	30	38	173	172	506	119	117	349	4	2	9	0.023	0.012	0.018
.	19.01.16-00.42.33-1-353003	203	17	17	5	0	5	600	14	14	0	0	NA	NA	NA	66	59	180	176	516	127	120	353	21	12	19	0.117	0.068	0.037
.	19.01.16-00.42.36-1-353007	66	4	4	0	0	0	569	3	3	0	0	NA	NA	NA	31	28	166	170	505	114	113	342	4	0	6	0.024	0	0.012
.	19.01.16-00.42.38-1-353029	62	2	2	1	0	1	571	1	1	0	0	NA	NA	NA	24	22	165	167	503	114	113	344	4	1	0	0.024	0.006	0
.	19.01.16-00.42.49-1-353036	34	1	1	0	0	0	0	0	0	0	0	NA	NA	NA	8	7	163	165	492	0	0	0	0	0	0	0	0	0
.	19.01.16-00.42.50-1-353038	31	1	1	1	0	1	0	0	0	0	0	NA	NA	NA	11	10	165	164	494	0	0	0	0	0	3	0	0	0.006
.	19.01.16-00.42.50-1-353039	85	4	4	0	0	0	577	2	2	0	0	NA	NA	NA	20	27	168	170	502	114	117	346	7	3	4	0.042	0.018	0.008
.	19.01.16-00.42.51-1-353041	122	6	6	1	0	1	582	5	5	0	0	NA	NA	NA	52	33	167	168	511	113	117	352	9	0	8	0.054	0	0.016
.	19.01.16-00.42.51-1-353042	121	5	5	3	0	3	592	4	4	0	0	NA	NA	NA	35	39	170	170	512	117	118	357	0	7	14	0	0.041	0.027
.	19.01.16-00.42.51-1-353043	142	10	10	2	0	1	593	7	7	0	0	NA	NA	NA	36	41	170	170	514	118	118	357	0	10	13	0	0.059	0.025
.	19.01.16-00.42.52-1-353044	63	2	2	1	0	1	397	1	1	0	0	NA	NA	NA	17	17	166	166	498	78	83	236	0	1	0	0	0.006	0
.	19.01.16-00.42.57-1-353045	156	8	8	2	0	2	593	6	6	0	0	NA	NA	NA	59	46	175	169	515	123	115	355	7	4	11	0.04	0.024	0.021
.	19.01.16-00.43.03-1-353046	178	22	22	5	0	2	611	19	19	0	0	NA	NA	NA	49	59	177	175	520	124	124	363	32	20	31	0.181	0.114	0.06
.	19.01.16-00.43.04-1-353047	156	45	45	9	0	7	600	42	42	0	0	NA	NA	NA	48	59	174	177	521	121	120	359	38	23	69	0.218	0.13	0.132
.	19.01.16-00.43.05-1-353048	126	18	18	7	0	5	582	16	16	0	0	NA	NA	NA	49	37	169	170	511	114	117	351	26	2	17	0.154	0.012	0.033
.	19.01.16-00.43.08-1-353049	120	7	7	1	0	0	595	6	6	0	0	NA	NA	NA	35	49	169	174	519	117	121	357	5	6	9	0.03	0.034	0.017
.	19.01.16-00.43.08-1-353050	35	1	1	0	0	0	0	0	0	0	0	NA	NA	NA	11	10	164	164	495	0	0	0	0	0	1	0	0	0.002
.	19.01.16-00.43.10-1-353052	57	2	2	0	0	0	99	1	1	0	0	NA	NA	NA	20	13	166	166	494	21	14	64	4	0	0	0.024	0	0
.	19.01.16-00.43.10-1-353053	177	21	21	7	0	6	608	18	18	0	0	NA	NA	NA	42	54	178	170	519	124	119	365	29	23	32	0.163	0.135	0.062
.	19.01.16-00.43.17-1-353054	33	1	1	0	0	0	0	0	0	0	0	NA	NA	NA	11	6	165	165	489	0	0	0	0	3	0	0	0.018	0
.	19.01.16-00.43.18-1-353055	33	1	1	0	0	0	0	0	0	0	0	NA	NA	NA	11	11	167	167	490	0	0	0	0	0	0	0	0	0
.	19.01.16-00.43.18-1-353056	179	10	10	3	0	3	619	7	7	0	0	NA	NA	NA	54	76	175	180	534	122	124	373	4	6	27	0.023	0.033	0.051
.	19.01.16-00.43.19-1-353058	32	1	1	0	0	0	0	0	0	0	0	NA	NA	NA	10	12	166	166	493	0	0	0	0	0	0	0	0	0
.	19.01.16-00.43.20-1-353059	122	7	7	2	0	2	583	5	5	0	0	NA	NA	NA	37	34	169	171	507	115	117	351	5	5	4	0.03	0.029	0.008
.	19.01.16-00.43.22-1-353060	125	5	5	2	0	1	576	3	3	0	0	NA	NA	NA	31	26	167	169	503	114	116	346	0	6	5	0	0.036	0.01
.	19.01.16-00.43.25-1-353061	61	4	4	1	0	1	200	3	3	0	0	NA	NA	NA	19	22	166	169	500	39	44	117	4	0	1	0.024	0	0.002
.	19.01.16-00.43.34-1-353065	147	9	9	3	0	2	603	8	8	0	0	NA	NA	NA	46	62	177	175	523	120	119	364	11	3	11	0.062	0.017	0.021
.	19.01.16-00.43.38-1-353073	93	8	8	1	0	1	584	7	7	0	0	NA	NA	NA	23	27	168	169	503	115	117	352	22	2	7	0.131	0.012	0.014
.	19.01.16-00.43.39-1-353090	60	2	2	0	0	0	99	1	1	0	0	NA	NA	NA	20	17	166	165	499	21	20	58	0	0	5	0	0	0.01
.	19.01.16-00.43.40-1-353092	61	2	2	0	0	0	49	1	1	0	0	NA	NA	NA	12	15	168	165	495	13	11	25	0	0	5	0	0	0.01
.	19.01.16-00.43.42-1-353096	209	13	13	3	0	2	608	9	9	0	0	NA	NA	NA	59	64	176	172	529	124	120	364	18	8	27	0.102	0.047	0.051
.	19.01.16-00.43.45-1-353097	183	40	40	13	0	8	594	36	36	0	0	NA	NA	NA	58	48	171	172	518	120	116	358	49	43	24	0.287	0.25	0.046
.	19.01.16-00.43.47-1-353098	90	4	4	0	0	0	565	2	2	0	0	NA	NA	NA	25	20	167	165	501	115	108	342	0	12	0	0	0.073	0
.	19.01.16-00.43.47-1-353099	157	14	14	5	0	3	596	10	10	0	0	NA	NA	NA	58	50	178	172	513	123	120	353	15	12	21	0.084	0.07	0.041
.	19.01.16-00.43.51-1-353104	114	10	10	5	0	4	578	8	8	0	0	NA	NA	NA	45	37	170	171	509	116	117	345	11	6	8	0.065	0.035	0.016
.	19.01.16-00.43.55-1-353108	172	19	19	8	0	5	604	16	16	0	0	NA	NA	NA	56	60	172	175	526	117	120	367	25	11	24	0.145	0.063	0.046
.	19.01.16-00.43.59-1-353109	86	6	6	0	0	0	582	5	5	0	0	NA	NA	NA	31	37	168	170	512	111	117	354	23	0	6	0.137	0	0.012
.	19.01.16-00.44.02-1-353110	68	4	4	0	0	0	567	3	3	0	0	NA	NA	NA	35	29	170	166	506	117	110	340	0	6	2	0	0.036	0.004
.	19.01.16-00.44.12-1-353115	60	3	3	0	0	0	576	2	2	0	0	NA	NA	NA	24	32	165	174	506	109	120	347	0	7	2	0	0.04	0.004
.	19.01.16-00.44.14-1-353116	89	4	4	2	0	1	575	3	3	0	0	NA	NA	NA	27	27	171	167	502	116	115	344	3	0	10	0.018	0	0.02
.	19.01.16-00.44.15-1-353117	34	1	1	0	0	0	0	0	0	0	0	NA	NA	NA	7	17	167	169	494	0	0	0	0	0	0	0	0	0
.	19.01.16-00.44.16-1-353118	127	14	14	4	0	3	581	12	12	0	0	NA	NA	NA	51	45	172	173	513	116	116	349	11	8	20	0.064	0.046	0.039
.	19.01.16-00.44.17-1-353119	93	6	6	2	0	2	580	4	4	0	0	NA	NA	NA	28	29	167	168	507	114	116	350	3	0	13	0.018	0	0.026
.	19.01.16-00.44.17-1-353120	88	4	4	1	0	1	569	2	2	0	0	NA	NA	NA	27	13	167	166	493	115	114	340	0	2	7	0	0.012	0.014
.	19.01.16-00.44.22-1-353121	64	2	2	0	0	0	579	0	0	0	0	NA	NA	NA	18	26	170	167	502	118	116	345	0	3	1	0	0.018	0.002
.	19.01.16-00.44.26-1-353123	115	9	9	4	0	4	574	7	7	0	0	NA	NA	NA	31	29	168	169	505	112	114	348	2	6	15	0.012	0.036	0.03
.	19.01.16-00.44.29-1-353124	65	3	3	1	0	1	573	2	2	0	0	NA	NA	NA	28	25	173	167	498	118	113	342	5	0	1	0.029	0	0.002
.	19.01.16-00.44.31-1-353125	90	4	4	4	0	3	575	3	3	0	0	NA	NA	NA	31	26	169	165	505	115	114	346	8	8	4	0.047	0.048	0.008
.	19.01.16-00.44.33-1-353129	148	17	17	5	0	3	594	15	15	0	0	NA	NA	NA	36	51	176	175	513	117	122	355	24	1	44	0.136	0.006	0.086
.	19.01.16-00.44.34-1-353130	232	36	36	14	0	7	613	32	32	0	0	NA	NA	NA	69	76	183	173	533	129	119	365	28	46	56	0.153	0.266	0.105
.	19.01.16-00.44.36-1-353133	92	6	6	3	0	1	580	5	5	0	0	NA	NA	NA	30	33	171	170	505	115	118	347	0	11	10	0	0.065	0.02
.	19.01.16-00.44.43-1-353160	146	6	6	4	0	3	592	5	5	0	0	NA	NA	NA	58	51	175	173	516	118	118	356	13	0	9	0.074	0	0.017
.	19.01.16-00.44.46-1-353161	354	36	36	7	0	4	655	32	32	0	0	NA	NA	NA	107	113	182	181	563	128	126	401	33	28	66	0.181	0.155	0.117
.	19.01.16-00.44.49-1-353164	59	3	3	2	0	0	578	2	2	0	0	NA	NA	NA	19	27	168	173	499	114	118	346	3	12	0	0.018	0.069	0
.	19.01.16-00.44.52-1-353167	148	7	7	3	0	0	591	6	6	0	0	NA	NA	NA	56	47	177	171	512	121	118	352	6	4	10	0.034	0.023	0.02
.	19.01.16-00.44.53-1-353168	34	1	1	0	0	0	0	0	0	0	0	NA	NA	NA	9	8	165	164	492	0	0	0	0	0	0	0	0	0
.	19.01.16-00.44.56-1-353169	206	23	23	5	0	2	614	21	21	0	0	NA	NA	NA	54	68	179	181	521	123	126	365	57	7	24	0.318	0.039	0.046
.	19.01.16-00.45.02-1-353170	30	1	1	0	0	0	0	0	0	0	0	NA	NA	NA	2	10	167	164	492	0	0	0	0	0	1	0	0	0.002
.	19.01.16-00.45.04-1-353171	125	13	13	1	0	1	583	12	12	0	0	NA	NA	NA	28	29	165	169	508	113	118	352	7	3	20	0.042	0.018	0.039
.	19.01.16-00.45.04-1-353172	33	1	1	0	0	0	0	0	0	0	0	NA	NA	NA	8	11	164	166	494	0	0	0	0	1	0	0	0.006	0
.	19.01.16-00.45.05-1-353173	60	3	3	1	0	1	565	2	2	0	0	NA	NA	NA	27	24	170	169	498	114	114	337	8	0	6	0.047	0	0.012
.	19.01.16-00.45.06-1-353174	92	7	7	4	0	3	590	6	6	0	0	NA	NA	NA	28	41	172	171	511	118	117	355	1	14	12	0.006	0.082	0.023
.	19.01.16-00.45.11-1-353175	89	8	8	5	0	3	592	7	7	0	0	NA	NA	NA	40	43	174	169	513	122	118	352	0	14	20	0	0.083	0.039
.	19.01.16-00.45.13-1-353176	90	4	4	0	0	0	579	3	3	0	0	NA	NA	NA	32	32	171	169	505	119	114	346	1	7	4	0.006	0.041	0.008
.	19.01.16-00.45.19-1-353177	87	3	3	0	0	0	578	2	2	0	0	NA	NA	NA	25	29	166	171	505	115	115	348	0	5	7	0	0.029	0.014
.	19.01.16-00.45.26-1-353178	34	1	1	0	0	0	0	0	0	0	0	NA	NA	NA	11	17	169	166	495	0	0	0	1	0	0	0.006	0	0
.	19.01.16-00.45.27-1-353179	85	3	3	1	0	1	579	2	2	0	0	NA	NA	NA	20	30	167	169	507	117	115	347	0	0	4	0	0	0.008
.	19.01.16-00.45.28-1-353180	66	2	2	1	0	1	575	1	1	0	0	NA	NA	NA	22	25	172	167	499	117	116	342	0	9	1	0	0.054	0.002
.	19.01.16-00.45.29-1-353181	61	2	2	1	0	1	198	1	1	0	0	NA	NA	NA	23	19	167	168	497	39	40	119	0	0	1	0	0	0.002
.	19.01.16-00.45.31-1-353182	124	8	8	2	0	1	577	7	7	0	0	NA	NA	NA	30	24	166	168	503	116	114	347	0	5	16	0	0.03	0.032
.	19.01.16-00.45.31-1-353183	174	21	21	5	0	5	574	16	16	0	0	NA	NA	NA	60	40	173	171	509	115	116	343	18	4	23	0.104	0.023	0.045
.	19.01.16-00.45.34-1-353187	92	3	3	0	0	0	569	1	1	0	0	NA	NA	NA	27	19	165	169	498	111	117	341	0	0	3	0	0	0.006
.	19.01.16-00.45.39-1-353212	120	6	6	2	0	2	591	5	5	0	0	NA	NA	NA	43	47	171	168	521	117	117	357	12	8	4	0.07	0.048	0.008
.	19.01.16-00.45.39-1-353213	139	32	32	6	0	2	595	29	29	0	0	NA	NA	NA	44	47	172	171	517	118	118	359	33	21	35	0.192	0.123	0.068
.	19.01.16-00.45.41-1-353216	154	11	11	3	0	2	584	10	10	0	0	NA	NA	NA	52	44	167	177	513	110	122	352	11	8	14	0.066	0.045	0.027
.	19.01.16-00.45.42-1-353219	143	10	10	4	0	4	594	9	9	0	0	NA	NA	NA	40	45	169	173	516	117	120	357	3	1	28	0.018	0.006	0.054
.	19.01.16-00.45.49-1-353223	241	12	12	3	0	2	610	11	11	0	0	NA	NA	NA	76	68	177	171	533	122	117	371	17	7	32	0.096	0.041	0.06
.	19.01.16-00.45.49-1-353224	141	10	10	1	0	0	581	9	9	0	0	NA	NA	NA	44	34	170	170	507	114	118	349	4	8	16	0.024	0.047	0.032
.	19.01.16-00.45.50-1-353227	92	3	3	0	0	0	578	2	2	0	0	NA	NA	NA	36	27	168	172	500	117	117	344	1	4	2	0.006	0.023	0.004
.	19.01.16-00.46.00-1-353231	88	4	4	2	0	1	579	3	3	0	0	NA	NA	NA	33	33	169	171	506	116	115	348	9	0	4	0.053	0	0.008
.	19.01.16-00.46.05-1-353232	181	17	17	3	0	2	593	15	15	0	0	NA	NA	NA	68	51	170	174	520	117	117	359	12	11	28	0.071	0.063	0.054
.	19.01.16-00.46.06-1-353233	61	2	2	0	0	0	569	1	1	0	0	NA	NA	NA	29	22	166	169	500	113	114	342	0	0	5	0	0	0.01
.	19.01.16-00.46.06-1-353234	91	6	6	1	0	1	575	5	5	0	0	NA	NA	NA	26	26	163	166	510	111	115	349	4	2	5	0.025	0.012	0.01
.	19.01.16-00.46.07-1-353235	304	21	21	8	0	7	615	20	20	0	0	NA	NA	NA	90	74	177	176	534	124	121	370	20	51	19	0.113	0.29	0.036
.	19.01.16-00.46.13-1-353240	97	3	3	1	0	1	580	1	1	0	0	NA	NA	NA	39	37	168	169	513	115	114	351	0	0	6	0	0	0.012
.	19.01.16-00.46.17-1-353241	121	8	8	2	0	2	585	7	7	0	0	NA	NA	NA	38	36	171	171	507	119	117	349	8	14	6	0.047	0.082	0.012
.	19.01.16-00.46.18-1-353242	228	44	44	12	0	9	611	41	41	0	0	NA	NA	NA	53	67	177	174	529	121	119	371	25	49	65	0.141	0.282	0.123
.	19.01.16-00.46.19-1-353243	232	24	24	5	0	4	596	20	20	0	0	NA	NA	NA	63	50	169	174	520	117	120	359	19	37	17	0.112	0.213	0.033
.	19.01.16-00.46.23-1-353244	63	4	4	0	0	0	570	3	3	0	0	NA	NA	NA	23	18	165	166	500	115	113	342	2	0	9	0.012	0	0.018
.	19.01.16-00.46.28-1-353251	99	8	8	2	0	2	581	6	6	0	0	NA	NA	NA	44	39	174	172	506	117	118	346	10	6	0	0.057	0.035	0
.	19.01.16-00.46.32-1-353252	91	5	5	1	0	1	572	4	4	0	0	NA	NA	NA	22	23	165	169	502	113	115	344	5	0	10	0.03	0	0.02
.	19.01.16-00.46.39-1-353279	176	12	12	3	0	2	606	10	10	0	0	NA	NA	NA	45	61	174	173	527	118	121	367	11	0	19	0.063	0	0.036
.	19.01.16-00.46.39-1-353280	154	10	10	2	0	2	589	9	9	0	0	NA	NA	NA	39	44	170	168	519	116	114	359	0	8	17	0	0.048	0.033
.	19.01.16-00.46.40-1-353281	60	2	2	0	0	0	571	1	1	0	0	NA	NA	NA	24	27	166	167	507	111	113	347	0	0	5	0	0	0.01
.	19.01.16-00.46.45-1-353286	37	1	1	1	0	1	0	0	0	0	0	NA	NA	NA	7	12	165	165	495	0	0	0	0	0	1	0	0	0.002
.	19.01.16-00.46.47-1-353287	92	4	4	2	0	1	581	3	3	0	0	NA	NA	NA	28	35	172	174	502	118	118	345	17	0	3	0.099	0	0.006
.	19.01.16-00.46.48-1-353289	57	2	2	0	0	0	150	1	1	0	0	NA	NA	NA	17	20	167	167	499	30	32	88	0	0	2	0	0	0.004
.	19.01.16-00.46.48-1-353291	231	18	18	6	0	5	613	16	16	0	0	NA	NA	NA	71	73	173	180	533	121	121	371	18	10	26	0.104	0.056	0.049
.	19.01.16-00.46.53-1-353294	33	1	1	0	0	0	0	0	0	0	0	NA	NA	NA	3	12	166	163	496	0	0	0	0	0	0	0	0	0
.	19.01.16-00.46.55-1-353296	142	7	7	1	0	1	592	5	5	0	0	NA	NA	NA	48	53	175	170	521	118	117	357	1	4	17	0.006	0.024	0.033
.	19.01.16-00.46.57-1-353297	96	13	13	3	0	2	576	12	12	0	0	NA	NA	NA	34	29	167	169	506	114	114	348	21	3	20	0.126	0.018	0.04
.	19.01.16-00.47.00-1-353298	30	1	1	1	0	1	0	0	0	0	0	NA	NA	NA	10	7	165	165	490	0	0	0	1	0	0	0.006	0	0
.	19.01.16-00.47.00-1-353299	61	2	2	0	0	0	447	1	1	0	0	NA	NA	NA	17	17	164	169	497	90	94	263	2	1	0	0.012	0.006	0
.	19.01.16-00.47.02-1-353300	32	1	1	0	0	0	0	0	0	0	0	NA	NA	NA	4	11	164	166	494	0	0	0	0	0	0	0	0	0
.	19.01.16-00.47.03-1-353301	61	3	3	0	0	0	580	2	2	0	0	NA	NA	NA	23	30	168	170	505	115	120	345	3	5	0	0.018	0.029	0
.	19.01.16-00.47.04-1-353302	125	11	11	2	0	2	605	7	7	0	0	NA	NA	NA	30	56	173	174	522	122	119	364	8	11	9	0.046	0.063	0.017
.	19.01.16-00.47.04-1-353304	57	2	2	0	0	0	50	1	1	0	0	NA	NA	NA	16	13	164	165	497	10	13	27	0	3	3	0	0.018	0.006
.	19.01.16-00.47.09-1-353305	31	1	1	0	0	0	0	0	0	0	0	NA	NA	NA	6	3	164	163	489	0	0	0	0	0	3	0	0	0.006
.	19.01.16-00.47.12-1-353306	34	1	1	1	0	1	0	0	0	0	0	NA	NA	NA	9	9	164	164	494	0	0	0	0	0	2	0	0	0.004
.	19.01.16-00.47.12-1-353307	32	1	1	1	0	1	0	0	0	0	0	NA	NA	NA	6	8	163	165	493	0	0	0	0	0	0	0	0	0
.	19.01.16-00.47.14-1-353308	91	11	11	2	0	2	582	8	8	0	0	NA	NA	NA	29	35	170	171	507	117	116	349	0	6	24	0	0.035	0.047
.	19.01.16-00.47.14-1-353309	153	8	8	2	0	2	588	7	7	0	0	NA	NA	NA	47	47	173	170	517	117	116	355	0	18	10	0	0.106	0.019
.	19.01.16-00.47.16-1-353310	92	5	5	1	0	1	581	2	2	0	0	NA	NA	NA	37	31	171	168	505	116	116	349	1	0	10	0.006	0	0.02
.	19.01.16-00.47.17-1-353311	36	1	1	0	0	0	0	0	0	0	0	NA	NA	NA	9	10	165	166	492	0	0	0	0	0	0	0	0	0
.	19.01.16-00.47.20-1-353312	201	20	20	4	0	4	600	18	18	0	0	NA	NA	NA	56	56	173	177	519	118	123	359	49	2	19	0.283	0.011	0.037
.	19.01.16-00.47.22-1-353313	157	17	17	4	0	2	602	13	13	0	0	NA	NA	NA	60	60	173	173	527	120	116	366	22	10	18	0.127	0.058	0.034
.	19.01.16-00.47.24-1-353314	63	3	3	0	0	0	296	2	2	0	0	NA	NA	NA	16	23	168	169	499	62	52	182	4	4	7	0.024	0.024	0.014
.	19.01.16-00.47.25-1-353315	143	8	8	1	0	0	593	5	5	0	0	NA	NA	NA	45	46	171	173	515	117	121	355	12	3	8	0.07	0.017	0.016
.	19.01.16-00.47.28-1-353316	90	9	9	4	0	4	570	7	7	0	0	NA	NA	NA	44	26	168	169	502	113	116	341	15	7	7	0.089	0.041	0.014
.	19.01.16-00.47.31-1-353317	148	10	10	3	0	2	601	9	9	0	0	NA	NA	NA	41	48	173	170	518	122	122	357	6	1	28	0.035	0.006	0.054
.	19.01.16-00.47.35-1-353322	145	24	24	6	0	6	593	23	23	0	0	NA	NA	NA	52	46	177	171	511	121	119	353	30	27	20	0.169	0.158	0.039
.	19.01.16-00.47.35-1-353323	93	9	9	1	0	1	579	7	7	0	0	NA	NA	NA	35	37	168	172	510	111	117	351	4	7	7	0.024	0.041	0.014
.	19.01.16-00.47.37-1-353326	88	3	3	1	0	1	576	2	2	0	0	NA	NA	NA	25	24	167	166	504	116	112	348	2	2	4	0.012	0.012	0.008
.	19.01.16-00.47.44-1-353351	124	11	11	2	0	1	577	10	10	0	0	NA	NA	NA	39	30	170	171	502	114	116	347	1	9	17	0.006	0.053	0.034
.	19.01.16-00.47.51-1-353356	206	8	8	1	0	1	596	7	7	0	0	NA	NA	NA	71	49	179	170	513	123	117	356	0	9	12	0	0.053	0.023
.	19.01.16-00.47.55-1-353360	30	1	1	0	0	0	0	0	0	0	0	NA	NA	NA	11	4	163	164	490	0	0	0	0	1	0	0	0.006	0
.	19.01.16-00.47.55-1-353361	91	5	5	1	0	1	579	4	4	0	0	NA	NA	NA	34	37	174	173	503	119	120	340	11	1	10	0.063	0.006	0.02
.	19.01.16-00.47.57-1-353362	86	5	5	1	0	0	588	4	4	0	0	NA	NA	NA	24	39	168	170	514	115	117	356	9	0	9	0.054	0	0.018
.	19.01.16-00.47.57-1-353363	190	27	27	11	0	9	613	26	26	0	0	NA	NA	NA	73	72	180	178	527	127	124	362	50	18	33	0.278	0.101	0.063
.	19.01.16-00.47.58-1-353364	62	2	2	2	0	2	346	1	1	0	0	NA	NA	NA	18	13	167	168	491	65	63	218	0	3	1	0	0.018	0.002
.	19.01.16-00.48.00-1-353365	61	3	3	0	0	0	573	2	2	0	0	NA	NA	NA	26	20	168	166	499	114	114	345	3	0	10	0.018	0	0.02
.	19.01.16-00.48.08-1-353367	173	23	23	7	0	7	614	22	22	0	0	NA	NA	NA	40	59	176	176	520	126	123	365	21	21	54	0.119	0.119	0.104
.	19.01.16-00.48.11-1-353368	31	1	1	0	0	0	0	0	0	0	0	NA	NA	NA	9	3	163	164	489	0	0	0	0	0	1	0	0	0.002
.	19.01.16-00.48.13-1-353373	35	1	1	0	0	0	0	0	0	0	0	NA	NA	NA	11	6	166	163	490	0	0	0	0	0	0	0	0	0
.	19.01.16-00.48.15-1-353374	101	5	5	1	0	1	592	4	4	0	0	NA	NA	NA	36	48	170	176	515	117	120	355	3	6	9	0.018	0.034	0.017
.	19.01.16-00.48.15-1-353375	57	2	2	1	0	1	99	1	1	0	0	NA	NA	NA	22	12	164	166	495	23	17	59	0	0	3	0	0	0.006
.	19.01.16-00.48.16-1-353376	90	4	4	4	0	2	585	2	2	0	0	NA	NA	NA	29	36	169	169	511	114	117	354	5	4	0	0.03	0.024	0
.	19.01.16-00.48.16-1-353377	38	1	1	0	0	0	0	0	0	0	0	NA	NA	NA	13	15	165	166	497	0	0	0	0	0	0	0	0	0
.	19.01.16-00.48.18-1-353378	35	1	1	0	0	0	0	0	0	0	0	NA	NA	NA	7	11	164	164	496	0	0	0	0	0	0	0	0	0
.	19.01.16-00.48.18-1-353379	153	15	15	1	0	1	606	14	14	0	0	NA	NA	NA	50	61	172	175	527	118	121	367	13	0	18	0.076	0	0.034
.	19.01.16-00.48.18-1-353380	184	22	22	3	0	3	589	21	21	0	0	NA	NA	NA	63	40	167	173	513	114	122	353	10	20	33	0.06	0.116	0.064
.	19.01.16-00.48.21-1-353382	62	3	3	1	0	0	574	2	2	0	0	NA	NA	NA	22	24	170	169	498	117	117	340	6	0	4	0.035	0	0.008
.	19.01.16-00.48.23-1-353383	115	8	8	3	0	3	582	6	6	0	0	NA	NA	NA	41	39	171	169	512	117	115	350	3	1	11	0.018	0.006	0.021
.	19.01.16-00.48.35-1-353392	236	20	20	5	0	4	620	19	19	0	0	NA	NA	NA	76	72	178	172	535	125	119	376	30	30	24	0.169	0.174	0.045
.	19.01.16-00.48.39-1-353415	203	30	30	11	0	7	608	28	28	0	0	NA	NA	NA	61	69	180	175	527	123	122	363	5	26	44	0.028	0.149	0.083
.	19.01.16-00.48.40-1-353416	117	8	8	3	0	2	586	6	6	0	0	NA	NA	NA	37	40	172	170	511	119	116	351	6	5	12	0.035	0.029	0.023
.	19.01.16-00.48.56-1-353425	120	12	12	1	0	0	592	11	11	0	0	NA	NA	NA	38	45	172	177	509	116	123	353	8	5	28	0.047	0.028	0.055
.	19.01.16-00.48.56-1-353426	59	2	2	0	0	0	99	1	1	0	0	NA	NA	NA	21	20	166	172	495	21	21	57	0	0	1	0	0	0.002
.	19.01.16-00.49.00-1-353427	37	1	1	0	0	0	0	0	0	0	0	NA	NA	NA	10	11	166	164	494	0	0	0	0	0	2	0	0	0.004
.	19.01.16-00.49.03-1-353428	34	1	1	0	0	0	0	0	0	0	0	NA	NA	NA	9	11	165	164	495	0	0	0	1	0	0	0.006	0	0
.	19.01.16-00.49.03-1-353429	38	1	1	0	0	0	0	0	0	0	0	NA	NA	NA	10	7	163	164	493	0	0	0	0	0	1	0	0	0.002
.	19.01.16-00.49.05-1-353430	60	2	2	1	0	1	570	1	1	0	0	NA	NA	NA	24	21	168	167	499	112	115	343	4	2	0	0.024	0.012	0
.	19.01.16-00.49.06-1-353431	34	1	1	0	0	0	0	0	0	0	0	NA	NA	NA	10	13	165	166	495	0	0	0	0	2	0	0	0.012	0
.	19.01.16-00.49.06-1-353432	60	2	2	0	0	0	564	1	1	0	0	NA	NA	NA	31	18	166	164	501	110	112	342	0	4	0	0	0.024	0
.	19.01.16-00.49.09-1-353433	32	1	1	1	0	1	0	0	0	0	0	NA	NA	NA	10	10	164	164	495	0	0	0	0	3	0	0	0.018	0
.	19.01.16-00.49.11-1-353434	64	4	4	1	0	1	574	3	3	0	0	NA	NA	NA	21	23	166	169	501	114	112	348	2	0	8	0.012	0	0.016
.	19.01.16-00.49.13-1-353435	171	26	26	6	0	5	585	23	23	0	0	NA	NA	NA	72	47	179	165	516	123	109	353	15	30	32	0.084	0.182	0.062
.	19.01.16-00.49.13-1-353436	118	8	8	1	0	1	571	6	6	0	0	NA	NA	NA	45	24	167	168	502	116	114	341	6	13	1	0.036	0.077	0.002
.	19.01.16-00.49.18-1-353437	148	21	21	4	0	4	579	15	15	0	0	NA	NA	NA	49	40	173	168	512	120	112	347	2	21	38	0.012	0.125	0.074
.	19.01.16-00.49.18-1-353438	87	7	7	1	0	1	576	6	6	0	0	NA	NA	NA	28	28	170	166	505	115	114	347	0	9	7	0	0.054	0.014
.	19.01.16-00.49.21-1-353439	226	11	11	2	0	1	604	9	9	0	0	NA	NA	NA	65	58	177	176	518	122	121	361	15	15	13	0.085	0.085	0.025
.	19.01.16-00.49.23-1-353441	87	5	5	2	0	1	580	4	4	0	0	NA	NA	NA	23	31	169	169	506	116	117	347	0	6	7	0	0.036	0.014
.	19.01.16-00.49.26-1-353442	116	12	12	1	0	1	591	11	11	0	0	NA	NA	NA	34	45	175	169	514	121	114	356	6	17	8	0.034	0.101	0.016
.	19.01.16-00.49.27-1-353443	30	1	1	0	0	0	0	0	0	0	0	NA	NA	NA	3	11	165	167	492	0	0	0	0	0	0	0	0	0
.	19.01.16-00.49.29-1-353444	67	2	2	0	0	0	346	1	1	0	0	NA	NA	NA	12	21	166	168	500	71	69	206	0	0	2	0	0	0.004
.	19.01.16-00.49.32-1-353446	231	20	20	4	0	2	613	19	19	0	0	NA	NA	NA	79	66	174	176	529	119	122	372	27	15	33	0.155	0.085	0.062
.	19.01.16-00.49.36-1-353452	58	3	3	2	0	2	573	2	2	0	0	NA	NA	NA	24	27	165	169	506	110	117	346	4	1	4	0.024	0.006	0.008
.	19.01.16-00.49.39-1-353474	87	4	4	0	0	0	574	3	3	0	0	NA	NA	NA	31	31	166	170	508	112	115	347	1	3	7	0.006	0.018	0.014
.	19.01.16-00.49.41-1-353477	61	2	2	0	0	0	246	1	1	0	0	NA	NA	NA	17	12	165	165	495	49	42	155	4	0	1	0.024	0	0.002
.	19.01.16-00.49.44-1-353480	120	7	7	0	0	0	582	6	6	0	0	NA	NA	NA	37	39	173	175	504	116	118	348	12	9	7	0.069	0.051	0.014
.	19.01.16-00.49.50-1-353484	35	1	1	0	0	0	0	0	0	0	0	NA	NA	NA	12	18	166	168	497	0	0	0	0	0	4	0	0	0.008
.	19.01.16-00.49.51-1-353486	115	6	6	1	0	0	597	4	4	0	0	NA	NA	NA	43	54	174	173	520	122	117	358	4	0	8	0.023	0	0.015
.	19.01.16-00.49.53-1-353487	67	2	2	1	0	1	570	0	0	0	0	NA	NA	NA	19	20	166	168	499	115	112	343	0	0	4	0	0	0.008
.	19.01.16-00.49.53-1-353488	73	2	2	0	0	0	561	0	0	0	0	NA	NA	NA	24	15	169	166	493	112	112	337	1	0	1	0.006	0	0.002
.	19.01.16-00.49.54-1-353489	30	1	1	0	0	0	0	0	0	0	0	NA	NA	NA	11	10	166	165	492	0	0	0	0	0	1	0	0	0.002
.	19.01.16-00.49.54-1-353490	120	6	6	0	0	0	591	5	5	0	0	NA	NA	NA	44	36	169	169	511	118	120	353	6	0	15	0.036	0	0.029
.	19.01.16-00.49.56-1-353494	146	9	9	4	0	3	601	8	8	0	0	NA	NA	NA	38	51	173	174	517	119	120	362	4	3	13	0.023	0.017	0.025
.	19.01.16-00.49.57-1-353495	33	1	1	0	0	0	0	0	0	0	0	NA	NA	NA	8	9	165	164	493	0	0	0	0	0	0	0	0	0
.	19.01.16-00.49.59-1-353496	91	4	4	2	0	2	583	3	3	0	0	NA	NA	NA	31	28	167	170	504	115	119	349	0	5	16	0	0.029	0.032
.	19.01.16-00.50.05-1-353501	35	1	1	1	0	1	0	0	0	0	0	NA	NA	NA	12	15	168	165	495	0	0	0	0	0	0	0	0	0
.	19.01.16-00.50.05-1-353502	61	3	3	0	0	0	576	2	2	0	0	NA	NA	NA	24	29	171	168	503	116	115	345	0	4	5	0	0.024	0.01
.	19.01.16-00.50.07-1-353503	158	36	36	10	0	9	583	32	32	0	0	NA	NA	NA	51	39	172	173	507	117	119	347	33	35	43	0.192	0.202	0.085
.	19.01.16-00.50.08-1-353504	32	1	1	0	0	0	0	0	0	0	0	NA	NA	NA	8	7	164	164	492	0	0	0	0	0	0	0	0	0
.	19.01.16-00.50.09-1-353505	155	13	13	2	0	1	600	12	12	0	0	NA	NA	NA	45	47	172	171	517	121	119	360	20	6	25	0.116	0.035	0.048
.	19.01.16-00.50.10-1-353506	201	14	14	3	0	2	617	13	13	0	0	NA	NA	NA	72	75	179	175	534	124	119	374	18	8	22	0.101	0.046	0.041
.	19.01.16-00.50.11-1-353507	122	5	5	3	0	2	597	3	3	0	0	NA	NA	NA	29	46	174	168	517	121	116	360	2	4	11	0.011	0.024	0.021
.	19.01.16-00.50.13-1-353508	57	2	2	1	0	1	561	1	1	0	0	NA	NA	NA	25	17	167	166	497	113	112	336	3	0	2	0.018	0	0.004
.	19.01.16-00.50.19-1-353513	92	4	4	2	0	2	583	3	3	0	0	NA	NA	NA	27	34	173	172	502	120	122	341	2	0	4	0.012	0	0.008
.	19.01.16-00.50.19-1-353514	90	4	4	2	0	1	586	3	3	0	0	NA	NA	NA	32	40	169	171	513	113	118	355	1	4	6	0.006	0.023	0.012
.	19.01.16-00.50.21-1-353515	152	13	13	4	0	4	589	10	10	0	0	NA	NA	NA	44	40	171	174	508	120	119	350	18	6	22	0.105	0.034	0.043
.	19.01.16-00.50.25-1-353516	62	5	5	1	0	1	577	3	3	0	0	NA	NA	NA	30	28	169	170	502	115	116	346	0	6	5	0	0.035	0.01
.	19.01.16-00.50.28-1-353517	32	1	1	0	0	0	0	0	0	0	0	NA	NA	NA	10	7	167	164	489	0	0	0	0	0	2	0	0	0.004
.	19.01.16-00.50.31-1-353518	92	9	9	0	0	0	576	8	8	0	0	NA	NA	NA	36	30	167	167	509	114	112	350	0	10	10	0	0.06	0.02
.	19.01.16-00.50.34-1-353522	155	11	11	1	0	1	588	10	10	0	0	NA	NA	NA	48	44	169	172	516	118	117	353	22	1	17	0.13	0.006	0.033
.	19.01.16-00.50.36-1-353525	118	7	7	4	0	3	582	5	5	0	0	NA	NA	NA	41	31	169	167	508	118	114	350	8	2	22	0.047	0.012	0.043
.	19.01.16-00.50.39-1-353548	62	3	3	1	0	1	247	1	1	0	0	NA	NA	NA	17	13	165	164	497	52	50	145	0	0	4	0	0	0.008
.	19.01.16-00.50.46-1-353553	61	3	3	2	0	2	571	2	2	0	0	NA	NA	NA	14	20	165	165	503	112	113	346	0	3	3	0	0.018	0.006
.	19.01.16-00.50.47-1-353554	209	86	86	18	0	15	613	81	81	0	0	NA	NA	NA	62	71	179	175	530	125	121	367	78	49	73	0.436	0.28	0.138
.	19.01.16-00.50.50-1-353559	35	1	1	0	0	0	0	0	0	0	0	NA	NA	NA	12	9	167	163	492	0	0	0	0	0	1	0	0	0.002
.	19.01.16-00.50.52-1-353561	143	8	8	4	0	4	582	6	6	0	0	NA	NA	NA	46	39	168	171	513	116	115	351	0	12	21	0	0.07	0.041
.	19.01.16-00.50.55-1-353562	34	1	1	0	0	0	0	0	0	0	0	NA	NA	NA	10	7	164	164	492	0	0	0	0	0	0	0	0	0
.	19.01.16-00.50.56-1-353563	89	5	5	2	0	2	580	4	4	0	0	NA	NA	NA	32	35	168	168	512	116	115	349	9	0	2	0.054	0	0.004
.	19.01.16-00.50.58-1-353564	85	6	6	0	0	0	582	5	5	0	0	NA	NA	NA	23	33	172	169	505	121	116	345	0	0	10	0	0	0.02
.	19.01.16-00.51.01-1-353565	242	19	19	7	0	5	616	15	15	0	0	NA	NA	NA	76	72	174	174	537	121	119	376	28	4	22	0.161	0.023	0.041
.	19.01.16-00.51.03-1-353566	143	8	8	4	0	3	581	6	6	0	0	NA	NA	NA	40	41	174	167	513	120	112	349	19	3	10	0.109	0.018	0.019
.	19.01.16-00.51.05-1-353567	171	17	17	1	0	1	601	16	16	0	0	NA	NA	NA	54	49	173	170	519	119	117	365	10	12	24	0.058	0.071	0.046
.	19.01.16-00.51.11-1-353568	30	1	1	0	0	0	0	0	0	0	0	NA	NA	NA	10	6	166	164	489	0	0	0	0	0	0	0	0	0
.	19.01.16-00.51.13-1-353569	38	1	1	0	0	0	0	0	0	0	0	NA	NA	NA	13	16	168	164	497	0	0	0	0	0	2	0	0	0.004
.	19.01.16-00.51.14-1-353570	265	28	28	7	0	6	612	26	26	0	0	NA	NA	NA	73	64	175	178	524	119	124	369	16	51	24	0.091	0.287	0.046
.	19.01.16-00.51.20-1-353571	95	4	4	0	0	0	591	2	2	0	0	NA	NA	NA	30	42	174	168	513	123	113	355	0	3	16	0	0.018	0.031
.	19.01.16-00.51.21-1-353572	153	8	8	2	0	1	582	7	7	0	0	NA	NA	NA	53	40	167	169	517	113	115	354	20	5	5	0.12	0.03	0.01
.	19.01.16-00.51.26-1-353573	118	5	5	1	0	1	581	3	3	0	0	NA	NA	NA	49	37	168	167	515	115	111	355	0	5	10	0	0.03	0.019
.	19.01.16-00.51.31-1-353574	37	1	1	0	0	0	0	0	0	0	0	NA	NA	NA	10	22	165	166	504	0	0	0	0	0	1	0	0	0.002
.	19.01.16-00.51.34-1-353578	234	10	10	2	0	2	620	7	7	0	0	NA	NA	NA	66	70	180	176	527	126	123	371	6	9	15	0.033	0.051	0.028
.	19.01.16-00.51.35-1-353581	211	13	13	3	0	3	618	12	12	0	0	NA	NA	NA	59	77	179	176	535	123	124	371	17	6	18	0.095	0.034	0.034
.	19.01.16-00.51.36-1-353582	38	1	1	1	0	1	0	0	0	0	0	NA	NA	NA	10	7	164	165	491	0	0	0	0	2	0	0	0.012	0
.	19.01.16-00.51.40-1-353605	231	15	15	2	0	2	607	14	14	0	0	NA	NA	NA	78	61	174	174	526	120	120	367	10	9	19	0.057	0.052	0.036
.	19.01.16-00.51.40-1-353606	85	3	3	1	0	1	589	2	2	0	0	NA	NA	NA	25	39	171	170	511	120	115	354	0	4	4	0	0.024	0.008
.	19.01.16-00.51.43-1-353610	62	3	3	1	0	1	567	2	2	0	0	NA	NA	NA	31	20	170	168	495	115	118	334	3	3	2	0.018	0.018	0.004
.	19.01.16-00.51.43-1-353611	96	4	4	2	0	2	574	3	3	0	0	NA	NA	NA	25	26	172	166	501	118	113	343	0	3	4	0	0.018	0.008
.	19.01.16-00.51.55-1-353617	37	1	1	1	0	1	0	0	0	0	0	NA	NA	NA	11	9	165	166	491	0	0	0	0	0	1	0	0	0.002
.	19.01.16-00.51.57-1-353621	124	12	12	0	0	0	585	11	11	0	0	NA	NA	NA	37	38	168	169	514	115	115	355	7	6	20	0.042	0.036	0.039
.	19.01.16-00.51.58-1-353622	32	1	1	0	0	0	0	0	0	0	0	NA	NA	NA	13	10	166	165	492	0	0	0	0	0	1	0	0	0.002
.	19.01.16-00.51.58-1-353623	36	1	1	1	0	1	0	0	0	0	0	NA	NA	NA	12	7	164	163	493	0	0	0	0	0	0	0	0	0
.	19.01.16-00.51.59-1-353624	118	13	13	3	0	3	592	11	11	0	0	NA	NA	NA	37	48	171	173	517	118	118	356	10	11	15	0.058	0.064	0.029
.	19.01.16-00.52.00-1-353625	111	12	12	3	0	2	573	11	11	0	0	NA	NA	NA	49	28	166	166	509	111	113	349	7	14	13	0.042	0.084	0.026
.	19.01.16-00.52.01-1-353626	34	1	1	1	0	1	0	0	0	0	0	NA	NA	NA	13	5	163	164	491	0	0	0	0	0	1	0	0	0.002
.	19.01.16-00.52.01-1-353627	173	12	12	3	0	2	594	11	11	0	0	NA	NA	NA	65	47	173	173	514	119	121	354	8	22	13	0.046	0.127	0.025
.	19.01.16-00.52.01-1-353628	65	4	4	3	0	3	578	3	3	0	0	NA	NA	NA	22	32	167	168	510	113	114	351	0	1	16	0	0.006	0.031
.	19.01.16-00.52.04-1-353629	33	1	1	0	0	0	0	0	0	0	0	NA	NA	NA	4	15	169	165	494	0	0	0	0	0	3	0	0	0.006
.	19.01.16-00.52.06-1-353631	66	2	2	1	0	1	567	1	1	0	0	NA	NA	NA	28	20	167	167	499	114	111	342	0	3	0	0	0.018	0
.	19.01.16-00.52.07-1-353632	175	18	18	5	0	3	606	17	17	0	0	NA	NA	NA	63	63	175	179	522	124	126	356	12	24	19	0.069	0.134	0.036
.	19.01.16-00.52.17-1-353637	34	1	1	0	0	0	0	0	0	0	0	NA	NA	NA	13	9	165	166	491	0	0	0	0	0	2	0	0	0.004
.	19.01.16-00.52.19-1-353638	35	1	1	0	0	0	0	0	0	0	0	NA	NA	NA	9	7	165	164	491	0	0	0	0	0	0	0	0	0
.	19.01.16-00.52.20-1-353639	174	20	20	5	0	3	598	18	18	0	0	NA	NA	NA	56	55	174	177	517	120	123	355	32	18	20	0.184	0.102	0.039
.	19.01.16-00.52.20-1-353640	30	1	1	0	0	0	0	0	0	0	0	NA	NA	NA	11	12	166	167	492	0	0	0	0	0	1	0	0	0.002
.	19.01.16-00.52.21-1-353641	125	4	4	0	0	0	575	3	3	0	0	NA	NA	NA	43	27	174	166	500	119	114	342	0	5	13	0	0.03	0.026
.	19.01.16-00.52.22-1-353642	175	9	9	2	0	2	601	8	8	0	0	NA	NA	NA	52	53	170	176	520	117	120	364	10	2	23	0.059	0.011	0.044
.	19.01.16-00.52.23-1-353643	61	3	3	2	0	1	579	2	2	0	0	NA	NA	NA	22	32	172	170	503	117	117	345	0	0	11	0	0	0.022
.	19.01.16-00.52.26-1-353644	90	3	3	1	0	1	573	2	2	0	0	NA	NA	NA	24	22	167	168	500	115	116	342	0	1	3	0	0.006	0.006
.	19.01.16-00.52.27-1-353649	141	22	22	7	0	5	585	19	19	0	0	NA	NA	NA	32	32	170	169	506	118	118	349	23	8	50	0.135	0.047	0.099
.	19.01.16-00.52.28-1-353650	123	16	16	1	0	1	597	15	15	0	0	NA	NA	NA	40	49	174	172	516	123	118	356	14	12	28	0.08	0.07	0.054
.	19.01.16-00.52.37-1-353657	118	8	8	4	0	4	589	5	5	0	0	NA	NA	NA	30	37	169	167	514	118	114	357	0	20	3	0	0.12	0.006
.	19.01.16-00.52.39-1-353679	115	7	7	1	0	1	580	6	6	0	0	NA	NA	NA	40	31	169	169	506	116	115	349	0	0	19	0	0	0.038
.	19.01.16-00.52.39-1-353680	117	6	6	1	0	0	583	5	5	0	0	NA	NA	NA	44	44	175	169	513	122	112	349	5	12	8	0.029	0.071	0.016
.	19.01.16-00.52.43-1-353683	93	5	5	1	0	1	576	4	4	0	0	NA	NA	NA	26	26	169	169	501	117	118	341	0	6	16	0	0.036	0.032
.	19.01.16-00.52.44-1-353685	121	12	12	3	0	3	587	11	11	0	0	NA	NA	NA	36	34	171	173	503	116	120	351	5	1	30	0.029	0.006	0.06
.	19.01.16-00.52.57-1-353690	30	1	1	0	0	0	0	0	0	0	0	NA	NA	NA	14	9	163	165	494	0	0	0	0	0	0	0	0	0
.	19.01.16-00.52.57-1-353691	88	6	6	1	0	1	584	4	4	0	0	NA	NA	NA	35	31	175	166	503	120	114	350	0	0	15	0	0	0.03
.	19.01.16-00.52.58-1-353692	188	46	46	12	0	11	605	42	42	0	0	NA	NA	NA	55	65	175	183	520	121	128	356	12	29	66	0.069	0.158	0.127
.	19.01.16-00.52.59-1-353693	62	2	2	0	0	0	150	1	1	0	0	NA	NA	NA	20	18	169	167	495	31	35	84	0	0	1	0	0	0.002
.	19.01.16-00.52.59-1-353694	93	8	8	0	0	0	576	6	6	0	0	NA	NA	NA	28	31	171	169	504	118	114	344	2	8	11	0.012	0.047	0.022
.	19.01.16-00.53.01-1-353695	90	3	3	0	0	0	567	2	2	0	0	NA	NA	NA	35	25	165	168	505	112	110	345	0	3	4	0	0.018	0.008
.	19.01.16-00.53.03-1-353696	88	4	4	2	0	2	576	2	2	0	0	NA	NA	NA	24	30	171	168	504	114	114	348	0	11	12	0	0.065	0.024
.	19.01.16-00.53.07-1-353697	151	16	16	1	0	1	588	13	13	0	0	NA	NA	NA	36	38	173	172	506	120	120	348	17	9	20	0.098	0.052	0.04
.	19.01.16-00.53.07-1-353698	37	1	1	0	0	0	0	0	0	0	0	NA	NA	NA	11	12	164	166	495	0	0	0	0	0	0	0	0	0
.	19.01.16-00.53.07-1-353699	32	1	1	0	0	0	0	0	0	0	0	NA	NA	NA	6	17	168	165	497	0	0	0	0	0	0	0	0	0
.	19.01.16-00.53.10-1-353701	202	8	8	3	0	2	602	7	7	0	0	NA	NA	NA	58	55	172	172	524	120	118	364	4	8	10	0.023	0.047	0.019
.	19.01.16-00.53.11-1-353702	64	2	2	2	0	1	573	1	1	0	0	NA	NA	NA	25	26	167	171	501	116	115	342	5	1	0	0.03	0.006	0
.	19.01.16-00.53.15-1-353703	33	1	1	0	0	0	0	0	0	0	0	NA	NA	NA	15	12	168	165	492	0	0	0	0	0	0	0	0	0
.	19.01.16-00.53.16-1-353704	36	1	1	0	0	0	0	0	0	0	0	NA	NA	NA	9	7	164	167	489	0	0	0	0	0	1	0	0	0.002
.	19.01.16-00.53.17-1-353705	149	7	7	2	0	2	596	6	6	0	0	NA	NA	NA	55	47	169	170	521	117	118	361	7	0	21	0.041	0	0.04
.	19.01.16-00.53.17-1-353706	148	15	15	6	0	5	591	14	14	0	0	NA	NA	NA	49	43	173	172	511	120	117	354	34	20	9	0.197	0.116	0.018
.	19.01.16-00.53.19-1-353708	120	12	12	4	0	1	588	10	10	0	0	NA	NA	NA	40	37	174	168	508	123	114	351	26	8	33	0.149	0.048	0.065
.	19.01.16-00.53.19-1-353709	91	5	5	3	0	1	588	4	4	0	0	NA	NA	NA	33	39	171	174	507	121	118	349	0	6	13	0	0.034	0.026
.	19.01.16-00.53.24-1-353710	33	1	1	0	0	0	0	0	0	0	0	NA	NA	NA	9	8	165	164	492	0	0	0	0	0	5	0	0	0.01
.	19.01.16-00.53.27-1-353711	33	1	1	0	0	0	0	0	0	0	0	NA	NA	NA	17	8	164	166	491	0	0	0	6	0	0	0.037	0	0
.	19.01.16-00.53.30-1-353712	209	14	14	4	0	3	597	12	12	0	0	NA	NA	NA	65	47	173	177	510	119	126	352	27	17	9	0.156	0.096	0.018
.	19.01.16-00.53.30-1-353713	90	4	4	1	0	1	561	3	3	0	0	NA	NA	NA	27	21	170	168	496	115	114	332	0	0	12	0	0	0.024
.	19.01.16-00.53.33-1-353717	172	19	19	3	0	1	611	18	18	0	0	NA	NA	NA	46	59	179	170	523	128	116	367	9	21	18	0.05	0.124	0.034
.	19.01.16-00.53.38-1-353725	56	2	2	1	0	1	562	1	1	0	0	NA	NA	NA	26	19	168	166	498	114	111	337	0	1	2	0	0.006	0.004
.	19.01.16-00.53.39-1-353742	36	1	1	1	0	1	0	0	0	0	0	NA	NA	NA	9	4	165	164	488	0	0	0	0	1	0	0	0.006	0
.	19.01.16-00.53.41-1-353746	63	3	3	0	0	0	573	2	2	0	0	NA	NA	NA	19	22	167	169	499	112	119	342	3	0	3	0.018	0	0.006
.	19.01.16-00.53.45-1-353748	91	4	4	2	0	2	568	3	3	0	0	NA	NA	NA	31	20	167	168	498	113	112	343	0	0	5	0	0	0.01
.	19.01.16-00.53.50-1-353752	95	6	6	1	0	0	579	5	5	0	0	NA	NA	NA	30	27	168	167	505	118	113	348	6	1	10	0.036	0.006	0.02
.	19.01.16-00.53.50-1-353753	201	13	13	2	0	2	621	8	8	0	0	NA	NA	NA	59	76	179	173	537	126	120	375	12	10	15	0.067	0.058	0.028
.	19.01.16-00.53.53-1-353755	119	4	4	1	0	1	578	3	3	0	0	NA	NA	NA	31	37	170	174	506	114	117	347	0	2	9	0	0.011	0.018
.	19.01.16-00.53.55-1-353756	35	1	1	1	0	1	0	0	0	0	0	NA	NA	NA	6	8	165	164	492	0	0	0	0	0	0	0	0	0
.	19.01.16-00.54.06-1-353760	35	1	1	0	0	0	0	0	0	0	0	NA	NA	NA	8	9	165	164	493	0	0	0	0	0	0	0	0	0
.	19.01.16-00.54.08-1-353761	59	2	2	0	0	0	0	1	1	0	0	NA	NA	NA	11	16	169	169	491	0	0	0	5	0	0	0.03	0	0
.	19.01.16-00.54.09-1-353762	149	15	15	1	0	1	591	10	10	0	0	NA	NA	NA	50	43	175	173	508	120	119	352	35	24	10	0.2	0.139	0.02
.	19.01.16-00.54.11-1-353763	145	11	11	2	0	2	587	10	10	0	0	NA	NA	NA	44	35	172	168	508	118	118	351	11	10	9	0.064	0.06	0.018
.	19.01.16-00.54.11-1-353764	61	2	2	0	0	0	248	1	1	0	0	NA	NA	NA	19	20	165	168	500	52	56	140	0	2	0	0	0.012	0
.	19.01.16-00.54.13-1-353765	34	1	1	0	0	0	0	0	0	0	0	NA	NA	NA	7	11	167	166	491	0	0	0	0	0	0	0	0	0
.	19.01.16-00.54.13-1-353766	64	4	4	1	0	1	570	3	3	0	0	NA	NA	NA	26	22	166	169	500	112	117	341	0	8	2	0	0.047	0.004
.	19.01.16-00.54.14-1-353767	34	1	1	1	0	1	0	0	0	0	0	NA	NA	NA	7	11	165	167	492	0	0	0	0	0	2	0	0	0.004
.	19.01.16-00.54.16-1-353772	31	1	1	0	0	0	0	0	0	0	0	NA	NA	NA	11	8	165	164	492	0	0	0	0	0	0	0	0	0
.	19.01.16-00.54.17-1-353773	62	2	2	0	0	0	576	1	1	0	0	NA	NA	NA	21	31	170	167	507	118	113	345	0	0	7	0	0	0.014
.	19.01.16-00.54.18-1-353774	175	15	15	4	0	3	601	14	14	0	0	NA	NA	NA	57	53	169	172	525	114	118	369	16	14	20	0.095	0.081	0.038
.	19.01.16-00.54.19-1-353775	31	1	1	0	0	0	0	0	0	0	0	NA	NA	NA	7	9	164	165	493	0	0	0	0	1	0	0	0.006	0
.	19.01.16-00.54.21-1-353776	63	4	4	1	0	1	570	3	3	0	0	NA	NA	NA	25	25	167	168	503	114	111	345	0	0	17	0	0	0.034
.	19.01.16-00.54.21-1-353777	118	8	8	4	0	1	577	7	7	0	0	NA	NA	NA	57	32	166	169	510	114	114	349	4	24	17	0.024	0.142	0.033
.	19.01.16-00.54.24-1-353779	188	20	20	4	0	4	615	17	17	0	0	NA	NA	NA	45	65	173	180	525	123	128	364	9	8	29	0.052	0.044	0.055
.	19.01.16-00.54.30-1-353780	34	1	1	1	0	1	0	0	0	0	0	NA	NA	NA	8	10	166	167	490	0	0	0	0	0	0	0	0	0
.	19.01.16-00.54.31-1-353781	356	38	38	13	0	9	639	32	32	0	0	NA	NA	NA	110	102	183	186	546	130	131	378	39	18	70	0.213	0.097	0.128
.	19.01.16-00.54.32-1-353783	34	1	1	0	0	0	0	0	0	0	0	NA	NA	NA	4	7	164	163	493	0	0	0	7	0	0	0.043	0	0
.	19.01.16-00.54.37-1-353790	114	9	9	3	0	3	592	8	8	0	0	NA	NA	NA	47	42	169	170	516	115	118	359	6	12	9	0.036	0.071	0.017
.	19.01.16-00.54.38-1-353811	89	4	4	0	0	0	576	3	3	0	0	NA	NA	NA	22	24	170	164	503	117	112	347	12	5	0	0.071	0.03	0
.	19.01.16-00.54.40-1-353814	119	10	10	2	0	2	585	9	9	0	0	NA	NA	NA	40	46	176	172	511	118	116	351	9	1	20	0.051	0.006	0.039
.	19.01.16-00.54.40-1-353815	56	2	2	0	0	0	573	1	1	0	0	NA	NA	NA	28	25	169	167	502	115	115	343	0	4	3	0	0.024	0.006
.	19.01.16-00.54.46-1-353818	62	2	2	2	0	2	100	1	1	0	0	NA	NA	NA	12	19	166	169	497	14	19	67	2	0	2	0.012	0	0.004
.	19.01.16-00.54.50-1-353822	119	6	6	1	0	1	586	4	4	0	0	NA	NA	NA	38	40	174	167	512	119	114	353	5	2	8	0.029	0.012	0.016
.	19.01.16-00.54.54-1-353824	145	10	10	3	0	2	594	9	9	0	0	NA	NA	NA	40	42	171	172	512	118	120	356	19	5	9	0.111	0.029	0.018
.	19.01.16-00.54.54-1-353825	100	9	9	1	0	1	568	6	6	0	0	NA	NA	NA	36	26	166	167	506	114	110	344	7	0	17	0.042	0	0.034
.	19.01.16-00.54.56-1-353826	33	1	1	1	0	1	0	0	0	0	0	NA	NA	NA	11	6	166	164	489	0	0	0	0	0	3	0	0	0.006
.	19.01.16-00.54.57-1-353827	32	1	1	1	0	1	0	0	0	0	0	NA	NA	NA	6	10	163	166	494	0	0	0	0	0	5	0	0	0.01
.	19.01.16-00.54.57-1-353828	237	11	11	3	0	1	616	8	8	0	0	NA	NA	NA	62	71	177	179	528	125	126	365	2	30	19	0.011	0.168	0.036
.	19.01.16-00.54.58-1-353829	57	4	4	0	0	0	570	2	2	0	0	NA	NA	NA	26	22	167	169	499	112	117	341	0	4	4	0	0.024	0.008
.	19.01.16-00.54.59-1-353830	96	4	4	2	0	2	575	3	3	0	0	NA	NA	NA	22	28	167	171	503	112	118	345	1	0	5	0.006	0	0.01
.	19.01.16-00.55.04-1-353831	57	2	2	0	0	0	246	1	1	0	0	NA	NA	NA	20	15	166	168	494	48	43	155	0	0	1	0	0	0.002
.	19.01.16-00.55.08-1-353832	30	1	1	0	0	0	0	0	0	0	0	NA	NA	NA	7	4	166	163	488	0	0	0	1	0	0	0.006	0	0
.	19.01.16-00.55.10-1-353833	32	1	1	1	0	1	0	0	0	0	0	NA	NA	NA	11	14	168	165	494	0	0	0	0	2	0	0	0.012	0
.	19.01.16-00.55.12-1-353834	61	2	2	0	0	0	492	1	1	0	0	NA	NA	NA	16	17	167	168	495	103	99	290	0	0	6	0	0	0.012
.	19.01.16-00.55.12-1-353835	148	10	10	2	0	2	587	9	9	0	0	NA	NA	NA	45	45	173	167	518	119	112	356	11	9	19	0.064	0.054	0.037
.	19.01.16-00.55.13-1-353836	150	8	8	2	0	2	589	6	6	0	0	NA	NA	NA	53	42	174	170	511	120	118	351	4	2	24	0.023	0.012	0.047
.	19.01.16-00.55.13-1-353837	85	9	9	2	0	2	572	8	8	0	0	NA	NA	NA	20	24	168	167	502	114	113	345	5	4	14	0.03	0.024	0.028
.	19.01.16-00.55.15-1-353838	35	1	1	0	0	0	0	0	0	0	0	NA	NA	NA	9	11	164	165	495	0	0	0	0	0	0	0	0	0
.	19.01.16-00.55.15-1-353839	123	5	5	1	0	0	579	4	4	0	0	NA	NA	NA	48	35	170	167	511	119	115	345	0	5	8	0	0.03	0.016
.	19.01.16-00.55.16-1-353840	92	12	12	1	0	1	571	10	10	0	0	NA	NA	NA	31	25	172	166	500	120	112	339	1	0	21	0.006	0	0.042
.	19.01.16-00.55.24-1-353841	143	18	18	8	0	6	598	17	17	0	0	NA	NA	NA	51	55	176	174	518	120	121	357	16	13	27	0.091	0.075	0.052
.	19.01.16-00.55.25-1-353842	91	5	5	2	0	2	566	4	4	0	0	NA	NA	NA	31	21	166	170	498	109	120	337	0	10	5	0	0.059	0.01
.	19.01.16-00.55.33-1-353845	210	13	13	2	0	2	601	12	12	0	0	NA	NA	NA	68	52	166	176	523	115	121	365	1	11	18	0.006	0.062	0.034
.	19.01.16-00.55.34-1-353847	60	3	3	0	0	0	444	2	2	0	0	NA	NA	NA	15	19	168	166	498	91	90	263	0	0	6	0	0	0.012
.	19.01.16-00.55.34-1-353848	120	4	4	1	0	0	590	3	3	0	0	NA	NA	NA	45	42	172	176	507	117	121	352	2	0	10	0.012	0	0.02
.	19.01.16-00.55.37-1-353852	148	35	35	10	0	7	585	33	33	0	0	NA	NA	NA	53	43	170	174	512	112	122	351	51	23	36	0.3	0.132	0.07
.	19.01.16-00.55.37-1-353853	144	16	16	3	0	2	586	14	14	0	0	NA	NA	NA	50	38	171	174	506	118	121	347	35	5	30	0.205	0.029	0.059
.	19.01.16-00.55.39-1-353859	144	20	20	8	0	4	584	18	18	0	0	NA	NA	NA	65	41	172	172	510	119	118	347	18	40	20	0.105	0.233	0.039
.	19.01.16-00.55.41-1-353878	208	38	38	10	0	9	600	35	35	0	0	NA	NA	NA	51	58	174	170	527	115	118	367	37	31	57	0.213	0.182	0.108
.	19.01.16-00.55.46-1-353881	35	1	1	1	0	1	0	0	0	0	0	NA	NA	NA	11	16	165	165	499	0	0	0	0	0	2	0	0	0.004
.	19.01.16-00.55.49-1-353885	147	12	12	4	0	4	606	11	11	0	0	NA	NA	NA	57	60	176	176	521	123	122	361	3	0	42	0.017	0	0.081
.	19.01.16-00.55.51-1-353888	150	13	13	3	0	3	581	12	12	0	0	NA	NA	NA	53	43	170	171	515	114	117	350	30	2	15	0.176	0.012	0.029
.	19.01.16-00.55.56-1-353889	64	3	3	0	0	0	344	2	2	0	0	NA	NA	NA	21	16	167	164	498	72	70	202	0	0	3	0	0	0.006
.	19.01.16-00.55.59-1-353890	140	5	5	1	0	1	612	4	4	0	0	NA	NA	NA	45	68	181	176	524	128	124	360	13	0	10	0.072	0	0.019
.	19.01.16-00.56.07-1-353894	93	6	6	2	0	2	575	5	5	0	0	NA	NA	NA	34	26	167	169	503	114	118	343	16	0	10	0.096	0	0.02
.	19.01.16-00.56.12-1-353895	152	12	12	3	0	2	587	8	8	0	0	NA	NA	NA	53	50	169	176	518	112	119	356	8	11	21	0.047	0.062	0.041
.	19.01.16-00.56.13-1-353896	61	2	2	1	0	1	495	1	1	0	0	NA	NA	NA	26	11	164	165	495	102	98	295	0	0	1	0	0	0.002
.	19.01.16-00.56.15-1-353897	147	6	6	2	0	2	602	5	5	0	0	NA	NA	NA	41	54	177	176	514	124	122	356	0	4	30	0	0.023	0.058
.	19.01.16-00.56.16-1-353898	38	1	1	0	0	0	0	0	0	0	0	NA	NA	NA	11	12	163	166	496	0	0	0	0	0	0	0	0	0
.	19.01.16-00.56.19-1-353903	35	1	1	0	0	0	0	0	0	0	0	NA	NA	NA	2	8	163	166	492	0	0	0	2	0	0	0.012	0	0
.	19.01.16-00.56.20-1-353904	69	3	3	1	0	1	500	2	2	0	0	NA	NA	NA	31	19	166	167	499	102	98	300	2	0	2	0.012	0	0.004
.	19.01.16-00.56.22-1-353905	154	10	10	2	0	2	589	9	9	0	0	NA	NA	NA	33	39	170	169	513	118	117	354	10	9	12	0.059	0.053	0.023
.	19.01.16-00.56.24-1-353906	64	3	3	0	0	0	571	2	2	0	0	NA	NA	NA	28	20	167	166	500	115	111	345	0	4	7	0	0.024	0.014
.	19.01.16-00.56.25-1-353907	34	1	1	0	0	0	0	0	0	0	0	NA	NA	NA	6	8	164	165	492	0	0	0	0	0	0	0	0	0
.	19.01.16-00.56.29-1-353914	153	16	16	4	0	3	606	15	15	0	0	NA	NA	NA	47	65	181	170	527	127	116	363	14	3	23	0.077	0.018	0.044
.	19.01.16-00.56.31-1-353916	201	15	15	1	0	1	608	14	14	0	0	NA	NA	NA	56	59	180	171	521	127	115	366	8	21	32	0.044	0.123	0.061
.	19.01.16-00.56.38-1-353926	32	1	1	1	0	1	0	0	0	0	0	NA	NA	NA	8	13	168	166	492	0	0	0	0	0	0	0	0	0
.	19.01.16-00.56.39-1-353927	117	6	6	1	0	1	593	5	5	0	0	NA	NA	NA	38	41	169	169	516	117	117	359	0	10	5	0	0.059	0.01
.	19.01.16-00.56.39-1-353945	63	5	5	2	0	2	564	4	4	0	0	NA	NA	NA	29	21	167	168	499	112	115	337	8	2	3	0.048	0.012	0.006
.	19.01.16-00.56.41-1-353947	118	5	5	1	0	1	592	4	4	0	0	NA	NA	NA	50	48	171	172	518	117	118	357	3	11	1	0.018	0.064	0.002
.	19.01.16-00.56.41-1-353948	34	1	1	1	0	1	0	0	0	0	0	NA	NA	NA	6	6	164	165	490	0	0	0	0	0	0	0	0	0
.	19.01.16-00.56.46-1-353951	213	22	22	10	0	6	602	19	19	0	0	NA	NA	NA	56	61	178	179	517	125	122	355	1	22	67	0.006	0.123	0.13
.	19.01.16-00.56.47-1-353952	34	1	1	0	0	0	0	0	0	0	0	NA	NA	NA	12	10	166	163	494	0	0	0	0	0	0	0	0	0
.	19.01.16-00.56.49-1-353955	57	2	2	2	0	2	297	1	1	0	0	NA	NA	NA	16	11	163	166	495	70	56	171	0	0	2	0	0	0.004
.	19.01.16-00.56.51-1-353958	142	13	13	5	0	5	597	10	10	0	0	NA	NA	NA	36	52	171	173	521	117	118	362	2	16	20	0.012	0.092	0.038
.	19.01.16-00.56.59-1-353960	94	6	6	3	0	2	596	5	5	0	0	NA	NA	NA	37	48	177	171	513	125	118	353	0	4	16	0	0.023	0.031
.	19.01.16-00.56.59-1-353961	94	4	4	2	0	1	569	3	3	0	0	NA	NA	NA	25	21	167	169	498	114	114	341	0	2	5	0	0.012	0.01
.	19.01.16-00.57.00-1-353962	117	4	4	1	0	1	581	3	3	0	0	NA	NA	NA	33	40	172	172	509	115	117	349	0	0	4	0	0	0.008
.	19.01.16-00.57.00-1-353963	93	5	5	1	0	0	572	4	4	0	0	NA	NA	NA	35	29	169	168	505	114	116	342	0	0	20	0	0	0.04
.	19.01.16-00.57.10-1-353965	92	5	5	0	0	0	569	4	4	0	0	NA	NA	NA	24	21	166	166	502	113	114	342	0	0	5	0	0	0.01
.	19.01.16-00.57.11-1-353966	126	22	22	5	0	3	576	19	19	0	0	NA	NA	NA	48	35	173	166	509	116	113	347	11	41	22	0.064	0.247	0.043
.	19.01.16-00.57.14-1-353967	95	11	11	1	0	1	578	10	10	0	0	NA	NA	NA	32	31	169	166	509	116	113	349	0	5	26	0	0.03	0.051
.	19.01.16-00.57.17-1-353968	120	6	6	1	0	1	584	5	5	0	0	NA	NA	NA	24	36	167	169	513	115	115	354	4	0	10	0.024	0	0.019
.	19.01.16-00.57.19-1-353969	199	25	25	7	0	5	601	20	20	0	0	NA	NA	NA	62	53	173	180	513	119	126	356	11	27	52	0.064	0.15	0.101
.	19.01.16-00.57.19-1-353970	94	4	4	0	0	0	589	3	3	0	0	NA	NA	NA	34	46	173	168	518	121	116	352	3	5	5	0.017	0.03	0.01
.	19.01.16-00.57.21-1-353971	63	2	2	0	0	0	574	1	1	0	0	NA	NA	NA	14	18	170	163	498	118	111	345	0	0	5	0	0	0.01
.	19.01.16-00.57.26-1-353972	59	2	2	1	0	1	296	1	1	0	0	NA	NA	NA	10	14	167	163	497	66	56	174	0	0	3	0	0	0.006
.	19.01.16-00.57.26-1-353973	118	4	4	2	0	2	570	3	3	0	0	NA	NA	NA	34	23	168	169	499	113	116	341	0	2	4	0	0.012	0.008
.	19.01.16-00.57.33-1-353977	62	2	2	1	0	1	446	1	1	0	0	NA	NA	NA	10	18	168	166	497	91	89	266	0	2	0	0	0.012	0
.	19.01.16-00.57.34-1-353978	34	1	1	0	0	0	0	0	0	0	0	NA	NA	NA	12	13	165	165	496	0	0	0	0	0	1	0	0	0.002
.	19.01.16-00.57.35-1-353980	260	38	38	14	0	12	621	34	34	0	0	NA	NA	NA	80	78	185	178	528	132	124	365	27	17	72	0.146	0.096	0.136
.	19.01.16-00.57.36-1-353982	63	3	3	0	0	0	576	1	1	0	0	NA	NA	NA	26	25	173	170	495	119	119	338	4	10	3	0.023	0.059	0.006
.	19.01.16-00.57.36-1-353983	271	35	35	8	0	6	619	34	34	0	0	NA	NA	NA	71	69	175	176	531	123	123	373	26	39	65	0.149	0.222	0.122
.	19.01.16-00.57.41-1-354006	147	17	17	4	0	3	601	15	15	0	0	NA	NA	NA	49	56	174	176	519	117	122	362	19	11	29	0.109	0.062	0.056
.	19.01.16-00.57.42-1-354009	117	7	7	4	0	3	585	6	6	0	0	NA	NA	NA	44	35	169	171	508	116	120	349	11	0	27	0.065	0	0.053
.	19.01.16-00.57.54-1-354015	147	13	13	2	0	2	577	11	11	0	0	NA	NA	NA	54	32	167	170	508	114	116	347	0	7	17	0	0.041	0.033
.	19.01.16-00.58.01-1-354019	34	1	1	0	0	0	0	0	0	0	0	NA	NA	NA	10	9	164	166	492	0	0	0	0	0	0	0	0	0
.	19.01.16-00.58.01-1-354020	114	12	12	4	0	3	576	9	9	0	0	NA	NA	NA	28	31	172	170	502	119	114	343	5	0	22	0.029	0	0.044
.	19.01.16-00.58.03-1-354021	118	6	6	0	0	0	590	4	4	0	0	NA	NA	NA	34	44	179	167	511	126	115	349	4	0	11	0.022	0	0.022
.	19.01.16-00.58.03-1-354022	92	4	4	1	0	1	576	3	3	0	0	NA	NA	NA	36	33	168	171	507	112	118	346	2	0	6	0.012	0	0.012
.	19.01.16-00.58.07-1-354023	218	14	14	3	0	2	602	13	13	0	0	NA	NA	NA	52	58	175	175	521	119	120	363	21	6	18	0.12	0.034	0.035
.	19.01.16-00.58.24-1-354030	65	2	2	1	0	1	493	1	1	0	0	NA	NA	NA	18	21	170	165	499	101	96	296	2	0	0	0.012	0	0
.	19.01.16-00.58.24-1-354031	63	2	2	1	0	0	574	1	1	0	0	NA	NA	NA	22	21	172	166	496	120	114	340	5	5	0	0.029	0.03	0
.	19.01.16-00.58.25-1-354032	59	2	2	0	0	0	247	1	1	0	0	NA	NA	NA	18	19	164	170	498	46	55	146	0	0	5	0	0	0.01
.	19.01.16-00.58.29-1-354037	127	19	19	4	0	3	600	16	16	0	0	NA	NA	NA	40	53	178	176	512	124	120	356	38	6	17	0.213	0.034	0.033
.	19.01.16-00.58.32-1-354039	62	2	2	1	0	1	147	1	1	0	0	NA	NA	NA	13	20	169	169	495	31	40	76	0	3	3	0	0.018	0.006
.	19.01.16-00.58.36-1-354044	91	3	3	0	0	0	575	2	2	0	0	NA	NA	NA	28	30	169	170	504	116	114	345	0	0	7	0	0	0.014
.	19.01.16-00.58.37-1-354046	230	20	20	6	0	4	623	17	17	0	0	NA	NA	NA	65	73	180	180	526	126	128	369	15	25	37	0.083	0.139	0.07
.	19.01.16-00.58.40-1-354068	93	5	5	1	0	0	586	4	4	0	0	NA	NA	NA	36	43	177	174	505	124	117	345	19	0	3	0.107	0	0.006
.	19.01.16-00.58.41-1-354070	89	9	9	2	0	2	579	8	8	0	0	NA	NA	NA	34	34	176	166	505	121	114	344	4	10	5	0.023	0.06	0.01
.	19.01.16-00.58.41-1-354071	95	4	4	1	0	1	575	3	3	0	0	NA	NA	NA	29	26	167	172	500	113	119	343	12	0	3	0.072	0	0.006
.	19.01.16-00.58.42-1-354073	151	8	8	3	0	3	600	7	7	0	0	NA	NA	NA	43	47	173	172	515	121	120	359	6	17	12	0.035	0.099	0.023
.	19.01.16-00.58.43-1-354075	34	1	1	0	0	0	0	0	0	0	0	NA	NA	NA	7	7	166	165	489	0	0	0	0	0	1	0	0	0.002
.	19.01.16-00.58.46-1-354076	147	15	15	4	0	3	585	14	14	0	0	NA	NA	NA	58	46	170	170	519	115	117	353	32	1	13	0.188	0.006	0.025
.	19.01.16-00.58.50-1-354081	169	11	11	3	0	3	605	10	10	0	0	NA	NA	NA	54	61	175	174	525	120	120	365	10	6	22	0.057	0.034	0.042
.	19.01.16-00.58.58-1-354082	120	10	10	0	0	0	575	6	6	0	0	NA	NA	NA	36	28	170	167	504	116	117	342	0	3	21	0	0.018	0.042
.	19.01.16-00.58.59-1-354083	61	3	3	1	0	1	560	2	2	0	0	NA	NA	NA	32	20	164	170	499	112	111	337	0	0	8	0	0	0.016
.	19.01.16-00.59.03-1-354084	131	10	10	1	0	1	592	9	9	0	0	NA	NA	NA	37	44	174	173	510	118	122	352	11	10	5	0.063	0.058	0.01
.	19.01.16-00.59.03-1-354085	117	10	10	1	0	1	568	9	9	0	0	NA	NA	NA	46	22	166	167	502	109	114	345	3	11	4	0.018	0.066	0.008
.	19.01.16-00.59.07-1-354086	31	1	1	0	0	0	0	0	0	0	0	NA	NA	NA	5	6	165	163	491	0	0	0	0	0	0	0	0	0
.	19.01.16-00.59.08-1-354087	37	1	1	1	0	1	0	0	0	0	0	NA	NA	NA	8	9	166	164	492	0	0	0	0	0	0	0	0	0
.	19.01.16-00.59.10-1-354088	88	3	3	2	0	1	570	1	1	0	0	NA	NA	NA	35	27	168	173	499	113	117	340	0	2	4	0	0.012	0.008
.	19.01.16-00.59.10-1-354089	89	8	8	1	0	1	568	7	7	0	0	NA	NA	NA	34	22	168	168	499	115	114	339	1	2	14	0.006	0.012	0.028
.	19.01.16-00.59.14-1-354090	210	62	62	14	0	12	609	58	58	0	0	NA	NA	NA	50	63	174	172	530	121	119	369	43	70	63	0.247	0.407	0.119
.	19.01.16-00.59.14-1-354091	33	1	1	0	0	0	0	0	0	0	0	NA	NA	NA	5	10	166	163	494	0	0	0	0	0	1	0	0	0.002
.	19.01.16-00.59.17-1-354092	65	2	2	1	0	1	571	1	1	0	0	NA	NA	NA	25	22	166	169	500	111	117	343	3	0	3	0.018	0	0.006
.	19.01.16-00.59.17-1-354093	207	13	13	4	0	2	615	12	12	0	0	NA	NA	NA	69	67	171	175	534	119	121	375	26	5	19	0.152	0.029	0.036
.	19.01.16-00.59.24-1-354095	126	7	7	3	0	3	576	6	6	0	0	NA	NA	NA	57	29	168	168	506	114	115	347	0	3	19	0	0.018	0.038
.	19.01.16-00.59.25-1-354096	94	5	5	2	0	2	578	3	3	0	0	NA	NA	NA	28	30	174	168	501	119	114	345	0	0	12	0	0	0.024
.	19.01.16-00.59.25-1-354097	239	24	24	9	0	7	613	20	20	0	0	NA	NA	NA	74	68	179	172	530	127	115	371	40	21	29	0.223	0.122	0.055
.	19.01.16-00.59.29-1-354098	123	6	6	3	0	2	593	4	4	0	0	NA	NA	NA	37	43	173	171	512	119	120	354	15	11	6	0.087	0.064	0.012
.	19.01.16-00.59.29-1-354099	67	2	2	0	0	0	564	1	1	0	0	NA	NA	NA	22	16	165	164	500	112	112	340	0	0	5	0	0	0.01
.	19.01.16-00.59.30-1-354100	36	1	1	0	0	0	0	0	0	0	0	NA	NA	NA	13	9	167	164	491	0	0	0	0	0	2	0	0	0.004
.	19.01.16-00.59.33-1-354103	117	8	8	3	0	3	583	6	6	0	0	NA	NA	NA	39	35	172	169	507	116	118	349	12	1	16	0.07	0.006	0.032
.	19.01.16-00.59.41-1-354131	234	42	42	12	0	6	606	38	38	0	0	NA	NA	NA	74	61	179	178	517	125	126	355	53	33	52	0.296	0.185	0.101
.	19.01.16-00.59.41-1-354132	147	8	8	2	0	2	594	6	6	0	0	NA	NA	NA	49	47	173	172	515	121	117	356	7	12	5	0.04	0.07	0.01
.	19.01.16-00.59.42-1-354134	120	7	7	2	0	1	587	6	6	0	0	NA	NA	NA	36	37	170	170	510	116	118	353	14	9	9	0.082	0.053	0.018
.	19.01.16-00.59.48-1-354137	148	18	18	6	0	5	589	15	15	0	0	NA	NA	NA	67	52	175	170	520	118	115	356	31	11	20	0.177	0.065	0.038
.	19.01.16-00.59.49-1-354139	94	5	5	1	0	1	576	4	4	0	0	NA	NA	NA	49	35	171	170	507	116	117	343	0	6	6	0	0.035	0.012
.	19.01.16-00.59.55-1-354142	116	9	9	2	0	2	593	8	8	0	0	NA	NA	NA	38	41	173	173	508	120	121	352	2	8	30	0.012	0.046	0.059
.	19.01.16-01.00.00-1-354143	114	6	6	2	0	2	593	4	4	0	0	NA	NA	NA	38	47	172	175	513	117	122	354	0	2	16	0	0.011	0.031
.	19.01.16-01.00.00-1-354144	204	10	10	3	0	3	611	9	9	0	0	NA	NA	NA	48	59	178	172	522	124	122	365	8	15	8	0.045	0.087	0.015
.	19.01.16-01.00.05-1-354152	65	3	3	1	0	1	576	2	2	0	0	NA	NA	NA	21	21	164	167	503	114	115	347	2	0	5	0.012	0	0.01
.	19.01.16-01.00.06-1-354153	115	11	11	2	0	1	589	9	9	0	0	NA	NA	NA	29	39	172	172	508	119	119	351	5	3	20	0.029	0.017	0.039
.	19.01.16-01.00.18-1-354158	61	3	3	0	0	0	565	2	2	0	0	NA	NA	NA	25	20	167	169	497	112	113	340	1	9	0	0.006	0.053	0
.	19.01.16-01.00.19-1-354159	127	6	6	2	0	1	585	5	5	0	0	NA	NA	NA	41	38	171	174	506	118	120	347	7	8	8	0.041	0.046	0.016
.	19.01.16-01.00.22-1-354160	148	11	11	1	0	1	593	8	8	0	0	NA	NA	NA	34	40	167	171	515	115	119	359	4	10	20	0.024	0.058	0.039
.	19.01.16-01.00.23-1-354161	176	15	15	4	0	3	598	13	13	0	0	NA	NA	NA	63	57	170	180	520	117	123	358	7	30	15	0.041	0.167	0.029
.	19.01.16-01.00.27-1-354162	176	12	12	1	0	1	598	10	10	0	0	NA	NA	NA	50	57	179	174	517	123	118	357	10	8	9	0.056	0.046	0.017
.	19.01.16-01.00.33-1-354165	88	6	6	4	0	2	580	5	5	0	0	NA	NA	NA	31	34	169	171	507	116	114	350	7	6	10	0.041	0.035	0.02
.	19.01.16-01.00.33-1-354166	29	1	1	1	0	1	0	0	0	0	0	NA	NA	NA	7	1	163	163	488	0	0	0	0	0	1	0	0	0.002
.	19.01.16-01.00.35-1-354169	203	8	8	3	0	2	613	7	7	0	0	NA	NA	NA	54	61	179	182	513	125	130	358	20	0	12	0.112	0	0.023
.	19.01.16-01.00.38-1-354178	119	6	6	3	0	3	574	5	5	0	0	NA	NA	NA	51	30	167	172	504	116	116	342	0	0	20	0	0	0.04
.	19.01.16-01.00.40-1-354195	95	8	8	1	0	1	583	7	7	0	0	NA	NA	NA	34	36	171	175	503	118	122	343	2	14	7	0.012	0.08	0.014
.	19.01.16-01.00.46-1-354199	294	29	29	5	0	4	625	24	24	0	0	NA	NA	NA	91	84	178	178	541	123	122	380	26	21	52	0.146	0.118	0.096
.	19.01.16-01.00.48-1-354201	154	12	12	3	0	3	587	11	11	0	0	NA	NA	NA	41	36	174	166	509	122	111	354	2	12	18	0.011	0.072	0.035
.	19.01.16-01.00.52-1-354206	140	11	11	5	0	2	597	10	10	0	0	NA	NA	NA	38	48	172	174	515	121	119	357	11	3	22	0.064	0.017	0.043
.	19.01.16-01.00.54-1-354207	54	2	2	0	0	0	147	1	1	0	0	NA	NA	NA	11	17	166	165	499	30	26	91	2	2	0	0.012	0.012	0
.	19.01.16-01.00.55-1-354208	117	4	4	1	0	1	579	3	3	0	0	NA	NA	NA	46	43	172	171	513	116	115	348	0	1	9	0	0.006	0.018
.	19.01.16-01.00.58-1-354209	329	36	36	14	0	8	623	34	34	0	0	NA	NA	NA	90	75	178	173	537	124	120	379	16	37	67	0.09	0.214	0.125
.	19.01.16-01.01.00-1-354210	91	5	5	0	0	0	565	4	4	0	0	NA	NA	NA	30	20	164	167	502	113	113	339	5	0	4	0.03	0	0.008
.	19.01.16-01.01.03-1-354245	57	2	2	0	0	0	573	1	1	0	0	NA	NA	NA	23	27	168	169	503	114	112	347	4	0	1	0.024	0	0.002
.	19.01.16-01.01.04-1-354246	31	1	1	0	0	0	0	0	0	0	0	NA	NA	NA	4	9	164	167	491	0	0	0	0	0	0	0	0	0
.	19.01.16-01.01.06-1-354267	123	11	11	4	0	3	596	10	10	0	0	NA	NA	NA	45	45	172	174	512	121	121	354	10	20	19	0.058	0.115	0.037
.	19.01.16-01.01.12-1-354288	210	17	17	4	0	2	611	15	15	0	0	NA	NA	NA	60	66	170	177	532	120	123	368	15	11	28	0.088	0.062	0.053
.	19.01.16-01.01.14-1-354289	120	7	7	3	0	2	586	6	6	0	0	NA	NA	NA	30	39	173	170	509	116	116	354	5	8	4	0.029	0.047	0.008
.	19.01.16-01.01.16-1-354290	59	3	3	0	0	0	570	2	2	0	0	NA	NA	NA	30	22	170	166	499	118	112	340	0	4	6	0	0.024	0.012
.	19.01.16-01.01.17-1-354291	33	1	1	0	0	0	0	0	0	0	0	NA	NA	NA	8	3	164	163	489	0	0	0	0	1	0	0	0.006	0
.	19.01.16-01.01.19-1-354292	91	6	6	0	0	0	579	4	4	0	0	NA	NA	NA	33	31	168	165	511	114	114	351	4	0	15	0.024	0	0.029
.	19.01.16-01.01.22-1-354293	95	4	4	1	0	1	567	3	3	0	0	NA	NA	NA	36	27	165	171	504	109	116	342	0	4	5	0	0.023	0.01
.	19.01.16-01.01.30-1-354294	117	4	4	1	0	0	597	2	2	0	0	NA	NA	NA	37	48	173	166	522	121	114	362	4	4	4	0.023	0.024	0.008
.	19.01.16-01.01.31-1-354295	88	4	4	1	0	1	576	3	3	0	0	NA	NA	NA	31	31	169	171	504	116	116	344	4	3	2	0.024	0.018	0.004
.	19.01.16-01.01.32-1-354297	291	31	31	10	0	5	615	27	27	0	0	NA	NA	NA	85	70	180	175	528	125	121	369	29	36	51	0.161	0.206	0.097
.	19.01.16-01.01.36-1-354302	68	4	4	1	0	1	574	3	3	0	0	NA	NA	NA	31	29	169	167	506	116	115	343	6	0	10	0.036	0	0.02
.	19.01.16-01.01.36-1-354303	96	3	3	2	0	2	591	2	2	0	0	NA	NA	NA	19	40	170	171	512	117	119	355	1	0	4	0.006	0	0.008
.	19.01.16-01.01.36-1-354304	32	1	1	0	0	0	0	0	0	0	0	NA	NA	NA	14	12	165	166	494	0	0	0	0	0	0	0	0	0
.	19.01.16-01.01.38-1-354310	60	3	3	1	0	1	578	2	2	0	0	NA	NA	NA	30	30	171	166	506	118	114	346	1	5	2	0.006	0.03	0.004
.	19.01.16-01.01.46-1-354331	185	18	18	8	0	4	600	17	17	0	0	NA	NA	NA	56	57	178	175	517	124	119	357	20	24	38	0.112	0.137	0.074
.	19.01.16-01.01.48-1-354333	91	6	6	4	0	4	579	5	5	0	0	NA	NA	NA	29	37	173	173	504	117	117	345	0	2	13	0	0.012	0.026
.	19.01.16-01.01.48-1-354334	100	7	7	3	0	2	578	6	6	0	0	NA	NA	NA	25	26	169	170	500	118	117	343	7	3	11	0.041	0.018	0.022
.	19.01.16-01.01.51-1-354338	61	3	3	3	0	3	575	2	2	0	0	NA	NA	NA	28	25	166	168	504	116	116	343	7	0	5	0.042	0	0.01
.	19.01.16-01.01.51-1-354339	57	2	2	0	0	0	49	1	1	0	0	NA	NA	NA	14	25	169	167	502	7	17	25	1	5	0	0.006	0.03	0
.	19.01.16-01.01.53-1-354341	35	1	1	0	0	0	0	0	0	0	0	NA	NA	NA	19	8	163	163	495	0	0	0	2	0	0	0.012	0	0
.	19.01.16-01.01.55-1-354342	33	1	1	0	0	0	0	0	0	0	0	NA	NA	NA	11	6	164	165	490	0	0	0	1	0	0	0.006	0	0
.	19.01.16-01.01.56-1-354343	152	12	12	4	0	4	584	10	10	0	0	NA	NA	NA	50	40	172	166	515	117	112	355	5	8	13	0.029	0.048	0.025
.	19.01.16-01.01.57-1-354344	135	12	12	0	0	0	590	10	10	0	0	NA	NA	NA	41	41	171	167	516	119	109	362	17	13	23	0.099	0.078	0.045
.	19.01.16-01.01.57-1-354345	116	6	6	2	0	0	571	4	4	0	0	NA	NA	NA	33	22	168	167	500	115	115	341	10	10	3	0.06	0.06	0.006
.	19.01.16-01.02.05-1-354350	145	23	23	6	0	4	584	20	20	0	0	NA	NA	NA	51	32	171	166	508	118	112	354	31	8	26	0.181	0.048	0.051
.	19.01.16-01.02.06-1-354351	151	5	5	2	0	1	582	4	4	0	0	NA	NA	NA	45	43	174	174	508	121	119	342	0	0	9	0	0	0.018
.	19.01.16-01.02.06-1-354352	204	14	14	2	0	1	602	13	13	0	0	NA	NA	NA	39	49	172	174	516	119	124	359	10	10	31	0.058	0.057	0.06
.	19.01.16-01.02.17-1-354353	96	13	13	4	0	4	583	12	12	0	0	NA	NA	NA	27	32	165	172	508	112	120	351	16	15	17	0.097	0.087	0.033
.	19.01.16-01.02.21-1-354358	35	1	1	1	0	1	0	0	0	0	0	NA	NA	NA	12	6	164	164	491	0	0	0	0	0	0	0	0	0
.	19.01.16-01.02.22-1-354359	65	4	4	2	0	2	576	3	3	0	0	NA	NA	NA	28	31	174	170	500	117	117	342	1	0	13	0.006	0	0.026
.	19.01.16-01.02.23-1-354360	115	5	5	4	0	0	589	4	4	0	0	NA	NA	NA	42	41	169	172	513	116	119	354	5	11	10	0.03	0.064	0.019
.	19.01.16-01.02.24-1-354361	68	3	3	0	0	0	574	2	2	0	0	NA	NA	NA	25	25	166	172	500	114	119	341	2	0	2	0.012	0	0.004
.	19.01.16-01.02.24-1-354362	224	12	12	4	0	3	618	9	9	0	0	NA	NA	NA	66	70	170	183	530	118	128	372	19	22	9	0.112	0.12	0.017
.	19.01.16-01.02.25-1-354363	87	5	5	0	0	0	576	4	4	0	0	NA	NA	NA	27	27	166	169	505	113	117	346	0	10	6	0	0.059	0.012
.	19.01.16-01.02.37-1-354374	68	3	3	1	0	1	497	2	2	0	0	NA	NA	NA	22	27	165	171	504	96	100	301	2	0	7	0.012	0	0.014
.	19.01.16-01.02.38-1-354380	63	4	4	1	0	1	579	2	2	0	0	NA	NA	NA	24	34	167	168	512	113	115	351	0	1	10	0	0.006	0.02
.	19.01.16-01.02.39-1-354396	124	9	9	4	0	4	599	7	7	0	0	NA	NA	NA	39	53	171	171	524	118	118	363	0	17	6	0	0.099	0.011
.	19.01.16-01.02.41-1-354399	126	13	13	3	0	3	583	10	10	0	0	NA	NA	NA	41	38	172	168	511	120	111	352	2	15	23	0.012	0.089	0.045
.	19.01.16-01.02.42-1-354400	60	2	2	0	0	0	50	1	1	0	0	NA	NA	NA	15	13	166	165	495	13	8	29	0	2	2	0	0.012	0.004
.	19.01.16-01.02.42-1-354401	126	16	16	4	0	4	591	14	14	0	0	NA	NA	NA	43	49	169	170	523	113	118	360	13	6	39	0.077	0.035	0.075
.	19.01.16-01.02.44-1-354404	103	5	5	1	0	1	583	3	3	0	0	NA	NA	NA	27	33	169	167	510	117	112	354	8	6	4	0.047	0.036	0.008
.	19.01.16-01.02.47-1-354405	91	6	6	0	0	0	582	5	5	0	0	NA	NA	NA	22	34	173	169	505	122	114	346	4	5	3	0.023	0.03	0.006
.	19.01.16-01.02.51-1-354410	58	2	2	0	0	0	0	1	1	0	0	NA	NA	NA	11	18	172	166	493	0	0	0	0	0	3	0	0	0.006
.	19.01.16-01.02.52-1-354411	144	12	12	3	0	3	593	10	10	0	0	NA	NA	NA	53	48	176	170	515	120	118	355	7	3	30	0.04	0.018	0.058
.	19.01.16-01.02.54-1-354412	31	1	1	0	0	0	0	0	0	0	0	NA	NA	NA	8	7	163	165	492	0	0	0	0	0	0	0	0	0
.	19.01.16-01.02.56-1-354413	85	6	6	1	0	0	572	5	5	0	0	NA	NA	NA	29	24	165	174	498	114	118	340	15	7	9	0.091	0.04	0.018
.	19.01.16-01.02.56-1-354414	144	19	19	4	0	3	592	16	16	0	0	NA	NA	NA	56	52	171	176	518	118	121	353	14	8	39	0.082	0.045	0.075
.	19.01.16-01.03.02-1-354415	89	3	3	0	0	0	571	2	2	0	0	NA	NA	NA	29	21	169	168	497	114	119	338	0	2	1	0	0.012	0.002
.	19.01.16-01.03.02-1-354416	154	11	11	2	0	2	593	9	9	0	0	NA	NA	NA	36	43	176	170	510	121	118	354	23	0	4	0.131	0	0.008
.	19.01.16-01.03.06-1-354417	148	10	10	3	0	3	590	9	9	0	0	NA	NA	NA	52	43	169	174	513	116	121	353	1	20	17	0.006	0.115	0.033
.	19.01.16-01.03.08-1-354418	182	33	33	9	0	6	595	27	27	0	0	NA	NA	NA	58	53	173	176	517	116	119	360	49	15	50	0.283	0.085	0.097
.	19.01.16-01.03.12-1-354420	118	8	8	1	0	1	598	7	7	0	0	NA	NA	NA	39	50	169	173	521	116	120	362	14	8	5	0.083	0.046	0.01
.	19.01.16-01.03.15-1-354421	92	3	3	2	0	2	583	2	2	0	0	NA	NA	NA	31	31	171	164	509	118	111	354	0	4	5	0	0.024	0.01
.	19.01.16-01.03.16-1-354422	177	16	16	6	0	4	597	15	15	0	0	NA	NA	NA	61	50	169	170	524	117	117	363	7	30	23	0.041	0.176	0.044
.	19.01.16-01.03.17-1-354423	119	6	6	0	0	0	587	5	5	0	0	NA	NA	NA	36	41	167	177	510	114	121	352	20	0	0	0.12	0	0
.	19.01.16-01.03.23-1-354425	156	9	9	3	0	3	584	8	8	0	0	NA	NA	NA	57	37	170	169	511	119	115	350	11	4	13	0.065	0.024	0.025
.	19.01.16-01.03.29-1-354426	110	7	7	2	0	2	577	6	6	0	0	NA	NA	NA	29	28	166	170	505	110	119	348	12	1	5	0.072	0.006	0.01
.	19.01.16-01.03.29-1-354427	91	9	9	5	0	4	571	6	6	0	0	NA	NA	NA	42	32	168	172	505	112	117	342	6	2	20	0.036	0.012	0.04
.	19.01.16-01.03.32-1-354429	65	2	2	2	0	2	575	1	1	0	0	NA	NA	NA	23	22	166	168	501	114	118	343	0	0	4	0	0	0.008
.	19.01.16-01.03.37-1-354435	58	2	2	0	0	0	346	1	1	0	0	NA	NA	NA	11	27	168	170	502	73	66	207	0	0	2	0	0	0.004
.	19.01.16-01.03.38-1-354436	35	1	1	0	0	0	0	0	0	0	0	NA	NA	NA	9	9	167	166	489	0	0	0	1	0	0	0.006	0	0
.	19.01.16-01.03.40-1-354458	179	13	13	6	0	6	587	11	11	0	0	NA	NA	NA	62	50	175	174	514	118	118	351	19	6	23	0.109	0.034	0.045
.	19.01.16-01.03.45-1-354462	61	2	2	0	0	0	348	1	1	0	0	NA	NA	NA	25	18	168	165	498	66	70	212	0	0	3	0	0	0.006
.	19.01.16-01.03.45-1-354463	144	9	9	5	0	4	598	7	7	0	0	NA	NA	NA	40	50	175	170	518	121	119	358	0	10	27	0	0.059	0.052
.	19.01.16-01.03.45-1-354464	34	1	1	1	0	1	0	0	0	0	0	NA	NA	NA	8	4	164	165	488	0	0	0	0	0	1	0	0	0.002
.	19.01.16-01.03.47-1-354465	91	8	8	3	0	3	584	6	6	0	0	NA	NA	NA	29	40	168	173	512	110	118	356	8	0	12	0.048	0	0.023
.	19.01.16-01.03.48-1-354467	88	4	4	2	0	2	584	3	3	0	0	NA	NA	NA	27	29	173	167	502	119	115	350	5	0	4	0.029	0	0.008
.	19.01.16-01.03.49-1-354468	68	3	3	1	0	1	580	2	2	0	0	NA	NA	NA	22	32	168	170	507	117	114	349	0	1	2	0	0.006	0.004
.	19.01.16-01.03.56-1-354472	92	5	5	2	0	2	575	4	4	0	0	NA	NA	NA	22	28	170	168	503	116	115	344	0	3	10	0	0.018	0.02
.	19.01.16-01.03.57-1-354473	116	8	8	5	0	5	591	7	7	0	0	NA	NA	NA	29	40	173	170	510	122	115	354	7	3	16	0.04	0.018	0.031
.	19.01.16-01.03.57-1-354474	145	12	12	2	0	1	598	11	11	0	0	NA	NA	NA	47	48	173	172	516	122	117	359	20	3	31	0.116	0.017	0.06
.	19.01.16-01.04.10-1-354478	59	2	2	0	0	0	568	1	1	0	0	NA	NA	NA	22	15	168	165	495	115	112	341	0	0	4	0	0	0.008
.	19.01.16-01.04.11-1-354479	155	5	5	3	0	1	609	4	4	0	0	NA	NA	NA	43	57	172	178	520	119	125	365	3	0	17	0.017	0	0.033
.	19.01.16-01.04.11-1-354480	36	1	1	0	0	0	0	0	0	0	0	NA	NA	NA	8	9	167	165	490	0	0	0	0	0	3	0	0	0.006
.	19.01.16-01.04.14-1-354481	91	7	7	4	0	4	578	5	5	0	0	NA	NA	NA	30	30	168	174	501	115	118	345	4	8	17	0.024	0.046	0.034
.	19.01.16-01.04.15-1-354482	97	10	10	2	0	2	583	9	9	0	0	NA	NA	NA	19	27	169	169	502	117	117	349	8	6	13	0.047	0.036	0.026
.	19.01.16-01.04.15-1-354483	61	2	2	0	0	0	98	1	1	0	0	NA	NA	NA	19	22	172	168	495	21	19	58	1	0	2	0.006	0	0.004
.	19.01.16-01.04.16-1-354484	204	20	20	10	0	6	613	17	17	0	0	NA	NA	NA	60	70	175	179	529	120	123	370	20	29	20	0.114	0.162	0.038
.	19.01.16-01.04.20-1-354485	92	9	9	5	0	4	581	8	8	0	0	NA	NA	NA	35	42	172	169	514	115	113	353	9	2	11	0.052	0.012	0.021
.	19.01.16-01.04.22-1-354490	63	3	3	0	0	0	575	2	2	0	0	NA	NA	NA	28	28	166	169	506	114	114	347	1	0	5	0.006	0	0.01
.	19.01.16-01.04.22-1-354491	124	16	16	4	0	2	577	12	12	0	0	NA	NA	NA	29	29	173	168	501	115	116	346	21	1	7	0.121	0.006	0.014
.	19.01.16-01.04.25-1-354493	89	3	3	2	0	2	574	2	2	0	0	NA	NA	NA	26	22	167	166	502	116	113	345	3	0	5	0.018	0	0.01
.	19.01.16-01.04.31-1-354495	145	19	19	7	0	6	590	17	17	0	0	NA	NA	NA	48	46	167	173	519	115	118	357	23	17	18	0.138	0.098	0.035
.	19.01.16-01.04.35-1-354500	120	6	6	1	0	1	586	5	5	0	0	NA	NA	NA	30	31	169	173	502	116	120	350	1	9	10	0.006	0.052	0.02
.	19.01.16-01.04.38-1-354507	154	10	10	2	0	2	601	8	8	0	0	NA	NA	NA	47	55	167	177	524	113	125	363	22	0	27	0.132	0	0.052
.	19.01.16-01.04.40-1-354525	119	19	19	7	0	7	577	17	17	0	0	NA	NA	NA	50	32	170	167	508	112	116	349	15	8	29	0.088	0.048	0.057
.	19.01.16-01.04.42-1-354528	62	2	2	2	0	2	100	0	0	0	0	NA	NA	NA	18	18	165	167	499	19	20	61	0	2	1	0	0.012	0.002
.	19.01.16-01.04.42-1-354529	33	1	1	0	0	0	0	0	0	0	0	NA	NA	NA	8	13	165	164	497	0	0	0	0	3	0	0	0.018	0
.	19.01.16-01.04.44-1-354531	65	8	8	2	0	1	568	7	7	0	0	NA	NA	NA	17	18	165	168	498	112	114	342	0	0	16	0	0	0.032
.	19.01.16-01.04.49-1-354534	62	2	2	0	0	0	149	1	1	0	0	NA	NA	NA	18	21	168	166	500	30	31	88	0	0	2	0	0	0.004
.	19.01.16-01.04.49-1-354535	116	7	7	1	0	1	583	4	4	0	0	NA	NA	NA	29	32	170	170	505	115	119	349	5	0	12	0.029	0	0.024
.	19.01.16-01.04.53-1-354538	91	7	7	2	0	2	578	5	5	0	0	NA	NA	NA	30	31	167	172	505	115	114	349	0	12	10	0	0.07	0.02
.	19.01.16-01.04.56-1-354539	58	2	2	0	0	0	564	1	1	0	0	NA	NA	NA	17	13	166	165	495	111	114	339	3	0	0	0.018	0	0
.	19.01.16-01.04.57-1-354540	97	3	3	1	0	1	570	1	1	0	0	NA	NA	NA	25	25	168	169	501	113	116	341	2	1	4	0.012	0.006	0.008
.	19.01.16-01.05.02-1-354541	38	1	1	0	0	0	0	0	0	0	0	NA	NA	NA	9	13	168	164	494	0	0	0	0	0	0	0	0	0
.	19.01.16-01.05.02-1-354542	90	7	7	5	0	2	588	5	5	0	0	NA	NA	NA	29	40	168	179	506	115	123	350	5	3	15	0.03	0.017	0.03
.	19.01.16-01.05.04-1-354543	173	17	17	4	0	4	602	15	15	0	0	NA	NA	NA	48	53	172	179	515	120	123	359	18	3	27	0.105	0.017	0.052
.	19.01.16-01.05.06-1-354544	112	9	9	2	0	1	583	8	8	0	0	NA	NA	NA	29	32	169	169	507	117	119	347	8	24	12	0.047	0.142	0.024
.	19.01.16-01.05.08-1-354545	31	1	1	0	0	0	0	0	0	0	0	NA	NA	NA	7	15	166	165	497	0	0	0	0	0	0	0	0	0
.	19.01.16-01.05.09-1-354546	210	18	18	7	0	4	614	17	17	0	0	NA	NA	NA	51	63	173	179	524	119	129	366	23	4	36	0.133	0.022	0.069
.	19.01.16-01.05.10-1-354547	62	3	3	0	0	0	347	1	1	0	0	NA	NA	NA	16	17	164	168	498	68	75	204	0	0	3	0	0	0.006
.	19.01.16-01.05.10-1-354548	177	17	17	4	0	4	598	14	14	0	0	NA	NA	NA	60	61	181	174	519	123	119	356	12	19	19	0.066	0.109	0.037
.	19.01.16-01.05.10-1-354549	59	2	2	1	0	1	589	1	1	0	0	NA	NA	NA	17	36	169	173	507	118	118	353	0	0	2	0	0	0.004
.	19.01.16-01.05.12-1-354550	114	13	13	1	0	1	575	11	11	0	0	NA	NA	NA	38	32	168	167	510	112	115	348	15	6	9	0.089	0.036	0.018
.	19.01.16-01.05.21-1-354551	37	1	1	0	0	0	0	0	0	0	0	NA	NA	NA	5	10	165	166	492	0	0	0	0	0	0	0	0	0
.	19.01.16-01.05.23-1-354552	145	28	28	6	0	4	596	27	27	0	0	NA	NA	NA	52	52	176	173	516	120	120	356	35	13	20	0.199	0.075	0.039
.	19.01.16-01.05.24-1-354553	81	5	5	1	0	1	573	4	4	0	0	NA	NA	NA	25	25	168	167	503	115	113	345	1	2	8	0.006	0.012	0.016
.	19.01.16-01.05.24-1-354554	128	11	11	0	0	0	584	9	9	0	0	NA	NA	NA	35	39	169	171	512	113	119	352	0	5	26	0	0.029	0.051
.	19.01.16-01.05.29-1-354555	38	1	1	0	0	0	0	0	0	0	0	NA	NA	NA	7	14	168	165	494	0	0	0	7	0	0	0.042	0	0
.	19.01.16-01.05.32-1-354557	32	1	1	0	0	0	0	0	0	0	0	NA	NA	NA	5	11	164	165	495	0	0	0	0	0	0	0	0	0
.	19.01.16-01.05.34-1-354560	33	1	1	0	0	0	0	0	0	0	0	NA	NA	NA	6	8	164	166	491	0	0	0	0	0	0	0	0	0
.	19.01.16-01.05.35-1-354562	207	19	19	3	0	2	613	16	16	0	0	NA	NA	NA	72	65	177	181	520	125	128	360	17	17	29	0.096	0.094	0.056
.	19.01.16-01.05.36-1-354565	34	1	1	1	0	1	0	0	0	0	0	NA	NA	NA	11	2	163	163	489	0	0	0	0	0	3	0	0	0.006
.	19.01.16-01.05.37-1-354566	86	5	5	1	0	1	573	4	4	0	0	NA	NA	NA	21	25	167	167	504	115	114	344	6	0	6	0.036	0	0.012
.	19.01.16-01.05.37-1-354567	119	5	5	1	0	1	586	4	4	0	0	NA	NA	NA	21	32	174	168	503	123	117	346	2	2	4	0.011	0.012	0.008
.	19.01.16-01.05.38-1-354573	120	10	10	2	0	2	584	8	8	0	0	NA	NA	NA	27	36	166	174	509	116	115	353	5	2	13	0.03	0.011	0.026
.	19.01.16-01.05.39-1-354574	98	10	10	3	0	2	586	9	9	0	0	NA	NA	NA	46	42	172	169	514	119	113	354	2	0	26	0.012	0	0.051
.	19.01.16-01.05.43-1-354595	32	1	1	0	0	0	0	0	0	0	0	NA	NA	NA	10	18	167	168	496	0	0	0	0	0	0	0	0	0
.	19.01.16-01.05.45-1-354596	34	1	1	1	0	1	0	0	0	0	0	NA	NA	NA	7	8	166	164	491	0	0	0	0	0	1	0	0	0.002
.	19.01.16-01.05.53-1-354602	89	6	6	3	0	3	573	5	5	0	0	NA	NA	NA	14	17	167	167	496	115	115	343	5	0	13	0.03	0	0.026
.	19.01.16-01.05.55-1-354603	211	16	16	5	0	3	602	14	14	0	0	NA	NA	NA	50	56	176	169	524	120	119	363	16	6	24	0.091	0.036	0.046
.	19.01.16-01.05.55-1-354604	63	2	2	1	0	1	571	1	1	0	0	NA	NA	NA	21	19	166	168	498	112	116	343	0	0	6	0	0	0.012
.	19.01.16-01.05.57-1-354605	32	1	1	0	0	0	0	0	0	0	0	NA	NA	NA	5	8	165	164	492	0	0	0	0	0	1	0	0	0.002
.	19.01.16-01.06.00-1-354606	34	1	1	0	0	0	0	0	0	0	0	NA	NA	NA	7	5	164	163	491	0	0	0	0	0	0	0	0	0
.	19.01.16-01.06.00-1-354607	120	16	16	6	0	5	584	15	15	0	0	NA	NA	NA	44	37	165	171	514	113	119	352	10	11	29	0.061	0.064	0.056
.	19.01.16-01.06.02-1-354608	117	12	12	3	0	1	595	9	9	0	0	NA	NA	NA	24	46	174	169	516	120	118	357	29	17	8	0.167	0.101	0.016
.	19.01.16-01.06.03-1-354609	62	2	2	1	0	1	296	1	1	0	0	NA	NA	NA	24	19	167	164	501	57	61	178	0	2	2	0	0.012	0.004
.	19.01.16-01.06.10-1-354613	130	9	9	3	0	2	595	8	8	0	0	NA	NA	NA	36	47	172	172	516	118	119	358	12	2	11	0.07	0.012	0.021
.	19.01.16-01.06.12-1-354614	90	3	3	1	0	1	581	2	2	0	0	NA	NA	NA	36	34	174	168	505	122	113	346	4	3	2	0.023	0.018	0.004
.	19.01.16-01.06.12-1-354615	119	13	13	4	0	4	598	11	11	0	0	NA	NA	NA	33	44	176	174	507	124	122	352	3	11	30	0.017	0.063	0.059
.	19.01.16-01.06.14-1-354616	116	7	7	1	0	1	573	6	6	0	0	NA	NA	NA	36	27	170	168	502	113	114	346	13	0	5	0.076	0	0.01
.	19.01.16-01.06.14-1-354617	63	3	3	2	0	2	397	2	2	0	0	NA	NA	NA	13	26	168	172	499	74	78	245	0	2	2	0	0.012	0.004
.	19.01.16-01.06.26-1-354624	31	1	1	1	0	1	0	0	0	0	0	NA	NA	NA	12	7	165	164	491	0	0	0	0	0	0	0	0	0
.	19.01.16-01.06.27-1-354625	85	5	5	2	0	2	570	4	4	0	0	NA	NA	NA	29	22	166	169	500	111	115	344	14	4	6	0.084	0.024	0.012
.	19.01.16-01.06.27-1-354626	32	1	1	0	0	0	0	0	0	0	0	NA	NA	NA	14	9	166	165	491	0	0	0	1	0	0	0.006	0	0
.	19.01.16-01.06.29-1-354631	92	4	4	1	0	1	591	2	2	0	0	NA	NA	NA	20	41	170	170	514	118	117	356	0	7	10	0	0.041	0.019
.	19.01.16-01.06.29-1-354632	65	4	4	1	0	1	198	3	3	0	0	NA	NA	NA	18	22	168	164	503	33	41	124	0	0	6	0	0	0.012
.	19.01.16-01.06.29-1-354633	89	3	3	1	0	1	570	2	2	0	0	NA	NA	NA	24	22	167	166	502	112	111	347	3	0	2	0.018	0	0.004
.	19.01.16-01.06.30-1-354634	34	1	1	0	0	0	0	0	0	0	0	NA	NA	NA	9	15	168	165	495	0	0	0	0	0	0	0	0	0
.	19.01.16-01.06.30-1-354635	38	1	1	0	0	0	0	0	0	0	0	NA	NA	NA	13	8	164	166	491	0	0	0	0	0	2	0	0	0.004
.	19.01.16-01.06.32-1-354636	118	8	8	1	0	1	578	7	7	0	0	NA	NA	NA	37	28	172	165	504	117	112	349	7	4	16	0.041	0.024	0.032
.	19.01.16-01.06.32-1-354639	32	1	1	0	0	0	0	0	0	0	0	NA	NA	NA	7	5	164	164	490	0	0	0	1	0	0	0.006	0	0
.	19.01.16-01.06.34-1-354641	267	33	33	12	0	8	606	27	27	0	0	NA	NA	NA	74	57	176	170	524	125	118	363	24	28	55	0.136	0.165	0.105
.	19.01.16-01.06.35-1-354643	34	1	1	0	0	0	0	0	0	0	0	NA	NA	NA	11	4	163	164	490	0	0	0	0	0	0	0	0	0
.	19.01.16-01.06.37-1-354646	123	10	10	2	0	1	588	7	7	0	0	NA	NA	NA	44	40	172	168	513	119	114	355	1	2	17	0.006	0.012	0.033
.	19.01.16-01.06.39-1-354652	118	10	10	2	0	2	583	8	8	0	0	NA	NA	NA	49	38	172	174	505	118	122	343	10	6	9	0.058	0.034	0.018
.	19.01.16-01.06.40-1-354668	122	8	8	0	0	0	583	7	7	0	0	NA	NA	NA	45	33	168	167	511	116	110	357	2	2	11	0.012	0.012	0.022
.	19.01.16-01.06.43-1-354673	63	2	2	1	0	1	577	1	1	0	0	NA	NA	NA	25	34	172	170	505	117	113	347	0	0	6	0	0	0.012
.	19.01.16-01.06.44-1-354674	87	3	3	0	0	0	580	2	2	0	0	NA	NA	NA	36	34	172	166	509	119	112	349	0	10	8	0	0.06	0.016
.	19.01.16-01.06.46-1-354675	185	11	11	3	0	3	598	10	10	0	0	NA	NA	NA	64	51	170	172	522	120	119	359	8	10	17	0.047	0.058	0.033
.	19.01.16-01.06.54-1-354681	63	3	3	3	0	2	572	2	2	0	0	NA	NA	NA	23	21	166	167	501	114	115	343	0	0	6	0	0	0.012
.	19.01.16-01.06.56-1-354682	149	22	22	7	0	6	587	17	17	0	0	NA	NA	NA	48	47	174	169	517	119	116	352	21	1	35	0.121	0.006	0.068
.	19.01.16-01.07.00-1-354683	88	4	4	1	0	1	574	3	3	0	0	NA	NA	NA	19	23	169	166	501	118	116	340	1	1	3	0.006	0.006	0.006
.	19.01.16-01.07.00-1-354684	63	4	4	1	0	0	573	3	3	0	0	NA	NA	NA	25	29	168	165	509	113	112	348	0	6	6	0	0.036	0.012
.	19.01.16-01.07.02-1-354685	56	2	2	1	0	1	0	1	1	0	0	NA	NA	NA	18	11	164	168	492	0	0	0	1	4	0	0.006	0.024	0
.	19.01.16-01.07.02-1-354686	126	16	16	2	0	2	588	14	14	0	0	NA	NA	NA	57	52	175	173	517	120	118	350	19	6	24	0.109	0.035	0.046
.	19.01.16-01.07.07-1-354688	32	1	1	0	0	0	0	0	0	0	0	NA	NA	NA	7	6	164	164	491	0	0	0	0	0	1	0	0	0.002
.	19.01.16-01.07.08-1-354689	38	1	1	0	0	0	0	0	0	0	0	NA	NA	NA	6	9	163	167	492	0	0	0	0	0	0	0	0	0
.	19.01.16-01.07.08-1-354690	94	11	11	1	0	1	584	8	8	0	0	NA	NA	NA	33	33	172	166	508	120	113	351	5	12	33	0.029	0.072	0.065
.	19.01.16-01.07.09-1-354691	65	2	2	1	0	1	563	1	1	0	0	NA	NA	NA	35	16	168	165	496	115	113	335	0	0	5	0	0	0.01
.	19.01.16-01.07.13-1-354692	265	18	18	6	0	4	620	17	17	0	0	NA	NA	NA	80	73	182	174	530	128	120	372	29	29	16	0.159	0.167	0.03
.	19.01.16-01.07.15-1-354693	94	10	10	3	0	3	576	8	8	0	0	NA	NA	NA	29	30	170	168	505	115	113	348	0	8	20	0	0.048	0.04
.	19.01.16-01.07.15-1-354694	179	12	12	4	0	4	610	11	11	0	0	NA	NA	NA	63	67	175	182	523	120	127	363	5	18	14	0.029	0.099	0.027
.	19.01.16-01.07.21-1-354695	296	25	25	6	0	5	617	23	23	0	0	NA	NA	NA	100	75	179	176	533	125	123	369	17	22	44	0.095	0.125	0.083
.	19.01.16-01.07.23-1-354696	88	5	5	1	0	1	568	4	4	0	0	NA	NA	NA	34	22	167	166	502	112	113	343	5	0	7	0.03	0	0.014
.	19.01.16-01.07.28-1-354697	58	2	2	1	0	0	572	1	1	0	0	NA	NA	NA	20	20	167	169	497	115	117	340	0	5	1	0	0.03	0.002
.	19.01.16-01.07.33-1-354700	182	18	18	4	0	4	591	15	15	0	0	NA	NA	NA	57	52	171	179	515	118	124	349	8	26	33	0.047	0.145	0.064
.	19.01.16-01.07.35-1-354703	31	1	1	1	0	1	0	0	0	0	0	NA	NA	NA	7	10	166	164	493	0	0	0	0	0	0	0	0	0
.	19.01.16-01.07.37-1-354706	236	14	14	1	0	1	603	12	12	0	0	NA	NA	NA	87	57	175	173	522	124	122	357	6	11	20	0.034	0.064	0.038
.	19.01.16-01.07.37-1-354711	94	5	5	2	0	2	575	4	4	0	0	NA	NA	NA	26	26	167	168	504	114	115	346	5	0	9	0.03	0	0.018
.	19.01.16-01.07.48-1-354733	31	1	1	0	0	0	0	0	0	0	0	NA	NA	NA	8	11	166	166	492	0	0	0	0	0	0	0	0	0
.	19.01.16-01.07.49-1-354735	91	3	3	1	0	1	581	2	2	0	0	NA	NA	NA	28	26	167	170	502	115	120	346	0	7	7	0	0.041	0.014
.	19.01.16-01.07.51-1-354737	204	28	28	6	0	5	608	27	27	0	0	NA	NA	NA	60	62	169	174	532	119	117	372	16	26	38	0.095	0.149	0.071
.	19.01.16-01.07.52-1-354739	93	6	6	2	0	2	583	5	5	0	0	NA	NA	NA	25	31	167	171	506	115	118	350	0	12	1	0	0.07	0.002
.	19.01.16-01.07.52-1-354740	59	2	2	1	0	1	576	1	1	0	0	NA	NA	NA	18	21	166	169	499	113	118	345	0	0	6	0	0	0.012
.	19.01.16-01.08.04-1-354741	30	1	1	0	0	0	0	0	0	0	0	NA	NA	NA	7	4	163	163	491	0	0	0	0	0	2	0	0	0.004
.	19.01.16-01.08.06-1-354742	37	1	1	1	0	1	0	0	0	0	0	NA	NA	NA	12	14	165	166	496	0	0	0	0	0	1	0	0	0.002
.	19.01.16-01.08.06-1-354743	61	2	2	0	0	0	150	1	1	0	0	NA	NA	NA	17	20	166	166	501	28	35	87	0	0	4	0	0	0.008
.	19.01.16-01.08.10-1-354748	208	9	9	3	0	3	619	7	7	0	0	NA	NA	NA	60	74	176	173	538	122	119	378	9	3	14	0.051	0.017	0.026
.	19.01.16-01.08.20-1-354750	153	17	17	5	0	4	589	13	13	0	0	NA	NA	NA	46	44	169	170	518	118	116	355	20	23	11	0.118	0.135	0.021
.	19.01.16-01.08.20-1-354751	31	1	1	0	0	0	0	0	0	0	0	NA	NA	NA	8	13	164	167	495	0	0	0	0	0	0	0	0	0
.	19.01.16-01.08.24-1-354756	63	3	3	1	0	1	578	2	2	0	0	NA	NA	NA	25	31	168	171	505	115	118	345	0	0	5	0	0	0.01
.	19.01.16-01.08.30-1-354761	91	4	4	2	0	2	573	3	3	0	0	NA	NA	NA	41	30	166	167	510	112	112	349	7	4	2	0.042	0.024	0.004
.	19.01.16-01.08.31-1-354762	63	2	2	1	0	1	448	1	1	0	0	NA	NA	NA	18	17	167	164	499	93	87	268	0	0	2	0	0	0.004
.	19.01.16-01.08.32-1-354764	32	1	1	1	0	1	0	0	0	0	0	NA	NA	NA	12	9	163	165	494	0	0	0	0	0	3	0	0	0.006
.	19.01.16-01.08.35-1-354768	87	7	7	0	0	0	576	6	6	0	0	NA	NA	NA	39	30	166	171	506	113	118	345	13	0	10	0.078	0	0.02
.	19.01.16-01.08.36-1-354771	31	1	1	0	0	0	0	0	0	0	0	NA	NA	NA	7	9	164	164	494	0	0	0	0	0	2	0	0	0.004
.	19.01.16-01.08.44-1-354796	28	1	1	0	0	0	0	0	0	0	0	NA	NA	NA	9	5	164	165	489	0	0	0	0	0	2	0	0	0.004
.	19.01.16-01.08.44-1-354797	93	9	9	1	0	1	571	8	8	0	0	NA	NA	NA	49	28	170	164	507	114	109	348	3	11	7	0.018	0.067	0.014
.	19.01.16-01.08.49-1-354800	84	3	3	0	0	0	575	1	1	0	0	NA	NA	NA	28	34	166	168	513	111	115	349	3	0	4	0.018	0	0.008
.	19.01.16-01.08.50-1-354802	153	8	8	2	0	2	594	7	7	0	0	NA	NA	NA	53	53	173	175	518	116	121	357	1	24	6	0.006	0.137	0.012
.	19.01.16-01.08.57-1-354804	116	7	7	1	0	1	595	6	6	0	0	NA	NA	NA	30	42	170	174	511	119	121	355	0	0	29	0	0	0.057
.	19.01.16-01.08.58-1-354805	35	1	1	0	0	0	0	0	0	0	0	NA	NA	NA	10	6	163	166	490	0	0	0	0	0	1	0	0	0.002
.	19.01.16-01.09.01-1-354806	64	3	3	2	0	2	567	2	2	0	0	NA	NA	NA	26	21	169	167	498	117	113	337	0	4	12	0	0.024	0.024
.	19.01.16-01.09.04-1-354807	66	2	2	0	0	0	569	1	1	0	0	NA	NA	NA	31	27	166	167	507	113	111	345	2	0	4	0.012	0	0.008
.	19.01.16-01.09.08-1-354808	208	48	48	10	0	7	617	42	42	0	0	NA	NA	NA	57	68	183	174	524	132	121	364	42	22	91	0.23	0.126	0.174
.	19.01.16-01.09.14-1-354809	239	22	22	9	0	8	616	19	19	0	0	NA	NA	NA	67	70	178	179	526	125	124	367	8	37	31	0.045	0.207	0.059
.	19.01.16-01.09.15-1-354810	208	16	16	6	0	5	622	13	13	0	0	NA	NA	NA	52	78	179	182	530	124	127	371	24	22	9	0.134	0.121	0.017
.	19.01.16-01.09.16-1-354811	126	7	7	4	0	3	589	6	6	0	0	NA	NA	NA	45	41	169	176	509	116	121	352	3	1	15	0.018	0.006	0.029
.	19.01.16-01.09.16-1-354812	188	14	14	2	0	2	609	13	13	0	0	NA	NA	NA	60	58	170	176	525	118	121	370	15	21	14	0.088	0.119	0.027
.	19.01.16-01.09.20-1-354813	63	5	5	1	0	1	572	4	4	0	0	NA	NA	NA	24	24	167	166	504	115	112	345	8	7	5	0.048	0.042	0.01
.	19.01.16-01.09.20-1-354814	90	3	3	2	0	0	586	2	2	0	0	NA	NA	NA	30	33	171	165	510	119	114	353	0	0	12	0	0	0.024
.	19.01.16-01.09.22-1-354815	237	24	24	1	0	1	627	20	20	0	0	NA	NA	NA	71	77	183	181	526	131	128	368	65	10	25	0.355	0.055	0.048
.	19.01.16-01.09.35-1-354822	31	1	1	1	0	1	0	0	0	0	0	NA	NA	NA	10	2	163	163	489	0	0	0	0	1	0	0	0.006	0
.	19.01.16-01.09.37-1-354825	62	5	5	1	0	1	559	3	3	0	0	NA	NA	NA	21	11	165	168	491	111	114	334	0	0	14	0	0	0.029
.	19.01.16-01.09.38-1-354830	64	4	4	2	0	2	570	2	2	0	0	NA	NA	NA	29	23	172	166	498	118	113	339	3	5	3	0.017	0.03	0.006
.	19.01.16-01.09.39-1-354848	32	1	1	0	0	0	0	0	0	0	0	NA	NA	NA	12	9	165	163	494	0	0	0	0	0	2	0	0	0.004
.	19.01.16-01.09.42-1-354851	33	1	1	0	0	0	0	0	0	0	0	NA	NA	NA	9	9	163	164	495	0	0	0	0	0	3	0	0	0.006
.	19.01.16-01.09.44-1-354853	93	7	7	1	0	0	593	5	5	0	0	NA	NA	NA	27	41	172	169	513	118	117	358	0	10	2	0	0.059	0.004
.	19.01.16-01.09.44-1-354854	182	17	17	7	0	7	602	16	16	0	0	NA	NA	NA	54	58	173	178	520	118	124	360	14	26	26	0.081	0.146	0.05
.	19.01.16-01.09.45-1-354855	185	9	9	2	0	2	600	8	8	0	0	NA	NA	NA	63	61	175	180	519	121	125	354	0	11	10	0	0.061	0.019
.	19.01.16-01.09.51-1-354860	117	5	5	2	0	1	588	4	4	0	0	NA	NA	NA	47	42	173	171	511	119	117	352	8	6	4	0.046	0.035	0.008
.	19.01.16-01.09.53-1-354861	119	9	9	4	0	3	573	6	6	0	0	NA	NA	NA	40	28	167	166	508	112	112	349	4	5	24	0.024	0.03	0.047
.	19.01.16-01.09.54-1-354862	175	19	19	5	0	3	582	18	18	0	0	NA	NA	NA	58	34	165	169	513	111	116	355	16	14	38	0.097	0.083	0.074
.	19.01.16-01.10.09-1-354870	188	43	43	11	0	6	598	39	39	0	0	NA	NA	NA	56	47	172	170	518	117	118	363	16	81	46	0.093	0.476	0.089
.	19.01.16-01.10.16-1-354871	293	16	16	2	0	2	650	13	13	0	0	NA	NA	NA	73	109	185	184	553	131	131	388	19	13	19	0.103	0.071	0.034
.	19.01.16-01.10.16-1-354872	31	1	1	0	0	0	0	0	0	0	0	NA	NA	NA	11	5	165	164	489	0	0	0	0	0	1	0	0	0.002
.	19.01.16-01.10.16-1-354873	67	4	4	1	0	1	582	2	2	0	0	NA	NA	NA	29	35	169	166	513	116	116	350	2	4	5	0.012	0.024	0.01
.	19.01.16-01.10.21-1-354874	61	4	4	1	0	1	574	3	3	0	0	NA	NA	NA	21	30	170	170	503	117	113	344	0	8	3	0	0.047	0.006
.	19.01.16-01.10.25-1-354879	34	1	1	0	0	0	0	0	0	0	0	NA	NA	NA	14	7	164	167	489	0	0	0	0	1	0	0	0.006	0
.	19.01.16-01.10.28-1-354880	70	3	3	1	0	1	570	2	2	0	0	NA	NA	NA	18	21	166	171	497	112	117	341	3	0	3	0.018	0	0.006
.	19.01.16-01.10.29-1-354881	61	3	3	0	0	0	568	2	2	0	0	NA	NA	NA	32	22	169	168	498	114	114	340	0	2	11	0	0.012	0.022
.	19.01.16-01.10.32-1-354882	60	2	2	0	0	0	347	1	1	0	0	NA	NA	NA	24	13	166	165	495	69	69	209	0	0	5	0	0	0.01
.	19.01.16-01.10.36-1-354888	31	1	1	1	0	1	0	0	0	0	0	NA	NA	NA	7	7	166	166	488	0	0	0	0	0	1	0	0	0.002
.	19.01.16-01.10.37-1-354890	172	17	17	3	0	2	599	13	13	0	0	NA	NA	NA	55	59	174	173	525	119	119	361	19	12	12	0.109	0.069	0.023
.	19.01.16-01.10.39-1-354912	116	20	20	7	0	4	586	17	17	0	0	NA	NA	NA	36	39	172	168	512	119	113	354	16	14	34	0.093	0.083	0.066
.	19.01.16-01.10.41-1-354915	88	4	4	2	0	1	574	3	3	0	0	NA	NA	NA	33	26	167	169	503	114	114	346	3	6	0	0.018	0.036	0
.	19.01.16-01.10.44-1-354918	36	1	1	1	0	1	0	0	0	0	0	NA	NA	NA	10	8	165	165	491	0	0	0	0	0	0	0	0	0
.	19.01.16-01.10.45-1-354919	171	10	10	4	0	4	617	8	8	0	0	NA	NA	NA	56	73	180	170	536	127	115	375	2	5	29	0.011	0.029	0.054
.	19.01.16-01.10.47-1-354920	91	5	5	3	0	3	575	4	4	0	0	NA	NA	NA	34	24	171	166	500	120	112	343	0	7	7	0	0.042	0.014
.	19.01.16-01.10.48-1-354922	151	16	16	2	0	1	586	13	13	0	0	NA	NA	NA	40	41	174	172	508	118	120	348	18	6	23	0.103	0.035	0.045
.	19.01.16-01.11.01-1-354927	148	9	9	5	0	4	598	8	8	0	0	NA	NA	NA	53	50	174	176	513	118	123	357	2	6	12	0.011	0.034	0.023
.	19.01.16-01.11.02-1-354928	94	4	4	1	0	1	592	3	3	0	0	NA	NA	NA	47	58	175	174	522	115	118	359	3	0	10	0.017	0	0.019
.	19.01.16-01.11.07-1-354929	37	1	1	0	0	0	0	0	0	0	0	NA	NA	NA	7	9	165	165	492	0	0	0	0	0	0	0	0	0
.	19.01.16-01.11.09-1-354930	31	1	1	0	0	0	0	0	0	0	0	NA	NA	NA	6	12	165	165	495	0	0	0	0	0	0	0	0	0
.	19.01.16-01.11.12-1-354931	34	1	1	0	0	0	0	0	0	0	0	NA	NA	NA	12	7	163	167	490	0	0	0	1	0	0	0.006	0	0
.	19.01.16-01.11.12-1-354932	129	15	15	4	0	3	574	13	13	0	0	NA	NA	NA	51	26	167	168	504	114	114	346	14	15	26	0.084	0.089	0.052
.	19.01.16-01.11.13-1-354933	175	17	17	6	0	5	606	14	14	0	0	NA	NA	NA	49	63	174	172	530	121	115	370	17	17	35	0.098	0.099	0.066
.	19.01.16-01.11.15-1-354934	208	16	16	5	0	4	609	14	14	0	0	NA	NA	NA	53	60	173	174	526	122	121	366	14	24	16	0.081	0.138	0.03
.	19.01.16-01.11.18-1-354935	116	8	8	4	0	3	587	7	7	0	0	NA	NA	NA	38	35	175	167	506	124	114	349	8	11	15	0.046	0.066	0.03
.	19.01.16-01.11.20-1-354936	31	1	1	0	0	0	0	0	0	0	0	NA	NA	NA	6	7	165	164	491	0	0	0	0	1	0	0	0.006	0
.	19.01.16-01.11.22-1-354937	124	9	9	2	0	2	591	8	8	0	0	NA	NA	NA	29	42	170	171	514	119	118	354	7	2	11	0.041	0.012	0.021
.	19.01.16-01.11.23-1-354938	211	19	19	4	0	3	608	15	15	0	0	NA	NA	NA	66	58	173	171	527	119	119	370	38	16	28	0.22	0.094	0.053
.	19.01.16-01.11.24-1-354939	35	1	1	0	0	0	0	0	0	0	0	NA	NA	NA	5	10	164	167	492	0	0	0	4	0	0	0.024	0	0
.	19.01.16-01.11.25-1-354940	33	1	1	1	0	1	0	0	0	0	0	NA	NA	NA	11	10	165	165	493	0	0	0	0	1	0	0	0.006	0
.	19.01.16-01.11.27-1-354941	91	3	3	0	0	0	577	2	2	0	0	NA	NA	NA	20	28	171	168	502	118	115	344	0	0	3	0	0	0.006
.	19.01.16-01.11.28-1-354942	63	2	2	0	0	0	580	0	0	0	0	NA	NA	NA	26	30	173	165	505	119	111	350	0	0	10	0	0	0.02
.	19.01.16-01.11.40-1-354970	202	23	23	10	0	9	603	22	22	0	0	NA	NA	NA	68	64	175	179	523	119	124	360	17	10	59	0.097	0.056	0.113
.	19.01.16-01.11.40-1-354972	61	3	3	2	0	2	574	2	2	0	0	NA	NA	NA	21	23	168	168	500	117	116	341	5	2	0	0.03	0.012	0
.	19.01.16-01.11.42-1-354974	58	2	2	0	0	0	570	0	0	0	0	NA	NA	NA	27	26	167	168	504	111	113	346	0	2	3	0	0.012	0.006
.	19.01.16-01.11.42-1-354975	331	42	42	8	0	4	638	38	38	0	0	NA	NA	NA	96	94	182	175	550	128	121	389	51	22	71	0.28	0.126	0.129
.	19.01.16-01.11.43-1-354977	96	3	3	1	0	1	576	2	2	0	0	NA	NA	NA	24	24	169	170	498	117	115	344	4	1	6	0.024	0.006	0.012
.	19.01.16-01.11.43-1-354978	58	2	2	0	0	0	0	1	1	0	0	NA	NA	NA	15	22	170	168	497	0	0	0	2	5	0	0.012	0.03	0
.	19.01.16-01.11.47-1-354979	89	3	3	1	0	1	571	2	2	0	0	NA	NA	NA	19	20	169	163	501	117	112	342	3	5	0	0.018	0.031	0
.	19.01.16-01.11.50-1-354983	63	2	2	1	0	1	583	1	1	0	0	NA	NA	NA	35	43	173	169	514	117	117	349	1	0	2	0.006	0	0.004
.	19.01.16-01.11.54-1-354986	65	3	3	0	0	0	582	2	2	0	0	NA	NA	NA	24	33	166	171	509	112	119	351	0	0	13	0	0	0.026
.	19.01.16-01.11.55-1-354987	86	8	8	2	0	2	583	7	7	0	0	NA	NA	NA	30	32	175	165	505	118	112	353	13	0	8	0.074	0	0.016
.	19.01.16-01.11.56-1-354988	84	3	3	1	0	1	568	2	2	0	0	NA	NA	NA	14	15	164	167	497	111	115	342	0	1	4	0	0.006	0.008
.	19.01.16-01.12.01-1-354989	62	4	4	0	0	0	575	3	3	0	0	NA	NA	NA	21	21	169	166	499	118	114	343	0	0	5	0	0	0.01
.	19.01.16-01.12.02-1-354990	210	23	23	5	0	3	602	21	21	0	0	NA	NA	NA	58	56	176	170	523	122	115	365	24	34	35	0.136	0.2	0.067
.	19.01.16-01.12.03-1-354991	142	13	13	0	0	0	584	12	12	0	0	NA	NA	NA	43	42	171	170	514	118	114	352	5	7	12	0.029	0.041	0.023
.	19.01.16-01.12.09-1-354993	32	1	1	0	0	0	0	0	0	0	0	NA	NA	NA	9	13	165	167	494	0	0	0	2	0	0	0.012	0	0
.	19.01.16-01.12.11-1-354997	86	5	5	0	0	0	571	4	4	0	0	NA	NA	NA	30	20	169	166	498	115	115	341	0	0	17	0	0	0.034
.	19.01.16-01.12.12-1-354998	88	7	7	2	0	2	586	5	5	0	0	NA	NA	NA	28	33	171	170	505	119	116	351	10	12	9	0.058	0.071	0.018
.	19.01.16-01.12.15-1-354999	91	4	4	0	0	0	578	1	1	0	0	NA	NA	NA	34	31	171	168	505	116	116	346	1	0	11	0.006	0	0.022
.	19.01.16-01.12.16-1-355000	62	2	2	1	0	1	569	1	1	0	0	NA	NA	NA	27	26	169	166	504	115	112	342	0	2	4	0	0.012	0.008
.	19.01.16-01.12.19-1-355001	57	2	2	0	0	0	247	1	1	0	0	NA	NA	NA	13	14	167	165	495	47	51	149	0	2	2	0	0.012	0.004
.	19.01.16-01.12.26-1-355006	268	16	16	5	0	2	617	13	13	0	0	NA	NA	NA	100	68	177	174	530	122	120	375	23	6	38	0.13	0.034	0.072
.	19.01.16-01.12.29-1-355011	30	1	1	0	0	0	0	0	0	0	0	NA	NA	NA	6	7	163	166	491	0	0	0	0	0	0	0	0	0
.	19.01.16-01.12.30-1-355012	62	2	2	0	0	0	576	1	1	0	0	NA	NA	NA	20	24	172	165	500	119	114	343	6	0	4	0.035	0	0.008
.	19.01.16-01.12.31-1-355013	206	19	19	4	0	2	591	15	15	0	0	NA	NA	NA	61	45	172	171	515	117	120	354	13	11	39	0.076	0.064	0.076
.	19.01.16-01.12.31-1-355014	149	29	29	5	0	4	589	25	25	0	0	NA	NA	NA	46	43	174	172	510	117	120	352	29	19	38	0.167	0.11	0.075
.	19.01.16-01.12.32-1-355016	31	1	1	0	0	0	0	0	0	0	0	NA	NA	NA	7	11	165	163	496	0	0	0	0	0	0	0	0	0
.	19.01.16-01.12.33-1-355017	36	1	1	0	0	0	0	0	0	0	0	NA	NA	NA	16	10	165	163	495	0	0	0	0	0	2	0	0	0.004
.	19.01.16-01.12.35-1-355021	119	5	5	1	0	1	587	4	4	0	0	NA	NA	NA	47	38	171	172	508	118	116	353	9	7	0	0.053	0.041	0
.	19.01.16-01.12.36-1-355022	33	1	1	0	0	0	0	0	0	0	0	NA	NA	NA	3	5	163	163	492	0	0	0	0	0	2	0	0	0.004
.	19.01.16-01.12.39-1-355046	62	3	3	1	0	1	249	1	1	0	0	NA	NA	NA	16	21	167	168	499	43	48	158	0	0	4	0	0	0.008
.	19.01.16-01.12.43-1-355050	33	1	1	1	0	1	0	0	0	0	0	NA	NA	NA	16	9	165	165	492	0	0	0	0	0	0	0	0	0
.	19.01.16-01.12.45-1-355051	34	1	1	1	0	1	0	0	0	0	0	NA	NA	NA	9	11	165	164	495	0	0	0	0	0	2	0	0	0.004
.	19.01.16-01.12.45-1-355052	34	1	1	0	0	0	0	0	0	0	0	NA	NA	NA	11	10	164	165	494	0	0	0	0	1	0	0	0.006	0
.	19.01.16-01.12.45-1-355053	65	2	2	1	0	1	581	1	1	0	0	NA	NA	NA	25	37	166	171	513	112	118	351	0	0	4	0	0	0.008
.	19.01.16-01.12.48-1-355054	184	33	33	5	0	5	600	29	29	0	0	NA	NA	NA	50	66	174	175	530	121	118	361	35	39	31	0.201	0.223	0.058
.	19.01.16-01.12.48-1-355056	87	4	4	1	0	1	584	3	3	0	0	NA	NA	NA	21	35	170	171	507	119	117	348	0	1	3	0	0.006	0.006
.	19.01.16-01.12.50-1-355059	57	2	2	0	0	0	569	1	1	0	0	NA	NA	NA	18	14	165	167	495	111	115	343	0	1	2	0	0.006	0.004
.	19.01.16-01.12.55-1-355061	69	5	5	0	0	0	572	4	4	0	0	NA	NA	NA	37	29	171	166	505	115	112	345	2	0	8	0.012	0	0.016
.	19.01.16-01.12.58-1-355062	90	4	4	0	0	0	582	3	3	0	0	NA	NA	NA	43	36	172	171	506	121	118	343	1	6	2	0.006	0.035	0.004
.	19.01.16-01.13.01-1-355063	62	2	2	1	0	1	570	1	1	0	0	NA	NA	NA	27	23	166	171	499	114	116	340	0	6	5	0	0.035	0.01
.	19.01.16-01.13.03-1-355064	122	10	10	2	0	2	585	8	8	0	0	NA	NA	NA	44	41	174	168	512	117	115	353	38	14	9	0.218	0.083	0.018
.	19.01.16-01.13.03-1-355065	61	2	2	1	0	1	0	1	1	0	0	NA	NA	NA	18	19	168	164	500	0	0	0	0	0	2	0	0	0.004
.	19.01.16-01.13.06-1-355066	181	8	8	1	0	1	601	6	6	0	0	NA	NA	NA	43	53	171	177	518	119	125	357	3	7	15	0.018	0.04	0.029
.	19.01.16-01.13.08-1-355068	91	5	5	1	0	1	578	4	4	0	0	NA	NA	NA	22	31	173	172	499	121	116	341	3	4	3	0.017	0.023	0.006
.	19.01.16-01.13.14-1-355069	172	9	9	1	0	1	594	7	7	0	0	NA	NA	NA	41	42	172	170	513	120	115	359	1	19	6	0.006	0.112	0.012
.	19.01.16-01.13.14-1-355070	32	1	1	0	0	0	0	0	0	0	0	NA	NA	NA	13	12	167	164	494	0	0	0	0	0	1	0	0	0.002
.	19.01.16-01.13.14-1-355071	170	7	7	2	0	1	606	6	6	0	0	NA	NA	NA	65	60	179	168	526	127	116	363	10	3	8	0.056	0.018	0.015
.	19.01.16-01.13.17-1-355072	65	2	2	1	0	1	248	1	1	0	0	NA	NA	NA	11	18	168	166	497	50	52	146	0	0	2	0	0	0.004
.	19.01.16-01.13.17-1-355073	154	7	7	0	0	0	604	5	5	0	0	NA	NA	NA	53	60	171	172	530	115	120	369	2	11	6	0.012	0.064	0.011
.	19.01.16-01.13.23-1-355075	145	7	7	1	0	0	580	5	5	0	0	NA	NA	NA	48	31	169	173	502	117	119	344	0	5	20	0	0.029	0.04
.	19.01.16-01.13.27-1-355076	173	21	21	4	0	3	596	19	19	0	0	NA	NA	NA	55	57	173	171	526	117	120	359	23	3	51	0.133	0.018	0.097
.	19.01.16-01.13.28-1-355077	561	45	45	8	0	7	714	42	42	0	0	NA	NA	NA	171	181	203	207	584	148	147	419	18	71	55	0.089	0.343	0.094
.	19.01.16-01.13.29-1-355078	119	8	8	0	0	0	591	7	7	0	0	NA	NA	NA	24	36	169	170	510	118	120	353	0	9	14	0	0.053	0.027
.	19.01.16-01.13.36-1-355084	68	3	3	2	0	2	561	2	2	0	0	NA	NA	NA	38	18	167	169	495	113	114	334	2	2	0	0.012	0.012	0
.	19.01.16-01.13.46-1-355110	112	6	6	1	0	1	583	5	5	0	0	NA	NA	NA	30	30	170	169	504	116	117	350	8	0	12	0.047	0	0.024
.	19.01.16-01.13.46-1-355111	64	6	6	1	0	1	576	3	3	0	0	NA	NA	NA	27	29	171	165	506	114	113	349	6	1	12	0.035	0.006	0.024
.	19.01.16-01.13.50-1-355115	63	3	3	3	0	2	568	2	2	0	0	NA	NA	NA	22	21	165	166	503	111	110	347	9	2	0	0.055	0.012	0
.	19.01.16-01.13.52-1-355117	127	22	22	9	0	8	582	19	19	0	0	NA	NA	NA	39	38	169	169	513	115	116	351	37	5	35	0.219	0.03	0.068
[truncated: 1 more rows]
