# Supplementary material for: Modelling targeted rabies vaccination strategies for a domestic dog population with heterogeneous roaming patterns
Source: PLoS Negl Trop Dis. 2019 Jul 8;13(7):e0007582. doi: 10.1371/journal.pntd.0007582 (PMC6638970; doi:10.1371/journal.pntd.0007582)
Supplement: S1 Zip file folder — The files contain a summary for each simulation for its respective scenario. The files are named first with the population structure (FP, ED, RD, SD) and then the specific vaccination strategy used for that scenario. (ZIP) [file pntd.0007582.s002.zip › Supp_Files/SD_E0.7_R0.7_S0.9_all_measuresReport.txt]

scenario	iteration	duration	tot_deaths	rabid_dogs	moved	mov_DK	movInfect	n_vacc	n_cull	detDogs_cull	contDogs_cull	reactCull	preemptVaccCov_dogLevel	reactVaccCov_dogLevel	mean_Rt	non_rabid_dead	born	nb_in_exp_cat	nb_in_roam_cat	nb_stayhome	nb_exp_vacc	nb_roam_vacc	nb_stayhome_vacc	nb_contacting_explorer	nb_contacting_roamer	nb_contacting_stayhome	contact_per_explorer	contact_per_roamer	contact_per_stayhome
.	19.01.15-23.50.10-1-216665	91	6	6	2	0	2	668	5	5	0	0	NA	NA	NA	26	24	168	167	502	114	114	440	17	4	1	0.101	0.024	0.002
.	19.01.15-23.50.10-1-216666	118	6	6	2	0	2	680	5	5	0	0	NA	NA	NA	37	37	171	172	507	117	116	447	4	9	8	0.023	0.052	0.016
.	19.01.15-23.50.10-1-216667	63	2	2	0	0	0	298	1	1	0	0	NA	NA	NA	18	20	167	168	498	50	50	198	0	1	2	0	0.006	0.004
.	19.01.15-23.50.10-1-216668	115	5	5	1	0	1	688	3	3	0	0	NA	NA	NA	35	39	175	165	512	123	113	452	0	0	13	0	0	0.025
.	19.01.15-23.50.10-1-216669	59	4	4	0	0	0	667	3	3	0	0	NA	NA	NA	31	22	166	167	502	115	115	437	0	0	12	0	0	0.024
.	19.01.15-23.50.10-1-216670	86	6	6	0	0	0	672	5	5	0	0	NA	NA	NA	18	17	168	168	494	118	118	436	10	0	7	0.06	0	0.014
.	19.01.15-23.50.10-1-216671	68	5	5	3	0	3	683	4	4	0	0	NA	NA	NA	16	31	171	171	502	118	118	447	7	0	5	0.041	0	0.01
.	19.01.15-23.50.10-1-216672	88	5	5	1	0	1	670	4	4	0	0	NA	NA	NA	25	26	170	169	500	115	117	438	2	0	4	0.012	0	0.008
.	19.01.15-23.50.23-1-216724	91	8	8	1	0	1	681	7	7	0	0	NA	NA	NA	27	30	166	171	506	114	118	449	7	3	13	0.042	0.018	0.026
.	19.01.15-23.50.27-1-216785	117	6	6	1	0	1	690	5	5	0	0	NA	NA	NA	44	40	173	171	509	121	120	449	4	16	5	0.023	0.094	0.01
.	19.01.15-23.50.27-1-216786	90	3	3	1	0	1	683	2	2	0	0	NA	NA	NA	19	25	166	170	502	115	118	450	0	3	3	0	0.018	0.006
.	19.01.15-23.50.28-1-216787	57	2	2	1	0	1	0	1	1	0	0	NA	NA	NA	19	19	172	166	494	0	0	0	0	1	3	0	0.006	0.006
.	19.01.15-23.50.28-1-216788	122	9	9	4	0	3	699	7	7	0	0	NA	NA	NA	32	50	174	175	514	120	124	455	0	10	21	0	0.057	0.041
.	19.01.15-23.50.29-1-216789	92	3	3	1	0	1	675	2	2	0	0	NA	NA	NA	33	33	170	170	506	115	116	444	5	0	6	0.029	0	0.012
.	19.01.15-23.50.29-1-216790	154	21	21	3	0	3	702	17	17	0	0	NA	NA	NA	48	55	173	175	520	120	120	462	39	33	28	0.225	0.189	0.054
.	19.01.15-23.50.29-1-216791	33	1	1	0	0	0	0	0	0	0	0	NA	NA	NA	8	11	165	163	496	0	0	0	1	0	0	0.006	0	0
.	19.01.15-23.50.32-1-216792	63	2	2	0	0	0	450	1	1	0	0	NA	NA	NA	23	27	169	167	504	67	73	310	0	1	1	0	0.006	0.002
.	19.01.15-23.50.32-1-216793	30	1	1	0	0	0	0	0	0	0	0	NA	NA	NA	5	10	166	166	491	0	0	0	0	0	0	0	0	0
.	19.01.15-23.50.34-1-216794	59	2	2	1	0	1	671	1	1	0	0	NA	NA	NA	29	28	169	168	504	116	113	442	0	2	1	0	0.012	0.002
.	19.01.15-23.50.43-1-216830	91	9	9	4	0	4	681	7	7	0	0	NA	NA	NA	32	33	170	174	502	119	121	441	12	7	16	0.071	0.04	0.032
.	19.01.15-23.50.44-1-216832	98	4	4	0	0	0	675	2	2	0	0	NA	NA	NA	28	29	165	169	508	112	114	449	0	2	8	0	0.012	0.016
.	19.01.15-23.50.45-1-216834	145	13	13	4	0	4	686	11	11	0	0	NA	NA	NA	50	41	171	168	515	116	113	457	6	8	23	0.035	0.048	0.045
.	19.01.15-23.50.46-1-216835	146	13	13	2	0	2	682	10	10	0	0	NA	NA	NA	45	43	169	166	521	114	115	453	13	9	26	0.077	0.054	0.05
.	19.01.15-23.50.49-1-216840	98	9	9	3	0	2	674	7	7	0	0	NA	NA	NA	27	28	168	168	505	113	114	447	4	17	18	0.024	0.101	0.036
.	19.01.15-23.50.49-1-216842	93	7	7	1	0	1	669	6	6	0	0	NA	NA	NA	41	25	173	166	499	120	115	434	0	11	11	0	0.066	0.022
.	19.01.15-23.50.52-1-216845	91	3	3	4	0	3	673	2	2	0	0	NA	NA	NA	28	23	166	167	503	115	113	445	6	4	5	0.036	0.024	0.01
.	19.01.15-23.51.01-1-216850	91	8	8	2	0	2	673	7	7	0	0	NA	NA	NA	34	31	172	165	507	119	111	443	0	10	17	0	0.061	0.034
.	19.01.15-23.51.07-1-216851	62	2	2	0	0	0	401	1	1	0	0	NA	NA	NA	18	16	167	166	496	66	71	264	0	0	3	0	0	0.006
.	19.01.15-23.51.09-1-216852	142	12	12	2	0	1	697	11	11	0	0	NA	NA	NA	37	50	177	174	512	120	123	454	12	4	17	0.068	0.023	0.033
.	19.01.15-23.51.10-1-216868	152	14	14	8	0	4	695	12	12	0	0	NA	NA	NA	55	51	176	173	515	121	120	454	9	19	21	0.051	0.11	0.041
.	19.01.15-23.51.10-1-216869	59	2	2	0	0	0	664	1	1	0	0	NA	NA	NA	21	17	166	165	499	112	113	439	0	0	6	0	0	0.012
.	19.01.15-23.51.12-1-216873	66	3	3	0	0	0	677	2	2	0	0	NA	NA	NA	18	28	169	168	504	116	113	448	0	2	4	0	0.012	0.008
.	19.01.15-23.51.12-1-216874	59	2	2	1	0	1	400	1	1	0	0	NA	NA	NA	21	15	166	165	497	66	73	261	0	0	4	0	0	0.008
.	19.01.15-23.51.18-1-216905	92	8	8	0	0	0	682	7	7	0	0	NA	NA	NA	27	35	170	168	510	117	115	450	7	4	10	0.041	0.024	0.02
.	19.01.15-23.51.25-1-216906	32	1	1	0	0	0	0	0	0	0	0	NA	NA	NA	15	12	168	163	494	0	0	0	0	0	0	0	0	0
.	19.01.15-23.51.25-1-216907	178	14	14	6	0	4	712	13	13	0	0	NA	NA	NA	49	63	176	173	527	126	119	467	16	25	19	0.091	0.145	0.036
.	19.01.15-23.51.26-1-216908	63	3	3	1	0	0	671	2	2	0	0	NA	NA	NA	31	31	166	171	507	112	118	441	3	0	5	0.018	0	0.01
.	19.01.15-23.51.29-1-216984	33	1	1	0	0	0	0	0	0	0	0	NA	NA	NA	8	13	166	164	496	0	0	0	0	0	0	0	0	0
.	19.01.15-23.51.29-1-216985	67	2	2	0	0	0	667	1	1	0	0	NA	NA	NA	35	26	167	169	503	113	114	440	3	2	0	0.018	0.012	0
.	19.01.15-23.51.30-1-216986	91	10	10	4	0	2	680	9	9	0	0	NA	NA	NA	30	31	165	168	511	113	115	452	0	11	19	0	0.065	0.037
.	19.01.15-23.51.32-1-217017	149	6	6	2	0	1	698	5	5	0	0	NA	NA	NA	39	52	178	170	517	127	116	455	6	0	15	0.034	0	0.029
.	19.01.15-23.51.45-1-217054	201	13	13	7	0	4	714	12	12	0	0	NA	NA	NA	69	68	178	179	524	125	122	467	6	21	16	0.034	0.117	0.031
.	19.01.15-23.51.46-1-217056	88	4	4	1	0	1	676	3	3	0	0	NA	NA	NA	15	23	167	166	503	112	116	448	0	1	6	0	0.006	0.012
.	19.01.15-23.51.49-1-217060	88	4	4	0	0	0	683	3	3	0	0	NA	NA	NA	31	37	170	172	508	116	115	452	7	0	2	0.041	0	0.004
.	19.01.15-23.51.51-1-217063	68	2	2	1	0	1	679	1	1	0	0	NA	NA	NA	22	27	170	167	503	117	115	447	4	0	3	0.024	0	0.006
.	19.01.15-23.51.53-1-217124	32	1	1	1	0	1	0	0	0	0	0	NA	NA	NA	9	15	167	166	495	0	0	0	0	0	2	0	0	0.004
.	19.01.15-23.51.55-1-217126	55	2	2	0	0	0	99	1	1	0	0	NA	NA	NA	10	22	168	170	497	21	17	61	0	0	2	0	0	0.004
.	19.01.15-23.51.57-1-217128	94	6	6	2	0	2	675	5	5	0	0	NA	NA	NA	24	24	171	170	496	117	117	441	4	11	9	0.023	0.065	0.018
.	19.01.15-23.51.57-1-217130	95	4	4	0	0	0	665	3	3	0	0	NA	NA	NA	25	18	168	165	498	110	114	441	4	3	0	0.024	0.018	0
.	19.01.15-23.52.02-1-217137	92	9	9	1	0	1	677	7	7	0	0	NA	NA	NA	29	32	166	173	506	115	117	445	2	3	12	0.012	0.017	0.024
.	19.01.15-23.52.03-1-217139	124	5	5	0	0	0	679	4	4	0	0	NA	NA	NA	42	38	173	174	504	118	120	441	5	0	7	0.029	0	0.014
.	19.01.15-23.52.06-1-217155	34	1	1	1	0	1	0	0	0	0	0	NA	NA	NA	8	9	167	164	491	0	0	0	0	0	1	0	0	0.002
.	19.01.15-23.52.06-1-217156	113	6	6	0	0	0	686	5	5	0	0	NA	NA	NA	34	34	169	172	506	117	119	450	12	0	7	0.071	0	0.014
.	19.01.15-23.52.07-1-217157	59	2	2	0	0	0	300	1	1	0	0	NA	NA	NA	12	14	165	166	496	50	53	197	0	0	3	0	0	0.006
.	19.01.15-23.52.08-1-217158	232	13	13	3	0	2	715	12	12	0	0	NA	NA	NA	71	67	177	176	527	127	126	462	29	16	21	0.164	0.091	0.04
.	19.01.15-23.52.13-1-217162	63	2	2	1	0	1	399	1	1	0	0	NA	NA	NA	24	19	175	164	493	76	65	258	6	0	0	0.034	0	0
.	19.01.15-23.52.16-1-217163	33	1	1	1	0	1	0	0	0	0	0	NA	NA	NA	16	10	165	166	492	0	0	0	1	0	0	0.006	0	0
.	19.01.15-23.52.17-1-217167	96	9	9	1	0	1	680	8	8	0	0	NA	NA	NA	32	35	167	171	510	116	118	446	13	3	13	0.078	0.018	0.025
.	19.01.15-23.52.19-1-217168	180	20	20	6	0	3	697	17	17	0	0	NA	NA	NA	61	47	170	174	516	121	120	456	10	44	27	0.059	0.253	0.052
.	19.01.15-23.52.19-1-217169	60	2	2	0	0	0	680	0	0	0	0	NA	NA	NA	15	29	166	172	504	114	116	450	0	4	0	0	0.023	0
.	19.01.15-23.52.24-1-217170	65	2	2	0	0	0	676	1	1	0	0	NA	NA	NA	21	31	166	167	511	112	114	450	2	0	3	0.012	0	0.006
.	19.01.15-23.52.31-1-217171	33	1	1	0	0	0	0	0	0	0	0	NA	NA	NA	6	12	166	166	493	0	0	0	0	0	1	0	0	0.002
.	19.01.15-23.52.31-1-217172	150	14	14	7	0	5	693	13	13	0	0	NA	NA	NA	54	42	171	172	512	118	120	455	22	16	25	0.129	0.093	0.049
.	19.01.15-23.52.44-1-217238	32	1	1	1	0	1	0	0	0	0	0	NA	NA	NA	10	13	164	165	497	0	0	0	5	0	0	0.03	0	0
.	19.01.15-23.52.44-1-217239	182	22	22	4	0	3	698	19	19	0	0	NA	NA	NA	55	50	172	169	522	120	117	461	45	33	14	0.262	0.195	0.027
.	19.01.15-23.52.44-1-217240	92	6	6	1	0	1	684	5	5	0	0	NA	NA	NA	27	33	170	168	508	117	116	451	4	2	13	0.024	0.012	0.026
.	19.01.15-23.52.44-1-217241	65	2	2	0	0	0	679	1	1	0	0	NA	NA	NA	23	27	169	167	504	117	114	448	11	5	0	0.065	0.03	0
.	19.01.15-23.52.56-1-217369	92	7	7	5	0	3	675	6	6	0	0	NA	NA	NA	34	37	173	171	506	118	114	443	0	3	15	0	0.018	0.03
.	19.01.15-23.52.56-1-217371	171	16	16	5	0	3	700	14	14	0	0	NA	NA	NA	67	59	178	176	518	124	125	451	17	16	36	0.096	0.091	0.069
.	19.01.15-23.53.07-1-217385	121	4	4	1	0	1	678	2	2	0	0	NA	NA	NA	51	36	166	176	507	115	118	445	4	0	5	0.024	0	0.01
.	19.01.15-23.53.10-1-217386	199	20	20	3	0	3	700	19	19	0	0	NA	NA	NA	62	62	174	177	524	115	121	464	30	15	26	0.172	0.085	0.05
.	19.01.15-23.53.13-1-217451	87	7	7	3	0	2	685	5	5	0	0	NA	NA	NA	45	39	171	167	514	116	114	455	15	10	2	0.088	0.06	0.004
.	19.01.15-23.53.24-1-217453	96	6	6	2	0	2	674	5	5	0	0	NA	NA	NA	35	28	166	173	502	114	119	441	0	0	12	0	0	0.024
.	19.01.15-23.53.36-1-217469	63	4	4	0	0	0	249	2	2	0	0	NA	NA	NA	17	17	169	168	493	47	40	162	3	5	0	0.018	0.03	0
.	19.01.15-23.53.38-1-217485	64	3	3	1	0	1	650	2	2	0	0	NA	NA	NA	20	15	165	168	495	111	114	425	1	0	4	0.006	0	0.008
.	19.01.15-23.53.39-1-217486	178	13	13	3	0	2	697	11	11	0	0	NA	NA	NA	57	49	171	176	515	120	124	453	32	7	11	0.187	0.04	0.021
.	19.01.15-23.53.41-1-217489	62	3	3	1	0	1	667	2	2	0	0	NA	NA	NA	25	20	164	167	502	111	112	444	1	0	9	0.006	0	0.018
.	19.01.15-23.53.51-1-217515	92	4	4	1	0	1	664	3	3	0	0	NA	NA	NA	28	14	166	164	497	114	111	439	8	0	6	0.048	0	0.012
.	19.01.15-23.53.55-1-217516	36	1	1	0	0	0	0	0	0	0	0	NA	NA	NA	9	6	165	164	490	0	0	0	0	0	0	0	0	0
.	19.01.15-23.53.55-1-217517	121	15	15	7	0	6	687	13	13	0	0	NA	NA	NA	48	43	174	170	512	121	114	452	39	6	20	0.224	0.035	0.039
.	19.01.15-23.53.55-1-217519	123	8	8	3	0	3	682	7	7	0	0	NA	NA	NA	51	36	172	165	512	118	115	449	7	6	9	0.041	0.036	0.018
.	19.01.15-23.53.57-1-217520	66	6	6	2	0	2	669	5	5	0	0	NA	NA	NA	21	19	168	168	496	114	114	441	0	23	11	0	0.137	0.022
.	19.01.15-23.53.57-1-217522	117	6	6	1	0	1	668	5	5	0	0	NA	NA	NA	56	37	171	172	507	116	113	439	9	10	4	0.053	0.058	0.008
.	19.01.15-23.53.58-1-217523	32	1	1	1	0	1	0	0	0	0	0	NA	NA	NA	6	9	163	167	492	0	0	0	0	0	4	0	0	0.008
.	19.01.15-23.54.11-1-217560	148	11	11	5	0	4	693	8	8	0	0	NA	NA	NA	35	46	168	175	516	114	120	459	23	7	19	0.137	0.04	0.037
.	19.01.15-23.54.18-1-217687	92	4	4	1	0	0	676	3	3	0	0	NA	NA	NA	37	35	169	170	509	115	116	445	3	10	1	0.018	0.059	0.002
.	19.01.15-23.54.24-1-217748	91	7	7	3	0	3	678	6	6	0	0	NA	NA	NA	17	33	169	173	504	115	117	446	2	9	7	0.012	0.052	0.014
.	19.01.15-23.54.28-1-217750	89	5	5	3	0	3	680	3	3	0	0	NA	NA	NA	28	34	169	170	508	119	114	447	4	4	13	0.024	0.024	0.026
.	19.01.15-23.54.30-1-217751	34	1	1	0	0	0	0	0	0	0	0	NA	NA	NA	9	10	167	166	490	0	0	0	0	0	0	0	0	0
.	19.01.15-23.54.32-1-217752	147	15	15	5	0	4	691	13	13	0	0	NA	NA	NA	53	45	176	166	516	122	112	457	25	9	23	0.142	0.054	0.045
.	19.01.15-23.54.41-1-217786	142	16	16	3	0	3	686	14	14	0	0	NA	NA	NA	53	44	169	176	512	118	119	449	32	1	15	0.189	0.006	0.029
.	19.01.15-23.54.42-1-217788	33	1	1	0	0	0	0	0	0	0	0	NA	NA	NA	6	12	165	169	491	0	0	0	0	0	0	0	0	0
.	19.01.15-23.54.42-1-217789	126	7	7	2	0	1	685	5	5	0	0	NA	NA	NA	32	34	166	168	513	112	117	456	0	5	17	0	0.03	0.033
.	19.01.15-23.54.46-1-217794	90	4	4	3	0	3	682	3	3	0	0	NA	NA	NA	36	36	167	173	509	110	121	451	0	0	13	0	0	0.026
.	19.01.15-23.55.06-1-217819	34	1	1	1	0	1	0	0	0	0	0	NA	NA	NA	11	9	166	164	492	0	0	0	0	1	0	0	0.006	0
.	19.01.15-23.55.06-1-217820	120	7	7	2	0	1	689	6	6	0	0	NA	NA	NA	45	41	173	171	510	121	114	454	8	0	16	0.046	0	0.031
.	19.01.15-23.55.07-1-217836	125	11	11	3	0	2	683	9	9	0	0	NA	NA	NA	38	39	169	170	513	115	118	450	23	2	14	0.136	0.012	0.027
.	19.01.15-23.55.11-1-217852	96	5	5	2	0	2	677	4	4	0	0	NA	NA	NA	36	36	166	172	511	112	119	446	8	3	3	0.048	0.017	0.006
.	19.01.15-23.55.13-1-217856	235	17	17	2	0	2	711	15	15	0	0	NA	NA	NA	72	68	175	173	533	123	116	472	19	11	39	0.109	0.064	0.073
.	19.01.15-23.55.17-1-217857	31	1	1	1	0	1	0	0	0	0	0	NA	NA	NA	3	9	165	164	493	0	0	0	0	0	4	0	0	0.008
.	19.01.15-23.55.20-1-217858	118	5	5	1	0	1	686	2	2	0	0	NA	NA	NA	42	39	170	171	511	118	119	449	4	3	7	0.024	0.018	0.014
.	19.01.15-23.55.22-1-217859	90	7	7	1	0	1	674	4	4	0	0	NA	NA	NA	31	31	170	173	501	117	117	440	7	4	13	0.041	0.023	0.026
.	19.01.15-23.55.22-1-217860	60	2	2	1	0	1	673	1	1	0	0	NA	NA	NA	23	27	169	167	504	115	110	448	1	3	0	0.006	0.018	0
.	19.01.15-23.55.30-1-217966	121	10	10	1	0	0	688	8	8	0	0	NA	NA	NA	42	42	172	167	516	118	113	457	15	3	5	0.087	0.018	0.01
.	19.01.15-23.55.31-1-217982	32	1	1	0	0	0	0	0	0	0	0	NA	NA	NA	8	11	165	163	496	0	0	0	0	0	1	0	0	0.002
.	19.01.15-23.55.33-1-217983	62	3	3	0	0	0	670	2	2	0	0	NA	NA	NA	26	28	167	168	506	112	113	445	0	0	4	0	0	0.008
.	19.01.15-23.55.35-1-217984	148	29	29	10	0	6	697	26	26	0	0	NA	NA	NA	54	61	176	174	524	122	117	458	38	17	36	0.216	0.098	0.069
.	19.01.15-23.55.37-1-218000	65	7	7	1	0	1	669	6	6	0	0	NA	NA	NA	34	24	168	168	501	115	115	439	0	6	16	0	0.036	0.032
.	19.01.15-23.55.37-1-218001	88	4	4	2	0	2	682	3	3	0	0	NA	NA	NA	37	36	168	168	513	113	116	453	3	8	8	0.018	0.048	0.016
.	19.01.15-23.55.41-1-218005	61	2	2	1	0	1	250	1	1	0	0	NA	NA	NA	13	14	169	164	494	39	42	169	0	0	3	0	0	0.006
.	19.01.15-23.55.41-1-218006	85	5	5	1	0	1	666	4	4	0	0	NA	NA	NA	35	26	166	170	503	112	112	442	10	1	4	0.06	0.006	0.008
.	19.01.15-23.55.51-1-218078	84	3	3	0	0	0	669	2	2	0	0	NA	NA	NA	24	23	169	167	500	116	111	442	0	0	6	0	0	0.012
.	19.01.15-23.55.52-1-218079	60	2	2	0	0	0	681	1	1	0	0	NA	NA	NA	20	32	172	171	502	118	119	444	0	7	0	0	0.041	0
.	19.01.15-23.55.52-1-218080	214	27	27	7	0	5	700	26	26	0	0	NA	NA	NA	58	56	173	168	528	118	114	468	31	22	52	0.179	0.131	0.098
.	19.01.15-23.55.54-1-218081	127	11	11	5	0	4	677	10	10	0	0	NA	NA	NA	46	35	168	169	511	114	112	451	17	5	11	0.101	0.03	0.022
.	19.01.15-23.55.57-1-218099	63	2	2	1	0	0	678	1	1	0	0	NA	NA	NA	21	32	169	167	509	116	113	449	0	4	1	0	0.024	0.002
.	19.01.15-23.55.58-1-218101	151	13	13	2	0	2	716	12	12	0	0	NA	NA	NA	36	68	179	178	524	126	125	465	9	4	21	0.05	0.022	0.04
.	19.01.15-23.56.00-1-218103	152	7	7	2	0	1	700	6	6	0	0	NA	NA	NA	54	55	176	174	518	122	122	456	7	13	8	0.04	0.075	0.015
.	19.01.15-23.56.07-1-218108	123	18	18	7	0	5	687	17	17	0	0	NA	NA	NA	33	40	169	168	516	116	114	457	27	33	16	0.16	0.196	0.031
.	19.01.15-23.56.07-1-218109	97	4	4	1	0	1	681	3	3	0	0	NA	NA	NA	31	34	169	170	508	115	116	450	0	0	9	0	0	0.018
.	19.01.15-23.56.14-1-218113	42	1	1	1	0	1	0	0	0	0	0	NA	NA	NA	11	13	167	168	491	0	0	0	0	0	2	0	0	0.004
.	19.01.15-23.56.18-1-218114	95	7	7	2	0	2	671	6	6	0	0	NA	NA	NA	48	29	168	169	505	113	113	445	6	12	5	0.036	0.071	0.01
.	19.01.15-23.56.19-1-218118	36	1	1	1	0	1	0	0	0	0	0	NA	NA	NA	9	9	165	165	492	0	0	0	0	0	3	0	0	0.006
.	19.01.15-23.56.26-1-218138	156	27	27	7	0	5	687	24	24	0	0	NA	NA	NA	41	43	171	174	511	119	118	450	45	12	39	0.263	0.069	0.076
.	19.01.15-23.56.26-1-218139	33	1	1	1	0	1	0	0	0	0	0	NA	NA	NA	4	15	164	168	496	0	0	0	0	0	1	0	0	0.002
.	19.01.15-23.56.26-1-218140	34	1	1	0	0	0	0	0	0	0	0	NA	NA	NA	8	9	167	163	492	0	0	0	0	0	2	0	0	0.004
.	19.01.15-23.56.27-1-218141	62	3	3	1	0	1	678	2	2	0	0	NA	NA	NA	27	38	167	172	512	112	118	448	7	0	2	0.042	0	0.004
.	19.01.15-23.56.30-1-218142	99	11	11	3	0	3	672	10	10	0	0	NA	NA	NA	38	25	168	167	503	117	114	441	2	4	21	0.012	0.024	0.042
.	19.01.15-23.56.30-1-218143	31	1	1	0	0	0	0	0	0	0	0	NA	NA	NA	6	7	165	165	490	0	0	0	0	0	1	0	0	0.002
.	19.01.15-23.56.32-1-218174	92	12	12	2	0	2	667	11	11	0	0	NA	NA	NA	35	25	169	168	501	114	115	438	1	9	27	0.006	0.054	0.054
.	19.01.15-23.56.33-1-218175	146	8	8	2	0	2	691	7	7	0	0	NA	NA	NA	51	46	175	171	513	124	117	450	8	3	11	0.046	0.018	0.021
.	19.01.15-23.56.40-1-218192	93	14	14	3	0	2	668	13	13	0	0	NA	NA	NA	33	32	174	174	497	118	120	430	21	4	6	0.121	0.023	0.012
.	19.01.15-23.56.44-1-218197	115	5	5	1	0	1	685	4	4	0	0	NA	NA	NA	42	38	169	170	512	115	115	455	4	0	5	0.024	0	0.01
.	19.01.15-23.56.45-1-218199	89	3	3	1	0	1	666	2	2	0	0	NA	NA	NA	19	16	166	165	498	112	114	440	0	0	4	0	0	0.008
.	19.01.15-23.56.48-1-218278	114	7	7	1	0	1	671	6	6	0	0	NA	NA	NA	39	29	167	166	509	116	114	441	0	2	11	0	0.012	0.022
.	19.01.15-23.56.57-1-218330	67	9	9	1	0	1	665	8	8	0	0	NA	NA	NA	27	21	167	167	500	116	110	439	0	11	14	0	0.066	0.028
.	19.01.15-23.56.58-1-218331	32	1	1	0	0	0	0	0	0	0	0	NA	NA	NA	7	10	164	163	496	0	0	0	0	0	0	0	0	0
.	19.01.15-23.57.00-1-218334	117	7	7	2	0	2	682	6	6	0	0	NA	NA	NA	40	34	170	170	507	120	115	447	5	14	4	0.029	0.082	0.008
.	19.01.15-23.57.00-1-218335	86	7	7	2	0	2	673	5	5	0	0	NA	NA	NA	28	27	171	167	502	116	110	447	0	14	13	0	0.084	0.026
.	19.01.15-23.57.01-1-218336	33	1	1	1	0	1	0	0	0	0	0	NA	NA	NA	11	6	165	163	491	0	0	0	1	0	0	0.006	0	0
.	19.01.15-23.57.02-1-218337	89	3	3	2	0	1	681	2	2	0	0	NA	NA	NA	34	28	166	171	504	113	118	450	5	0	5	0.03	0	0.01
.	19.01.15-23.57.04-1-218339	91	8	8	2	0	1	682	7	7	0	0	NA	NA	NA	27	31	174	167	503	120	114	448	8	7	17	0.046	0.042	0.034
.	19.01.15-23.57.04-1-218370	61	2	2	1	0	1	398	1	1	0	0	NA	NA	NA	20	13	165	166	495	64	72	262	0	0	2	0	0	0.004
.	19.01.15-23.57.07-1-218401	120	10	10	3	0	2	695	8	8	0	0	NA	NA	NA	34	42	172	171	512	120	118	457	11	24	24	0.064	0.14	0.047
.	19.01.15-23.57.18-1-218405	63	3	3	1	0	1	665	2	2	0	0	NA	NA	NA	29	20	168	165	500	115	113	437	0	0	12	0	0	0.024
.	19.01.15-23.57.19-1-218406	89	4	4	1	0	1	674	3	3	0	0	NA	NA	NA	23	21	165	170	499	114	119	441	0	4	7	0	0.024	0.014
.	19.01.15-23.57.21-1-218422	118	4	4	2	0	2	671	2	2	0	0	NA	NA	NA	41	35	169	175	504	114	117	440	3	3	2	0.018	0.017	0.004
.	19.01.15-23.57.28-1-218423	94	8	8	2	0	2	683	7	7	0	0	NA	NA	NA	25	39	168	171	513	114	116	453	0	3	28	0	0.018	0.055
.	19.01.15-23.57.30-1-218424	117	7	7	3	0	2	694	5	5	0	0	NA	NA	NA	28	38	174	170	507	121	119	454	9	0	13	0.052	0	0.026
.	19.01.15-23.57.37-1-218440	183	19	19	5	0	3	694	17	17	0	0	NA	NA	NA	49	43	176	169	511	123	118	453	16	8	30	0.091	0.047	0.059
.	19.01.15-23.57.38-1-218441	62	3	3	0	0	0	0	0	0	0	0	NA	NA	NA	16	14	163	166	498	0	0	0	0	0	3	0	0	0.006
.	19.01.15-23.57.38-1-218442	121	14	14	2	0	2	686	13	13	0	0	NA	NA	NA	38	44	171	176	510	117	121	448	13	26	31	0.076	0.148	0.061
.	19.01.15-23.57.39-1-218443	64	3	3	0	0	0	672	2	2	0	0	NA	NA	NA	27	27	167	171	502	110	119	443	0	0	6	0	0	0.012
.	19.01.15-23.57.39-1-218444	143	12	12	5	0	3	694	10	10	0	0	NA	NA	NA	55	50	171	175	517	116	118	460	21	4	14	0.123	0.023	0.027
.	19.01.15-23.57.40-1-218446	89	4	4	0	0	0	694	3	3	0	0	NA	NA	NA	29	50	171	175	517	115	120	459	0	12	3	0	0.069	0.006
.	19.01.15-23.57.43-1-218450	62	3	3	1	0	0	669	2	2	0	0	NA	NA	NA	28	24	167	167	503	117	114	438	0	8	4	0	0.048	0.008
.	19.01.15-23.57.51-1-218459	124	5	5	0	0	0	686	4	4	0	0	NA	NA	NA	36	36	170	169	510	116	118	452	3	4	2	0.018	0.024	0.004
.	19.01.15-23.57.51-1-218460	62	2	2	0	0	0	675	1	1	0	0	NA	NA	NA	19	26	168	166	505	116	111	448	0	0	6	0	0	0.012
.	19.01.15-23.57.55-1-218461	34	1	1	0	0	0	0	0	0	0	0	NA	NA	NA	14	10	166	164	493	0	0	0	0	0	0	0	0	0
.	19.01.15-23.57.57-1-218465	128	8	8	1	0	1	691	7	7	0	0	NA	NA	NA	43	43	172	168	516	121	115	455	33	3	5	0.192	0.018	0.01
.	19.01.15-23.57.59-1-218467	64	4	4	0	0	0	667	3	3	0	0	NA	NA	NA	27	21	169	167	498	114	112	441	4	0	3	0.024	0	0.006
.	19.01.15-23.57.59-1-218468	142	8	8	1	0	1	668	7	7	0	0	NA	NA	NA	68	37	171	167	512	115	112	441	13	6	2	0.076	0.036	0.004
.	19.01.15-23.58.06-1-218488	64	3	3	0	0	0	674	1	1	0	0	NA	NA	NA	26	27	174	165	501	121	113	440	2	0	7	0.011	0	0.014
.	19.01.15-23.58.08-1-218489	89	5	5	1	0	1	657	3	3	0	0	NA	NA	NA	35	20	167	167	499	111	113	433	0	5	9	0	0.03	0.018
.	19.01.15-23.58.11-1-218521	88	15	15	8	0	8	657	13	13	0	0	NA	NA	NA	33	24	166	173	498	111	117	429	11	12	21	0.066	0.069	0.042
.	19.01.15-23.58.13-1-218525	64	2	2	0	0	0	552	1	1	0	0	NA	NA	NA	16	18	168	165	498	94	90	368	0	0	2	0	0	0.004
.	19.01.15-23.58.14-1-218526	120	4	4	1	0	1	683	3	3	0	0	NA	NA	NA	50	37	171	166	513	118	110	455	0	8	5	0	0.048	0.01
.	19.01.15-23.58.16-1-218527	83	3	3	1	0	1	675	2	2	0	0	NA	NA	NA	30	31	167	168	509	112	115	448	3	3	1	0.018	0.018	0.002
.	19.01.15-23.58.22-1-218562	34	1	1	1	0	1	0	0	0	0	0	NA	NA	NA	9	6	165	166	488	0	0	0	0	0	0	0	0	0
.	19.01.15-23.58.23-1-218578	149	10	10	5	0	4	689	9	9	0	0	NA	NA	NA	40	42	177	175	503	125	120	444	10	11	10	0.056	0.063	0.02
.	19.01.15-23.58.24-1-218609	149	9	9	2	0	0	690	8	8	0	0	NA	NA	NA	57	42	174	171	510	120	116	454	19	3	6	0.109	0.018	0.012
.	19.01.15-23.58.25-1-218610	66	2	2	1	0	1	664	1	1	0	0	NA	NA	NA	36	20	170	168	495	117	112	435	0	0	7	0	0	0.014
.	19.01.15-23.58.26-1-218647	34	1	1	0	0	0	0	0	0	0	0	NA	NA	NA	11	9	164	165	493	0	0	0	0	0	0	0	0	0
.	19.01.15-23.58.27-1-218648	67	4	4	1	0	1	670	3	3	0	0	NA	NA	NA	28	30	169	171	503	110	115	445	12	0	3	0.071	0	0.006
.	19.01.15-23.58.29-1-218668	94	4	4	1	0	1	676	3	3	0	0	NA	NA	NA	19	25	170	170	498	116	117	443	1	2	9	0.006	0.012	0.018
.	19.01.15-23.58.32-1-218669	122	13	13	4	0	3	690	11	11	0	0	NA	NA	NA	44	48	169	173	519	112	121	457	10	6	28	0.059	0.035	0.054
.	19.01.15-23.58.33-1-218670	35	1	1	0	0	0	0	0	0	0	0	NA	NA	NA	9	11	165	167	492	0	0	0	0	0	0	0	0	0
.	19.01.15-23.58.35-1-218671	66	3	3	3	0	3	670	2	2	0	0	NA	NA	NA	19	20	165	169	499	111	114	445	0	6	3	0	0.036	0.006
.	19.01.15-23.58.41-1-218689	34	1	1	0	0	0	0	0	0	0	0	NA	NA	NA	4	7	164	165	491	0	0	0	0	0	1	0	0	0.002
.	19.01.15-23.58.46-1-218694	115	10	10	2	0	2	689	9	9	0	0	NA	NA	NA	37	40	171	172	510	116	118	455	8	29	10	0.047	0.169	0.02
.	19.01.15-23.58.48-1-218698	85	5	5	0	0	0	663	4	4	0	0	NA	NA	NA	22	19	166	168	498	115	111	437	0	3	2	0	0.018	0.004
.	19.01.15-23.58.49-1-218700	88	3	3	1	0	1	666	1	1	0	0	NA	NA	NA	25	21	166	168	500	111	115	440	2	7	0	0.012	0.042	0
.	19.01.15-23.58.54-1-218703	56	2	2	0	0	0	663	1	1	0	0	NA	NA	NA	28	19	167	168	497	114	111	438	0	0	4	0	0	0.008
.	19.01.15-23.58.54-1-218704	142	15	15	4	0	3	687	11	11	0	0	NA	NA	NA	37	46	175	172	512	122	118	447	6	19	27	0.034	0.11	0.053
.	19.01.15-23.58.55-1-218735	60	2	2	1	0	1	0	1	1	0	0	NA	NA	NA	10	24	166	167	504	0	0	0	0	1	3	0	0.006	0.006
.	19.01.15-23.58.55-1-218736	234	28	28	10	0	6	705	26	26	0	0	NA	NA	NA	71	61	172	175	527	121	119	465	25	43	44	0.145	0.246	0.083
.	19.01.15-23.59.01-1-218771	56	2	2	0	0	0	668	1	1	0	0	NA	NA	NA	20	17	165	168	497	111	115	442	0	0	5	0	0	0.01
.	19.01.15-23.59.10-1-218787	31	1	1	0	0	0	0	0	0	0	0	NA	NA	NA	10	6	164	163	492	0	0	0	0	0	0	0	0	0
.	19.01.15-23.59.15-1-218791	61	2	2	1	0	1	397	1	1	0	0	NA	NA	NA	24	14	168	166	493	74	71	252	0	0	4	0	0	0.008
.	19.01.15-23.59.16-1-218792	59	2	2	0	0	0	675	1	1	0	0	NA	NA	NA	17	20	165	169	499	116	116	443	0	1	6	0	0.006	0.012
.	19.01.15-23.59.18-1-218793	33	1	1	0	0	0	0	0	0	0	0	NA	NA	NA	9	8	163	165	493	0	0	0	0	2	0	0	0.012	0
.	19.01.15-23.59.20-1-218794	93	6	6	2	0	2	677	4	4	0	0	NA	NA	NA	35	31	170	168	506	118	115	444	0	2	14	0	0.012	0.028
.	19.01.15-23.59.21-1-218795	96	6	6	0	0	0	676	5	5	0	0	NA	NA	NA	25	31	171	167	506	116	113	447	0	5	13	0	0.03	0.026
.	19.01.15-23.59.24-1-218796	93	5	5	1	0	1	674	4	4	0	0	NA	NA	NA	27	26	165	168	506	108	116	450	0	7	4	0	0.042	0.008
.	19.01.15-23.59.33-1-218798	129	10	10	3	0	3	673	9	9	0	0	NA	NA	NA	37	25	167	168	503	116	112	445	14	8	17	0.084	0.048	0.034
.	19.01.15-23.59.33-1-218799	177	14	14	6	0	3	687	13	13	0	0	NA	NA	NA	47	46	171	171	517	115	117	455	13	20	13	0.076	0.117	0.025
.	19.01.15-23.59.38-1-218831	145	11	11	2	0	0	686	10	10	0	0	NA	NA	NA	39	40	175	170	508	123	115	448	22	6	25	0.126	0.035	0.049
.	19.01.15-23.59.40-1-218833	32	1	1	0	0	0	0	0	0	0	0	NA	NA	NA	12	13	166	165	495	0	0	0	0	0	0	0	0	0
.	19.01.15-23.59.43-1-218867	123	7	7	1	0	1	707	6	6	0	0	NA	NA	NA	38	56	176	171	522	123	119	465	5	6	9	0.028	0.035	0.017
.	19.01.15-23.59.45-1-218870	65	4	4	1	0	1	670	2	2	0	0	NA	NA	NA	34	26	169	172	498	116	117	437	0	11	2	0	0.064	0.004
.	19.01.15-23.59.47-1-218873	62	2	2	0	0	0	672	1	1	0	0	NA	NA	NA	20	26	168	166	505	112	114	446	0	0	3	0	0	0.006
.	19.01.15-23.59.49-1-218876	92	6	6	0	0	0	671	4	4	0	0	NA	NA	NA	40	28	170	166	505	118	113	440	3	4	6	0.018	0.024	0.012
.	19.01.15-23.59.59-1-218988	33	1	1	0	0	0	0	0	0	0	0	NA	NA	NA	7	6	164	166	489	0	0	0	0	0	0	0	0	0
.	19.01.16-00.00.02-1-219004	123	19	19	7	0	5	691	16	16	0	0	NA	NA	NA	26	43	170	170	516	116	117	458	20	31	15	0.118	0.182	0.029
.	19.01.16-00.00.02-1-219006	62	4	4	0	0	0	666	2	2	0	0	NA	NA	NA	27	25	166	171	501	112	115	439	0	0	10	0	0	0.02
.	19.01.16-00.00.02-1-219010	147	11	11	4	0	3	708	9	9	0	0	NA	NA	NA	39	62	171	180	524	115	126	467	1	24	14	0.006	0.133	0.027
.	19.01.16-00.00.03-1-219011	95	5	5	3	0	3	671	4	4	0	0	NA	NA	NA	28	23	166	169	501	112	115	444	0	0	14	0	0	0.028
.	19.01.16-00.00.05-1-219016	113	8	8	1	0	1	703	6	6	0	0	NA	NA	NA	35	57	174	177	519	120	124	459	18	4	5	0.103	0.023	0.01
.	19.01.16-00.00.08-1-219062	31	1	1	0	0	0	0	0	0	0	0	NA	NA	NA	7	9	165	165	492	0	0	0	0	0	0	0	0	0
.	19.01.16-00.00.08-1-219078	181	11	11	5	0	5	688	9	9	0	0	NA	NA	NA	65	45	170	170	518	118	114	456	35	1	16	0.206	0.006	0.031
.	19.01.16-00.00.10-1-219079	116	11	11	2	0	2	673	10	10	0	0	NA	NA	NA	52	40	171	176	506	112	122	439	5	13	13	0.029	0.074	0.026
.	19.01.16-00.00.12-1-219083	151	7	7	1	0	0	685	5	5	0	0	NA	NA	NA	44	38	170	174	507	116	120	449	22	0	15	0.129	0	0.03
.	19.01.16-00.00.19-1-219084	92	10	10	2	0	1	670	9	9	0	0	NA	NA	NA	34	23	170	166	500	117	114	439	20	10	4	0.118	0.06	0.008
.	19.01.16-00.00.21-1-219088	88	10	10	1	0	1	666	8	8	0	0	NA	NA	NA	31	28	168	168	505	114	111	441	5	8	4	0.03	0.048	0.008
.	19.01.16-00.00.27-1-219089	66	2	2	1	0	1	671	1	1	0	0	NA	NA	NA	19	19	167	167	498	112	116	443	1	3	0	0.006	0.018	0
.	19.01.16-00.00.27-1-219090	151	13	13	3	0	2	674	12	12	0	0	NA	NA	NA	31	25	170	169	499	114	116	444	11	18	6	0.065	0.107	0.012
.	19.01.16-00.00.37-1-219106	88	4	4	1	0	1	674	3	3	0	0	NA	NA	NA	21	27	171	169	500	116	114	444	8	0	6	0.047	0	0.012
.	19.01.16-00.00.37-1-219107	63	5	5	3	0	1	670	4	4	0	0	NA	NA	NA	21	22	167	167	501	110	115	445	4	7	5	0.024	0.042	0.01
.	19.01.16-00.00.37-1-219123	96	3	3	1	0	1	677	1	1	0	0	NA	NA	NA	21	27	167	167	506	116	113	448	5	8	0	0.03	0.048	0
.	19.01.16-00.00.39-1-219124	117	9	9	4	0	4	688	7	7	0	0	NA	NA	NA	44	47	168	173	519	114	117	457	20	12	8	0.119	0.069	0.015
.	19.01.16-00.00.42-1-219129	60	3	3	1	0	0	679	2	2	0	0	NA	NA	NA	18	25	170	167	501	117	115	447	6	0	3	0.035	0	0.006
.	19.01.16-00.00.43-1-219131	125	6	6	0	0	0	683	5	5	0	0	NA	NA	NA	50	35	169	167	512	117	112	454	11	6	13	0.065	0.036	0.025
.	19.01.16-00.00.45-1-219134	179	27	27	6	0	4	705	24	24	0	0	NA	NA	NA	43	63	173	174	529	118	118	469	39	32	28	0.225	0.184	0.053
.	19.01.16-00.00.58-1-219160	147	11	11	6	0	3	695	10	10	0	0	NA	NA	NA	44	47	173	168	519	121	115	459	26	5	24	0.15	0.03	0.046
.	19.01.16-00.00.59-1-219162	186	15	15	3	0	2	698	14	14	0	0	NA	NA	NA	58	54	176	174	517	122	120	456	12	12	11	0.068	0.069	0.021
.	19.01.16-00.01.02-1-219163	65	2	2	0	0	0	670	1	1	0	0	NA	NA	NA	25	26	171	166	502	117	114	439	0	0	4	0	0	0.008
.	19.01.16-00.01.05-1-219248	89	3	3	2	0	2	669	2	2	0	0	NA	NA	NA	36	31	170	170	504	112	114	443	0	0	7	0	0	0.014
.	19.01.16-00.01.05-1-219249	64	6	6	1	0	1	672	5	5	0	0	NA	NA	NA	25	25	167	169	502	110	116	446	11	1	3	0.066	0.006	0.006
.	19.01.16-00.01.07-1-219250	62	3	3	0	0	0	200	2	2	0	0	NA	NA	NA	12	13	168	163	495	36	37	127	7	2	0	0.042	0.012	0
.	19.01.16-00.01.09-1-219271	178	12	12	3	0	1	704	11	11	0	0	NA	NA	NA	57	64	172	180	525	118	125	461	6	16	26	0.035	0.089	0.05
.	19.01.16-00.01.18-1-219350	95	7	7	4	0	3	675	5	5	0	0	NA	NA	NA	40	25	168	169	501	116	118	441	6	1	16	0.036	0.006	0.032
.	19.01.16-00.01.25-1-219396	88	6	6	2	0	2	676	5	5	0	0	NA	NA	NA	40	44	172	169	516	115	115	446	3	8	6	0.017	0.047	0.012
.	19.01.16-00.01.31-1-219457	89	4	4	0	0	0	673	2	2	0	0	NA	NA	NA	37	37	170	171	509	114	116	443	7	6	1	0.041	0.035	0.002
.	19.01.16-00.01.32-1-219458	36	1	1	1	0	1	0	0	0	0	0	NA	NA	NA	8	12	164	167	494	0	0	0	0	0	1	0	0	0.002
.	19.01.16-00.01.36-1-219459	57	2	2	0	0	0	673	1	1	0	0	NA	NA	NA	18	24	166	173	498	114	117	442	0	0	5	0	0	0.01
.	19.01.16-00.01.41-1-219476	117	13	13	2	0	1	686	10	10	0	0	NA	NA	NA	47	40	171	174	508	118	117	451	10	26	13	0.058	0.149	0.026
.	19.01.16-00.01.41-1-219478	60	2	2	0	0	0	656	1	1	0	0	NA	NA	NA	34	16	167	168	494	112	114	430	0	3	1	0	0.018	0.002
.	19.01.16-00.01.42-1-219480	59	2	2	0	0	0	669	1	1	0	0	NA	NA	NA	31	28	168	169	504	115	113	441	2	0	2	0.012	0	0.004
.	19.01.16-00.01.45-1-219499	89	4	4	1	0	0	684	3	3	0	0	NA	NA	NA	27	40	172	169	512	118	115	451	3	0	9	0.017	0	0.018
.	19.01.16-00.01.45-1-219500	123	6	6	1	0	1	677	5	5	0	0	NA	NA	NA	44	29	165	171	506	113	116	448	0	2	17	0	0.012	0.034
.	19.01.16-00.01.52-1-219507	35	1	1	0	0	0	0	0	0	0	0	NA	NA	NA	10	11	164	166	494	0	0	0	0	0	5	0	0	0.01
.	19.01.16-00.01.57-1-219511	70	2	2	0	0	0	650	0	0	0	0	NA	NA	NA	14	24	166	171	500	110	111	429	0	3	0	0	0.018	0
.	19.01.16-00.01.57-1-219512	60	2	2	1	0	1	199	1	1	0	0	NA	NA	NA	17	17	168	164	498	33	37	129	0	0	1	0	0	0.002
.	19.01.16-00.02.00-1-219515	33	1	1	0	0	0	0	0	0	0	0	NA	NA	NA	8	5	165	163	490	0	0	0	0	0	2	0	0	0.004
.	19.01.16-00.02.00-1-219516	31	1	1	0	0	0	0	0	0	0	0	NA	NA	NA	9	9	165	164	493	0	0	0	0	0	4	0	0	0.008
.	19.01.16-00.02.03-1-219517	31	1	1	1	0	1	0	0	0	0	0	NA	NA	NA	10	7	164	165	491	0	0	0	0	0	0	0	0	0
.	19.01.16-00.02.03-1-219519	62	3	3	0	0	0	668	2	2	0	0	NA	NA	NA	28	25	165	169	504	113	113	442	0	2	2	0	0.012	0.004
.	19.01.16-00.02.06-1-219520	63	2	2	1	0	1	676	1	1	0	0	NA	NA	NA	28	33	172	170	504	119	116	441	4	0	2	0.023	0	0.004
.	19.01.16-00.02.08-1-219540	121	14	14	6	0	6	666	13	13	0	0	NA	NA	NA	34	27	167	166	507	107	110	449	6	5	23	0.036	0.03	0.045
.	19.01.16-00.02.08-1-219541	94	3	3	2	0	1	680	2	2	0	0	NA	NA	NA	25	33	169	167	510	115	114	451	2	4	5	0.012	0.024	0.01
.	19.01.16-00.02.09-1-219542	126	8	8	1	0	1	689	7	7	0	0	NA	NA	NA	52	44	173	175	509	120	123	446	4	7	12	0.023	0.04	0.024
.	19.01.16-00.02.10-1-219543	64	2	2	0	0	0	599	1	1	0	0	NA	NA	NA	17	29	170	170	502	105	107	387	2	0	4	0.012	0	0.008
.	19.01.16-00.02.12-1-219544	32	1	1	0	0	0	0	0	0	0	0	NA	NA	NA	6	15	167	166	495	0	0	0	0	0	1	0	0	0.002
.	19.01.16-00.02.14-1-219548	32	1	1	0	0	0	0	0	0	0	0	NA	NA	NA	7	11	164	166	494	0	0	0	0	0	0	0	0	0
.	19.01.16-00.02.17-1-219579	68	8	8	0	0	0	681	6	6	0	0	NA	NA	NA	20	34	167	172	508	112	119	450	10	7	3	0.06	0.041	0.006
.	19.01.16-00.02.17-1-219580	32	1	1	0	0	0	0	0	0	0	0	NA	NA	NA	10	7	163	166	491	0	0	0	0	0	2	0	0	0.004
.	19.01.16-00.02.20-1-219581	60	3	3	2	0	1	672	2	2	0	0	NA	NA	NA	21	23	169	165	502	117	113	442	0	0	8	0	0	0.016
.	19.01.16-00.02.20-1-219582	36	1	1	0	0	0	0	0	0	0	0	NA	NA	NA	7	9	166	164	492	0	0	0	0	2	0	0	0.012	0
.	19.01.16-00.02.21-1-219586	91	5	5	2	0	2	669	4	4	0	0	NA	NA	NA	32	23	168	169	499	114	117	438	1	0	15	0.006	0	0.03
.	19.01.16-00.02.23-1-219587	123	12	12	3	0	3	695	11	11	0	0	NA	NA	NA	42	43	169	172	515	117	118	460	36	9	11	0.213	0.052	0.021
.	19.01.16-00.02.25-1-219588	91	9	9	4	0	3	680	8	8	0	0	NA	NA	NA	31	41	169	175	510	116	119	445	7	1	14	0.041	0.006	0.027
.	19.01.16-00.02.25-1-219589	118	9	9	1	0	1	683	7	7	0	0	NA	NA	NA	35	40	168	173	512	114	118	451	0	10	15	0	0.058	0.029
.	19.01.16-00.02.32-1-219665	31	1	1	0	0	0	0	0	0	0	0	NA	NA	NA	14	7	163	166	491	0	0	0	0	0	1	0	0	0.002
.	19.01.16-00.02.35-1-219696	68	2	2	2	0	2	677	1	1	0	0	NA	NA	NA	25	29	168	169	505	113	118	446	0	0	6	0	0	0.012
.	19.01.16-00.02.36-1-219697	93	5	5	3	0	1	675	4	4	0	0	NA	NA	NA	40	36	166	169	514	114	113	448	1	0	22	0.006	0	0.043
.	19.01.16-00.02.37-1-219728	64	4	4	1	0	1	673	3	3	0	0	NA	NA	NA	24	23	168	166	502	114	113	446	0	9	6	0	0.054	0.012
.	19.01.16-00.02.39-1-219729	35	1	1	0	0	0	0	0	0	0	0	NA	NA	NA	8	7	165	163	492	0	0	0	0	0	0	0	0	0
.	19.01.16-00.02.40-1-219731	37	1	1	0	0	0	0	0	0	0	0	NA	NA	NA	14	10	165	164	494	0	0	0	0	0	1	0	0	0.002
.	19.01.16-00.02.40-1-219732	116	6	6	1	0	1	687	5	5	0	0	NA	NA	NA	50	45	168	173	517	113	119	455	4	5	17	0.024	0.029	0.033
.	19.01.16-00.02.41-1-219734	65	3	3	0	0	0	400	2	2	0	0	NA	NA	NA	8	20	167	166	500	69	68	263	6	0	2	0.036	0	0.004
.	19.01.16-00.02.46-1-219799	63	2	2	0	0	0	348	1	1	0	0	NA	NA	NA	18	17	166	167	497	61	56	231	0	3	5	0	0.018	0.01
.	19.01.16-00.02.47-1-219802	30	1	1	0	0	0	0	0	0	0	0	NA	NA	NA	7	8	166	165	490	0	0	0	0	0	1	0	0	0.002
.	19.01.16-00.02.49-1-219805	214	14	14	5	0	3	704	13	13	0	0	NA	NA	NA	48	55	174	179	515	121	125	458	16	11	24	0.092	0.061	0.047
.	19.01.16-00.02.49-1-219806	87	3	3	2	0	2	675	2	2	0	0	NA	NA	NA	30	28	171	169	501	119	115	441	5	6	0	0.029	0.036	0
.	19.01.16-00.02.50-1-219807	151	12	12	3	0	2	694	10	10	0	0	NA	NA	NA	47	40	170	170	513	117	117	460	20	17	13	0.118	0.1	0.025
.	19.01.16-00.02.53-1-219810	69	4	4	2	0	1	681	1	1	0	0	NA	NA	NA	28	34	170	168	509	117	114	450	8	1	4	0.047	0.006	0.008
.	19.01.16-00.02.54-1-219811	92	7	7	1	0	1	677	6	6	0	0	NA	NA	NA	37	32	168	169	508	116	114	447	16	1	15	0.095	0.006	0.03
.	19.01.16-00.02.56-1-219813	328	21	21	9	0	8	754	18	18	0	0	NA	NA	NA	90	111	191	177	556	134	123	497	39	17	16	0.204	0.096	0.029
.	19.01.16-00.02.58-1-219830	34	1	1	0	0	0	0	0	0	0	0	NA	NA	NA	6	9	166	165	491	0	0	0	0	0	0	0	0	0
.	19.01.16-00.03.00-1-219833	59	2	2	1	0	1	665	1	1	0	0	NA	NA	NA	24	18	168	167	496	117	116	432	0	6	2	0	0.036	0.004
.	19.01.16-00.03.02-1-219834	168	9	9	4	0	3	702	8	8	0	0	NA	NA	NA	42	51	172	169	523	119	117	466	13	2	18	0.076	0.012	0.034
.	19.01.16-00.03.05-1-219835	157	8	8	4	0	3	687	7	7	0	0	NA	NA	NA	61	42	169	168	518	111	114	462	21	8	10	0.124	0.048	0.019
.	19.01.16-00.03.10-1-219836	58	2	2	0	0	0	679	1	1	0	0	NA	NA	NA	23	31	168	170	506	116	116	447	0	0	2	0	0	0.004
.	19.01.16-00.03.14-1-219841	299	20	20	8	0	5	726	17	17	0	0	NA	NA	NA	87	80	181	177	535	130	125	471	34	22	43	0.188	0.124	0.08
.	19.01.16-00.03.19-1-219843	60	2	2	0	0	0	49	1	1	0	0	NA	NA	NA	24	20	167	165	501	9	11	29	0	0	2	0	0	0.004
.	19.01.16-00.03.19-1-219844	69	4	4	1	0	1	662	3	3	0	0	NA	NA	NA	22	19	167	169	496	111	116	435	6	0	8	0.036	0	0.016
.	19.01.16-00.03.21-1-219845	90	5	5	3	0	2	674	3	3	0	0	NA	NA	NA	31	33	169	171	506	114	118	442	0	5	13	0	0.029	0.026
.	19.01.16-00.03.24-1-219846	62	4	4	4	0	2	679	2	2	0	0	NA	NA	NA	20	30	171	169	503	115	116	448	0	0	16	0	0	0.032
.	19.01.16-00.03.26-1-219847	60	2	2	0	0	0	100	1	1	0	0	NA	NA	NA	15	15	168	164	496	21	18	61	0	2	0	0	0.012	0
.	19.01.16-00.03.33-1-219863	34	1	1	0	0	0	0	0	0	0	0	NA	NA	NA	10	7	165	165	490	0	0	0	1	0	0	0.006	0	0
.	19.01.16-00.03.34-1-219864	59	3	3	1	0	1	150	2	2	0	0	NA	NA	NA	24	19	168	163	501	25	25	100	4	0	0	0.024	0	0
.	19.01.16-00.03.36-1-219865	62	5	5	1	0	1	680	4	4	0	0	NA	NA	NA	23	31	166	170	508	114	120	446	0	3	8	0	0.018	0.016
.	19.01.16-00.03.36-1-219896	34	1	1	0	0	0	0	0	0	0	0	NA	NA	NA	10	10	166	164	493	0	0	0	0	0	3	0	0	0.006
.	19.01.16-00.03.39-1-219912	90	7	7	2	0	2	680	5	5	0	0	NA	NA	NA	34	38	167	172	512	111	117	452	8	8	9	0.048	0.047	0.018
.	19.01.16-00.03.39-1-219913	33	1	1	0	0	0	0	0	0	0	0	NA	NA	NA	7	6	164	164	491	0	0	0	0	2	0	0	0.012	0
.	19.01.16-00.03.39-1-219914	120	8	8	0	0	0	681	7	7	0	0	NA	NA	NA	27	31	171	168	505	119	116	446	5	0	8	0.029	0	0.016
.	19.01.16-00.03.42-1-219918	92	7	7	2	0	2	685	5	5	0	0	NA	NA	NA	32	35	169	172	507	116	119	450	2	12	9	0.012	0.07	0.018
.	19.01.16-00.03.44-1-219921	126	11	11	1	0	1	677	8	8	0	0	NA	NA	NA	34	34	171	168	508	114	116	447	30	15	2	0.175	0.089	0.004
.	19.01.16-00.03.44-1-219922	31	1	1	0	0	0	0	0	0	0	0	NA	NA	NA	11	5	163	166	489	0	0	0	0	0	0	0	0	0
.	19.01.16-00.03.45-1-219923	183	34	34	13	0	11	708	31	31	0	0	NA	NA	NA	49	64	173	178	526	121	124	463	35	27	77	0.202	0.152	0.146
.	19.01.16-00.03.46-1-219927	119	13	13	3	0	1	683	12	12	0	0	NA	NA	NA	43	41	169	170	515	116	115	452	15	10	18	0.089	0.059	0.035
.	19.01.16-00.03.52-1-220007	38	1	1	0	0	0	0	0	0	0	0	NA	NA	NA	16	17	170	165	495	0	0	0	0	2	0	0	0.012	0
.	19.01.16-00.03.55-1-220039	31	1	1	0	0	0	0	0	0	0	0	NA	NA	NA	11	6	165	165	489	0	0	0	0	0	0	0	0	0
.	19.01.16-00.03.58-1-220056	61	3	3	1	0	1	398	1	1	0	0	NA	NA	NA	29	11	164	164	496	67	65	266	0	0	4	0	0	0.008
.	19.01.16-00.03.59-1-220059	120	10	10	1	0	1	689	8	8	0	0	NA	NA	NA	38	33	169	172	505	116	121	452	8	9	25	0.047	0.052	0.05
.	19.01.16-00.03.59-1-220060	88	8	8	3	0	3	670	7	7	0	0	NA	NA	NA	44	29	170	168	504	111	114	445	17	7	1	0.1	0.042	0.002
.	19.01.16-00.04.00-1-220061	142	19	19	2	0	2	684	16	16	0	0	NA	NA	NA	55	38	173	171	507	119	118	447	25	40	15	0.145	0.234	0.03
.	19.01.16-00.04.04-1-220092	61	3	3	1	0	1	677	2	2	0	0	NA	NA	NA	21	28	169	166	506	115	111	451	1	0	5	0.006	0	0.01
.	19.01.16-00.04.20-1-220130	118	8	8	1	0	1	688	6	6	0	0	NA	NA	NA	49	43	171	170	515	115	117	456	10	12	16	0.058	0.071	0.031
.	19.01.16-00.04.20-1-220131	95	4	4	0	0	0	687	2	2	0	0	NA	NA	NA	40	42	175	168	512	122	115	450	0	10	10	0	0.06	0.02
.	19.01.16-00.04.20-1-220132	154	10	10	3	0	3	697	9	9	0	0	NA	NA	NA	37	50	168	172	523	115	120	462	8	14	8	0.048	0.081	0.015
.	19.01.16-00.04.22-1-220148	180	33	33	11	0	7	684	30	30	0	0	NA	NA	NA	44	44	171	167	519	115	110	459	59	18	32	0.345	0.108	0.062
.	19.01.16-00.04.22-1-220152	60	2	2	0	0	0	251	0	0	0	0	NA	NA	NA	24	18	167	169	495	40	43	168	1	0	0	0.006	0	0
.	19.01.16-00.04.32-1-220154	33	1	1	1	0	1	0	0	0	0	0	NA	NA	NA	12	6	163	165	491	0	0	0	0	0	0	0	0	0
.	19.01.16-00.04.33-1-220156	62	3	3	1	0	1	670	2	2	0	0	NA	NA	NA	24	22	167	167	501	114	115	441	3	0	2	0.018	0	0.004
.	19.01.16-00.04.35-1-220157	124	10	10	4	0	3	693	8	8	0	0	NA	NA	NA	39	45	177	171	510	122	118	453	13	8	8	0.073	0.047	0.016
.	19.01.16-00.04.42-1-220177	63	3	3	0	0	0	667	2	2	0	0	NA	NA	NA	31	21	168	166	500	114	113	440	0	4	2	0	0.024	0.004
.	19.01.16-00.04.45-1-220181	152	7	7	2	0	2	694	6	6	0	0	NA	NA	NA	27	40	174	168	511	119	114	461	13	6	5	0.075	0.036	0.01
.	19.01.16-00.04.51-1-220202	231	24	24	6	0	5	707	22	22	0	0	NA	NA	NA	57	64	178	178	521	125	123	459	17	39	31	0.096	0.219	0.06
.	19.01.16-00.04.52-1-220203	63	2	2	0	0	0	677	1	1	0	0	NA	NA	NA	21	27	166	170	504	115	116	446	0	0	8	0	0	0.016
.	19.01.16-00.04.53-1-220204	66	4	4	0	0	0	673	3	3	0	0	NA	NA	NA	26	28	170	168	503	115	116	442	2	2	9	0.012	0.012	0.018
.	19.01.16-00.04.54-1-220235	197	20	20	7	0	5	707	17	17	0	0	NA	NA	NA	57	65	173	182	523	119	127	461	44	25	21	0.254	0.137	0.04
.	19.01.16-00.05.01-1-220240	146	15	15	2	0	2	677	14	14	0	0	NA	NA	NA	45	30	172	166	505	116	114	447	22	8	21	0.128	0.048	0.042
.	19.01.16-00.05.06-1-220241	64	3	3	1	0	1	674	2	2	0	0	NA	NA	NA	15	24	169	167	501	115	114	445	6	2	0	0.036	0.012	0
.	19.01.16-00.05.07-1-220242	116	10	10	3	0	1	674	9	9	0	0	NA	NA	NA	24	30	168	165	510	113	114	447	10	5	15	0.06	0.03	0.029
.	19.01.16-00.05.07-1-220243	157	17	17	5	0	4	687	15	15	0	0	NA	NA	NA	51	39	169	171	512	115	119	453	19	31	24	0.112	0.181	0.047
.	19.01.16-00.05.10-1-220319	173	10	10	5	0	4	698	8	8	0	0	NA	NA	NA	54	53	173	171	522	120	118	460	8	20	5	0.046	0.117	0.01
.	19.01.16-00.05.21-1-220368	64	7	7	3	0	2	683	6	6	0	0	NA	NA	NA	22	34	168	168	511	114	114	455	13	9	2	0.077	0.054	0.004
.	19.01.16-00.05.30-1-220369	33	1	1	0	0	0	0	0	0	0	0	NA	NA	NA	1	5	165	163	490	0	0	0	0	0	2	0	0	0.004
.	19.01.16-00.05.32-1-220370	61	2	2	0	0	0	676	1	1	0	0	NA	NA	NA	20	29	172	166	504	118	114	444	0	0	3	0	0	0.006
.	19.01.16-00.05.32-1-220371	60	4	4	2	0	2	664	3	3	0	0	NA	NA	NA	34	19	167	165	500	113	112	439	0	10	12	0	0.061	0.024
.	19.01.16-00.05.32-1-220372	35	1	1	0	0	0	0	0	0	0	0	NA	NA	NA	6	9	166	165	491	0	0	0	0	0	3	0	0	0.006
.	19.01.16-00.05.36-1-220403	176	16	16	2	0	2	714	14	14	0	0	NA	NA	NA	57	69	180	180	522	124	128	462	6	36	14	0.033	0.2	0.027
.	19.01.16-00.05.36-1-220404	155	15	15	6	0	4	688	12	12	0	0	NA	NA	NA	40	43	167	178	511	117	120	451	2	18	31	0.012	0.101	0.061
.	19.01.16-00.05.38-1-220450	61	3	3	0	0	0	678	1	1	0	0	NA	NA	NA	21	22	168	168	499	116	118	444	4	0	5	0.024	0	0.01
.	19.01.16-00.05.38-1-220451	121	7	7	1	0	0	685	6	6	0	0	NA	NA	NA	38	38	171	172	508	117	117	451	18	13	13	0.105	0.076	0.026
.	19.01.16-00.05.42-1-220456	125	9	9	1	0	1	675	6	6	0	0	NA	NA	NA	32	30	168	171	504	115	116	444	2	18	15	0.012	0.105	0.03
.	19.01.16-00.05.47-1-220462	120	6	6	0	0	0	688	5	5	0	0	NA	NA	NA	30	39	173	170	509	118	116	454	2	11	5	0.012	0.065	0.01
.	19.01.16-00.05.47-1-220463	147	14	14	3	0	2	684	12	12	0	0	NA	NA	NA	33	37	170	173	507	117	121	446	14	7	21	0.082	0.04	0.041
.	19.01.16-00.05.49-1-220468	34	1	1	0	0	0	0	0	0	0	0	NA	NA	NA	11	12	165	166	494	0	0	0	0	0	3	0	0	0.006
.	19.01.16-00.05.52-1-220470	31	1	1	0	0	0	0	0	0	0	0	NA	NA	NA	6	13	167	164	495	0	0	0	0	0	3	0	0	0.006
.	19.01.16-00.05.53-1-220471	31	1	1	0	0	0	0	0	0	0	0	NA	NA	NA	5	6	166	164	489	0	0	0	0	0	1	0	0	0.002
.	19.01.16-00.05.55-1-220472	60	2	2	1	0	1	199	1	1	0	0	NA	NA	NA	18	19	165	166	501	32	29	138	3	4	0	0.018	0.024	0
.	19.01.16-00.05.55-1-220473	152	19	19	6	0	4	688	17	17	0	0	NA	NA	NA	64	51	168	175	521	114	122	452	28	22	24	0.167	0.126	0.046
.	19.01.16-00.06.01-1-220493	108	14	14	2	0	2	694	13	13	0	0	NA	NA	NA	34	43	171	173	512	119	119	456	3	23	22	0.018	0.133	0.043
.	19.01.16-00.06.04-1-220494	153	7	7	2	0	2	696	6	6	0	0	NA	NA	NA	51	49	177	172	513	122	122	452	5	4	13	0.028	0.023	0.025
.	19.01.16-00.06.06-1-220495	62	2	2	0	0	0	300	1	1	0	0	NA	NA	NA	20	22	164	166	505	50	52	198	0	0	9	0	0	0.018
.	19.01.16-00.06.07-1-220496	87	9	9	2	0	1	675	7	7	0	0	NA	NA	NA	32	33	171	169	506	116	116	443	1	8	28	0.006	0.047	0.055
.	19.01.16-00.06.07-1-220497	179	26	26	7	0	4	700	24	24	0	0	NA	NA	NA	53	57	169	176	525	115	122	463	32	41	32	0.189	0.233	0.061
.	19.01.16-00.06.13-1-220505	115	7	7	3	0	2	687	6	6	0	0	NA	NA	NA	41	42	173	172	510	117	120	450	3	6	11	0.017	0.035	0.022
.	19.01.16-00.06.31-1-220528	124	15	15	4	0	4	694	13	13	0	0	NA	NA	NA	37	47	174	173	513	119	120	455	40	2	15	0.23	0.012	0.029
.	19.01.16-00.06.33-1-220529	31	1	1	0	0	0	0	0	0	0	0	NA	NA	NA	14	9	165	165	492	0	0	0	0	0	2	0	0	0.004
.	19.01.16-00.06.34-1-220530	63	3	3	1	0	0	668	2	2	0	0	NA	NA	NA	26	20	172	165	496	118	114	436	4	6	0	0.023	0.036	0
.	19.01.16-00.06.35-1-220531	149	6	6	4	0	2	691	5	5	0	0	NA	NA	NA	37	46	170	171	518	112	118	461	6	11	3	0.035	0.064	0.006
.	19.01.16-00.06.35-1-220532	62	2	2	1	0	1	669	1	1	0	0	NA	NA	NA	28	25	170	168	500	117	113	439	0	0	5	0	0	0.01
.	19.01.16-00.06.44-1-220582	58	2	2	0	0	0	0	1	1	0	0	NA	NA	NA	15	23	167	167	502	0	0	0	0	1	3	0	0.006	0.006
.	19.01.16-00.06.45-1-220585	147	10	10	3	0	1	713	8	8	0	0	NA	NA	NA	33	67	175	174	531	121	119	473	2	27	15	0.011	0.155	0.028
.	19.01.16-00.06.46-1-220587	202	11	11	2	0	2	713	10	10	0	0	NA	NA	NA	59	66	175	172	532	119	119	475	14	9	13	0.08	0.052	0.024
.	19.01.16-00.06.49-1-220591	64	4	4	1	0	1	674	2	2	0	0	NA	NA	NA	26	27	165	167	508	113	114	447	0	0	11	0	0	0.022
.	19.01.16-00.06.50-1-220593	83	5	5	2	0	1	692	4	4	0	0	NA	NA	NA	25	44	171	175	511	116	122	454	0	4	10	0	0.023	0.02
.	19.01.16-00.06.50-1-220594	62	3	3	1	0	1	679	2	2	0	0	NA	NA	NA	22	29	167	169	506	113	116	450	0	0	12	0	0	0.024
.	19.01.16-00.06.53-1-220671	120	12	12	3	0	2	687	11	11	0	0	NA	NA	NA	44	40	169	174	510	118	121	448	24	16	17	0.142	0.092	0.033
.	19.01.16-00.06.58-1-220721	89	3	3	0	0	0	669	2	2	0	0	NA	NA	NA	23	22	168	168	499	116	113	440	0	2	3	0	0.012	0.006
.	19.01.16-00.07.03-1-220724	60	2	2	0	0	0	449	1	1	0	0	NA	NA	NA	16	10	166	163	494	79	75	295	0	0	4	0	0	0.008
.	19.01.16-00.07.05-1-220725	119	12	12	2	0	1	680	8	8	0	0	NA	NA	NA	27	30	167	169	507	115	115	450	23	9	13	0.138	0.053	0.026
.	19.01.16-00.07.06-1-220726	30	1	1	1	0	1	0	0	0	0	0	NA	NA	NA	6	6	166	163	490	0	0	0	0	0	0	0	0	0
.	19.01.16-00.07.07-1-220727	118	5	5	0	0	0	681	4	4	0	0	NA	NA	NA	31	36	169	171	509	113	117	451	0	4	9	0	0.023	0.018
.	19.01.16-00.07.09-1-220728	92	9	9	5	0	4	672	7	7	0	0	NA	NA	NA	34	34	172	170	505	117	117	438	0	2	14	0	0.012	0.028
.	19.01.16-00.07.14-1-220732	127	6	6	5	0	4	690	5	5	0	0	NA	NA	NA	41	40	168	170	515	116	119	455	23	8	4	0.137	0.047	0.008
.	19.01.16-00.07.15-1-220733	147	9	9	5	0	3	682	8	8	0	0	NA	NA	NA	62	39	170	171	511	115	120	447	15	6	17	0.088	0.035	0.033
.	19.01.16-00.07.15-1-220734	115	7	7	2	0	1	680	6	6	0	0	NA	NA	NA	34	43	168	180	508	112	124	444	0	0	17	0	0	0.033
.	19.01.16-00.07.16-1-220735	64	2	2	0	0	0	662	1	1	0	0	NA	NA	NA	32	20	166	167	500	114	114	434	0	0	2	0	0	0.004
.	19.01.16-00.07.23-1-220736	56	2	2	0	0	0	249	1	1	0	0	NA	NA	NA	11	14	165	167	495	46	47	156	0	2	0	0	0.012	0
.	19.01.16-00.07.25-1-220797	93	8	8	4	0	3	672	7	7	0	0	NA	NA	NA	34	28	168	170	503	112	116	444	22	0	5	0.131	0	0.01
.	19.01.16-00.07.29-1-220798	63	3	3	0	0	0	148	2	2	0	0	NA	NA	NA	13	12	166	164	495	27	32	89	1	0	2	0.006	0	0.004
.	19.01.16-00.07.31-1-220799	66	3	3	1	0	1	400	2	2	0	0	NA	NA	NA	20	19	168	169	495	66	71	263	0	2	0	0	0.012	0
.	19.01.16-00.07.33-1-220800	35	1	1	0	0	0	0	0	0	0	0	NA	NA	NA	10	7	165	165	490	0	0	0	0	0	2	0	0	0.004
.	19.01.16-00.07.34-1-220801	36	1	1	1	0	1	0	0	0	0	0	NA	NA	NA	6	6	165	164	490	0	0	0	0	0	1	0	0	0.002
.	19.01.16-00.07.34-1-220802	83	7	7	2	0	0	680	6	6	0	0	NA	NA	NA	27	33	169	168	509	116	119	445	9	2	12	0.053	0.012	0.024
.	19.01.16-00.07.35-1-220803	123	11	11	3	0	2	682	8	8	0	0	NA	NA	NA	59	37	170	173	507	119	117	446	0	13	13	0	0.075	0.026
.	19.01.16-00.07.37-1-220819	57	2	2	1	0	1	151	1	1	0	0	NA	NA	NA	15	9	166	165	491	29	21	101	1	2	0	0.006	0.012	0
.	19.01.16-00.07.38-1-220820	88	4	4	0	0	0	680	2	2	0	0	NA	NA	NA	22	32	168	172	505	117	117	446	7	3	3	0.042	0.017	0.006
.	19.01.16-00.07.39-1-220836	87	4	4	1	0	1	685	3	3	0	0	NA	NA	NA	32	41	170	172	512	118	120	447	1	7	0	0.006	0.041	0
.	19.01.16-00.07.40-1-220838	129	15	15	9	0	6	685	13	13	0	0	NA	NA	NA	30	41	172	176	506	119	121	445	10	5	48	0.058	0.028	0.095
.	19.01.16-00.07.45-1-220844	31	1	1	1	0	1	0	0	0	0	0	NA	NA	NA	6	10	166	166	491	0	0	0	0	0	0	0	0	0
.	19.01.16-00.07.45-1-220845	92	6	6	0	0	0	680	5	5	0	0	NA	NA	NA	32	32	169	166	510	120	111	449	6	0	5	0.036	0	0.01
.	19.01.16-00.07.47-1-220848	36	1	1	0	0	0	0	0	0	0	0	NA	NA	NA	11	8	165	164	492	0	0	0	0	0	3	0	0	0.006
.	19.01.16-00.07.49-1-220851	65	7	7	3	0	2	663	6	6	0	0	NA	NA	NA	25	23	170	165	501	116	110	437	0	28	1	0	0.17	0.002
.	19.01.16-00.07.50-1-220853	88	4	4	1	0	1	671	2	2	0	0	NA	NA	NA	30	20	169	170	494	117	119	435	8	0	7	0.047	0	0.014
.	19.01.16-00.07.55-1-220855	145	11	11	5	0	4	699	9	9	0	0	NA	NA	NA	55	49	174	175	513	121	122	456	13	16	5	0.075	0.091	0.01
.	19.01.16-00.07.56-1-220856	179	20	20	7	0	4	707	18	18	0	0	NA	NA	NA	64	60	173	176	524	120	121	466	40	37	21	0.231	0.21	0.04
.	19.01.16-00.07.58-1-220860	120	16	16	6	0	6	688	15	15	0	0	NA	NA	NA	36	44	169	174	514	116	119	453	12	5	14	0.071	0.029	0.027
.	19.01.16-00.08.08-1-220877	126	17	17	6	0	4	682	15	15	0	0	NA	NA	NA	45	43	174	176	506	116	120	446	2	10	26	0.011	0.057	0.051
.	19.01.16-00.08.10-1-220882	119	24	24	8	0	5	678	19	19	0	0	NA	NA	NA	44	37	174	168	508	115	115	448	29	8	30	0.167	0.048	0.059
.	19.01.16-00.08.22-1-220918	170	11	11	3	0	3	690	9	9	0	0	NA	NA	NA	52	41	170	173	511	113	122	455	17	1	19	0.1	0.006	0.037
.	19.01.16-00.08.32-1-221037	60	3	3	0	0	0	677	2	2	0	0	NA	NA	NA	24	32	167	169	509	116	114	447	0	0	6	0	0	0.012
.	19.01.16-00.08.41-1-221070	124	6	6	2	0	2	680	5	5	0	0	NA	NA	NA	47	37	174	169	507	118	116	446	13	11	5	0.075	0.065	0.01
.	19.01.16-00.08.43-1-221073	150	14	14	4	0	3	690	13	13	0	0	NA	NA	NA	43	44	172	171	514	121	117	452	24	13	21	0.14	0.076	0.041
.	19.01.16-00.08.46-1-221137	34	1	1	0	0	0	0	0	0	0	0	NA	NA	NA	9	8	165	164	492	0	0	0	0	0	5	0	0	0.01
.	19.01.16-00.08.55-1-221143	64	5	5	0	0	0	688	4	4	0	0	NA	NA	NA	21	38	176	170	505	122	117	449	0	7	12	0	0.041	0.024
.	19.01.16-00.08.55-1-221144	64	2	2	1	0	0	675	1	1	0	0	NA	NA	NA	26	31	170	168	506	114	113	448	4	0	6	0.024	0	0.012
.	19.01.16-00.08.56-1-221146	88	5	5	3	0	3	683	4	4	0	0	NA	NA	NA	28	31	171	168	505	114	117	452	7	0	7	0.041	0	0.014
.	19.01.16-00.08.57-1-221163	88	3	3	0	0	0	674	2	2	0	0	NA	NA	NA	39	33	172	170	504	119	116	439	9	0	4	0.052	0	0.008
.	19.01.16-00.08.57-1-221165	35	1	1	1	0	1	0	0	0	0	0	NA	NA	NA	8	7	165	164	491	0	0	0	0	0	0	0	0	0
.	19.01.16-00.09.00-1-221167	59	2	2	1	0	0	665	1	1	0	0	NA	NA	NA	21	18	169	164	498	116	113	436	2	0	3	0.012	0	0.006
.	19.01.16-00.09.07-1-221168	154	8	8	4	0	3	690	7	7	0	0	NA	NA	NA	46	41	172	172	510	120	116	454	11	2	11	0.064	0.012	0.022
.	19.01.16-00.09.15-1-221172	34	1	1	0	0	0	0	0	0	0	0	NA	NA	NA	10	10	167	165	491	0	0	0	0	0	1	0	0	0.002
.	19.01.16-00.09.17-1-221173	99	6	6	4	0	2	688	5	5	0	0	NA	NA	NA	40	45	169	175	514	116	122	450	0	0	30	0	0	0.058
.	19.01.16-00.09.18-1-221174	64	2	2	0	0	0	349	1	1	0	0	NA	NA	NA	15	17	167	164	499	59	62	228	3	1	0	0.018	0.006	0
.	19.01.16-00.09.18-1-221175	89	3	3	0	0	0	688	2	2	0	0	NA	NA	NA	37	42	169	169	517	112	116	460	14	4	0	0.083	0.024	0
.	19.01.16-00.09.19-1-221176	96	11	11	0	0	0	682	10	10	0	0	NA	NA	NA	35	36	174	165	510	122	110	450	14	5	13	0.08	0.03	0.025
.	19.01.16-00.09.20-1-221177	32	1	1	1	0	1	0	0	0	0	0	NA	NA	NA	11	11	165	165	494	0	0	0	0	0	0	0	0	0
.	19.01.16-00.09.22-1-221178	64	2	2	0	0	0	673	1	1	0	0	NA	NA	NA	24	23	168	170	498	116	117	440	0	0	8	0	0	0.016
.	19.01.16-00.09.22-1-221179	58	2	2	0	0	0	0	1	1	0	0	NA	NA	NA	14	24	168	171	498	0	0	0	4	1	0	0.024	0.006	0
.	19.01.16-00.09.27-1-221196	64	2	2	1	0	0	665	1	1	0	0	NA	NA	NA	28	23	171	168	497	117	114	434	2	0	2	0.012	0	0.004
.	19.01.16-00.09.27-1-221197	92	4	4	0	0	0	671	2	2	0	0	NA	NA	NA	32	25	166	169	503	111	117	443	0	8	2	0	0.047	0.004
.	19.01.16-00.09.31-1-221228	182	8	8	2	0	2	698	7	7	0	0	NA	NA	NA	54	53	177	168	521	123	111	464	14	15	11	0.079	0.089	0.021
.	19.01.16-00.09.40-1-221246	89	8	8	4	0	1	678	7	7	0	0	NA	NA	NA	31	28	166	169	506	115	116	447	5	6	21	0.03	0.036	0.042
.	19.01.16-00.09.41-1-221278	65	5	5	0	0	0	668	4	4	0	0	NA	NA	NA	27	24	170	164	503	115	112	441	2	3	7	0.012	0.018	0.014
.	19.01.16-00.09.42-1-221325	91	5	5	2	0	2	663	4	4	0	0	NA	NA	NA	29	21	169	167	498	115	111	437	0	10	7	0	0.06	0.014
.	19.01.16-00.09.43-1-221326	60	2	2	2	0	2	674	1	1	0	0	NA	NA	NA	23	25	169	169	500	115	117	442	0	0	5	0	0	0.01
.	19.01.16-00.09.46-1-221361	91	11	11	2	0	2	665	10	10	0	0	NA	NA	NA	28	23	166	171	499	112	118	435	6	7	7	0.036	0.041	0.014
.	19.01.16-00.09.53-1-221382	32	1	1	0	0	0	0	0	0	0	0	NA	NA	NA	9	10	164	163	496	0	0	0	0	0	0	0	0	0
.	19.01.16-00.09.53-1-221383	90	4	4	0	0	0	693	3	3	0	0	NA	NA	NA	37	48	172	175	514	118	122	453	8	0	2	0.047	0	0.004
.	19.01.16-00.09.55-1-221429	33	1	1	1	0	1	0	0	0	0	0	NA	NA	NA	7	13	164	164	498	0	0	0	0	0	1	0	0	0.002
.	19.01.16-00.09.57-1-221447	61	2	2	1	0	1	663	1	1	0	0	NA	NA	NA	27	24	167	168	502	109	114	440	0	0	5	0	0	0.01
.	19.01.16-00.09.57-1-221448	151	29	29	7	0	7	686	26	26	0	0	NA	NA	NA	46	46	170	175	514	116	121	449	18	55	36	0.106	0.314	0.07
.	19.01.16-00.09.58-1-221450	128	13	13	7	0	6	680	11	11	0	0	NA	NA	NA	43	33	172	169	505	118	116	446	24	12	26	0.14	0.071	0.051
.	19.01.16-00.09.58-1-221451	123	13	13	3	0	2	677	10	10	0	0	NA	NA	NA	41	34	169	171	507	115	118	444	22	5	15	0.13	0.029	0.03
.	19.01.16-00.10.00-1-221453	66	2	2	0	0	0	669	1	1	0	0	NA	NA	NA	29	25	171	166	501	118	107	444	0	7	0	0	0.042	0
.	19.01.16-00.10.01-1-221454	151	11	11	4	0	3	689	10	10	0	0	NA	NA	NA	54	49	170	176	516	113	122	454	16	19	13	0.094	0.108	0.025
.	19.01.16-00.10.11-1-221478	37	1	1	0	0	0	0	0	0	0	0	NA	NA	NA	9	6	164	165	490	0	0	0	0	0	2	0	0	0.004
.	19.01.16-00.10.11-1-221479	33	1	1	0	0	0	0	0	0	0	0	NA	NA	NA	9	5	165	164	489	0	0	0	0	0	0	0	0	0
.	19.01.16-00.10.13-1-221483	87	3	3	1	0	1	678	2	2	0	0	NA	NA	NA	31	28	170	169	502	117	115	446	1	0	5	0.006	0	0.01
.	19.01.16-00.10.13-1-221484	129	14	14	3	0	3	682	13	13	0	0	NA	NA	NA	35	41	171	176	507	115	122	445	15	17	11	0.088	0.097	0.022
.	19.01.16-00.10.14-1-221485	89	4	4	1	0	1	663	2	2	0	0	NA	NA	NA	30	24	169	167	501	114	113	436	6	0	3	0.036	0	0.006
.	19.01.16-00.10.17-1-221486	64	3	3	0	0	0	302	2	2	0	0	NA	NA	NA	21	16	167	166	496	50	52	200	0	0	2	0	0	0.004
.	19.01.16-00.10.25-1-221490	63	2	2	2	0	2	668	1	1	0	0	NA	NA	NA	19	18	165	166	500	114	113	441	0	2	1	0	0.012	0.002
.	19.01.16-00.10.28-1-221491	124	9	9	2	0	2	680	8	8	0	0	NA	NA	NA	42	31	170	170	504	116	119	445	12	0	22	0.071	0	0.044
.	19.01.16-00.10.29-1-221492	31	1	1	0	0	0	0	0	0	0	0	NA	NA	NA	10	9	165	166	491	0	0	0	0	0	0	0	0	0
.	19.01.16-00.10.30-1-221493	33	1	1	0	0	0	0	0	0	0	0	NA	NA	NA	6	6	163	166	490	0	0	0	0	0	0	0	0	0
.	19.01.16-00.10.31-1-221494	37	1	1	0	0	0	0	0	0	0	0	NA	NA	NA	10	11	164	166	494	0	0	0	0	0	0	0	0	0
.	19.01.16-00.10.31-1-221495	38	1	1	0	0	0	0	0	0	0	0	NA	NA	NA	12	9	165	166	491	0	0	0	0	0	1	0	0	0.002
.	19.01.16-00.10.32-1-221496	140	11	11	0	0	0	687	10	10	0	0	NA	NA	NA	47	44	173	179	505	119	120	448	16	4	27	0.092	0.022	0.053
.	19.01.16-00.10.33-1-221497	179	24	24	7	0	4	678	20	20	0	0	NA	NA	NA	64	43	170	173	513	117	118	443	47	24	28	0.276	0.139	0.055
.	19.01.16-00.10.34-1-221498	62	2	2	0	0	0	550	1	1	0	0	NA	NA	NA	17	26	170	167	502	99	92	359	0	3	2	0	0.018	0.004
.	19.01.16-00.10.34-1-221499	90	6	6	2	0	2	683	5	5	0	0	NA	NA	NA	27	38	170	170	511	115	114	454	2	7	8	0.012	0.041	0.016
.	19.01.16-00.10.40-1-221533	153	8	8	2	0	2	689	6	6	0	0	NA	NA	NA	40	39	171	169	512	116	115	458	6	15	3	0.035	0.089	0.006
.	19.01.16-00.10.41-1-221534	66	3	3	1	0	1	681	2	2	0	0	NA	NA	NA	29	35	167	175	506	116	118	447	0	1	2	0	0.006	0.004
.	19.01.16-00.10.49-1-221574	64	4	4	0	0	0	663	3	3	0	0	NA	NA	NA	29	20	164	169	500	112	115	436	0	4	9	0	0.024	0.018
.	19.01.16-00.10.49-1-221575	60	2	2	0	0	0	681	1	1	0	0	NA	NA	NA	13	29	165	168	509	113	116	452	0	0	3	0	0	0.006
.	19.01.16-00.10.54-1-221578	124	7	7	1	0	0	685	6	6	0	0	NA	NA	NA	38	39	165	169	518	112	118	455	10	6	12	0.061	0.036	0.023
.	19.01.16-00.10.55-1-221579	121	10	10	5	0	4	673	9	9	0	0	NA	NA	NA	49	33	167	166	513	114	114	445	3	5	26	0.018	0.03	0.051
.	19.01.16-00.10.57-1-221582	67	7	7	1	0	1	671	4	4	0	0	NA	NA	NA	29	24	169	171	497	114	116	441	11	1	3	0.065	0.006	0.006
.	19.01.16-00.11.01-1-221660	33	1	1	0	0	0	0	0	0	0	0	NA	NA	NA	13	7	165	165	490	0	0	0	0	0	2	0	0	0.004
.	19.01.16-00.11.03-1-221691	204	12	12	3	0	2	717	11	11	0	0	NA	NA	NA	78	73	179	178	529	126	124	467	9	19	24	0.05	0.107	0.045
.	19.01.16-00.11.03-1-221692	35	1	1	1	0	1	0	0	0	0	0	NA	NA	NA	8	9	163	165	494	0	0	0	0	1	0	0	0.006	0
.	19.01.16-00.11.04-1-221693	61	2	2	1	0	1	675	1	1	0	0	NA	NA	NA	22	26	170	166	503	119	115	441	0	0	12	0	0	0.024
.	19.01.16-00.11.05-1-221694	89	4	4	3	0	3	684	3	3	0	0	NA	NA	NA	34	36	168	175	506	116	121	447	0	6	8	0	0.034	0.016
.	19.01.16-00.11.06-1-221710	62	3	3	0	0	0	666	2	2	0	0	NA	NA	NA	26	16	167	171	491	114	117	435	0	0	10	0	0	0.02
.	19.01.16-00.11.16-1-221774	32	1	1	0	0	0	0	0	0	0	0	NA	NA	NA	5	13	167	166	493	0	0	0	0	0	2	0	0	0.004
.	19.01.16-00.11.18-1-221775	60	2	2	0	0	0	666	1	1	0	0	NA	NA	NA	31	20	168	166	499	113	111	442	4	0	1	0.024	0	0.002
.	19.01.16-00.11.18-1-221776	60	2	2	1	0	1	672	1	1	0	0	NA	NA	NA	22	25	168	168	502	113	115	444	0	9	2	0	0.054	0.004
.	19.01.16-00.11.18-1-221777	93	6	6	2	0	2	674	4	4	0	0	NA	NA	NA	23	26	170	170	499	117	118	439	13	6	12	0.076	0.035	0.024
.	19.01.16-00.11.18-1-221778	63	4	4	1	0	1	664	3	3	0	0	NA	NA	NA	25	15	167	167	494	115	114	435	6	2	7	0.036	0.012	0.014
.	19.01.16-00.11.20-1-221779	95	6	6	2	0	2	684	4	4	0	0	NA	NA	NA	24	29	167	171	504	117	121	446	1	0	14	0.006	0	0.028
.	19.01.16-00.11.22-1-221780	196	22	22	4	0	1	707	21	21	0	0	NA	NA	NA	63	63	175	176	525	121	121	465	22	39	19	0.126	0.222	0.036
.	19.01.16-00.11.22-1-221781	259	22	22	4	0	2	724	19	19	0	0	NA	NA	NA	95	77	179	181	530	128	125	471	13	42	18	0.073	0.232	0.034
.	19.01.16-00.11.32-1-221797	213	20	20	6	0	3	718	18	18	0	0	NA	NA	NA	66	77	182	179	529	124	125	469	39	18	21	0.214	0.101	0.04
.	19.01.16-00.11.33-1-221798	119	7	7	2	0	1	688	6	6	0	0	NA	NA	NA	27	35	170	172	506	117	121	450	6	9	15	0.035	0.052	0.03
.	19.01.16-00.11.33-1-221799	146	14	14	5	0	5	689	11	11	0	0	NA	NA	NA	53	50	173	176	514	118	122	449	25	5	16	0.145	0.028	0.031
.	19.01.16-00.11.35-1-221800	35	1	1	1	0	1	0	0	0	0	0	NA	NA	NA	10	10	166	164	493	0	0	0	0	0	3	0	0	0.006
.	19.01.16-00.11.38-1-221816	85	5	5	1	0	1	668	4	4	0	0	NA	NA	NA	24	20	167	168	498	115	113	440	0	0	9	0	0	0.018
.	19.01.16-00.11.39-1-221817	58	2	2	0	0	0	0	1	1	0	0	NA	NA	NA	18	20	168	165	500	0	0	0	2	0	3	0.012	0	0.006
.	19.01.16-00.11.40-1-221818	118	9	9	2	0	1	688	6	6	0	0	NA	NA	NA	33	37	169	167	514	119	113	456	19	7	11	0.112	0.042	0.021
.	19.01.16-00.11.44-1-221824	68	3	3	0	0	0	671	2	2	0	0	NA	NA	NA	26	22	167	168	500	114	115	442	0	0	3	0	0	0.006
.	19.01.16-00.11.55-1-221848	65	3	3	0	0	0	674	2	2	0	0	NA	NA	NA	26	29	170	166	506	115	114	445	0	7	2	0	0.042	0.004
.	19.01.16-00.11.56-1-221879	37	1	1	0	0	0	0	0	0	0	0	NA	NA	NA	6	11	165	166	493	0	0	0	1	0	0	0.006	0	0
.	19.01.16-00.11.59-1-221884	33	1	1	0	0	0	0	0	0	0	0	NA	NA	NA	10	7	164	163	493	0	0	0	2	0	0	0.012	0	0
.	19.01.16-00.12.00-1-221885	34	1	1	1	0	1	0	0	0	0	0	NA	NA	NA	13	10	165	165	493	0	0	0	0	0	5	0	0	0.01
.	19.01.16-00.12.01-1-221886	66	5	5	1	0	1	668	3	3	0	0	NA	NA	NA	33	21	164	165	505	112	112	444	5	0	11	0.03	0	0.022
.	19.01.16-00.12.02-1-221887	118	8	8	2	0	1	691	6	6	0	0	NA	NA	NA	44	42	176	168	511	123	115	453	21	0	11	0.119	0	0.022
.	19.01.16-00.12.03-1-221888	307	43	43	11	0	9	741	39	39	0	0	NA	NA	NA	96	98	179	181	551	125	127	489	39	79	35	0.218	0.436	0.064
.	19.01.16-00.12.04-1-221890	112	12	12	2	0	2	678	10	10	0	0	NA	NA	NA	45	33	167	168	511	114	117	447	24	11	14	0.144	0.065	0.027
.	19.01.16-00.12.06-1-221891	88	6	6	2	0	1	671	5	5	0	0	NA	NA	NA	31	22	166	170	499	113	117	441	0	4	15	0	0.024	0.03
.	19.01.16-00.12.08-1-221892	39	1	1	0	0	0	0	0	0	0	0	NA	NA	NA	6	11	165	164	495	0	0	0	0	0	0	0	0	0
.	19.01.16-00.12.11-1-221972	95	4	4	1	0	1	679	3	3	0	0	NA	NA	NA	34	30	170	169	504	117	116	446	0	2	10	0	0.012	0.02
.	19.01.16-00.12.13-1-221976	151	9	9	1	0	1	695	7	7	0	0	NA	NA	NA	43	49	172	177	513	121	121	453	15	23	7	0.087	0.13	0.014
.	19.01.16-00.12.16-1-222022	66	2	2	1	0	1	669	1	1	0	0	NA	NA	NA	19	22	169	165	501	112	112	445	3	4	0	0.018	0.024	0
.	19.01.16-00.12.19-1-222023	147	9	9	5	0	4	703	8	8	0	0	NA	NA	NA	51	58	173	179	519	122	121	460	17	15	13	0.098	0.084	0.025
.	19.01.16-00.12.26-1-222084	64	4	4	0	0	0	676	2	2	0	0	NA	NA	NA	23	29	169	172	501	115	117	444	0	3	6	0	0.017	0.012
.	19.01.16-00.12.26-1-222085	61	2	2	1	0	1	298	1	1	0	0	NA	NA	NA	15	19	165	168	499	53	44	201	0	2	1	0	0.012	0.002
.	19.01.16-00.12.29-1-222089	61	2	2	0	0	0	100	1	1	0	0	NA	NA	NA	20	9	164	164	494	15	22	63	0	0	3	0	0	0.006
.	19.01.16-00.12.31-1-222090	35	1	1	0	0	0	0	0	0	0	0	NA	NA	NA	7	11	165	165	494	0	0	0	1	0	0	0.006	0	0
.	19.01.16-00.12.32-1-222091	115	8	8	1	0	0	675	7	7	0	0	NA	NA	NA	46	41	173	173	508	118	118	439	7	2	8	0.04	0.012	0.016
.	19.01.16-00.12.35-1-222092	56	2	2	2	0	2	0	1	1	0	0	NA	NA	NA	13	15	166	167	495	0	0	0	0	0	2	0	0	0.004
.	19.01.16-00.12.36-1-222093	66	3	3	1	0	1	662	2	2	0	0	NA	NA	NA	27	18	164	167	500	111	113	438	1	0	7	0.006	0	0.014
.	19.01.16-00.12.38-1-222109	62	2	2	1	0	1	672	1	1	0	0	NA	NA	NA	28	34	169	169	509	116	116	440	0	0	4	0	0	0.008
.	19.01.16-00.12.38-1-222125	63	2	2	1	0	1	300	1	1	0	0	NA	NA	NA	16	16	165	168	496	53	47	200	2	0	1	0.012	0	0.002
.	19.01.16-00.12.41-1-222128	88	3	3	2	0	2	681	2	2	0	0	NA	NA	NA	31	34	172	167	508	118	115	448	3	0	8	0.017	0	0.016
.	19.01.16-00.12.43-1-222131	62	2	2	0	0	0	658	1	1	0	0	NA	NA	NA	32	17	167	168	495	112	116	430	0	4	3	0	0.024	0.006
.	19.01.16-00.12.46-1-222134	34	1	1	0	0	0	0	0	0	0	0	NA	NA	NA	10	10	165	164	494	0	0	0	1	0	0	0.006	0	0
.	19.01.16-00.12.48-1-222138	66	4	4	0	0	0	670	2	2	0	0	NA	NA	NA	24	21	167	169	498	112	117	441	5	2	0	0.03	0.012	0
.	19.01.16-00.12.50-1-222141	69	2	2	0	0	0	669	1	1	0	0	NA	NA	NA	24	19	168	165	499	113	114	442	0	0	6	0	0	0.012
.	19.01.16-00.12.53-1-222143	93	9	9	5	0	4	683	6	6	0	0	NA	NA	NA	22	34	170	165	512	117	110	456	7	12	18	0.041	0.073	0.035
.	19.01.16-00.12.54-1-222144	124	8	8	5	0	4	694	7	7	0	0	NA	NA	NA	46	43	172	171	513	119	117	458	15	10	4	0.087	0.058	0.008
.	19.01.16-00.12.54-1-222145	61	2	2	1	0	1	678	1	1	0	0	NA	NA	NA	18	28	172	166	503	119	114	445	0	2	1	0	0.012	0.002
.	19.01.16-00.12.59-1-222150	175	12	12	3	0	3	703	10	10	0	0	NA	NA	NA	55	58	176	177	518	122	120	461	2	20	26	0.011	0.113	0.05
.	19.01.16-00.12.59-1-222151	62	2	2	0	0	0	298	1	1	0	0	NA	NA	NA	21	16	165	166	498	51	57	190	3	0	0	0.018	0	0
.	19.01.16-00.13.05-1-222167	65	2	2	0	0	0	677	1	1	0	0	NA	NA	NA	27	33	170	169	507	117	117	443	0	5	1	0	0.03	0.002
.	19.01.16-00.13.05-1-222168	64	2	2	1	0	1	451	1	1	0	0	NA	NA	NA	14	12	166	165	494	78	79	294	2	0	0	0.012	0	0
.	19.01.16-00.13.10-1-222200	64	3	3	0	0	0	347	1	1	0	0	NA	NA	NA	9	19	167	167	498	66	63	218	0	4	0	0	0.024	0
.	19.01.16-00.13.10-1-222201	85	6	6	1	0	1	690	5	5	0	0	NA	NA	NA	29	46	171	172	516	115	119	456	0	7	9	0	0.041	0.017
.	19.01.16-00.13.11-1-222202	58	2	2	0	0	0	0	1	1	0	0	NA	NA	NA	10	21	166	168	500	0	0	0	6	0	0	0.036	0	0
.	19.01.16-00.13.15-1-222206	127	12	12	0	0	0	685	10	10	0	0	NA	NA	NA	37	43	174	170	512	121	115	449	12	2	9	0.069	0.012	0.018
.	19.01.16-00.13.18-1-222208	148	8	8	2	0	2	693	7	7	0	0	NA	NA	NA	42	47	173	173	514	118	118	457	11	1	11	0.064	0.006	0.021
.	19.01.16-00.13.20-1-222209	34	1	1	0	0	0	0	0	0	0	0	NA	NA	NA	5	8	163	165	493	0	0	0	0	0	0	0	0	0
.	19.01.16-00.13.21-1-222210	113	4	4	1	0	1	699	3	3	0	0	NA	NA	NA	29	48	167	170	524	115	117	467	3	0	6	0.018	0	0.011
.	19.01.16-00.13.22-1-222211	122	9	9	1	0	1	674	7	7	0	0	NA	NA	NA	39	27	165	166	509	112	113	449	29	6	17	0.176	0.036	0.033
.	19.01.16-00.13.22-1-222242	133	15	15	3	0	3	686	13	13	0	0	NA	NA	NA	41	39	171	169	512	118	117	451	12	16	17	0.07	0.095	0.033
.	19.01.16-00.13.25-1-222318	208	20	20	11	0	8	695	16	16	0	0	NA	NA	NA	63	48	178	174	509	124	122	449	42	22	16	0.236	0.126	0.031
.	19.01.16-00.13.26-1-222319	95	7	7	4	0	1	691	6	6	0	0	NA	NA	NA	31	41	174	169	511	122	117	452	7	24	3	0.04	0.142	0.006
.	19.01.16-00.13.31-1-222335	91	3	3	0	0	0	685	2	2	0	0	NA	NA	NA	27	33	172	166	508	121	114	450	2	2	3	0.012	0.012	0.006
.	19.01.16-00.13.38-1-222411	174	6	6	3	0	3	705	5	5	0	0	NA	NA	NA	52	54	176	177	514	122	124	459	7	7	10	0.04	0.04	0.019
.	19.01.16-00.13.40-1-222413	90	6	6	2	0	2	681	5	5	0	0	NA	NA	NA	22	36	173	168	508	117	115	449	11	0	6	0.064	0	0.012
.	19.01.16-00.13.40-1-222414	96	5	5	0	0	0	666	4	4	0	0	NA	NA	NA	29	24	166	168	503	113	113	440	3	3	8	0.018	0.018	0.016
.	19.01.16-00.13.47-1-222422	119	8	8	4	0	2	687	6	6	0	0	NA	NA	NA	49	42	169	172	514	118	118	451	8	14	9	0.047	0.081	0.018
.	19.01.16-00.13.48-1-222424	94	5	5	2	0	2	673	4	4	0	0	NA	NA	NA	36	25	166	170	502	115	118	440	2	3	9	0.012	0.018	0.018
.	19.01.16-00.13.50-1-222428	67	5	5	2	0	2	667	3	3	0	0	NA	NA	NA	24	18	167	165	499	113	112	442	12	0	7	0.072	0	0.014
.	19.01.16-00.13.52-1-222444	183	19	19	10	0	10	703	17	17	0	0	NA	NA	NA	46	56	174	176	519	119	125	459	22	22	23	0.126	0.125	0.044
.	19.01.16-00.13.59-1-222448	61	2	2	1	0	1	148	1	1	0	0	NA	NA	NA	17	9	169	164	489	33	22	93	0	1	0	0	0.006	0
.	19.01.16-00.14.01-1-222450	62	4	4	1	0	0	673	3	3	0	0	NA	NA	NA	26	28	169	172	500	113	119	441	7	5	6	0.041	0.029	0.012
.	19.01.16-00.14.01-1-222451	127	10	10	4	0	4	676	7	7	0	0	NA	NA	NA	50	36	171	169	509	114	118	444	0	24	11	0	0.142	0.022
.	19.01.16-00.14.02-1-222452	61	3	3	1	0	1	675	2	2	0	0	NA	NA	NA	18	25	169	167	502	114	115	446	4	4	0	0.024	0.024	0
.	19.01.16-00.14.07-1-222453	62	2	2	1	0	0	668	1	1	0	0	NA	NA	NA	21	23	164	168	504	111	116	441	6	0	3	0.037	0	0.006
.	19.01.16-00.14.10-1-222454	35	1	1	0	0	0	0	0	0	0	0	NA	NA	NA	6	9	163	165	494	0	0	0	0	4	0	0	0.024	0
.	19.01.16-00.14.10-1-222455	60	2	2	1	0	1	672	1	1	0	0	NA	NA	NA	23	27	173	165	502	118	112	442	0	2	3	0	0.012	0.006
.	19.01.16-00.14.11-1-222463	206	14	14	4	0	3	714	13	13	0	0	NA	NA	NA	69	75	182	178	528	130	122	462	31	17	19	0.17	0.096	0.036
.	19.01.16-00.14.13-1-222464	62	3	3	0	0	0	665	1	1	0	0	NA	NA	NA	23	19	170	167	495	115	111	439	0	0	13	0	0	0.026
.	19.01.16-00.14.19-1-222480	63	2	2	0	0	0	150	1	1	0	0	NA	NA	NA	19	25	170	169	499	27	27	96	0	2	2	0	0.012	0.004
.	19.01.16-00.14.21-1-222481	144	6	6	1	0	1	710	5	5	0	0	NA	NA	NA	35	62	173	180	522	121	127	462	2	4	16	0.012	0.022	0.031
.	19.01.16-00.14.22-1-222482	116	7	7	2	0	2	680	6	6	0	0	NA	NA	NA	48	38	172	169	510	115	112	453	6	2	10	0.035	0.012	0.02
.	19.01.16-00.14.24-1-222513	150	16	16	10	0	7	682	13	13	0	0	NA	NA	NA	46	29	172	169	501	120	118	444	15	24	32	0.087	0.142	0.064
.	19.01.16-00.14.25-1-222515	66	4	4	0	0	0	677	3	3	0	0	NA	NA	NA	23	24	165	166	506	112	115	450	0	1	12	0	0.006	0.024
.	19.01.16-00.14.28-1-222516	95	6	6	1	0	1	672	5	5	0	0	NA	NA	NA	43	27	167	167	506	113	114	445	5	5	13	0.03	0.03	0.026
.	19.01.16-00.14.29-1-222518	31	1	1	1	0	1	0	0	0	0	0	NA	NA	NA	10	11	166	164	494	0	0	0	0	0	2	0	0	0.004
.	19.01.16-00.14.31-1-222521	148	9	9	2	0	2	693	7	7	0	0	NA	NA	NA	44	48	173	171	517	120	116	457	3	6	14	0.017	0.035	0.027
.	19.01.16-00.14.31-1-222522	86	5	5	0	0	0	674	3	3	0	0	NA	NA	NA	24	29	169	168	505	113	114	447	2	0	10	0.012	0	0.02
.	19.01.16-00.14.42-1-222661	98	4	4	1	0	1	667	2	2	0	0	NA	NA	NA	35	24	169	166	502	117	111	439	4	11	0	0.024	0.066	0
.	19.01.16-00.14.43-1-222665	61	2	2	0	0	0	667	1	1	0	0	NA	NA	NA	20	16	164	168	497	111	113	443	0	1	1	0	0.006	0.002
.	19.01.16-00.14.43-1-222666	118	15	15	4	0	2	681	10	10	0	0	NA	NA	NA	24	27	169	166	505	115	115	451	7	12	14	0.041	0.072	0.028
.	19.01.16-00.14.46-1-222668	124	21	21	5	0	4	691	20	20	0	0	NA	NA	NA	54	53	175	174	517	120	118	453	21	32	12	0.12	0.184	0.023
.	19.01.16-00.14.46-1-222670	58	2	2	1	0	1	50	1	1	0	0	NA	NA	NA	11	17	169	163	498	13	5	32	4	0	1	0.024	0	0.002
.	19.01.16-00.14.49-1-222734	34	1	1	1	0	1	0	0	0	0	0	NA	NA	NA	7	9	164	166	492	0	0	0	2	0	0	0.012	0	0
.	19.01.16-00.14.51-1-222737	67	2	2	0	0	0	350	0	0	0	0	NA	NA	NA	21	12	164	168	493	64	63	223	0	0	2	0	0	0.004
.	19.01.16-00.14.52-1-222738	61	2	2	0	0	0	0	1	1	0	0	NA	NA	NA	19	16	166	166	497	0	0	0	0	0	2	0	0	0.004
.	19.01.16-00.14.53-1-222739	86	3	3	1	0	1	680	2	2	0	0	NA	NA	NA	29	32	168	173	504	114	123	443	2	0	5	0.012	0	0.01
.	19.01.16-00.14.57-1-222741	88	4	4	1	0	1	687	3	3	0	0	NA	NA	NA	32	39	169	172	511	116	118	453	0	4	8	0	0.023	0.016
.	19.01.16-00.14.58-1-222744	88	4	4	1	0	1	671	3	3	0	0	NA	NA	NA	24	21	166	166	502	114	113	444	0	11	3	0	0.066	0.006
.	19.01.16-00.14.58-1-222746	59	2	2	0	0	0	249	0	0	0	0	NA	NA	NA	13	19	167	166	499	46	43	160	0	0	2	0	0	0.004
.	19.01.16-00.14.59-1-222747	122	18	18	5	0	4	692	17	17	0	0	NA	NA	NA	39	41	176	170	508	125	114	453	23	16	32	0.131	0.094	0.063
.	19.01.16-00.15.03-1-222748	60	3	3	0	0	0	679	1	1	0	0	NA	NA	NA	23	27	166	168	506	111	116	452	3	0	2	0.018	0	0.004
.	19.01.16-00.15.07-1-222764	118	13	13	4	0	2	673	12	12	0	0	NA	NA	NA	26	25	169	169	500	117	116	440	5	13	16	0.03	0.077	0.032
.	19.01.16-00.15.08-1-222765	90	6	6	2	0	2	676	4	4	0	0	NA	NA	NA	28	25	166	170	502	113	118	445	4	1	9	0.024	0.006	0.018
.	19.01.16-00.15.10-1-222766	89	4	4	0	0	0	683	3	3	0	0	NA	NA	NA	35	38	169	172	510	114	120	449	8	1	1	0.047	0.006	0.002
.	19.01.16-00.15.14-1-222770	68	2	2	0	0	0	497	0	0	0	0	NA	NA	NA	17	19	169	167	496	91	84	322	0	1	0	0	0.006	0
.	19.01.16-00.15.16-1-222771	147	16	16	2	0	2	686	14	14	0	0	NA	NA	NA	56	44	174	172	511	118	119	449	1	23	27	0.006	0.134	0.053
.	19.01.16-00.15.18-1-222772	147	16	16	3	0	3	671	14	14	0	0	NA	NA	NA	55	33	168	171	507	112	117	442	15	15	10	0.089	0.088	0.02
.	19.01.16-00.15.26-1-222773	62	2	2	0	0	0	677	0	0	0	0	NA	NA	NA	22	32	167	170	508	112	116	449	0	3	4	0	0.018	0.008
.	19.01.16-00.15.27-1-222774	61	4	4	0	0	0	675	3	3	0	0	NA	NA	NA	20	21	170	165	499	120	115	440	0	6	4	0	0.036	0.008
.	19.01.16-00.15.28-1-222775	153	8	8	4	0	2	700	7	7	0	0	NA	NA	NA	63	58	174	175	522	121	118	461	17	12	4	0.098	0.069	0.008
.	19.01.16-00.15.29-1-222776	182	10	10	1	0	1	695	8	8	0	0	NA	NA	NA	71	57	171	174	525	118	119	458	20	22	4	0.117	0.126	0.008
.	19.01.16-00.15.30-1-222777	66	4	4	1	0	1	651	2	2	0	0	NA	NA	NA	28	20	169	164	500	111	107	433	5	0	1	0.03	0	0.002
.	19.01.16-00.15.36-1-222778	94	5	5	1	0	0	679	4	4	0	0	NA	NA	NA	39	34	171	172	504	119	115	445	5	5	8	0.029	0.029	0.016
.	19.01.16-00.15.41-1-222797	32	1	1	0	0	0	0	0	0	0	0	NA	NA	NA	11	10	165	163	495	0	0	0	0	0	1	0	0	0.002
.	19.01.16-00.15.43-1-222800	58	2	2	1	0	1	351	1	1	0	0	NA	NA	NA	16	18	166	166	499	51	61	239	0	2	0	0	0.012	0
.	19.01.16-00.15.44-1-222802	30	1	1	0	0	0	0	0	0	0	0	NA	NA	NA	5	4	166	163	488	0	0	0	0	0	0	0	0	0
.	19.01.16-00.15.45-1-222804	123	7	7	5	0	2	690	6	6	0	0	NA	NA	NA	55	44	171	170	516	119	116	455	16	6	7	0.094	0.035	0.014
.	19.01.16-00.15.45-1-222805	93	6	6	3	0	3	675	4	4	0	0	NA	NA	NA	27	29	169	168	505	116	112	447	3	7	7	0.018	0.042	0.014
.	19.01.16-00.15.46-1-222807	219	15	15	3	0	2	707	12	12	0	0	NA	NA	NA	71	63	174	171	531	117	117	473	15	9	25	0.086	0.053	0.047
.	19.01.16-00.15.49-1-222812	35	1	1	0	0	0	0	0	0	0	0	NA	NA	NA	10	13	166	166	494	0	0	0	0	0	0	0	0	0
.	19.01.16-00.15.52-1-222815	89	6	6	2	0	2	674	5	5	0	0	NA	NA	NA	39	32	165	168	512	115	112	447	7	1	11	0.042	0.006	0.021
.	19.01.16-00.15.54-1-222831	88	3	3	0	0	0	668	1	1	0	0	NA	NA	NA	26	23	173	164	499	116	112	440	0	0	11	0	0	0.022
.	19.01.16-00.15.54-1-222832	65	5	5	2	0	1	677	3	3	0	0	NA	NA	NA	18	24	169	168	500	117	114	446	1	4	12	0.006	0.024	0.024
.	19.01.16-00.15.56-1-222834	32	1	1	1	0	1	0	0	0	0	0	NA	NA	NA	18	13	170	163	493	0	0	0	4	0	0	0.024	0	0
.	19.01.16-00.15.56-1-222835	88	5	5	0	0	0	681	4	4	0	0	NA	NA	NA	26	38	173	169	509	119	114	448	0	7	5	0	0.041	0.01
.	19.01.16-00.15.58-1-222869	94	4	4	3	0	2	672	3	3	0	0	NA	NA	NA	29	24	167	167	503	112	116	444	2	1	3	0.012	0.006	0.006
.	19.01.16-00.16.06-1-222870	117	6	6	0	0	0	691	5	5	0	0	NA	NA	NA	25	40	173	169	511	119	118	454	0	17	6	0	0.101	0.012
.	19.01.16-00.16.06-1-222871	89	8	8	2	0	2	682	6	6	0	0	NA	NA	NA	32	40	174	168	511	117	111	454	3	6	8	0.017	0.036	0.016
.	19.01.16-00.16.11-1-222872	34	1	1	0	0	0	0	0	0	0	0	NA	NA	NA	11	3	164	163	489	0	0	0	0	1	0	0	0.006	0
.	19.01.16-00.16.12-1-222940	121	6	6	3	0	2	697	5	5	0	0	NA	NA	NA	50	52	172	174	519	118	120	459	4	10	8	0.023	0.057	0.015
.	19.01.16-00.16.14-1-222956	59	2	2	1	0	1	662	1	1	0	0	NA	NA	NA	29	15	165	167	496	114	113	435	0	0	3	0	0	0.006
.	19.01.16-00.16.15-1-222987	62	4	4	1	0	1	669	3	3	0	0	NA	NA	NA	25	20	168	166	499	115	113	441	0	7	8	0	0.042	0.016
.	19.01.16-00.16.15-1-222988	32	1	1	0	0	0	0	0	0	0	0	NA	NA	NA	4	8	165	165	491	0	0	0	0	0	2	0	0	0.004
.	19.01.16-00.16.16-1-222989	67	5	5	2	0	2	667	4	4	0	0	NA	NA	NA	20	17	165	168	497	112	114	441	0	2	9	0	0.012	0.018
.	19.01.16-00.16.17-1-223005	34	1	1	0	0	0	0	0	0	0	0	NA	NA	NA	12	8	167	164	490	0	0	0	0	0	0	0	0	0
.	19.01.16-00.16.17-1-223006	95	9	9	3	0	3	688	8	8	0	0	NA	NA	NA	26	34	168	168	511	116	118	454	9	4	22	0.054	0.024	0.043
.	19.01.16-00.16.20-1-223007	32	1	1	1	0	1	0	0	0	0	0	NA	NA	NA	7	4	163	164	490	0	0	0	3	0	0	0.018	0	0
.	19.01.16-00.16.22-1-223038	65	3	3	1	0	1	651	1	1	0	0	NA	NA	NA	15	26	166	169	504	111	115	425	3	0	1	0.018	0	0.002
.	19.01.16-00.16.26-1-223069	62	3	3	0	0	0	680	2	2	0	0	NA	NA	NA	21	28	168	169	504	116	113	451	2	0	3	0.012	0	0.006
.	19.01.16-00.16.28-1-223074	34	1	1	0	0	0	0	0	0	0	0	NA	NA	NA	12	11	164	164	496	0	0	0	0	0	3	0	0	0.006
.	19.01.16-00.16.29-1-223075	94	5	5	2	0	2	671	4	4	0	0	NA	NA	NA	26	22	167	164	504	115	112	444	5	2	7	0.03	0.012	0.014
.	19.01.16-00.16.31-1-223079	91	5	5	2	0	1	672	4	4	0	0	NA	NA	NA	34	29	169	168	505	113	111	448	0	11	6	0	0.065	0.012
.	19.01.16-00.16.31-1-223080	61	2	2	0	0	0	670	1	1	0	0	NA	NA	NA	18	22	167	167	501	113	113	444	0	0	3	0	0	0.006
.	19.01.16-00.16.34-1-223081	60	2	2	0	0	0	670	1	1	0	0	NA	NA	NA	21	20	165	167	501	114	114	442	0	5	2	0	0.03	0.004
.	19.01.16-00.16.36-1-223082	31	1	1	0	0	0	0	0	0	0	0	NA	NA	NA	11	11	166	164	494	0	0	0	0	0	2	0	0	0.004
.	19.01.16-00.16.38-1-223098	86	6	6	3	0	2	676	5	5	0	0	NA	NA	NA	19	29	175	166	501	120	110	446	6	7	11	0.034	0.042	0.022
.	19.01.16-00.16.38-1-223099	121	11	11	1	0	1	683	9	9	0	0	NA	NA	NA	42	40	169	169	515	118	113	452	3	7	22	0.018	0.041	0.043
.	19.01.16-00.16.40-1-223116	61	4	4	1	0	0	673	3	3	0	0	NA	NA	NA	18	18	168	166	497	115	114	444	3	8	7	0.018	0.048	0.014
.	19.01.16-00.16.42-1-223118	259	16	16	3	0	3	737	14	14	0	0	NA	NA	NA	84	92	183	185	537	130	127	480	30	14	12	0.164	0.076	0.022
.	19.01.16-00.16.46-1-223124	123	8	8	2	0	2	685	7	7	0	0	NA	NA	NA	41	40	168	171	514	113	115	457	0	10	19	0	0.058	0.037
.	19.01.16-00.16.46-1-223125	112	10	10	5	0	3	678	9	9	0	0	NA	NA	NA	35	36	173	172	504	117	118	443	9	11	20	0.052	0.064	0.04
.	19.01.16-00.16.49-1-223129	34	1	1	0	0	0	0	0	0	0	0	NA	NA	NA	3	13	164	167	495	0	0	0	0	0	2	0	0	0.004
.	19.01.16-00.16.51-1-223132	92	4	4	1	0	1	681	3	3	0	0	NA	NA	NA	33	32	167	170	508	115	114	452	5	0	7	0.03	0	0.014
.	19.01.16-00.16.51-1-223133	91	6	6	1	0	1	675	4	4	0	0	NA	NA	NA	26	26	169	168	502	117	117	441	9	0	8	0.053	0	0.016
.	19.01.16-00.16.57-1-223137	127	30	30	6	0	4	683	25	25	0	0	NA	NA	NA	39	38	173	176	502	117	122	444	19	25	35	0.11	0.142	0.07
.	19.01.16-00.16.59-1-223140	62	2	2	4	0	2	671	1	1	0	0	NA	NA	NA	16	18	164	165	502	110	114	447	1	11	0	0.006	0.067	0
.	19.01.16-00.17.02-1-223141	89	4	4	0	0	0	673	3	3	0	0	NA	NA	NA	32	28	168	169	504	114	115	444	4	4	7	0.024	0.024	0.014
.	19.01.16-00.17.10-1-223143	56	2	2	1	0	1	670	1	1	0	0	NA	NA	NA	22	22	169	167	499	115	115	440	0	0	4	0	0	0.008
.	19.01.16-00.17.11-1-223144	174	19	19	9	0	6	695	17	17	0	0	NA	NA	NA	68	51	175	175	514	120	121	454	31	34	18	0.177	0.194	0.035
.	19.01.16-00.17.11-1-223148	92	4	4	0	0	0	687	3	3	0	0	NA	NA	NA	34	42	170	173	512	116	119	452	3	0	6	0.018	0	0.012
.	19.01.16-00.17.12-1-223149	119	9	9	1	0	0	690	7	7	0	0	NA	NA	NA	45	46	170	171	518	115	119	456	17	2	7	0.1	0.012	0.014
.	19.01.16-00.17.13-1-223150	87	5	5	0	0	0	677	4	4	0	0	NA	NA	NA	36	36	168	173	508	113	119	445	9	7	9	0.054	0.04	0.018
.	19.01.16-00.17.15-1-223151	150	21	21	7	0	5	684	19	19	0	0	NA	NA	NA	47	44	170	172	515	114	116	454	33	12	43	0.194	0.07	0.083
.	19.01.16-00.17.21-1-223152	93	7	7	1	0	1	686	6	6	0	0	NA	NA	NA	26	31	167	168	509	115	116	455	11	2	18	0.066	0.012	0.035
.	19.01.16-00.17.25-1-223153	89	5	5	2	0	2	672	4	4	0	0	NA	NA	NA	26	27	171	169	500	114	114	444	3	5	9	0.018	0.03	0.018
.	19.01.16-00.17.30-1-223169	146	16	16	4	0	1	694	15	15	0	0	NA	NA	NA	32	41	173	172	509	118	118	458	30	20	17	0.173	0.116	0.033
.	19.01.16-00.17.34-1-223200	117	18	18	4	0	4	691	14	14	0	0	NA	NA	NA	38	43	170	176	510	120	122	449	0	31	5	0	0.176	0.01
.	19.01.16-00.17.35-1-223201	37	1	1	0	0	0	0	0	0	0	0	NA	NA	NA	8	5	164	164	490	0	0	0	0	0	4	0	0	0.008
.	19.01.16-00.17.39-1-223217	33	1	1	1	0	1	0	0	0	0	0	NA	NA	NA	11	6	164	167	488	0	0	0	0	1	0	0	0.006	0
.	19.01.16-00.17.41-1-223220	113	5	5	3	0	2	683	4	4	0	0	NA	NA	NA	31	36	171	166	512	116	114	453	2	7	5	0.012	0.042	0.01
.	19.01.16-00.17.45-1-223225	92	7	7	3	0	2	687	6	6	0	0	NA	NA	NA	34	45	174	171	513	120	116	451	5	2	22	0.029	0.012	0.043
.	19.01.16-00.17.47-1-223288	90	3	3	0	0	0	683	2	2	0	0	NA	NA	NA	29	35	167	173	508	112	117	454	3	0	3	0.018	0	0.006
.	19.01.16-00.17.50-1-223337	91	10	10	5	0	1	689	9	9	0	0	NA	NA	NA	26	38	170	173	508	116	121	452	2	9	16	0.012	0.052	0.031
.	19.01.16-00.17.50-1-223338	87	3	3	0	0	0	666	2	2	0	0	NA	NA	NA	24	20	170	165	498	115	114	437	0	0	5	0	0	0.01
.	19.01.16-00.17.57-1-223361	179	22	22	4	0	2	689	20	20	0	0	NA	NA	NA	49	40	171	172	510	118	120	451	31	34	26	0.181	0.198	0.051
.	19.01.16-00.18.00-1-223364	123	9	9	4	0	4	688	6	6	0	0	NA	NA	NA	40	41	172	171	511	117	119	452	16	15	1	0.093	0.088	0.002
.	19.01.16-00.18.04-1-223365	124	12	12	3	0	1	703	11	11	0	0	NA	NA	NA	43	51	172	177	515	120	126	457	12	7	34	0.07	0.04	0.066
.	19.01.16-00.18.04-1-223366	30	1	1	0	0	0	0	0	0	0	0	NA	NA	NA	4	10	167	165	491	0	0	0	0	0	2	0	0	0.004
.	19.01.16-00.18.05-1-223367	118	10	10	1	0	1	669	9	9	0	0	NA	NA	NA	37	24	170	169	498	116	115	438	8	5	8	0.047	0.03	0.016
.	19.01.16-00.18.07-1-223368	94	3	3	0	0	0	677	2	2	0	0	NA	NA	NA	36	30	171	170	502	117	118	442	5	0	2	0.029	0	0.004
.	19.01.16-00.18.07-1-223369	117	7	7	4	0	4	694	6	6	0	0	NA	NA	NA	42	42	173	168	514	121	116	457	16	0	18	0.092	0	0.035
.	19.01.16-00.18.10-1-223371	34	1	1	0	0	0	0	0	0	0	0	NA	NA	NA	11	9	165	165	492	0	0	0	0	0	1	0	0	0.002
.	19.01.16-00.18.12-1-223372	90	3	3	1	0	0	692	2	2	0	0	NA	NA	NA	29	42	174	170	511	118	119	455	0	0	12	0	0	0.023
.	19.01.16-00.18.13-1-223376	33	1	1	1	0	1	0	0	0	0	0	NA	NA	NA	8	10	166	163	494	0	0	0	0	0	1	0	0	0.002
.	19.01.16-00.18.15-1-223381	204	18	18	4	0	3	705	17	17	0	0	NA	NA	NA	60	62	173	177	525	119	121	465	27	16	4	0.156	0.09	0.008
.	19.01.16-00.18.22-1-223443	37	1	1	0	0	0	0	0	0	0	0	NA	NA	NA	14	13	169	164	493	0	0	0	0	0	0	0	0	0
.	19.01.16-00.18.23-1-223444	61	2	2	0	0	0	673	1	1	0	0	NA	NA	NA	21	24	167	167	503	113	113	447	0	3	1	0	0.018	0.002
.	19.01.16-00.18.25-1-223451	149	10	10	2	0	0	683	9	9	0	0	NA	NA	NA	44	40	171	172	510	119	116	448	19	18	5	0.111	0.105	0.01
.	19.01.16-00.18.27-1-223456	87	4	4	0	0	0	671	3	3	0	0	NA	NA	NA	27	23	166	172	498	113	116	442	0	0	9	0	0	0.018
.	19.01.16-00.18.28-1-223457	119	4	4	2	0	2	687	3	3	0	0	NA	NA	NA	35	36	170	171	508	118	120	449	11	15	0	0.065	0.088	0
.	19.01.16-00.18.30-1-223473	95	6	6	3	0	2	700	5	5	0	0	NA	NA	NA	28	44	167	174	516	117	120	463	6	7	8	0.036	0.04	0.016
.	19.01.16-00.18.34-1-223477	86	6	6	2	0	2	690	4	4	0	0	NA	NA	NA	33	41	171	173	510	118	118	454	5	1	12	0.029	0.006	0.024
.	19.01.16-00.18.38-1-223493	35	1	1	0	0	0	0	0	0	0	0	NA	NA	NA	13	12	165	169	491	0	0	0	0	1	0	0	0.006	0
.	19.01.16-00.18.39-1-223494	62	2	2	1	0	1	102	1	1	0	0	NA	NA	NA	17	17	167	165	498	14	15	73	0	2	0	0	0.012	0
.	19.01.16-00.18.41-1-223497	34	1	1	0	0	0	0	0	0	0	0	NA	NA	NA	7	9	164	165	493	0	0	0	0	0	2	0	0	0.004
.	19.01.16-00.18.45-1-223502	63	2	2	1	0	1	200	1	1	0	0	NA	NA	NA	22	20	171	166	496	29	38	133	0	1	0	0	0.006	0
.	19.01.16-00.18.47-1-223505	89	6	6	1	0	1	673	5	5	0	0	NA	NA	NA	24	20	164	174	495	115	119	439	0	2	10	0	0.011	0.02
.	19.01.16-00.18.47-1-223506	174	11	11	4	0	3	685	10	10	0	0	NA	NA	NA	52	36	172	171	506	117	116	452	19	8	10	0.11	0.047	0.02
.	19.01.16-00.18.48-1-223508	63	2	2	0	0	0	674	1	1	0	0	NA	NA	NA	26	27	168	169	503	115	115	444	2	0	6	0.012	0	0.012
.	19.01.16-00.18.53-1-223512	96	6	6	1	0	0	692	5	5	0	0	NA	NA	NA	23	36	166	169	514	115	116	461	13	7	7	0.078	0.041	0.014
.	19.01.16-00.18.54-1-223513	87	7	7	4	0	2	676	6	6	0	0	NA	NA	NA	33	31	166	169	509	114	114	448	5	6	22	0.03	0.036	0.043
.	19.01.16-00.18.55-1-223529	176	9	9	0	0	0	693	7	7	0	0	NA	NA	NA	63	50	175	173	515	122	117	454	4	31	2	0.023	0.179	0.004
.	19.01.16-00.18.55-1-223530	142	14	14	6	0	6	680	13	13	0	0	NA	NA	NA	42	40	171	173	509	116	116	448	21	10	18	0.123	0.058	0.035
.	19.01.16-00.18.57-1-223533	91	4	4	1	0	1	676	3	3	0	0	NA	NA	NA	27	28	166	168	507	112	115	449	11	0	3	0.066	0	0.006
.	19.01.16-00.19.05-1-223566	61	3	3	0	0	0	676	2	2	0	0	NA	NA	NA	20	28	168	171	502	116	116	444	4	0	3	0.024	0	0.006
.	19.01.16-00.19.07-1-223567	34	1	1	0	0	0	0	0	0	0	0	NA	NA	NA	4	11	165	167	492	0	0	0	1	0	0	0.006	0	0
.	19.01.16-00.19.09-1-223568	140	15	15	3	0	2	691	14	14	0	0	NA	NA	NA	55	50	174	171	518	116	119	456	20	10	31	0.115	0.058	0.06
.	19.01.16-00.19.13-1-223572	69	4	4	1	0	1	666	3	3	0	0	NA	NA	NA	33	21	166	166	502	114	110	442	0	2	9	0	0.012	0.018
.	19.01.16-00.19.15-1-223573	35	1	1	0	0	0	0	0	0	0	0	NA	NA	NA	4	10	165	164	494	0	0	0	0	0	4	0	0	0.008
.	19.01.16-00.19.17-1-223604	62	2	2	0	0	0	350	1	1	0	0	NA	NA	NA	21	16	164	167	498	62	61	227	0	0	2	0	0	0.004
.	19.01.16-00.19.17-1-223635	115	8	8	2	0	1	684	7	7	0	0	NA	NA	NA	29	39	171	170	511	117	116	451	0	7	17	0	0.041	0.033
.	19.01.16-00.19.19-1-223651	89	7	7	3	0	2	675	5	5	0	0	NA	NA	NA	28	30	169	175	499	115	119	441	14	8	2	0.083	0.046	0.004
.	19.01.16-00.19.22-1-223682	63	4	4	1	0	1	667	3	3	0	0	NA	NA	NA	28	27	168	168	504	114	114	439	1	0	6	0.006	0	0.012
.	19.01.16-00.19.22-1-223683	56	2	2	0	0	0	0	1	1	0	0	NA	NA	NA	14	19	167	165	500	0	0	0	0	0	2	0	0	0.004
.	19.01.16-00.19.24-1-223699	85	3	3	0	0	0	665	2	2	0	0	NA	NA	NA	21	24	164	172	501	110	116	439	4	1	1	0.024	0.006	0.002
.	19.01.16-00.19.25-1-223701	64	4	4	0	0	0	669	3	3	0	0	NA	NA	NA	19	17	165	167	498	112	114	443	11	1	0	0.067	0.006	0
.	19.01.16-00.19.29-1-223702	95	3	3	1	0	1	666	1	1	0	0	NA	NA	NA	38	22	172	167	496	120	112	434	0	0	10	0	0	0.02
.	19.01.16-00.19.30-1-223703	95	7	7	2	0	1	674	5	5	0	0	NA	NA	NA	33	28	168	166	507	116	113	445	0	11	10	0	0.066	0.02
.	19.01.16-00.19.38-1-223720	35	1	1	1	0	1	0	0	0	0	0	NA	NA	NA	8	12	165	163	497	0	0	0	0	0	0	0	0	0
.	19.01.16-00.19.40-1-223721	115	4	4	2	0	2	692	3	3	0	0	NA	NA	NA	41	48	175	177	509	121	121	450	3	8	8	0.017	0.045	0.016
.	19.01.16-00.19.40-1-223723	117	6	6	1	0	1	681	5	5	0	0	NA	NA	NA	39	38	173	166	512	120	114	447	0	0	19	0	0	0.037
.	19.01.16-00.19.40-1-223724	63	7	7	3	0	2	670	6	6	0	0	NA	NA	NA	23	21	166	168	500	112	115	443	11	20	0	0.066	0.119	0
.	19.01.16-00.19.41-1-223726	119	10	10	1	0	1	695	8	8	0	0	NA	NA	NA	42	44	172	172	513	120	119	456	10	8	5	0.058	0.047	0.01
.	19.01.16-00.19.42-1-223728	57	2	2	0	0	0	0	1	1	0	0	NA	NA	NA	20	12	167	164	494	0	0	0	0	0	1	0	0	0.002
.	19.01.16-00.19.43-1-223730	186	10	10	4	0	3	703	6	6	0	0	NA	NA	NA	59	57	176	175	519	120	118	465	17	1	28	0.097	0.006	0.054
.	19.01.16-00.19.44-1-223732	35	1	1	0	0	0	0	0	0	0	0	NA	NA	NA	9	6	163	165	491	0	0	0	0	0	3	0	0	0.006
.	19.01.16-00.19.46-1-223735	95	6	6	2	0	2	695	5	5	0	0	NA	NA	NA	33	46	174	171	514	118	119	458	6	1	4	0.034	0.006	0.008
.	19.01.16-00.19.47-1-223737	31	1	1	0	0	0	0	0	0	0	0	NA	NA	NA	7	10	164	165	494	0	0	0	0	0	0	0	0	0
.	19.01.16-00.19.49-1-223799	118	4	4	3	0	2	676	3	3	0	0	NA	NA	NA	33	32	173	169	503	116	116	444	12	0	1	0.069	0	0.002
.	19.01.16-00.19.50-1-223802	138	8	8	4	0	4	690	7	7	0	0	NA	NA	NA	46	42	171	169	515	115	116	459	19	4	4	0.111	0.024	0.008
.	19.01.16-00.19.58-1-223807	95	9	9	0	0	0	683	8	8	0	0	NA	NA	NA	15	29	169	173	500	116	120	447	1	4	12	0.006	0.023	0.024
.	19.01.16-00.20.00-1-223809	87	4	4	2	0	2	670	3	3	0	0	NA	NA	NA	33	27	171	168	501	114	115	441	0	6	2	0	0.036	0.004
.	19.01.16-00.20.00-1-223810	62	2	2	0	0	0	101	1	1	0	0	NA	NA	NA	20	22	171	167	497	23	10	68	0	0	1	0	0	0.002
.	19.01.16-00.20.03-1-223815	119	6	6	2	0	2	678	3	3	0	0	NA	NA	NA	51	38	170	170	511	116	115	447	7	7	4	0.041	0.041	0.008
.	19.01.16-00.20.06-1-223831	94	3	3	1	0	1	671	2	2	0	0	NA	NA	NA	42	35	170	174	504	117	118	436	0	7	3	0	0.04	0.006
.	19.01.16-00.20.06-1-223832	33	1	1	0	0	0	0	0	0	0	0	NA	NA	NA	15	12	164	165	496	0	0	0	0	0	0	0	0	0
.	19.01.16-00.20.07-1-223833	119	8	8	4	0	4	676	7	7	0	0	NA	NA	NA	43	30	167	170	506	113	117	446	24	0	9	0.144	0	0.018
.	19.01.16-00.20.08-1-223834	36	1	1	0	0	0	0	0	0	0	0	NA	NA	NA	12	10	165	165	493	0	0	0	2	0	0	0.012	0	0
.	19.01.16-00.20.08-1-223835	94	4	4	1	0	1	668	3	3	0	0	NA	NA	NA	39	26	172	169	498	120	115	433	3	1	3	0.017	0.006	0.006
.	19.01.16-00.20.11-1-223836	59	2	2	0	0	0	673	0	0	0	0	NA	NA	NA	24	21	167	165	502	115	115	443	0	4	2	0	0.024	0.004
.	19.01.16-00.20.13-1-223840	63	2	2	1	0	1	399	1	1	0	0	NA	NA	NA	21	14	168	163	496	70	65	264	0	4	2	0	0.025	0.004
.	19.01.16-00.20.17-1-223845	206	9	9	2	0	2	712	8	8	0	0	NA	NA	NA	64	66	180	175	524	125	120	467	19	14	6	0.106	0.08	0.011
.	19.01.16-00.20.25-1-223846	54	2	2	0	0	0	0	1	1	0	0	NA	NA	NA	11	14	165	164	498	0	0	0	0	4	0	0	0.024	0
.	19.01.16-00.20.25-1-223847	151	17	17	4	0	3	693	16	16	0	0	NA	NA	NA	48	46	168	172	519	116	120	457	30	26	7	0.179	0.151	0.013
.	19.01.16-00.20.27-1-223848	32	1	1	1	0	1	0	0	0	0	0	NA	NA	NA	11	6	163	166	490	0	0	0	0	0	1	0	0	0.002
.	19.01.16-00.20.29-1-223849	60	2	2	1	0	1	398	1	1	0	0	NA	NA	NA	12	19	165	166	501	69	68	261	0	0	3	0	0	0.006
.	19.01.16-00.20.29-1-223850	146	10	10	5	0	4	694	9	9	0	0	NA	NA	NA	55	53	174	173	519	117	120	457	13	1	30	0.075	0.006	0.058
.	19.01.16-00.20.29-1-223851	36	1	1	1	0	1	0	0	0	0	0	NA	NA	NA	5	10	164	165	494	0	0	0	4	0	0	0.024	0	0
.	19.01.16-00.20.32-1-223870	86	3	3	3	0	3	675	2	2	0	0	NA	NA	NA	26	23	169	167	500	115	116	444	0	0	8	0	0	0.016
.	19.01.16-00.20.32-1-223871	142	23	23	6	0	4	689	20	20	0	0	NA	NA	NA	45	41	166	172	516	114	119	456	20	21	30	0.12	0.122	0.058
.	19.01.16-00.20.38-1-223917	66	3	3	1	0	1	676	2	2	0	0	NA	NA	NA	25	29	170	169	503	115	115	446	3	3	1	0.018	0.018	0.002
.	19.01.16-00.20.41-1-223921	120	8	8	3	0	3	685	7	7	0	0	NA	NA	NA	25	35	172	170	506	121	115	449	20	6	9	0.116	0.035	0.018
.	19.01.16-00.20.41-1-223923	95	3	3	1	0	1	677	2	2	0	0	NA	NA	NA	31	31	172	168	504	119	115	443	2	0	8	0.012	0	0.016
.	19.01.16-00.20.48-1-224007	60	6	6	0	0	0	664	5	5	0	0	NA	NA	NA	24	18	167	171	493	113	116	435	10	4	3	0.06	0.023	0.006
.	19.01.16-00.20.52-1-224055	117	4	4	1	0	1	685	3	3	0	0	NA	NA	NA	38	35	170	171	507	117	119	449	0	9	4	0	0.053	0.008
.	19.01.16-00.20.52-1-224056	119	18	18	8	0	6	679	16	16	0	0	NA	NA	NA	32	33	165	171	510	112	120	447	36	12	11	0.218	0.07	0.022
.	19.01.16-00.20.54-1-224057	120	7	7	2	0	2	670	6	6	0	0	NA	NA	NA	34	29	167	171	504	111	112	447	6	3	6	0.036	0.018	0.012
.	19.01.16-00.20.56-1-224059	90	6	6	1	0	1	673	5	5	0	0	NA	NA	NA	21	22	168	165	502	115	112	446	8	0	15	0.048	0	0.03
.	19.01.16-00.21.02-1-224063	93	4	4	2	0	2	667	3	3	0	0	NA	NA	NA	22	25	167	169	502	110	115	442	0	2	8	0	0.012	0.016
.	19.01.16-00.21.06-1-224064	153	13	13	3	0	2	702	10	10	0	0	NA	NA	NA	43	50	174	172	517	122	121	459	19	28	18	0.109	0.163	0.035
.	19.01.16-00.21.09-1-224065	121	8	8	3	0	1	677	7	7	0	0	NA	NA	NA	44	30	167	169	507	114	115	448	6	14	24	0.036	0.083	0.047
.	19.01.16-00.21.10-1-224066	65	2	2	1	0	1	660	1	1	0	0	NA	NA	NA	30	19	168	167	497	114	110	436	0	0	4	0	0	0.008
.	19.01.16-00.21.14-1-224070	88	6	6	2	0	2	683	4	4	0	0	NA	NA	NA	19	37	171	172	507	116	118	449	4	0	15	0.023	0	0.03
.	19.01.16-00.21.16-1-224071	148	9	9	0	0	0	689	7	7	0	0	NA	NA	NA	40	37	171	170	509	117	121	451	10	2	12	0.058	0.012	0.024
.	19.01.16-00.21.19-1-224072	58	2	2	1	0	1	667	1	1	0	0	NA	NA	NA	20	22	168	170	497	112	114	441	0	5	0	0	0.029	0
.	19.01.16-00.21.24-1-224133	62	2	2	0	0	0	656	1	1	0	0	NA	NA	NA	33	16	168	167	494	110	111	435	2	6	0	0.012	0.036	0
.	19.01.16-00.21.24-1-224134	116	4	4	3	0	2	684	3	3	0	0	NA	NA	NA	37	45	177	172	509	121	114	449	0	3	10	0	0.017	0.02
.	19.01.16-00.21.26-1-224135	61	3	3	0	0	0	660	2	2	0	0	NA	NA	NA	32	16	165	169	495	110	115	435	0	0	7	0	0	0.014
.	19.01.16-00.21.35-1-224151	125	17	17	7	0	6	681	16	16	0	0	NA	NA	NA	51	40	168	171	514	114	116	451	37	7	17	0.22	0.041	0.033
.	19.01.16-00.21.44-1-224171	171	8	8	0	0	0	685	6	6	0	0	NA	NA	NA	58	44	177	173	507	121	120	444	4	16	11	0.023	0.092	0.022
.	19.01.16-00.21.44-1-224172	60	3	3	1	0	1	668	2	2	0	0	NA	NA	NA	19	18	172	166	493	116	113	439	5	2	1	0.029	0.012	0.002
.	19.01.16-00.21.44-1-224173	61	2	2	1	0	1	52	1	1	0	0	NA	NA	NA	17	12	165	165	495	7	4	41	0	7	1	0	0.042	0.002
.	19.01.16-00.21.45-1-224176	58	2	2	1	0	1	50	1	1	0	0	NA	NA	NA	7	7	163	164	493	6	10	34	0	0	8	0	0	0.016
.	19.01.16-00.21.46-1-224178	87	5	5	3	0	1	680	4	4	0	0	NA	NA	NA	43	33	172	168	506	118	115	447	2	0	12	0.012	0	0.024
.	19.01.16-00.21.51-1-224184	83	4	4	1	0	1	672	3	3	0	0	NA	NA	NA	27	25	168	170	500	111	116	445	0	7	2	0	0.041	0.004
.	19.01.16-00.21.51-1-224185	82	6	6	3	0	3	674	5	5	0	0	NA	NA	NA	20	25	170	166	502	116	114	444	0	11	2	0	0.066	0.004
.	19.01.16-00.21.51-1-224186	150	17	17	4	0	4	689	14	14	0	0	NA	NA	NA	42	40	170	173	510	114	121	454	5	17	25	0.029	0.098	0.049
.	19.01.16-00.21.53-1-224187	152	12	12	3	0	2	690	11	11	0	0	NA	NA	NA	51	51	172	176	516	116	120	454	1	23	18	0.006	0.131	0.035
.	19.01.16-00.22.01-1-224208	179	24	24	6	0	6	707	20	20	0	0	NA	NA	NA	56	62	175	175	525	120	120	467	26	11	40	0.149	0.063	0.076
.	19.01.16-00.22.09-1-224240	68	5	5	2	0	2	667	4	4	0	0	NA	NA	NA	35	19	166	167	499	111	117	439	1	5	11	0.006	0.03	0.022
.	19.01.16-00.22.11-1-224241	63	3	3	0	0	0	670	2	2	0	0	NA	NA	NA	29	27	171	168	501	117	115	438	2	2	2	0.012	0.012	0.004
.	19.01.16-00.22.11-1-224245	91	4	4	1	0	1	694	3	3	0	0	NA	NA	NA	35	42	172	172	511	116	119	459	3	0	7	0.017	0	0.014
.	19.01.16-00.22.12-1-224246	92	3	3	1	0	1	689	2	2	0	0	NA	NA	NA	33	37	172	168	510	118	116	455	0	4	4	0	0.024	0.008
.	19.01.16-00.22.14-1-224247	35	1	1	0	0	0	0	0	0	0	0	NA	NA	NA	11	6	164	163	492	0	0	0	0	2	0	0	0.012	0
.	19.01.16-00.22.17-1-224252	88	6	6	1	0	1	663	5	5	0	0	NA	NA	NA	29	24	170	167	500	114	114	435	5	13	0	0.029	0.078	0
.	19.01.16-00.22.20-1-224343	123	15	15	4	0	1	687	14	14	0	0	NA	NA	NA	40	45	172	174	512	119	118	450	12	9	15	0.07	0.052	0.029
.	19.01.16-00.22.21-1-224359	90	4	4	2	0	2	682	3	3	0	0	NA	NA	NA	15	31	170	167	507	116	115	451	10	0	3	0.059	0	0.006
.	19.01.16-00.22.27-1-224375	33	1	1	0	0	0	0	0	0	0	0	NA	NA	NA	5	6	163	167	489	0	0	0	0	0	0	0	0	0
.	19.01.16-00.22.30-1-224436	31	1	1	0	0	0	0	0	0	0	0	NA	NA	NA	7	12	166	168	491	0	0	0	0	0	2	0	0	0.004
.	19.01.16-00.22.30-1-224437	63	2	2	2	0	2	253	0	0	0	0	NA	NA	NA	19	16	166	165	498	47	34	172	0	4	0	0	0.024	0
.	19.01.16-00.22.30-1-224438	87	3	3	2	0	2	673	2	2	0	0	NA	NA	NA	38	30	167	172	504	114	117	442	5	0	6	0.03	0	0.012
.	19.01.16-00.22.32-1-224442	38	1	1	1	0	1	0	0	0	0	0	NA	NA	NA	15	7	166	164	490	0	0	0	0	0	1	0	0	0.002
.	19.01.16-00.22.33-1-224443	63	4	4	0	0	0	684	3	3	0	0	NA	NA	NA	28	32	172	166	507	119	116	449	7	0	6	0.041	0	0.012
.	19.01.16-00.22.35-1-224444	30	1	1	0	0	0	0	0	0	0	0	NA	NA	NA	9	9	165	167	490	0	0	0	0	0	0	0	0	0
.	19.01.16-00.22.36-1-224445	118	14	14	3	0	3	679	10	10	0	0	NA	NA	NA	30	33	169	168	509	117	114	448	9	15	5	0.053	0.089	0.01
.	19.01.16-00.22.37-1-224461	93	5	5	0	0	0	675	3	3	0	0	NA	NA	NA	20	24	165	169	503	114	116	445	2	5	6	0.012	0.03	0.012
.	19.01.16-00.22.38-1-224462	122	14	14	2	0	2	693	13	13	0	0	NA	NA	NA	44	47	172	169	519	118	112	463	27	8	5	0.157	0.047	0.01
.	19.01.16-00.22.41-1-224479	119	12	12	5	0	2	691	10	10	0	0	NA	NA	NA	32	40	168	169	516	114	117	460	6	7	23	0.036	0.041	0.045
.	19.01.16-00.22.48-1-224488	114	6	6	2	0	0	694	3	3	0	0	NA	NA	NA	38	46	173	176	510	117	124	453	0	8	8	0	0.045	0.016
.	19.01.16-00.22.48-1-224489	34	1	1	0	0	0	0	0	0	0	0	NA	NA	NA	11	12	167	164	494	0	0	0	0	0	1	0	0	0.002
.	19.01.16-00.22.49-1-224491	30	1	1	0	0	0	0	0	0	0	0	NA	NA	NA	10	11	164	166	494	0	0	0	0	0	0	0	0	0
.	19.01.16-00.22.51-1-224502	33	1	1	0	0	0	0	0	0	0	0	NA	NA	NA	12	13	166	166	494	0	0	0	0	0	0	0	0	0
.	19.01.16-00.22.53-1-224503	67	2	2	1	0	1	659	0	0	0	0	NA	NA	NA	28	17	167	166	497	110	112	437	0	6	0	0	0.036	0
.	19.01.16-00.22.53-1-224504	119	11	11	3	0	3	688	10	10	0	0	NA	NA	NA	43	40	174	172	507	119	117	452	32	2	7	0.184	0.012	0.014
.	19.01.16-00.22.55-1-224523	127	8	8	3	0	3	682	7	7	0	0	NA	NA	NA	39	39	172	170	510	116	118	448	26	8	1	0.151	0.047	0.002
.	19.01.16-00.23.00-1-224528	147	13	13	5	0	3	718	11	11	0	0	NA	NA	NA	35	67	179	171	530	126	119	473	5	11	24	0.028	0.064	0.045
.	19.01.16-00.23.00-1-224529	62	2	2	2	0	2	248	1	1	0	0	NA	NA	NA	22	11	167	164	493	45	41	162	0	0	2	0	0	0.004
.	19.01.16-00.23.07-1-224530	34	1	1	0	0	0	0	0	0	0	0	NA	NA	NA	5	13	164	165	497	0	0	0	0	0	0	0	0	0
.	19.01.16-00.23.21-1-224581	33	1	1	0	0	0	0	0	0	0	0	NA	NA	NA	6	8	163	164	494	0	0	0	0	0	0	0	0	0
.	19.01.16-00.23.21-1-224582	35	1	1	1	0	1	0	0	0	0	0	NA	NA	NA	9	11	164	165	495	0	0	0	0	4	0	0	0.024	0
.	19.01.16-00.23.23-1-224583	93	4	4	1	0	1	672	3	3	0	0	NA	NA	NA	33	27	171	167	502	116	112	444	10	2	2	0.058	0.012	0.004
.	19.01.16-00.23.23-1-224584	89	4	4	0	0	0	675	3	3	0	0	NA	NA	NA	22	22	166	167	502	115	116	444	5	0	4	0.03	0	0.008
.	19.01.16-00.23.24-1-224585	122	8	8	1	0	0	680	7	7	0	0	NA	NA	NA	52	47	171	169	520	111	111	458	13	7	8	0.076	0.041	0.015
.	19.01.16-00.23.25-1-224586	65	2	2	0	0	0	667	1	1	0	0	NA	NA	NA	18	16	169	163	497	118	111	438	0	0	1	0	0	0.002
.	19.01.16-00.23.27-1-224587	115	5	5	1	0	1	677	3	3	0	0	NA	NA	NA	43	30	170	167	506	114	116	447	0	7	13	0	0.042	0.026
.	19.01.16-00.23.28-1-224588	151	6	6	2	0	2	697	5	5	0	0	NA	NA	NA	34	47	177	169	514	125	116	456	0	9	5	0	0.053	0.01
.	19.01.16-00.23.33-1-224664	144	10	10	2	0	2	691	6	6	0	0	NA	NA	NA	37	47	174	176	510	120	121	450	11	10	14	0.063	0.057	0.027
.	19.01.16-00.23.39-1-224726	91	4	4	1	0	0	677	3	3	0	0	NA	NA	NA	32	28	168	169	504	115	116	446	6	0	18	0.036	0	0.036
.	19.01.16-00.23.39-1-224727	36	1	1	1	0	1	0	0	0	0	0	NA	NA	NA	10	14	166	164	497	0	0	0	0	0	1	0	0	0.002
.	19.01.16-00.23.40-1-224728	146	7	7	0	0	0	700	6	6	0	0	NA	NA	NA	51	47	174	174	512	124	120	456	15	20	0	0.086	0.115	0
.	19.01.16-00.23.42-1-224732	60	2	2	0	0	0	672	1	1	0	0	NA	NA	NA	22	25	167	170	501	114	115	443	3	0	3	0.018	0	0.006
.	19.01.16-00.23.46-1-224736	60	2	2	1	0	1	351	1	1	0	0	NA	NA	NA	17	15	164	163	501	57	60	234	0	0	2	0	0	0.004
.	19.01.16-00.23.54-1-224802	154	12	12	5	0	4	701	11	11	0	0	NA	NA	NA	48	50	169	172	522	116	118	467	6	17	18	0.036	0.099	0.034
.	19.01.16-00.23.55-1-224803	66	2	2	1	0	1	668	1	1	0	0	NA	NA	NA	24	20	171	167	495	119	112	437	0	0	2	0	0	0.004
.	19.01.16-00.23.57-1-224806	86	7	7	1	0	1	677	6	6	0	0	NA	NA	NA	33	28	167	165	509	113	115	449	13	2	7	0.078	0.012	0.014
.	19.01.16-00.24.01-1-224824	173	25	25	10	0	6	677	21	21	0	0	NA	NA	NA	38	35	165	170	513	111	117	449	34	18	31	0.206	0.106	0.06
.	19.01.16-00.24.03-1-224825	62	5	5	2	0	2	676	4	4	0	0	NA	NA	NA	24	27	172	171	497	118	117	441	5	3	10	0.029	0.018	0.02
.	19.01.16-00.24.04-1-224826	152	8	8	3	0	1	697	7	7	0	0	NA	NA	NA	48	55	175	179	514	120	126	451	12	9	6	0.069	0.05	0.012
.	19.01.16-00.24.07-1-224827	34	1	1	0	0	0	0	0	0	0	0	NA	NA	NA	8	17	168	166	496	0	0	0	0	0	1	0	0	0.002
.	19.01.16-00.24.10-1-224828	63	3	3	1	0	1	679	2	2	0	0	NA	NA	NA	18	30	168	170	505	116	118	445	0	0	10	0	0	0.02
.	19.01.16-00.24.10-1-224829	148	11	11	4	0	2	698	10	10	0	0	NA	NA	NA	41	48	176	168	517	123	116	459	5	23	10	0.028	0.137	0.019
.	19.01.16-00.24.10-1-224830	96	6	6	1	0	1	652	5	5	0	0	NA	NA	NA	45	19	166	169	497	111	113	428	0	4	10	0	0.024	0.02
.	19.01.16-00.24.19-1-224838	121	7	7	0	0	0	685	4	4	0	0	NA	NA	NA	31	30	167	169	507	114	118	453	11	3	9	0.066	0.018	0.018
.	19.01.16-00.24.24-1-224839	91	9	9	5	0	4	661	7	7	0	0	NA	NA	NA	44	25	167	166	505	109	113	439	4	0	17	0.024	0	0.034
.	19.01.16-00.24.24-1-224840	92	4	4	1	0	0	662	3	3	0	0	NA	NA	NA	31	24	166	169	502	112	116	434	3	0	7	0.018	0	0.014
.	19.01.16-00.24.26-1-224842	124	7	7	3	0	2	699	5	5	0	0	NA	NA	NA	39	52	170	176	519	117	122	460	15	8	10	0.088	0.045	0.019
.	19.01.16-00.24.28-1-224858	122	11	11	3	0	1	675	9	9	0	0	NA	NA	NA	33	27	164	170	506	110	114	451	30	11	5	0.183	0.065	0.01
.	19.01.16-00.24.30-1-224859	81	4	4	1	0	1	668	3	3	0	0	NA	NA	NA	25	19	167	165	500	116	113	439	4	0	8	0.024	0	0.016
.	19.01.16-00.24.37-1-224909	90	3	3	1	0	1	672	2	2	0	0	NA	NA	NA	28	31	170	169	505	115	113	444	0	0	4	0	0	0.008
.	19.01.16-00.24.40-1-224911	59	2	2	2	0	2	149	1	1	0	0	NA	NA	NA	18	19	166	167	499	29	26	94	0	0	3	0	0	0.006
.	19.01.16-00.24.42-1-224914	96	10	10	5	0	3	682	8	8	0	0	NA	NA	NA	35	33	166	167	513	112	115	455	5	0	45	0.03	0	0.088
.	19.01.16-00.24.46-1-224965	89	4	4	0	0	0	671	2	2	0	0	NA	NA	NA	43	31	171	167	506	117	114	440	9	9	5	0.053	0.054	0.01
.	19.01.16-00.24.46-1-224996	66	5	5	1	0	1	665	4	4	0	0	NA	NA	NA	19	17	169	165	496	117	112	436	1	0	9	0.006	0	0.018
.	19.01.16-00.24.48-1-225029	90	5	5	1	0	1	686	4	4	0	0	NA	NA	NA	32	39	172	174	506	119	120	447	0	3	19	0	0.017	0.038
.	19.01.16-00.24.49-1-225031	33	1	1	0	0	0	0	0	0	0	0	NA	NA	NA	9	12	165	165	495	0	0	0	0	2	0	0	0.012	0
.	19.01.16-00.24.50-1-225047	87	6	6	1	0	1	666	5	5	0	0	NA	NA	NA	30	25	167	167	504	111	113	442	0	7	7	0	0.042	0.014
.	19.01.16-00.24.51-1-225049	94	7	7	2	0	2	664	5	5	0	0	NA	NA	NA	31	23	170	167	499	114	114	436	18	3	4	0.106	0.018	0.008
.	19.01.16-00.24.52-1-225050	65	3	3	0	0	0	672	2	2	0	0	NA	NA	NA	21	22	168	164	503	112	113	447	2	0	5	0.012	0	0.01
.	19.01.16-00.24.56-1-225112	97	8	8	0	0	0	688	6	6	0	0	NA	NA	NA	29	37	171	171	508	117	118	453	9	2	9	0.053	0.012	0.018
.	19.01.16-00.25.05-1-225116	121	15	15	6	0	5	692	13	13	0	0	NA	NA	NA	38	43	168	172	516	113	118	461	35	7	14	0.208	0.041	0.027
.	19.01.16-00.25.05-1-225117	62	2	2	0	0	0	350	1	1	0	0	NA	NA	NA	12	15	165	164	499	67	52	231	6	0	0	0.036	0	0
.	19.01.16-00.25.07-1-225133	64	3	3	1	0	1	680	2	2	0	0	NA	NA	NA	37	37	169	171	510	115	117	448	4	3	5	0.024	0.018	0.01
.	19.01.16-00.25.08-1-225134	143	14	14	4	0	2	697	12	12	0	0	NA	NA	NA	29	44	173	173	511	121	120	456	6	22	25	0.035	0.127	0.049
.	19.01.16-00.25.08-1-225135	62	3	3	3	0	3	680	2	2	0	0	NA	NA	NA	22	32	171	170	504	117	117	446	0	13	0	0	0.076	0
.	19.01.16-00.25.11-1-225136	123	5	5	0	0	0	689	4	4	0	0	NA	NA	NA	47	45	173	172	513	120	116	453	0	5	10	0	0.029	0.019
.	19.01.16-00.25.14-1-225140	31	1	1	0	0	0	0	0	0	0	0	NA	NA	NA	4	5	163	166	489	0	0	0	0	0	0	0	0	0
.	19.01.16-00.25.17-1-225141	110	6	6	1	0	0	667	4	4	0	0	NA	NA	NA	28	22	167	166	502	113	112	442	13	1	6	0.078	0.006	0.012
.	19.01.16-00.25.18-1-225142	60	2	2	0	0	0	662	1	1	0	0	NA	NA	NA	23	13	165	163	498	111	111	440	0	0	5	0	0	0.01
.	19.01.16-00.25.18-1-225143	123	24	24	11	0	7	679	18	18	0	0	NA	NA	NA	54	37	168	173	509	114	118	447	47	10	34	0.28	0.058	0.067
.	19.01.16-00.25.25-1-225144	35	1	1	0	0	0	0	0	0	0	0	NA	NA	NA	9	4	164	164	489	0	0	0	0	0	0	0	0	0
.	19.01.16-00.25.25-1-225145	69	5	5	1	0	1	665	4	4	0	0	NA	NA	NA	29	20	168	165	500	117	111	437	5	2	7	0.03	0.012	0.014
.	19.01.16-00.25.28-1-225146	64	3	3	0	0	0	350	2	2	0	0	NA	NA	NA	20	15	165	167	496	61	61	228	0	0	5	0	0	0.01
.	19.01.16-00.25.31-1-225162	34	1	1	0	0	0	0	0	0	0	0	NA	NA	NA	7	12	165	166	494	0	0	0	0	0	0	0	0	0
.	19.01.16-00.25.33-1-225163	59	4	4	0	0	0	679	3	3	0	0	NA	NA	NA	17	24	168	167	502	116	113	450	5	0	3	0.03	0	0.006
.	19.01.16-00.25.34-1-225164	60	3	3	1	0	1	677	1	1	0	0	NA	NA	NA	13	27	168	169	503	116	115	446	0	5	0	0	0.03	0
.	19.01.16-00.25.35-1-225165	60	2	2	0	0	0	49	1	1	0	0	NA	NA	NA	27	17	165	165	500	9	13	27	0	0	4	0	0	0.008
.	19.01.16-00.25.37-1-225181	40	1	1	0	0	0	0	0	0	0	0	NA	NA	NA	13	16	166	166	497	0	0	0	0	0	0	0	0	0
.	19.01.16-00.25.40-1-225212	65	2	2	0	0	0	680	1	1	0	0	NA	NA	NA	30	33	170	169	507	116	116	448	0	0	4	0	0	0.008
.	19.01.16-00.25.40-1-225213	37	1	1	0	0	0	0	0	0	0	0	NA	NA	NA	8	10	165	163	495	0	0	0	0	0	0	0	0	0
.	19.01.16-00.25.41-1-225217	229	25	25	8	0	6	709	24	24	0	0	NA	NA	NA	72	62	177	175	523	121	121	467	34	25	36	0.192	0.143	0.069
.	19.01.16-00.25.42-1-225219	89	3	3	0	0	0	684	2	2	0	0	NA	NA	NA	27	30	167	169	507	115	119	450	0	0	6	0	0	0.012
.	19.01.16-00.25.44-1-225221	118	24	24	3	0	1	676	21	21	0	0	NA	NA	NA	38	38	173	173	505	115	115	446	28	27	15	0.162	0.156	0.03
.	19.01.16-00.25.44-1-225222	34	1	1	0	0	0	0	0	0	0	0	NA	NA	NA	12	3	163	163	490	0	0	0	4	0	0	0.025	0	0
.	19.01.16-00.25.47-1-225227	87	5	5	2	0	2	678	3	3	0	0	NA	NA	NA	32	39	171	170	511	116	116	446	0	13	14	0	0.076	0.027
.	19.01.16-00.25.49-1-225231	151	15	15	3	0	2	693	14	14	0	0	NA	NA	NA	56	43	168	171	517	116	115	462	17	23	11	0.101	0.135	0.021
.	19.01.16-00.25.49-1-225232	34	1	1	0	0	0	0	0	0	0	0	NA	NA	NA	11	7	163	164	493	0	0	0	0	0	1	0	0	0.002
.	19.01.16-00.25.51-1-225310	115	15	15	3	0	1	699	13	13	0	0	NA	NA	NA	38	51	170	172	522	120	119	460	17	21	29	0.1	0.122	0.056
.	19.01.16-00.25.55-1-225341	58	2	2	1	0	0	675	1	1	0	0	NA	NA	NA	22	27	169	173	498	115	120	440	0	7	0	0	0.04	0
.	19.01.16-00.25.58-1-225360	117	6	6	1	0	1	695	5	5	0	0	NA	NA	NA	46	47	176	171	513	122	118	455	5	6	3	0.028	0.035	0.006
.	19.01.16-00.26.01-1-225362	69	2	2	0	0	0	666	0	0	0	0	NA	NA	NA	22	21	168	167	499	117	112	437	0	0	3	0	0	0.006
.	19.01.16-00.26.05-1-225423	65	4	4	0	0	0	679	3	3	0	0	NA	NA	NA	19	31	168	167	509	114	114	451	0	0	10	0	0	0.02
.	19.01.16-00.26.09-1-225424	155	8	8	2	0	2	693	7	7	0	0	NA	NA	NA	33	39	173	172	507	122	120	451	21	5	9	0.121	0.029	0.018
.	19.01.16-00.26.15-1-225428	38	1	1	0	0	0	0	0	0	0	0	NA	NA	NA	9	6	164	165	490	0	0	0	3	0	0	0.018	0	0
.	19.01.16-00.26.18-1-225429	35	1	1	1	0	1	0	0	0	0	0	NA	NA	NA	11	11	166	164	494	0	0	0	0	0	0	0	0	0
.	19.01.16-00.26.18-1-225430	141	14	14	5	0	5	696	11	11	0	0	NA	NA	NA	43	51	169	175	520	115	121	460	29	11	18	0.172	0.063	0.035
.	19.01.16-00.26.19-1-225431	87	3	3	0	0	0	668	2	2	0	0	NA	NA	NA	25	22	167	166	502	112	113	443	0	2	3	0	0.012	0.006
.	19.01.16-00.26.20-1-225436	188	9	9	2	0	1	688	6	6	0	0	NA	NA	NA	59	43	174	172	510	122	116	450	1	14	14	0.006	0.081	0.027
.	19.01.16-00.26.23-1-225452	60	7	7	1	0	1	669	6	6	0	0	NA	NA	NA	20	23	171	168	497	120	114	435	3	5	16	0.018	0.03	0.032
.	19.01.16-00.26.23-1-225453	138	11	11	5	0	5	686	9	9	0	0	NA	NA	NA	40	44	173	169	515	114	115	457	22	13	7	0.127	0.077	0.014
.	19.01.16-00.26.24-1-225454	89	4	4	2	0	2	681	3	3	0	0	NA	NA	NA	34	29	165	170	507	117	117	447	16	0	4	0.097	0	0.008
.	19.01.16-00.26.25-1-225455	210	9	9	4	0	2	730	8	8	0	0	NA	NA	NA	74	84	179	180	538	125	126	479	16	10	18	0.089	0.056	0.033
.	19.01.16-00.26.34-1-225463	94	8	8	4	0	3	682	6	6	0	0	NA	NA	NA	41	36	168	174	507	116	117	449	5	12	17	0.03	0.069	0.034
.	19.01.16-00.26.35-1-225464	63	2	2	0	0	0	548	1	1	0	0	NA	NA	NA	14	22	164	170	501	92	97	359	1	0	2	0.006	0	0.004
.	19.01.16-00.26.41-1-225482	37	1	1	1	0	1	0	0	0	0	0	NA	NA	NA	10	8	165	165	491	0	0	0	0	0	0	0	0	0
.	19.01.16-00.26.42-1-225484	31	1	1	0	0	0	0	0	0	0	0	NA	NA	NA	12	12	164	166	495	0	0	0	0	4	0	0	0.024	0
.	19.01.16-00.26.44-1-225487	62	2	2	0	0	0	149	1	1	0	0	NA	NA	NA	11	24	168	169	500	24	24	101	0	0	3	0	0	0.006
.	19.01.16-00.26.45-1-225489	157	8	8	1	0	1	673	6	6	0	0	NA	NA	NA	52	31	168	168	508	113	115	445	3	0	15	0.018	0	0.03
.	19.01.16-00.26.46-1-225491	61	3	3	0	0	0	665	2	2	0	0	NA	NA	NA	34	21	169	165	500	116	113	436	3	0	6	0.018	0	0.012
.	19.01.16-00.26.47-1-225494	33	1	1	1	0	1	0	0	0	0	0	NA	NA	NA	10	10	166	164	493	0	0	0	5	0	0	0.03	0	0
.	19.01.16-00.26.48-1-225495	219	21	21	5	0	4	698	17	17	0	0	NA	NA	NA	71	60	175	173	525	120	118	460	40	40	15	0.229	0.231	0.029
.	19.01.16-00.26.49-1-225497	85	8	8	0	0	0	674	6	6	0	0	NA	NA	NA	27	30	171	166	506	116	111	447	9	10	8	0.053	0.06	0.016
.	19.01.16-00.26.50-1-225499	116	10	10	4	0	4	662	9	9	0	0	NA	NA	NA	39	25	170	168	500	117	113	432	3	6	15	0.018	0.036	0.03
.	19.01.16-00.26.55-1-225501	62	2	2	2	0	2	150	1	1	0	0	NA	NA	NA	25	19	168	167	497	28	23	99	0	0	1	0	0	0.002
.	19.01.16-00.26.55-1-225502	159	11	11	1	0	1	680	10	10	0	0	NA	NA	NA	44	31	172	168	504	119	119	442	16	11	13	0.093	0.065	0.026
.	19.01.16-00.26.57-1-225506	60	4	4	2	0	2	301	3	3	0	0	NA	NA	NA	13	16	164	168	497	43	50	208	8	0	1	0.049	0	0.002
.	19.01.16-00.27.03-1-225525	145	12	12	8	0	4	678	9	9	0	0	NA	NA	NA	45	37	174	170	506	116	119	443	21	2	17	0.121	0.012	0.034
.	19.01.16-00.27.05-1-225526	65	3	3	2	0	1	674	2	2	0	0	NA	NA	NA	26	26	166	166	507	112	115	447	2	0	12	0.012	0	0.024
.	19.01.16-00.27.06-1-225527	62	2	2	0	0	0	672	1	1	0	0	NA	NA	NA	17	19	166	166	500	115	114	443	0	3	4	0	0.018	0.008
.	19.01.16-00.27.11-1-225558	117	13	13	3	0	1	671	12	12	0	0	NA	NA	NA	36	27	171	169	500	116	116	439	19	19	10	0.111	0.112	0.02
.	19.01.16-00.27.11-1-225559	242	16	16	4	0	2	735	13	13	0	0	NA	NA	NA	75	91	177	174	553	124	121	490	32	32	8	0.181	0.184	0.014
.	19.01.16-00.27.16-1-225563	58	2	2	0	0	0	666	1	1	0	0	NA	NA	NA	25	20	168	167	498	114	113	439	0	2	2	0	0.012	0.004
.	19.01.16-00.27.21-1-225564	92	8	8	5	0	4	666	7	7	0	0	NA	NA	NA	26	21	171	165	498	116	111	439	13	6	5	0.076	0.036	0.01
.	19.01.16-00.27.22-1-225565	60	2	2	2	0	2	201	1	1	0	0	NA	NA	NA	16	19	168	168	496	34	32	135	0	2	1	0	0.012	0.002
.	19.01.16-00.27.22-1-225566	34	1	1	0	0	0	0	0	0	0	0	NA	NA	NA	12	8	163	166	492	0	0	0	0	0	0	0	0	0
.	19.01.16-00.27.24-1-225642	95	9	9	1	0	1	672	7	7	0	0	NA	NA	NA	33	27	166	170	504	116	114	442	7	4	19	0.042	0.024	0.038
.	19.01.16-00.27.29-1-225673	61	3	3	2	0	1	670	1	1	0	0	NA	NA	NA	17	22	168	166	501	113	114	443	0	0	6	0	0	0.012
.	19.01.16-00.27.30-1-225674	66	2	2	1	0	1	672	1	1	0	0	NA	NA	NA	20	21	167	164	503	114	112	446	0	0	6	0	0	0.012
.	19.01.16-00.27.30-1-225675	142	10	10	3	0	3	681	9	9	0	0	NA	NA	NA	39	37	171	176	503	117	120	444	9	17	7	0.053	0.097	0.014
.	19.01.16-00.27.30-1-225691	59	2	2	1	0	1	671	1	1	0	0	NA	NA	NA	27	24	170	167	500	112	114	445	4	0	2	0.024	0	0.004
.	19.01.16-00.27.42-1-225769	122	8	8	4	0	2	691	7	7	0	0	NA	NA	NA	50	47	177	171	512	121	118	452	10	6	14	0.056	0.035	0.027
.	19.01.16-00.27.42-1-225771	91	9	9	1	0	1	679	5	5	0	0	NA	NA	NA	36	36	171	170	508	115	118	446	6	1	16	0.035	0.006	0.031
.	19.01.16-00.27.43-1-225773	36	1	1	1	0	1	0	0	0	0	0	NA	NA	NA	14	11	167	164	493	0	0	0	0	0	2	0	0	0.004
.	19.01.16-00.27.45-1-225776	90	5	5	0	0	0	686	4	4	0	0	NA	NA	NA	30	34	171	167	509	117	116	453	3	6	1	0.018	0.036	0.002
.	19.01.16-00.27.46-1-225778	64	5	5	2	0	2	665	4	4	0	0	NA	NA	NA	42	27	167	170	503	114	111	440	0	9	7	0	0.053	0.014
.	19.01.16-00.27.46-1-225779	144	10	10	2	0	1	697	9	9	0	0	NA	NA	NA	61	55	174	175	519	121	119	457	15	13	15	0.086	0.074	0.029
.	19.01.16-00.27.47-1-225781	121	10	10	3	0	2	676	9	9	0	0	NA	NA	NA	30	29	171	166	505	117	113	446	4	12	24	0.023	0.072	0.048
.	19.01.16-00.27.48-1-225783	181	30	30	13	0	9	706	29	29	0	0	NA	NA	NA	45	61	174	174	526	119	119	468	66	16	52	0.379	0.092	0.099
.	19.01.16-00.27.52-1-225802	65	3	3	1	0	1	676	1	1	0	0	NA	NA	NA	16	22	167	171	497	114	119	443	0	2	8	0	0.012	0.016
.	19.01.16-00.28.04-1-225807	149	17	17	8	0	5	691	16	16	0	0	NA	NA	NA	53	54	176	173	518	121	120	450	21	10	28	0.119	0.058	0.054
.	19.01.16-00.28.05-1-225808	189	34	34	9	0	6	712	33	33	0	0	NA	NA	NA	79	69	177	185	520	124	130	458	30	41	59	0.169	0.222	0.113
.	19.01.16-00.28.05-1-225809	65	4	4	1	0	1	680	3	3	0	0	NA	NA	NA	28	30	168	169	506	114	115	451	1	15	2	0.006	0.089	0.004
.	19.01.16-00.28.07-1-225810	178	16	16	2	0	1	705	15	15	0	0	NA	NA	NA	38	53	180	175	511	125	123	457	30	20	11	0.167	0.114	0.022
.	19.01.16-00.28.08-1-225811	90	4	4	1	0	1	673	2	2	0	0	NA	NA	NA	23	23	166	166	504	112	115	446	2	11	0	0.012	0.066	0
.	19.01.16-00.28.13-1-225816	122	6	6	1	0	1	683	4	4	0	0	NA	NA	NA	31	37	172	170	508	119	118	446	0	0	12	0	0	0.024
.	19.01.16-00.28.14-1-225817	122	13	13	3	0	3	685	12	12	0	0	NA	NA	NA	42	38	171	169	511	117	115	453	11	9	32	0.064	0.053	0.063
.	19.01.16-00.28.23-1-225838	60	2	2	0	0	0	51	1	1	0	0	NA	NA	NA	20	17	168	166	496	9	5	37	0	0	4	0	0	0.008
.	19.01.16-00.28.26-1-225875	127	20	20	4	0	3	684	17	17	0	0	NA	NA	NA	51	41	169	170	515	116	117	451	34	14	11	0.201	0.082	0.021
.	19.01.16-00.28.28-1-225880	93	4	4	2	0	1	673	3	3	0	0	NA	NA	NA	28	31	173	171	500	117	114	442	1	0	13	0.006	0	0.026
.	19.01.16-00.28.31-1-225881	118	4	4	1	0	1	678	2	2	0	0	NA	NA	NA	37	30	168	171	504	116	116	446	0	8	2	0	0.047	0.004
.	19.01.16-00.28.36-1-225900	64	2	2	0	0	0	676	1	1	0	0	NA	NA	NA	19	28	170	167	504	117	113	446	0	0	4	0	0	0.008
.	19.01.16-00.28.37-1-226006	31	1	1	0	0	0	0	0	0	0	0	NA	NA	NA	13	4	164	165	488	0	0	0	0	0	2	0	0	0.004
.	19.01.16-00.28.39-1-226007	83	3	3	0	0	0	669	2	2	0	0	NA	NA	NA	22	26	169	167	503	114	112	443	1	4	4	0.006	0.024	0.008
.	19.01.16-00.28.41-1-226025	32	1	1	1	0	1	0	0	0	0	0	NA	NA	NA	10	10	165	166	492	0	0	0	0	0	0	0	0	0
.	19.01.16-00.28.43-1-226028	65	4	4	1	0	1	671	3	3	0	0	NA	NA	NA	29	27	170	167	503	115	113	443	3	0	9	0.018	0	0.018
.	19.01.16-00.28.44-1-226030	147	8	8	4	0	2	701	5	5	0	0	NA	NA	NA	38	49	167	172	523	117	118	466	15	16	7	0.09	0.093	0.013
.	19.01.16-00.28.46-1-226033	92	5	5	3	0	3	679	4	4	0	0	NA	NA	NA	41	37	173	172	505	119	118	442	1	12	13	0.006	0.07	0.026
.	19.01.16-00.28.49-1-226037	66	2	2	1	0	1	299	0	0	0	0	NA	NA	NA	14	17	170	164	496	50	53	196	0	0	2	0	0	0.004
.	19.01.16-00.28.51-1-226040	150	18	18	7	0	5	681	15	15	0	0	NA	NA	NA	49	39	174	172	506	120	117	444	25	9	27	0.144	0.052	0.053
.	19.01.16-00.28.55-1-226041	120	5	5	0	0	0	695	3	3	0	0	NA	NA	NA	45	50	174	171	518	119	115	461	0	3	14	0	0.018	0.027
.	19.01.16-00.28.59-1-226046	32	1	1	0	0	0	0	0	0	0	0	NA	NA	NA	5	11	165	164	495	0	0	0	0	0	3	0	0	0.006
.	19.01.16-00.29.00-1-226047	36	1	1	0	0	0	0	0	0	0	0	NA	NA	NA	6	8	164	166	491	0	0	0	0	1	0	0	0.006	0
.	19.01.16-00.29.00-1-226048	124	13	13	4	0	3	692	10	10	0	0	NA	NA	NA	43	46	168	176	515	115	123	454	19	10	17	0.113	0.057	0.033
.	19.01.16-00.29.01-1-226049	93	5	5	2	0	2	672	3	3	0	0	NA	NA	NA	33	28	167	171	503	114	115	443	4	5	6	0.024	0.029	0.012
.	19.01.16-00.29.01-1-226050	153	11	11	3	0	3	694	10	10	0	0	NA	NA	NA	45	49	172	171	519	119	120	455	17	16	13	0.099	0.094	0.025
.	19.01.16-00.29.02-1-226051	120	18	18	5	0	4	670	17	17	0	0	NA	NA	NA	41	25	165	168	505	114	116	440	7	15	14	0.042	0.089	0.028
.	19.01.16-00.29.04-1-226052	64	7	7	1	0	1	684	6	6	0	0	NA	NA	NA	18	31	173	165	506	120	114	450	1	5	17	0.006	0.03	0.034
.	19.01.16-00.29.07-1-226113	109	6	6	2	0	2	693	5	5	0	0	NA	NA	NA	25	42	171	171	513	120	119	454	6	7	13	0.035	0.041	0.025
.	19.01.16-00.29.16-1-226117	85	3	3	3	0	1	680	2	2	0	0	NA	NA	NA	37	34	168	170	509	112	120	448	0	11	1	0	0.065	0.002
.	19.01.16-00.29.21-1-226133	62	2	2	0	0	0	665	1	1	0	0	NA	NA	NA	20	19	168	165	499	116	111	438	0	0	5	0	0	0.01
.	19.01.16-00.29.24-1-226134	60	3	3	0	0	0	395	2	2	0	0	NA	NA	NA	15	21	168	165	501	73	76	246	0	2	3	0	0.012	0.006
.	19.01.16-00.29.27-1-226136	32	1	1	0	0	0	0	0	0	0	0	NA	NA	NA	9	11	168	164	492	0	0	0	0	0	0	0	0	0
.	19.01.16-00.29.27-1-226137	32	1	1	1	0	1	0	0	0	0	0	NA	NA	NA	5	9	166	166	490	0	0	0	1	0	0	0.006	0	0
.	19.01.16-00.29.29-1-226138	64	3	3	0	0	0	672	2	2	0	0	NA	NA	NA	27	24	165	170	502	110	119	443	0	0	10	0	0	0.02
.	19.01.16-00.29.30-1-226139	65	3	3	1	0	1	551	2	2	0	0	NA	NA	NA	22	17	164	168	498	97	90	364	0	2	2	0	0.012	0.004
.	19.01.16-00.29.30-1-226140	33	1	1	1	0	1	0	0	0	0	0	NA	NA	NA	12	10	166	165	492	0	0	0	0	0	0	0	0	0
.	19.01.16-00.29.31-1-226141	60	3	3	1	0	1	671	2	2	0	0	NA	NA	NA	20	24	167	166	504	114	113	444	6	0	7	0.036	0	0.014
.	19.01.16-00.29.32-1-226142	85	4	4	0	0	0	681	3	3	0	0	NA	NA	NA	25	28	169	168	504	116	116	449	0	0	7	0	0	0.014
.	19.01.16-00.29.32-1-226143	91	5	5	3	0	2	674	4	4	0	0	NA	NA	NA	26	27	168	168	504	115	112	447	4	2	13	0.024	0.012	0.026
.	19.01.16-00.29.36-1-226145	170	7	7	2	0	1	710	6	6	0	0	NA	NA	NA	60	68	175	179	527	120	123	467	0	17	20	0	0.095	0.038
.	19.01.16-00.29.37-1-226161	69	3	3	1	0	0	662	1	1	0	0	NA	NA	NA	33	16	164	165	500	112	113	437	0	0	6	0	0	0.012
.	19.01.16-00.29.37-1-226162	92	7	7	2	0	2	670	6	6	0	0	NA	NA	NA	27	24	166	165	506	115	113	442	3	4	8	0.018	0.024	0.016
.	19.01.16-00.29.46-1-226184	123	12	12	6	0	4	690	11	11	0	0	NA	NA	NA	42	44	170	167	520	115	113	462	8	16	24	0.047	0.096	0.046
.	19.01.16-00.29.47-1-226187	57	2	2	2	0	2	673	1	1	0	0	NA	NA	NA	22	24	165	169	503	112	117	444	0	0	2	0	0	0.004
.	19.01.16-00.29.49-1-226190	120	13	13	1	0	1	684	10	10	0	0	NA	NA	NA	51	41	173	169	512	118	112	454	4	21	17	0.023	0.124	0.033
.	19.01.16-00.29.50-1-226191	88	6	6	0	0	0	680	5	5	0	0	NA	NA	NA	31	34	174	167	506	115	115	450	16	0	5	0.092	0	0.01
.	19.01.16-00.29.50-1-226224	94	6	6	2	0	2	676	5	5	0	0	NA	NA	NA	26	33	172	169	505	119	113	444	6	0	16	0.035	0	0.032
.	19.01.16-00.29.52-1-226225	116	9	9	2	0	2	684	5	5	0	0	NA	NA	NA	51	41	169	175	510	117	119	448	1	3	17	0.006	0.017	0.033
.	19.01.16-00.29.59-1-226230	122	6	6	1	0	1	673	4	4	0	0	NA	NA	NA	42	27	168	167	505	114	115	444	5	2	10	0.03	0.012	0.02
.	19.01.16-00.30.01-1-226235	118	6	6	2	0	1	684	5	5	0	0	NA	NA	NA	41	41	170	173	511	116	119	449	13	8	19	0.076	0.046	0.037
.	19.01.16-00.30.02-1-226236	66	3	3	0	0	0	669	0	0	0	0	NA	NA	NA	27	29	169	167	506	117	113	439	2	0	4	0.012	0	0.008
.	19.01.16-00.30.09-1-226342	187	12	12	3	0	2	701	11	11	0	0	NA	NA	NA	54	56	176	176	517	120	123	458	19	11	10	0.108	0.062	0.019
.	19.01.16-00.30.12-1-226361	126	10	10	3	0	2	675	9	9	0	0	NA	NA	NA	36	34	173	168	506	114	114	447	20	2	15	0.116	0.012	0.03
.	19.01.16-00.30.12-1-226362	140	7	7	3	0	2	698	6	6	0	0	NA	NA	NA	50	52	172	178	515	121	122	455	3	11	6	0.017	0.062	0.012
.	19.01.16-00.30.13-1-226363	121	4	4	2	0	2	681	3	3	0	0	NA	NA	NA	30	33	170	169	507	114	115	452	3	0	6	0.018	0	0.012
.	19.01.16-00.30.16-1-226364	89	4	4	3	0	2	674	3	3	0	0	NA	NA	NA	38	32	168	172	505	116	116	442	6	0	5	0.036	0	0.01
.	19.01.16-00.30.17-1-226365	92	8	8	3	0	3	673	7	7	0	0	NA	NA	NA	25	34	167	168	512	113	113	447	9	3	10	0.054	0.018	0.02
.	19.01.16-00.30.17-1-226366	171	15	15	2	0	2	704	14	14	0	0	NA	NA	NA	60	55	170	180	518	118	125	461	17	13	19	0.1	0.072	0.037
.	19.01.16-00.30.22-1-226431	205	18	18	6	0	4	712	17	17	0	0	NA	NA	NA	68	66	175	175	529	123	120	469	17	20	22	0.097	0.114	0.042
.	19.01.16-00.30.31-1-226447	93	5	5	1	0	0	681	3	3	0	0	NA	NA	NA	40	42	169	165	521	114	111	456	13	0	1	0.077	0	0.002
.	19.01.16-00.30.32-1-226448	151	9	9	2	0	2	674	8	8	0	0	NA	NA	NA	53	40	171	171	511	116	118	440	0	1	20	0	0.006	0.039
.	19.01.16-00.30.34-1-226449	60	2	2	0	0	0	673	1	1	0	0	NA	NA	NA	26	26	169	171	499	114	117	442	0	4	0	0	0.023	0
.	19.01.16-00.30.35-1-226450	187	12	12	4	0	3	696	9	9	0	0	NA	NA	NA	53	46	171	174	514	120	121	455	5	14	31	0.029	0.08	0.06
.	19.01.16-00.30.37-1-226469	121	7	7	1	0	0	682	6	6	0	0	NA	NA	NA	38	38	168	168	515	116	115	451	0	6	11	0	0.036	0.021
.	19.01.16-00.30.41-1-226473	36	1	1	0	0	0	0	0	0	0	0	NA	NA	NA	12	17	163	168	499	0	0	0	0	0	4	0	0	0.008
.	19.01.16-00.30.44-1-226478	68	4	4	1	0	1	548	3	3	0	0	NA	NA	NA	12	24	169	169	499	94	96	358	0	3	0	0	0.018	0
.	19.01.16-00.30.46-1-226480	63	3	3	1	0	1	672	2	2	0	0	NA	NA	NA	23	21	165	168	501	113	116	443	0	6	5	0	0.036	0.01
.	19.01.16-00.30.49-1-226485	31	1	1	0	0	0	0	0	0	0	0	NA	NA	NA	9	6	166	164	489	0	0	0	0	0	1	0	0	0.002
.	19.01.16-00.30.51-1-226488	263	21	21	8	0	5	725	20	20	0	0	NA	NA	NA	70	81	173	181	540	121	125	479	45	18	34	0.26	0.099	0.063
.	19.01.16-00.30.53-1-226489	33	1	1	0	0	0	0	0	0	0	0	NA	NA	NA	3	15	168	166	494	0	0	0	0	1	0	0	0.006	0
.	19.01.16-00.30.55-1-226506	209	24	24	2	0	2	715	22	22	0	0	NA	NA	NA	59	69	176	174	532	124	120	471	24	34	27	0.136	0.195	0.051
.	19.01.16-00.30.56-1-226507	209	12	12	3	0	3	693	10	10	0	0	NA	NA	NA	72	47	175	174	511	123	119	451	20	7	23	0.114	0.04	0.045
.	19.01.16-00.30.57-1-226509	64	3	3	0	0	0	672	2	2	0	0	NA	NA	NA	26	26	167	171	501	114	114	444	3	0	3	0.018	0	0.006
.	19.01.16-00.30.58-1-226510	89	10	10	2	0	2	671	8	8	0	0	NA	NA	NA	39	25	168	169	501	112	116	443	26	0	3	0.155	0	0.006
.	19.01.16-00.31.01-1-226513	57	2	2	1	0	1	0	1	1	0	0	NA	NA	NA	20	10	166	165	492	0	0	0	0	0	4	0	0	0.008
.	19.01.16-00.31.01-1-226529	90	4	4	0	0	0	673	3	3	0	0	NA	NA	NA	39	32	169	168	508	116	113	444	0	9	2	0	0.054	0.004
.	19.01.16-00.31.03-1-226545	120	8	8	2	0	2	694	7	7	0	0	NA	NA	NA	42	44	168	174	515	115	121	458	14	9	5	0.083	0.052	0.01
.	19.01.16-00.31.05-1-226566	34	1	1	1	0	1	0	0	0	0	0	NA	NA	NA	5	5	164	165	489	0	0	0	1	0	0	0.006	0	0
.	19.01.16-00.31.08-1-226567	67	5	5	1	0	1	671	4	4	0	0	NA	NA	NA	28	29	167	168	507	112	115	444	1	2	5	0.006	0.012	0.01
.	19.01.16-00.31.13-1-226591	90	8	8	1	0	1	672	6	6	0	0	NA	NA	NA	31	31	168	169	507	113	113	446	0	14	14	0	0.083	0.028
.	19.01.16-00.31.19-1-226697	33	1	1	0	0	0	0	0	0	0	0	NA	NA	NA	13	11	164	169	491	0	0	0	0	0	1	0	0	0.002
.	19.01.16-00.31.21-1-226713	147	8	8	1	0	1	676	6	6	0	0	NA	NA	NA	45	36	169	171	509	112	118	446	0	0	16	0	0	0.031
.	19.01.16-00.31.22-1-226714	157	19	19	4	0	4	696	14	14	0	0	NA	NA	NA	38	45	167	173	518	115	122	459	27	14	23	0.162	0.081	0.044
.	19.01.16-00.31.24-1-226715	120	6	6	3	0	2	686	4	4	0	0	NA	NA	NA	42	38	170	172	509	118	120	448	12	20	3	0.071	0.116	0.006
.	19.01.16-00.31.25-1-226716	35	1	1	1	0	1	0	0	0	0	0	NA	NA	NA	10	11	166	166	492	0	0	0	0	0	0	0	0	0
.	19.01.16-00.31.25-1-226717	181	34	34	13	0	10	716	31	31	0	0	NA	NA	NA	57	74	178	182	527	124	127	465	41	36	42	0.23	0.198	0.08
.	19.01.16-00.31.28-1-226718	93	7	7	1	0	1	677	5	5	0	0	NA	NA	NA	31	25	166	171	501	116	118	443	8	3	7	0.048	0.018	0.014
.	19.01.16-00.31.33-1-226719	88	5	5	3	0	2	671	4	4	0	0	NA	NA	NA	26	22	165	169	501	113	117	441	0	5	12	0	0.03	0.024
.	19.01.16-00.31.35-1-226720	93	9	9	4	0	4	688	8	8	0	0	NA	NA	NA	28	39	171	171	510	121	114	453	13	6	13	0.076	0.035	0.025
.	19.01.16-00.31.40-1-226736	64	3	3	1	0	1	682	2	2	0	0	NA	NA	NA	24	32	169	171	505	119	118	445	0	4	4	0	0.023	0.008
.	19.01.16-00.31.40-1-226738	62	2	2	0	0	0	350	0	0	0	0	NA	NA	NA	19	14	166	164	497	53	63	234	5	0	0	0.03	0	0
.	19.01.16-00.31.43-1-226742	86	7	7	3	0	2	668	4	4	0	0	NA	NA	NA	33	27	168	172	500	114	119	435	7	5	12	0.042	0.029	0.024
.	19.01.16-00.31.46-1-226746	60	5	5	2	0	2	666	3	3	0	0	NA	NA	NA	25	21	167	170	497	112	116	438	5	0	12	0.03	0	0.024
.	19.01.16-00.31.49-1-226751	114	9	9	2	0	0	685	7	7	0	0	NA	NA	NA	37	43	168	172	516	114	117	454	3	2	22	0.018	0.012	0.043
.	19.01.16-00.31.51-1-226753	88	3	3	0	0	0	679	2	2	0	0	NA	NA	NA	38	36	171	170	508	114	116	449	5	2	2	0.029	0.012	0.004
.	19.01.16-00.31.55-1-226754	174	10	10	0	0	0	694	8	8	0	0	NA	NA	NA	49	49	170	168	524	114	115	465	5	4	16	0.029	0.024	0.031
.	19.01.16-00.31.55-1-226756	90	7	7	1	0	0	680	6	6	0	0	NA	NA	NA	34	29	167	170	505	112	119	449	3	12	8	0.018	0.071	0.016
.	19.01.16-00.31.58-1-226790	88	5	5	1	0	0	677	4	4	0	0	NA	NA	NA	32	28	167	170	504	115	117	445	0	5	14	0	0.029	0.028
.	19.01.16-00.32.03-1-226822	58	4	4	0	0	0	678	3	3	0	0	NA	NA	NA	20	29	172	170	500	112	119	447	6	7	1	0.035	0.041	0.002
.	19.01.16-00.32.03-1-226824	63	2	2	0	0	0	50	1	1	0	0	NA	NA	NA	17	15	167	169	492	11	7	32	0	1	0	0	0.006	0
.	19.01.16-00.32.09-1-226825	92	9	9	1	0	1	680	8	8	0	0	NA	NA	NA	32	36	167	166	516	114	113	453	15	6	14	0.09	0.036	0.027
.	19.01.16-00.32.09-1-226826	257	23	23	8	0	6	717	21	21	0	0	NA	NA	NA	73	72	175	176	534	123	122	472	20	51	27	0.114	0.29	0.051
.	19.01.16-00.32.14-1-226845	116	5	5	1	0	0	686	4	4	0	0	NA	NA	NA	41	38	168	172	511	116	117	453	17	0	17	0.101	0	0.033
.	19.01.16-00.32.14-1-226846	142	10	10	3	0	2	688	9	9	0	0	NA	NA	NA	40	45	169	170	519	115	117	456	9	6	17	0.053	0.035	0.033
.	19.01.16-00.32.18-1-226847	118	13	13	2	0	2	681	12	12	0	0	NA	NA	NA	43	39	171	172	509	119	117	445	10	13	14	0.058	0.076	0.028
.	19.01.16-00.32.19-1-226848	239	16	16	3	0	2	709	15	15	0	0	NA	NA	NA	66	64	176	179	522	120	125	464	30	12	26	0.17	0.067	0.05
.	19.01.16-00.32.20-1-226849	140	6	6	1	0	0	694	5	5	0	0	NA	NA	NA	43	40	171	169	513	119	117	458	0	10	6	0	0.059	0.012
.	19.01.16-00.32.21-1-226850	142	25	25	6	0	4	684	21	21	0	0	NA	NA	NA	50	44	176	174	507	123	121	440	19	15	47	0.108	0.086	0.093
.	19.01.16-00.32.33-1-226855	32	1	1	0	0	0	0	0	0	0	0	NA	NA	NA	8	13	165	164	497	0	0	0	0	0	0	0	0	0
.	19.01.16-00.32.35-1-226856	33	1	1	0	0	0	0	0	0	0	0	NA	NA	NA	10	12	164	165	496	0	0	0	0	0	0	0	0	0
.	19.01.16-00.32.36-1-226857	62	2	2	0	0	0	301	1	1	0	0	NA	NA	NA	22	24	169	168	500	55	52	194	0	0	5	0	0	0.01
.	19.01.16-00.32.38-1-226888	174	10	10	1	0	0	690	8	8	0	0	NA	NA	NA	62	48	175	171	515	119	118	453	3	19	8	0.017	0.111	0.016
.	19.01.16-00.32.41-1-226924	154	13	13	7	0	5	699	11	11	0	0	NA	NA	NA	52	49	171	173	518	118	120	461	16	24	16	0.094	0.139	0.031
.	19.01.16-00.32.41-1-226925	56	2	2	1	0	1	0	1	1	0	0	NA	NA	NA	12	18	166	171	494	0	0	0	0	0	4	0	0	0.008
.	19.01.16-00.32.47-1-226932	92	3	3	1	0	1	689	2	2	0	0	NA	NA	NA	31	39	167	170	515	115	117	457	2	4	3	0.012	0.024	0.006
.	19.01.16-00.32.47-1-226934	122	12	12	2	0	2	684	11	11	0	0	NA	NA	NA	37	35	168	173	507	113	119	452	15	2	22	0.089	0.012	0.043
.	19.01.16-00.32.49-1-226936	32	1	1	0	0	0	0	0	0	0	0	NA	NA	NA	7	11	164	164	496	0	0	0	0	0	0	0	0	0
.	19.01.16-00.32.52-1-226939	121	12	12	4	0	2	674	11	11	0	0	NA	NA	NA	40	27	169	169	502	116	114	444	7	18	22	0.041	0.107	0.044
.	19.01.16-00.32.55-1-227016	61	3	3	2	0	2	666	2	2	0	0	NA	NA	NA	22	15	167	164	497	116	111	439	0	3	6	0	0.018	0.012
.	19.01.16-00.32.56-1-227017	90	3	3	1	0	0	689	2	2	0	0	NA	NA	NA	31	41	174	171	509	118	119	452	0	6	4	0	0.035	0.008
.	19.01.16-00.33.01-1-227066	112	5	5	2	0	2	679	3	3	0	0	NA	NA	NA	36	34	167	169	511	110	115	454	0	0	14	0	0	0.027
.	19.01.16-00.33.04-1-227067	151	15	15	9	0	7	696	14	14	0	0	NA	NA	NA	51	56	176	176	517	121	122	453	9	9	26	0.051	0.051	0.05
.	19.01.16-00.33.06-1-227068	89	5	5	3	0	3	678	3	3	0	0	NA	NA	NA	18	27	171	169	500	118	115	445	5	4	3	0.029	0.024	0.006
.	19.01.16-00.33.10-1-227129	62	3	3	2	0	2	662	2	2	0	0	NA	NA	NA	29	22	166	173	496	112	118	432	4	2	2	0.024	0.012	0.004
.	19.01.16-00.33.10-1-227131	90	3	3	0	0	0	679	2	2	0	0	NA	NA	NA	25	27	168	168	504	116	114	449	3	12	3	0.018	0.071	0.006
.	19.01.16-00.33.13-1-227135	148	14	14	3	0	2	706	12	12	0	0	NA	NA	NA	38	54	174	177	516	120	125	461	7	20	33	0.04	0.113	0.064
.	19.01.16-00.33.15-1-227136	91	3	3	1	0	1	681	2	2	0	0	NA	NA	NA	28	38	174	170	507	119	119	443	0	1	4	0	0.006	0.008
.	19.01.16-00.33.18-1-227137	120	11	11	1	0	1	686	9	9	0	0	NA	NA	NA	32	37	170	170	510	116	117	453	14	4	20	0.082	0.024	0.039
.	19.01.16-00.33.20-1-227154	35	1	1	0	0	0	0	0	0	0	0	NA	NA	NA	12	7	166	165	489	0	0	0	0	0	0	0	0	0
.	19.01.16-00.33.23-1-227155	66	3	3	1	0	1	662	2	2	0	0	NA	NA	NA	32	21	170	166	498	118	110	434	2	0	3	0.012	0	0.006
.	19.01.16-00.33.24-1-227156	111	6	6	1	0	1	675	5	5	0	0	NA	NA	NA	30	30	169	171	503	118	115	442	2	0	11	0.012	0	0.022
.	19.01.16-00.33.27-1-227157	92	3	3	0	0	0	666	2	2	0	0	NA	NA	NA	25	15	165	166	497	115	112	439	0	4	0	0	0.024	0
.	19.01.16-00.33.29-1-227158	119	8	8	2	0	1	692	6	6	0	0	NA	NA	NA	37	42	174	171	510	122	118	452	7	23	13	0.04	0.135	0.025
.	19.01.16-00.33.33-1-227159	66	5	5	1	0	1	684	4	4	0	0	NA	NA	NA	25	33	169	171	506	113	119	452	6	3	10	0.036	0.018	0.02
.	19.01.16-00.33.35-1-227160	61	3	3	1	0	1	349	2	2	0	0	NA	NA	NA	12	20	168	165	500	60	56	233	0	7	1	0	0.042	0.002
.	19.01.16-00.33.39-1-227176	61	2	2	0	0	0	397	1	1	0	0	NA	NA	NA	27	18	168	165	498	63	78	256	1	2	0	0.006	0.012	0
.	19.01.16-00.33.43-1-227181	33	1	1	0	0	0	0	0	0	0	0	NA	NA	NA	10	15	167	165	496	0	0	0	3	0	0	0.018	0	0
.	19.01.16-00.33.43-1-227182	117	6	6	0	0	0	681	5	5	0	0	NA	NA	NA	44	38	174	168	509	120	112	449	12	3	7	0.069	0.018	0.014
.	19.01.16-00.33.45-1-227200	94	8	8	7	0	3	685	5	5	0	0	NA	NA	NA	35	39	170	171	511	117	117	451	2	20	15	0.012	0.117	0.029
.	19.01.16-00.33.53-1-227237	61	5	5	1	0	0	673	4	4	0	0	NA	NA	NA	26	26	171	170	498	117	118	438	23	21	0	0.135	0.124	0
.	19.01.16-00.34.02-1-227242	32	1	1	1	0	1	0	0	0	0	0	NA	NA	NA	9	11	168	165	491	0	0	0	0	0	1	0	0	0.002
.	19.01.16-00.34.06-1-227303	145	17	17	5	0	4	673	16	16	0	0	NA	NA	NA	50	28	165	173	503	111	119	443	14	15	41	0.085	0.087	0.082
.	19.01.16-00.34.07-1-227319	34	1	1	0	0	0	0	0	0	0	0	NA	NA	NA	9	12	166	166	493	0	0	0	0	0	1	0	0	0.002
.	19.01.16-00.34.07-1-227320	118	5	5	3	0	3	681	4	4	0	0	NA	NA	NA	30	31	171	168	505	121	114	446	19	0	9	0.111	0	0.018
.	19.01.16-00.34.08-1-227351	95	6	6	1	0	1	667	5	5	0	0	NA	NA	NA	33	21	167	166	501	114	112	441	0	7	13	0	0.042	0.026
.	19.01.16-00.34.09-1-227352	59	2	2	0	0	0	151	1	1	0	0	NA	NA	NA	16	24	167	165	505	24	23	104	0	5	0	0	0.03	0
.	19.01.16-00.34.09-1-227353	121	6	6	3	0	1	698	5	5	0	0	NA	NA	NA	45	54	180	171	516	126	117	455	7	6	9	0.039	0.035	0.017
.	19.01.16-00.34.17-1-227372	67	3	3	0	0	0	666	2	2	0	0	NA	NA	NA	30	21	166	167	501	113	115	438	7	0	1	0.042	0	0.002
.	19.01.16-00.34.19-1-227373	32	1	1	0	0	0	0	0	0	0	0	NA	NA	NA	8	8	163	165	493	0	0	0	0	0	0	0	0	0
.	19.01.16-00.34.21-1-227374	112	5	5	4	0	4	684	4	4	0	0	NA	NA	NA	45	42	170	169	516	117	112	455	8	0	6	0.047	0	0.012
.	19.01.16-00.34.22-1-227375	121	7	7	2	0	2	681	6	6	0	0	NA	NA	NA	42	34	173	167	507	121	114	446	6	9	2	0.035	0.054	0.004
.	19.01.16-00.34.24-1-227410	93	3	3	1	0	1	686	2	2	0	0	NA	NA	NA	30	38	171	170	510	117	115	454	6	3	0	0.035	0.018	0
.	19.01.16-00.34.25-1-227442	157	10	10	0	0	0	676	9	9	0	0	NA	NA	NA	33	35	176	168	504	120	110	446	17	11	0	0.097	0.065	0
.	19.01.16-00.34.26-1-227443	89	10	10	1	0	1	672	9	9	0	0	NA	NA	NA	23	24	166	169	502	113	115	444	3	13	12	0.018	0.077	0.024
.	19.01.16-00.34.29-1-227444	32	1	1	0	0	0	0	0	0	0	0	NA	NA	NA	7	16	166	165	498	0	0	0	0	0	0	0	0	0
.	19.01.16-00.34.32-1-227445	61	2	2	1	0	0	675	0	0	0	0	NA	NA	NA	18	22	168	170	497	115	117	443	0	4	2	0	0.024	0.004
.	19.01.16-00.34.33-1-227447	120	5	5	2	0	1	684	4	4	0	0	NA	NA	NA	37	34	169	168	510	115	115	454	0	3	8	0	0.018	0.016
.	19.01.16-00.34.39-1-227463	63	3	3	1	0	1	600	2	2	0	0	NA	NA	NA	12	9	166	167	489	99	105	396	5	0	0	0.03	0	0
.	19.01.16-00.34.40-1-227468	114	18	18	4	0	2	678	14	14	0	0	NA	NA	NA	36	27	171	170	499	119	118	441	18	36	10	0.105	0.212	0.02
.	19.01.16-00.34.40-1-227469	142	13	13	7	0	6	678	10	10	0	0	NA	NA	NA	37	29	165	169	508	111	116	451	21	12	17	0.127	0.071	0.033
.	19.01.16-00.34.43-1-227473	39	1	1	0	0	0	0	0	0	0	0	NA	NA	NA	9	13	169	165	492	0	0	0	0	0	3	0	0	0.006
.	19.01.16-00.34.46-1-227492	61	2	2	1	0	1	678	1	1	0	0	NA	NA	NA	22	27	169	170	501	116	118	444	3	0	3	0.018	0	0.006
.	19.01.16-00.34.46-1-227494	64	2	2	0	0	0	669	1	1	0	0	NA	NA	NA	30	25	165	169	504	112	115	442	0	2	1	0	0.012	0.002
.	19.01.16-00.34.48-1-227496	35	1	1	0	0	0	0	0	0	0	0	NA	NA	NA	13	9	165	167	490	0	0	0	0	0	1	0	0	0.002
.	19.01.16-00.34.48-1-227497	65	3	3	1	0	1	676	2	2	0	0	NA	NA	NA	28	28	166	168	507	114	115	447	0	0	10	0	0	0.02
.	19.01.16-00.34.51-1-227501	153	12	12	3	0	2	687	10	10	0	0	NA	NA	NA	54	46	173	172	514	118	117	452	2	11	13	0.012	0.064	0.025
.	19.01.16-00.34.51-1-227502	96	8	8	2	0	2	683	6	6	0	0	NA	NA	NA	39	35	169	172	507	116	116	451	23	11	4	0.136	0.064	0.008
.	19.01.16-00.34.53-1-227503	130	13	13	4	0	3	693	10	10	0	0	NA	NA	NA	42	39	170	172	510	120	121	452	27	8	17	0.159	0.047	0.033
.	19.01.16-00.35.02-1-227508	116	8	8	1	0	1	691	5	5	0	0	NA	NA	NA	39	43	168	173	515	115	123	453	9	13	1	0.054	0.075	0.002
.	19.01.16-00.35.02-1-227509	178	7	7	2	0	2	705	6	6	0	0	NA	NA	NA	50	62	173	170	532	118	115	472	14	0	8	0.081	0	0.015
.	19.01.16-00.35.05-1-227510	60	2	2	0	0	0	669	1	1	0	0	NA	NA	NA	26	27	166	174	500	114	115	440	0	1	3	0	0.006	0.006
.	19.01.16-00.35.08-1-227511	84	5	5	0	0	0	675	4	4	0	0	NA	NA	NA	18	24	166	168	503	113	115	447	6	3	1	0.036	0.018	0.002
.	19.01.16-00.35.14-1-227530	94	8	8	5	0	3	675	7	7	0	0	NA	NA	NA	38	33	169	167	510	116	112	447	5	0	25	0.03	0	0.049
.	19.01.16-00.35.16-1-227531	63	3	3	0	0	0	667	2	2	0	0	NA	NA	NA	25	23	169	167	500	115	114	438	1	0	9	0.006	0	0.018
.	19.01.16-00.35.16-1-227562	65	2	2	0	0	0	499	1	1	0	0	NA	NA	NA	22	18	169	165	497	86	87	326	0	2	2	0	0.012	0.004
.	19.01.16-00.35.21-1-227563	147	15	15	3	0	3	678	14	14	0	0	NA	NA	NA	45	41	170	171	513	113	115	450	7	6	10	0.041	0.035	0.019
.	19.01.16-00.35.22-1-227564	92	3	3	1	0	1	673	2	2	0	0	NA	NA	NA	26	27	165	167	508	112	114	447	4	0	1	0.024	0	0.002
.	19.01.16-00.35.24-1-227565	35	1	1	1	0	1	0	0	0	0	0	NA	NA	NA	9	14	166	166	495	0	0	0	0	0	1	0	0	0.002
.	19.01.16-00.35.24-1-227566	61	2	2	0	0	0	199	0	0	0	0	NA	NA	NA	25	20	167	167	499	32	39	128	1	0	1	0.006	0	0.002
.	19.01.16-00.35.25-1-227567	31	1	1	0	0	0	0	0	0	0	0	NA	NA	NA	9	10	170	163	490	0	0	0	0	0	1	0	0	0.002
.	19.01.16-00.35.27-1-227568	92	6	6	2	0	0	674	5	5	0	0	NA	NA	NA	23	26	174	165	500	119	111	444	14	13	4	0.08	0.079	0.008
.	19.01.16-00.35.28-1-227569	93	4	4	0	0	0	672	3	3	0	0	NA	NA	NA	40	28	168	173	500	111	119	442	4	0	5	0.024	0	0.01
.	19.01.16-00.35.31-1-227600	150	7	7	3	0	3	708	6	6	0	0	NA	NA	NA	41	56	169	171	529	119	119	470	11	15	8	0.065	0.088	0.015
.	19.01.16-00.35.33-1-227646	33	1	1	0	0	0	0	0	0	0	0	NA	NA	NA	8	10	166	165	492	0	0	0	0	0	0	0	0	0
.	19.01.16-00.35.33-1-227647	34	1	1	0	0	0	0	0	0	0	0	NA	NA	NA	8	10	166	165	492	0	0	0	0	0	0	0	0	0
.	19.01.16-00.35.34-1-227648	120	15	15	5	0	4	680	13	13	0	0	NA	NA	NA	35	27	168	169	503	116	118	446	29	12	16	0.173	0.071	0.032
.	19.01.16-00.35.35-1-227679	90	3	3	0	0	0	679	2	2	0	0	NA	NA	NA	31	33	171	168	507	117	115	447	5	9	3	0.029	0.054	0.006
.	19.01.16-00.35.35-1-227680	121	7	7	2	0	2	684	6	6	0	0	NA	NA	NA	38	35	170	170	508	117	118	449	27	6	3	0.159	0.035	0.006
.	19.01.16-00.35.38-1-227696	125	10	10	5	0	4	684	9	9	0	0	NA	NA	NA	48	40	167	166	520	111	113	460	23	7	4	0.138	0.042	0.008
.	19.01.16-00.35.46-1-227780	142	6	6	3	0	3	686	4	4	0	0	NA	NA	NA	45	40	171	170	512	114	116	456	9	0	7	0.053	0	0.014
.	19.01.16-00.35.49-1-227785	59	3	3	0	0	0	666	2	2	0	0	NA	NA	NA	21	18	167	166	498	114	112	440	0	6	8	0	0.036	0.016
.	19.01.16-00.35.50-1-227787	86	3	3	1	0	0	670	2	2	0	0	NA	NA	NA	31	26	169	168	502	114	115	441	5	0	2	0.03	0	0.004
.	19.01.16-00.35.53-1-227789	42	1	1	1	0	1	0	0	0	0	0	NA	NA	NA	14	7	163	164	493	0	0	0	0	0	5	0	0	0.01
.	19.01.16-00.35.55-1-227791	34	1	1	0	0	0	0	0	0	0	0	NA	NA	NA	8	12	167	166	492	0	0	0	0	6	0	0	0.036	0
.	19.01.16-00.35.57-1-227793	64	4	4	2	0	2	675	2	2	0	0	NA	NA	NA	25	33	169	173	504	113	120	442	8	1	3	0.047	0.006	0.006
.	19.01.16-00.35.58-1-227795	63	2	2	1	0	1	649	1	1	0	0	NA	NA	NA	12	16	165	164	500	115	108	426	0	2	2	0	0.012	0.004
.	19.01.16-00.36.01-1-227797	67	2	2	0	0	0	449	1	1	0	0	NA	NA	NA	33	20	168	166	499	80	74	295	2	0	3	0.012	0	0.006
.	19.01.16-00.36.04-1-227798	144	6	6	2	0	2	692	5	5	0	0	NA	NA	NA	51	47	168	173	519	112	118	462	13	2	2	0.077	0.012	0.004
.	19.01.16-00.36.04-1-227799	32	1	1	0	0	0	0	0	0	0	0	NA	NA	NA	9	6	164	164	491	0	0	0	0	2	0	0	0.012	0
.	19.01.16-00.36.04-1-227800	61	2	2	1	0	0	667	1	1	0	0	NA	NA	NA	31	21	167	165	502	113	113	441	0	0	4	0	0	0.008
.	19.01.16-00.36.07-1-227816	119	7	7	0	0	0	679	5	5	0	0	NA	NA	NA	48	40	173	170	510	120	115	444	11	9	1	0.064	0.053	0.002
.	19.01.16-00.36.07-1-227817	97	13	13	1	0	1	679	11	11	0	0	NA	NA	NA	37	33	169	172	505	117	117	445	13	1	16	0.077	0.006	0.032
.	19.01.16-00.36.08-1-227818	32	1	1	0	0	0	0	0	0	0	0	NA	NA	NA	11	7	164	166	490	0	0	0	0	0	1	0	0	0.002
.	19.01.16-00.36.11-1-227819	121	4	4	1	0	1	685	3	3	0	0	NA	NA	NA	33	39	177	170	505	122	116	447	2	5	2	0.011	0.029	0.004
.	19.01.16-00.36.13-1-227823	96	5	5	2	0	2	689	3	3	0	0	NA	NA	NA	31	45	170	176	512	115	120	454	4	3	8	0.024	0.017	0.016
.	19.01.16-00.36.14-1-227824	91	7	7	0	0	0	679	6	6	0	0	NA	NA	NA	20	32	168	170	507	117	116	446	21	14	1	0.125	0.082	0.002
.	19.01.16-00.36.16-1-227825	117	11	11	4	0	3	681	9	9	0	0	NA	NA	NA	35	31	170	170	504	115	119	447	37	3	9	0.218	0.018	0.018
.	19.01.16-00.36.19-1-227826	138	10	10	4	0	3	684	8	8	0	0	NA	NA	NA	44	41	170	172	512	118	116	450	36	13	5	0.212	0.076	0.01
.	19.01.16-00.36.25-1-227831	148	13	13	4	0	2	696	12	12	0	0	NA	NA	NA	42	56	175	178	516	122	123	451	16	10	20	0.091	0.056	0.039
.	19.01.16-00.36.29-1-227836	95	3	3	4	0	2	686	2	2	0	0	NA	NA	NA	31	32	169	171	505	115	122	449	3	15	0	0.018	0.088	0
.	19.01.16-00.36.31-1-227837	34	1	1	0	0	0	0	0	0	0	0	NA	NA	NA	9	13	168	166	492	0	0	0	0	0	0	0	0	0
.	19.01.16-00.36.33-1-227838	33	1	1	0	0	0	0	0	0	0	0	NA	NA	NA	11	5	164	163	491	0	0	0	0	0	0	0	0	0
.	19.01.16-00.36.34-1-227839	91	5	5	1	0	1	660	4	4	0	0	NA	NA	NA	31	19	167	168	497	112	115	433	6	12	1	0.036	0.071	0.002
.	19.01.16-00.36.36-1-227840	148	25	25	9	0	5	692	22	22	0	0	NA	NA	NA	53	42	169	171	515	115	118	459	28	25	40	0.166	0.146	0.078
.	19.01.16-00.36.38-1-227856	126	7	7	2	0	2	690	6	6	0	0	NA	NA	NA	38	39	172	170	510	116	119	455	2	11	4	0.012	0.065	0.008
.	19.01.16-00.36.38-1-227857	90	3	3	0	0	0	682	2	2	0	0	NA	NA	NA	33	38	170	169	512	116	115	451	0	7	8	0	0.041	0.016
.	19.01.16-00.36.44-1-227881	125	9	9	2	0	2	672	8	8	0	0	NA	NA	NA	36	31	169	170	505	115	114	443	4	13	7	0.024	0.076	0.014
.	19.01.16-00.36.47-1-227885	62	5	5	0	0	0	671	4	4	0	0	NA	NA	NA	19	22	171	168	496	117	114	440	2	6	1	0.012	0.036	0.002
.	19.01.16-00.36.48-1-227917	58	2	2	0	0	0	99	1	1	0	0	NA	NA	NA	14	24	170	169	498	18	19	62	1	0	1	0.006	0	0.002
.	19.01.16-00.36.55-1-227921	123	7	7	4	0	3	689	6	6	0	0	NA	NA	NA	47	39	174	169	509	121	116	452	0	14	10	0	0.083	0.02
.	19.01.16-00.36.55-1-227924	34	1	1	1	0	1	0	0	0	0	0	NA	NA	NA	9	10	164	166	493	0	0	0	0	0	1	0	0	0.002
.	19.01.16-00.36.57-1-227926	58	2	2	2	0	2	673	1	1	0	0	NA	NA	NA	26	30	170	168	505	117	117	439	0	0	5	0	0	0.01
.	19.01.16-00.36.58-1-227928	179	11	11	1	0	1	717	10	10	0	0	NA	NA	NA	60	71	177	183	524	121	128	468	7	37	8	0.04	0.202	0.015
.	19.01.16-00.36.58-1-227929	35	1	1	1	0	1	0	0	0	0	0	NA	NA	NA	11	12	165	165	495	0	0	0	0	0	1	0	0	0.002
.	19.01.16-00.37.01-1-227931	93	4	4	1	0	1	681	3	3	0	0	NA	NA	NA	33	36	170	168	511	114	114	453	8	0	3	0.047	0	0.006
.	19.01.16-00.37.02-1-228007	64	3	3	1	0	1	671	2	2	0	0	NA	NA	NA	27	29	169	169	504	116	114	441	0	4	3	0	0.024	0.006
.	19.01.16-00.37.05-1-228039	36	1	1	1	0	1	0	0	0	0	0	NA	NA	NA	8	8	164	166	491	0	0	0	0	0	4	0	0	0.008
.	19.01.16-00.37.07-1-228055	91	6	6	2	0	1	682	4	4	0	0	NA	NA	NA	37	34	169	170	508	112	119	451	2	11	4	0.012	0.065	0.008
.	19.01.16-00.37.08-1-228056	35	1	1	1	0	1	0	0	0	0	0	NA	NA	NA	14	7	165	164	491	0	0	0	0	0	2	0	0	0.004
.	19.01.16-00.37.10-1-228057	89	7	7	0	0	0	671	6	6	0	0	NA	NA	NA	25	24	170	167	500	118	112	441	0	0	20	0	0	0.04
.	19.01.16-00.37.10-1-228058	63	3	3	2	0	2	677	1	1	0	0	NA	NA	NA	29	28	168	169	504	112	115	450	0	3	9	0	0.018	0.018
.	19.01.16-00.37.14-1-228062	179	13	13	5	0	4	700	11	11	0	0	NA	NA	NA	55	55	174	175	519	117	119	464	24	8	7	0.138	0.046	0.013
.	19.01.16-00.37.18-1-228063	94	4	4	1	0	1	665	2	2	0	0	NA	NA	NA	28	18	166	166	499	111	115	439	0	1	8	0	0.006	0.016
.	19.01.16-00.37.19-1-228064	63	3	3	1	0	1	672	2	2	0	0	NA	NA	NA	21	21	165	167	502	112	113	447	1	0	4	0.006	0	0.008
.	19.01.16-00.37.20-1-228065	84	4	4	0	0	0	674	3	3	0	0	NA	NA	NA	30	23	166	167	503	113	115	446	3	1	3	0.018	0.006	0.006
.	19.01.16-00.37.24-1-228066	32	1	1	0	0	0	0	0	0	0	0	NA	NA	NA	13	8	166	164	491	0	0	0	0	0	2	0	0	0.004
.	19.01.16-00.37.25-1-228067	63	3	3	0	0	0	669	2	2	0	0	NA	NA	NA	29	22	169	167	499	115	112	442	3	0	5	0.018	0	0.01
.	19.01.16-00.37.26-1-228068	95	7	7	3	0	2	680	6	6	0	0	NA	NA	NA	39	29	168	170	504	117	118	445	5	0	18	0.03	0	0.036
.	19.01.16-00.37.27-1-228069	190	14	14	1	0	0	680	12	12	0	0	NA	NA	NA	58	37	169	171	510	116	118	446	18	5	14	0.107	0.029	0.027
.	19.01.16-00.37.29-1-228070	87	4	4	2	0	1	673	3	3	0	0	NA	NA	NA	33	29	172	171	499	117	116	440	5	1	6	0.029	0.006	0.012
.	19.01.16-00.37.33-1-228071	60	3	3	1	0	1	663	2	2	0	0	NA	NA	NA	29	21	168	168	498	116	115	432	5	0	4	0.03	0	0.008
.	19.01.16-00.37.36-1-228072	125	5	5	0	0	0	673	4	4	0	0	NA	NA	NA	40	30	170	169	504	114	115	444	3	0	12	0.018	0	0.024
.	19.01.16-00.37.36-1-228088	156	12	12	2	0	2	692	11	11	0	0	NA	NA	NA	43	51	178	172	514	124	116	452	8	5	18	0.045	0.029	0.035
.	19.01.16-00.37.41-1-228091	176	35	35	13	0	9	691	31	31	0	0	NA	NA	NA	53	45	169	174	515	118	121	452	54	51	48	0.32	0.293	0.093
.	19.01.16-00.37.41-1-228093	95	8	8	3	0	2	679	7	7	0	0	NA	NA	NA	37	32	168	173	504	116	116	447	15	2	12	0.089	0.012	0.024
.	19.01.16-00.37.45-1-228097	37	1	1	1	0	1	0	0	0	0	0	NA	NA	NA	14	11	165	165	494	0	0	0	0	0	1	0	0	0.002
.	19.01.16-00.37.46-1-228099	119	19	19	5	0	4	692	15	15	0	0	NA	NA	NA	45	54	177	175	515	118	122	452	11	10	23	0.062	0.057	0.045
.	19.01.16-00.37.48-1-228131	203	13	13	3	0	1	720	12	12	0	0	NA	NA	NA	68	69	179	171	532	126	119	475	16	21	20	0.089	0.123	0.038
.	19.01.16-00.37.49-1-228165	32	1	1	0	0	0	0	0	0	0	0	NA	NA	NA	7	10	165	166	492	0	0	0	0	1	0	0	0.006	0
.	19.01.16-00.37.51-1-228168	30	1	1	0	0	0	0	0	0	0	0	NA	NA	NA	10	5	164	165	489	0	0	0	0	0	2	0	0	0.004
.	19.01.16-00.37.53-1-228169	117	5	5	0	0	0	681	3	3	0	0	NA	NA	NA	35	37	170	165	515	117	111	453	0	4	6	0	0.024	0.012
.	19.01.16-00.37.54-1-228170	97	5	5	2	0	1	694	4	4	0	0	NA	NA	NA	35	44	175	171	511	123	119	452	7	0	6	0.04	0	0.012
.	19.01.16-00.37.57-1-228173	33	1	1	0	0	0	0	0	0	0	0	NA	NA	NA	8	6	163	164	492	0	0	0	0	0	0	0	0	0
.	19.01.16-00.37.59-1-228176	33	1	1	0	0	0	0	0	0	0	0	NA	NA	NA	10	11	168	165	491	0	0	0	0	1	0	0	0.006	0
.	19.01.16-00.38.03-1-228192	122	20	20	4	0	2	690	17	17	0	0	NA	NA	NA	40	40	169	173	511	116	119	455	32	29	25	0.189	0.168	0.049
.	19.01.16-00.38.04-1-228193	117	4	4	1	0	1	680	2	2	0	0	NA	NA	NA	32	33	172	168	506	120	116	444	0	9	4	0	0.054	0.008
.	19.01.16-00.38.06-1-228194	115	7	7	1	0	1	674	6	6	0	0	NA	NA	NA	39	26	171	167	501	118	114	442	3	8	12	0.018	0.048	0.024
.	19.01.16-00.38.13-1-228199	64	2	2	1	0	1	500	1	1	0	0	NA	NA	NA	17	23	164	169	503	84	88	328	0	0	1	0	0	0.002
.	19.01.16-00.38.15-1-228200	90	5	5	0	0	0	670	4	4	0	0	NA	NA	NA	28	27	172	169	499	115	117	438	1	2	8	0.006	0.012	0.016
.	19.01.16-00.38.20-1-228202	85	3	3	1	0	1	689	2	2	0	0	NA	NA	NA	28	42	176	172	507	119	119	451	4	0	1	0.023	0	0.002
.	19.01.16-00.38.23-1-228203	33	1	1	0	0	0	0	0	0	0	0	NA	NA	NA	10	7	163	163	494	0	0	0	0	0	0	0	0	0
.	19.01.16-00.38.25-1-228210	205	9	9	2	0	2	717	8	8	0	0	NA	NA	NA	60	71	177	177	530	124	123	470	0	10	34	0	0.056	0.064
.	19.01.16-00.38.26-1-228215	97	13	13	2	0	1	679	10	10	0	0	NA	NA	NA	33	32	172	171	502	119	115	445	13	9	9	0.076	0.053	0.018
.	19.01.16-00.38.26-1-228216	92	10	10	3	0	3	687	9	9	0	0	NA	NA	NA	35	44	173	173	511	117	118	452	19	12	10	0.11	0.069	0.02
.	19.01.16-00.38.28-1-228236	152	13	13	3	0	2	707	12	12	0	0	NA	NA	NA	40	55	176	173	519	123	124	460	19	10	15	0.108	0.058	0.029
.	19.01.16-00.38.34-1-228237	173	12	12	4	0	4	686	10	10	0	0	NA	NA	NA	51	39	172	170	510	119	118	449	12	29	3	0.07	0.171	0.006
.	19.01.16-00.38.34-1-228268	38	1	1	1	0	1	0	0	0	0	0	NA	NA	NA	10	10	164	166	493	0	0	0	0	0	3	0	0	0.006
.	19.01.16-00.38.34-1-228269	30	1	1	0	0	0	0	0	0	0	0	NA	NA	NA	10	5	163	165	490	0	0	0	0	1	0	0	0.006	0
.	19.01.16-00.38.36-1-228270	92	8	8	3	0	3	682	7	7	0	0	NA	NA	NA	32	37	171	171	508	115	116	451	0	13	9	0	0.076	0.018
.	19.01.16-00.38.39-1-228286	146	10	10	3	0	3	690	9	9	0	0	NA	NA	NA	57	54	176	172	519	122	116	452	16	13	11	0.091	0.076	0.021
.	19.01.16-00.38.46-1-228298	34	1	1	0	0	0	0	0	0	0	0	NA	NA	NA	6	8	165	164	492	0	0	0	0	0	2	0	0	0.004
.	19.01.16-00.38.48-1-228330	34	1	1	1	0	1	0	0	0	0	0	NA	NA	NA	17	14	167	163	497	0	0	0	0	0	0	0	0	0
.	19.01.16-00.38.50-1-228408	90	9	9	2	0	2	667	7	7	0	0	NA	NA	NA	28	18	168	167	496	112	115	440	2	5	25	0.012	0.03	0.05
.	19.01.16-00.38.50-1-228410	64	2	2	1	0	1	99	1	1	0	0	NA	NA	NA	13	17	166	167	497	15	21	63	2	0	0	0.012	0	0
.	19.01.16-00.38.53-1-228426	58	2	2	1	0	1	249	1	1	0	0	NA	NA	NA	18	19	166	168	498	36	45	168	0	3	2	0	0.018	0.004
.	19.01.16-00.38.54-1-228427	38	1	1	0	0	0	0	0	0	0	0	NA	NA	NA	10	12	167	166	492	0	0	0	0	0	2	0	0	0.004
.	19.01.16-00.38.57-1-228430	153	15	15	5	0	3	688	14	14	0	0	NA	NA	NA	39	36	168	169	512	115	118	455	28	20	21	0.167	0.118	0.041
.	19.01.16-00.38.57-1-228431	97	4	4	1	0	1	681	3	3	0	0	NA	NA	NA	42	36	169	171	509	112	119	450	8	0	3	0.047	0	0.006
.	19.01.16-00.38.57-1-228432	31	1	1	0	0	0	0	0	0	0	0	NA	NA	NA	14	7	165	163	492	0	0	0	1	0	0	0.006	0	0
.	19.01.16-00.38.57-1-228433	126	11	11	5	0	3	678	9	9	0	0	NA	NA	NA	44	41	172	172	510	113	116	449	24	15	15	0.14	0.087	0.029
.	19.01.16-00.38.59-1-228436	91	3	3	2	0	2	690	2	2	0	0	NA	NA	NA	19	39	168	173	511	116	117	457	6	2	1	0.036	0.012	0.002
.	19.01.16-00.39.00-1-228437	91	7	7	0	0	0	663	5	5	0	0	NA	NA	NA	39	22	165	166	504	110	111	442	5	8	5	0.03	0.048	0.01
.	19.01.16-00.39.03-1-228438	126	8	8	3	0	2	685	6	6	0	0	NA	NA	NA	36	40	173	173	507	119	120	446	17	5	14	0.098	0.029	0.028
.	19.01.16-00.39.05-1-228439	96	10	10	3	0	3	676	8	8	0	0	NA	NA	NA	40	40	175	168	510	120	113	443	16	8	9	0.091	0.048	0.018
.	19.01.16-00.39.12-1-228443	63	2	2	1	0	0	675	1	1	0	0	NA	NA	NA	30	37	168	170	512	118	114	443	0	2	4	0	0.012	0.008
.	19.01.16-00.39.14-1-228444	36	1	1	0	0	0	0	0	0	0	0	NA	NA	NA	12	9	163	164	495	0	0	0	0	0	0	0	0	0
.	19.01.16-00.39.15-1-228445	61	2	2	0	0	0	674	1	1	0	0	NA	NA	NA	21	25	168	168	502	114	113	447	0	5	1	0	0.03	0.002
.	19.01.16-00.39.17-1-228446	32	1	1	0	0	0	0	0	0	0	0	NA	NA	NA	12	5	163	164	491	0	0	0	0	0	1	0	0	0.002
.	19.01.16-00.39.19-1-228447	88	8	8	2	0	2	697	5	5	0	0	NA	NA	NA	25	43	172	173	511	117	121	459	20	1	6	0.116	0.006	0.012
.	19.01.16-00.39.19-1-228448	88	3	3	0	0	0	686	2	2	0	0	NA	NA	NA	34	40	168	169	516	114	114	458	6	5	0	0.036	0.03	0
.	19.01.16-00.39.25-1-228449	32	1	1	0	0	0	0	0	0	0	0	NA	NA	NA	5	10	167	165	491	0	0	0	0	0	1	0	0	0.002
.	19.01.16-00.39.25-1-228451	94	8	8	2	0	2	680	5	5	0	0	NA	NA	NA	28	34	171	172	504	116	120	444	6	7	22	0.035	0.041	0.044
.	19.01.16-00.39.26-1-228452	172	10	10	6	0	5	698	8	8	0	0	NA	NA	NA	53	56	174	177	518	118	124	456	26	2	12	0.149	0.011	0.023
.	19.01.16-00.39.26-1-228453	89	7	7	1	0	1	667	6	6	0	0	NA	NA	NA	37	27	168	168	504	114	109	444	0	24	2	0	0.143	0.004
.	19.01.16-00.39.27-1-228454	87	3	3	2	0	0	679	2	2	0	0	NA	NA	NA	29	35	176	168	504	122	113	444	0	0	9	0	0	0.018
.	19.01.16-00.39.27-1-228455	320	15	15	2	0	2	756	13	13	0	0	NA	NA	NA	87	113	180	195	551	125	141	490	23	29	28	0.128	0.149	0.051
.	19.01.16-00.39.29-1-228456	59	2	2	0	0	0	669	1	1	0	0	NA	NA	NA	17	16	163	168	498	112	117	440	0	2	4	0	0.012	0.008
.	19.01.16-00.39.34-1-228518	62	3	3	0	0	0	250	2	2	0	0	NA	NA	NA	19	14	166	166	495	40	44	166	0	0	6	0	0	0.012
.	19.01.16-00.39.38-1-228534	32	1	1	0	0	0	0	0	0	0	0	NA	NA	NA	13	10	164	164	495	0	0	0	0	0	1	0	0	0.002
.	19.01.16-00.39.40-1-228536	89	8	8	2	0	2	664	6	6	0	0	NA	NA	NA	35	25	167	166	505	114	112	438	4	9	1	0.024	0.054	0.002
.	19.01.16-00.39.42-1-228539	31	1	1	0	0	0	0	0	0	0	0	NA	NA	NA	11	11	168	165	491	0	0	0	0	0	0	0	0	0
.	19.01.16-00.39.43-1-228541	122	10	10	2	0	2	688	9	9	0	0	NA	NA	NA	50	41	174	171	509	117	119	452	22	16	6	0.126	0.094	0.012
.	19.01.16-00.39.45-1-228543	93	5	5	1	0	1	681	4	4	0	0	NA	NA	NA	18	28	166	170	505	113	116	452	6	9	3	0.036	0.053	0.006
.	19.01.16-00.39.46-1-228546	86	5	5	2	0	2	665	4	4	0	0	NA	NA	NA	22	25	167	172	499	109	115	441	4	1	3	0.024	0.006	0.006
.	19.01.16-00.39.46-1-228547	144	12	12	2	0	2	687	10	10	0	0	NA	NA	NA	26	36	170	173	506	116	118	453	4	8	16	0.024	0.046	0.032
.	19.01.16-00.39.47-1-228549	117	4	4	1	0	1	688	3	3	0	0	NA	NA	NA	44	39	172	174	506	117	120	451	14	0	4	0.081	0	0.008
.	19.01.16-00.39.48-1-228551	63	2	2	0	0	0	661	1	1	0	0	NA	NA	NA	27	19	168	165	499	114	112	435	4	0	3	0.024	0	0.006
.	19.01.16-00.40.00-1-228574	31	1	1	0	0	0	0	0	0	0	0	NA	NA	NA	7	5	165	164	489	0	0	0	0	1	0	0	0.006	0
.	19.01.16-00.40.02-1-228579	57	2	2	0	0	0	0	1	1	0	0	NA	NA	NA	15	15	169	165	494	0	0	0	0	0	4	0	0	0.008
.	19.01.16-00.40.02-1-228580	115	4	4	1	0	1	675	3	3	0	0	NA	NA	NA	40	31	167	170	507	117	115	443	0	2	6	0	0.012	0.012
.	19.01.16-00.40.02-1-228581	67	2	2	0	0	0	648	1	1	0	0	NA	NA	NA	18	17	167	166	497	108	111	429	0	0	4	0	0	0.008
.	19.01.16-00.40.04-1-228582	62	4	4	3	0	2	669	3	3	0	0	NA	NA	NA	38	26	166	171	502	114	117	438	5	0	12	0.03	0	0.024
.	19.01.16-00.40.04-1-228583	122	24	24	8	0	6	676	23	23	0	0	NA	NA	NA	34	33	171	169	506	118	112	446	30	19	40	0.175	0.112	0.079
.	19.01.16-00.40.06-1-228584	33	1	1	1	0	1	0	0	0	0	0	NA	NA	NA	7	6	163	165	491	0	0	0	0	0	2	0	0	0.004
.	19.01.16-00.40.06-1-228585	60	2	2	1	0	1	351	1	1	0	0	NA	NA	NA	15	20	167	165	501	59	54	238	0	1	0	0	0.006	0
.	19.01.16-00.40.09-1-228586	60	2	2	0	0	0	347	1	1	0	0	NA	NA	NA	20	19	167	165	500	55	65	227	3	0	3	0.018	0	0.006
.	19.01.16-00.40.09-1-228587	119	7	7	0	0	0	685	6	6	0	0	NA	NA	NA	39	36	175	167	507	124	115	446	14	4	7	0.08	0.024	0.014
.	19.01.16-00.40.10-1-228588	86	3	3	0	0	0	685	2	2	0	0	NA	NA	NA	30	36	167	171	511	114	117	454	10	8	0	0.06	0.047	0
.	19.01.16-00.40.17-1-228592	88	4	4	0	0	0	680	3	3	0	0	NA	NA	NA	26	32	169	174	502	112	123	445	12	4	0	0.071	0.023	0
.	19.01.16-00.40.17-1-228593	63	6	6	2	0	2	672	5	5	0	0	NA	NA	NA	20	21	164	166	504	110	115	447	12	0	14	0.073	0	0.028
.	19.01.16-00.40.18-1-228594	172	28	28	6	0	5	704	25	25	0	0	NA	NA	NA	56	57	176	175	519	124	120	460	51	30	28	0.29	0.171	0.054
.	19.01.16-00.40.20-1-228595	37	1	1	1	0	1	0	0	0	0	0	NA	NA	NA	6	11	165	166	493	0	0	0	0	0	0	0	0	0
.	19.01.16-00.40.21-1-228596	58	2	2	0	0	0	301	1	1	0	0	NA	NA	NA	10	18	167	166	498	51	51	199	0	2	1	0	0.012	0.002
.	19.01.16-00.40.23-1-228597	58	2	2	1	0	1	665	1	1	0	0	NA	NA	NA	31	23	164	168	504	112	111	442	3	1	0	0.018	0.006	0
.	19.01.16-00.40.26-1-228598	86	8	8	2	0	2	677	7	7	0	0	NA	NA	NA	29	30	165	175	503	112	120	445	1	0	18	0.006	0	0.036
.	19.01.16-00.40.30-1-228603	64	2	2	0	0	0	547	1	1	0	0	NA	NA	NA	21	14	168	163	496	98	89	360	0	0	4	0	0	0.008
.	19.01.16-00.40.31-1-228604	120	10	10	6	0	5	684	9	9	0	0	NA	NA	NA	38	42	169	171	515	115	117	452	0	17	14	0	0.099	0.027
.	19.01.16-00.40.34-1-228605	97	6	6	0	0	0	673	5	5	0	0	NA	NA	NA	20	20	167	166	500	115	113	445	0	12	3	0	0.072	0.006
.	19.01.16-00.40.35-1-228606	33	1	1	0	0	0	0	0	0	0	0	NA	NA	NA	12	8	166	164	491	0	0	0	0	0	3	0	0	0.006
.	19.01.16-00.40.37-1-228622	112	8	8	2	0	2	683	5	5	0	0	NA	NA	NA	35	33	170	169	507	117	115	451	9	16	15	0.053	0.095	0.03
.	19.01.16-00.40.38-1-228623	126	15	15	9	0	5	669	12	12	0	0	NA	NA	NA	58	32	171	167	507	115	110	444	25	2	31	0.146	0.012	0.061
.	19.01.16-00.40.45-1-228634	59	2	2	0	0	0	151	1	1	0	0	NA	NA	NA	10	15	163	169	496	26	24	101	0	2	1	0	0.012	0.002
.	19.01.16-00.40.46-1-228636	117	6	6	3	0	1	675	5	5	0	0	NA	NA	NA	34	29	167	169	506	115	114	446	15	3	11	0.09	0.018	0.022
.	19.01.16-00.40.49-1-228641	147	6	6	1	0	1	693	5	5	0	0	NA	NA	NA	57	43	170	174	512	117	121	455	2	3	7	0.012	0.017	0.014
.	19.01.16-00.40.53-1-228644	101	9	9	3	0	2	670	8	8	0	0	NA	NA	NA	33	27	166	166	508	112	114	444	23	2	8	0.139	0.012	0.016
.	19.01.16-00.40.53-1-228645	146	21	21	5	0	5	714	18	18	0	0	NA	NA	NA	43	65	174	171	533	120	119	475	10	37	48	0.057	0.216	0.09
.	19.01.16-00.40.54-1-228646	90	4	4	1	0	1	682	3	3	0	0	NA	NA	NA	18	33	170	167	509	114	114	454	3	0	3	0.018	0	0.006
.	19.01.16-00.41.02-1-228666	95	4	4	3	0	3	690	3	3	0	0	NA	NA	NA	27	40	172	169	512	119	118	453	0	0	15	0	0	0.029
.	19.01.16-00.41.06-1-228697	31	1	1	0	0	0	0	0	0	0	0	NA	NA	NA	11	10	167	164	492	0	0	0	5	0	0	0.03	0	0
.	19.01.16-00.41.08-1-228698	61	2	2	0	0	0	671	1	1	0	0	NA	NA	NA	26	25	171	168	499	119	113	439	0	2	3	0	0.012	0.006
.	19.01.16-00.41.08-1-228699	115	12	12	8	0	5	685	10	10	0	0	NA	NA	NA	26	32	173	166	506	119	117	449	24	8	24	0.139	0.048	0.047
.	19.01.16-00.41.10-1-228700	88	9	9	5	0	3	680	7	7	0	0	NA	NA	NA	34	35	167	169	512	112	116	452	8	3	20	0.048	0.018	0.039
.	19.01.16-00.41.11-1-228701	33	1	1	0	0	0	0	0	0	0	0	NA	NA	NA	7	5	164	164	490	0	0	0	0	0	2	0	0	0.004
.	19.01.16-00.41.12-1-228705	30	1	1	0	0	0	0	0	0	0	0	NA	NA	NA	10	9	164	164	494	0	0	0	2	0	0	0.012	0	0
.	19.01.16-00.41.14-1-228706	176	8	8	3	0	2	696	6	6	0	0	NA	NA	NA	51	47	172	175	513	118	122	456	9	10	10	0.052	0.057	0.019
.	19.01.16-00.41.14-1-228707	60	2	2	1	0	1	349	1	1	0	0	NA	NA	NA	14	18	168	167	496	54	64	231	0	0	3	0	0	0.006
.	19.01.16-00.41.16-1-228708	148	12	12	5	0	1	690	11	11	0	0	NA	NA	NA	50	48	170	171	520	116	116	458	9	14	19	0.053	0.082	0.037
.	19.01.16-00.41.20-1-228757	64	2	2	1	0	1	350	1	1	0	0	NA	NA	NA	18	14	166	163	498	58	60	232	0	0	1	0	0	0.002
.	19.01.16-00.41.22-1-228815	120	16	16	4	0	2	675	14	14	0	0	NA	NA	NA	43	28	167	168	506	115	117	443	18	15	18	0.108	0.089	0.036
.	19.01.16-00.41.27-1-228831	88	9	9	3	0	3	683	7	7	0	0	NA	NA	NA	21	34	169	167	511	115	115	453	2	3	14	0.012	0.018	0.027
.	19.01.16-00.41.31-1-228832	69	2	2	1	0	1	668	1	1	0	0	NA	NA	NA	29	25	165	165	508	114	109	445	1	0	4	0.006	0	0.008
.	19.01.16-00.41.32-1-228833	241	9	9	5	0	5	715	8	8	0	0	NA	NA	NA	81	69	180	176	526	124	122	469	7	22	5	0.039	0.125	0.01
.	19.01.16-00.41.34-1-228834	93	21	21	2	0	1	672	20	20	0	0	NA	NA	NA	38	35	169	173	506	114	118	440	14	6	28	0.083	0.035	0.055
.	19.01.16-00.41.36-1-228835	183	22	22	9	0	6	703	19	19	0	0	NA	NA	NA	70	56	176	165	528	122	110	471	28	47	20	0.159	0.285	0.038
.	19.01.16-00.41.37-1-228851	69	2	2	1	0	1	251	1	1	0	0	NA	NA	NA	17	20	167	168	498	44	41	166	0	0	3	0	0	0.006
.	19.01.16-00.41.45-1-228858	235	27	27	5	0	4	710	25	25	0	0	NA	NA	NA	59	68	171	180	530	118	124	468	29	12	35	0.17	0.067	0.066
.	19.01.16-00.41.47-1-228861	115	15	15	1	0	1	679	13	13	0	0	NA	NA	NA	40	32	167	171	507	114	115	450	18	5	5	0.108	0.029	0.01
.	19.01.16-00.41.49-1-228864	85	3	3	0	0	0	673	2	2	0	0	NA	NA	NA	22	26	168	166	505	115	115	443	0	0	8	0	0	0.016
.	19.01.16-00.41.49-1-228866	62	3	3	1	0	1	202	2	2	0	0	NA	NA	NA	13	20	167	165	501	30	33	139	0	8	1	0	0.048	0.002
.	19.01.16-00.41.55-1-228868	64	2	2	0	0	0	201	1	1	0	0	NA	NA	NA	19	14	166	164	497	33	32	136	1	0	4	0.006	0	0.008
.	19.01.16-00.41.57-1-228873	93	5	5	1	0	0	667	4	4	0	0	NA	NA	NA	26	19	167	166	499	112	114	441	17	0	9	0.102	0	0.018
.	19.01.16-00.42.00-1-228875	31	1	1	0	0	0	0	0	0	0	0	NA	NA	NA	6	5	164	165	489	0	0	0	0	0	0	0	0	0
.	19.01.16-00.42.02-1-228876	117	12	12	2	0	2	673	11	11	0	0	NA	NA	NA	53	30	168	171	504	113	116	444	19	19	8	0.113	0.111	0.016
.	19.01.16-00.42.04-1-228908	91	4	4	0	0	0	675	3	3	0	0	NA	NA	NA	35	34	172	169	506	115	114	446	7	7	5	0.041	0.041	0.01
.	19.01.16-00.42.04-1-228939	148	14	14	2	0	0	689	11	11	0	0	NA	NA	NA	48	47	172	174	514	118	121	450	6	31	25	0.035	0.178	0.049
.	19.01.16-00.42.06-1-228940	63	2	2	0	0	0	299	1	1	0	0	NA	NA	NA	16	16	165	164	500	48	57	194	0	0	3	0	0	0.006
.	19.01.16-00.42.14-1-228944	126	9	9	0	0	0	683	8	8	0	0	NA	NA	NA	47	40	178	172	503	122	118	443	17	1	20	0.096	0.006	0.04
.	19.01.16-00.42.15-1-228945	125	8	8	3	0	3	693	7	7	0	0	NA	NA	NA	48	55	177	177	514	121	123	449	0	14	7	0	0.079	0.014
.	19.01.16-00.42.15-1-228946	95	10	10	2	0	2	683	9	9	0	0	NA	NA	NA	31	31	168	167	509	115	114	454	15	2	10	0.089	0.012	0.02
.	19.01.16-00.42.16-1-228947	61	3	3	1	0	1	98	2	2	0	0	NA	NA	NA	13	14	168	167	492	16	22	60	0	0	4	0	0	0.008
.	19.01.16-00.42.22-1-228963	181	9	9	4	0	2	709	6	6	0	0	NA	NA	NA	64	66	169	176	534	113	122	474	26	11	11	0.154	0.062	0.021
.	19.01.16-00.42.25-1-228964	91	7	7	1	0	1	678	6	6	0	0	NA	NA	NA	40	32	166	170	509	114	115	449	19	6	9	0.114	0.035	0.018
.	19.01.16-00.42.32-1-228969	177	43	43	9	0	5	699	40	40	0	0	NA	NA	NA	60	57	169	174	527	116	123	460	69	40	58	0.408	0.23	0.11
.	19.01.16-00.42.33-1-228970	128	10	10	2	0	1	684	8	8	0	0	NA	NA	NA	52	43	172	173	511	115	120	449	13	2	5	0.076	0.012	0.01
.	19.01.16-00.42.38-1-228986	98	3	3	1	0	1	676	1	1	0	0	NA	NA	NA	29	30	167	170	506	112	119	445	0	0	6	0	0	0.012
.	19.01.16-00.42.38-1-228987	95	3	3	1	0	0	668	2	2	0	0	NA	NA	NA	31	21	164	164	506	110	110	448	0	5	1	0	0.03	0.002
.	19.01.16-00.42.41-1-228989	147	5	5	0	0	0	689	3	3	0	0	NA	NA	NA	53	39	170	172	510	117	118	454	3	6	4	0.018	0.035	0.008
.	19.01.16-00.42.41-1-228990	182	26	26	9	0	7	703	22	22	0	0	NA	NA	NA	41	52	171	175	519	119	122	462	30	20	25	0.175	0.114	0.048
.	19.01.16-00.42.47-1-229031	62	2	2	1	0	1	669	1	1	0	0	NA	NA	NA	27	21	164	169	501	113	113	443	0	0	5	0	0	0.01
.	19.01.16-00.42.50-1-229050	174	21	21	2	0	1	694	20	20	0	0	NA	NA	NA	47	43	172	169	515	120	118	456	15	24	18	0.087	0.142	0.035
.	19.01.16-00.42.52-1-229052	151	14	14	4	0	3	695	11	11	0	0	NA	NA	NA	51	54	175	173	519	121	118	456	4	15	25	0.023	0.087	0.048
.	19.01.16-00.42.55-1-229053	63	4	4	3	0	3	674	1	1	0	0	NA	NA	NA	16	21	167	165	502	114	114	446	0	5	5	0	0.03	0.01
.	19.01.16-00.42.55-1-229054	59	3	3	1	0	1	150	2	2	0	0	NA	NA	NA	11	16	166	165	498	25	24	101	0	0	7	0	0	0.014
.	19.01.16-00.43.01-1-229059	60	2	2	1	0	1	0	1	1	0	0	NA	NA	NA	13	11	167	164	493	0	0	0	0	0	3	0	0	0.006
.	19.01.16-00.43.02-1-229135	93	12	12	2	0	1	660	9	9	0	0	NA	NA	NA	43	22	168	171	496	112	114	434	24	7	7	0.143	0.041	0.014
.	19.01.16-00.43.04-1-229166	117	8	8	3	0	3	678	7	7	0	0	NA	NA	NA	41	39	169	175	508	114	117	447	10	9	5	0.059	0.051	0.01
.	19.01.16-00.43.04-1-229167	121	9	9	2	0	1	680	6	6	0	0	NA	NA	NA	34	33	168	173	505	118	118	444	4	7	8	0.024	0.04	0.016
.	19.01.16-00.43.10-1-229184	35	1	1	0	0	0	0	0	0	0	0	NA	NA	NA	7	9	164	164	494	0	0	0	0	0	0	0	0	0
.	19.01.16-00.43.13-1-229188	55	2	2	0	0	0	50	1	1	0	0	NA	NA	NA	18	18	167	165	499	10	6	34	3	4	0	0.018	0.024	0
.	19.01.16-00.43.18-1-229190	33	1	1	0	0	0	0	0	0	0	0	NA	NA	NA	13	12	168	164	493	0	0	0	0	0	1	0	0	0.002
.	19.01.16-00.43.19-1-229191	66	2	2	1	0	1	676	1	1	0	0	NA	NA	NA	28	32	170	174	501	117	118	441	0	2	1	0	0.011	0.002
.	19.01.16-00.43.21-1-229192	90	4	4	1	0	0	673	3	3	0	0	NA	NA	NA	29	28	169	168	504	116	114	443	5	4	5	0.03	0.024	0.01
.	19.01.16-00.43.23-1-229193	90	8	8	1	0	1	676	6	6	0	0	NA	NA	NA	24	29	172	166	504	119	111	446	9	4	4	0.052	0.024	0.008
.	19.01.16-00.43.26-1-229194	69	5	5	1	0	1	666	4	4	0	0	NA	NA	NA	27	23	167	168	501	114	114	438	0	1	11	0	0.006	0.022
.	19.01.16-00.43.26-1-229195	95	3	3	1	0	1	668	2	2	0	0	NA	NA	NA	41	29	168	166	508	113	113	442	5	0	3	0.03	0	0.006
.	19.01.16-00.43.27-1-229196	59	2	2	0	0	0	665	1	1	0	0	NA	NA	NA	22	18	165	167	499	111	117	437	0	0	3	0	0	0.006
.	19.01.16-00.43.27-1-229197	64	3	3	1	0	1	296	2	2	0	0	NA	NA	NA	17	21	169	169	496	57	48	191	4	0	0	0.024	0	0
.	19.01.16-00.43.34-1-229258	35	1	1	0	0	0	0	0	0	0	0	NA	NA	NA	7	8	164	166	491	0	0	0	0	0	0	0	0	0
.	19.01.16-00.43.34-1-229259	118	12	12	1	0	1	680	10	10	0	0	NA	NA	NA	28	32	168	166	511	112	117	451	7	5	15	0.042	0.03	0.029
.	19.01.16-00.43.35-1-229260	67	3	3	1	0	1	670	2	2	0	0	NA	NA	NA	24	23	166	168	502	110	116	444	4	0	8	0.024	0	0.016
.	19.01.16-00.43.39-1-229276	150	10	10	8	0	5	699	8	8	0	0	NA	NA	NA	41	52	175	169	521	122	117	460	18	17	23	0.103	0.101	0.044
.	19.01.16-00.43.41-1-229279	36	1	1	0	0	0	0	0	0	0	0	NA	NA	NA	10	12	164	166	495	0	0	0	0	0	0	0	0	0
.	19.01.16-00.43.42-1-229281	63	2	2	0	0	0	198	1	1	0	0	NA	NA	NA	20	24	172	166	499	33	34	131	0	0	1	0	0	0.002
.	19.01.16-00.43.42-1-229282	91	5	5	2	0	1	689	4	4	0	0	NA	NA	NA	27	41	174	167	513	121	114	454	0	1	12	0	0.006	0.023
.	19.01.16-00.43.44-1-229285	67	2	2	1	0	0	666	1	1	0	0	NA	NA	NA	35	25	166	170	502	110	113	443	3	1	0	0.018	0.006	0
.	19.01.16-00.43.45-1-229287	34	1	1	1	0	1	0	0	0	0	0	NA	NA	NA	13	12	163	166	496	0	0	0	0	0	1	0	0	0.002
.	19.01.16-00.43.45-1-229303	94	4	4	1	0	1	681	3	3	0	0	NA	NA	NA	43	42	169	171	515	116	118	447	10	3	6	0.059	0.018	0.012
.	19.01.16-00.43.48-1-229307	60	2	2	0	0	0	670	1	1	0	0	NA	NA	NA	23	22	173	166	496	120	114	436	0	5	0	0	0.03	0
.	19.01.16-00.43.52-1-229311	94	6	6	1	0	1	680	5	5	0	0	NA	NA	NA	20	31	167	169	508	114	115	451	5	1	7	0.03	0.006	0.014
.	19.01.16-00.43.54-1-229312	36	1	1	0	0	0	0	0	0	0	0	NA	NA	NA	6	15	167	166	495	0	0	0	0	2	0	0	0.012	0
.	19.01.16-00.43.58-1-229317	114	10	10	1	0	1	684	8	8	0	0	NA	NA	NA	44	40	170	173	510	118	118	448	13	15	15	0.076	0.087	0.029
.	19.01.16-00.43.59-1-229318	202	27	27	9	0	5	712	26	26	0	0	NA	NA	NA	54	72	175	182	528	120	124	468	22	30	38	0.126	0.165	0.072
.	19.01.16-00.44.00-1-229320	95	10	10	2	0	2	682	8	8	0	0	NA	NA	NA	26	29	167	167	508	113	116	453	4	13	10	0.024	0.078	0.02
.	19.01.16-00.44.03-1-229321	34	1	1	1	0	1	0	0	0	0	0	NA	NA	NA	9	5	163	166	489	0	0	0	2	0	0	0.012	0	0
.	19.01.16-00.44.03-1-229322	89	7	7	2	0	1	688	6	6	0	0	NA	NA	NA	30	35	176	167	505	123	115	450	10	9	0	0.057	0.054	0
.	19.01.16-00.44.05-1-229323	126	4	4	2	0	2	692	3	3	0	0	NA	NA	NA	40	42	171	173	511	120	119	453	3	0	5	0.018	0	0.01
.	19.01.16-00.44.06-1-229324	63	2	2	1	0	1	665	1	1	0	0	NA	NA	NA	19	16	165	168	496	112	115	438	0	4	2	0	0.024	0.004
.	19.01.16-00.44.06-1-229325	122	5	5	1	0	1	680	3	3	0	0	NA	NA	NA	46	37	170	170	510	116	114	450	9	0	6	0.053	0	0.012
.	19.01.16-00.44.15-1-229441	32	1	1	0	0	0	0	0	0	0	0	NA	NA	NA	10	7	164	164	492	0	0	0	0	0	0	0	0	0
.	19.01.16-00.44.18-1-229484	90	3	3	0	0	0	689	2	2	0	0	NA	NA	NA	39	45	175	171	512	120	118	451	0	5	2	0	0.029	0.004
.	19.01.16-00.44.21-1-229493	71	2	2	1	0	1	672	0	0	0	0	NA	NA	NA	20	27	173	167	500	120	112	440	0	0	2	0	0	0.004
.	19.01.16-00.44.23-1-229494	58	2	2	0	0	0	683	1	1	0	0	NA	NA	NA	16	30	169	170	504	115	118	450	2	0	1	0.012	0	0.002
.	19.01.16-00.44.24-1-229495	62	2	2	1	0	1	300	1	1	0	0	NA	NA	NA	19	10	166	165	492	56	48	196	0	0	2	0	0	0.004
.	19.01.16-00.44.25-1-229496	115	5	5	1	0	1	682	4	4	0	0	NA	NA	NA	30	34	171	169	507	118	115	449	6	5	3	0.035	0.03	0.006
.	19.01.16-00.44.25-1-229498	69	3	3	0	0	0	352	2	2	0	0	NA	NA	NA	19	22	168	167	500	59	55	238	0	4	1	0	0.024	0.002
.	19.01.16-00.44.26-1-229499	86	3	3	1	0	1	682	2	2	0	0	NA	NA	NA	31	40	174	169	510	120	113	449	7	0	3	0.04	0	0.006
.	19.01.16-00.44.34-1-229724	90	4	4	0	0	0	673	1	1	0	0	NA	NA	NA	26	28	167	167	507	112	115	446	5	0	5	0.03	0	0.01
.	19.01.16-00.44.34-1-229725	180	12	12	2	0	2	697	10	10	0	0	NA	NA	NA	61	57	176	168	526	120	116	461	20	16	27	0.114	0.095	0.051
.	19.01.16-00.44.35-1-229727	121	10	10	5	0	5	686	8	8	0	0	NA	NA	NA	30	44	179	168	510	123	114	449	6	2	16	0.034	0.012	0.031
.	19.01.16-00.44.37-1-229760	88	5	5	0	0	0	686	4	4	0	0	NA	NA	NA	28	41	175	171	508	122	119	445	0	2	12	0	0.012	0.024
.	19.01.16-00.44.39-1-229769	59	2	2	0	0	0	666	1	1	0	0	NA	NA	NA	26	19	169	166	497	116	111	439	0	0	5	0	0	0.01
.	19.01.16-00.44.41-1-229781	64	3	3	0	0	0	351	2	2	0	0	NA	NA	NA	16	22	171	166	498	62	52	237	0	1	3	0	0.006	0.006
.	19.01.16-00.44.47-1-229852	57	2	2	0	0	0	660	1	1	0	0	NA	NA	NA	26	16	167	167	495	113	115	432	0	0	3	0	0	0.006
.	19.01.16-00.44.53-1-229857	92	6	6	1	0	1	677	4	4	0	0	NA	NA	NA	30	35	171	168	509	116	116	445	2	4	8	0.012	0.024	0.016
.	19.01.16-00.44.55-1-229858	64	4	4	1	0	1	660	3	3	0	0	NA	NA	NA	30	18	164	169	498	110	114	436	6	0	14	0.037	0	0.028
.	19.01.16-00.44.56-1-229860	93	8	8	0	0	0	674	7	7	0	0	NA	NA	NA	36	30	167	170	506	114	116	444	3	19	4	0.018	0.112	0.008
.	19.01.16-00.44.57-1-229862	34	1	1	0	0	0	0	0	0	0	0	NA	NA	NA	7	9	164	165	493	0	0	0	0	2	0	0	0.012	0
.	19.01.16-00.44.59-1-229880	91	7	7	1	0	0	669	6	6	0	0	NA	NA	NA	34	18	168	166	497	112	113	444	6	10	9	0.036	0.06	0.018
.	19.01.16-00.45.00-1-229881	86	3	3	1	0	1	667	2	2	0	0	NA	NA	NA	25	24	168	169	500	113	116	438	0	4	8	0	0.024	0.016
.	19.01.16-00.45.01-1-229882	59	2	2	0	0	0	682	1	1	0	0	NA	NA	NA	17	32	171	173	501	118	121	443	3	0	5	0.018	0	0.01
.	19.01.16-00.45.05-1-229884	112	11	11	1	0	0	685	10	10	0	0	NA	NA	NA	31	39	169	174	509	116	115	454	7	13	3	0.041	0.075	0.006
.	19.01.16-00.45.13-1-229888	122	13	13	4	0	2	672	12	12	0	0	NA	NA	NA	32	24	169	167	501	116	116	440	26	0	17	0.154	0	0.034
.	19.01.16-00.45.14-1-229889	97	11	11	2	0	2	676	9	9	0	0	NA	NA	NA	26	29	167	171	504	113	119	444	8	5	16	0.048	0.029	0.032
.	19.01.16-00.45.16-1-229890	65	8	8	1	0	1	669	7	7	0	0	NA	NA	NA	24	16	168	164	497	114	112	443	3	12	4	0.018	0.073	0.008
.	19.01.16-00.45.16-1-229891	85	3	3	0	0	0	684	2	2	0	0	NA	NA	NA	19	30	167	168	508	114	118	452	2	2	3	0.012	0.012	0.006
.	19.01.16-00.45.17-1-229892	169	12	12	3	0	2	703	10	10	0	0	NA	NA	NA	53	55	173	179	516	120	125	458	22	34	10	0.127	0.19	0.019
.	19.01.16-00.45.20-1-229893	82	5	5	1	0	1	663	4	4	0	0	NA	NA	NA	26	20	166	166	501	113	115	435	5	0	8	0.03	0	0.016
.	19.01.16-00.45.24-1-229909	125	8	8	1	0	0	677	5	5	0	0	NA	NA	NA	40	36	169	171	509	114	117	446	18	3	8	0.107	0.018	0.016
.	19.01.16-00.45.30-1-229940	177	14	14	1	0	1	709	11	11	0	0	NA	NA	NA	55	61	176	175	523	121	124	464	29	7	14	0.165	0.04	0.027
.	19.01.16-00.45.32-1-229941	92	6	6	3	0	3	665	5	5	0	0	NA	NA	NA	28	22	167	169	499	113	116	436	0	7	8	0	0.041	0.016
.	19.01.16-00.45.36-1-229942	147	7	7	0	0	0	688	6	6	0	0	NA	NA	NA	42	41	170	175	509	118	123	447	11	4	11	0.065	0.023	0.022
.	19.01.16-00.45.37-1-229943	119	14	14	5	0	3	673	13	13	0	0	NA	NA	NA	41	25	172	170	496	117	117	439	27	24	7	0.157	0.141	0.014
.	19.01.16-00.45.37-1-229959	32	1	1	0	0	0	0	0	0	0	0	NA	NA	NA	9	9	163	166	493	0	0	0	0	0	0	0	0	0
.	19.01.16-00.45.38-1-229960	90	13	13	6	0	5	673	11	11	0	0	NA	NA	NA	39	28	175	167	499	123	114	436	8	0	30	0.046	0	0.06
.	19.01.16-00.45.40-1-230038	33	1	1	0	0	0	0	0	0	0	0	NA	NA	NA	9	12	165	168	492	0	0	0	0	0	3	0	0	0.006
.	19.01.16-00.45.45-1-230089	63	2	2	2	0	2	673	1	1	0	0	NA	NA	NA	25	28	171	168	502	118	113	442	0	1	4	0	0.006	0.008
.	19.01.16-00.45.46-1-230091	60	2	2	0	0	0	196	1	1	0	0	NA	NA	NA	24	16	165	168	496	42	38	116	0	0	5	0	0	0.01
.	19.01.16-00.45.50-1-230158	60	3	3	0	0	0	674	2	2	0	0	NA	NA	NA	26	26	169	166	504	114	115	445	0	5	2	0	0.03	0.004
.	19.01.16-00.45.51-1-230159	151	14	14	5	0	4	679	13	13	0	0	NA	NA	NA	50	38	169	169	513	116	113	450	14	8	15	0.083	0.047	0.029
.	19.01.16-00.45.56-1-230162	98	3	3	0	0	0	671	1	1	0	0	NA	NA	NA	33	29	166	169	507	116	111	444	0	0	4	0	0	0.008
.	19.01.16-00.45.58-1-230164	64	2	2	0	0	0	348	1	1	0	0	NA	NA	NA	17	28	171	170	500	64	56	228	0	0	2	0	0	0.004
.	19.01.16-00.45.59-1-230166	38	1	1	0	0	0	0	0	0	0	0	NA	NA	NA	7	11	165	164	495	0	0	0	0	0	5	0	0	0.01
.	19.01.16-00.46.02-1-230167	66	4	4	2	0	2	675	2	2	0	0	NA	NA	NA	22	24	169	166	502	116	113	446	4	5	5	0.024	0.03	0.01
.	19.01.16-00.46.03-1-230183	97	13	13	5	0	4	677	11	11	0	0	NA	NA	NA	25	30	173	169	501	119	115	443	26	22	18	0.15	0.13	0.036
.	19.01.16-00.46.07-1-230184	62	3	3	1	0	1	664	2	2	0	0	NA	NA	NA	30	28	171	172	498	112	119	433	1	0	5	0.006	0	0.01
.	19.01.16-00.46.07-1-230185	39	1	1	0	0	0	0	0	0	0	0	NA	NA	NA	16	9	165	163	494	0	0	0	0	0	2	0	0	0.004
.	19.01.16-00.46.08-1-230186	35	1	1	1	0	1	0	0	0	0	0	NA	NA	NA	13	7	165	164	491	0	0	0	0	5	0	0	0.03	0
.	19.01.16-00.46.10-1-230187	177	13	13	4	0	3	712	12	12	0	0	NA	NA	NA	44	65	177	180	521	123	125	464	16	17	17	0.09	0.094	0.033
.	19.01.16-00.46.10-1-230188	61	3	3	0	0	0	668	2	2	0	0	NA	NA	NA	20	25	169	166	503	117	111	440	4	4	2	0.024	0.024	0.004
.	19.01.16-00.46.12-1-230189	234	15	15	5	0	5	700	14	14	0	0	NA	NA	NA	59	58	172	174	525	119	117	464	13	24	11	0.076	0.138	0.021
.	19.01.16-00.46.12-1-230193	113	9	9	0	0	0	682	8	8	0	0	NA	NA	NA	42	37	173	166	511	121	116	445	0	2	12	0	0.012	0.023
.	19.01.16-00.46.20-1-230194	31	1	1	0	0	0	0	0	0	0	0	NA	NA	NA	6	9	165	164	493	0	0	0	0	0	0	0	0	0
.	19.01.16-00.46.20-1-230195	33	1	1	0	0	0	0	0	0	0	0	NA	NA	NA	12	7	165	164	491	0	0	0	0	0	1	0	0	0.002
.	19.01.16-00.46.22-1-230196	92	5	5	1	0	1	671	4	4	0	0	NA	NA	NA	39	34	170	167	510	110	109	452	6	3	1	0.035	0.018	0.002
.	19.01.16-00.46.23-1-230197	146	29	29	6	0	4	704	24	24	0	0	NA	NA	NA	43	57	171	176	523	118	121	465	52	26	24	0.304	0.148	0.046
.	19.01.16-00.46.23-1-230198	87	9	9	4	0	2	687	8	8	0	0	NA	NA	NA	32	36	169	170	510	117	117	453	13	5	14	0.077	0.029	0.027
.	19.01.16-00.46.27-1-230203	33	1	1	0	0	0	0	0	0	0	0	NA	NA	NA	7	11	163	163	498	0	0	0	0	1	0	0	0.006	0
.	19.01.16-00.46.29-1-230219	126	12	12	4	0	4	686	11	11	0	0	NA	NA	NA	35	38	170	172	509	117	118	451	11	17	8	0.065	0.099	0.016
.	19.01.16-00.46.34-1-230254	86	3	3	0	0	0	671	2	2	0	0	NA	NA	NA	27	31	171	166	507	114	111	446	2	1	1	0.012	0.006	0.002
.	19.01.16-00.46.38-1-230270	59	2	2	0	0	0	499	1	1	0	0	NA	NA	NA	22	13	164	166	496	86	89	324	0	2	0	0	0.012	0
.	19.01.16-00.46.40-1-230272	93	3	3	0	0	0	669	1	1	0	0	NA	NA	NA	30	22	167	168	500	110	115	444	0	0	6	0	0	0.012
.	19.01.16-00.46.42-1-230275	64	3	3	0	0	0	684	2	2	0	0	NA	NA	NA	23	38	169	171	511	115	117	452	2	0	6	0.012	0	0.012
.	19.01.16-00.46.44-1-230278	120	7	7	1	0	1	675	4	4	0	0	NA	NA	NA	45	30	169	171	503	115	113	447	16	2	4	0.095	0.012	0.008
.	19.01.16-00.46.47-1-230391	143	7	7	2	0	1	691	6	6	0	0	NA	NA	NA	39	41	171	172	511	117	118	456	19	2	1	0.111	0.012	0.002
.	19.01.16-00.46.50-1-232286	117	14	14	3	0	3	687	12	12	0	0	NA	NA	NA	33	37	173	170	507	121	117	449	0	20	15	0	0.118	0.03
.	19.01.16-00.46.50-1-232287	60	3	3	2	0	2	675	2	2	0	0	NA	NA	NA	24	26	170	168	501	120	112	443	0	3	3	0	0.018	0.006
.	19.01.16-00.46.54-1-232289	149	17	17	8	0	4	692	16	16	0	0	NA	NA	NA	53	46	170	176	513	118	122	452	32	8	23	0.188	0.045	0.045
.	19.01.16-00.46.55-1-232290	91	3	3	0	0	0	672	2	2	0	0	NA	NA	NA	28	27	168	170	502	110	118	444	11	0	0	0.065	0	0
.	19.01.16-00.46.58-1-232295	264	20	20	7	0	6	724	18	18	0	0	NA	NA	NA	75	74	186	175	526	132	125	467	46	17	13	0.247	0.097	0.025
.	19.01.16-00.47.03-1-232394	197	19	19	6	0	6	699	15	15	0	0	NA	NA	NA	66	61	175	178	521	119	124	456	38	18	24	0.217	0.101	0.046
.	19.01.16-00.47.05-1-232396	89	3	3	0	0	0	676	2	2	0	0	NA	NA	NA	33	31	168	172	504	113	117	446	2	1	3	0.012	0.006	0.006
.	19.01.16-00.47.08-1-232399	58	2	2	2	0	1	672	1	1	0	0	NA	NA	NA	24	27	165	169	506	114	115	443	0	7	1	0	0.041	0.002
.	19.01.16-00.47.09-1-232400	33	1	1	0	0	0	0	0	0	0	0	NA	NA	NA	5	14	165	165	497	0	0	0	0	0	0	0	0	0
.	19.01.16-00.47.11-1-232410	122	12	12	6	0	5	693	11	11	0	0	NA	NA	NA	36	47	169	172	519	115	118	460	0	7	25	0	0.041	0.048
.	19.01.16-00.47.12-1-232414	98	18	18	4	0	3	677	15	15	0	0	NA	NA	NA	32	33	167	168	511	108	117	452	21	20	22	0.126	0.119	0.043
.	19.01.16-00.47.13-1-232415	125	5	5	1	0	1	685	4	4	0	0	NA	NA	NA	39	39	169	173	510	114	119	452	16	2	2	0.095	0.012	0.004
.	19.01.16-00.47.22-1-232476	90	5	5	1	0	1	658	4	4	0	0	NA	NA	NA	38	21	166	169	499	107	113	438	3	0	7	0.018	0	0.014
.	19.01.16-00.47.23-1-232477	61	2	2	1	0	1	663	1	1	0	0	NA	NA	NA	37	21	170	166	498	118	110	435	0	1	6	0	0.006	0.012
.	19.01.16-00.47.28-1-232493	119	8	8	3	0	3	686	7	7	0	0	NA	NA	NA	37	40	168	169	516	118	115	453	12	6	16	0.071	0.036	0.031
.	19.01.16-00.47.33-1-232494	93	7	7	3	0	2	681	6	6	0	0	NA	NA	NA	39	41	170	176	508	118	122	441	0	14	11	0	0.08	0.022
.	19.01.16-00.47.37-1-232495	104	5	5	3	0	3	671	3	3	0	0	NA	NA	NA	35	24	165	170	502	114	116	441	0	8	2	0	0.047	0.004
.	19.01.16-00.47.37-1-232502	64	4	4	1	0	1	677	3	3	0	0	NA	NA	NA	22	30	173	167	503	119	113	445	3	1	9	0.017	0.006	0.018
.	19.01.16-00.47.37-1-232512	32	1	1	1	0	1	0	0	0	0	0	NA	NA	NA	14	10	163	165	495	0	0	0	0	1	0	0	0.006	0
.	19.01.16-00.47.39-1-232513	91	5	5	1	0	1	675	1	1	0	0	NA	NA	NA	29	31	171	172	501	115	116	444	9	0	8	0.053	0	0.016
.	19.01.16-00.47.39-1-232514	151	15	15	5	0	5	701	11	11	0	0	NA	NA	NA	43	58	174	177	520	120	125	456	21	25	22	0.121	0.141	0.042
.	19.01.16-00.47.40-1-232516	64	4	4	0	0	0	672	2	2	0	0	NA	NA	NA	22	23	169	168	499	115	115	442	7	0	2	0.041	0	0.004
.	19.01.16-00.47.51-1-232528	92	7	7	2	0	1	683	6	6	0	0	NA	NA	NA	40	37	170	170	510	118	115	450	4	0	17	0.024	0	0.033
.	19.01.16-00.47.53-1-232529	89	4	4	1	0	1	666	3	3	0	0	NA	NA	NA	24	21	169	167	498	111	115	440	0	0	14	0	0	0.028
.	19.01.16-00.47.56-1-232547	62	2	2	0	0	0	680	1	1	0	0	NA	NA	NA	18	26	166	170	503	115	117	448	4	0	1	0.024	0	0.002
.	19.01.16-00.47.57-1-232548	118	5	5	0	0	0	679	3	3	0	0	NA	NA	NA	50	33	170	166	510	116	116	447	5	17	0	0.029	0.102	0
.	19.01.16-00.47.58-1-232550	122	8	8	3	0	3	679	6	6	0	0	NA	NA	NA	48	36	170	172	507	115	119	445	11	9	13	0.065	0.052	0.026
.	19.01.16-00.48.01-1-232582	36	1	1	1	0	1	0	0	0	0	0	NA	NA	NA	9	6	167	165	487	0	0	0	0	0	0	0	0	0
.	19.01.16-00.48.02-1-232583	104	5	5	1	0	1	678	3	3	0	0	NA	NA	NA	35	26	164	171	504	116	119	443	3	6	9	0.018	0.035	0.018
.	19.01.16-00.48.07-1-232584	33	1	1	1	0	1	0	0	0	0	0	NA	NA	NA	11	7	165	164	491	0	0	0	0	0	0	0	0	0
.	19.01.16-00.48.10-1-232586	96	4	4	2	0	2	668	3	3	0	0	NA	NA	NA	24	22	168	167	500	114	115	439	4	1	3	0.024	0.006	0.006
.	19.01.16-00.48.13-1-232665	89	6	6	1	0	1	673	5	5	0	0	NA	NA	NA	24	26	164	171	504	108	118	447	10	0	5	0.061	0	0.01
.	19.01.16-00.48.15-1-232696	203	23	23	10	0	5	704	21	21	0	0	NA	NA	NA	60	57	174	172	524	123	118	463	61	2	34	0.351	0.012	0.065
.	19.01.16-00.48.16-1-232697	69	4	4	1	0	1	689	3	3	0	0	NA	NA	NA	17	39	170	175	507	115	121	453	3	0	5	0.018	0	0.01
.	19.01.16-00.48.16-1-232698	64	6	6	1	0	1	674	5	5	0	0	NA	NA	NA	19	25	167	169	502	113	117	444	0	7	11	0	0.041	0.022
.	19.01.16-00.48.18-1-232714	68	7	7	2	0	1	675	6	6	0	0	NA	NA	NA	27	24	168	167	502	116	114	445	9	7	2	0.054	0.042	0.004
.	19.01.16-00.48.23-1-232776	87	3	3	2	0	1	686	2	2	0	0	NA	NA	NA	41	42	171	175	509	120	116	450	0	0	8	0	0	0.016
.	19.01.16-00.48.24-1-232777	94	4	4	3	0	3	666	3	3	0	0	NA	NA	NA	32	23	166	167	503	113	113	440	0	5	6	0	0.03	0.012
.	19.01.16-00.48.26-1-232784	64	4	4	1	0	1	552	2	2	0	0	NA	NA	NA	21	17	166	166	498	93	87	372	0	8	0	0	0.048	0
.	19.01.16-00.48.39-1-232823	92	4	4	1	0	1	673	3	3	0	0	NA	NA	NA	26	25	167	168	503	115	114	444	6	0	6	0.036	0	0.012
.	19.01.16-00.48.40-1-232824	120	16	16	4	0	4	675	15	15	0	0	NA	NA	NA	40	31	167	172	505	112	119	444	27	19	9	0.162	0.11	0.018
.	19.01.16-00.48.46-1-232832	89	7	7	0	0	0	678	4	4	0	0	NA	NA	NA	30	31	168	166	510	116	114	448	4	0	13	0.024	0	0.025
.	19.01.16-00.48.47-1-232837	59	2	2	0	0	0	50	1	1	0	0	NA	NA	NA	16	14	166	164	497	12	8	30	0	0	4	0	0	0.008
.	19.01.16-00.48.52-1-232842	116	5	5	1	0	0	679	4	4	0	0	NA	NA	NA	34	34	168	170	509	114	118	447	0	6	8	0	0.035	0.016
.	19.01.16-00.48.57-1-232845	174	36	36	8	0	5	678	31	31	0	0	NA	NA	NA	44	42	174	170	511	116	116	446	59	19	28	0.339	0.112	0.055
.	19.01.16-00.48.58-1-232847	149	21	21	7	0	4	693	17	17	0	0	NA	NA	NA	59	55	179	170	519	121	117	455	56	24	22	0.313	0.141	0.042
.	19.01.16-00.48.58-1-232848	93	6	6	2	0	0	692	5	5	0	0	NA	NA	NA	31	40	165	168	520	114	119	459	6	0	10	0.036	0	0.019
.	19.01.16-00.49.03-1-232850	95	8	8	1	0	1	691	6	6	0	0	NA	NA	NA	29	44	170	172	515	117	117	457	2	1	17	0.012	0.006	0.033
.	19.01.16-00.49.08-1-232851	90	9	9	2	0	2	684	8	8	0	0	NA	NA	NA	28	32	168	167	510	116	114	454	9	1	11	0.054	0.006	0.022
.	19.01.16-00.49.09-1-232852	86	5	5	2	0	0	683	4	4	0	0	NA	NA	NA	43	36	171	174	504	119	118	446	11	4	1	0.064	0.023	0.002
.	19.01.16-00.49.13-1-232871	59	2	2	0	0	0	663	1	1	0	0	NA	NA	NA	29	17	165	167	498	112	114	437	2	3	0	0.012	0.018	0
.	19.01.16-00.49.13-1-232872	60	2	2	2	0	2	661	1	1	0	0	NA	NA	NA	33	18	163	168	500	113	115	433	0	3	2	0	0.018	0.004
.	19.01.16-00.49.19-1-232903	86	3	3	0	0	0	678	2	2	0	0	NA	NA	NA	22	32	174	168	503	118	116	444	0	0	5	0	0	0.01
.	19.01.16-00.49.26-1-232905	57	2	2	0	0	0	662	1	1	0	0	NA	NA	NA	24	15	169	165	494	115	113	434	2	0	5	0.012	0	0.01
.	19.01.16-00.49.27-1-232906	41	1	1	1	0	1	0	0	0	0	0	NA	NA	NA	12	8	164	163	494	0	0	0	0	0	5	0	0	0.01
.	19.01.16-00.49.28-1-232937	154	15	15	6	0	4	701	14	14	0	0	NA	NA	NA	41	52	173	170	522	121	117	463	23	8	29	0.133	0.047	0.056
.	19.01.16-00.49.29-1-233013	61	2	2	0	0	0	671	1	1	0	0	NA	NA	NA	27	25	166	166	506	111	113	447	0	0	5	0	0	0.01
.	19.01.16-00.49.30-1-233014	30	1	1	0	0	0	0	0	0	0	0	NA	NA	NA	10	3	164	163	489	0	0	0	0	0	0	0	0	0
.	19.01.16-00.49.32-1-233030	123	15	15	3	0	3	684	13	13	0	0	NA	NA	NA	41	43	172	174	510	117	118	449	4	13	24	0.023	0.075	0.047
.	19.01.16-00.49.33-1-233031	99	9	9	1	0	1	674	8	8	0	0	NA	NA	NA	29	29	169	167	506	115	115	444	3	7	11	0.018	0.042	0.022
.	19.01.16-00.49.35-1-233033	83	7	7	1	0	1	658	5	5	0	0	NA	NA	NA	35	14	164	168	495	110	115	433	0	3	17	0	0.018	0.034
.	19.01.16-00.49.39-1-233109	123	5	5	2	0	2	675	4	4	0	0	NA	NA	NA	31	26	164	168	507	113	114	448	2	4	6	0.012	0.024	0.012
.	19.01.16-00.49.40-1-233110	123	5	5	2	0	2	684	2	2	0	0	NA	NA	NA	36	39	171	173	508	120	119	445	0	3	5	0	0.017	0.01
.	19.01.16-00.49.43-1-233115	262	18	18	9	0	3	712	16	16	0	0	NA	NA	NA	83	66	175	171	533	122	118	472	26	27	40	0.149	0.158	0.075
.	19.01.16-00.49.52-1-233139	123	7	7	2	0	2	677	6	6	0	0	NA	NA	NA	46	33	171	167	508	116	113	448	5	6	3	0.029	0.036	0.006
.	19.01.16-00.49.56-1-233140	92	6	6	1	0	1	686	5	5	0	0	NA	NA	NA	22	32	167	170	508	115	116	455	0	10	8	0	0.059	0.016
.	19.01.16-00.49.57-1-233143	58	2	2	0	0	0	661	1	1	0	0	NA	NA	NA	27	18	165	168	498	112	115	434	4	1	0	0.024	0.006	0
.	19.01.16-00.49.58-1-233145	138	16	16	4	0	3	680	15	15	0	0	NA	NA	NA	46	38	173	170	508	118	117	445	19	3	19	0.11	0.018	0.037
.	19.01.16-00.49.58-1-233146	64	3	3	1	0	0	667	2	2	0	0	NA	NA	NA	24	19	167	168	497	113	114	440	10	0	1	0.06	0	0.002
.	19.01.16-00.49.59-1-233148	144	7	7	1	0	0	674	5	5	0	0	NA	NA	NA	40	27	172	164	504	116	114	444	15	3	7	0.087	0.018	0.014
.	19.01.16-00.50.01-1-233153	109	17	17	5	0	4	692	14	14	0	0	NA	NA	NA	41	46	170	172	517	116	116	460	30	6	15	0.176	0.035	0.029
.	19.01.16-00.50.10-1-233154	57	3	3	2	0	2	666	2	2	0	0	NA	NA	NA	23	23	167	165	504	110	110	446	3	0	2	0.018	0	0.004
.	19.01.16-00.50.13-1-233158	99	11	11	3	0	1	682	9	9	0	0	NA	NA	NA	32	36	172	168	509	117	115	450	13	21	9	0.076	0.125	0.018
.	19.01.16-00.50.14-1-233159	146	11	11	2	0	2	690	10	10	0	0	NA	NA	NA	37	39	170	170	512	118	119	453	13	15	7	0.076	0.088	0.014
.	19.01.16-00.50.19-1-233160	37	1	1	0	0	0	0	0	0	0	0	NA	NA	NA	9	7	165	165	490	0	0	0	0	0	1	0	0	0.002
.	19.01.16-00.50.22-1-233161	82	4	4	0	0	0	671	3	3	0	0	NA	NA	NA	40	29	170	170	502	116	116	439	0	0	12	0	0	0.024
.	19.01.16-00.50.22-1-233162	64	2	2	1	0	1	150	1	1	0	0	NA	NA	NA	17	14	163	167	497	23	24	103	0	0	5	0	0	0.01
.	19.01.16-00.50.27-1-233163	111	6	6	1	0	1	688	5	5	0	0	NA	NA	NA	32	38	169	173	509	116	121	451	9	5	10	0.053	0.029	0.02
.	19.01.16-00.50.27-1-233164	63	3	3	0	0	0	0	2	2	0	0	NA	NA	NA	19	25	170	167	501	0	0	0	3	0	3	0.018	0	0.006
.	19.01.16-00.50.31-1-233165	69	3	3	1	0	0	663	2	2	0	0	NA	NA	NA	29	19	170	164	498	116	110	437	0	7	3	0	0.043	0.006
.	19.01.16-00.50.33-1-233170	63	2	2	1	0	1	295	0	0	0	0	NA	NA	NA	22	12	166	167	492	55	60	180	0	4	0	0	0.024	0
.	19.01.16-00.50.34-1-233186	89	5	5	3	0	1	670	4	4	0	0	NA	NA	NA	30	24	165	166	506	109	109	452	10	1	8	0.061	0.006	0.016
.	19.01.16-00.50.35-1-233187	61	2	2	0	0	0	681	1	1	0	0	NA	NA	NA	17	30	167	169	507	115	116	450	0	1	1	0	0.006	0.002
.	19.01.16-00.50.41-1-233236	62	3	3	1	0	0	671	2	2	0	0	NA	NA	NA	26	20	167	167	499	116	114	441	0	3	5	0	0.018	0.01
.	19.01.16-00.50.42-1-233238	179	29	29	7	0	6	702	27	27	0	0	NA	NA	NA	54	59	169	172	531	118	118	466	34	31	40	0.201	0.18	0.075
.	19.01.16-00.50.42-1-233239	118	7	7	1	0	1	685	6	6	0	0	NA	NA	NA	32	39	170	173	509	118	118	449	6	0	14	0.035	0	0.028
.	19.01.16-00.50.47-1-233246	147	10	10	3	0	2	667	8	8	0	0	NA	NA	NA	57	34	173	170	504	116	113	438	16	8	11	0.092	0.047	0.022
.	19.01.16-00.50.50-1-233253	35	1	1	1	0	1	0	0	0	0	0	NA	NA	NA	3	8	165	165	491	0	0	0	0	0	0	0	0	0
.	19.01.16-00.50.53-1-233255	32	1	1	1	0	1	0	0	0	0	0	NA	NA	NA	10	12	165	163	497	0	0	0	0	0	0	0	0	0
.	19.01.16-00.50.53-1-233286	34	1	1	1	0	1	0	0	0	0	0	NA	NA	NA	9	12	163	166	496	0	0	0	0	0	3	0	0	0.006
.	19.01.16-00.50.53-1-233287	62	2	2	0	0	0	675	1	1	0	0	NA	NA	NA	17	20	169	169	495	117	117	441	3	0	1	0.018	0	0.002
.	19.01.16-00.50.55-1-233333	116	6	6	1	0	1	692	5	5	0	0	NA	NA	NA	34	51	171	177	516	116	122	454	12	3	10	0.07	0.017	0.019
.	19.01.16-00.50.56-1-233335	61	4	4	0	0	0	671	3	3	0	0	NA	NA	NA	33	30	170	170	503	114	117	440	8	0	6	0.047	0	0.012
.	19.01.16-00.50.57-1-233352	126	8	8	4	0	3	693	7	7	0	0	NA	NA	NA	43	43	174	170	512	119	118	456	32	3	7	0.184	0.018	0.014
.	19.01.16-00.51.03-1-233385	88	4	4	2	0	2	670	3	3	0	0	NA	NA	NA	25	27	168	166	506	115	113	442	9	9	3	0.054	0.054	0.006
.	19.01.16-00.51.07-1-233386	91	7	7	2	0	1	674	3	3	0	0	NA	NA	NA	18	25	167	171	500	111	116	447	9	7	0	0.054	0.041	0
.	19.01.16-00.51.08-1-233387	58	2	2	0	0	0	667	1	1	0	0	NA	NA	NA	33	22	165	168	502	110	116	441	4	0	3	0.024	0	0.006
.	19.01.16-00.51.13-1-233436	66	3	3	1	0	1	678	2	2	0	0	NA	NA	NA	26	33	166	167	513	109	115	454	4	0	0	0.024	0	0
.	19.01.16-00.51.19-1-233452	122	8	8	3	0	2	687	7	7	0	0	NA	NA	NA	37	34	172	170	505	118	116	453	10	17	9	0.058	0.1	0.018
.	19.01.16-00.51.19-1-233453	29	1	1	0	0	0	0	0	0	0	0	NA	NA	NA	6	8	166	164	491	0	0	0	0	1	0	0	0.006	0
.	19.01.16-00.51.22-1-233454	37	1	1	0	0	0	0	0	0	0	0	NA	NA	NA	9	16	167	165	497	0	0	0	2	0	0	0.012	0	0
.	19.01.16-00.51.23-1-233455	35	1	1	0	0	0	0	0	0	0	0	NA	NA	NA	10	4	163	163	491	0	0	0	0	0	1	0	0	0.002
.	19.01.16-00.51.26-1-233456	122	8	8	2	0	2	699	7	7	0	0	NA	NA	NA	45	51	173	178	513	120	125	454	11	19	9	0.064	0.107	0.018
.	19.01.16-00.51.26-1-233457	37	1	1	0	0	0	0	0	0	0	0	NA	NA	NA	13	13	166	167	493	0	0	0	0	0	0	0	0	0
.	19.01.16-00.51.27-1-233458	33	1	1	0	0	0	0	0	0	0	0	NA	NA	NA	7	9	164	163	495	0	0	0	0	0	0	0	0	0
.	19.01.16-00.51.27-1-233459	185	8	8	3	0	2	706	7	7	0	0	NA	NA	NA	59	57	175	174	521	122	123	461	7	18	10	0.04	0.103	0.019
.	19.01.16-00.51.28-1-233460	158	23	23	9	0	7	701	21	21	0	0	NA	NA	NA	42	54	170	172	525	118	118	465	30	20	26	0.176	0.116	0.05
.	19.01.16-00.51.29-1-233461	65	4	4	2	0	2	676	2	2	0	0	NA	NA	NA	15	26	168	163	508	114	111	451	3	1	8	0.018	0.006	0.016
.	19.01.16-00.51.31-1-233462	125	7	7	3	0	3	687	6	6	0	0	NA	NA	NA	20	34	165	168	514	116	115	456	6	12	6	0.036	0.071	0.012
.	19.01.16-00.51.36-1-233463	35	1	1	1	0	1	0	0	0	0	0	NA	NA	NA	9	8	163	164	494	0	0	0	0	1	0	0	0.006	0
.	19.01.16-00.51.39-1-233494	59	3	3	0	0	0	668	2	2	0	0	NA	NA	NA	24	18	165	168	498	113	115	440	0	0	7	0	0	0.014
.	19.01.16-00.51.41-1-233497	94	7	7	0	0	0	669	5	5	0	0	NA	NA	NA	38	26	168	169	502	114	117	438	10	1	11	0.06	0.006	0.022
.	19.01.16-00.51.41-1-233498	147	16	16	5	0	2	710	14	14	0	0	NA	NA	NA	40	62	175	181	519	122	128	460	20	16	24	0.114	0.088	0.046
.	19.01.16-00.51.45-1-233502	31	1	1	0	0	0	0	0	0	0	0	NA	NA	NA	5	12	165	164	496	0	0	0	0	0	1	0	0	0.002
.	19.01.16-00.51.47-1-233506	31	1	1	0	0	0	0	0	0	0	0	NA	NA	NA	12	7	164	166	490	0	0	0	0	0	1	0	0	0.002
.	19.01.16-00.51.49-1-233509	92	7	7	2	0	1	676	6	6	0	0	NA	NA	NA	21	30	171	170	502	117	112	447	3	9	6	0.018	0.053	0.012
.	19.01.16-00.51.51-1-233512	87	6	6	4	0	2	682	5	5	0	0	NA	NA	NA	28	34	168	169	510	115	114	453	0	7	12	0	0.041	0.024
.	19.01.16-00.51.52-1-233513	212	16	16	2	0	1	692	13	13	0	0	NA	NA	NA	55	49	170	172	520	118	118	456	16	3	16	0.094	0.017	0.031
.	19.01.16-00.51.54-1-233514	65	2	2	0	0	0	550	1	1	0	0	NA	NA	NA	19	11	165	165	494	89	96	365	1	0	2	0.006	0	0.004
.	19.01.16-00.51.55-1-233516	57	2	2	1	0	0	667	1	1	0	0	NA	NA	NA	27	19	170	166	496	114	115	438	1	0	3	0.006	0	0.006
.	19.01.16-00.52.00-1-233521	88	7	7	3	0	2	681	6	6	0	0	NA	NA	NA	31	35	176	173	499	119	118	444	9	6	7	0.051	0.035	0.014
.	19.01.16-00.52.09-1-233523	203	9	9	2	0	1	719	7	7	0	0	NA	NA	NA	64	72	176	180	529	122	126	471	8	17	9	0.045	0.094	0.017
.	19.01.16-00.52.11-1-233524	173	7	7	2	0	2	692	6	6	0	0	NA	NA	NA	59	44	172	172	513	118	117	457	17	4	27	0.099	0.023	0.053
.	19.01.16-00.52.11-1-233525	148	10	10	2	0	2	695	9	9	0	0	NA	NA	NA	47	50	175	176	512	123	124	448	10	12	16	0.057	0.068	0.031
.	19.01.16-00.52.11-1-233526	61	2	2	0	0	0	448	1	1	0	0	NA	NA	NA	17	13	166	164	496	73	80	295	0	5	0	0	0.03	0
.	19.01.16-00.52.14-1-233545	145	6	6	4	0	3	671	5	5	0	0	NA	NA	NA	52	34	168	169	510	115	114	442	0	5	12	0	0.03	0.024
.	19.01.16-00.52.15-1-233546	59	2	2	0	0	0	678	1	1	0	0	NA	NA	NA	14	27	165	174	501	114	119	445	0	1	3	0	0.006	0.006
.	19.01.16-00.52.21-1-233577	97	7	7	2	0	2	683	4	4	0	0	NA	NA	NA	28	37	170	175	505	116	121	446	10	12	2	0.059	0.069	0.004
.	19.01.16-00.52.21-1-233578	67	3	3	0	0	0	661	2	2	0	0	NA	NA	NA	38	20	167	171	495	114	116	431	1	0	5	0.006	0	0.01
.	19.01.16-00.52.23-1-233579	126	14	14	1	0	1	688	10	10	0	0	NA	NA	NA	42	45	168	172	518	114	116	458	2	7	20	0.012	0.041	0.039
.	19.01.16-00.52.30-1-233580	269	12	12	8	0	3	737	11	11	0	0	NA	NA	NA	72	87	176	180	544	123	127	487	33	18	23	0.188	0.1	0.042
.	19.01.16-00.52.35-1-233585	126	17	17	5	0	3	689	15	15	0	0	NA	NA	NA	37	41	171	174	509	117	123	449	10	9	20	0.058	0.052	0.039
.	19.01.16-00.52.35-1-233586	89	10	10	3	0	2	678	8	8	0	0	NA	NA	NA	27	33	167	170	509	112	117	449	15	16	26	0.09	0.094	0.051
.	19.01.16-00.52.37-1-233632	114	5	5	3	0	2	696	4	4	0	0	NA	NA	NA	29	44	170	172	515	119	118	459	0	6	14	0	0.035	0.027
.	19.01.16-00.52.38-1-233678	173	17	17	4	0	4	701	15	15	0	0	NA	NA	NA	66	53	177	170	519	124	115	462	38	15	26	0.215	0.088	0.05
.	19.01.16-00.52.41-1-233711	94	3	3	0	0	0	674	2	2	0	0	NA	NA	NA	26	30	168	173	502	116	117	441	0	4	8	0	0.023	0.016
.	19.01.16-00.52.43-1-233714	34	1	1	1	0	1	0	0	0	0	0	NA	NA	NA	9	4	163	165	489	0	0	0	0	0	2	0	0	0.004
.	19.01.16-00.52.46-1-233733	119	11	11	4	0	3	670	9	9	0	0	NA	NA	NA	27	23	169	168	499	116	115	439	8	7	17	0.047	0.042	0.034
.	19.01.16-00.52.50-1-233741	95	3	3	2	0	2	672	2	2	0	0	NA	NA	NA	35	31	168	168	508	110	115	447	8	0	3	0.048	0	0.006
.	19.01.16-00.52.55-1-233743	63	2	2	1	0	1	666	1	1	0	0	NA	NA	NA	29	19	168	166	498	114	113	439	0	1	3	0	0.006	0.006
.	19.01.16-00.52.59-1-233748	120	4	4	1	0	1	684	3	3	0	0	NA	NA	NA	32	37	169	171	510	115	118	451	22	0	3	0.13	0	0.006
.	19.01.16-00.53.00-1-233749	34	1	1	0	0	0	0	0	0	0	0	NA	NA	NA	8	8	165	164	492	0	0	0	0	2	0	0	0.012	0
.	19.01.16-00.53.00-1-233750	205	14	14	2	0	2	711	13	13	0	0	NA	NA	NA	61	61	171	173	530	115	121	475	16	32	13	0.094	0.185	0.025
.	19.01.16-00.53.02-1-233751	118	9	9	2	0	1	687	8	8	0	0	NA	NA	NA	33	42	170	171	514	117	118	452	15	0	10	0.088	0	0.019
.	19.01.16-00.53.02-1-233752	202	22	22	4	0	2	694	21	21	0	0	NA	NA	NA	56	41	168	169	517	115	117	462	44	33	13	0.262	0.195	0.025
.	19.01.16-00.53.05-1-233753	60	2	2	1	0	1	667	1	1	0	0	NA	NA	NA	25	21	167	167	500	113	115	439	2	0	2	0.012	0	0.004
.	19.01.16-00.53.09-1-233754	34	1	1	0	0	0	0	0	0	0	0	NA	NA	NA	5	8	164	164	493	0	0	0	0	0	0	0	0	0
.	19.01.16-00.53.10-1-233756	34	1	1	1	0	1	0	0	0	0	0	NA	NA	NA	7	7	167	163	490	0	0	0	0	0	4	0	0	0.008
.	19.01.16-00.53.11-1-233757	63	2	2	1	0	1	673	1	1	0	0	NA	NA	NA	16	19	168	167	497	117	116	440	9	0	4	0.054	0	0.008
.	19.01.16-00.53.12-1-233761	94	6	6	1	0	1	669	5	5	0	0	NA	NA	NA	16	20	166	167	500	113	115	441	2	0	8	0.012	0	0.016
.	19.01.16-00.53.14-1-233822	119	7	7	2	0	2	684	6	6	0	0	NA	NA	NA	31	34	168	173	506	114	118	452	10	10	3	0.06	0.058	0.006
.	19.01.16-00.53.19-1-233824	62	2	2	1	0	1	677	1	1	0	0	NA	NA	NA	30	34	170	171	506	113	118	446	6	0	1	0.035	0	0.002
.	19.01.16-00.53.19-1-233825	35	1	1	0	0	0	0	0	0	0	0	NA	NA	NA	10	8	165	166	490	0	0	0	0	0	1	0	0	0.002
.	19.01.16-00.53.22-1-233826	38	1	1	0	0	0	0	0	0	0	0	NA	NA	NA	8	14	165	168	494	0	0	0	0	1	0	0	0.006	0
.	19.01.16-00.53.24-1-233827	88	8	8	1	0	0	682	7	7	0	0	NA	NA	NA	26	34	169	169	509	119	116	447	0	7	16	0	0.041	0.031
.	19.01.16-00.53.25-1-233828	87	6	6	2	0	1	696	5	5	0	0	NA	NA	NA	27	42	170	174	511	116	122	458	5	0	15	0.029	0	0.029
.	19.01.16-00.53.27-1-233844	62	4	4	1	0	1	674	3	3	0	0	NA	NA	NA	19	24	168	164	505	115	113	446	0	4	5	0	0.024	0.01
.	19.01.16-00.53.30-1-233845	36	1	1	0	0	0	0	0	0	0	0	NA	NA	NA	12	12	166	164	495	0	0	0	0	0	1	0	0	0.002
.	19.01.16-00.53.32-1-233846	34	1	1	1	0	1	0	0	0	0	0	NA	NA	NA	7	7	164	163	493	0	0	0	0	0	0	0	0	0
.	19.01.16-00.53.33-1-233847	30	1	1	1	0	1	0	0	0	0	0	NA	NA	NA	7	7	165	163	492	0	0	0	0	0	1	0	0	0.002
.	19.01.16-00.53.33-1-233848	94	6	6	1	0	1	680	5	5	0	0	NA	NA	NA	26	36	168	169	512	115	117	448	5	6	13	0.03	0.036	0.025
.	19.01.16-00.53.35-1-233849	85	4	4	3	0	3	684	3	3	0	0	NA	NA	NA	20	31	167	171	506	114	117	453	5	4	4	0.03	0.023	0.008
.	19.01.16-00.53.35-1-233850	66	4	4	1	0	1	667	3	3	0	0	NA	NA	NA	28	21	168	167	499	112	114	441	0	7	7	0	0.042	0.014
.	19.01.16-00.53.35-1-233851	119	14	14	4	0	2	690	12	12	0	0	NA	NA	NA	44	41	168	173	513	117	119	454	14	7	23	0.083	0.04	0.045
.	19.01.16-00.53.39-1-233867	58	2	2	0	0	0	248	1	1	0	0	NA	NA	NA	15	18	168	164	499	46	41	161	0	0	2	0	0	0.004
.	19.01.16-00.53.45-1-233875	88	4	4	0	0	0	674	1	1	0	0	NA	NA	NA	28	23	168	168	500	114	117	443	0	6	4	0	0.036	0.008
.	19.01.16-00.53.50-1-233880	198	29	29	11	0	10	712	26	26	0	0	NA	NA	NA	67	69	175	179	528	121	126	465	59	48	20	0.337	0.268	0.038
.	19.01.16-00.53.50-1-233881	151	15	15	2	0	1	695	14	14	0	0	NA	NA	NA	57	52	174	174	517	118	120	457	18	21	23	0.103	0.121	0.044
.	19.01.16-00.53.52-1-233898	178	24	24	8	0	6	705	22	22	0	0	NA	NA	NA	51	57	179	173	518	123	121	461	52	18	32	0.291	0.104	0.062
.	19.01.16-00.53.54-1-233899	56	2	2	0	0	0	672	1	1	0	0	NA	NA	NA	20	22	168	170	497	116	118	438	0	0	5	0	0	0.01
.	19.01.16-00.53.54-1-233900	91	4	4	0	0	0	672	2	2	0	0	NA	NA	NA	27	30	169	168	506	114	110	448	10	1	1	0.059	0.006	0.002
.	19.01.16-00.53.58-1-233934	122	5	5	2	0	1	680	4	4	0	0	NA	NA	NA	49	31	168	168	508	115	115	450	11	1	5	0.065	0.006	0.01
.	19.01.16-00.54.07-1-233936	64	4	4	2	0	1	676	3	3	0	0	NA	NA	NA	24	26	169	166	504	115	111	450	0	0	12	0	0	0.024
.	19.01.16-00.54.08-1-233937	64	4	4	1	0	1	677	3	3	0	0	NA	NA	NA	26	26	170	165	504	117	113	447	3	3	2	0.018	0.018	0.004
.	19.01.16-00.54.16-1-234046	33	1	1	0	0	0	0	0	0	0	0	NA	NA	NA	10	6	164	164	491	0	0	0	2	0	0	0.012	0	0
.	19.01.16-00.54.18-1-234047	60	2	2	1	0	1	150	0	0	0	0	NA	NA	NA	12	15	166	165	497	28	22	100	0	0	2	0	0	0.004
.	19.01.16-00.54.19-1-234063	176	9	9	4	0	3	711	8	8	0	0	NA	NA	NA	55	59	175	178	519	123	127	461	20	5	4	0.114	0.028	0.008
.	19.01.16-00.54.23-1-234064	68	3	3	2	0	1	669	1	1	0	0	NA	NA	NA	22	24	168	171	498	112	118	439	0	8	7	0	0.047	0.014
.	19.01.16-00.54.24-1-234065	66	5	5	2	0	2	669	4	4	0	0	NA	NA	NA	22	16	169	164	496	117	112	440	9	5	2	0.053	0.03	0.004
.	19.01.16-00.54.25-1-234067	37	1	1	0	0	0	0	0	0	0	0	NA	NA	NA	8	10	166	165	492	0	0	0	0	0	0	0	0	0
.	19.01.16-00.54.27-1-234068	64	2	2	0	0	0	672	1	1	0	0	NA	NA	NA	25	26	164	169	506	111	115	446	0	0	3	0	0	0.006
.	19.01.16-00.54.27-1-234069	171	16	16	3	0	2	695	15	15	0	0	NA	NA	NA	52	52	176	173	516	120	120	455	4	29	20	0.023	0.168	0.039
.	19.01.16-00.54.28-1-234070	57	2	2	0	0	0	0	1	1	0	0	NA	NA	NA	24	21	169	169	496	0	0	0	0	0	2	0	0	0.004
.	19.01.16-00.54.32-1-234071	86	5	5	3	0	2	677	3	3	0	0	NA	NA	NA	34	35	171	167	510	117	115	445	11	1	7	0.064	0.006	0.014
.	19.01.16-00.54.39-1-234152	94	11	11	2	0	2	680	10	10	0	0	NA	NA	NA	35	36	167	171	511	114	115	451	27	18	9	0.162	0.105	0.018
.	19.01.16-00.54.41-1-234155	88	5	5	1	0	1	676	4	4	0	0	NA	NA	NA	37	27	170	172	498	117	119	440	4	4	13	0.024	0.023	0.026
.	19.01.16-00.54.42-1-234157	142	14	14	4	0	2	698	11	11	0	0	NA	NA	NA	43	55	173	183	512	118	129	451	13	17	24	0.075	0.093	0.047
.	19.01.16-00.54.43-1-234158	134	10	10	3	0	3	686	8	8	0	0	NA	NA	NA	34	39	168	172	512	118	119	449	6	4	17	0.036	0.023	0.033
.	19.01.16-00.54.44-1-234160	92	10	10	3	0	1	685	9	9	0	0	NA	NA	NA	23	33	165	174	507	111	121	453	1	6	24	0.006	0.034	0.047
.	19.01.16-00.54.48-1-234166	89	5	5	1	0	1	671	4	4	0	0	NA	NA	NA	37	33	168	172	506	114	115	442	13	2	8	0.077	0.012	0.016
.	19.01.16-00.54.50-1-234169	119	20	20	5	0	3	682	18	18	0	0	NA	NA	NA	41	38	169	171	511	114	119	449	12	6	28	0.071	0.035	0.055
.	19.01.16-00.54.55-1-234189	205	29	29	9	0	3	713	26	26	0	0	NA	NA	NA	66	64	177	174	526	124	121	468	23	42	37	0.13	0.241	0.07
.	19.01.16-00.54.59-1-234194	172	14	14	6	0	4	697	13	13	0	0	NA	NA	NA	42	51	174	170	520	121	118	458	7	8	28	0.04	0.047	0.054
.	19.01.16-00.55.06-1-234195	118	7	7	6	0	5	682	6	6	0	0	NA	NA	NA	45	43	173	169	514	116	117	449	5	11	12	0.029	0.065	0.023
.	19.01.16-00.55.07-1-234196	179	15	15	6	0	4	701	14	14	0	0	NA	NA	NA	51	55	174	178	516	121	125	455	24	23	17	0.138	0.129	0.033
.	19.01.16-00.55.07-1-234197	60	3	3	1	0	1	667	2	2	0	0	NA	NA	NA	19	20	167	173	493	114	116	437	0	0	5	0	0	0.01
.	19.01.16-00.55.07-1-234198	174	17	17	7	0	5	691	14	14	0	0	NA	NA	NA	51	46	171	177	511	117	123	451	24	13	33	0.14	0.073	0.065
.	19.01.16-00.55.15-1-234202	61	2	2	1	0	1	674	1	1	0	0	NA	NA	NA	29	24	170	167	500	116	115	443	4	0	0	0.024	0	0
.	19.01.16-00.55.23-1-234218	117	5	5	2	0	2	683	4	4	0	0	NA	NA	NA	31	38	173	171	507	118	118	447	0	4	12	0	0.023	0.024
.	19.01.16-00.55.26-1-234219	60	5	5	0	0	0	674	4	4	0	0	NA	NA	NA	22	30	172	168	503	118	115	441	6	0	2	0.035	0	0.004
.	19.01.16-00.55.28-1-234220	93	10	10	3	0	3	684	9	9	0	0	NA	NA	NA	28	33	170	169	507	117	117	450	31	5	13	0.182	0.03	0.026
.	19.01.16-00.55.29-1-234251	84	4	4	1	0	1	671	3	3	0	0	NA	NA	NA	19	21	164	165	505	110	115	446	5	0	10	0.03	0	0.02
.	19.01.16-00.55.30-1-234252	121	6	6	1	0	1	678	4	4	0	0	NA	NA	NA	45	35	168	167	513	116	112	450	17	5	0	0.101	0.03	0
.	19.01.16-00.55.41-1-234271	33	1	1	0	0	0	0	0	0	0	0	NA	NA	NA	10	12	166	164	495	0	0	0	0	0	4	0	0	0.008
.	19.01.16-00.55.41-1-234272	152	12	12	3	0	3	696	9	9	0	0	NA	NA	NA	44	48	174	170	517	118	116	462	36	0	8	0.207	0	0.015
.	19.01.16-00.55.42-1-234305	151	17	17	1	0	1	686	15	15	0	0	NA	NA	NA	44	38	168	169	514	114	118	454	39	3	10	0.232	0.018	0.019
.	19.01.16-00.55.44-1-234352	146	14	14	5	0	4	695	13	13	0	0	NA	NA	NA	46	49	171	178	513	118	123	454	28	20	23	0.164	0.112	0.045
.	19.01.16-00.55.44-1-234353	176	32	32	9	0	8	693	29	29	0	0	NA	NA	NA	55	50	173	178	512	118	124	451	42	29	31	0.243	0.163	0.061
.	19.01.16-00.55.46-1-234402	93	3	3	1	0	1	682	2	2	0	0	NA	NA	NA	27	29	170	166	506	118	113	451	0	0	6	0	0	0.012
.	19.01.16-00.55.49-1-234406	124	12	12	4	0	2	676	11	11	0	0	NA	NA	NA	32	26	168	171	500	112	119	445	1	14	17	0.006	0.082	0.034
.	19.01.16-00.55.50-1-234407	63	2	2	1	0	0	667	1	1	0	0	NA	NA	NA	21	16	167	166	496	115	111	441	3	0	4	0.018	0	0.008
.	19.01.16-00.55.51-1-234425	120	8	8	3	0	3	700	7	7	0	0	NA	NA	NA	40	58	176	174	521	120	116	464	23	10	3	0.131	0.057	0.006
.	19.01.16-00.56.04-1-234475	58	2	2	0	0	0	151	1	1	0	0	NA	NA	NA	16	10	167	164	492	26	25	100	0	0	2	0	0	0.004
.	19.01.16-00.56.04-1-234476	36	1	1	1	0	1	0	0	0	0	0	NA	NA	NA	10	11	166	164	494	0	0	0	0	0	2	0	0	0.004
.	19.01.16-00.56.06-1-234477	90	12	12	5	0	5	670	10	10	0	0	NA	NA	NA	35	30	167	168	508	111	114	445	0	2	26	0	0.012	0.051
.	19.01.16-00.56.10-1-234478	37	1	1	0	0	0	0	0	0	0	0	NA	NA	NA	22	15	166	166	496	0	0	0	0	0	5	0	0	0.01
.	19.01.16-00.56.12-1-234482	120	6	6	3	0	2	693	5	5	0	0	NA	NA	NA	46	49	178	174	510	128	121	444	8	6	2	0.045	0.034	0.004
.	19.01.16-00.56.12-1-234483	151	9	9	1	0	1	679	8	8	0	0	NA	NA	NA	48	36	171	169	509	117	115	447	11	12	13	0.064	0.071	0.026
.	19.01.16-00.56.12-1-234484	176	17	17	1	0	1	687	14	14	0	0	NA	NA	NA	55	42	170	171	514	117	116	454	9	7	31	0.053	0.041	0.06
.	19.01.16-00.56.13-1-234485	89	3	3	1	0	1	687	2	2	0	0	NA	NA	NA	40	46	174	171	514	121	116	450	7	0	8	0.04	0	0.016
.	19.01.16-00.56.15-1-234501	59	3	3	1	0	1	672	2	2	0	0	NA	NA	NA	12	22	167	172	496	114	119	439	0	0	5	0	0	0.01
.	19.01.16-00.56.17-1-234502	148	39	39	11	0	5	696	33	33	0	0	NA	NA	NA	51	61	180	176	518	119	121	456	59	52	35	0.328	0.295	0.068
.	19.01.16-00.56.31-1-234507	160	14	14	2	0	1	714	13	13	0	0	NA	NA	NA	40	65	177	174	527	122	120	472	23	28	6	0.13	0.161	0.011
.	19.01.16-00.56.34-1-234508	63	2	2	0	0	0	151	0	0	0	0	NA	NA	NA	24	16	165	166	498	22	23	106	0	0	6	0	0	0.012
.	19.01.16-00.56.34-1-234509	62	2	2	1	0	1	668	1	1	0	0	NA	NA	NA	20	21	169	167	498	116	112	440	3	0	1	0.018	0	0.002
.	19.01.16-00.56.35-1-234510	125	7	7	2	0	2	689	4	4	0	0	NA	NA	NA	32	37	168	175	507	113	122	454	4	5	14	0.024	0.029	0.028
.	19.01.16-00.56.44-1-234536	69	3	3	1	0	0	682	1	1	0	0	NA	NA	NA	26	32	169	165	511	115	114	453	0	3	9	0	0.018	0.018
.	19.01.16-00.56.45-1-234538	33	1	1	1	0	1	0	0	0	0	0	NA	NA	NA	7	8	164	164	493	0	0	0	0	0	1	0	0	0.002
.	19.01.16-00.56.45-1-234539	120	8	8	4	0	4	677	7	7	0	0	NA	NA	NA	43	39	168	170	514	110	118	449	4	3	11	0.024	0.018	0.021
.	19.01.16-00.56.50-1-234544	35	1	1	0	0	0	0	0	0	0	0	NA	NA	NA	12	7	167	163	490	0	0	0	0	0	3	0	0	0.006
.	19.01.16-00.56.50-1-234545	34	1	1	1	0	1	0	0	0	0	0	NA	NA	NA	9	11	163	165	496	0	0	0	0	0	0	0	0	0
.	19.01.16-00.56.51-1-234547	63	4	4	1	0	1	679	2	2	0	0	NA	NA	NA	21	31	167	173	504	115	120	444	0	6	5	0	0.035	0.01
.	19.01.16-00.56.53-1-234551	67	3	3	1	0	1	681	2	2	0	0	NA	NA	NA	17	28	172	168	501	121	117	443	0	4	3	0	0.024	0.006
.	19.01.16-00.56.53-1-234552	83	4	4	1	0	1	672	2	2	0	0	NA	NA	NA	37	30	169	170	504	115	115	442	3	6	7	0.018	0.035	0.014
.	19.01.16-00.56.58-1-234556	121	10	10	2	0	1	684	7	7	0	0	NA	NA	NA	43	37	172	175	503	119	122	443	23	15	5	0.134	0.086	0.01
.	19.01.16-00.57.01-1-234559	146	5	5	1	0	1	688	4	4	0	0	NA	NA	NA	42	44	168	172	517	115	120	453	3	5	6	0.018	0.029	0.012
.	19.01.16-00.57.06-1-234561	85	5	5	1	0	1	670	4	4	0	0	NA	NA	NA	35	28	166	171	504	111	118	441	3	7	5	0.018	0.041	0.01
.	19.01.16-00.57.08-1-234562	121	26	26	5	0	4	688	24	24	0	0	NA	NA	NA	38	44	172	170	515	117	115	456	21	36	27	0.122	0.212	0.052
.	19.01.16-00.57.09-1-234563	61	2	2	0	0	0	662	1	1	0	0	NA	NA	NA	29	20	170	166	497	115	112	435	0	1	1	0	0.006	0.002
.	19.01.16-00.57.10-1-234564	64	2	2	0	0	0	601	1	1	0	0	NA	NA	NA	16	18	165	167	499	107	101	393	0	0	2	0	0	0.004
.	19.01.16-00.57.12-1-234568	34	1	1	0	0	0	0	0	0	0	0	NA	NA	NA	13	9	164	163	495	0	0	0	0	1	0	0	0.006	0
.	19.01.16-00.57.15-1-234569	207	25	25	8	0	6	717	23	23	0	0	NA	NA	NA	56	71	172	177	535	118	126	473	45	11	37	0.262	0.062	0.069
.	19.01.16-00.57.21-1-234585	64	5	5	1	0	1	673	4	4	0	0	NA	NA	NA	22	23	167	168	501	114	117	442	7	1	8	0.042	0.006	0.016
.	19.01.16-00.57.22-1-234586	121	6	6	1	0	1	691	4	4	0	0	NA	NA	NA	30	44	173	174	510	118	123	450	2	10	12	0.012	0.057	0.024
.	19.01.16-00.57.23-1-234617	120	7	7	1	0	1	702	6	6	0	0	NA	NA	NA	35	53	177	173	516	124	119	459	14	9	14	0.079	0.052	0.027
.	19.01.16-00.57.23-1-234618	94	4	4	1	0	0	670	3	3	0	0	NA	NA	NA	36	24	165	169	503	112	118	440	4	3	6	0.024	0.018	0.012
.	19.01.16-00.57.25-1-234619	94	6	6	0	0	0	682	5	5	0	0	NA	NA	NA	30	37	175	166	509	121	113	448	6	5	7	0.034	0.03	0.014
.	19.01.16-00.57.26-1-234620	93	9	9	1	0	1	680	7	7	0	0	NA	NA	NA	33	34	174	165	508	121	109	450	7	14	7	0.04	0.085	0.014
.	19.01.16-00.57.40-1-234742	90	11	11	2	0	2	684	8	8	0	0	NA	NA	NA	26	29	168	166	508	116	115	453	28	4	19	0.167	0.024	0.037
.	19.01.16-00.57.40-1-234743	65	3	3	0	0	0	683	2	2	0	0	NA	NA	NA	17	27	172	167	501	120	116	447	3	0	3	0.017	0	0.006
.	19.01.16-00.57.43-1-234762	61	2	2	0	0	0	668	1	1	0	0	NA	NA	NA	17	17	167	166	497	114	114	440	0	7	1	0	0.042	0.002
.	19.01.16-00.57.44-1-234764	179	22	22	5	0	2	693	19	19	0	0	NA	NA	NA	57	49	171	173	518	117	119	457	40	28	18	0.234	0.162	0.035
.	19.01.16-00.57.44-1-234765	94	6	6	2	0	2	682	5	5	0	0	NA	NA	NA	25	34	171	168	508	120	111	451	6	17	2	0.035	0.101	0.004
.	19.01.16-00.57.56-1-234775	33	1	1	0	0	0	0	0	0	0	0	NA	NA	NA	8	8	165	163	493	0	0	0	0	0	2	0	0	0.004
.	19.01.16-00.57.58-1-234807	116	7	7	0	0	0	702	5	5	0	0	NA	NA	NA	28	50	173	173	517	121	121	460	6	6	8	0.035	0.035	0.015
.	19.01.16-00.58.02-1-234839	58	3	3	1	0	1	347	2	2	0	0	NA	NA	NA	18	21	166	169	499	63	67	217	1	0	5	0.006	0	0.01
.	19.01.16-00.58.03-1-234840	35	1	1	1	0	1	0	0	0	0	0	NA	NA	NA	10	13	165	163	498	0	0	0	1	0	0	0.006	0	0
.	19.01.16-00.58.05-1-234841	57	2	2	1	0	1	662	1	1	0	0	NA	NA	NA	25	16	168	168	493	117	113	432	0	0	5	0	0	0.01
.	19.01.16-00.58.06-1-234842	68	3	3	0	0	0	675	2	2	0	0	NA	NA	NA	23	29	169	170	503	116	117	442	5	0	5	0.03	0	0.01
.	19.01.16-00.58.10-1-234843	33	1	1	1	0	1	0	0	0	0	0	NA	NA	NA	14	13	165	164	497	0	0	0	0	0	1	0	0	0.002
.	19.01.16-00.58.12-1-234845	38	1	1	0	0	0	0	0	0	0	0	NA	NA	NA	17	11	165	164	495	0	0	0	0	0	0	0	0	0
.	19.01.16-00.58.13-1-234849	60	2	2	1	0	1	398	1	1	0	0	NA	NA	NA	17	20	166	168	499	74	71	253	0	0	7	0	0	0.014
.	19.01.16-00.58.14-1-234850	121	18	18	1	0	1	670	16	16	0	0	NA	NA	NA	34	31	169	165	510	112	108	450	11	8	17	0.065	0.048	0.033
.	19.01.16-00.58.16-1-234866	178	11	11	7	0	4	694	10	10	0	0	NA	NA	NA	52	50	169	175	519	113	124	457	11	25	11	0.065	0.143	0.021
.	19.01.16-00.58.22-1-234868	35	1	1	0	0	0	0	0	0	0	0	NA	NA	NA	4	16	166	167	496	0	0	0	1	0	0	0.006	0	0
.	19.01.16-00.58.23-1-234869	64	2	2	0	0	0	299	1	1	0	0	NA	NA	NA	15	33	167	168	511	44	54	201	0	0	2	0	0	0.004
.	19.01.16-00.58.26-1-234876	199	21	21	7	0	4	708	18	18	0	0	NA	NA	NA	49	57	173	172	525	122	120	466	32	20	25	0.185	0.116	0.048
.	19.01.16-00.58.28-1-234881	83	3	3	1	0	1	678	2	2	0	0	NA	NA	NA	28	29	171	169	502	117	117	444	0	3	4	0	0.018	0.008
.	19.01.16-00.58.31-1-234882	148	37	37	13	0	10	684	33	33	0	0	NA	NA	NA	59	53	175	174	517	116	117	451	45	24	51	0.257	0.138	0.099
.	19.01.16-00.58.36-1-234898	68	4	4	0	0	0	666	2	2	0	0	NA	NA	NA	30	24	171	170	496	118	111	437	11	3	3	0.064	0.018	0.006
.	19.01.16-00.58.37-1-234900	92	7	7	1	0	1	671	6	6	0	0	NA	NA	NA	27	19	167	166	499	113	114	444	22	0	6	0.132	0	0.012
.	19.01.16-00.58.42-1-234922	123	18	18	7	0	5	688	15	15	0	0	NA	NA	NA	50	50	169	172	522	114	118	456	36	10	23	0.213	0.058	0.044
.	19.01.16-00.58.44-1-234925	65	3	3	0	0	0	662	1	1	0	0	NA	NA	NA	23	17	163	163	504	109	111	442	0	3	3	0	0.018	0.006
.	19.01.16-00.58.53-1-234966	87	4	4	2	0	2	671	2	2	0	0	NA	NA	NA	37	30	167	171	505	113	114	444	0	8	11	0	0.047	0.022
.	19.01.16-00.58.54-1-234967	91	3	3	0	0	0	690	2	2	0	0	NA	NA	NA	33	40	170	170	513	120	115	455	4	1	1	0.024	0.006	0.002
.	19.01.16-00.58.55-1-234968	83	6	6	0	0	0	683	5	5	0	0	NA	NA	NA	23	35	168	174	506	117	119	447	6	0	11	0.036	0	0.022
.	19.01.16-00.58.56-1-234970	116	13	13	3	0	3	687	12	12	0	0	NA	NA	NA	34	40	172	172	509	116	121	450	19	2	13	0.11	0.012	0.026
.	19.01.16-00.58.59-1-235004	204	11	11	3	0	3	697	10	10	0	0	NA	NA	NA	71	53	173	175	518	116	126	455	22	3	23	0.127	0.017	0.044
.	19.01.16-00.59.06-1-235095	115	6	6	3	0	3	676	5	5	0	0	NA	NA	NA	44	30	171	171	501	118	116	442	5	1	8	0.029	0.006	0.016
.	19.01.16-00.59.09-1-235096	59	2	2	0	0	0	678	1	1	0	0	NA	NA	NA	20	30	166	166	511	113	115	450	0	1	4	0	0.006	0.008
.	19.01.16-00.59.11-1-235097	145	8	8	1	0	1	695	7	7	0	0	NA	NA	NA	55	56	178	175	516	119	122	454	7	6	16	0.039	0.034	0.031
.	19.01.16-00.59.13-1-235101	85	4	4	1	0	1	675	3	3	0	0	NA	NA	NA	20	23	166	166	504	114	112	449	5	11	0	0.03	0.066	0
.	19.01.16-00.59.22-1-235162	90	4	4	2	0	1	681	3	3	0	0	NA	NA	NA	25	33	167	172	507	116	118	447	3	0	8	0.018	0	0.016
.	19.01.16-00.59.23-1-235163	145	7	7	3	0	2	702	6	6	0	0	NA	NA	NA	54	55	169	174	525	117	121	464	5	22	6	0.03	0.126	0.011
.	19.01.16-00.59.25-1-235164	30	1	1	0	0	0	0	0	0	0	0	NA	NA	NA	11	11	168	163	493	0	0	0	0	1	0	0	0.006	0
.	19.01.16-00.59.26-1-235166	37	1	1	0	0	0	0	0	0	0	0	NA	NA	NA	14	10	165	165	493	0	0	0	0	0	3	0	0	0.006
.	19.01.16-00.59.27-1-235167	120	8	8	1	0	1	684	6	6	0	0	NA	NA	NA	45	42	172	172	511	114	118	452	9	2	8	0.052	0.012	0.016
.	19.01.16-00.59.30-1-235168	33	1	1	0	0	0	0	0	0	0	0	NA	NA	NA	15	10	163	164	496	0	0	0	0	3	0	0	0.018	0
.	19.01.16-00.59.30-1-235169	36	1	1	0	0	0	0	0	0	0	0	NA	NA	NA	3	10	165	166	492	0	0	0	0	0	1	0	0	0.002
.	19.01.16-00.59.31-1-235170	35	1	1	0	0	0	0	0	0	0	0	NA	NA	NA	8	10	167	166	490	0	0	0	0	0	1	0	0	0.002
.	19.01.16-00.59.31-1-235171	124	7	7	0	0	0	686	6	6	0	0	NA	NA	NA	38	39	170	167	515	117	113	456	6	7	8	0.035	0.042	0.016
.	19.01.16-00.59.32-1-235172	169	15	15	3	0	2	704	13	13	0	0	NA	NA	NA	45	51	178	171	515	127	118	459	9	23	31	0.051	0.135	0.06
.	19.01.16-00.59.32-1-235173	65	2	2	0	0	0	664	1	1	0	0	NA	NA	NA	26	18	168	165	498	113	115	436	8	0	0	0.048	0	0
.	19.01.16-00.59.34-1-235175	64	7	7	1	0	1	667	5	5	0	0	NA	NA	NA	24	25	169	168	501	113	111	443	4	8	0	0.024	0.048	0
.	19.01.16-00.59.36-1-235191	143	10	10	1	0	1	683	9	9	0	0	NA	NA	NA	52	43	171	172	513	116	115	452	8	12	16	0.047	0.07	0.031
.	19.01.16-00.59.39-1-235207	56	2	2	0	0	0	0	1	1	0	0	NA	NA	NA	15	11	166	164	494	0	0	0	0	0	4	0	0	0.008
.	19.01.16-00.59.44-1-235213	61	3	3	0	0	0	664	2	2	0	0	NA	NA	NA	24	21	167	167	500	113	113	438	1	0	5	0.006	0	0.01
.	19.01.16-00.59.46-1-235216	150	5	5	0	0	0	697	4	4	0	0	NA	NA	NA	33	43	171	169	516	119	118	460	3	4	3	0.018	0.024	0.006
.	19.01.16-00.59.47-1-235218	62	2	2	1	0	1	673	1	1	0	0	NA	NA	NA	24	31	168	171	505	114	115	444	0	4	2	0	0.023	0.004
.	19.01.16-00.59.49-1-235220	119	16	16	6	0	5	673	14	14	0	0	NA	NA	NA	45	37	171	170	509	116	114	443	6	20	32	0.035	0.118	0.063
.	19.01.16-00.59.52-1-235224	91	5	5	2	0	2	679	3	3	0	0	NA	NA	NA	33	38	169	173	509	115	120	444	1	3	6	0.006	0.017	0.012
.	19.01.16-00.59.53-1-235225	117	8	8	4	0	4	681	7	7	0	0	NA	NA	NA	32	32	171	169	505	120	117	444	4	3	16	0.023	0.018	0.032
.	19.01.16-01.00.01-1-235230	95	4	4	0	0	0	683	3	3	0	0	NA	NA	NA	23	34	169	172	506	116	119	448	12	6	4	0.071	0.035	0.008
.	19.01.16-01.00.02-1-235250	56	3	3	2	0	2	673	2	2	0	0	NA	NA	NA	21	25	170	167	501	115	114	444	2	6	3	0.012	0.036	0.006
.	19.01.16-01.00.03-1-235251	148	8	8	3	0	2	690	7	7	0	0	NA	NA	NA	47	44	173	172	512	120	119	451	11	0	29	0.064	0	0.057
.	19.01.16-01.00.05-1-235252	116	5	5	0	0	0	683	4	4	0	0	NA	NA	NA	51	41	172	175	507	118	120	445	4	4	10	0.023	0.023	0.02
.	19.01.16-01.00.09-1-235253	152	27	27	9	0	5	688	23	23	0	0	NA	NA	NA	57	44	174	171	512	117	118	453	28	20	38	0.161	0.117	0.074
.	19.01.16-01.00.09-1-235284	63	4	4	0	0	0	673	3	3	0	0	NA	NA	NA	26	25	166	168	504	115	113	445	0	6	0	0	0.036	0
.	19.01.16-01.00.17-1-235288	92	5	5	2	0	2	679	4	4	0	0	NA	NA	NA	32	33	168	173	505	118	120	441	0	2	11	0	0.012	0.022
.	19.01.16-01.00.19-1-235289	153	12	12	1	0	1	692	11	11	0	0	NA	NA	NA	54	42	168	172	515	116	115	461	10	11	9	0.06	0.064	0.017
.	19.01.16-01.00.19-1-235290	154	23	23	4	0	3	677	20	20	0	0	NA	NA	NA	38	30	165	167	511	113	115	449	32	9	24	0.194	0.054	0.047
.	19.01.16-01.00.24-1-235366	176	28	28	13	0	7	708	22	22	0	0	NA	NA	NA	57	65	175	180	523	121	125	462	24	42	54	0.137	0.233	0.103
.	19.01.16-01.00.27-1-235397	150	9	9	3	0	3	708	7	7	0	0	NA	NA	NA	45	57	173	178	519	120	126	462	14	9	19	0.081	0.051	0.037
.	19.01.16-01.00.27-1-235398	63	2	2	2	0	2	251	1	1	0	0	NA	NA	NA	26	14	167	166	494	39	43	169	0	0	2	0	0	0.004
.	19.01.16-01.00.33-1-235414	63	2	2	1	0	1	669	1	1	0	0	NA	NA	NA	29	30	166	171	506	112	116	441	0	1	4	0	0.006	0.008
.	19.01.16-01.00.37-1-235445	92	6	6	2	0	2	676	5	5	0	0	NA	NA	NA	33	26	170	169	500	116	118	442	3	0	18	0.018	0	0.036
.	19.01.16-01.00.37-1-235476	113	10	10	2	0	1	677	9	9	0	0	NA	NA	NA	33	41	174	169	511	121	113	443	0	0	16	0	0	0.031
.	19.01.16-01.00.44-1-235502	181	17	17	8	0	6	700	16	16	0	0	NA	NA	NA	54	54	172	177	518	120	121	459	12	16	24	0.07	0.09	0.046
.	19.01.16-01.00.50-1-235510	62	5	5	1	0	1	670	4	4	0	0	NA	NA	NA	25	23	170	169	497	120	114	436	0	8	5	0	0.047	0.01
.	19.01.16-01.00.56-1-235516	38	1	1	0	0	0	0	0	0	0	0	NA	NA	NA	9	15	169	164	495	0	0	0	0	0	0	0	0	0
.	19.01.16-01.00.57-1-235518	31	1	1	0	0	0	0	0	0	0	0	NA	NA	NA	7	9	166	165	491	0	0	0	0	0	0	0	0	0
.	19.01.16-01.00.58-1-235521	33	1	1	0	0	0	0	0	0	0	0	NA	NA	NA	9	10	165	165	493	0	0	0	0	0	7	0	0	0.014
.	19.01.16-01.00.59-1-235522	66	2	2	0	0	0	675	1	1	0	0	NA	NA	NA	21	24	168	167	502	114	116	445	6	7	0	0.036	0.042	0
.	19.01.16-01.00.59-1-235523	63	2	2	1	0	1	451	1	1	0	0	NA	NA	NA	24	13	166	164	496	80	74	297	0	1	1	0	0.006	0.002
.	19.01.16-01.01.00-1-235539	60	2	2	0	0	0	198	1	1	0	0	NA	NA	NA	17	16	165	169	495	39	36	123	3	0	2	0.018	0	0.004
.	19.01.16-01.01.01-1-235540	121	6	6	1	0	1	679	4	4	0	0	NA	NA	NA	32	31	169	168	507	117	115	447	0	4	10	0	0.024	0.02
.	19.01.16-01.01.01-1-235575	31	1	1	0	0	0	0	0	0	0	0	NA	NA	NA	14	6	165	163	491	0	0	0	0	0	2	0	0	0.004
.	19.01.16-01.01.04-1-235576	91	5	5	2	0	1	677	4	4	0	0	NA	NA	NA	39	35	166	169	513	114	116	447	4	0	6	0.024	0	0.012
.	19.01.16-01.01.10-1-235617	178	10	10	6	0	4	704	9	9	0	0	NA	NA	NA	52	58	172	177	522	122	122	460	10	7	20	0.058	0.04	0.038
.	19.01.16-01.01.10-1-235618	35	1	1	0	0	0	0	0	0	0	0	NA	NA	NA	10	13	164	166	496	0	0	0	0	0	0	0	0	0
.	19.01.16-01.01.10-1-235619	60	4	4	0	0	0	661	3	3	0	0	NA	NA	NA	24	15	167	167	494	114	112	435	0	1	14	0	0.006	0.028
.	19.01.16-01.01.11-1-235623	87	7	7	1	0	0	680	6	6	0	0	NA	NA	NA	40	38	172	170	509	119	116	445	0	0	13	0	0	0.026
.	19.01.16-01.01.11-1-235624	63	2	2	0	0	0	677	1	1	0	0	NA	NA	NA	32	35	168	170	510	113	114	450	0	0	5	0	0	0.01
.	19.01.16-01.01.14-1-235625	92	3	3	1	0	1	688	2	2	0	0	NA	NA	NA	29	40	172	169	512	120	116	452	3	0	6	0.017	0	0.012
.	19.01.16-01.01.17-1-235626	94	10	10	2	0	2	676	6	6	0	0	NA	NA	NA	26	28	169	166	506	117	113	446	7	4	17	0.041	0.024	0.034
.	19.01.16-01.01.20-1-235627	37	1	1	1	0	1	0	0	0	0	0	NA	NA	NA	11	11	164	165	495	0	0	0	0	3	0	0	0.018	0
.	19.01.16-01.01.22-1-235628	150	7	7	5	0	3	682	6	6	0	0	NA	NA	NA	41	36	173	170	506	118	117	447	18	1	12	0.104	0.006	0.024
.	19.01.16-01.01.23-1-235629	95	12	12	4	0	3	687	11	11	0	0	NA	NA	NA	34	35	170	167	511	113	115	459	6	17	10	0.035	0.102	0.02
.	19.01.16-01.01.27-1-235630	34	1	1	0	0	0	0	0	0	0	0	NA	NA	NA	5	7	164	164	492	0	0	0	0	1	0	0	0.006	0
.	19.01.16-01.01.28-1-235631	97	10	10	4	0	2	679	9	9	0	0	NA	NA	NA	41	43	166	172	518	113	115	451	7	6	12	0.042	0.035	0.023
.	19.01.16-01.01.29-1-235632	90	9	9	1	0	1	674	8	8	0	0	NA	NA	NA	25	28	169	169	503	117	115	442	11	9	8	0.065	0.053	0.016
.	19.01.16-01.01.31-1-235648	64	4	4	1	0	1	671	3	3	0	0	NA	NA	NA	28	26	169	168	502	115	114	442	0	6	5	0	0.036	0.01
.	19.01.16-01.01.32-1-235649	61	4	4	1	0	1	686	3	3	0	0	NA	NA	NA	21	32	168	169	508	116	119	451	0	0	18	0	0	0.035
.	19.01.16-01.01.35-1-235650	64	2	2	1	0	1	665	1	1	0	0	NA	NA	NA	27	19	167	166	499	113	111	441	0	0	2	0	0	0.004
.	19.01.16-01.01.39-1-235666	114	6	6	0	0	0	677	5	5	0	0	NA	NA	NA	38	40	169	170	514	115	115	447	0	0	12	0	0	0.023
.	19.01.16-01.01.43-1-235701	90	9	9	2	0	2	669	8	8	0	0	NA	NA	NA	30	26	169	167	503	115	114	440	9	8	13	0.053	0.048	0.026
.	19.01.16-01.01.49-1-235708	236	17	17	4	0	3	726	16	16	0	0	NA	NA	NA	74	78	185	177	529	131	124	471	34	28	20	0.184	0.158	0.038
.	19.01.16-01.01.50-1-235710	114	9	9	2	0	0	681	8	8	0	0	NA	NA	NA	44	34	169	168	510	114	113	454	5	24	5	0.03	0.143	0.01
.	19.01.16-01.01.51-1-235712	154	12	12	4	0	4	692	9	9	0	0	NA	NA	NA	40	48	175	172	514	122	117	453	8	10	13	0.046	0.058	0.025
.	19.01.16-01.01.52-1-235713	96	3	3	0	0	0	678	2	2	0	0	NA	NA	NA	26	31	170	167	507	114	113	451	3	0	1	0.018	0	0.002
.	19.01.16-01.01.54-1-235714	179	19	19	6	0	5	697	15	15	0	0	NA	NA	NA	45	46	172	173	514	120	119	458	17	18	30	0.099	0.104	0.058
.	19.01.16-01.01.56-1-235792	116	7	7	4	0	1	700	6	6	0	0	NA	NA	NA	29	50	171	173	519	118	115	467	18	10	2	0.105	0.058	0.004
.	19.01.16-01.01.59-1-235826	118	5	5	2	0	2	677	3	3	0	0	NA	NA	NA	27	29	167	169	506	113	116	448	6	2	4	0.036	0.012	0.008
.	19.01.16-01.02.07-1-235843	61	2	2	0	0	0	252	1	1	0	0	NA	NA	NA	18	19	168	167	497	37	43	172	0	0	7	0	0	0.014
.	19.01.16-01.02.09-1-235844	88	3	3	1	0	1	660	2	2	0	0	NA	NA	NA	24	15	166	167	495	113	111	436	1	0	7	0.006	0	0.014
.	19.01.16-01.02.15-1-235908	37	1	1	0	0	0	0	0	0	0	0	NA	NA	NA	14	6	164	165	490	0	0	0	0	0	2	0	0	0.004
.	19.01.16-01.02.16-1-235909	34	1	1	1	0	1	0	0	0	0	0	NA	NA	NA	7	7	163	166	491	0	0	0	0	0	0	0	0	0
.	19.01.16-01.02.17-1-235910	86	5	5	1	0	1	674	4	4	0	0	NA	NA	NA	35	26	170	166	503	119	113	442	0	8	7	0	0.048	0.014
.	19.01.16-01.02.18-1-235911	61	2	2	0	0	0	665	1	1	0	0	NA	NA	NA	29	22	166	171	498	111	116	438	0	0	6	0	0	0.012
.	19.01.16-01.02.18-1-235912	60	3	3	0	0	0	99	2	2	0	0	NA	NA	NA	13	12	167	164	494	16	18	65	0	2	6	0	0.012	0.012
.	19.01.16-01.02.18-1-235913	128	7	7	1	0	1	682	6	6	0	0	NA	NA	NA	39	35	171	168	509	118	116	448	21	0	1	0.123	0	0.002
.	19.01.16-01.02.18-1-235914	62	3	3	1	0	1	199	2	2	0	0	NA	NA	NA	21	21	165	166	503	23	43	133	5	0	0	0.03	0	0
.	19.01.16-01.02.24-1-235930	57	3	3	1	0	1	666	2	2	0	0	NA	NA	NA	21	18	169	164	498	119	113	434	2	6	0	0.012	0.037	0
.	19.01.16-01.02.27-1-235931	92	11	11	3	0	3	682	10	10	0	0	NA	NA	NA	32	32	171	166	508	119	115	448	6	0	28	0.035	0	0.055
.	19.01.16-01.02.27-1-235932	179	11	11	3	0	3	699	10	10	0	0	NA	NA	NA	64	54	172	173	522	119	116	464	16	13	6	0.093	0.075	0.011
.	19.01.16-01.02.28-1-235933	119	5	5	1	0	1	692	3	3	0	0	NA	NA	NA	29	39	170	175	507	119	122	451	0	0	11	0	0	0.022
.	19.01.16-01.02.30-1-235934	34	1	1	0	0	0	0	0	0	0	0	NA	NA	NA	14	8	164	163	494	0	0	0	2	0	0	0.012	0	0
.	19.01.16-01.02.33-1-235935	33	1	1	1	0	1	0	0	0	0	0	NA	NA	NA	4	9	164	166	492	0	0	0	4	0	0	0.024	0	0
.	19.01.16-01.02.33-1-235936	86	9	9	1	0	1	673	7	7	0	0	NA	NA	NA	35	33	166	167	513	113	109	451	2	4	13	0.012	0.024	0.025
.	19.01.16-01.02.35-1-235937	91	5	5	2	0	2	677	4	4	0	0	NA	NA	NA	34	26	168	167	504	116	114	447	11	0	9	0.065	0	0.018
.	19.01.16-01.02.38-1-235953	151	6	6	0	0	0	693	5	5	0	0	NA	NA	NA	49	49	174	175	513	119	122	452	1	0	11	0.006	0	0.021
.	19.01.16-01.02.38-1-235954	120	13	13	7	0	5	669	12	12	0	0	NA	NA	NA	41	31	168	171	505	115	116	438	10	7	22	0.06	0.041	0.044
.	19.01.16-01.02.41-1-235961	32	1	1	0	0	0	0	0	0	0	0	NA	NA	NA	9	11	165	167	492	0	0	0	0	0	0	0	0	0
.	19.01.16-01.02.44-1-235965	87	4	4	2	0	1	668	3	3	0	0	NA	NA	NA	28	26	173	167	499	118	112	438	0	3	7	0	0.018	0.014
.	19.01.16-01.02.48-1-235970	227	28	28	9	0	5	704	22	22	0	0	NA	NA	NA	63	57	183	173	514	127	122	455	41	36	38	0.224	0.208	0.074
.	19.01.16-01.02.51-1-235989	113	5	5	1	0	1	682	3	3	0	0	NA	NA	NA	41	40	170	173	510	113	120	449	6	5	7	0.035	0.029	0.014
.	19.01.16-01.02.55-1-236023	63	3	3	0	0	0	297	1	1	0	0	NA	NA	NA	16	16	167	164	498	60	53	184	0	1	3	0	0.006	0.006
.	19.01.16-01.02.57-1-236026	60	2	2	1	0	1	100	1	1	0	0	NA	NA	NA	16	19	164	164	504	16	17	67	0	0	3	0	0	0.006
.	19.01.16-01.02.59-1-236029	34	1	1	0	0	0	0	0	0	0	0	NA	NA	NA	5	8	166	165	490	0	0	0	0	0	2	0	0	0.004
.	19.01.16-01.03.01-1-236030	39	1	1	0	0	0	0	0	0	0	0	NA	NA	NA	4	14	165	166	496	0	0	0	0	0	1	0	0	0.002
.	19.01.16-01.03.02-1-236031	117	7	7	2	0	2	684	6	6	0	0	NA	NA	NA	42	36	170	168	511	118	115	451	2	6	5	0.012	0.036	0.01
.	19.01.16-01.03.02-1-236032	124	7	7	1	0	1	696	5	5	0	0	NA	NA	NA	52	53	178	172	516	126	115	455	5	12	6	0.028	0.07	0.012
.	19.01.16-01.03.04-1-236033	141	10	10	5	0	4	678	8	8	0	0	NA	NA	NA	53	38	166	174	511	114	118	446	10	18	8	0.06	0.103	0.016
.	19.01.16-01.03.05-1-236034	35	1	1	0	0	0	0	0	0	0	0	NA	NA	NA	11	6	163	166	490	0	0	0	0	0	0	0	0	0
.	19.01.16-01.03.05-1-236035	93	4	4	0	0	0	675	3	3	0	0	NA	NA	NA	29	32	169	174	502	116	118	441	5	3	5	0.03	0.017	0.01
.	19.01.16-01.03.06-1-236111	68	5	5	2	0	2	673	4	4	0	0	NA	NA	NA	20	25	164	169	505	109	116	448	6	0	8	0.037	0	0.016
.	19.01.16-01.03.07-1-236112	59	2	2	0	0	0	684	1	1	0	0	NA	NA	NA	17	32	170	168	507	120	113	451	0	4	1	0	0.024	0.002
.	19.01.16-01.03.10-1-236159	130	13	13	7	0	7	683	11	11	0	0	NA	NA	NA	48	35	170	168	510	116	114	453	15	6	22	0.088	0.036	0.043
.	19.01.16-01.03.20-1-236194	30	1	1	1	0	1	0	0	0	0	0	NA	NA	NA	8	11	163	167	494	0	0	0	0	0	1	0	0	0.002
.	19.01.16-01.03.21-1-236195	34	1	1	0	0	0	0	0	0	0	0	NA	NA	NA	10	10	166	165	492	0	0	0	1	0	0	0.006	0	0
.	19.01.16-01.03.21-1-236226	120	20	20	7	0	0	680	17	17	0	0	NA	NA	NA	34	38	170	170	511	119	113	448	15	33	16	0.088	0.194	0.031
.	19.01.16-01.03.22-1-236227	89	8	8	6	0	5	669	7	7	0	0	NA	NA	NA	42	31	170	172	502	115	115	439	8	0	20	0.047	0	0.04
.	19.01.16-01.03.23-1-236228	96	7	7	1	0	1	669	5	5	0	0	NA	NA	NA	45	27	171	169	500	112	115	442	13	12	9	0.076	0.071	0.018
.	19.01.16-01.03.23-1-236229	93	4	4	2	0	2	679	3	3	0	0	NA	NA	NA	34	31	170	168	506	119	114	446	2	5	1	0.012	0.03	0.002
.	19.01.16-01.03.24-1-236230	292	25	25	9	0	6	728	22	22	0	0	NA	NA	NA	70	84	186	180	531	131	127	470	28	30	22	0.151	0.167	0.041
.	19.01.16-01.03.29-1-236231	152	7	7	0	0	0	704	4	4	0	0	NA	NA	NA	45	54	175	176	516	123	121	460	10	11	10	0.057	0.062	0.019
.	19.01.16-01.03.37-1-236247	91	8	8	0	0	0	676	6	6	0	0	NA	NA	NA	36	34	169	170	508	118	112	446	0	12	9	0	0.071	0.018
.	19.01.16-01.03.38-1-236263	33	1	1	1	0	1	0	0	0	0	0	NA	NA	NA	8	8	165	163	493	0	0	0	0	0	1	0	0	0.002
.	19.01.16-01.03.41-1-236265	66	4	4	1	0	1	671	3	3	0	0	NA	NA	NA	20	24	169	167	501	116	114	441	0	2	3	0	0.012	0.006
.	19.01.16-01.03.41-1-236267	31	1	1	0	0	0	0	0	0	0	0	NA	NA	NA	7	12	163	166	496	0	0	0	0	0	0	0	0	0
.	19.01.16-01.03.43-1-236270	95	7	7	2	0	2	677	5	5	0	0	NA	NA	NA	30	32	168	173	504	114	120	443	8	8	14	0.048	0.046	0.028
.	19.01.16-01.03.45-1-236273	30	1	1	0	0	0	0	0	0	0	0	NA	NA	NA	8	7	164	164	492	0	0	0	0	0	1	0	0	0.002
.	19.01.16-01.03.46-1-236276	180	17	17	6	0	3	696	15	15	0	0	NA	NA	NA	58	47	175	174	511	121	119	456	19	26	23	0.109	0.149	0.045
.	19.01.16-01.03.48-1-236278	58	4	4	0	0	0	676	3	3	0	0	NA	NA	NA	23	23	166	166	504	115	115	446	0	9	8	0	0.054	0.016
.	19.01.16-01.03.53-1-236282	89	3	3	1	0	1	677	2	2	0	0	NA	NA	NA	35	27	165	169	506	116	116	445	9	0	1	0.055	0	0.002
.	19.01.16-01.03.57-1-236285	122	5	5	2	0	1	686	4	4	0	0	NA	NA	NA	40	39	170	168	514	117	114	455	5	6	8	0.029	0.036	0.016
.	19.01.16-01.04.05-1-236288	62	4	4	0	0	0	669	3	3	0	0	NA	NA	NA	19	17	166	165	499	115	114	440	7	4	3	0.042	0.024	0.006
.	19.01.16-01.04.07-1-236289	93	3	3	1	0	1	682	2	2	0	0	NA	NA	NA	36	37	168	171	511	114	117	451	6	5	3	0.036	0.029	0.006
.	19.01.16-01.04.09-1-236290	33	1	1	0	0	0	0	0	0	0	0	NA	NA	NA	7	10	164	167	492	0	0	0	3	0	0	0.018	0	0
.	19.01.16-01.04.10-1-236291	60	2	2	0	0	0	665	1	1	0	0	NA	NA	NA	30	18	168	166	497	112	112	441	0	0	6	0	0	0.012
.	19.01.16-01.04.11-1-236292	62	3	3	0	0	0	669	2	2	0	0	NA	NA	NA	20	20	168	168	497	114	116	439	0	5	4	0	0.03	0.008
.	19.01.16-01.04.12-1-236296	33	1	1	1	0	1	0	0	0	0	0	NA	NA	NA	12	15	166	168	494	0	0	0	0	0	0	0	0	0
.	19.01.16-01.04.14-1-236297	96	14	14	4	0	4	685	13	13	0	0	NA	NA	NA	24	34	172	173	502	119	122	444	4	14	25	0.023	0.081	0.05
.	19.01.16-01.04.15-1-236298	123	8	8	3	0	2	683	7	7	0	0	NA	NA	NA	36	35	172	168	508	119	117	447	9	0	14	0.052	0	0.028
.	19.01.16-01.04.19-1-236299	117	8	8	4	0	2	687	6	6	0	0	NA	NA	NA	37	36	167	175	507	114	122	451	10	18	6	0.06	0.103	0.012
.	19.01.16-01.04.21-1-236300	211	21	21	8	0	2	704	18	18	0	0	NA	NA	NA	64	55	175	174	519	122	120	462	29	19	36	0.166	0.109	0.069
.	19.01.16-01.04.23-1-236301	91	5	5	1	0	1	682	4	4	0	0	NA	NA	NA	29	34	170	169	508	116	115	451	0	10	9	0	0.059	0.018
.	19.01.16-01.04.24-1-236302	120	9	9	2	0	2	675	7	7	0	0	NA	NA	NA	34	26	170	167	502	117	112	446	2	21	5	0.012	0.126	0.01
.	19.01.16-01.04.26-1-236319	119	19	19	6	0	5	679	15	15	0	0	NA	NA	NA	37	32	170	171	504	114	120	445	25	24	20	0.147	0.14	0.04
.	19.01.16-01.04.28-1-236350	127	8	8	3	0	1	696	7	7	0	0	NA	NA	NA	37	44	171	177	509	119	123	454	7	15	10	0.041	0.085	0.02
.	19.01.16-01.04.36-1-236352	84	3	3	1	0	1	672	2	2	0	0	NA	NA	NA	37	27	166	173	501	115	119	438	0	0	10	0	0	0.02
.	19.01.16-01.04.45-1-236452	87	6	6	1	0	1	658	4	4	0	0	NA	NA	NA	28	18	165	166	500	108	112	438	2	1	9	0.012	0.006	0.018
.	19.01.16-01.04.45-1-236453	65	4	4	1	0	1	680	1	1	0	0	NA	NA	NA	20	29	167	168	507	115	116	449	1	5	3	0.006	0.03	0.006
.	19.01.16-01.04.45-1-236456	57	2	2	0	0	0	346	0	0	0	0	NA	NA	NA	13	12	165	167	493	63	60	223	0	3	0	0	0.018	0
.	19.01.16-01.04.45-1-236457	58	2	2	0	0	0	100	1	1	0	0	NA	NA	NA	13	18	168	168	495	20	14	66	0	0	2	0	0	0.004
.	19.01.16-01.04.52-1-236508	35	1	1	0	0	0	0	0	0	0	0	NA	NA	NA	14	16	165	167	497	0	0	0	0	0	3	0	0	0.006
.	19.01.16-01.04.52-1-236509	34	1	1	0	0	0	0	0	0	0	0	NA	NA	NA	5	7	163	165	492	0	0	0	0	0	2	0	0	0.004
.	19.01.16-01.04.52-1-236510	123	4	4	1	0	1	682	3	3	0	0	NA	NA	NA	48	42	174	170	511	117	113	452	3	3	8	0.017	0.018	0.016
.	19.01.16-01.04.55-1-236511	146	6	6	3	0	2	698	4	4	0	0	NA	NA	NA	49	51	172	174	518	119	120	459	0	8	12	0	0.046	0.023
.	19.01.16-01.04.55-1-236512	32	1	1	0	0	0	0	0	0	0	0	NA	NA	NA	12	10	165	167	491	0	0	0	0	0	1	0	0	0.002
.	19.01.16-01.04.56-1-236547	87	6	6	4	0	3	678	5	5	0	0	NA	NA	NA	27	29	167	171	504	114	116	448	0	3	26	0	0.018	0.052
.	19.01.16-01.04.58-1-236580	34	1	1	0	0	0	0	0	0	0	0	NA	NA	NA	9	9	164	164	494	0	0	0	0	0	2	0	0	0.004
.	19.01.16-01.05.00-1-236582	67	2	2	0	0	0	668	0	0	0	0	NA	NA	NA	18	21	164	169	501	110	116	442	4	0	2	0.024	0	0.004
.	19.01.16-01.05.01-1-236583	33	1	1	0	0	0	0	0	0	0	0	NA	NA	NA	7	10	167	166	490	0	0	0	0	0	2	0	0	0.004
.	19.01.16-01.05.03-1-236584	143	6	6	2	0	1	696	5	5	0	0	NA	NA	NA	46	50	175	172	516	122	116	458	4	20	2	0.023	0.116	0.004
.	19.01.16-01.05.03-1-236585	174	18	18	5	0	4	698	16	16	0	0	NA	NA	NA	44	49	170	173	519	116	121	461	22	14	14	0.129	0.081	0.027
.	19.01.16-01.05.04-1-236586	37	1	1	0	0	0	0	0	0	0	0	NA	NA	NA	4	7	165	164	491	0	0	0	0	0	4	0	0	0.008
.	19.01.16-01.05.05-1-236587	56	2	2	2	0	2	673	1	1	0	0	NA	NA	NA	26	26	165	172	502	112	117	444	0	2	2	0	0.012	0.004
.	19.01.16-01.05.07-1-236588	119	8	8	3	0	2	675	7	7	0	0	NA	NA	NA	44	29	171	169	502	118	115	442	13	9	3	0.076	0.053	0.006
.	19.01.16-01.05.11-1-236589	62	2	2	2	0	2	0	1	1	0	0	NA	NA	NA	16	19	166	169	497	0	0	0	0	0	10	0	0	0.02
.	19.01.16-01.05.14-1-236608	65	2	2	0	0	0	397	1	1	0	0	NA	NA	NA	18	26	167	166	506	71	70	256	0	0	3	0	0	0.006
.	19.01.16-01.05.15-1-236609	90	3	3	1	0	1	677	2	2	0	0	NA	NA	NA	24	30	172	169	502	117	117	443	1	0	3	0.006	0	0.006
.	19.01.16-01.05.15-1-236610	148	11	11	5	0	3	712	9	9	0	0	NA	NA	NA	44	61	176	173	525	124	122	466	25	21	7	0.142	0.121	0.013
.	19.01.16-01.05.17-1-236611	141	8	8	1	0	1	698	7	7	0	0	NA	NA	NA	48	48	173	172	516	121	121	456	11	11	9	0.064	0.064	0.017
.	19.01.16-01.05.21-1-236612	149	5	5	2	0	0	695	4	4	0	0	NA	NA	NA	44	51	178	177	509	123	121	451	0	12	6	0	0.068	0.012
.	19.01.16-01.05.25-1-236613	35	1	1	0	0	0	0	0	0	0	0	NA	NA	NA	11	12	167	165	493	0	0	0	0	0	2	0	0	0.004
.	19.01.16-01.05.28-1-236614	86	4	4	3	0	2	677	3	3	0	0	NA	NA	NA	30	33	166	169	511	111	117	449	0	0	16	0	0	0.031
.	19.01.16-01.05.29-1-236615	207	13	13	5	0	3	723	12	12	0	0	NA	NA	NA	66	74	183	176	528	129	123	471	9	38	22	0.049	0.216	0.042
.	19.01.16-01.05.29-1-236616	31	1	1	1	0	1	0	0	0	0	0	NA	NA	NA	7	4	163	163	491	0	0	0	0	0	3	0	0	0.006
.	19.01.16-01.05.31-1-236617	33	1	1	1	0	1	0	0	0	0	0	NA	NA	NA	14	11	166	163	495	0	0	0	0	0	1	0	0	0.002
.	19.01.16-01.05.31-1-236618	60	2	2	1	0	1	683	1	1	0	0	NA	NA	NA	23	37	173	170	507	120	116	447	2	0	2	0.012	0	0.004
.	19.01.16-01.05.34-1-236619	116	8	8	1	0	1	686	6	6	0	0	NA	NA	NA	39	40	174	169	510	117	118	451	9	6	9	0.052	0.036	0.018
.	19.01.16-01.05.34-1-236620	61	2	2	1	0	1	670	0	0	0	0	NA	NA	NA	20	22	168	170	497	115	116	439	0	1	2	0	0.006	0.004
.	19.01.16-01.05.41-1-236654	65	2	2	0	0	0	672	1	1	0	0	NA	NA	NA	30	28	167	167	507	113	113	446	0	6	0	0	0.036	0
.	19.01.16-01.05.42-1-236657	64	2	2	0	0	0	672	1	1	0	0	NA	NA	NA	19	25	167	166	505	111	113	448	0	2	1	0	0.012	0.002
.	19.01.16-01.05.44-1-236659	95	7	7	1	0	1	677	5	5	0	0	NA	NA	NA	27	26	169	168	502	117	116	444	6	12	9	0.036	0.071	0.018
.	19.01.16-01.05.45-1-236660	66	8	8	2	0	2	678	6	6	0	0	NA	NA	NA	20	29	169	169	504	117	116	445	0	9	5	0	0.053	0.01
.	19.01.16-01.05.46-1-236693	120	9	9	2	0	2	679	8	8	0	0	NA	NA	NA	40	34	169	170	508	116	117	446	6	4	14	0.036	0.024	0.028
.	19.01.16-01.05.55-1-236700	123	4	4	1	0	1	676	3	3	0	0	NA	NA	NA	43	35	169	167	512	115	114	447	0	9	4	0	0.054	0.008
.	19.01.16-01.05.56-1-236701	120	17	17	4	0	3	687	15	15	0	0	NA	NA	NA	30	31	165	167	512	116	116	455	8	25	46	0.048	0.15	0.09
.	19.01.16-01.05.57-1-236704	59	3	3	0	0	0	669	2	2	0	0	NA	NA	NA	20	21	169	169	496	117	117	435	4	0	5	0.024	0	0.01
.	19.01.16-01.06.00-1-236782	91	3	3	0	0	0	676	1	1	0	0	NA	NA	NA	21	21	165	169	500	114	117	445	3	1	0	0.018	0.006	0
.	19.01.16-01.06.04-1-236813	32	1	1	0	0	0	0	0	0	0	0	NA	NA	NA	7	11	163	165	496	0	0	0	0	0	3	0	0	0.006
.	19.01.16-01.06.06-1-236814	66	2	2	1	0	1	666	1	1	0	0	NA	NA	NA	31	22	172	165	498	118	113	435	0	0	8	0	0	0.016
.	19.01.16-01.06.09-1-236830	63	2	2	0	0	0	670	1	1	0	0	NA	NA	NA	24	23	168	166	502	113	111	446	4	0	3	0.024	0	0.006
.	19.01.16-01.06.09-1-236831	98	10	10	4	0	3	676	6	6	0	0	NA	NA	NA	28	34	171	172	504	117	117	442	5	11	13	0.029	0.064	0.026
.	19.01.16-01.06.09-1-236832	89	9	9	2	0	2	674	7	7	0	0	NA	NA	NA	28	31	169	168	507	116	115	443	4	3	14	0.024	0.018	0.028
.	19.01.16-01.06.12-1-236836	129	11	11	3	0	3	701	10	10	0	0	NA	NA	NA	40	52	169	177	519	118	125	458	13	13	15	0.077	0.073	0.029
.	19.01.16-01.06.14-1-236867	70	3	3	1	0	0	667	1	1	0	0	NA	NA	NA	39	26	166	167	506	110	111	446	1	0	9	0.006	0	0.018
.	19.01.16-01.06.14-1-236883	37	1	1	0	0	0	0	0	0	0	0	NA	NA	NA	15	10	164	165	494	0	0	0	0	0	0	0	0	0
.	19.01.16-01.06.17-1-236899	67	4	4	2	0	1	675	3	3	0	0	NA	NA	NA	19	25	168	167	503	114	115	446	0	8	5	0	0.048	0.01
.	19.01.16-01.06.21-1-236900	122	8	8	2	0	1	695	7	7	0	0	NA	NA	NA	48	46	171	169	519	120	115	460	5	7	8	0.029	0.041	0.015
.	19.01.16-01.06.25-1-236901	117	5	5	2	0	2	684	4	4	0	0	NA	NA	NA	40	36	167	169	513	114	116	454	6	2	11	0.036	0.012	0.021
.	19.01.16-01.06.29-1-236921	66	2	2	1	0	1	670	1	1	0	0	NA	NA	NA	25	25	174	170	494	116	117	437	0	0	5	0	0	0.01
.	19.01.16-01.06.30-1-236922	177	11	11	4	0	3	710	9	9	0	0	NA	NA	NA	41	61	174	177	523	121	126	463	25	23	8	0.144	0.13	0.015
.	19.01.16-01.06.31-1-236923	90	5	5	2	0	2	668	3	3	0	0	NA	NA	NA	28	25	167	169	502	112	116	440	0	3	8	0	0.018	0.016
.	19.01.16-01.06.32-1-236924	92	6	6	0	0	0	681	5	5	0	0	NA	NA	NA	32	27	171	167	502	118	116	447	0	12	12	0	0.072	0.024
.	19.01.16-01.06.35-1-236925	66	2	2	1	0	1	668	1	1	0	0	NA	NA	NA	27	29	169	171	502	112	117	439	3	0	1	0.018	0	0.002
.	19.01.16-01.06.37-1-236941	60	2	2	0	0	0	674	1	1	0	0	NA	NA	NA	20	25	168	171	499	117	119	438	0	4	4	0	0.023	0.008
.	19.01.16-01.06.41-1-236944	96	7	7	2	0	2	680	5	5	0	0	NA	NA	NA	23	32	167	169	509	114	114	452	3	12	3	0.018	0.071	0.006
.	19.01.16-01.06.44-1-236953	89	4	4	2	0	2	678	3	3	0	0	NA	NA	NA	30	32	170	167	508	116	115	447	0	0	8	0	0	0.016
.	19.01.16-01.06.45-1-236954	126	11	11	4	0	3	678	10	10	0	0	NA	NA	NA	40	32	165	170	510	110	117	451	17	9	13	0.103	0.053	0.025
.	19.01.16-01.06.49-1-236959	59	2	2	0	0	0	151	1	1	0	0	NA	NA	NA	26	13	164	166	496	20	30	101	0	0	2	0	0	0.004
.	19.01.16-01.06.50-1-236961	114	9	9	3	0	2	697	7	7	0	0	NA	NA	NA	36	45	167	176	515	115	121	461	15	9	26	0.09	0.051	0.05
.	19.01.16-01.06.52-1-236963	120	6	6	1	0	1	691	5	5	0	0	NA	NA	NA	29	52	174	174	517	113	122	456	0	0	19	0	0	0.037
.	19.01.16-01.06.55-1-236965	31	1	1	1	0	1	0	0	0	0	0	NA	NA	NA	7	9	163	164	495	0	0	0	0	0	0	0	0	0
.	19.01.16-01.06.57-1-236971	68	3	3	0	0	0	669	2	2	0	0	NA	NA	NA	25	22	166	171	498	112	121	436	0	0	7	0	0	0.014
.	19.01.16-01.06.57-1-236972	124	15	15	6	0	5	681	13	13	0	0	NA	NA	NA	37	33	171	169	506	117	114	450	37	16	22	0.216	0.095	0.043
.	19.01.16-01.07.00-1-236990	62	2	2	0	0	0	671	1	1	0	0	NA	NA	NA	29	23	165	171	500	113	117	441	0	3	2	0	0.018	0.004
.	19.01.16-01.07.02-1-236991	87	4	4	0	0	0	664	3	3	0	0	NA	NA	NA	35	27	173	165	502	117	107	440	6	1	1	0.035	0.006	0.002
.	19.01.16-01.07.06-1-237023	32	1	1	0	0	0	0	0	0	0	0	NA	NA	NA	8	11	167	164	493	0	0	0	0	0	0	0	0	0
.	19.01.16-01.07.09-1-237024	92	7	7	1	0	1	671	6	6	0	0	NA	NA	NA	28	25	166	174	498	113	117	441	3	5	14	0.018	0.029	0.028
.	19.01.16-01.07.13-1-237028	62	2	2	1	0	1	681	1	1	0	0	NA	NA	NA	25	37	173	172	505	122	115	444	1	0	2	0.006	0	0.004
.	19.01.16-01.07.13-1-237029	117	8	8	2	0	2	675	7	7	0	0	NA	NA	NA	48	42	174	172	509	118	115	442	17	10	9	0.098	0.058	0.018
.	19.01.16-01.07.15-1-237030	32	1	1	0	0	0	0	0	0	0	0	NA	NA	NA	11	12	167	167	491	0	0	0	0	0	0	0	0	0
.	19.01.16-01.07.15-1-237031	66	3	3	2	0	2	248	2	2	0	0	NA	NA	NA	19	19	167	168	497	44	45	159	0	0	5	0	0	0.01
.	19.01.16-01.07.18-1-237032	116	12	12	5	0	2	678	11	11	0	0	NA	NA	NA	30	30	168	170	505	116	116	446	17	18	21	0.101	0.106	0.042
.	19.01.16-01.07.18-1-237033	152	8	8	4	0	4	690	5	5	0	0	NA	NA	NA	37	45	173	171	514	118	118	454	14	6	9	0.081	0.035	0.018
.	19.01.16-01.07.19-1-237109	61	3	3	2	0	2	0	2	2	0	0	NA	NA	NA	12	15	167	167	494	0	0	0	4	1	1	0.024	0.006	0.002
.	19.01.16-01.07.24-1-237155	177	10	10	5	0	4	697	8	8	0	0	NA	NA	NA	49	50	170	176	517	118	121	458	8	18	8	0.047	0.102	0.015
.	19.01.16-01.07.28-1-237156	123	6	6	1	0	1	672	4	4	0	0	NA	NA	NA	47	27	167	169	504	114	116	442	5	6	2	0.03	0.036	0.004
.	19.01.16-01.07.28-1-237187	66	3	3	0	0	0	680	2	2	0	0	NA	NA	NA	20	29	168	169	505	116	114	450	0	3	3	0	0.018	0.006
.	19.01.16-01.07.29-1-237218	60	2	2	0	0	0	446	1	1	0	0	NA	NA	NA	17	11	166	167	491	83	80	283	1	0	0	0.006	0	0
.	19.01.16-01.07.31-1-237219	67	3	3	0	0	0	673	2	2	0	0	NA	NA	NA	26	28	167	166	508	114	112	447	1	0	5	0.006	0	0.01
.	19.01.16-01.07.37-1-237235	153	25	25	5	0	5	701	23	23	0	0	NA	NA	NA	39	52	169	178	518	117	123	461	37	8	36	0.219	0.045	0.069
.	19.01.16-01.07.39-1-237236	116	5	5	2	0	2	699	4	4	0	0	NA	NA	NA	40	46	172	171	516	120	119	460	22	3	4	0.128	0.018	0.008
.	19.01.16-01.07.41-1-237254	118	10	10	2	0	2	672	8	8	0	0	NA	NA	NA	25	26	167	169	503	115	116	441	17	0	10	0.102	0	0.02
.	19.01.16-01.07.49-1-237263	59	2	2	0	0	0	247	1	1	0	0	NA	NA	NA	20	15	165	166	497	44	47	156	3	0	0	0.018	0	0
.	19.01.16-01.07.52-1-237266	65	2	2	1	0	1	674	1	1	0	0	NA	NA	NA	23	29	172	166	504	118	112	444	2	0	2	0.012	0	0.004
.	19.01.16-01.07.54-1-237267	171	14	14	6	0	5	702	13	13	0	0	NA	NA	NA	49	46	170	175	514	119	123	460	12	4	33	0.071	0.023	0.064
.	19.01.16-01.08.00-1-237272	113	12	12	5	0	5	681	11	11	0	0	NA	NA	NA	26	32	173	164	508	120	111	450	0	13	20	0	0.079	0.039
.	19.01.16-01.08.03-1-237273	59	2	2	0	0	0	0	1	1	0	0	NA	NA	NA	19	18	164	166	501	0	0	0	0	0	1	0	0	0.002
.	19.01.16-01.08.07-1-237289	144	22	22	4	0	3	689	19	19	0	0	NA	NA	NA	37	39	174	169	509	119	117	453	39	26	14	0.224	0.154	0.028
.	19.01.16-01.08.08-1-237290	32	1	1	0	0	0	0	0	0	0	0	NA	NA	NA	5	6	163	164	492	0	0	0	0	0	5	0	0	0.01
.	19.01.16-01.08.10-1-237291	61	3	3	0	0	0	674	0	0	0	0	NA	NA	NA	17	25	167	171	500	115	118	441	0	4	2	0	0.023	0.004
.	19.01.16-01.08.11-1-237293	31	1	1	1	0	1	0	0	0	0	0	NA	NA	NA	11	9	163	165	494	0	0	0	0	0	4	0	0	0.008
.	19.01.16-01.08.22-1-237328	93	6	6	1	0	1	671	5	5	0	0	NA	NA	NA	30	21	172	167	495	119	118	434	6	8	2	0.035	0.048	0.004
.	19.01.16-01.08.29-1-237414	117	7	7	3	0	2	670	6	6	0	0	NA	NA	NA	45	27	167	167	506	113	114	443	0	12	10	0	0.072	0.02
.	19.01.16-01.08.30-1-237415	65	2	2	1	0	1	681	1	1	0	0	NA	NA	NA	18	27	165	166	509	112	117	452	0	0	3	0	0	0.006
.	19.01.16-01.08.31-1-237416	90	7	7	0	0	0	671	6	6	0	0	NA	NA	NA	38	32	173	167	505	121	112	438	8	3	11	0.046	0.018	0.022
.	19.01.16-01.08.32-1-237417	117	6	6	0	0	0	678	5	5	0	0	NA	NA	NA	38	27	172	168	500	120	115	443	5	6	6	0.029	0.036	0.012
.	19.01.16-01.08.48-1-237491	32	1	1	0	0	0	0	0	0	0	0	NA	NA	NA	11	8	163	164	494	0	0	0	6	0	0	0.037	0	0
.	19.01.16-01.08.51-1-237495	111	5	5	0	0	0	682	4	4	0	0	NA	NA	NA	28	37	174	169	507	120	116	446	5	11	2	0.029	0.065	0.004
.	19.01.16-01.08.53-1-237496	199	15	15	1	0	1	707	11	11	0	0	NA	NA	NA	68	62	177	172	526	123	114	470	1	32	10	0.006	0.186	0.019
.	19.01.16-01.09.01-1-237504	157	13	13	3	0	3	695	12	12	0	0	NA	NA	NA	47	52	173	174	518	120	120	455	15	10	24	0.087	0.057	0.046
.	19.01.16-01.09.01-1-237535	65	2	2	0	0	0	667	1	1	0	0	NA	NA	NA	20	21	166	169	499	110	115	442	0	0	2	0	0	0.004
.	19.01.16-01.09.03-1-237566	61	2	2	1	0	1	661	1	1	0	0	NA	NA	NA	37	21	168	167	499	112	115	434	0	2	1	0	0.012	0.002
.	19.01.16-01.09.04-1-237567	123	5	5	2	0	2	701	4	4	0	0	NA	NA	NA	47	48	173	174	514	120	123	458	11	0	12	0.064	0	0.023
.	19.01.16-01.09.05-1-237568	64	2	2	1	0	0	673	1	1	0	0	NA	NA	NA	17	21	171	168	495	117	117	439	0	0	6	0	0	0.012
.	19.01.16-01.09.06-1-237569	119	6	6	1	0	1	694	5	5	0	0	NA	NA	NA	43	44	170	166	521	119	114	461	9	8	3	0.053	0.048	0.006
.	19.01.16-01.09.12-1-237573	126	7	7	3	0	1	682	6	6	0	0	NA	NA	NA	36	37	175	169	506	120	114	448	14	24	5	0.08	0.142	0.01
.	19.01.16-01.09.18-1-237589	97	6	6	3	0	3	677	4	4	0	0	NA	NA	NA	31	29	166	171	505	112	119	446	9	2	3	0.054	0.012	0.006
.	19.01.16-01.09.20-1-237590	59	2	2	0	0	0	672	1	1	0	0	NA	NA	NA	16	18	166	168	497	115	115	442	0	8	6	0	0.048	0.012
.	19.01.16-01.09.21-1-237591	31	1	1	0	0	0	0	0	0	0	0	NA	NA	NA	14	12	164	166	495	0	0	0	0	1	0	0	0.006	0
.	19.01.16-01.09.23-1-237592	87	3	3	0	0	0	667	1	1	0	0	NA	NA	NA	31	25	168	167	503	115	113	439	0	1	7	0	0.006	0.014
.	19.01.16-01.09.25-1-237593	32	1	1	1	0	1	0	0	0	0	0	NA	NA	NA	11	12	168	165	492	0	0	0	0	0	0	0	0	0
.	19.01.16-01.09.27-1-237595	95	8	8	3	0	2	677	7	7	0	0	NA	NA	NA	32	38	176	173	502	122	119	436	8	5	18	0.045	0.029	0.036
.	19.01.16-01.09.28-1-237596	119	7	7	2	0	2	666	6	6	0	0	NA	NA	NA	41	23	168	165	503	115	113	438	6	17	3	0.036	0.103	0.006
.	19.01.16-01.09.33-1-237598	62	2	2	0	0	0	301	1	1	0	0	NA	NA	NA	13	20	166	167	500	44	53	204	0	0	6	0	0	0.012
.	19.01.16-01.09.35-1-237599	94	4	4	1	0	1	666	2	2	0	0	NA	NA	NA	31	22	171	168	496	116	112	438	0	1	12	0	0.006	0.024
.	19.01.16-01.09.36-1-237600	34	1	1	1	0	1	0	0	0	0	0	NA	NA	NA	9	11	165	167	492	0	0	0	0	0	1	0	0	0.002
.	19.01.16-01.09.37-1-237616	88	7	7	2	0	1	664	6	6	0	0	NA	NA	NA	35	22	169	170	496	114	116	434	0	10	16	0	0.059	0.032
.	19.01.16-01.09.38-1-237617	170	7	7	4	0	3	698	6	6	0	0	NA	NA	NA	55	49	174	171	517	123	119	456	11	0	6	0.063	0	0.012
.	19.01.16-01.09.41-1-237620	91	8	8	1	0	1	678	7	7	0	0	NA	NA	NA	39	34	172	168	507	120	112	446	11	3	6	0.064	0.018	0.012
.	19.01.16-01.09.41-1-237621	119	4	4	3	0	1	683	3	3	0	0	NA	NA	NA	52	47	169	171	520	115	115	453	10	2	11	0.059	0.012	0.021
.	19.01.16-01.09.45-1-237641	94	9	9	1	0	0	682	7	7	0	0	NA	NA	NA	45	37	169	168	513	116	115	451	1	10	7	0.006	0.06	0.014
.	19.01.16-01.09.51-1-237678	124	7	7	0	0	0	693	6	6	0	0	NA	NA	NA	45	50	173	174	516	121	117	455	12	7	4	0.069	0.04	0.008
.	19.01.16-01.09.52-1-237679	38	1	1	1	0	1	0	0	0	0	0	NA	NA	NA	13	9	167	165	490	0	0	0	0	0	1	0	0	0.002
.	19.01.16-01.09.54-1-237680	31	1	1	0	0	0	0	0	0	0	0	NA	NA	NA	9	13	167	164	495	0	0	0	0	0	0	0	0	0
.	19.01.16-01.09.55-1-237681	35	1	1	0	0	0	0	0	0	0	0	NA	NA	NA	5	11	164	167	493	0	0	0	0	0	0	0	0	0
.	19.01.16-01.09.57-1-237684	239	19	19	2	0	2	717	17	17	0	0	NA	NA	NA	73	71	176	178	530	124	122	471	14	29	33	0.08	0.163	0.062
.	19.01.16-01.09.57-1-237685	83	3	3	1	0	1	685	1	1	0	0	NA	NA	NA	19	36	169	173	507	116	118	451	0	1	4	0	0.006	0.008
.	19.01.16-01.09.59-1-237687	58	2	2	1	0	1	662	1	1	0	0	NA	NA	NA	34	24	171	168	498	114	111	437	0	5	0	0	0.03	0
.	19.01.16-01.10.01-1-237689	110	10	10	4	0	3	688	9	9	0	0	NA	NA	NA	36	39	171	168	513	119	116	453	8	6	17	0.047	0.036	0.033
.	19.01.16-01.10.01-1-237690	115	17	17	3	0	3	689	16	16	0	0	NA	NA	NA	24	41	173	168	513	121	113	455	13	12	21	0.075	0.071	0.041
.	19.01.16-01.10.01-1-237695	126	17	17	2	0	2	681	14	14	0	0	NA	NA	NA	49	38	171	171	509	118	118	445	6	11	33	0.035	0.064	0.065
.	19.01.16-01.10.17-1-237804	119	7	7	0	0	0	679	5	5	0	0	NA	NA	NA	35	36	168	172	509	116	116	447	16	2	4	0.095	0.012	0.008
.	19.01.16-01.10.18-1-237805	126	7	7	2	0	2	687	6	6	0	0	NA	NA	NA	37	34	170	169	508	119	118	450	10	12	1	0.059	0.071	0.002
.	19.01.16-01.10.20-1-237821	159	14	14	4	0	4	695	12	12	0	0	NA	NA	NA	53	49	174	169	519	123	115	457	13	30	5	0.075	0.178	0.01
.	19.01.16-01.10.23-1-237822	62	4	4	2	0	1	673	2	2	0	0	NA	NA	NA	21	24	168	165	504	116	113	444	0	8	9	0	0.048	0.018
.	19.01.16-01.10.31-1-237823	64	6	6	1	0	1	661	5	5	0	0	NA	NA	NA	33	18	168	167	496	113	113	435	5	17	3	0.03	0.102	0.006
.	19.01.16-01.10.38-1-237839	96	8	8	2	0	2	668	7	7	0	0	NA	NA	NA	24	21	167	169	498	114	114	440	7	4	15	0.042	0.024	0.03
.	19.01.16-01.10.40-1-237840	65	5	5	4	0	3	670	4	4	0	0	NA	NA	NA	32	24	168	166	503	114	112	444	6	2	5	0.036	0.012	0.01
.	19.01.16-01.10.40-1-237843	64	2	2	1	0	1	679	1	1	0	0	NA	NA	NA	29	26	169	166	504	117	113	449	4	2	0	0.024	0.012	0
.	19.01.16-01.10.42-1-237876	99	12	12	5	0	3	673	9	9	0	0	NA	NA	NA	32	35	167	174	507	110	117	446	8	20	9	0.048	0.115	0.018
.	19.01.16-01.10.44-1-237908	88	4	4	0	0	0	671	2	2	0	0	NA	NA	NA	31	26	167	170	502	113	116	442	5	0	5	0.03	0	0.01
.	19.01.16-01.10.51-1-237922	58	2	2	1	0	1	671	1	1	0	0	NA	NA	NA	21	23	169	169	498	115	114	442	5	0	0	0.03	0	0
.	19.01.16-01.10.55-1-237923	113	5	5	2	0	2	684	4	4	0	0	NA	NA	NA	37	35	168	169	511	110	119	455	13	9	1	0.077	0.053	0.002
.	19.01.16-01.10.55-1-237924	34	1	1	0	0	0	0	0	0	0	0	NA	NA	NA	15	6	164	165	490	0	0	0	0	0	0	0	0	0
.	19.01.16-01.10.57-1-237926	57	2	2	0	0	0	0	1	1	0	0	NA	NA	NA	16	20	167	166	500	0	0	0	0	0	5	0	0	0.01
.	19.01.16-01.10.58-1-237929	155	15	15	6	0	3	706	14	14	0	0	NA	NA	NA	54	62	179	174	522	124	120	462	1	30	48	0.006	0.172	0.092
.	19.01.16-01.11.00-1-237934	117	14	14	2	0	2	697	13	13	0	0	NA	NA	NA	41	52	173	174	518	120	118	459	14	4	37	0.081	0.023	0.071
.	19.01.16-01.11.00-1-237935	118	7	7	1	0	1	674	6	6	0	0	NA	NA	NA	42	30	167	170	506	112	119	443	6	0	8	0.036	0	0.016
.	19.01.16-01.11.02-1-237936	125	6	6	0	0	0	679	5	5	0	0	NA	NA	NA	31	36	171	173	505	118	118	443	4	12	3	0.023	0.069	0.006
.	19.01.16-01.11.07-1-237952	63	3	3	1	0	1	674	2	2	0	0	NA	NA	NA	29	32	169	168	508	112	113	449	8	0	0	0.047	0	0
.	19.01.16-01.11.11-1-237953	62	5	5	1	0	1	675	4	4	0	0	NA	NA	NA	25	26	166	169	504	115	114	446	9	4	6	0.054	0.024	0.012
.	19.01.16-01.11.11-1-237954	141	28	28	8	0	6	683	26	26	0	0	NA	NA	NA	42	33	170	170	506	116	117	450	21	44	32	0.124	0.259	0.063
.	19.01.16-01.11.13-1-237958	62	3	3	0	0	0	671	2	2	0	0	NA	NA	NA	26	18	165	166	500	117	113	441	6	0	7	0.036	0	0.014
.	19.01.16-01.11.21-1-237959	125	13	13	6	0	1	697	11	11	0	0	NA	NA	NA	49	48	171	169	521	119	118	460	3	42	8	0.018	0.249	0.015
.	19.01.16-01.11.22-1-237960	34	1	1	1	0	1	0	0	0	0	0	NA	NA	NA	19	7	163	164	493	0	0	0	0	0	1	0	0	0.002
.	19.01.16-01.11.22-1-237961	59	3	3	0	0	0	674	2	2	0	0	NA	NA	NA	30	30	173	168	502	120	112	442	2	5	0	0.012	0.03	0
.	19.01.16-01.11.24-1-237962	58	2	2	1	0	1	663	1	1	0	0	NA	NA	NA	25	14	167	165	495	113	114	436	4	0	5	0.024	0	0.01
.	19.01.16-01.11.28-1-237963	94	9	9	4	0	3	679	8	8	0	0	NA	NA	NA	30	39	168	175	509	116	117	446	0	15	18	0	0.086	0.035
.	19.01.16-01.11.29-1-237964	61	2	2	0	0	0	403	1	1	0	0	NA	NA	NA	17	23	168	165	503	65	63	275	1	0	2	0.006	0	0.004
.	19.01.16-01.11.32-1-237965	95	5	5	2	0	1	688	4	4	0	0	NA	NA	NA	33	43	173	169	514	117	114	457	0	12	6	0	0.071	0.012
.	19.01.16-01.11.33-1-237966	120	5	5	3	0	2	687	3	3	0	0	NA	NA	NA	40	42	172	172	511	119	116	452	0	2	11	0	0.012	0.022
.	19.01.16-01.11.37-1-237982	33	1	1	0	0	0	0	0	0	0	0	NA	NA	NA	8	5	166	164	488	0	0	0	0	0	3	0	0	0.006
.	19.01.16-01.11.39-1-237983	59	2	2	1	0	0	668	1	1	0	0	NA	NA	NA	21	22	170	170	495	117	117	434	2	0	1	0.012	0	0.002
.	19.01.16-01.11.39-1-237984	94	3	3	2	0	1	673	2	2	0	0	NA	NA	NA	27	27	166	171	503	115	118	440	0	0	6	0	0	0.012
.	19.01.16-01.11.41-1-237987	183	14	14	8	0	6	710	10	10	0	0	NA	NA	NA	50	63	180	174	522	127	120	463	30	31	22	0.167	0.178	0.042
.	19.01.16-01.11.49-1-237996	62	3	3	1	0	1	683	2	2	0	0	NA	NA	NA	17	37	174	169	507	119	114	450	2	0	7	0.011	0	0.014
.	19.01.16-01.11.52-1-237999	92	6	6	1	0	1	674	5	5	0	0	NA	NA	NA	25	26	168	167	504	116	115	443	7	0	7	0.042	0	0.014
.	19.01.16-01.11.52-1-238000	172	16	16	5	0	4	688	15	15	0	0	NA	NA	NA	62	52	173	176	516	114	122	452	14	5	23	0.081	0.028	0.045
.	19.01.16-01.11.53-1-238001	36	1	1	1	0	1	0	0	0	0	0	NA	NA	NA	16	5	165	164	489	0	0	0	0	0	0	0	0	0
.	19.01.16-01.11.53-1-238002	30	1	1	0	0	0	0	0	0	0	0	NA	NA	NA	9	8	163	165	493	0	0	0	0	0	2	0	0	0.004
.	19.01.16-01.11.54-1-238003	89	6	6	0	0	0	670	5	5	0	0	NA	NA	NA	35	24	167	170	500	114	116	440	3	0	9	0.018	0	0.018
.	19.01.16-01.11.55-1-238004	119	7	7	1	0	1	674	6	6	0	0	NA	NA	NA	37	37	168	166	516	113	107	454	2	5	9	0.012	0.03	0.017
.	19.01.16-01.11.56-1-238007	61	3	3	1	0	1	450	2	2	0	0	NA	NA	NA	22	23	170	163	503	73	78	299	3	0	4	0.018	0	0.008
.	19.01.16-01.11.57-1-238009	117	18	18	7	0	6	694	16	16	0	0	NA	NA	NA	46	51	173	171	520	121	117	456	25	27	22	0.145	0.158	0.042
.	19.01.16-01.12.06-1-238013	56	2	2	1	0	1	50	1	1	0	0	NA	NA	NA	17	18	165	166	500	6	9	35	0	0	4	0	0	0.008
.	19.01.16-01.12.09-1-238029	117	4	4	1	0	1	683	3	3	0	0	NA	NA	NA	41	41	168	172	514	112	118	453	0	4	6	0	0.023	0.012
.	19.01.16-01.12.11-1-238060	65	2	2	0	0	0	676	0	0	0	0	NA	NA	NA	27	25	174	164	500	119	112	445	0	0	5	0	0	0.01
.	19.01.16-01.12.11-1-238061	88	5	5	1	0	1	680	4	4	0	0	NA	NA	NA	25	28	169	167	505	116	114	450	0	4	8	0	0.024	0.016
.	19.01.16-01.12.13-1-238065	64	4	4	1	0	0	669	3	3	0	0	NA	NA	NA	24	27	170	168	502	114	114	441	5	0	5	0.029	0	0.01
.	19.01.16-01.12.13-1-238066	85	5	5	2	0	2	675	4	4	0	0	NA	NA	NA	34	25	165	170	503	115	113	447	0	9	11	0	0.053	0.022
.	19.01.16-01.12.16-1-238067	148	7	7	1	0	1	686	6	6	0	0	NA	NA	NA	42	40	174	171	508	122	119	445	3	2	13	0.017	0.012	0.026
.	19.01.16-01.12.26-1-238143	88	5	5	2	0	2	684	4	4	0	0	NA	NA	NA	24	32	166	166	513	114	116	454	4	4	5	0.024	0.024	0.01
.	19.01.16-01.12.29-1-238189	121	15	15	5	0	5	693	13	13	0	0	NA	NA	NA	42	48	169	175	517	114	119	460	9	14	18	0.053	0.08	0.035
.	19.01.16-01.12.29-1-238190	92	7	7	4	0	3	670	5	5	0	0	NA	NA	NA	29	25	173	166	499	119	112	439	4	7	10	0.023	0.042	0.02
.	19.01.16-01.12.29-1-238191	180	16	16	6	0	6	696	14	14	0	0	NA	NA	NA	50	50	178	171	514	126	117	453	0	14	36	0	0.082	0.07
.	19.01.16-01.12.29-1-238192	124	19	19	4	0	4	683	16	16	0	0	NA	NA	NA	50	41	173	170	511	119	118	446	21	36	20	0.121	0.212	0.039
.	19.01.16-01.12.31-1-238193	91	4	4	0	0	0	675	2	2	0	0	NA	NA	NA	34	31	167	172	505	115	116	444	5	0	9	0.03	0	0.018
.	19.01.16-01.12.34-1-238194	61	2	2	0	0	0	351	1	1	0	0	NA	NA	NA	11	10	165	165	493	59	60	232	0	3	3	0	0.018	0.006
.	19.01.16-01.12.37-1-238270	147	6	6	2	0	0	698	5	5	0	0	NA	NA	NA	55	54	176	174	517	124	120	454	20	7	3	0.114	0.04	0.006
.	19.01.16-01.12.45-1-238276	149	11	11	2	0	1	697	9	9	0	0	NA	NA	NA	41	48	173	174	514	119	123	455	40	9	8	0.231	0.052	0.016
.	19.01.16-01.12.48-1-238284	63	4	4	0	0	0	662	3	3	0	0	NA	NA	NA	19	15	168	165	495	115	109	438	0	0	13	0	0	0.026
.	19.01.16-01.12.48-1-238300	125	10	10	5	0	5	690	8	8	0	0	NA	NA	NA	45	41	168	171	515	116	122	452	11	3	17	0.065	0.018	0.033
.	19.01.16-01.12.48-1-238302	125	20	20	7	0	5	691	18	18	0	0	NA	NA	NA	41	45	174	173	511	121	119	451	30	38	8	0.172	0.22	0.016
.	19.01.16-01.12.56-1-238307	68	5	5	2	0	2	673	3	3	0	0	NA	NA	NA	35	29	167	171	504	114	117	442	0	7	9	0	0.041	0.018
.	19.01.16-01.12.59-1-238311	33	1	1	0	0	0	0	0	0	0	0	NA	NA	NA	16	7	163	164	493	0	0	0	0	0	0	0	0	0
.	19.01.16-01.13.00-1-238315	87	4	4	1	0	1	675	3	3	0	0	NA	NA	NA	21	24	167	169	501	114	117	444	5	3	4	0.03	0.018	0.008
.	19.01.16-01.13.01-1-238316	55	2	2	0	0	0	149	1	1	0	0	NA	NA	NA	18	22	168	164	503	18	29	102	0	0	1	0	0	0.002
.	19.01.16-01.13.05-1-238317	144	12	12	2	0	2	689	9	9	0	0	NA	NA	NA	45	41	168	168	518	114	117	458	14	2	18	0.083	0.012	0.035
.	19.01.16-01.13.06-1-238318	71	2	2	3	0	2	660	1	1	0	0	NA	NA	NA	37	21	170	168	496	116	112	432	0	0	8	0	0	0.016
.	19.01.16-01.13.09-1-238319	63	4	4	2	0	1	679	3	3	0	0	NA	NA	NA	21	35	170	166	512	115	111	453	3	5	10	0.018	0.03	0.02
[truncated: 1 more rows]
