# Supplementary material for: Modelling targeted rabies vaccination strategies for a domestic dog population with heterogeneous roaming patterns
Source: PLoS Negl Trop Dis. 2019 Jul 8;13(7):e0007582. doi: 10.1371/journal.pntd.0007582 (PMC6638970; doi:10.1371/journal.pntd.0007582)
Supplement: S1 Zip file folder — The files contain a summary for each simulation for its respective scenario. The files are named first with the population structure (FP, ED, RD, SD) and then the specific vaccination strategy used for that scenario. (ZIP) [file pntd.0007582.s002.zip › Supp_Files/SD_E0.7_R0.9_S0.5_all_measuresReport.txt]

scenario	iteration	duration	tot_deaths	rabid_dogs	moved	mov_DK	movInfect	n_vacc	n_cull	detDogs_cull	contDogs_cull	reactCull	preemptVaccCov_dogLevel	reactVaccCov_dogLevel	mean_Rt	non_rabid_dead	born	nb_in_exp_cat	nb_in_roam_cat	nb_stayhome	nb_exp_vacc	nb_roam_vacc	nb_stayhome_vacc	nb_contacting_explorer	nb_contacting_roamer	nb_contacting_stayhome	contact_per_explorer	contact_per_roamer	contact_per_stayhome
.	19.01.16-00.00.42-1-106563	326	15	15	4	0	3	585	13	13	0	0	NA	NA	NA	101	101	191	183	540	139	164	282	18	6	31	0.094	0.033	0.057
.	19.01.16-00.00.42-1-106564	31	1	1	0	0	0	0	0	0	0	0	NA	NA	NA	10	7	165	163	492	0	0	0	0	0	0	0	0	0
.	19.01.16-00.00.42-1-106565	38	1	1	0	0	0	0	0	0	0	0	NA	NA	NA	12	8	164	166	491	0	0	0	0	0	2	0	0	0.004
.	19.01.16-00.00.42-1-106566	116	5	5	1	0	1	514	4	4	0	0	NA	NA	NA	42	34	168	167	512	114	145	255	2	6	2	0.012	0.036	0.004
.	19.01.16-00.00.42-1-106567	208	21	21	6	0	4	548	18	18	0	0	NA	NA	NA	61	71	181	180	523	122	162	264	9	24	23	0.05	0.133	0.044
.	19.01.16-00.00.42-1-106568	94	5	5	0	0	0	526	4	4	0	0	NA	NA	NA	30	44	167	174	516	111	156	259	0	0	9	0	0	0.017
.	19.01.16-00.00.42-1-106569	60	3	3	0	0	0	513	2	2	0	0	NA	NA	NA	19	26	170	168	501	116	150	247	3	0	3	0.018	0	0.006
.	19.01.16-00.00.42-1-106570	85	4	4	0	0	0	522	3	3	0	0	NA	NA	NA	35	38	174	171	506	122	152	248	5	0	6	0.029	0	0.012
.	19.01.16-00.00.44-1-106575	216	16	16	5	0	5	546	15	15	0	0	NA	NA	NA	66	64	179	174	524	125	155	266	38	1	32	0.212	0.006	0.061
.	19.01.16-00.00.45-1-106576	150	21	21	5	0	5	531	19	19	0	0	NA	NA	NA	58	50	177	170	516	122	148	261	26	6	37	0.147	0.035	0.072
.	19.01.16-00.01.01-1-106592	56	2	2	0	0	0	500	1	1	0	0	NA	NA	NA	29	17	168	166	496	112	146	242	0	0	3	0	0	0.006
.	19.01.16-00.01.02-1-106627	69	5	5	1	0	1	516	4	4	0	0	NA	NA	NA	21	27	166	166	508	116	148	252	0	0	13	0	0	0.026
.	19.01.16-00.01.06-1-106649	90	4	4	0	0	0	522	3	3	0	0	NA	NA	NA	29	42	173	170	512	119	148	255	0	1	9	0	0.006	0.018
.	19.01.16-00.01.11-1-106675	123	10	10	3	0	3	528	8	8	0	0	NA	NA	NA	29	34	173	171	503	122	156	250	6	0	26	0.035	0	0.052
.	19.01.16-00.01.14-1-106681	237	35	35	7	0	6	552	32	32	0	0	NA	NA	NA	69	66	177	179	523	125	157	270	38	20	58	0.215	0.112	0.111
.	19.01.16-00.01.23-1-106690	120	11	11	1	0	1	539	10	10	0	0	NA	NA	NA	34	50	179	169	515	126	152	261	3	11	13	0.017	0.065	0.025
.	19.01.16-00.01.25-1-106693	117	4	4	0	0	0	525	3	3	0	0	NA	NA	NA	35	44	170	171	516	114	152	259	0	0	10	0	0	0.019
.	19.01.16-00.01.28-1-106694	37	1	1	0	0	0	0	0	0	0	0	NA	NA	NA	12	9	163	168	491	0	0	0	0	2	0	0	0.012	0
.	19.01.16-00.01.29-1-106695	121	13	13	4	0	4	542	11	11	0	0	NA	NA	NA	43	50	174	173	516	123	156	263	23	0	34	0.132	0	0.066
.	19.01.16-00.01.31-1-106696	150	12	12	3	0	3	521	11	11	0	0	NA	NA	NA	40	36	170	166	513	117	149	255	9	0	26	0.053	0	0.051
.	19.01.16-00.01.32-1-106697	154	31	31	11	0	9	519	29	29	0	0	NA	NA	NA	70	46	172	171	516	114	149	256	21	3	77	0.122	0.018	0.149
.	19.01.16-00.01.32-1-106698	184	28	28	8	0	6	537	26	26	0	0	NA	NA	NA	61	53	172	176	518	118	157	262	30	21	32	0.174	0.119	0.062
.	19.01.16-00.01.42-1-106699	124	12	12	1	0	1	534	11	11	0	0	NA	NA	NA	43	54	173	179	515	118	160	256	11	0	27	0.064	0	0.052
.	19.01.16-00.01.44-1-106700	61	2	2	1	0	0	507	1	1	0	0	NA	NA	NA	30	25	166	170	502	115	149	243	0	5	2	0	0.029	0.004
.	19.01.16-00.01.52-1-106701	136	11	11	1	0	1	523	10	10	0	0	NA	NA	NA	38	35	169	171	508	117	152	254	14	6	11	0.083	0.035	0.022
.	19.01.16-00.01.57-1-106702	185	26	26	5	0	4	544	25	25	0	0	NA	NA	NA	66	63	179	172	525	125	153	266	31	11	47	0.173	0.064	0.09
.	19.01.16-00.02.03-1-106718	35	1	1	0	0	0	0	0	0	0	0	NA	NA	NA	12	9	164	163	495	0	0	0	0	0	0	0	0	0
.	19.01.16-00.02.05-1-106719	36	1	1	1	0	1	0	0	0	0	0	NA	NA	NA	7	15	164	166	498	0	0	0	0	0	0	0	0	0
.	19.01.16-00.02.06-1-106721	64	4	4	2	0	2	517	3	3	0	0	NA	NA	NA	25	30	169	169	505	114	152	251	8	0	3	0.047	0	0.006
.	19.01.16-00.02.08-1-106724	39	1	1	0	0	0	0	0	0	0	0	NA	NA	NA	4	14	164	165	498	0	0	0	0	0	4	0	0	0.008
.	19.01.16-00.02.12-1-106729	112	7	7	2	0	2	529	6	6	0	0	NA	NA	NA	38	43	171	170	515	118	152	259	4	6	7	0.023	0.035	0.014
.	19.01.16-00.02.17-1-106738	31	1	1	0	0	0	0	0	0	0	0	NA	NA	NA	9	9	165	165	492	0	0	0	0	0	0	0	0	0
.	19.01.16-00.02.18-1-106739	86	4	4	3	0	3	507	3	3	0	0	NA	NA	NA	30	22	165	170	500	114	149	244	4	8	4	0.024	0.047	0.008
.	19.01.16-00.02.19-1-106740	150	9	9	0	0	0	544	7	7	0	0	NA	NA	NA	82	73	175	181	530	121	158	265	10	0	18	0.057	0	0.034
.	19.01.16-00.02.21-1-106741	153	24	24	4	0	3	556	22	22	0	0	NA	NA	NA	36	67	175	177	528	122	158	276	12	18	47	0.069	0.102	0.089
.	19.01.16-00.02.21-1-106742	186	18	18	9	0	8	537	16	16	0	0	NA	NA	NA	46	53	178	173	515	125	152	260	9	12	30	0.051	0.069	0.058
.	19.01.16-00.02.21-1-106743	66	2	2	2	0	1	514	1	1	0	0	NA	NA	NA	27	26	168	170	501	117	151	246	1	2	0	0.006	0.012	0
.	19.01.16-00.02.21-1-106744	94	7	7	1	0	1	523	6	6	0	0	NA	NA	NA	31	36	171	170	508	119	152	252	14	6	3	0.082	0.035	0.006
.	19.01.16-00.02.32-1-106751	95	5	5	0	0	0	523	3	3	0	0	NA	NA	NA	40	35	177	169	502	124	151	248	0	0	16	0	0	0.032
.	19.01.16-00.02.33-1-106752	37	1	1	1	0	1	0	0	0	0	0	NA	NA	NA	6	7	165	164	491	0	0	0	0	0	0	0	0	0
.	19.01.16-00.02.34-1-106753	153	7	7	0	0	0	532	5	5	0	0	NA	NA	NA	47	46	172	174	513	120	154	258	0	3	17	0	0.017	0.033
.	19.01.16-00.02.36-1-106754	117	4	4	0	0	0	521	2	2	0	0	NA	NA	NA	34	35	172	169	507	119	150	252	1	2	5	0.006	0.012	0.01
.	19.01.16-00.02.39-1-106759	212	24	24	16	0	12	541	23	23	0	0	NA	NA	NA	60	59	179	175	518	121	158	262	39	0	51	0.218	0	0.098
.	19.01.16-00.02.40-1-106763	31	1	1	0	0	0	0	0	0	0	0	NA	NA	NA	11	14	166	167	494	0	0	0	0	0	0	0	0	0
.	19.01.16-00.02.42-1-106764	152	7	7	1	0	1	538	6	6	0	0	NA	NA	NA	55	49	174	172	516	121	156	261	4	3	12	0.023	0.017	0.023
.	19.01.16-00.02.43-1-106765	58	2	2	3	0	2	517	1	1	0	0	NA	NA	NA	21	31	168	170	506	113	154	250	0	0	2	0	0	0.004
.	19.01.16-00.02.48-1-106770	123	6	6	1	0	1	525	4	4	0	0	NA	NA	NA	47	42	174	167	514	122	150	253	0	0	11	0	0	0.021
.	19.01.16-00.02.50-1-106771	147	14	14	3	0	3	531	12	12	0	0	NA	NA	NA	46	52	177	172	516	119	152	260	21	5	20	0.119	0.029	0.039
.	19.01.16-00.02.50-1-106772	131	8	8	0	0	0	523	7	7	0	0	NA	NA	NA	39	34	173	166	508	121	148	254	7	3	10	0.04	0.018	0.02
.	19.01.16-00.02.53-1-106773	63	3	3	0	0	0	300	2	2	0	0	NA	NA	NA	7	20	167	167	499	70	86	144	0	0	8	0	0	0.016
.	19.01.16-00.02.55-1-106774	33	1	1	1	0	1	0	0	0	0	0	NA	NA	NA	9	15	166	168	494	0	0	0	0	0	1	0	0	0.002
.	19.01.16-00.02.58-1-106775	65	3	3	0	0	0	513	1	1	0	0	NA	NA	NA	37	40	169	168	516	113	147	253	0	4	2	0	0.024	0.004
.	19.01.16-00.03.03-1-106791	58	2	2	1	0	1	0	1	1	0	0	NA	NA	NA	15	14	166	164	497	0	0	0	0	4	3	0	0.024	0.006
.	19.01.16-00.03.03-1-106792	150	18	18	8	0	4	530	17	17	0	0	NA	NA	NA	50	46	173	168	518	120	149	261	20	15	26	0.116	0.089	0.05
.	19.01.16-00.03.05-1-106793	62	2	2	1	0	1	514	1	1	0	0	NA	NA	NA	18	30	165	166	512	112	147	255	4	0	3	0.024	0	0.006
.	19.01.16-00.03.06-1-106794	92	4	4	2	0	2	512	3	3	0	0	NA	NA	NA	40	27	170	166	504	114	148	250	3	14	4	0.018	0.084	0.008
.	19.01.16-00.03.08-1-106798	566	55	55	15	0	10	636	49	49	0	0	NA	NA	NA	139	156	198	193	578	146	172	318	32	40	95	0.162	0.207	0.164
.	19.01.16-00.03.10-1-106801	31	1	1	1	0	1	0	0	0	0	0	NA	NA	NA	9	9	165	164	493	0	0	0	0	0	3	0	0	0.006
.	19.01.16-00.03.10-1-106802	91	3	3	3	0	2	519	2	2	0	0	NA	NA	NA	34	31	169	172	503	115	153	251	2	0	12	0.012	0	0.024
.	19.01.16-00.03.12-1-106805	88	3	3	1	0	1	513	2	2	0	0	NA	NA	NA	39	33	172	163	511	118	141	254	0	1	4	0	0.006	0.008
.	19.01.16-00.03.18-1-106814	60	2	2	0	0	0	199	1	1	0	0	NA	NA	NA	21	18	167	164	500	51	51	97	0	0	3	0	0	0.006
.	19.01.16-00.03.18-1-106815	35	1	1	0	0	0	0	0	0	0	0	NA	NA	NA	13	10	164	167	492	0	0	0	0	0	2	0	0	0.004
.	19.01.16-00.03.21-1-106816	63	5	5	1	0	1	515	4	4	0	0	NA	NA	NA	23	33	171	169	506	120	148	247	2	6	2	0.012	0.036	0.004
.	19.01.16-00.03.21-1-106817	91	3	3	0	0	0	520	2	2	0	0	NA	NA	NA	35	29	171	167	504	117	149	254	4	0	9	0.023	0	0.018
.	19.01.16-00.03.22-1-106819	64	2	2	0	0	0	500	1	1	0	0	NA	NA	NA	22	16	167	166	496	112	147	241	0	2	0	0	0.012	0
.	19.01.16-00.03.25-1-106823	123	6	6	1	0	0	516	5	5	0	0	NA	NA	NA	28	28	166	169	506	114	151	251	7	3	6	0.042	0.018	0.012
.	19.01.16-00.03.26-1-106824	92	6	6	2	0	2	523	5	5	0	0	NA	NA	NA	28	33	169	169	508	116	150	257	0	4	14	0	0.024	0.028
.	19.01.16-00.03.27-1-106825	171	15	15	1	0	1	530	11	11	0	0	NA	NA	NA	50	49	176	171	515	120	150	260	19	10	29	0.108	0.058	0.056
.	19.01.16-00.03.34-1-106826	121	13	13	4	0	4	518	11	11	0	0	NA	NA	NA	46	46	172	174	513	114	153	251	1	0	28	0.006	0	0.055
.	19.01.16-00.03.36-1-106827	147	6	6	2	0	1	522	4	4	0	0	NA	NA	NA	26	44	168	169	520	115	148	259	5	0	13	0.03	0	0.025
.	19.01.16-00.03.37-1-106828	124	8	8	3	0	3	526	6	6	0	0	NA	NA	NA	27	37	172	174	504	119	157	250	3	3	12	0.017	0.017	0.024
.	19.01.16-00.03.38-1-106829	177	19	19	5	0	5	521	16	16	0	0	NA	NA	NA	61	42	172	170	513	114	149	258	16	8	33	0.093	0.047	0.064
.	19.01.16-00.03.43-1-106830	116	6	6	2	0	1	511	5	5	0	0	NA	NA	NA	35	22	164	168	503	110	150	251	10	0	3	0.061	0	0.006
.	19.01.16-00.03.51-1-106833	92	5	5	1	0	1	514	4	4	0	0	NA	NA	NA	32	24	167	167	503	114	149	251	9	0	5	0.054	0	0.01
.	19.01.16-00.03.54-1-106834	34	1	1	0	0	0	0	0	0	0	0	NA	NA	NA	10	14	167	166	494	0	0	0	0	3	0	0	0.018	0
.	19.01.16-00.03.57-1-106835	35	1	1	0	0	0	0	0	0	0	0	NA	NA	NA	12	8	166	165	490	0	0	0	0	0	0	0	0	0
.	19.01.16-00.03.57-1-106836	93	4	4	0	0	0	504	3	3	0	0	NA	NA	NA	28	20	165	167	501	112	145	247	2	2	5	0.012	0.012	0.01
.	19.01.16-00.03.57-1-106837	127	17	17	6	0	4	520	15	15	0	0	NA	NA	NA	42	36	174	171	504	120	149	251	7	0	43	0.04	0	0.085
.	19.01.16-00.03.58-1-106853	206	11	11	2	0	2	531	8	8	0	0	NA	NA	NA	61	49	164	176	522	112	153	266	6	11	19	0.037	0.062	0.036
.	19.01.16-00.03.58-1-106854	32	1	1	0	0	0	0	0	0	0	0	NA	NA	NA	7	13	165	164	497	0	0	0	0	0	1	0	0	0.002
.	19.01.16-00.04.01-1-106855	34	1	1	0	0	0	0	0	0	0	0	NA	NA	NA	9	7	164	166	490	0	0	0	0	0	2	0	0	0.004
.	19.01.16-00.04.01-1-106856	181	6	6	0	0	0	547	3	3	0	0	NA	NA	NA	55	64	182	172	523	126	152	269	5	0	12	0.027	0	0.023
.	19.01.16-00.04.03-1-106857	58	3	3	0	0	0	505	2	2	0	0	NA	NA	NA	24	15	166	168	494	115	147	243	0	2	4	0	0.012	0.008
.	19.01.16-00.04.06-1-106859	304	21	21	2	0	2	568	17	17	0	0	NA	NA	NA	98	83	184	183	529	130	164	274	12	3	46	0.065	0.016	0.087
.	19.01.16-00.04.09-1-106863	177	20	20	6	0	6	539	19	19	0	0	NA	NA	NA	59	61	174	177	523	120	154	265	14	2	39	0.08	0.011	0.075
.	19.01.16-00.04.17-1-106874	32	1	1	0	0	0	0	0	0	0	0	NA	NA	NA	10	11	163	165	496	0	0	0	0	0	0	0	0	0
.	19.01.16-00.04.22-1-106877	221	77	77	20	0	16	533	70	70	0	0	NA	NA	NA	74	55	174	174	520	117	154	262	67	45	86	0.385	0.259	0.165
.	19.01.16-00.04.24-1-106880	153	19	19	3	0	3	525	18	18	0	0	NA	NA	NA	47	39	168	173	511	113	156	256	10	13	35	0.06	0.075	0.068
.	19.01.16-00.04.27-1-106882	148	7	7	2	0	2	529	6	6	0	0	NA	NA	NA	57	46	169	173	517	116	153	260	0	3	14	0	0.017	0.027
.	19.01.16-00.04.27-1-106883	111	6	6	0	0	0	516	4	4	0	0	NA	NA	NA	25	33	169	170	507	117	148	251	6	4	5	0.036	0.024	0.01
.	19.01.16-00.04.32-1-106884	122	13	13	5	0	5	514	11	11	0	0	NA	NA	NA	39	29	168	171	503	117	149	248	21	6	26	0.125	0.035	0.052
.	19.01.16-00.04.35-1-106885	94	3	3	2	0	1	514	2	2	0	0	NA	NA	NA	44	28	171	169	501	118	146	250	0	0	10	0	0	0.02
.	19.01.16-00.04.43-1-106889	150	18	18	2	0	1	542	16	16	0	0	NA	NA	NA	43	57	175	179	516	122	160	260	7	0	25	0.04	0	0.048
.	19.01.16-00.04.45-1-106890	118	6	6	1	0	1	520	5	5	0	0	NA	NA	NA	45	39	168	169	515	113	146	261	1	7	3	0.006	0.041	0.006
.	19.01.16-00.04.48-1-106895	91	6	6	0	0	0	517	5	5	0	0	NA	NA	NA	33	29	170	170	502	117	153	247	7	0	7	0.041	0	0.014
.	19.01.16-00.04.55-1-106896	34	1	1	0	0	0	0	0	0	0	0	NA	NA	NA	9	15	169	168	491	0	0	0	0	0	0	0	0	0
.	19.01.16-00.04.57-1-106897	33	1	1	1	0	1	0	0	0	0	0	NA	NA	NA	12	8	164	164	493	0	0	0	0	0	1	0	0	0.002
.	19.01.16-00.05.00-1-106915	114	6	6	2	0	2	515	5	5	0	0	NA	NA	NA	31	26	168	166	505	118	147	250	0	10	11	0	0.06	0.022
.	19.01.16-00.05.01-1-106916	239	25	25	5	0	5	562	24	24	0	0	NA	NA	NA	70	79	180	183	529	127	163	272	25	12	37	0.139	0.066	0.07
.	19.01.16-00.05.04-1-106917	258	27	27	5	0	4	551	24	24	0	0	NA	NA	NA	75	73	179	174	533	125	152	274	35	22	58	0.196	0.126	0.109
.	19.01.16-00.05.04-1-106918	119	7	7	2	0	2	516	6	6	0	0	NA	NA	NA	47	29	164	169	509	114	151	251	5	0	18	0.03	0	0.035
.	19.01.16-00.05.04-1-106919	94	3	3	1	0	1	515	1	1	0	0	NA	NA	NA	18	20	168	170	495	116	154	245	7	0	5	0.042	0	0.01
.	19.01.16-00.05.06-1-106921	40	1	1	0	0	0	0	0	0	0	0	NA	NA	NA	11	7	166	164	490	0	0	0	0	0	6	0	0	0.012
.	19.01.16-00.05.11-1-106926	123	12	12	7	0	7	526	9	9	0	0	NA	NA	NA	33	41	178	170	506	125	150	251	0	3	30	0	0.018	0.059
.	19.01.16-00.05.13-1-106930	185	10	10	2	0	2	549	9	9	0	0	NA	NA	NA	69	73	179	169	538	126	150	273	2	3	27	0.011	0.018	0.05
.	19.01.16-00.05.17-1-106937	60	3	3	2	0	2	502	2	2	0	0	NA	NA	NA	34	18	166	167	498	111	148	243	3	0	5	0.018	0	0.01
.	19.01.16-00.05.17-1-106939	90	7	7	3	0	2	515	6	6	0	0	NA	NA	NA	45	33	164	172	510	108	153	254	12	0	15	0.073	0	0.029
.	19.01.16-00.05.28-1-106944	237	27	27	10	0	7	528	23	23	0	0	NA	NA	NA	66	47	171	171	518	119	147	262	25	12	61	0.146	0.07	0.118
.	19.01.16-00.05.34-1-106945	90	5	5	1	0	1	512	4	4	0	0	NA	NA	NA	19	24	166	170	501	114	151	247	4	6	2	0.024	0.035	0.004
.	19.01.16-00.05.36-1-106946	90	8	8	1	0	1	522	6	6	0	0	NA	NA	NA	26	43	173	169	514	120	150	252	15	0	5	0.087	0	0.01
.	19.01.16-00.05.37-1-106947	31	1	1	0	0	0	0	0	0	0	0	NA	NA	NA	8	10	164	164	495	0	0	0	0	0	0	0	0	0
.	19.01.16-00.05.39-1-106948	181	14	14	4	0	3	544	11	11	0	0	NA	NA	NA	55	62	173	175	527	119	158	267	14	4	43	0.081	0.023	0.082
.	19.01.16-00.05.39-1-106949	115	4	4	1	0	1	512	3	3	0	0	NA	NA	NA	31	27	167	166	507	115	145	252	0	0	9	0	0	0.018
.	19.01.16-00.05.46-1-106950	95	14	14	2	0	2	512	13	13	0	0	NA	NA	NA	37	28	165	169	507	111	150	251	18	8	8	0.109	0.047	0.016
.	19.01.16-00.05.52-1-106951	119	7	7	2	0	2	529	5	5	0	0	NA	NA	NA	35	45	173	169	516	122	152	255	1	0	11	0.006	0	0.021
.	19.01.16-00.05.55-1-106952	115	10	10	5	0	4	518	8	8	0	0	NA	NA	NA	44	35	168	172	508	110	151	257	15	11	14	0.089	0.064	0.028
.	19.01.16-00.05.55-1-106953	31	1	1	0	0	0	0	0	0	0	0	NA	NA	NA	7	19	167	168	497	0	0	0	0	0	1	0	0	0.002
.	19.01.16-00.05.55-1-106954	91	6	6	2	0	1	527	5	5	0	0	NA	NA	NA	22	35	169	172	507	118	152	257	0	5	10	0	0.029	0.02
.	19.01.16-00.05.57-1-106955	33	1	1	1	0	1	0	0	0	0	0	NA	NA	NA	14	5	164	163	491	0	0	0	0	1	0	0	0.006	0
.	19.01.16-00.06.04-1-106971	194	29	29	7	0	4	529	27	27	0	0	NA	NA	NA	62	44	171	170	516	119	151	259	29	13	48	0.17	0.076	0.093
.	19.01.16-00.06.06-1-106972	147	9	9	2	0	1	542	8	8	0	0	NA	NA	NA	51	59	178	175	519	124	156	262	15	4	20	0.084	0.023	0.039
.	19.01.16-00.06.08-1-106976	144	17	17	5	0	4	530	15	15	0	0	NA	NA	NA	46	46	169	170	520	118	149	263	10	4	32	0.059	0.024	0.062
.	19.01.16-00.06.10-1-106978	147	11	11	4	0	3	538	10	10	0	0	NA	NA	NA	61	56	173	173	523	117	153	268	5	0	25	0.029	0	0.048
.	19.01.16-00.06.11-1-106981	151	14	14	6	0	5	540	12	12	0	0	NA	NA	NA	32	49	171	177	514	119	160	261	13	21	15	0.076	0.119	0.029
.	19.01.16-00.06.14-1-106984	32	1	1	0	0	0	0	0	0	0	0	NA	NA	NA	10	17	166	166	498	0	0	0	0	0	2	0	0	0.004
.	19.01.16-00.06.16-1-106993	58	3	3	2	0	1	517	2	2	0	0	NA	NA	NA	17	29	170	167	505	118	149	250	0	0	10	0	0	0.02
.	19.01.16-00.06.25-1-106999	262	17	17	2	0	1	568	16	16	0	0	NA	NA	NA	88	90	183	177	543	128	156	284	31	4	27	0.169	0.023	0.05
.	19.01.16-00.06.30-1-107000	68	4	4	2	0	2	512	3	3	0	0	NA	NA	NA	30	31	167	169	508	113	149	250	6	1	1	0.036	0.006	0.002
.	19.01.16-00.06.33-1-107001	211	26	26	14	0	12	545	23	23	0	0	NA	NA	NA	55	62	172	182	521	114	163	268	35	8	61	0.203	0.044	0.117
.	19.01.16-00.06.40-1-107002	64	2	2	1	0	1	510	1	1	0	0	NA	NA	NA	21	19	166	171	495	113	155	242	0	2	0	0	0.012	0
.	19.01.16-00.06.40-1-107003	467	34	34	12	0	10	610	31	31	0	0	NA	NA	NA	133	130	193	189	561	137	171	302	44	25	46	0.228	0.132	0.082
.	19.01.16-00.06.42-1-107004	34	1	1	0	0	0	0	0	0	0	0	NA	NA	NA	11	12	165	164	496	0	0	0	0	1	0	0	0.006	0
.	19.01.16-00.06.45-1-107008	33	1	1	0	0	0	0	0	0	0	0	NA	NA	NA	10	9	167	165	490	0	0	0	0	0	0	0	0	0
.	19.01.16-00.06.46-1-107009	62	2	2	1	0	1	513	1	1	0	0	NA	NA	NA	23	22	170	167	498	118	150	245	0	0	4	0	0	0.008
.	19.01.16-00.06.46-1-107011	203	15	15	5	0	3	551	13	13	0	0	NA	NA	NA	54	70	176	173	534	122	152	277	7	33	22	0.04	0.191	0.041
.	19.01.16-00.06.47-1-107015	55	2	2	0	0	0	99	1	1	0	0	NA	NA	NA	16	17	168	165	497	21	28	50	0	3	2	0	0.018	0.004
.	19.01.16-00.06.54-1-107016	70	3	3	1	0	1	498	2	2	0	0	NA	NA	NA	14	22	165	167	503	111	144	243	4	0	3	0.024	0	0.006
.	19.01.16-00.06.56-1-107017	63	4	4	0	0	0	510	3	3	0	0	NA	NA	NA	26	24	168	169	500	116	149	245	0	11	1	0	0.065	0.002
.	19.01.16-00.06.57-1-107018	88	4	4	1	0	1	507	3	3	0	0	NA	NA	NA	30	30	171	168	504	115	149	243	3	0	7	0.018	0	0.014
.	19.01.16-00.07.00-1-107034	149	7	7	3	0	3	530	5	5	0	0	NA	NA	NA	35	43	171	175	510	117	153	260	16	5	7	0.094	0.029	0.014
.	19.01.16-00.07.07-1-107037	153	8	8	3	0	1	533	7	7	0	0	NA	NA	NA	56	57	177	173	520	121	151	261	25	0	11	0.141	0	0.021
.	19.01.16-00.07.10-1-107041	34	1	1	1	0	1	0	0	0	0	0	NA	NA	NA	7	6	165	164	490	0	0	0	0	0	3	0	0	0.006
.	19.01.16-00.07.12-1-107043	33	1	1	0	0	0	0	0	0	0	0	NA	NA	NA	6	8	164	164	493	0	0	0	0	0	2	0	0	0.004
.	19.01.16-00.07.12-1-107045	90	9	9	0	0	0	521	8	8	0	0	NA	NA	NA	36	39	173	168	511	118	148	255	5	4	8	0.029	0.024	0.016
.	19.01.16-00.07.13-1-107048	116	9	9	1	0	1	507	6	6	0	0	NA	NA	NA	47	25	169	170	499	115	148	244	23	0	8	0.136	0	0.016
.	19.01.16-00.07.14-1-107049	64	4	4	1	0	0	510	2	2	0	0	NA	NA	NA	31	29	169	169	504	116	150	244	6	0	10	0.036	0	0.02
.	19.01.16-00.07.15-1-107055	64	3	3	1	0	1	503	1	1	0	0	NA	NA	NA	20	16	166	166	497	113	146	244	1	0	3	0.006	0	0.006
.	19.01.16-00.07.17-1-107057	61	2	2	1	0	1	197	1	1	0	0	NA	NA	NA	28	16	165	165	499	40	53	104	0	3	0	0	0.018	0
.	19.01.16-00.07.19-1-107058	59	4	4	0	0	0	509	3	3	0	0	NA	NA	NA	25	16	164	165	500	114	146	249	2	6	0	0.012	0.036	0
.	19.01.16-00.07.25-1-107063	119	13	13	3	0	2	510	12	12	0	0	NA	NA	NA	35	30	169	168	506	113	147	250	8	1	13	0.047	0.006	0.026
.	19.01.16-00.07.27-1-107064	148	5	5	3	0	3	525	3	3	0	0	NA	NA	NA	50	44	171	172	514	117	149	259	3	1	7	0.018	0.006	0.014
.	19.01.16-00.07.30-1-107067	276	40	40	9	0	6	548	37	37	0	0	NA	NA	NA	90	74	182	174	531	126	150	272	52	27	63	0.286	0.155	0.119
.	19.01.16-00.07.30-1-107068	61	4	4	2	0	2	501	3	3	0	0	NA	NA	NA	25	15	166	165	497	114	144	243	5	5	0	0.03	0.03	0
.	19.01.16-00.07.31-1-107069	91	5	5	1	0	1	512	4	4	0	0	NA	NA	NA	20	22	171	168	496	115	150	247	0	0	12	0	0	0.024
.	19.01.16-00.07.32-1-107070	36	1	1	1	0	1	0	0	0	0	0	NA	NA	NA	15	11	164	167	493	0	0	0	0	3	0	0	0.018	0
.	19.01.16-00.07.35-1-107071	210	16	16	6	0	6	548	13	13	0	0	NA	NA	NA	75	62	181	177	517	127	156	265	5	16	25	0.028	0.09	0.048
.	19.01.16-00.07.37-1-107072	123	10	10	5	0	2	517	9	9	0	0	NA	NA	NA	32	31	171	166	507	119	147	251	6	11	11	0.035	0.066	0.022
.	19.01.16-00.07.41-1-107073	95	8	8	1	0	1	508	7	7	0	0	NA	NA	NA	37	18	168	165	498	114	149	245	3	0	11	0.018	0	0.022
.	19.01.16-00.07.45-1-107074	116	11	11	3	0	3	520	10	10	0	0	NA	NA	NA	38	31	171	170	503	117	151	252	2	0	34	0.012	0	0.068
.	19.01.16-00.07.46-1-107075	86	3	3	0	0	0	513	2	2	0	0	NA	NA	NA	29	25	168	171	499	113	154	246	6	0	2	0.036	0	0.004
.	19.01.16-00.07.48-1-107076	32	1	1	1	0	1	0	0	0	0	0	NA	NA	NA	11	15	167	163	498	0	0	0	0	0	3	0	0	0.006
.	19.01.16-00.07.50-1-107077	114	4	4	0	0	0	513	3	3	0	0	NA	NA	NA	30	30	170	169	504	117	148	248	0	1	10	0	0.006	0.02
.	19.01.16-00.07.51-1-107078	63	3	3	1	0	1	511	2	2	0	0	NA	NA	NA	22	22	168	165	502	117	145	249	0	1	3	0	0.006	0.006
.	19.01.16-00.07.58-1-107094	174	10	10	6	0	2	541	8	8	0	0	NA	NA	NA	58	59	170	179	523	117	161	263	8	7	14	0.047	0.039	0.027
.	19.01.16-00.08.00-1-107095	32	1	1	0	0	0	0	0	0	0	0	NA	NA	NA	9	15	167	165	496	0	0	0	0	0	3	0	0	0.006
.	19.01.16-00.08.02-1-107096	64	4	4	2	0	2	505	3	3	0	0	NA	NA	NA	20	18	168	163	500	115	142	248	6	5	4	0.036	0.031	0.008
.	19.01.16-00.08.05-1-107097	61	2	2	0	0	0	526	1	1	0	0	NA	NA	NA	24	34	166	173	508	114	156	256	4	0	4	0.024	0	0.008
.	19.01.16-00.08.08-1-107100	29	1	1	0	0	0	0	0	0	0	0	NA	NA	NA	13	6	164	165	490	0	0	0	0	0	1	0	0	0.002
.	19.01.16-00.08.13-1-107107	63	2	2	1	0	1	156	1	1	0	0	NA	NA	NA	18	20	167	166	500	37	54	65	0	0	3	0	0	0.006
.	19.01.16-00.08.17-1-107115	35	1	1	0	0	0	0	0	0	0	0	NA	NA	NA	8	9	163	165	494	0	0	0	0	0	1	0	0	0.002
.	19.01.16-00.08.18-1-107116	36	1	1	0	0	0	0	0	0	0	0	NA	NA	NA	8	8	166	165	490	0	0	0	0	0	2	0	0	0.004
.	19.01.16-00.08.21-1-107117	59	2	2	0	0	0	512	1	1	0	0	NA	NA	NA	19	22	168	168	499	116	150	246	0	0	6	0	0	0.012
.	19.01.16-00.08.21-1-107119	92	6	6	0	0	0	507	5	5	0	0	NA	NA	NA	33	26	167	169	503	114	149	244	3	1	14	0.018	0.006	0.028
.	19.01.16-00.08.23-1-107122	92	12	12	0	0	0	515	11	11	0	0	NA	NA	NA	32	33	171	173	502	116	149	250	18	0	3	0.105	0	0.006
.	19.01.16-00.08.24-1-107124	206	8	8	1	0	1	556	6	6	0	0	NA	NA	NA	60	66	170	183	526	120	164	272	4	0	22	0.024	0	0.042
.	19.01.16-00.08.29-1-107126	227	20	20	3	0	2	550	19	19	0	0	NA	NA	NA	53	64	176	172	529	124	151	275	27	20	26	0.153	0.116	0.049
.	19.01.16-00.08.38-1-107133	59	4	4	1	0	1	304	3	3	0	0	NA	NA	NA	22	18	168	166	497	65	96	143	2	0	5	0.012	0	0.01
.	19.01.16-00.08.39-1-107134	30	1	1	0	0	0	0	0	0	0	0	NA	NA	NA	11	13	167	165	494	0	0	0	0	0	0	0	0	0
.	19.01.16-00.08.42-1-107135	34	1	1	0	0	0	0	0	0	0	0	NA	NA	NA	10	15	165	166	497	0	0	0	1	0	0	0.006	0	0
.	19.01.16-00.08.42-1-107136	110	13	13	4	0	3	523	10	10	0	0	NA	NA	NA	41	43	171	173	512	118	149	256	5	2	16	0.029	0.012	0.031
.	19.01.16-00.08.42-1-107137	87	3	3	0	0	0	520	2	2	0	0	NA	NA	NA	31	37	173	172	505	118	151	251	0	1	4	0	0.006	0.008
.	19.01.16-00.08.44-1-107140	64	2	2	0	0	0	517	1	1	0	0	NA	NA	NA	22	28	168	169	504	117	150	250	2	1	0	0.012	0.006	0
.	19.01.16-00.08.58-1-107163	211	20	20	9	0	9	562	16	16	0	0	NA	NA	NA	53	77	177	184	529	122	165	275	13	8	38	0.073	0.043	0.072
.	19.01.16-00.08.58-1-107164	34	1	1	1	0	1	0	0	0	0	0	NA	NA	NA	8	9	166	163	493	0	0	0	0	0	0	0	0	0
.	19.01.16-00.08.58-1-107165	61	2	2	1	0	1	512	1	1	0	0	NA	NA	NA	23	24	167	168	502	112	149	251	0	7	2	0	0.042	0.004
.	19.01.16-00.08.59-1-107166	59	2	2	1	0	1	253	1	1	0	0	NA	NA	NA	20	18	169	165	497	59	79	115	1	0	1	0.006	0	0.002
.	19.01.16-00.09.00-1-107167	33	1	1	1	0	1	0	0	0	0	0	NA	NA	NA	10	11	166	164	494	0	0	0	2	0	0	0.012	0	0
.	19.01.16-00.09.03-1-107168	205	22	22	7	0	6	537	20	20	0	0	NA	NA	NA	67	50	175	173	515	121	155	261	14	9	27	0.08	0.052	0.052
.	19.01.16-00.09.05-1-107169	99	11	11	2	0	2	519	9	9	0	0	NA	NA	NA	26	33	168	167	511	118	149	252	9	9	15	0.054	0.054	0.029
.	19.01.16-00.09.06-1-107172	151	13	13	9	0	6	525	12	12	0	0	NA	NA	NA	43	37	166	173	511	114	156	255	4	2	35	0.024	0.012	0.068
.	19.01.16-00.09.09-1-107174	157	7	7	2	0	2	535	6	6	0	0	NA	NA	NA	51	49	173	171	518	119	153	263	15	1	7	0.087	0.006	0.014
.	19.01.16-00.09.16-1-107186	63	2	2	1	0	0	508	1	1	0	0	NA	NA	NA	29	23	169	168	499	117	147	244	8	0	1	0.047	0	0.002
.	19.01.16-00.09.22-1-107188	113	9	9	3	0	2	519	8	8	0	0	NA	NA	NA	41	34	174	168	505	119	147	253	15	8	7	0.086	0.048	0.014
.	19.01.16-00.09.30-1-107193	65	2	2	0	0	0	250	1	1	0	0	NA	NA	NA	22	27	164	168	508	60	69	121	0	2	0	0	0.012	0
.	19.01.16-00.09.35-1-107194	66	2	2	0	0	0	509	1	1	0	0	NA	NA	NA	24	33	167	173	506	111	151	247	12	0	0	0.072	0	0
.	19.01.16-00.09.37-1-107195	88	4	4	1	0	1	513	2	2	0	0	NA	NA	NA	25	28	169	169	503	114	150	249	1	0	3	0.006	0	0.006
.	19.01.16-00.09.38-1-107196	66	7	7	0	0	0	514	5	5	0	0	NA	NA	NA	25	31	172	171	501	113	153	248	10	0	6	0.058	0	0.012
.	19.01.16-00.09.39-1-107197	178	9	9	2	0	2	523	7	7	0	0	NA	NA	NA	56	39	175	168	509	121	145	257	6	0	19	0.034	0	0.037
.	19.01.16-00.09.41-1-107198	36	1	1	0	0	0	0	0	0	0	0	NA	NA	NA	9	9	164	165	493	0	0	0	0	0	1	0	0	0.002
.	19.01.16-00.09.44-1-107199	229	23	23	7	0	6	551	20	20	0	0	NA	NA	NA	62	59	177	178	517	122	161	268	21	25	23	0.119	0.14	0.044
.	19.01.16-00.09.44-1-107200	178	7	7	3	0	3	517	4	4	0	0	NA	NA	NA	58	36	166	172	511	113	149	255	5	11	5	0.03	0.064	0.01
.	19.01.16-00.09.45-1-107201	123	6	6	1	0	1	518	5	5	0	0	NA	NA	NA	34	30	169	169	505	115	153	250	4	6	6	0.024	0.036	0.012
.	19.01.16-00.09.49-1-107202	118	4	4	2	0	1	520	3	3	0	0	NA	NA	NA	44	38	169	172	510	118	151	251	0	0	8	0	0	0.016
.	19.01.16-00.09.51-1-107203	244	35	35	12	0	9	543	32	32	0	0	NA	NA	NA	71	63	176	175	525	123	151	269	31	38	20	0.176	0.217	0.038
.	19.01.16-00.09.51-1-107204	97	3	3	0	0	0	513	2	2	0	0	NA	NA	NA	35	31	170	167	507	114	147	252	0	2	11	0	0.012	0.022
.	19.01.16-00.09.54-1-107205	62	4	4	1	0	1	505	2	2	0	0	NA	NA	NA	28	19	166	167	499	113	149	243	2	0	5	0.012	0	0.01
.	19.01.16-00.09.59-1-107221	143	13	13	2	0	1	532	12	12	0	0	NA	NA	NA	29	43	171	171	514	119	154	259	9	13	10	0.053	0.076	0.019
.	19.01.16-00.10.03-1-107228	152	23	23	10	0	8	527	22	22	0	0	NA	NA	NA	41	33	171	172	503	120	156	251	23	14	40	0.135	0.081	0.08
.	19.01.16-00.10.04-1-107229	121	5	5	0	0	0	513	3	3	0	0	NA	NA	NA	35	26	169	166	504	116	147	250	12	1	5	0.071	0.006	0.01
.	19.01.16-00.10.06-1-107231	35	1	1	0	0	0	0	0	0	0	0	NA	NA	NA	4	9	167	165	490	0	0	0	0	0	2	0	0	0.004
.	19.01.16-00.10.07-1-107233	184	9	9	6	0	5	523	8	8	0	0	NA	NA	NA	56	39	172	171	509	120	149	254	0	5	23	0	0.029	0.045
.	19.01.16-00.10.09-1-107237	33	1	1	0	0	0	0	0	0	0	0	NA	NA	NA	8	9	167	165	490	0	0	0	1	0	0	0.006	0	0
.	19.01.16-00.10.11-1-107239	91	4	4	1	0	1	514	3	3	0	0	NA	NA	NA	20	28	170	165	506	119	149	246	1	0	10	0.006	0	0.02
.	19.01.16-00.10.12-1-107241	64	2	2	0	0	0	511	1	1	0	0	NA	NA	NA	23	25	167	171	500	113	153	245	0	0	3	0	0	0.006
.	19.01.16-00.10.22-1-107251	96	8	8	4	0	4	520	7	7	0	0	NA	NA	NA	34	35	168	171	509	115	152	253	2	2	22	0.012	0.012	0.043
.	19.01.16-00.10.22-1-107252	124	7	7	2	0	2	533	6	6	0	0	NA	NA	NA	40	41	171	172	511	119	156	258	10	0	9	0.058	0	0.018
.	19.01.16-00.10.25-1-107256	141	16	16	0	0	0	530	15	15	0	0	NA	NA	NA	42	45	175	172	511	121	152	257	28	3	25	0.16	0.017	0.049
.	19.01.16-00.10.25-1-107257	36	1	1	0	0	0	0	0	0	0	0	NA	NA	NA	11	9	164	165	493	0	0	0	0	0	2	0	0	0.004
.	19.01.16-00.10.26-1-107258	60	2	2	0	0	0	0	1	1	0	0	NA	NA	NA	26	13	166	168	492	0	0	0	0	0	1	0	0	0.002
.	19.01.16-00.10.28-1-107259	96	5	5	1	0	1	513	3	3	0	0	NA	NA	NA	27	29	168	170	504	115	150	248	0	0	11	0	0	0.022
.	19.01.16-00.10.28-1-107260	147	10	10	1	0	1	544	8	8	0	0	NA	NA	NA	65	61	177	173	524	123	154	267	7	2	34	0.04	0.012	0.065
.	19.01.16-00.10.30-1-107261	118	8	8	3	0	2	525	7	7	0	0	NA	NA	NA	32	44	173	171	513	118	151	256	5	4	10	0.029	0.023	0.019
.	19.01.16-00.10.36-1-107262	149	8	8	2	0	2	531	7	7	0	0	NA	NA	NA	48	44	173	169	515	121	148	262	6	8	5	0.035	0.047	0.01
.	19.01.16-00.10.41-1-107267	234	17	17	6	0	4	562	14	14	0	0	NA	NA	NA	76	70	178	181	524	126	163	273	29	0	31	0.163	0	0.059
.	19.01.16-00.10.42-1-107268	122	6	6	2	0	2	513	4	4	0	0	NA	NA	NA	40	30	169	168	506	115	149	249	10	1	7	0.059	0.006	0.014
.	19.01.16-00.10.45-1-107269	34	1	1	0	0	0	0	0	0	0	0	NA	NA	NA	6	4	164	164	489	0	0	0	0	1	0	0	0.006	0
.	19.01.16-00.10.45-1-107270	57	2	2	0	0	0	300	1	1	0	0	NA	NA	NA	19	22	168	166	501	66	84	150	0	0	1	0	0	0.002
.	19.01.16-00.10.47-1-107274	91	5	5	1	0	1	519	4	4	0	0	NA	NA	NA	26	30	171	166	506	117	147	255	10	2	10	0.058	0.012	0.02
.	19.01.16-00.10.51-1-107279	123	8	8	6	0	2	525	7	7	0	0	NA	NA	NA	42	37	168	171	511	117	153	255	3	10	23	0.018	0.058	0.045
.	19.01.16-00.10.55-1-107280	62	2	2	1	0	1	299	0	0	0	0	NA	NA	NA	19	19	170	165	497	67	87	145	0	0	2	0	0	0.004
.	19.01.16-00.10.55-1-107281	64	3	3	2	0	2	501	2	2	0	0	NA	NA	NA	23	19	169	163	500	118	137	246	5	0	1	0.03	0	0.002
.	19.01.16-00.10.56-1-107282	174	14	14	4	0	4	523	12	12	0	0	NA	NA	NA	62	39	175	168	509	118	147	258	28	2	25	0.16	0.012	0.049
.	19.01.16-00.10.57-1-107283	64	2	2	2	0	2	506	0	0	0	0	NA	NA	NA	21	16	169	164	496	116	148	242	0	1	2	0	0.006	0.004
.	19.01.16-00.10.59-1-107299	174	15	15	4	0	2	541	14	14	0	0	NA	NA	NA	59	58	171	181	519	114	163	264	27	0	29	0.158	0	0.056
.	19.01.16-00.11.05-1-107301	92	5	5	2	0	2	515	4	4	0	0	NA	NA	NA	33	29	173	168	501	120	146	249	0	0	12	0	0	0.024
.	19.01.16-00.11.06-1-107302	153	16	16	4	0	4	527	14	14	0	0	NA	NA	NA	43	43	169	172	515	119	152	256	16	0	28	0.095	0	0.054
.	19.01.16-00.11.09-1-107306	32	1	1	0	0	0	0	0	0	0	0	NA	NA	NA	5	14	164	166	497	0	0	0	2	0	0	0.012	0	0
.	19.01.16-00.11.09-1-107307	234	11	11	3	0	1	552	10	10	0	0	NA	NA	NA	62	67	174	172	534	122	154	276	8	3	19	0.046	0.017	0.036
.	19.01.16-00.11.11-1-107310	67	2	2	0	0	0	452	1	1	0	0	NA	NA	NA	20	22	169	166	500	99	133	220	0	0	1	0	0	0.002
.	19.01.16-00.11.12-1-107311	176	32	32	9	0	8	542	29	29	0	0	NA	NA	NA	54	62	175	178	522	119	157	266	20	15	48	0.114	0.084	0.092
.	19.01.16-00.11.14-1-107314	59	2	2	0	0	0	100	1	1	0	0	NA	NA	NA	20	21	164	167	503	24	27	49	0	3	3	0	0.018	0.006
.	19.01.16-00.11.21-1-107324	33	1	1	1	0	1	0	0	0	0	0	NA	NA	NA	9	10	165	166	492	0	0	0	0	0	0	0	0	0
.	19.01.16-00.11.21-1-107325	330	20	20	7	0	7	572	18	18	0	0	NA	NA	NA	84	90	184	182	537	131	162	279	9	6	36	0.049	0.033	0.067
.	19.01.16-00.11.23-1-107328	260	27	27	6	0	6	557	26	26	0	0	NA	NA	NA	108	80	182	178	533	127	156	274	17	10	51	0.093	0.056	0.096
.	19.01.16-00.11.23-1-107329	122	9	9	1	0	1	509	8	8	0	0	NA	NA	NA	34	27	170	167	503	117	143	249	8	3	11	0.047	0.018	0.022
.	19.01.16-00.11.23-1-107330	139	9	9	4	0	3	544	8	8	0	0	NA	NA	NA	33	58	177	175	519	121	156	267	6	10	14	0.034	0.057	0.027
.	19.01.16-00.11.31-1-107333	125	4	4	2	0	1	526	3	3	0	0	NA	NA	NA	47	42	171	170	514	117	152	257	4	4	1	0.023	0.024	0.002
.	19.01.16-00.11.32-1-107334	92	4	4	0	0	0	513	3	3	0	0	NA	NA	NA	23	20	166	171	496	111	155	247	3	0	3	0.018	0	0.006
.	19.01.16-00.11.37-1-107335	198	19	19	3	0	2	544	15	15	0	0	NA	NA	NA	49	53	176	169	521	121	154	269	32	5	21	0.182	0.03	0.04
.	19.01.16-00.11.42-1-107336	124	13	13	3	0	3	519	12	12	0	0	NA	NA	NA	42	35	167	168	513	113	147	259	19	2	11	0.114	0.012	0.021
.	19.01.16-00.11.44-1-107337	153	16	16	1	0	1	532	13	13	0	0	NA	NA	NA	47	41	171	170	513	119	153	260	3	1	33	0.018	0.006	0.064
.	19.01.16-00.11.46-1-107338	115	11	11	3	0	3	525	9	9	0	0	NA	NA	NA	31	35	168	168	512	117	147	261	5	13	3	0.03	0.077	0.006
.	19.01.16-00.11.47-1-107339	33	1	1	0	0	0	0	0	0	0	0	NA	NA	NA	8	13	167	164	495	0	0	0	0	0	0	0	0	0
.	19.01.16-00.11.49-1-107340	93	3	3	0	0	0	526	2	2	0	0	NA	NA	NA	38	42	171	172	512	118	152	256	7	4	0	0.041	0.023	0
.	19.01.16-00.11.58-1-107356	68	2	2	1	0	1	404	1	1	0	0	NA	NA	NA	22	29	172	166	504	85	122	197	2	0	3	0.012	0	0.006
.	19.01.16-00.12.02-1-107357	143	12	12	5	0	5	533	11	11	0	0	NA	NA	NA	47	44	169	172	516	116	155	262	0	13	30	0	0.076	0.058
.	19.01.16-00.12.04-1-107358	266	25	25	4	0	3	561	22	22	0	0	NA	NA	NA	68	79	181	180	531	126	160	275	29	14	33	0.16	0.078	0.062
.	19.01.16-00.12.06-1-107359	149	10	10	3	0	2	530	8	8	0	0	NA	NA	NA	48	47	174	177	509	118	161	251	19	1	11	0.109	0.006	0.022
.	19.01.16-00.12.06-1-107360	63	3	3	0	0	0	504	2	2	0	0	NA	NA	NA	30	22	170	169	496	117	145	242	3	0	4	0.018	0	0.008
.	19.01.16-00.12.07-1-107363	234	17	17	3	0	2	560	13	13	0	0	NA	NA	NA	65	77	184	175	531	131	156	273	8	6	22	0.043	0.034	0.041
.	19.01.16-00.12.11-1-107368	120	6	6	0	0	0	528	5	5	0	0	NA	NA	NA	25	37	167	172	511	115	156	257	3	2	3	0.018	0.012	0.006
.	19.01.16-00.12.12-1-107370	153	11	11	3	0	2	540	10	10	0	0	NA	NA	NA	50	50	172	174	517	121	159	260	0	0	30	0	0	0.058
.	19.01.16-00.12.14-1-107372	214	17	17	4	0	3	554	16	16	0	0	NA	NA	NA	57	73	172	175	539	118	160	276	17	11	34	0.099	0.063	0.063
.	19.01.16-00.12.21-1-107380	86	4	4	0	0	0	518	3	3	0	0	NA	NA	NA	29	32	169	172	504	114	153	251	0	0	16	0	0	0.032
.	19.01.16-00.12.26-1-107385	62	3	3	0	0	0	510	2	2	0	0	NA	NA	NA	22	23	167	169	500	115	150	245	0	0	5	0	0	0.01
.	19.01.16-00.12.27-1-107386	63	4	4	0	0	0	251	2	2	0	0	NA	NA	NA	16	25	167	169	502	60	71	120	5	0	3	0.03	0	0.006
.	19.01.16-00.12.27-1-107387	188	7	7	2	0	1	531	6	6	0	0	NA	NA	NA	50	53	174	170	522	121	147	263	0	16	8	0	0.094	0.015
.	19.01.16-00.12.35-1-107390	145	6	6	3	0	2	521	5	5	0	0	NA	NA	NA	53	41	173	169	512	120	146	255	12	0	9	0.069	0	0.018
.	19.01.16-00.12.38-1-107391	87	5	5	2	0	1	507	3	3	0	0	NA	NA	NA	25	22	171	164	500	116	146	245	9	7	1	0.053	0.043	0.002
.	19.01.16-00.12.38-1-107396	35	1	1	0	0	0	0	0	0	0	0	NA	NA	NA	15	5	165	164	489	0	0	0	0	0	2	0	0	0.004
.	19.01.16-00.12.39-1-107397	61	4	4	3	0	0	526	3	3	0	0	NA	NA	NA	15	36	168	169	512	118	149	259	2	7	6	0.012	0.041	0.012
.	19.01.16-00.12.40-1-107398	128	7	7	4	0	4	522	4	4	0	0	NA	NA	NA	42	34	168	171	508	117	149	256	2	0	29	0.012	0	0.057
.	19.01.16-00.12.41-1-107399	35	1	1	1	0	1	0	0	0	0	0	NA	NA	NA	13	10	165	164	494	0	0	0	0	0	0	0	0	0
.	19.01.16-00.12.44-1-107400	33	1	1	0	0	0	0	0	0	0	0	NA	NA	NA	14	7	163	163	494	0	0	0	1	0	0	0.006	0	0
.	19.01.16-00.12.44-1-107401	152	9	9	2	0	2	533	8	8	0	0	NA	NA	NA	46	52	174	170	521	121	149	263	4	8	19	0.023	0.047	0.036
.	19.01.16-00.12.46-1-107402	124	29	29	4	0	3	521	26	26	0	0	NA	NA	NA	36	43	176	173	507	125	151	245	21	18	32	0.119	0.104	0.063
.	19.01.16-00.12.48-1-107406	33	1	1	0	0	0	0	0	0	0	0	NA	NA	NA	6	8	165	164	492	0	0	0	0	0	1	0	0	0.002
.	19.01.16-00.12.51-1-107411	62	2	2	1	0	1	506	1	1	0	0	NA	NA	NA	30	32	169	165	511	115	141	250	0	8	3	0	0.048	0.006
.	19.01.16-00.12.52-1-107412	32	1	1	0	0	0	0	0	0	0	0	NA	NA	NA	6	12	167	166	492	0	0	0	0	0	0	0	0	0
.	19.01.16-00.12.53-1-107413	179	13	13	3	0	2	531	12	12	0	0	NA	NA	NA	57	43	171	170	515	119	151	261	11	9	16	0.064	0.053	0.031
.	19.01.16-00.12.53-1-107414	118	11	11	2	0	2	519	9	9	0	0	NA	NA	NA	47	41	168	175	511	111	155	253	10	1	14	0.06	0.006	0.027
.	19.01.16-00.12.54-1-107415	32	1	1	0	0	0	0	0	0	0	0	NA	NA	NA	8	8	165	165	491	0	0	0	0	0	0	0	0	0
.	19.01.16-00.12.55-1-107416	31	1	1	0	0	0	0	0	0	0	0	NA	NA	NA	10	12	164	163	498	0	0	0	0	0	0	0	0	0
.	19.01.16-00.12.57-1-107417	120	7	7	0	0	0	523	5	5	0	0	NA	NA	NA	50	42	170	168	517	117	151	255	5	0	19	0.029	0	0.037
.	19.01.16-00.12.58-1-107433	231	46	46	11	0	9	551	43	43	0	0	NA	NA	NA	63	70	174	174	535	121	156	274	42	9	82	0.241	0.052	0.153
.	19.01.16-00.12.59-1-107434	58	2	2	0	0	0	508	1	1	0	0	NA	NA	NA	36	29	166	168	508	115	146	247	0	4	7	0	0.024	0.014
.	19.01.16-00.13.05-1-107435	33	1	1	0	0	0	0	0	0	0	0	NA	NA	NA	6	10	166	166	491	0	0	0	0	0	0	0	0	0
.	19.01.16-00.13.07-1-107438	60	2	2	1	0	0	514	1	1	0	0	NA	NA	NA	27	30	173	166	504	117	147	250	6	0	0	0.035	0	0
.	19.01.16-00.13.09-1-107441	94	5	5	2	0	2	500	4	4	0	0	NA	NA	NA	33	20	167	166	500	114	144	242	0	10	10	0	0.06	0.02
.	19.01.16-00.13.13-1-107445	171	17	17	7	0	5	533	14	14	0	0	NA	NA	NA	35	49	169	179	514	116	156	261	4	3	29	0.024	0.017	0.056
.	19.01.16-00.13.15-1-107452	63	2	2	1	0	1	302	1	1	0	0	NA	NA	NA	20	12	168	165	492	68	94	140	0	0	2	0	0	0.004
.	19.01.16-00.13.19-1-107455	241	11	11	6	0	6	553	9	9	0	0	NA	NA	NA	67	66	178	181	520	127	162	264	2	4	30	0.011	0.022	0.058
.	19.01.16-00.13.20-1-107456	62	2	2	0	0	0	511	1	1	0	0	NA	NA	NA	24	25	170	169	499	116	149	246	0	4	3	0	0.024	0.006
.	19.01.16-00.13.21-1-107457	148	11	11	3	0	3	526	8	8	0	0	NA	NA	NA	39	43	174	172	510	120	153	253	0	0	18	0	0	0.035
.	19.01.16-00.13.25-1-107462	95	9	9	1	0	1	522	8	8	0	0	NA	NA	NA	23	32	167	171	507	114	153	255	12	2	4	0.072	0.012	0.008
.	19.01.16-00.13.26-1-107463	94	4	4	3	0	2	515	3	3	0	0	NA	NA	NA	30	28	167	170	504	112	152	251	16	6	0	0.096	0.035	0
.	19.01.16-00.13.30-1-107464	36	1	1	1	0	1	0	0	0	0	0	NA	NA	NA	10	11	164	164	496	0	0	0	0	0	0	0	0	0
.	19.01.16-00.13.33-1-107465	59	2	2	0	0	0	152	1	1	0	0	NA	NA	NA	17	18	167	165	499	38	43	71	0	0	1	0	0	0.002
.	19.01.16-00.13.34-1-107466	176	10	10	3	0	2	547	9	9	0	0	NA	NA	NA	63	62	173	176	526	119	158	270	4	6	20	0.023	0.034	0.038
.	19.01.16-00.13.42-1-107467	58	2	2	0	0	0	515	1	1	0	0	NA	NA	NA	26	29	171	169	502	117	151	247	3	0	2	0.018	0	0.004
.	19.01.16-00.13.42-1-107468	152	9	9	1	0	1	541	7	7	0	0	NA	NA	NA	47	48	170	176	515	120	158	263	6	4	6	0.035	0.023	0.012
.	19.01.16-00.13.44-1-107469	294	15	15	3	0	3	562	14	14	0	0	NA	NA	NA	85	78	180	177	534	127	157	278	5	10	38	0.028	0.056	0.071
.	19.01.16-00.13.44-1-107470	153	8	8	2	0	2	538	7	7	0	0	NA	NA	NA	62	62	176	172	527	122	147	269	4	0	26	0.023	0	0.049
.	19.01.16-00.13.44-1-107471	92	5	5	0	0	0	518	4	4	0	0	NA	NA	NA	21	31	172	167	505	119	148	251	4	0	12	0.023	0	0.024
.	19.01.16-00.13.46-1-107474	142	13	13	7	0	6	532	12	12	0	0	NA	NA	NA	35	43	172	172	512	118	155	259	7	12	13	0.041	0.07	0.025
.	19.01.16-00.13.54-1-107475	34	1	1	1	0	1	0	0	0	0	0	NA	NA	NA	11	10	166	164	493	0	0	0	0	0	2	0	0	0.004
.	19.01.16-00.13.56-1-107476	173	21	21	3	0	2	522	19	19	0	0	NA	NA	NA	63	42	174	167	514	121	144	257	13	1	48	0.075	0.006	0.093
.	19.01.16-00.13.57-1-107492	237	39	39	15	0	12	545	36	36	0	0	NA	NA	NA	68	65	179	177	522	125	154	266	37	7	93	0.207	0.04	0.178
.	19.01.16-00.13.59-1-107493	148	16	16	5	0	4	530	14	14	0	0	NA	NA	NA	53	54	171	175	521	118	154	258	9	14	32	0.053	0.08	0.061
.	19.01.16-00.14.02-1-107494	63	2	2	1	0	1	0	1	1	0	0	NA	NA	NA	20	18	170	163	498	0	0	0	0	0	2	0	0	0.004
.	19.01.16-00.14.05-1-107495	295	26	26	1	0	1	577	24	24	0	0	NA	NA	NA	95	92	182	183	540	128	166	283	11	7	41	0.06	0.038	0.076
.	19.01.16-00.14.08-1-107499	90	6	6	2	0	1	520	4	4	0	0	NA	NA	NA	38	33	168	171	507	116	152	252	0	7	12	0	0.041	0.024
.	19.01.16-00.14.09-1-107501	264	20	20	3	0	2	552	18	18	0	0	NA	NA	NA	77	68	173	177	531	120	159	273	8	23	35	0.046	0.13	0.066
.	19.01.16-00.14.10-1-107503	233	27	27	6	0	5	557	23	23	0	0	NA	NA	NA	72	86	180	181	538	125	156	276	18	7	34	0.1	0.039	0.063
.	19.01.16-00.14.20-1-107514	91	5	5	1	0	1	513	3	3	0	0	NA	NA	NA	21	26	165	170	504	113	152	248	0	6	5	0	0.035	0.01
.	19.01.16-00.14.26-1-107519	57	2	2	1	0	1	515	1	1	0	0	NA	NA	NA	26	26	170	167	502	116	152	247	0	0	3	0	0	0.006
.	19.01.16-00.14.30-1-107520	152	13	13	4	0	4	520	10	10	0	0	NA	NA	NA	41	35	169	170	509	116	149	255	13	4	20	0.077	0.024	0.039
.	19.01.16-00.14.34-1-107521	88	3	3	1	0	1	509	2	2	0	0	NA	NA	NA	34	28	171	171	499	117	148	244	0	6	6	0	0.035	0.012
.	19.01.16-00.14.37-1-107522	118	8	8	0	0	0	523	7	7	0	0	NA	NA	NA	37	41	171	171	512	115	152	256	0	2	14	0	0.012	0.027
.	19.01.16-00.14.40-1-107523	30	1	1	0	0	0	0	0	0	0	0	NA	NA	NA	7	11	164	167	493	0	0	0	0	0	0	0	0	0
.	19.01.16-00.14.42-1-107524	121	13	13	3	0	2	529	11	11	0	0	NA	NA	NA	36	48	176	170	515	121	150	258	0	0	31	0	0	0.06
.	19.01.16-00.14.46-1-107525	34	1	1	0	0	0	0	0	0	0	0	NA	NA	NA	11	8	165	165	491	0	0	0	0	0	0	0	0	0
.	19.01.16-00.14.47-1-107526	36	1	1	1	0	1	0	0	0	0	0	NA	NA	NA	8	15	166	166	496	0	0	0	1	0	0	0.006	0	0
.	19.01.16-00.14.48-1-107527	151	19	19	7	0	5	538	18	18	0	0	NA	NA	NA	52	54	177	172	518	124	153	261	20	10	28	0.113	0.058	0.054
.	19.01.16-00.14.49-1-107528	126	13	13	5	0	3	518	10	10	0	0	NA	NA	NA	44	34	169	173	505	118	150	250	14	11	15	0.083	0.064	0.03
.	19.01.16-00.14.52-1-107536	148	7	7	0	0	0	519	5	5	0	0	NA	NA	NA	47	38	171	172	508	116	150	253	4	4	7	0.023	0.023	0.014
.	19.01.16-00.14.52-1-107537	65	3	3	1	0	1	455	2	2	0	0	NA	NA	NA	14	15	166	165	497	106	133	216	0	0	6	0	0	0.012
.	19.01.16-00.14.54-1-107538	59	2	2	0	0	0	201	1	1	0	0	NA	NA	NA	23	12	163	165	497	40	61	100	0	2	1	0	0.012	0.002
.	19.01.16-00.14.55-1-107539	121	7	7	2	0	2	524	6	6	0	0	NA	NA	NA	39	36	170	169	510	118	149	257	0	1	14	0	0.006	0.027
.	19.01.16-00.14.55-1-107540	58	2	2	0	0	0	0	1	1	0	0	NA	NA	NA	16	25	169	171	498	0	0	0	2	0	1	0.012	0	0.002
.	19.01.16-00.15.00-1-107558	128	7	7	3	0	3	517	6	6	0	0	NA	NA	NA	51	39	173	166	513	119	145	253	11	5	12	0.064	0.03	0.023
.	19.01.16-00.15.03-1-107559	157	18	18	8	0	7	552	15	15	0	0	NA	NA	NA	52	61	176	178	520	122	163	267	9	17	28	0.051	0.096	0.054
.	19.01.16-00.15.05-1-107560	124	8	8	1	0	1	515	7	7	0	0	NA	NA	NA	37	28	172	166	503	117	148	250	6	2	14	0.035	0.012	0.028
.	19.01.16-00.15.10-1-107565	63	4	4	0	0	0	513	3	3	0	0	NA	NA	NA	30	31	169	166	509	116	147	250	17	0	1	0.101	0	0.002
.	19.01.16-00.15.11-1-107568	273	63	63	23	0	17	566	61	61	0	0	NA	NA	NA	63	74	175	180	532	123	163	280	37	41	93	0.211	0.228	0.175
.	19.01.16-00.15.14-1-107571	89	4	4	0	0	0	514	3	3	0	0	NA	NA	NA	29	26	167	170	502	115	152	247	0	1	7	0	0.006	0.014
.	19.01.16-00.15.16-1-107578	35	1	1	0	0	0	0	0	0	0	0	NA	NA	NA	9	5	164	164	490	0	0	0	0	0	0	0	0	0
.	19.01.16-00.15.18-1-107580	31	1	1	0	0	0	0	0	0	0	0	NA	NA	NA	9	11	166	166	492	0	0	0	0	0	1	0	0	0.002
.	19.01.16-00.15.19-1-107581	240	36	36	11	0	11	557	32	32	0	0	NA	NA	NA	58	79	176	181	535	123	157	277	7	10	66	0.04	0.055	0.123
.	19.01.16-00.15.20-1-107582	115	13	13	2	0	2	523	10	10	0	0	NA	NA	NA	36	41	171	172	511	118	150	255	6	4	14	0.035	0.023	0.027
.	19.01.16-00.15.22-1-107583	33	1	1	1	0	1	0	0	0	0	0	NA	NA	NA	9	10	165	165	493	0	0	0	0	0	0	0	0	0
.	19.01.16-00.15.25-1-107587	117	5	5	1	0	1	514	4	4	0	0	NA	NA	NA	48	30	167	173	503	115	153	246	17	0	12	0.102	0	0.024
.	19.01.16-00.15.26-1-107589	127	6	6	1	0	1	525	5	5	0	0	NA	NA	NA	30	36	171	172	506	117	152	256	12	0	7	0.07	0	0.014
.	19.01.16-00.15.26-1-107590	176	12	12	1	0	0	533	11	11	0	0	NA	NA	NA	43	49	174	175	513	117	154	262	10	3	14	0.057	0.017	0.027
.	19.01.16-00.15.28-1-107591	90	4	4	1	0	1	509	3	3	0	0	NA	NA	NA	29	26	168	167	504	115	147	247	5	3	2	0.03	0.018	0.004
.	19.01.16-00.15.33-1-107592	33	1	1	0	0	0	0	0	0	0	0	NA	NA	NA	9	5	165	164	489	0	0	0	0	0	0	0	0	0
.	19.01.16-00.15.36-1-107593	36	1	1	0	0	0	0	0	0	0	0	NA	NA	NA	8	8	166	164	491	0	0	0	0	2	0	0	0.012	0
.	19.01.16-00.15.39-1-107594	296	33	33	7	0	7	564	31	31	0	0	NA	NA	NA	89	78	177	176	538	120	160	284	50	15	58	0.282	0.085	0.108
.	19.01.16-00.15.42-1-107595	119	7	7	4	0	3	523	5	5	0	0	NA	NA	NA	39	39	176	170	506	119	152	252	7	5	12	0.04	0.029	0.024
.	19.01.16-00.15.44-1-107596	61	2	2	0	0	0	305	1	1	0	0	NA	NA	NA	23	22	165	168	502	69	94	142	0	0	5	0	0	0.01
.	19.01.16-00.15.45-1-107597	93	7	7	1	0	0	515	6	6	0	0	NA	NA	NA	32	27	173	169	498	118	151	246	14	0	7	0.081	0	0.014
.	19.01.16-00.15.48-1-107598	246	27	27	6	0	4	558	24	24	0	0	NA	NA	NA	78	69	174	181	527	122	163	273	12	6	59	0.069	0.033	0.112
.	19.01.16-00.15.51-1-107599	57	2	2	1	0	1	49	1	1	0	0	NA	NA	NA	18	16	167	163	499	8	14	27	2	0	1	0.012	0	0.002
.	19.01.16-00.15.55-1-107600	31	1	1	0	0	0	0	0	0	0	0	NA	NA	NA	9	8	165	164	492	0	0	0	0	0	2	0	0	0.004
.	19.01.16-00.15.56-1-107601	115	7	7	1	0	1	516	6	6	0	0	NA	NA	NA	29	26	168	168	503	117	149	250	9	0	5	0.054	0	0.01
.	19.01.16-00.15.58-1-107602	59	2	2	0	0	0	199	1	1	0	0	NA	NA	NA	15	12	165	165	495	40	59	100	0	1	3	0	0.006	0.006
.	19.01.16-00.16.02-1-107618	31	1	1	0	0	0	0	0	0	0	0	NA	NA	NA	15	7	164	165	491	0	0	0	0	0	0	0	0	0
.	19.01.16-00.16.03-1-107619	56	2	2	0	0	0	51	1	1	0	0	NA	NA	NA	12	16	167	166	496	9	18	24	0	0	5	0	0	0.01
.	19.01.16-00.16.04-1-107620	61	4	4	1	0	1	353	3	3	0	0	NA	NA	NA	13	11	163	167	494	82	104	167	1	0	5	0.006	0	0.01
.	19.01.16-00.16.07-1-107623	62	3	3	0	0	0	298	0	0	0	0	NA	NA	NA	21	24	168	167	502	65	83	150	0	4	1	0	0.024	0.002
.	19.01.16-00.16.10-1-107627	58	2	2	0	0	0	524	1	1	0	0	NA	NA	NA	14	36	170	170	509	119	151	254	0	0	6	0	0	0.012
.	19.01.16-00.16.14-1-107634	62	2	2	1	0	1	513	1	1	0	0	NA	NA	NA	27	28	170	170	501	117	150	246	1	0	4	0.006	0	0.008
.	19.01.16-00.16.18-1-107641	60	2	2	0	0	0	248	0	0	0	0	NA	NA	NA	8	17	166	166	498	56	68	124	0	1	0	0	0.006	0
.	19.01.16-00.16.19-1-107642	152	9	9	3	0	3	531	7	7	0	0	NA	NA	NA	41	43	169	174	513	115	156	260	7	0	20	0.041	0	0.039
.	19.01.16-00.16.20-1-107643	64	3	3	0	0	0	505	2	2	0	0	NA	NA	NA	22	16	165	165	499	113	143	249	0	5	7	0	0.03	0.014
.	19.01.16-00.16.22-1-107645	177	10	10	1	0	1	535	8	8	0	0	NA	NA	NA	52	52	174	177	514	121	155	259	4	8	20	0.023	0.045	0.039
.	19.01.16-00.16.28-1-107649	90	4	4	0	0	0	517	3	3	0	0	NA	NA	NA	28	36	166	169	514	113	148	256	0	2	4	0	0.012	0.008
.	19.01.16-00.16.28-1-107650	32	1	1	0	0	0	0	0	0	0	0	NA	NA	NA	10	5	164	165	489	0	0	0	0	0	2	0	0	0.004
.	19.01.16-00.16.31-1-107651	93	7	7	1	0	1	507	6	6	0	0	NA	NA	NA	23	23	167	165	504	112	146	249	5	0	7	0.03	0	0.014
.	19.01.16-00.16.34-1-107652	299	51	51	12	0	9	562	45	45	0	0	NA	NA	NA	79	84	184	181	532	130	161	271	53	23	76	0.288	0.127	0.143
.	19.01.16-00.16.34-1-107653	186	13	13	5	0	5	537	12	12	0	0	NA	NA	NA	71	53	170	181	515	116	158	263	3	6	40	0.018	0.033	0.078
.	19.01.16-00.16.35-1-107654	151	27	27	5	0	5	533	26	26	0	0	NA	NA	NA	48	41	171	168	515	119	151	263	33	10	28	0.193	0.06	0.054
.	19.01.16-00.16.36-1-107655	147	24	24	5	0	3	529	22	22	0	0	NA	NA	NA	56	45	169	179	510	114	157	258	11	8	34	0.065	0.045	0.067
.	19.01.16-00.16.40-1-107656	92	6	6	0	0	0	514	5	5	0	0	NA	NA	NA	27	37	175	169	506	116	152	246	7	4	8	0.04	0.024	0.016
.	19.01.16-00.16.44-1-107657	115	15	15	6	0	6	527	12	12	0	0	NA	NA	NA	37	40	168	171	514	116	151	260	21	11	15	0.125	0.064	0.029
.	19.01.16-00.16.49-1-107658	34	1	1	1	0	1	0	0	0	0	0	NA	NA	NA	7	8	166	164	491	0	0	0	0	0	2	0	0	0.004
.	19.01.16-00.16.49-1-107659	33	1	1	1	0	1	0	0	0	0	0	NA	NA	NA	8	7	163	163	494	0	0	0	0	0	2	0	0	0.004
.	19.01.16-00.16.52-1-107663	33	1	1	1	0	1	0	0	0	0	0	NA	NA	NA	9	9	165	166	491	0	0	0	4	0	0	0.024	0	0
.	19.01.16-00.16.52-1-107664	93	11	11	2	0	2	513	10	10	0	0	NA	NA	NA	25	28	168	168	505	112	148	253	15	6	6	0.089	0.036	0.012
.	19.01.16-00.16.55-1-107669	123	6	6	0	0	0	526	5	5	0	0	NA	NA	NA	37	41	169	174	511	118	154	254	1	8	4	0.006	0.046	0.008
.	19.01.16-00.16.57-1-107670	149	10	10	3	0	3	522	9	9	0	0	NA	NA	NA	48	34	174	168	505	120	150	252	9	12	14	0.052	0.071	0.028
.	19.01.16-00.17.06-1-107687	177	12	12	0	0	0	530	10	10	0	0	NA	NA	NA	56	56	168	169	532	115	147	268	9	12	14	0.054	0.071	0.026
.	19.01.16-00.17.12-1-107694	36	1	1	0	0	0	0	0	0	0	0	NA	NA	NA	11	9	164	165	493	0	0	0	0	0	2	0	0	0.004
.	19.01.16-00.17.14-1-107696	60	2	2	0	0	0	505	1	1	0	0	NA	NA	NA	31	26	166	170	503	112	150	243	0	3	2	0	0.018	0.004
.	19.01.16-00.17.14-1-107701	62	3	3	0	0	0	509	2	2	0	0	NA	NA	NA	26	28	172	167	502	114	149	246	8	0	2	0.047	0	0.004
.	19.01.16-00.17.16-1-107704	90	5	5	1	0	1	523	4	4	0	0	NA	NA	NA	17	33	167	174	505	113	156	254	2	2	4	0.012	0.011	0.008
.	19.01.16-00.17.17-1-107706	122	24	24	4	0	4	526	23	23	0	0	NA	NA	NA	46	43	171	172	513	118	151	257	16	5	19	0.094	0.029	0.037
.	19.01.16-00.17.19-1-107707	233	23	23	11	0	7	552	21	21	0	0	NA	NA	NA	73	67	177	174	529	122	158	272	47	21	34	0.266	0.121	0.064
.	19.01.16-00.17.20-1-107708	95	4	4	0	0	0	518	3	3	0	0	NA	NA	NA	36	34	171	168	508	116	150	252	0	3	4	0	0.018	0.008
.	19.01.16-00.17.28-1-107713	149	20	20	3	0	3	515	19	19	0	0	NA	NA	NA	42	32	170	170	505	117	152	246	17	6	23	0.1	0.035	0.046
.	19.01.16-00.17.28-1-107714	86	6	6	0	0	0	504	5	5	0	0	NA	NA	NA	25	21	168	164	502	114	145	245	3	2	8	0.018	0.012	0.016
.	19.01.16-00.17.31-1-107717	57	2	2	1	0	1	148	1	1	0	0	NA	NA	NA	11	14	167	166	494	34	40	74	0	2	0	0	0.012	0
.	19.01.16-00.17.35-1-107718	349	53	53	18	0	16	591	51	51	0	0	NA	NA	NA	103	122	184	189	562	126	169	296	66	19	105	0.359	0.101	0.187
.	19.01.16-00.17.36-1-107719	123	21	21	4	0	4	526	17	17	0	0	NA	NA	NA	43	44	171	171	515	119	153	254	5	4	52	0.029	0.023	0.101
.	19.01.16-00.17.39-1-107720	120	4	4	0	0	0	522	2	2	0	0	NA	NA	NA	37	37	167	171	512	117	150	255	1	0	8	0.006	0	0.016
.	19.01.16-00.17.44-1-107721	34	1	1	0	0	0	0	0	0	0	0	NA	NA	NA	9	12	166	166	493	0	0	0	0	0	1	0	0	0.002
.	19.01.16-00.17.47-1-107722	68	2	2	0	0	0	508	1	1	0	0	NA	NA	NA	13	19	165	166	501	115	147	246	0	0	4	0	0	0.008
.	19.01.16-00.17.47-1-107723	32	1	1	0	0	0	0	0	0	0	0	NA	NA	NA	10	9	164	166	492	0	0	0	0	0	2	0	0	0.004
.	19.01.16-00.17.49-1-107724	66	4	4	0	0	0	506	3	3	0	0	NA	NA	NA	21	18	169	164	498	116	144	246	9	0	0	0.053	0	0
.	19.01.16-00.17.50-1-107725	62	3	3	0	0	0	515	2	2	0	0	NA	NA	NA	25	33	168	166	512	114	149	252	5	0	5	0.03	0	0.01
.	19.01.16-00.17.55-1-107726	115	5	5	2	0	1	532	4	4	0	0	NA	NA	NA	29	51	170	173	521	117	155	260	0	10	5	0	0.058	0.01
.	19.01.16-00.18.00-1-107742	64	3	3	1	0	1	509	2	2	0	0	NA	NA	NA	23	26	166	169	504	111	149	249	0	0	5	0	0	0.01
.	19.01.16-00.18.02-1-107743	61	2	2	0	0	0	509	1	1	0	0	NA	NA	NA	34	30	166	169	508	113	148	248	0	0	5	0	0	0.01
.	19.01.16-00.18.04-1-107744	208	25	25	8	0	5	549	23	23	0	0	NA	NA	NA	61	76	180	170	539	127	149	273	34	23	43	0.189	0.135	0.08
.	19.01.16-00.18.05-1-107745	147	14	14	5	0	3	530	13	13	0	0	NA	NA	NA	34	45	169	169	520	118	150	262	4	13	17	0.024	0.077	0.033
.	19.01.16-00.18.07-1-107748	250	14	14	4	0	4	547	11	11	0	0	NA	NA	NA	62	61	174	174	526	121	156	270	16	1	16	0.092	0.006	0.03
.	19.01.16-00.18.11-1-107753	290	20	20	6	0	5	574	17	17	0	0	NA	NA	NA	85	84	182	178	537	128	160	286	19	7	44	0.104	0.039	0.082
.	19.01.16-00.18.12-1-107754	173	9	9	1	0	1	538	8	8	0	0	NA	NA	NA	45	54	175	177	515	121	157	260	0	11	14	0	0.062	0.027
.	19.01.16-00.18.16-1-107762	99	7	7	2	0	2	523	4	4	0	0	NA	NA	NA	31	33	170	171	505	115	154	254	6	0	16	0.035	0	0.032
.	19.01.16-00.18.16-1-107763	62	4	4	1	0	1	511	3	3	0	0	NA	NA	NA	29	26	168	168	503	114	151	246	13	11	0	0.077	0.065	0
.	19.01.16-00.18.31-1-107770	91	9	9	2	0	2	515	7	7	0	0	NA	NA	NA	23	33	166	170	510	111	149	255	0	11	26	0	0.065	0.051
.	19.01.16-00.18.32-1-107771	37	1	1	0	0	0	0	0	0	0	0	NA	NA	NA	15	10	166	166	491	0	0	0	0	0	0	0	0	0
.	19.01.16-00.18.32-1-107772	183	7	7	0	0	0	541	6	6	0	0	NA	NA	NA	41	54	173	174	520	121	153	267	1	1	12	0.006	0.006	0.023
.	19.01.16-00.18.33-1-107773	33	1	1	0	0	0	0	0	0	0	0	NA	NA	NA	11	5	164	164	490	0	0	0	0	0	0	0	0	0
.	19.01.16-00.18.35-1-107774	177	21	21	3	0	3	535	17	17	0	0	NA	NA	NA	51	52	175	174	516	122	154	259	28	5	25	0.16	0.029	0.048
.	19.01.16-00.18.35-1-107775	94	5	5	2	0	2	516	4	4	0	0	NA	NA	NA	37	36	168	173	508	115	151	250	4	0	8	0.024	0	0.016
.	19.01.16-00.18.37-1-107776	120	7	7	2	0	2	518	4	4	0	0	NA	NA	NA	37	33	169	168	509	117	146	255	4	3	8	0.024	0.018	0.016
.	19.01.16-00.18.47-1-107785	233	23	23	6	0	5	549	19	19	0	0	NA	NA	NA	76	69	177	179	526	124	157	268	20	11	31	0.113	0.061	0.059
.	19.01.16-00.18.49-1-107786	172	12	12	5	0	3	539	10	10	0	0	NA	NA	NA	56	60	181	174	518	125	155	259	2	3	21	0.011	0.017	0.041
.	19.01.16-00.18.50-1-107787	204	15	15	3	0	2	558	14	14	0	0	NA	NA	NA	65	70	181	170	532	127	151	280	19	7	24	0.105	0.041	0.045
.	19.01.16-00.18.53-1-107791	85	5	5	0	0	0	519	4	4	0	0	NA	NA	NA	30	33	172	167	507	119	148	252	1	4	9	0.006	0.024	0.018
.	19.01.16-00.18.54-1-107796	144	12	12	4	0	4	517	10	10	0	0	NA	NA	NA	50	37	170	174	506	112	152	253	0	13	28	0	0.075	0.055
.	19.01.16-00.18.56-1-107797	119	7	7	1	0	0	521	5	5	0	0	NA	NA	NA	47	40	173	166	514	119	147	255	6	5	18	0.035	0.03	0.035
.	19.01.16-00.18.56-1-107798	63	2	2	2	0	2	199	1	1	0	0	NA	NA	NA	12	15	166	165	497	36	62	101	0	0	3	0	0	0.006
.	19.01.16-00.19.10-1-107819	180	12	12	2	0	2	536	10	10	0	0	NA	NA	NA	51	51	177	170	517	124	150	262	17	8	18	0.096	0.047	0.035
.	19.01.16-00.19.10-1-107820	125	7	7	0	0	0	536	6	6	0	0	NA	NA	NA	47	50	172	172	519	120	154	262	2	6	6	0.012	0.035	0.012
.	19.01.16-00.19.12-1-107822	59	2	2	0	0	0	507	1	1	0	0	NA	NA	NA	22	21	168	165	501	116	147	244	0	0	5	0	0	0.01
.	19.01.16-00.19.15-1-107826	148	16	16	7	0	5	537	14	14	0	0	NA	NA	NA	63	59	176	179	517	123	156	258	30	7	29	0.17	0.039	0.056
.	19.01.16-00.19.19-1-107833	142	17	17	8	0	7	523	14	14	0	0	NA	NA	NA	54	46	175	171	513	119	148	256	7	19	42	0.04	0.111	0.082
.	19.01.16-00.19.20-1-107834	29	1	1	0	0	0	0	0	0	0	0	NA	NA	NA	7	14	166	165	496	0	0	0	0	0	1	0	0	0.002
.	19.01.16-00.19.21-1-107835	94	5	5	1	0	1	521	4	4	0	0	NA	NA	NA	39	42	170	172	513	114	151	256	0	0	16	0	0	0.031
.	19.01.16-00.19.22-1-107837	32	1	1	0	0	0	0	0	0	0	0	NA	NA	NA	9	15	168	164	496	0	0	0	0	0	0	0	0	0
.	19.01.16-00.19.24-1-107839	196	21	21	5	0	3	553	17	17	0	0	NA	NA	NA	65	69	180	174	528	126	157	270	10	14	45	0.056	0.08	0.085
.	19.01.16-00.19.25-1-107842	138	7	7	3	0	2	518	6	6	0	0	NA	NA	NA	49	36	171	169	509	116	149	253	5	1	12	0.029	0.006	0.024
.	19.01.16-00.19.25-1-107843	124	10	10	4	0	4	514	7	7	0	0	NA	NA	NA	49	32	169	170	506	115	149	250	7	6	25	0.041	0.035	0.049
.	19.01.16-00.19.29-1-107844	60	2	2	0	0	0	506	0	0	0	0	NA	NA	NA	21	16	167	167	495	113	148	245	2	0	3	0.012	0	0.006
.	19.01.16-00.19.39-1-107845	122	8	8	4	0	2	522	6	6	0	0	NA	NA	NA	46	32	167	171	507	118	153	251	1	0	33	0.006	0	0.065
.	19.01.16-00.19.40-1-107846	148	17	17	2	0	2	530	16	16	0	0	NA	NA	NA	42	44	171	177	509	119	156	255	32	1	14	0.187	0.006	0.028
.	19.01.16-00.19.41-1-107847	155	15	15	3	0	2	530	13	13	0	0	NA	NA	NA	43	40	170	172	511	118	153	259	5	6	27	0.029	0.035	0.053
.	19.01.16-00.19.42-1-107848	152	7	7	0	0	0	531	5	5	0	0	NA	NA	NA	46	49	170	177	515	118	153	260	8	0	10	0.047	0	0.019
.	19.01.16-00.19.47-1-107849	61	3	3	0	0	0	504	2	2	0	0	NA	NA	NA	29	21	166	169	499	110	148	246	10	0	4	0.06	0	0.008
.	19.01.16-00.19.49-1-107850	257	24	24	5	0	5	560	20	20	0	0	NA	NA	NA	77	74	172	179	536	122	157	281	44	6	31	0.256	0.034	0.058
.	19.01.16-00.19.52-1-107851	32	1	1	0	0	0	0	0	0	0	0	NA	NA	NA	12	11	165	164	495	0	0	0	0	0	0	0	0	0
.	19.01.16-00.19.55-1-107852	57	2	2	1	0	1	511	1	1	0	0	NA	NA	NA	28	27	168	169	503	117	148	246	0	1	1	0	0.006	0.002
.	19.01.16-00.19.59-1-107868	88	4	4	2	0	2	521	3	3	0	0	NA	NA	NA	28	31	168	168	508	117	150	254	0	3	8	0	0.018	0.016
.	19.01.16-00.20.01-1-107875	181	7	7	1	0	1	537	6	6	0	0	NA	NA	NA	54	49	171	172	519	116	152	269	5	16	2	0.029	0.093	0.004
.	19.01.16-00.20.01-1-107876	59	2	2	0	0	0	350	1	1	0	0	NA	NA	NA	19	17	166	167	497	71	100	179	4	7	0	0.024	0.042	0
.	19.01.16-00.20.02-1-107877	34	1	1	0	0	0	0	0	0	0	0	NA	NA	NA	11	6	163	163	493	0	0	0	0	0	1	0	0	0.002
.	19.01.16-00.20.05-1-107878	85	3	3	0	0	0	522	2	2	0	0	NA	NA	NA	37	38	172	171	508	116	151	255	3	15	0	0.017	0.088	0
.	19.01.16-00.20.06-1-107880	269	16	16	7	0	5	569	15	15	0	0	NA	NA	NA	95	89	180	180	542	125	161	283	30	15	15	0.167	0.083	0.028
.	19.01.16-00.20.09-1-107884	62	2	2	0	0	0	349	1	1	0	0	NA	NA	NA	15	19	165	166	501	77	102	170	4	0	3	0.024	0	0.006
.	19.01.16-00.20.14-1-107890	177	10	10	6	0	5	537	8	8	0	0	NA	NA	NA	53	59	169	177	526	114	157	266	8	9	23	0.047	0.051	0.044
.	19.01.16-00.20.14-1-107891	152	6	6	1	0	1	533	5	5	0	0	NA	NA	NA	53	46	169	171	519	117	153	263	0	2	15	0	0.012	0.029
.	19.01.16-00.20.16-1-107897	64	3	3	0	0	0	500	2	2	0	0	NA	NA	NA	34	19	165	168	499	109	145	246	6	0	5	0.036	0	0.01
.	19.01.16-00.20.22-1-107901	61	2	2	0	0	0	49	1	1	0	0	NA	NA	NA	19	17	164	166	500	7	14	28	2	0	6	0.012	0	0.012
.	19.01.16-00.20.30-1-107904	59	2	2	0	0	0	101	1	1	0	0	NA	NA	NA	9	18	169	167	495	23	29	49	0	0	2	0	0	0.004
.	19.01.16-00.20.30-1-107905	124	6	6	2	0	2	517	4	4	0	0	NA	NA	NA	49	40	170	168	515	113	145	259	8	0	7	0.047	0	0.014
.	19.01.16-00.20.32-1-107906	66	2	2	2	0	2	504	1	1	0	0	NA	NA	NA	25	27	167	166	507	113	144	247	2	0	6	0.012	0	0.012
.	19.01.16-00.20.36-1-107907	115	4	4	0	0	0	515	3	3	0	0	NA	NA	NA	41	29	169	170	503	115	149	251	0	3	14	0	0.018	0.028
.	19.01.16-00.20.39-1-107912	91	3	3	1	0	1	517	2	2	0	0	NA	NA	NA	31	27	170	172	498	119	152	246	3	0	7	0.018	0	0.014
.	19.01.16-00.20.39-1-107913	65	5	5	2	0	2	507	4	4	0	0	NA	NA	NA	31	20	164	166	503	111	146	250	0	0	12	0	0	0.024
.	19.01.16-00.20.42-1-107914	149	10	10	5	0	4	530	9	9	0	0	NA	NA	NA	49	39	168	168	516	116	150	264	22	7	18	0.131	0.042	0.035
.	19.01.16-00.20.43-1-107915	146	10	10	3	0	2	531	8	8	0	0	NA	NA	NA	42	46	172	172	515	120	153	258	0	7	28	0	0.041	0.054
.	19.01.16-00.20.46-1-107916	56	2	2	0	0	0	198	0	0	0	0	NA	NA	NA	12	17	169	168	493	48	56	94	4	0	0	0.024	0	0
.	19.01.16-00.20.48-1-107917	294	29	29	8	0	5	574	27	27	0	0	NA	NA	NA	93	92	178	188	539	126	169	279	38	7	64	0.213	0.037	0.119
.	19.01.16-00.20.48-1-107918	152	10	10	3	0	2	535	9	9	0	0	NA	NA	NA	48	49	171	169	522	119	149	267	9	5	14	0.053	0.03	0.027
.	19.01.16-00.20.53-1-107919	63	2	2	0	0	0	203	1	1	0	0	NA	NA	NA	21	18	166	165	500	42	66	95	0	0	2	0	0	0.004
.	19.01.16-00.20.56-1-107927	116	5	5	1	0	1	519	4	4	0	0	NA	NA	NA	38	38	171	174	506	117	153	249	5	3	11	0.029	0.017	0.022
.	19.01.16-00.20.57-1-107928	93	5	5	3	0	3	505	4	4	0	0	NA	NA	NA	30	18	167	166	498	115	146	244	0	3	7	0	0.018	0.014
.	19.01.16-00.20.59-1-107944	209	40	40	8	0	7	547	36	36	0	0	NA	NA	NA	59	61	176	176	522	122	160	265	49	22	55	0.278	0.125	0.105
.	19.01.16-00.21.03-1-107945	174	12	12	6	0	5	539	9	9	0	0	NA	NA	NA	47	53	169	176	521	117	157	265	14	9	22	0.083	0.051	0.042
.	19.01.16-00.21.10-1-107951	157	11	11	2	0	2	525	10	10	0	0	NA	NA	NA	47	40	169	174	510	118	152	255	6	5	14	0.036	0.029	0.027
.	19.01.16-00.21.12-1-107953	149	8	8	4	0	3	536	7	7	0	0	NA	NA	NA	54	47	172	175	513	119	156	261	0	6	21	0	0.034	0.041
.	19.01.16-00.21.14-1-107957	32	1	1	1	0	1	0	0	0	0	0	NA	NA	NA	11	9	165	166	491	0	0	0	0	1	0	0	0.006	0
.	19.01.16-00.21.14-1-107960	147	10	10	4	0	4	527	8	8	0	0	NA	NA	NA	34	41	169	176	509	116	157	254	7	1	19	0.041	0.006	0.037
.	19.01.16-00.21.16-1-107965	61	2	2	0	0	0	506	1	1	0	0	NA	NA	NA	20	28	168	165	508	112	147	247	1	1	0	0.006	0.006	0
.	19.01.16-00.21.18-1-107968	66	5	5	2	0	2	391	4	4	0	0	NA	NA	NA	20	20	167	170	496	91	108	192	2	3	12	0.012	0.018	0.024
.	19.01.16-00.21.29-1-107973	292	35	35	5	0	5	568	32	32	0	0	NA	NA	NA	92	84	178	191	528	124	171	273	45	15	66	0.253	0.079	0.125
.	19.01.16-00.21.44-1-107974	65	2	2	1	0	1	500	1	1	0	0	NA	NA	NA	30	19	168	165	499	114	141	245	0	0	3	0	0	0.006
.	19.01.16-00.21.44-1-107975	121	11	11	4	0	4	520	10	10	0	0	NA	NA	NA	38	37	169	168	513	113	149	258	24	7	8	0.142	0.042	0.016
.	19.01.16-00.21.44-1-107976	300	69	69	22	0	17	554	65	65	0	0	NA	NA	NA	73	77	179	173	538	124	151	279	58	31	115	0.324	0.179	0.214
.	19.01.16-00.21.44-1-107977	252	34	34	11	0	6	556	28	28	0	0	NA	NA	NA	61	78	180	179	532	126	159	271	32	12	68	0.178	0.067	0.128
.	19.01.16-00.21.45-1-107978	93	4	4	2	0	2	517	3	3	0	0	NA	NA	NA	33	28	169	172	500	118	149	250	0	7	7	0	0.041	0.014
.	19.01.16-00.21.56-1-107979	132	13	13	5	0	3	532	9	9	0	0	NA	NA	NA	41	54	174	167	526	120	141	271	6	17	13	0.034	0.102	0.025
.	19.01.16-00.21.59-1-107995	123	6	6	1	0	1	532	5	5	0	0	NA	NA	NA	43	48	172	179	510	117	160	255	2	0	13	0.012	0	0.025
.	19.01.16-00.22.03-1-107996	170	16	16	4	0	3	530	14	14	0	0	NA	NA	NA	47	48	170	172	519	115	153	262	24	1	25	0.141	0.006	0.048
.	19.01.16-00.22.14-1-108010	63	2	2	0	0	0	519	1	1	0	0	NA	NA	NA	16	26	172	170	497	121	152	246	8	0	1	0.047	0	0.002
.	19.01.16-00.22.16-1-108012	94	4	4	1	0	0	518	3	3	0	0	NA	NA	NA	30	28	165	168	508	113	151	254	0	5	2	0	0.03	0.004
.	19.01.16-00.22.20-1-108014	31	1	1	0	0	0	0	0	0	0	0	NA	NA	NA	6	11	167	163	494	0	0	0	0	0	0	0	0	0
.	19.01.16-00.22.21-1-108016	217	24	24	8	0	7	546	22	22	0	0	NA	NA	NA	76	67	182	174	524	127	156	263	10	14	39	0.055	0.08	0.074
.	19.01.16-00.22.23-1-108018	58	2	2	1	0	1	500	1	1	0	0	NA	NA	NA	27	18	169	166	496	112	143	245	0	0	3	0	0	0.006
.	19.01.16-00.22.28-1-108021	89	5	5	2	0	1	509	4	4	0	0	NA	NA	NA	31	21	165	169	500	113	149	247	6	2	2	0.036	0.012	0.004
.	19.01.16-00.22.29-1-108024	148	12	12	2	0	1	518	10	10	0	0	NA	NA	NA	57	34	169	168	510	113	148	257	0	7	31	0	0.042	0.061
.	19.01.16-00.22.31-1-108025	173	12	12	5	0	5	539	10	10	0	0	NA	NA	NA	52	53	175	174	517	124	154	261	7	5	16	0.04	0.029	0.031
.	19.01.16-00.22.33-1-108026	119	8	8	2	0	2	536	7	7	0	0	NA	NA	NA	34	48	174	171	516	126	151	259	17	1	8	0.098	0.006	0.016
.	19.01.16-00.22.36-1-108027	217	26	26	14	0	11	543	23	23	0	0	NA	NA	NA	63	58	172	170	529	120	150	273	17	10	47	0.099	0.059	0.089
.	19.01.16-00.22.41-1-108032	114	13	13	3	0	2	517	11	11	0	0	NA	NA	NA	33	36	167	169	513	116	149	252	18	2	13	0.108	0.012	0.025
.	19.01.16-00.22.45-1-108033	92	8	8	1	0	1	515	7	7	0	0	NA	NA	NA	34	28	172	169	500	120	150	245	3	7	13	0.017	0.041	0.026
.	19.01.16-00.22.53-1-108034	31	1	1	1	0	1	0	0	0	0	0	NA	NA	NA	5	12	167	163	495	0	0	0	2	0	0	0.012	0	0
.	19.01.16-00.22.55-1-108038	120	11	11	1	0	1	528	10	10	0	0	NA	NA	NA	36	52	172	171	522	118	150	260	6	16	20	0.035	0.094	0.038
.	19.01.16-00.22.58-1-108043	90	3	3	1	0	1	524	2	2	0	0	NA	NA	NA	29	38	171	174	506	119	156	249	1	0	3	0.006	0	0.006
.	19.01.16-00.23.00-1-108059	118	7	7	1	0	1	533	4	4	0	0	NA	NA	NA	30	47	166	171	523	114	154	265	7	2	6	0.042	0.012	0.011
.	19.01.16-00.23.02-1-108060	239	15	15	6	0	4	559	14	14	0	0	NA	NA	NA	82	73	175	179	532	124	160	275	25	4	26	0.143	0.022	0.049
.	19.01.16-00.23.20-1-108076	62	2	2	0	0	0	252	1	1	0	0	NA	NA	NA	15	12	166	165	494	59	78	115	0	0	4	0	0	0.008
.	19.01.16-00.23.20-1-108077	63	3	3	3	0	2	514	2	2	0	0	NA	NA	NA	28	30	172	167	504	116	149	249	0	0	8	0	0	0.016
.	19.01.16-00.23.20-1-108078	150	16	16	2	0	1	539	15	15	0	0	NA	NA	NA	51	44	174	174	509	124	155	260	26	0	18	0.149	0	0.035
.	19.01.16-00.23.20-1-108079	97	7	7	3	0	2	513	5	5	0	0	NA	NA	NA	30	27	170	169	501	116	150	247	1	4	6	0.006	0.024	0.012
.	19.01.16-00.23.28-1-108084	242	12	12	4	0	4	557	10	10	0	0	NA	NA	NA	55	71	179	175	530	128	155	274	12	11	12	0.067	0.063	0.023
.	19.01.16-00.23.29-1-108085	151	6	6	2	0	2	536	4	4	0	0	NA	NA	NA	65	49	173	176	513	120	157	259	1	0	19	0.006	0	0.037
.	19.01.16-00.23.30-1-108086	67	4	4	1	0	1	500	1	1	0	0	NA	NA	NA	20	10	167	165	491	115	145	240	1	5	1	0.006	0.03	0.002
.	19.01.16-00.23.34-1-108087	174	8	8	3	0	3	531	6	6	0	0	NA	NA	NA	60	49	171	175	516	117	154	260	8	2	17	0.047	0.011	0.033
.	19.01.16-00.23.34-1-108088	210	15	15	5	0	4	556	12	12	0	0	NA	NA	NA	68	70	177	173	533	124	156	276	5	11	30	0.028	0.064	0.056
.	19.01.16-00.23.36-1-108089	85	4	4	0	0	0	513	2	2	0	0	NA	NA	NA	29	26	171	166	502	117	148	248	3	0	5	0.018	0	0.01
.	19.01.16-00.23.40-1-108090	94	4	4	2	0	2	510	3	3	0	0	NA	NA	NA	29	27	173	167	500	119	143	248	8	1	7	0.046	0.006	0.014
.	19.01.16-00.23.47-1-108093	88	5	5	2	0	1	513	4	4	0	0	NA	NA	NA	22	32	172	169	504	117	146	250	1	4	6	0.006	0.024	0.012
.	19.01.16-00.23.52-1-108094	38	1	1	0	0	0	0	0	0	0	0	NA	NA	NA	8	15	169	165	494	0	0	0	0	0	0	0	0	0
.	19.01.16-00.23.52-1-108095	158	13	13	6	0	6	529	10	10	0	0	NA	NA	NA	48	47	171	169	520	119	148	262	6	11	21	0.035	0.065	0.04
.	19.01.16-00.23.53-1-108096	208	9	9	4	0	3	537	8	8	0	0	NA	NA	NA	60	56	174	175	520	122	155	260	11	0	14	0.063	0	0.027
.	19.01.16-00.23.55-1-108097	229	29	29	15	0	8	557	27	27	0	0	NA	NA	NA	86	75	178	180	530	122	157	278	31	28	37	0.174	0.156	0.07
.	19.01.16-00.23.57-1-108098	141	10	10	5	0	4	521	8	8	0	0	NA	NA	NA	45	47	178	169	513	117	146	258	10	0	23	0.056	0	0.045
.	19.01.16-00.23.59-1-108114	64	2	2	1	0	1	401	1	1	0	0	NA	NA	NA	18	23	168	168	500	86	118	197	3	0	0	0.018	0	0
.	19.01.16-00.24.04-1-108115	32	1	1	1	0	1	0	0	0	0	0	NA	NA	NA	4	11	164	166	494	0	0	0	0	1	0	0	0.006	0
.	19.01.16-00.24.07-1-108118	297	42	42	9	0	5	559	40	40	0	0	NA	NA	NA	79	73	179	178	529	127	158	274	34	26	69	0.19	0.146	0.13
.	19.01.16-00.24.07-1-108119	82	5	5	1	0	1	502	4	4	0	0	NA	NA	NA	35	21	169	167	498	114	148	240	0	4	8	0	0.024	0.016
.	19.01.16-00.24.11-1-108124	181	30	30	8	0	7	537	26	26	0	0	NA	NA	NA	56	50	172	175	516	120	157	260	26	25	48	0.151	0.143	0.093
.	19.01.16-00.24.16-1-108133	289	39	39	9	0	9	577	33	33	0	0	NA	NA	NA	80	92	179	179	547	127	162	288	51	14	80	0.285	0.078	0.146
.	19.01.16-00.24.16-1-108134	59	3	3	0	0	0	52	1	1	0	0	NA	NA	NA	15	26	170	170	499	20	15	17	0	0	9	0	0	0.018
.	19.01.16-00.24.16-1-108135	118	7	7	2	0	1	522	5	5	0	0	NA	NA	NA	41	32	172	172	501	118	154	250	0	0	20	0	0	0.04
.	19.01.16-00.24.19-1-108137	145	16	16	6	0	6	521	13	13	0	0	NA	NA	NA	46	45	169	170	519	117	146	258	4	1	35	0.024	0.006	0.067
.	19.01.16-00.24.22-1-108139	149	8	8	1	0	1	532	7	7	0	0	NA	NA	NA	42	42	177	168	510	124	148	260	4	4	22	0.023	0.024	0.043
.	19.01.16-00.24.24-1-108142	61	2	2	1	0	1	398	1	1	0	0	NA	NA	NA	19	16	165	166	498	87	111	200	0	0	1	0	0	0.002
.	19.01.16-00.24.36-1-108144	204	27	27	4	0	3	556	25	25	0	0	NA	NA	NA	57	79	183	173	536	131	155	270	27	12	53	0.148	0.069	0.099
.	19.01.16-00.24.37-1-108145	180	9	9	1	0	1	552	6	6	0	0	NA	NA	NA	53	71	182	174	528	131	155	266	17	7	15	0.093	0.04	0.028
.	19.01.16-00.24.44-1-108146	36	1	1	0	0	0	0	0	0	0	0	NA	NA	NA	8	11	165	165	494	0	0	0	0	0	1	0	0	0.002
.	19.01.16-00.24.46-1-108147	32	1	1	0	0	0	0	0	0	0	0	NA	NA	NA	11	9	166	166	490	0	0	0	0	0	0	0	0	0
.	19.01.16-00.24.47-1-108148	88	3	3	1	0	1	507	1	1	0	0	NA	NA	NA	29	23	165	168	503	110	148	249	2	0	2	0.012	0	0.004
.	19.01.16-00.24.49-1-108149	63	3	3	1	0	1	507	1	1	0	0	NA	NA	NA	30	27	169	169	502	113	150	244	0	4	0	0	0.024	0
.	19.01.16-00.24.49-1-108150	186	12	12	4	0	2	547	10	10	0	0	NA	NA	NA	59	65	181	178	519	125	160	262	16	12	11	0.088	0.067	0.021
.	19.01.16-00.24.59-1-108175	64	3	3	1	0	1	511	2	2	0	0	NA	NA	NA	22	24	170	167	500	116	147	248	0	0	7	0	0	0.014
.	19.01.16-00.24.59-1-108176	126	11	11	1	0	1	522	9	9	0	0	NA	NA	NA	47	45	171	171	516	117	148	257	5	6	12	0.029	0.035	0.023
.	19.01.16-00.25.03-1-108177	236	45	45	14	0	10	547	40	40	0	0	NA	NA	NA	73	68	178	171	532	124	151	272	33	16	89	0.185	0.094	0.167
.	19.01.16-00.25.03-1-108178	194	38	38	10	0	5	548	32	32	0	0	NA	NA	NA	60	59	175	173	524	120	158	270	44	16	45	0.251	0.092	0.086
.	19.01.16-00.25.12-1-108186	118	13	13	1	0	1	526	10	10	0	0	NA	NA	NA	25	38	169	169	513	117	153	256	12	2	19	0.071	0.012	0.037
.	19.01.16-00.25.12-1-108187	90	9	9	0	0	0	524	8	8	0	0	NA	NA	NA	26	35	172	169	507	120	154	250	3	0	26	0.017	0	0.051
.	19.01.16-00.25.16-1-108195	95	9	9	1	0	0	524	7	7	0	0	NA	NA	NA	31	41	171	167	516	118	149	257	6	0	11	0.035	0	0.021
.	19.01.16-00.25.19-1-108197	255	35	35	10	0	6	569	28	28	0	0	NA	NA	NA	74	86	183	179	537	129	162	278	11	18	73	0.06	0.101	0.136
.	19.01.16-00.25.21-1-108198	63	5	5	3	0	3	510	4	4	0	0	NA	NA	NA	21	24	165	165	507	113	146	251	8	5	6	0.048	0.03	0.012
.	19.01.16-00.25.23-1-108201	152	39	39	6	0	6	522	34	34	0	0	NA	NA	NA	63	45	176	172	510	121	152	249	42	8	59	0.239	0.047	0.116
.	19.01.16-00.25.34-1-108204	63	3	3	0	0	0	512	2	2	0	0	NA	NA	NA	20	24	166	170	501	115	150	247	0	4	3	0	0.024	0.006
.	19.01.16-00.25.34-1-108205	63	5	5	1	0	1	506	4	4	0	0	NA	NA	NA	35	25	170	167	501	116	146	244	4	0	10	0.024	0	0.02
.	19.01.16-00.25.36-1-108206	246	23	23	5	0	3	545	20	20	0	0	NA	NA	NA	82	62	177	170	528	124	150	271	23	6	58	0.13	0.035	0.11
.	19.01.16-00.25.36-1-108207	90	3	3	1	0	1	503	2	2	0	0	NA	NA	NA	27	18	169	166	496	115	145	243	6	0	3	0.036	0	0.006
.	19.01.16-00.25.48-1-108208	147	11	11	2	0	1	526	9	9	0	0	NA	NA	NA	42	41	174	171	509	119	152	255	3	12	25	0.017	0.07	0.049
.	19.01.16-00.25.50-1-108209	98	8	8	2	0	2	517	7	7	0	0	NA	NA	NA	26	27	169	169	502	117	150	250	5	2	16	0.03	0.012	0.032
.	19.01.16-00.25.50-1-108210	36	1	1	1	0	1	0	0	0	0	0	NA	NA	NA	10	14	168	166	493	0	0	0	0	0	2	0	0	0.004
.	19.01.16-00.25.53-1-108211	61	3	3	0	0	0	512	2	2	0	0	NA	NA	NA	28	22	164	173	498	113	155	244	0	3	2	0	0.017	0.004
.	19.01.16-00.26.00-1-108227	116	5	5	0	0	0	529	4	4	0	0	NA	NA	NA	36	43	173	175	508	121	158	250	0	9	14	0	0.051	0.028
.	19.01.16-00.26.07-1-108230	91	7	7	0	0	0	518	6	6	0	0	NA	NA	NA	28	30	170	167	506	115	149	254	8	2	7	0.047	0.012	0.014
.	19.01.16-00.26.08-1-108231	31	1	1	0	0	0	0	0	0	0	0	NA	NA	NA	12	8	165	164	492	0	0	0	0	0	1	0	0	0.002
.	19.01.16-00.26.09-1-108234	124	10	10	6	0	5	527	7	7	0	0	NA	NA	NA	35	43	174	173	509	119	154	254	2	0	20	0.011	0	0.039
.	19.01.16-00.26.10-1-108236	94	14	14	6	0	4	518	11	11	0	0	NA	NA	NA	46	34	171	166	510	115	148	255	33	4	14	0.193	0.024	0.027
.	19.01.16-00.26.11-1-108238	305	63	63	19	0	15	579	59	59	0	0	NA	NA	NA	84	103	182	184	550	129	167	283	66	17	129	0.363	0.092	0.235
.	19.01.16-00.26.13-1-108241	149	9	9	3	0	3	516	8	8	0	0	NA	NA	NA	36	30	169	172	502	116	150	250	5	0	22	0.03	0	0.044
.	19.01.16-00.26.16-1-108250	33	1	1	1	0	1	0	0	0	0	0	NA	NA	NA	8	9	164	165	493	0	0	0	0	0	0	0	0	0
.	19.01.16-00.26.18-1-108252	86	3	3	0	0	0	514	1	1	0	0	NA	NA	NA	41	37	168	168	514	114	145	255	4	3	0	0.024	0.018	0
.	19.01.16-00.26.19-1-108253	30	1	1	0	0	0	0	0	0	0	0	NA	NA	NA	8	7	164	164	492	0	0	0	0	0	0	0	0	0
.	19.01.16-00.26.19-1-108254	121	5	5	1	0	1	529	4	4	0	0	NA	NA	NA	28	47	173	172	515	121	151	257	0	0	15	0	0	0.029
.	19.01.16-00.26.21-1-108255	180	6	6	2	0	1	548	5	5	0	0	NA	NA	NA	60	57	173	180	517	123	163	262	4	0	12	0.023	0	0.023
.	19.01.16-00.26.25-1-108260	61	2	2	0	0	0	354	1	1	0	0	NA	NA	NA	17	19	169	165	498	79	105	170	0	0	2	0	0	0.004
.	19.01.16-00.26.31-1-108262	90	3	3	2	0	1	512	2	2	0	0	NA	NA	NA	26	20	169	166	498	118	146	248	0	0	6	0	0	0.012
.	19.01.16-00.26.32-1-108263	172	24	24	8	0	7	533	22	22	0	0	NA	NA	NA	39	45	166	177	515	112	156	265	14	18	47	0.084	0.102	0.091
.	19.01.16-00.26.36-1-108264	171	8	8	3	0	2	526	7	7	0	0	NA	NA	NA	46	38	170	176	505	115	158	253	6	9	24	0.035	0.051	0.048
.	19.01.16-00.26.36-1-108265	59	2	2	0	0	0	0	1	1	0	0	NA	NA	NA	20	10	166	164	493	0	0	0	0	0	2	0	0	0.004
.	19.01.16-00.26.38-1-108266	60	2	2	2	0	2	150	1	1	0	0	NA	NA	NA	16	13	166	166	494	32	43	75	0	6	0	0	0.036	0
.	19.01.16-00.26.40-1-108267	141	14	14	3	0	3	533	13	13	0	0	NA	NA	NA	37	43	172	171	513	119	155	259	17	6	11	0.099	0.035	0.021
.	19.01.16-00.26.41-1-108268	149	13	13	4	0	3	532	11	11	0	0	NA	NA	NA	46	46	171	169	519	118	150	264	12	1	27	0.07	0.006	0.052
.	19.01.16-00.26.41-1-108269	142	10	10	2	0	2	536	9	9	0	0	NA	NA	NA	37	50	174	170	519	119	152	265	15	0	14	0.086	0	0.027
.	19.01.16-00.26.45-1-108270	93	4	4	1	0	1	515	3	3	0	0	NA	NA	NA	32	32	169	169	507	116	150	249	5	0	8	0.03	0	0.016
.	19.01.16-00.26.46-1-108271	61	2	2	0	0	0	307	1	1	0	0	NA	NA	NA	17	12	166	165	494	75	93	139	2	0	0	0.012	0	0
.	19.01.16-00.26.58-1-108275	145	10	10	2	0	1	537	9	9	0	0	NA	NA	NA	36	49	173	173	516	122	152	263	4	6	40	0.023	0.035	0.078
.	19.01.16-00.27.01-1-108295	60	2	2	0	0	0	247	1	1	0	0	NA	NA	NA	14	20	165	165	503	53	69	125	1	0	0	0.006	0	0
.	19.01.16-00.27.01-1-108296	153	11	11	7	0	5	537	10	10	0	0	NA	NA	NA	50	52	171	173	521	114	156	267	8	4	28	0.047	0.023	0.054
.	19.01.16-00.27.07-1-108299	117	10	10	3	0	3	521	8	8	0	0	NA	NA	NA	28	34	171	173	503	114	157	250	8	8	7	0.047	0.046	0.014
.	19.01.16-00.27.10-1-108303	35	1	1	1	0	1	0	0	0	0	0	NA	NA	NA	3	17	169	165	496	0	0	0	0	0	0	0	0	0
.	19.01.16-00.27.10-1-108304	92	12	12	2	0	2	520	8	8	0	0	NA	NA	NA	40	37	167	172	511	113	152	255	4	19	9	0.024	0.11	0.018
.	19.01.16-00.27.11-1-108306	111	6	6	2	0	2	523	5	5	0	0	NA	NA	NA	41	37	170	171	509	116	151	256	0	5	7	0	0.029	0.014
.	19.01.16-00.27.13-1-108309	153	12	12	5	0	4	527	10	10	0	0	NA	NA	NA	47	39	171	168	513	117	152	258	10	5	26	0.058	0.03	0.051
.	19.01.16-00.27.14-1-108310	87	5	5	2	0	1	516	4	4	0	0	NA	NA	NA	31	30	172	168	503	117	149	250	7	3	9	0.041	0.018	0.018
.	19.01.16-00.27.26-1-108322	59	2	2	2	0	1	515	1	1	0	0	NA	NA	NA	20	30	168	165	510	113	149	253	0	0	3	0	0	0.006
.	19.01.16-00.27.26-1-108323	263	21	21	5	0	5	573	19	19	0	0	NA	NA	NA	89	93	184	178	544	132	159	282	20	12	31	0.109	0.067	0.057
.	19.01.16-00.27.28-1-108324	174	8	8	2	0	1	544	5	5	0	0	NA	NA	NA	45	63	174	181	521	119	158	267	21	1	7	0.121	0.006	0.013
.	19.01.16-00.27.29-1-108325	37	1	1	1	0	1	0	0	0	0	0	NA	NA	NA	9	12	167	164	494	0	0	0	0	0	4	0	0	0.008
.	19.01.16-00.27.32-1-108328	64	2	2	0	0	0	51	1	1	0	0	NA	NA	NA	16	9	164	166	492	17	15	19	1	0	0	0.006	0	0
.	19.01.16-00.27.32-1-108329	153	24	24	5	0	5	532	23	23	0	0	NA	NA	NA	52	51	177	169	518	120	149	263	32	6	32	0.181	0.036	0.062
.	19.01.16-00.27.32-1-108330	38	1	1	0	0	0	0	0	0	0	0	NA	NA	NA	12	17	167	169	494	0	0	0	0	4	0	0	0.024	0
.	19.01.16-00.27.36-1-108331	232	16	16	4	0	4	565	14	14	0	0	NA	NA	NA	64	83	184	174	538	130	155	280	24	3	35	0.13	0.017	0.065
.	19.01.16-00.27.38-1-108332	118	6	6	1	0	0	516	5	5	0	0	NA	NA	NA	38	33	168	174	504	115	151	250	7	4	5	0.042	0.023	0.01
.	19.01.16-00.27.38-1-108333	153	9	9	3	0	2	511	6	6	0	0	NA	NA	NA	39	26	173	166	500	117	147	247	5	8	12	0.029	0.048	0.024
.	19.01.16-00.27.38-1-108334	59	2	2	0	0	0	0	1	1	0	0	NA	NA	NA	13	18	164	167	500	0	0	0	0	0	1	0	0	0.002
.	19.01.16-00.27.41-1-108335	37	1	1	0	0	0	0	0	0	0	0	NA	NA	NA	8	9	165	167	490	0	0	0	0	2	0	0	0.012	0
.	19.01.16-00.27.42-1-108336	150	19	19	5	0	3	529	17	17	0	0	NA	NA	NA	54	48	171	171	519	116	151	262	0	0	56	0	0	0.108
.	19.01.16-00.27.45-1-108337	211	42	42	14	0	9	533	39	39	0	0	NA	NA	NA	50	45	175	169	514	123	149	261	38	20	66	0.217	0.118	0.128
.	19.01.16-00.27.50-1-108338	206	27	27	8	0	7	531	20	20	0	0	NA	NA	NA	63	54	171	173	523	121	153	257	19	6	51	0.111	0.035	0.098
.	19.01.16-00.27.55-1-108339	175	11	11	1	0	0	536	10	10	0	0	NA	NA	NA	65	50	169	172	522	115	153	268	10	4	16	0.059	0.023	0.031
.	19.01.16-00.27.58-1-108340	144	7	7	4	0	2	538	5	5	0	0	NA	NA	NA	43	49	171	172	519	119	154	265	0	0	23	0	0	0.044
.	19.01.16-00.28.07-1-108358	34	1	1	0	0	0	0	0	0	0	0	NA	NA	NA	11	16	164	168	497	0	0	0	0	3	0	0	0.018	0
.	19.01.16-00.28.10-1-108362	239	28	28	8	0	4	569	25	25	0	0	NA	NA	NA	68	84	181	182	534	127	164	278	17	20	47	0.094	0.11	0.088
.	19.01.16-00.28.12-1-108365	60	2	2	1	0	0	511	1	1	0	0	NA	NA	NA	19	22	168	165	502	116	147	248	0	1	1	0	0.006	0.002
.	19.01.16-00.28.15-1-108372	94	3	3	1	0	1	517	2	2	0	0	NA	NA	NA	30	36	171	171	507	113	154	250	1	4	2	0.006	0.023	0.004
.	19.01.16-00.28.17-1-108375	172	15	15	4	0	4	528	14	14	0	0	NA	NA	NA	59	48	174	174	513	118	154	256	0	3	35	0	0.017	0.068
.	19.01.16-00.28.19-1-108376	63	2	2	1	0	1	509	1	1	0	0	NA	NA	NA	15	26	166	168	505	110	150	249	0	3	1	0	0.018	0.002
.	19.01.16-00.28.23-1-108378	154	9	9	3	0	2	529	8	8	0	0	NA	NA	NA	43	46	169	176	514	116	156	257	2	11	14	0.012	0.062	0.027
.	19.01.16-00.28.24-1-108381	116	9	9	3	0	2	515	8	8	0	0	NA	NA	NA	43	32	169	170	506	118	149	248	13	1	9	0.077	0.006	0.018
.	19.01.16-00.28.29-1-108383	239	11	11	4	0	3	573	9	9	0	0	NA	NA	NA	69	94	182	183	542	130	164	279	14	0	18	0.077	0	0.033
.	19.01.16-00.28.31-1-108384	39	1	1	1	0	1	0	0	0	0	0	NA	NA	NA	12	7	164	166	490	0	0	0	1	0	0	0.006	0	0
.	19.01.16-00.28.34-1-108385	152	12	12	3	0	3	535	9	9	0	0	NA	NA	NA	45	53	174	169	523	122	149	264	3	7	13	0.017	0.041	0.025
.	19.01.16-00.28.34-1-108386	33	1	1	0	0	0	0	0	0	0	0	NA	NA	NA	13	3	163	163	490	0	0	0	0	0	0	0	0	0
.	19.01.16-00.28.37-1-108387	124	11	11	1	0	1	509	9	9	0	0	NA	NA	NA	47	24	166	168	503	112	146	251	5	10	15	0.03	0.06	0.03
.	19.01.16-00.28.44-1-108394	207	12	12	2	0	2	545	11	11	0	0	NA	NA	NA	64	59	174	173	525	120	153	272	15	0	30	0.086	0	0.057
.	19.01.16-00.28.44-1-108395	235	42	42	10	0	8	551	40	40	0	0	NA	NA	NA	72	67	173	176	531	122	159	270	42	23	87	0.243	0.131	0.164
.	19.01.16-00.28.45-1-108398	124	18	18	1	0	1	527	17	17	0	0	NA	NA	NA	37	43	173	173	510	117	153	257	16	5	28	0.092	0.029	0.055
.	19.01.16-00.28.45-1-108399	33	1	1	1	0	1	0	0	0	0	0	NA	NA	NA	12	15	164	169	495	0	0	0	0	3	0	0	0.018	0
.	19.01.16-00.28.48-1-108400	142	13	13	3	0	3	528	11	11	0	0	NA	NA	NA	44	40	170	171	512	119	152	257	13	6	21	0.076	0.035	0.041
.	19.01.16-00.28.53-1-108401	88	7	7	3	0	3	512	3	3	0	0	NA	NA	NA	26	24	169	165	503	117	145	250	1	9	3	0.006	0.055	0.006
.	19.01.16-00.28.56-1-108402	62	2	2	1	0	1	509	1	1	0	0	NA	NA	NA	22	20	167	169	497	114	149	246	0	5	2	0	0.03	0.004
.	19.01.16-00.28.57-1-108403	139	15	15	5	0	3	520	14	14	0	0	NA	NA	NA	43	36	169	172	508	115	151	254	7	5	23	0.041	0.029	0.045
.	19.01.16-00.28.57-1-108404	95	6	6	1	0	0	523	4	4	0	0	NA	NA	NA	26	38	167	168	516	116	147	260	0	5	10	0	0.03	0.019
.	19.01.16-00.29.09-1-108431	186	18	18	5	0	4	553	15	15	0	0	NA	NA	NA	52	76	176	178	535	123	161	269	6	6	41	0.034	0.034	0.077
.	19.01.16-00.29.10-1-108433	32	1	1	1	0	1	0	0	0	0	0	NA	NA	NA	6	10	166	166	491	0	0	0	0	0	1	0	0	0.002
.	19.01.16-00.29.10-1-108434	172	15	15	4	0	3	540	12	12	0	0	NA	NA	NA	51	46	177	173	509	124	157	259	22	9	27	0.124	0.052	0.053
.	19.01.16-00.29.12-1-108437	64	2	2	1	0	1	403	1	1	0	0	NA	NA	NA	21	19	167	168	497	87	124	192	0	0	4	0	0	0.008
.	19.01.16-00.29.13-1-108439	264	54	54	12	0	10	560	49	49	0	0	NA	NA	NA	62	80	188	178	527	134	154	272	80	9	103	0.426	0.051	0.195
.	19.01.16-00.29.14-1-108440	94	10	10	2	0	2	516	9	9	0	0	NA	NA	NA	34	31	170	168	506	117	148	251	4	9	12	0.024	0.054	0.024
.	19.01.16-00.29.20-1-108448	63	3	3	0	0	0	509	2	2	0	0	NA	NA	NA	24	24	167	169	501	114	150	245	0	4	0	0	0.024	0
.	19.01.16-00.29.24-1-108452	124	6	6	2	0	1	525	5	5	0	0	NA	NA	NA	31	40	174	173	506	121	153	251	0	7	10	0	0.04	0.02
.	19.01.16-00.29.24-1-108453	238	20	20	4	0	3	557	17	17	0	0	NA	NA	NA	86	74	182	179	526	127	162	268	38	4	28	0.209	0.022	0.053
.	19.01.16-00.29.34-1-108455	68	4	4	1	0	1	403	2	2	0	0	NA	NA	NA	15	23	167	168	501	96	118	189	1	5	2	0.006	0.03	0.004
.	19.01.16-00.29.34-1-108456	153	26	26	5	0	4	526	21	21	0	0	NA	NA	NA	51	44	172	171	514	120	150	256	17	14	34	0.099	0.082	0.066
.	19.01.16-00.29.37-1-108457	123	7	7	1	0	1	525	5	5	0	0	NA	NA	NA	39	39	172	171	509	118	151	256	9	0	9	0.052	0	0.018
.	19.01.16-00.29.39-1-108458	59	2	2	1	0	1	0	1	1	0	0	NA	NA	NA	15	20	164	168	501	0	0	0	0	6	0	0	0.036	0
.	19.01.16-00.29.44-1-108459	214	7	7	2	0	2	553	5	5	0	0	NA	NA	NA	69	76	177	177	535	120	159	274	8	0	22	0.045	0	0.041
.	19.01.16-00.29.44-1-108460	37	1	1	0	0	0	0	0	0	0	0	NA	NA	NA	13	12	165	163	497	0	0	0	2	0	0	0.012	0	0
.	19.01.16-00.29.45-1-108461	174	17	17	3	0	3	540	15	15	0	0	NA	NA	NA	51	52	175	174	516	122	152	266	9	0	32	0.051	0	0.062
.	19.01.16-00.29.47-1-108462	216	22	22	6	0	3	540	17	17	0	0	NA	NA	NA	66	57	170	174	526	119	154	267	18	13	42	0.106	0.075	0.08
.	19.01.16-00.29.48-1-108463	92	5	5	1	0	1	521	4	4	0	0	NA	NA	NA	36	37	170	169	511	117	153	251	7	1	13	0.041	0.006	0.025
.	19.01.16-00.29.59-1-108479	194	9	9	1	0	1	535	8	8	0	0	NA	NA	NA	51	46	171	171	517	117	152	266	0	7	15	0	0.041	0.029
.	19.01.16-00.30.04-1-108486	62	4	4	1	0	1	102	2	2	0	0	NA	NA	NA	14	19	168	167	497	18	35	49	9	0	0	0.054	0	0
.	19.01.16-00.30.07-1-108489	37	1	1	0	0	0	0	0	0	0	0	NA	NA	NA	12	8	166	165	490	0	0	0	0	2	0	0	0.012	0
.	19.01.16-00.30.09-1-108492	37	1	1	0	0	0	0	0	0	0	0	NA	NA	NA	7	11	166	166	492	0	0	0	0	0	2	0	0	0.004
.	19.01.16-00.30.11-1-108494	184	9	9	1	0	1	535	7	7	0	0	NA	NA	NA	48	52	175	170	520	123	149	263	0	3	17	0	0.018	0.033
.	19.01.16-00.30.13-1-108497	91	4	4	0	0	0	514	3	3	0	0	NA	NA	NA	20	22	168	166	501	117	150	247	6	8	5	0.036	0.048	0.01
.	19.01.16-00.30.13-1-108499	207	16	16	4	0	4	529	15	15	0	0	NA	NA	NA	50	47	170	171	519	116	152	261	13	4	54	0.076	0.023	0.104
.	19.01.16-00.30.13-1-108500	91	3	3	2	0	2	507	2	2	0	0	NA	NA	NA	24	22	167	170	498	115	148	244	0	12	2	0	0.071	0.004
.	19.01.16-00.30.13-1-108501	119	7	7	2	0	2	527	6	6	0	0	NA	NA	NA	46	42	170	173	512	118	155	254	2	0	20	0.012	0	0.039
.	19.01.16-00.30.23-1-108510	60	2	2	1	0	1	511	1	1	0	0	NA	NA	NA	14	23	167	166	503	115	147	249	0	0	6	0	0	0.012
.	19.01.16-00.30.23-1-108512	155	8	8	5	0	4	531	7	7	0	0	NA	NA	NA	56	44	169	171	517	114	151	266	0	8	20	0	0.047	0.039
.	19.01.16-00.30.27-1-108515	144	10	10	2	0	1	534	9	9	0	0	NA	NA	NA	40	47	171	173	516	121	152	261	0	3	35	0	0.017	0.068
.	19.01.16-00.30.28-1-108516	180	18	18	1	0	1	534	17	17	0	0	NA	NA	NA	64	46	172	170	517	121	152	261	17	8	33	0.099	0.047	0.064
.	19.01.16-00.30.29-1-108517	32	1	1	0	0	0	0	0	0	0	0	NA	NA	NA	9	6	164	165	490	0	0	0	0	3	0	0	0.018	0
.	19.01.16-00.30.32-1-108518	65	4	4	0	0	0	507	3	3	0	0	NA	NA	NA	28	19	173	165	494	119	149	239	0	0	10	0	0	0.02
.	19.01.16-00.30.32-1-108519	118	6	6	1	0	0	522	5	5	0	0	NA	NA	NA	45	35	173	171	504	121	152	249	4	8	10	0.023	0.047	0.02
.	19.01.16-00.30.36-1-108520	118	7	7	1	0	1	517	5	5	0	0	NA	NA	NA	36	31	163	173	508	113	155	249	6	0	9	0.037	0	0.018
.	19.01.16-00.30.36-1-108521	33	1	1	1	0	1	0	0	0	0	0	NA	NA	NA	9	15	166	166	496	0	0	0	1	0	0	0.006	0	0
.	19.01.16-00.30.39-1-108526	33	1	1	0	0	0	0	0	0	0	0	NA	NA	NA	12	16	163	170	496	0	0	0	0	0	0	0	0	0
.	19.01.16-00.30.42-1-108527	85	4	4	0	0	0	517	3	3	0	0	NA	NA	NA	34	37	171	167	512	119	147	251	0	4	7	0	0.024	0.014
.	19.01.16-00.30.45-1-108528	141	13	13	0	0	0	536	12	12	0	0	NA	NA	NA	46	60	176	176	521	123	152	261	28	1	20	0.159	0.006	0.038
.	19.01.16-00.30.47-1-108529	119	7	7	1	0	1	514	4	4	0	0	NA	NA	NA	34	23	166	166	504	112	147	255	7	8	6	0.042	0.048	0.012
.	19.01.16-00.30.48-1-108530	235	27	27	8	0	7	556	22	22	0	0	NA	NA	NA	65	77	177	179	534	121	158	277	19	13	42	0.107	0.073	0.079
.	19.01.16-00.30.48-1-108531	64	5	5	1	0	1	519	4	4	0	0	NA	NA	NA	31	37	172	169	509	117	149	253	0	9	6	0	0.053	0.012
.	19.01.16-00.30.52-1-108532	244	20	20	6	0	3	572	17	17	0	0	NA	NA	NA	86	91	174	181	549	119	162	291	32	8	39	0.184	0.044	0.071
.	19.01.16-00.30.53-1-108533	35	1	1	0	0	0	0	0	0	0	0	NA	NA	NA	8	9	163	165	494	0	0	0	2	0	0	0.012	0	0
.	19.01.16-00.30.56-1-108534	471	32	32	11	0	5	595	30	30	0	0	NA	NA	NA	131	123	191	180	565	134	160	301	53	10	67	0.277	0.056	0.119
.	19.01.16-00.30.59-1-108553	61	5	5	2	0	2	499	4	4	0	0	NA	NA	NA	31	21	170	167	497	115	144	240	6	1	5	0.035	0.006	0.01
.	19.01.16-00.31.04-1-108558	92	3	3	1	0	1	520	2	2	0	0	NA	NA	NA	33	41	170	170	514	116	150	254	3	0	11	0.018	0	0.021
.	19.01.16-00.31.05-1-108559	35	1	1	0	0	0	0	0	0	0	0	NA	NA	NA	10	7	163	164	493	0	0	0	0	0	0	0	0	0
.	19.01.16-00.31.07-1-108582	36	1	1	0	0	0	0	0	0	0	0	NA	NA	NA	13	14	166	166	495	0	0	0	0	3	0	0	0.018	0
.	19.01.16-00.31.09-1-108585	142	7	7	3	0	3	527	6	6	0	0	NA	NA	NA	33	45	171	169	518	119	149	259	0	21	4	0	0.124	0.008
.	19.01.16-00.31.10-1-108607	255	28	28	11	0	9	568	25	25	0	0	NA	NA	NA	78	91	181	180	543	130	159	279	34	22	56	0.188	0.122	0.103
.	19.01.16-00.31.13-1-108611	208	19	19	7	0	5	549	15	15	0	0	NA	NA	NA	47	61	176	179	519	126	158	265	5	18	57	0.028	0.101	0.11
.	19.01.16-00.31.15-1-108619	87	3	3	2	0	1	512	2	2	0	0	NA	NA	NA	33	27	169	166	505	115	149	248	7	5	1	0.041	0.03	0.002
.	19.01.16-00.31.19-1-108622	62	3	3	0	0	0	517	2	2	0	0	NA	NA	NA	17	27	168	168	504	115	152	250	0	3	2	0	0.018	0.004
.	19.01.16-00.31.28-1-108627	203	16	16	5	0	5	532	15	15	0	0	NA	NA	NA	47	49	173	170	519	117	149	266	17	9	24	0.098	0.053	0.046
.	19.01.16-00.31.28-1-108628	119	7	7	2	0	1	530	6	6	0	0	NA	NA	NA	42	50	172	172	519	118	153	259	0	3	19	0	0.017	0.037
.	19.01.16-00.31.29-1-108629	128	5	5	0	0	0	531	4	4	0	0	NA	NA	NA	33	43	174	171	511	119	149	263	2	3	7	0.011	0.018	0.014
.	19.01.16-00.31.33-1-108630	59	2	2	0	0	0	510	1	1	0	0	NA	NA	NA	24	21	168	167	499	117	148	245	0	0	7	0	0	0.014
.	19.01.16-00.31.34-1-108631	65	2	2	2	0	1	506	1	1	0	0	NA	NA	NA	40	25	165	168	505	110	150	246	0	0	6	0	0	0.012
.	19.01.16-00.31.46-1-108632	147	14	14	2	0	2	534	12	12	0	0	NA	NA	NA	47	51	179	172	513	122	153	259	7	4	23	0.039	0.023	0.045
.	19.01.16-00.31.47-1-108633	118	6	6	2	0	2	521	3	3	0	0	NA	NA	NA	30	38	170	171	510	112	153	256	2	1	8	0.012	0.006	0.016
.	19.01.16-00.31.48-1-108634	287	14	14	2	0	0	569	13	13	0	0	NA	NA	NA	78	89	178	176	548	120	159	290	13	7	35	0.073	0.04	0.064
.	19.01.16-00.31.48-1-108635	179	13	13	2	0	2	528	10	10	0	0	NA	NA	NA	63	47	173	170	517	118	150	260	5	0	24	0.029	0	0.046
.	19.01.16-00.31.51-1-108636	32	1	1	1	0	1	0	0	0	0	0	NA	NA	NA	15	13	164	166	496	0	0	0	0	0	0	0	0	0
.	19.01.16-00.31.54-1-108637	203	17	17	2	0	2	532	13	13	0	0	NA	NA	NA	50	44	169	173	515	116	155	261	21	1	18	0.124	0.006	0.035
.	19.01.16-00.31.54-1-108638	87	3	3	2	0	2	508	2	2	0	0	NA	NA	NA	30	21	165	167	502	112	150	246	0	0	5	0	0	0.01
.	19.01.16-00.31.57-1-108654	36	1	1	1	0	1	0	0	0	0	0	NA	NA	NA	14	15	166	166	496	0	0	0	0	0	2	0	0	0.004
.	19.01.16-00.31.58-1-108655	89	3	3	2	0	2	514	2	2	0	0	NA	NA	NA	26	24	166	170	501	116	149	249	3	2	1	0.018	0.012	0.002
.	19.01.16-00.32.01-1-108656	96	3	3	0	0	0	514	2	2	0	0	NA	NA	NA	18	22	168	167	500	116	152	246	0	0	4	0	0	0.008
.	19.01.16-00.32.03-1-108657	268	31	31	8	0	6	555	29	29	0	0	NA	NA	NA	68	66	173	176	530	123	159	273	16	28	63	0.092	0.159	0.119
.	19.01.16-00.32.08-1-108661	210	26	26	10	0	10	538	25	25	0	0	NA	NA	NA	66	59	180	173	519	127	151	260	25	8	65	0.139	0.046	0.125
.	19.01.16-00.32.10-1-108663	114	10	10	4	0	3	519	9	9	0	0	NA	NA	NA	38	38	168	168	515	117	149	253	10	8	14	0.06	0.048	0.027
.	19.01.16-00.32.12-1-108667	89	7	7	0	0	0	514	6	6	0	0	NA	NA	NA	34	36	171	171	507	117	152	245	0	6	7	0	0.035	0.014
.	19.01.16-00.32.15-1-108674	233	24	24	9	0	6	554	23	23	0	0	NA	NA	NA	71	68	174	175	532	124	155	275	21	14	47	0.121	0.08	0.088
.	19.01.16-00.32.21-1-108677	244	24	24	11	0	8	558	17	17	0	0	NA	NA	NA	82	73	183	178	525	130	160	268	15	18	53	0.082	0.101	0.101
.	19.01.16-00.32.23-1-108680	65	2	2	0	0	0	506	1	1	0	0	NA	NA	NA	12	21	168	165	501	116	145	245	0	0	2	0	0	0.004
.	19.01.16-00.32.24-1-108681	203	34	34	8	0	6	534	30	30	0	0	NA	NA	NA	70	55	174	177	517	120	156	258	18	12	71	0.103	0.068	0.137
.	19.01.16-00.32.34-1-108686	93	7	7	2	0	2	516	4	4	0	0	NA	NA	NA	17	28	171	166	504	119	150	247	9	2	5	0.053	0.012	0.01
.	19.01.16-00.32.35-1-108687	218	26	26	8	0	7	545	23	23	0	0	NA	NA	NA	71	68	171	180	530	117	161	267	3	26	61	0.018	0.144	0.115
.	19.01.16-00.32.36-1-108688	122	20	20	5	0	4	524	18	18	0	0	NA	NA	NA	33	40	174	167	512	119	149	256	23	5	26	0.132	0.03	0.051
.	19.01.16-00.32.52-1-108693	152	19	19	10	0	9	543	16	16	0	0	NA	NA	NA	53	60	170	177	526	120	159	264	6	6	44	0.035	0.034	0.084
.	19.01.16-00.32.54-1-108694	102	4	4	2	0	2	518	2	2	0	0	NA	NA	NA	35	33	166	173	507	113	155	250	1	0	7	0.006	0	0.014
.	19.01.16-00.32.58-1-108695	66	3	3	0	0	0	506	2	2	0	0	NA	NA	NA	31	24	168	168	501	115	150	241	0	5	10	0	0.03	0.02
.	19.01.16-00.32.59-1-108711	212	29	29	8	0	7	544	24	24	0	0	NA	NA	NA	57	58	176	174	521	122	155	267	25	16	56	0.142	0.092	0.107
.	19.01.16-00.33.00-1-108715	89	8	8	1	0	1	520	7	7	0	0	NA	NA	NA	29	36	170	169	510	118	150	252	0	9	16	0	0.053	0.031
.	19.01.16-00.33.11-1-108726	99	5	5	1	0	0	515	4	4	0	0	NA	NA	NA	28	25	168	167	503	116	148	251	0	0	16	0	0	0.032
.	19.01.16-00.33.13-1-108729	112	8	8	2	0	2	514	7	7	0	0	NA	NA	NA	30	24	166	167	504	114	150	250	3	24	5	0.018	0.144	0.01
.	19.01.16-00.33.14-1-108730	98	3	3	3	0	2	511	2	2	0	0	NA	NA	NA	28	27	171	166	503	118	143	250	4	2	3	0.023	0.012	0.006
.	19.01.16-00.33.16-1-108737	92	4	4	3	0	3	530	3	3	0	0	NA	NA	NA	34	46	173	172	514	119	154	257	0	3	10	0	0.017	0.019
.	19.01.16-00.33.19-1-108739	355	32	32	8	0	6	571	26	26	0	0	NA	NA	NA	93	86	182	181	536	129	162	280	31	19	67	0.17	0.105	0.125
.	19.01.16-00.33.23-1-108741	61	2	2	0	0	0	510	1	1	0	0	NA	NA	NA	29	22	171	167	497	117	150	243	0	0	9	0	0	0.018
.	19.01.16-00.33.29-1-108745	113	8	8	0	0	0	520	7	7	0	0	NA	NA	NA	31	32	170	172	503	117	151	252	0	7	15	0	0.041	0.03
.	19.01.16-00.33.29-1-108746	61	2	2	0	0	0	398	1	1	0	0	NA	NA	NA	20	12	164	163	498	91	112	195	0	0	3	0	0	0.006
.	19.01.16-00.33.32-1-108747	299	39	39	8	0	7	558	36	36	0	0	NA	NA	NA	74	75	178	183	527	123	163	272	46	13	61	0.258	0.071	0.116
.	19.01.16-00.33.33-1-108748	30	1	1	0	0	0	0	0	0	0	0	NA	NA	NA	12	11	168	163	493	0	0	0	0	0	0	0	0	0
.	19.01.16-00.33.34-1-108749	118	4	4	2	0	2	520	3	3	0	0	NA	NA	NA	31	36	167	168	514	116	152	252	2	1	7	0.012	0.006	0.014
.	19.01.16-00.33.35-1-108750	153	13	13	5	0	3	537	12	12	0	0	NA	NA	NA	47	50	176	174	513	122	157	258	14	2	26	0.08	0.011	0.051
.	19.01.16-00.33.35-1-108751	120	10	10	2	0	2	517	9	9	0	0	NA	NA	NA	35	29	167	172	503	115	152	250	10	0	12	0.06	0	0.024
.	19.01.16-00.33.40-1-108752	68	9	9	2	0	2	503	8	8	0	0	NA	NA	NA	40	24	171	166	500	117	143	243	0	2	11	0	0.012	0.022
.	19.01.16-00.33.49-1-108755	60	3	3	2	0	2	509	2	2	0	0	NA	NA	NA	23	21	167	168	499	113	149	247	0	1	7	0	0.006	0.014
.	19.01.16-00.33.59-1-108771	29	1	1	0	0	0	0	0	0	0	0	NA	NA	NA	9	6	165	164	490	0	0	0	0	0	0	0	0	0
.	19.01.16-00.34.03-1-108772	156	19	19	8	0	7	531	15	15	0	0	NA	NA	NA	39	44	165	171	521	113	153	265	24	6	20	0.145	0.035	0.038
.	19.01.16-00.34.08-1-108775	152	10	10	0	0	0	527	9	9	0	0	NA	NA	NA	50	43	171	172	513	117	152	258	5	8	18	0.029	0.047	0.035
.	19.01.16-00.34.08-1-108778	211	25	25	9	0	6	546	23	23	0	0	NA	NA	NA	59	65	170	183	525	115	162	269	31	21	42	0.182	0.115	0.08
.	19.01.16-00.34.10-1-108780	89	5	5	1	0	1	513	4	4	0	0	NA	NA	NA	24	24	170	168	499	117	148	248	8	7	7	0.047	0.042	0.014
.	19.01.16-00.34.15-1-108785	89	3	3	0	0	0	511	2	2	0	0	NA	NA	NA	42	26	166	169	504	115	147	249	0	0	10	0	0	0.02
.	19.01.16-00.34.15-1-108788	117	7	7	1	0	1	530	6	6	0	0	NA	NA	NA	27	39	173	171	508	122	153	255	7	3	27	0.04	0.018	0.053
.	19.01.16-00.34.27-1-108797	34	1	1	1	0	1	0	0	0	0	0	NA	NA	NA	4	14	166	164	497	0	0	0	0	0	0	0	0	0
.	19.01.16-00.34.29-1-108798	35	1	1	0	0	0	0	0	0	0	0	NA	NA	NA	11	14	165	167	495	0	0	0	0	0	3	0	0	0.006
.	19.01.16-00.34.29-1-108799	153	9	9	5	0	4	534	7	7	0	0	NA	NA	NA	57	55	175	175	518	121	151	262	14	4	8	0.08	0.023	0.015
.	19.01.16-00.34.31-1-108800	235	18	18	2	0	2	551	17	17	0	0	NA	NA	NA	67	65	179	172	527	126	152	273	9	18	33	0.05	0.105	0.063
.	19.01.16-00.34.34-1-108801	36	1	1	0	0	0	0	0	0	0	0	NA	NA	NA	5	7	163	165	492	0	0	0	0	0	1	0	0	0.002
.	19.01.16-00.34.34-1-108802	92	9	9	2	0	2	517	7	7	0	0	NA	NA	NA	32	36	174	165	510	120	144	253	4	3	19	0.023	0.018	0.037
.	19.01.16-00.34.35-1-108803	89	8	8	3	0	2	514	5	5	0	0	NA	NA	NA	33	28	171	168	502	117	148	249	3	3	14	0.018	0.018	0.028
.	19.01.16-00.34.35-1-108804	38	1	1	1	0	1	0	0	0	0	0	NA	NA	NA	7	7	163	164	493	0	0	0	0	0	3	0	0	0.006
.	19.01.16-00.34.37-1-108805	35	1	1	0	0	0	0	0	0	0	0	NA	NA	NA	14	15	165	164	499	0	0	0	0	1	0	0	0.006	0
.	19.01.16-00.34.40-1-108806	64	2	2	1	0	0	517	1	1	0	0	NA	NA	NA	22	31	171	172	501	117	153	247	0	3	3	0	0.017	0.006
.	19.01.16-00.34.41-1-108807	113	7	7	2	0	2	523	6	6	0	0	NA	NA	NA	36	38	172	172	507	119	154	250	0	6	11	0	0.035	0.022
.	19.01.16-00.34.45-1-108808	65	3	3	1	0	1	508	2	2	0	0	NA	NA	NA	19	24	169	166	502	115	145	248	1	3	0	0.006	0.018	0
.	19.01.16-00.34.49-1-108809	57	3	3	0	0	0	511	2	2	0	0	NA	NA	NA	24	21	167	167	500	117	150	244	0	0	3	0	0	0.006
.	19.01.16-00.34.52-1-108810	115	4	4	0	0	0	520	3	3	0	0	NA	NA	NA	42	35	169	172	507	118	150	252	0	4	9	0	0.023	0.018
.	19.01.16-00.34.53-1-108811	225	14	14	2	0	1	534	12	12	0	0	NA	NA	NA	75	54	177	171	519	123	149	262	4	0	28	0.023	0	0.054
.	19.01.16-00.34.54-1-108812	120	16	16	5	0	4	528	14	14	0	0	NA	NA	NA	43	51	169	175	520	116	153	259	26	3	27	0.154	0.017	0.052
.	19.01.16-00.34.56-1-108813	117	14	14	2	0	1	523	13	13	0	0	NA	NA	NA	40	38	169	172	510	117	153	253	7	8	18	0.041	0.047	0.035
.	19.01.16-00.34.58-1-108829	32	1	1	0	0	0	0	0	0	0	0	NA	NA	NA	9	9	163	167	492	0	0	0	0	0	2	0	0	0.004
.	19.01.16-00.34.59-1-108830	29	1	1	0	0	0	0	0	0	0	0	NA	NA	NA	9	9	164	166	492	0	0	0	0	0	0	0	0	0
.	19.01.16-00.35.01-1-108836	63	2	2	0	0	0	403	1	1	0	0	NA	NA	NA	16	11	164	165	495	90	118	195	0	2	3	0	0.012	0.006
.	19.01.16-00.35.01-1-108837	181	14	14	3	0	3	545	12	12	0	0	NA	NA	NA	43	53	179	174	513	128	155	262	20	0	29	0.112	0	0.057
.	19.01.16-00.35.02-1-108838	150	10	10	3	0	3	525	9	9	0	0	NA	NA	NA	41	35	171	174	503	118	152	255	4	7	23	0.023	0.04	0.046
.	19.01.16-00.35.07-1-108845	94	5	5	0	0	0	510	4	4	0	0	NA	NA	NA	32	26	169	168	502	115	146	249	4	9	0	0.024	0.054	0
.	19.01.16-00.35.09-1-108848	89	5	5	3	0	1	512	4	4	0	0	NA	NA	NA	24	23	168	167	501	115	147	250	7	0	7	0.042	0	0.014
.	19.01.16-00.35.14-1-108854	123	18	18	3	0	2	522	16	16	0	0	NA	NA	NA	36	36	173	170	506	120	150	252	8	2	27	0.046	0.012	0.053
.	19.01.16-00.35.19-1-108861	186	14	14	6	0	4	533	13	13	0	0	NA	NA	NA	61	50	170	179	514	116	159	258	15	7	16	0.088	0.039	0.031
.	19.01.16-00.35.19-1-108862	33	1	1	1	0	1	0	0	0	0	0	NA	NA	NA	7	9	164	164	494	0	0	0	0	0	0	0	0	0
.	19.01.16-00.35.21-1-108863	118	14	14	4	0	2	529	13	13	0	0	NA	NA	NA	38	36	166	175	508	113	158	258	29	0	35	0.175	0	0.069
.	19.01.16-00.35.23-1-108866	117	8	8	3	0	2	524	7	7	0	0	NA	NA	NA	45	48	173	172	516	117	150	257	4	4	13	0.023	0.023	0.025
.	19.01.16-00.35.23-1-108867	174	13	13	5	0	3	544	12	12	0	0	NA	NA	NA	61	54	174	175	518	122	157	265	15	8	11	0.086	0.046	0.021
.	19.01.16-00.35.24-1-108868	117	6	6	1	0	0	524	5	5	0	0	NA	NA	NA	32	41	172	171	511	118	154	252	13	3	3	0.076	0.018	0.006
.	19.01.16-00.35.25-1-108871	324	20	20	2	0	2	583	19	19	0	0	NA	NA	NA	103	103	186	183	547	130	163	290	32	3	32	0.172	0.016	0.059
.	19.01.16-00.35.33-1-108872	33	1	1	1	0	1	0	0	0	0	0	NA	NA	NA	6	6	164	164	491	0	0	0	0	0	2	0	0	0.004
.	19.01.16-00.35.36-1-108873	183	8	8	2	0	2	543	7	7	0	0	NA	NA	NA	54	55	171	170	527	119	149	275	2	2	24	0.012	0.012	0.046
.	19.01.16-00.35.40-1-108874	187	14	14	5	0	5	542	13	13	0	0	NA	NA	NA	60	63	176	175	525	124	154	264	15	8	16	0.085	0.046	0.03
.	19.01.16-00.35.44-1-108875	58	2	2	0	0	0	509	1	1	0	0	NA	NA	NA	28	29	165	170	507	112	149	248	3	1	0	0.018	0.006	0
.	19.01.16-00.35.44-1-108876	177	16	16	5	0	5	543	13	13	0	0	NA	NA	NA	46	54	171	175	521	117	154	272	20	5	25	0.117	0.029	0.048
.	19.01.16-00.35.46-1-108877	34	1	1	1	0	1	0	0	0	0	0	NA	NA	NA	14	10	165	165	493	0	0	0	0	0	1	0	0	0.002
.	19.01.16-00.35.50-1-108878	117	6	6	1	0	0	516	5	5	0	0	NA	NA	NA	35	32	171	173	501	118	153	245	4	6	10	0.023	0.035	0.02
.	19.01.16-00.35.52-1-108879	118	4	4	1	0	1	528	3	3	0	0	NA	NA	NA	23	39	169	169	514	119	148	261	3	0	3	0.018	0	0.006
.	19.01.16-00.35.52-1-108880	30	1	1	0	0	0	0	0	0	0	0	NA	NA	NA	9	8	167	164	490	0	0	0	0	0	0	0	0	0
.	19.01.16-00.35.54-1-108881	180	9	9	2	0	2	534	8	8	0	0	NA	NA	NA	62	48	174	172	515	123	154	257	28	6	11	0.161	0.035	0.021
.	19.01.16-00.35.58-1-108897	126	24	24	5	0	5	525	23	23	0	0	NA	NA	NA	41	46	174	170	515	119	150	256	8	20	20	0.046	0.118	0.039
.	19.01.16-00.36.02-1-108898	150	11	11	4	0	3	528	10	10	0	0	NA	NA	NA	47	35	172	174	502	120	156	252	2	8	26	0.012	0.046	0.052
.	19.01.16-00.36.07-1-108901	35	1	1	0	0	0	0	0	0	0	0	NA	NA	NA	8	9	165	165	492	0	0	0	1	0	0	0.006	0	0
.	19.01.16-00.36.07-1-108902	238	30	30	4	0	3	538	25	25	0	0	NA	NA	NA	63	62	178	176	521	123	153	262	27	11	41	0.152	0.062	0.079
.	19.01.16-00.36.10-1-108905	67	4	4	0	0	0	513	3	3	0	0	NA	NA	NA	26	25	166	170	502	113	152	248	3	0	4	0.018	0	0.008
.	19.01.16-00.36.11-1-108908	213	54	54	14	0	13	545	51	51	0	0	NA	NA	NA	71	67	177	174	529	122	156	267	58	7	102	0.328	0.04	0.193
.	19.01.16-00.36.13-1-108910	58	3	3	1	0	1	99	2	2	0	0	NA	NA	NA	16	18	168	164	499	24	26	49	0	0	5	0	0	0.01
.	19.01.16-00.36.18-1-108921	91	5	5	1	0	1	512	4	4	0	0	NA	NA	NA	23	25	169	167	502	117	147	248	0	0	10	0	0	0.02
.	19.01.16-00.36.20-1-108922	61	3	3	2	0	2	519	2	2	0	0	NA	NA	NA	19	30	169	170	504	115	151	253	7	2	6	0.041	0.012	0.012
.	19.01.16-00.36.21-1-108923	63	2	2	0	0	0	517	1	1	0	0	NA	NA	NA	23	29	167	169	506	114	153	250	3	0	2	0.018	0	0.004
.	19.01.16-00.36.24-1-108927	170	13	13	1	0	1	529	12	12	0	0	NA	NA	NA	49	42	173	170	512	118	152	259	3	20	5	0.017	0.118	0.01
.	19.01.16-00.36.33-1-108929	37	1	1	1	0	1	0	0	0	0	0	NA	NA	NA	17	12	166	167	492	0	0	0	3	0	0	0.018	0	0
.	19.01.16-00.36.34-1-108930	91	6	6	3	0	3	521	5	5	0	0	NA	NA	NA	29	37	169	170	511	117	150	254	1	0	12	0.006	0	0.023
.	19.01.16-00.36.35-1-108931	176	36	36	10	0	6	556	33	33	0	0	NA	NA	NA	41	75	178	179	531	124	159	273	35	36	41	0.197	0.201	0.077
.	19.01.16-00.36.36-1-108932	231	49	49	13	0	10	553	44	44	0	0	NA	NA	NA	75	72	174	177	534	121	153	279	57	17	78	0.328	0.096	0.146
.	19.01.16-00.36.38-1-108933	63	3	3	0	0	0	515	2	2	0	0	NA	NA	NA	23	27	169	170	501	114	152	249	4	4	4	0.024	0.024	0.008
.	19.01.16-00.36.40-1-108934	226	19	19	4	0	3	546	17	17	0	0	NA	NA	NA	68	65	174	177	527	118	159	269	26	18	33	0.149	0.102	0.063
.	19.01.16-00.36.53-1-108935	62	2	2	0	0	0	508	1	1	0	0	NA	NA	NA	20	21	169	164	501	116	145	247	0	7	0	0	0.043	0
.	19.01.16-00.36.53-1-108936	31	1	1	1	0	1	0	0	0	0	0	NA	NA	NA	4	8	164	165	492	0	0	0	0	0	0	0	0	0
.	19.01.16-00.36.55-1-108937	29	1	1	0	0	0	0	0	0	0	0	NA	NA	NA	5	8	165	164	492	0	0	0	0	0	0	0	0	0
.	19.01.16-00.36.55-1-108938	63	2	2	0	0	0	149	1	1	0	0	NA	NA	NA	19	19	169	168	495	32	43	74	0	0	2	0	0	0.004
.	19.01.16-00.36.55-1-108939	149	6	6	1	0	1	532	5	5	0	0	NA	NA	NA	33	39	172	172	508	122	152	258	3	0	8	0.017	0	0.016
.	19.01.16-00.36.57-1-108940	66	5	5	1	0	1	400	3	3	0	0	NA	NA	NA	12	17	167	167	496	91	111	198	11	0	3	0.066	0	0.006
.	19.01.16-00.37.05-1-108963	92	3	3	0	0	0	519	2	2	0	0	NA	NA	NA	25	32	168	169	508	117	151	251	2	0	1	0.012	0	0.002
.	19.01.16-00.37.05-1-108964	86	4	4	1	0	1	510	3	3	0	0	NA	NA	NA	20	22	170	168	497	117	148	245	3	0	8	0.018	0	0.016
.	19.01.16-00.37.12-1-108972	185	12	12	3	0	2	524	11	11	0	0	NA	NA	NA	67	49	169	173	520	114	148	262	1	12	20	0.006	0.069	0.038
.	19.01.16-00.37.13-1-108974	91	3	3	1	0	1	512	2	2	0	0	NA	NA	NA	18	24	165	168	504	115	149	248	0	3	3	0	0.018	0.006
.	19.01.16-00.37.19-1-108982	206	24	24	8	0	6	545	22	22	0	0	NA	NA	NA	45	59	177	171	524	124	153	268	6	10	56	0.034	0.058	0.107
.	19.01.16-00.37.20-1-108983	88	10	10	2	0	0	514	9	9	0	0	NA	NA	NA	37	28	172	173	496	117	155	242	7	17	5	0.041	0.098	0.01
.	19.01.16-00.37.23-1-108986	35	1	1	0	0	0	0	0	0	0	0	NA	NA	NA	14	9	164	165	493	0	0	0	4	0	0	0.024	0	0
.	19.01.16-00.37.26-1-108989	33	1	1	0	0	0	0	0	0	0	0	NA	NA	NA	8	5	164	163	491	0	0	0	0	0	0	0	0	0
.	19.01.16-00.37.27-1-108990	90	3	3	1	0	1	513	2	2	0	0	NA	NA	NA	19	24	166	169	502	114	153	246	0	0	6	0	0	0.012
.	19.01.16-00.37.27-1-108991	95	4	4	1	0	1	526	3	3	0	0	NA	NA	NA	37	38	170	173	508	117	151	258	0	0	19	0	0	0.037
.	19.01.16-00.37.28-1-108992	152	16	16	5	0	4	534	14	14	0	0	NA	NA	NA	41	47	177	168	515	123	151	260	11	0	24	0.062	0	0.047
.	19.01.16-00.37.32-1-108995	145	12	12	1	0	0	523	11	11	0	0	NA	NA	NA	41	40	166	170	517	115	149	259	2	0	26	0.012	0	0.05
.	19.01.16-00.37.37-1-108996	119	8	8	5	0	3	514	7	7	0	0	NA	NA	NA	38	30	166	169	508	115	148	251	1	11	16	0.006	0.065	0.031
.	19.01.16-00.37.42-1-108997	389	37	37	9	0	7	598	34	34	0	0	NA	NA	NA	101	117	193	182	555	138	162	298	32	6	71	0.166	0.033	0.128
.	19.01.16-00.37.44-1-108998	37	1	1	0	0	0	0	0	0	0	0	NA	NA	NA	6	9	167	164	491	0	0	0	0	1	0	0	0.006	0
.	19.01.16-00.37.45-1-108999	119	6	6	1	0	1	518	4	4	0	0	NA	NA	NA	39	37	167	168	515	112	150	256	5	0	4	0.03	0	0.008
.	19.01.16-00.37.47-1-109000	63	2	2	1	0	1	507	1	1	0	0	NA	NA	NA	27	27	166	166	508	113	147	247	3	0	4	0.018	0	0.008
.	19.01.16-00.37.48-1-109001	146	9	9	2	0	2	534	8	8	0	0	NA	NA	NA	52	43	169	174	513	118	153	263	1	12	9	0.006	0.069	0.018
.	19.01.16-00.37.53-1-109002	57	2	2	1	0	1	50	1	1	0	0	NA	NA	NA	19	21	167	167	500	15	14	21	0	0	4	0	0	0.008
.	19.01.16-00.37.56-1-109003	34	1	1	1	0	1	0	0	0	0	0	NA	NA	NA	10	4	163	163	491	0	0	0	2	0	0	0.012	0	0
.	19.01.16-00.37.56-1-109004	34	1	1	0	0	0	0	0	0	0	0	NA	NA	NA	7	10	163	167	493	0	0	0	0	0	1	0	0	0.002
.	19.01.16-00.37.56-1-109005	67	3	3	2	0	2	511	2	2	0	0	NA	NA	NA	16	20	166	167	500	114	149	248	4	5	2	0.024	0.03	0.004
.	19.01.16-00.37.59-1-109021	138	7	7	3	0	3	517	5	5	0	0	NA	NA	NA	51	39	174	168	510	117	146	254	0	6	8	0	0.036	0.016
.	19.01.16-00.38.00-1-109022	38	1	1	0	0	0	0	0	0	0	0	NA	NA	NA	16	5	163	165	490	0	0	0	1	0	0	0.006	0	0
.	19.01.16-00.38.01-1-109023	30	1	1	0	0	0	0	0	0	0	0	NA	NA	NA	10	8	166	163	492	0	0	0	0	0	1	0	0	0.002
.	19.01.16-00.38.02-1-109024	145	20	20	4	0	3	517	19	19	0	0	NA	NA	NA	35	30	166	172	505	114	153	250	30	24	21	0.181	0.14	0.042
.	19.01.16-00.38.03-1-109025	146	13	13	2	0	1	512	12	12	0	0	NA	NA	NA	41	28	172	166	503	115	147	250	13	9	7	0.076	0.054	0.014
.	19.01.16-00.38.05-1-109026	36	1	1	1	0	1	0	0	0	0	0	NA	NA	NA	12	5	165	165	488	0	0	0	0	0	1	0	0	0.002
.	19.01.16-00.38.06-1-109027	68	2	2	0	0	0	500	1	1	0	0	NA	NA	NA	38	19	169	169	494	116	147	237	3	7	0	0.018	0.041	0
.	19.01.16-00.38.08-1-109030	36	1	1	1	0	1	0	0	0	0	0	NA	NA	NA	18	7	164	165	491	0	0	0	0	0	0	0	0	0
.	19.01.16-00.38.10-1-109033	122	7	7	1	0	1	524	6	6	0	0	NA	NA	NA	42	44	173	176	508	119	153	252	8	1	11	0.046	0.006	0.022
.	19.01.16-00.38.12-1-109038	178	20	20	4	0	4	534	19	19	0	0	NA	NA	NA	56	55	173	176	519	118	153	263	17	1	39	0.098	0.006	0.075
.	19.01.16-00.38.13-1-109039	32	1	1	1	0	1	0	0	0	0	0	NA	NA	NA	10	8	165	166	490	0	0	0	0	0	0	0	0	0
.	19.01.16-00.38.16-1-109045	61	2	2	0	0	0	101	1	1	0	0	NA	NA	NA	20	21	165	167	502	26	25	50	4	0	0	0.024	0	0
.	19.01.16-00.38.16-1-109046	438	32	32	7	0	6	614	24	24	0	0	NA	NA	NA	135	135	184	193	571	129	173	312	35	15	42	0.19	0.078	0.074
.	19.01.16-00.38.20-1-109049	151	11	11	2	0	2	540	9	9	0	0	NA	NA	NA	35	53	169	173	524	117	153	270	12	13	9	0.071	0.075	0.017
.	19.01.16-00.38.24-1-109052	33	1	1	1	0	1	0	0	0	0	0	NA	NA	NA	14	2	164	163	488	0	0	0	0	0	0	0	0	0
.	19.01.16-00.38.27-1-109055	58	2	2	0	0	0	0	1	1	0	0	NA	NA	NA	12	12	168	166	491	0	0	0	0	2	2	0	0.012	0.004
.	19.01.16-00.38.27-1-109056	123	5	5	3	0	2	523	4	4	0	0	NA	NA	NA	45	39	167	173	512	113	154	256	6	8	5	0.036	0.046	0.01
.	19.01.16-00.38.28-1-109057	62	3	3	0	0	0	507	2	2	0	0	NA	NA	NA	20	24	168	167	502	112	146	249	4	1	0	0.024	0.006	0
.	19.01.16-00.38.34-1-109058	38	1	1	0	0	0	0	0	0	0	0	NA	NA	NA	13	9	165	164	493	0	0	0	0	0	2	0	0	0.004
.	19.01.16-00.38.37-1-109059	250	28	28	5	0	5	552	26	26	0	0	NA	NA	NA	77	70	178	177	528	124	155	273	15	10	62	0.084	0.056	0.117
.	19.01.16-00.38.38-1-109066	122	16	16	3	0	2	523	14	14	0	0	NA	NA	NA	30	29	168	170	504	117	154	252	0	2	54	0	0.012	0.107
.	19.01.16-00.38.43-1-109067	32	1	1	0	0	0	0	0	0	0	0	NA	NA	NA	10	8	168	166	487	0	0	0	0	0	0	0	0	0
.	19.01.16-00.38.46-1-109070	180	26	26	9	0	8	537	23	23	0	0	NA	NA	NA	53	48	176	169	516	123	151	263	28	14	46	0.159	0.083	0.089
.	19.01.16-00.38.46-1-109071	184	12	12	6	0	4	546	9	9	0	0	NA	NA	NA	59	62	177	175	523	120	157	269	17	3	28	0.096	0.017	0.054
.	19.01.16-00.38.46-1-109072	120	8	8	2	0	2	523	7	7	0	0	NA	NA	NA	37	35	169	167	512	117	148	258	3	0	17	0.018	0	0.033
.	19.01.16-00.38.48-1-109073	31	1	1	0	0	0	0	0	0	0	0	NA	NA	NA	8	14	167	167	493	0	0	0	0	0	1	0	0	0.002
.	19.01.16-00.38.49-1-109074	207	33	33	5	0	3	562	31	31	0	0	NA	NA	NA	75	78	182	175	534	131	158	273	41	16	60	0.225	0.091	0.112
.	19.01.16-00.38.51-1-109075	36	1	1	0	0	0	0	0	0	0	0	NA	NA	NA	5	10	164	166	493	0	0	0	0	1	0	0	0.006	0
.	19.01.16-00.38.55-1-109076	122	6	6	1	0	1	526	5	5	0	0	NA	NA	NA	34	36	171	168	510	116	151	259	9	0	6	0.053	0	0.012
.	19.01.16-00.39.06-1-109100	61	2	2	0	0	0	198	1	1	0	0	NA	NA	NA	27	16	169	167	493	49	54	95	0	0	3	0	0	0.006
.	19.01.16-00.39.08-1-109103	31	1	1	0	0	0	0	0	0	0	0	NA	NA	NA	7	14	167	163	497	0	0	0	0	0	1	0	0	0.002
.	19.01.16-00.39.10-1-109106	55	3	3	2	0	2	50	2	2	0	0	NA	NA	NA	13	14	166	164	497	8	15	27	0	0	6	0	0	0.012
.	19.01.16-00.39.11-1-109107	202	13	13	4	0	4	548	10	10	0	0	NA	NA	NA	57	66	181	177	521	125	159	264	24	2	13	0.133	0.011	0.025
.	19.01.16-00.39.13-1-109111	87	3	3	0	0	0	507	2	2	0	0	NA	NA	NA	23	21	168	169	497	113	147	247	0	2	6	0	0.012	0.012
.	19.01.16-00.39.14-1-109112	90	5	5	1	0	1	526	4	4	0	0	NA	NA	NA	31	34	168	171	508	117	152	257	10	1	5	0.06	0.006	0.01
.	19.01.16-00.39.16-1-109119	97	4	4	1	0	1	509	2	2	0	0	NA	NA	NA	32	27	164	168	508	111	150	248	4	0	6	0.024	0	0.012
.	19.01.16-00.39.17-1-109121	125	13	13	4	0	3	518	11	11	0	0	NA	NA	NA	46	36	171	167	511	117	149	252	13	0	23	0.076	0	0.045
.	19.01.16-00.39.27-1-109126	87	4	4	0	0	0	520	3	3	0	0	NA	NA	NA	20	28	170	167	504	117	151	252	0	0	13	0	0	0.026
.	19.01.16-00.39.27-1-109127	63	2	2	0	0	0	250	1	1	0	0	NA	NA	NA	22	14	164	167	496	56	72	122	7	0	2	0.043	0	0.004
.	19.01.16-00.39.29-1-109128	174	15	15	2	0	2	530	12	12	0	0	NA	NA	NA	59	42	172	169	514	118	150	262	18	1	41	0.105	0.006	0.08
.	19.01.16-00.39.31-1-109129	32	1	1	0	0	0	0	0	0	0	0	NA	NA	NA	8	3	163	163	490	0	0	0	0	0	1	0	0	0.002
.	19.01.16-00.39.31-1-109130	59	3	3	1	0	1	506	2	2	0	0	NA	NA	NA	21	19	166	168	498	113	147	246	0	0	11	0	0	0.022
.	19.01.16-00.39.35-1-109131	91	10	10	6	0	6	510	7	7	0	0	NA	NA	NA	25	26	167	167	505	115	144	251	11	9	13	0.066	0.054	0.026
.	19.01.16-00.39.37-1-109132	61	3	3	0	0	0	504	1	1	0	0	NA	NA	NA	23	14	163	169	495	110	150	244	0	0	7	0	0	0.014
.	19.01.16-00.39.40-1-109133	65	4	4	1	0	0	518	3	3	0	0	NA	NA	NA	24	29	164	169	509	114	152	252	0	1	7	0	0.006	0.014
.	19.01.16-00.39.41-1-109134	57	2	2	1	0	1	507	1	1	0	0	NA	NA	NA	26	20	167	168	498	115	147	245	0	2	1	0	0.012	0.002
.	19.01.16-00.39.43-1-109135	142	8	8	0	0	0	514	7	7	0	0	NA	NA	NA	49	26	166	168	505	116	147	251	4	0	16	0.024	0	0.032
.	19.01.16-00.39.44-1-109136	179	15	15	6	0	4	534	9	9	0	0	NA	NA	NA	55	49	173	174	515	120	156	258	17	2	34	0.098	0.011	0.066
.	19.01.16-00.39.46-1-109137	325	34	34	8	0	5	584	32	32	0	0	NA	NA	NA	85	95	182	178	548	130	160	294	23	0	99	0.126	0	0.181
.	19.01.16-00.39.50-1-109138	92	5	5	2	0	2	510	4	4	0	0	NA	NA	NA	25	27	168	168	504	113	146	251	1	0	10	0.006	0	0.02
.	19.01.16-00.39.53-1-109139	94	9	9	2	0	2	513	6	6	0	0	NA	NA	NA	39	30	167	171	505	114	154	245	1	0	15	0.006	0	0.03
.	19.01.16-00.39.56-1-109140	63	2	2	1	0	1	503	1	1	0	0	NA	NA	NA	23	15	166	166	496	113	148	242	3	0	2	0.018	0	0.004
.	19.01.16-00.39.57-1-109141	31	1	1	0	0	0	0	0	0	0	0	NA	NA	NA	12	10	164	163	496	0	0	0	1	0	0	0.006	0	0
.	19.01.16-00.39.58-1-109157	32	1	1	0	0	0	0	0	0	0	0	NA	NA	NA	11	12	163	165	497	0	0	0	2	0	0	0.012	0	0
.	19.01.16-00.39.59-1-109158	60	2	2	1	0	1	498	1	1	0	0	NA	NA	NA	20	12	168	164	493	115	142	241	0	0	4	0	0	0.008
.	19.01.16-00.40.01-1-109165	85	3	3	0	0	0	507	2	2	0	0	NA	NA	NA	21	22	167	168	500	114	146	247	3	3	0	0.018	0.018	0
.	19.01.16-00.40.06-1-109167	33	1	1	1	0	1	0	0	0	0	0	NA	NA	NA	8	12	166	166	493	0	0	0	0	0	0	0	0	0
.	19.01.16-00.40.08-1-109170	94	6	6	1	0	1	521	2	2	0	0	NA	NA	NA	32	39	171	169	512	116	148	257	6	7	3	0.035	0.041	0.006
.	19.01.16-00.40.09-1-109172	211	17	17	5	0	4	542	14	14	0	0	NA	NA	NA	75	58	176	172	523	120	154	268	8	9	52	0.045	0.052	0.099
.	19.01.16-00.40.10-1-109173	61	3	3	2	0	2	150	1	1	0	0	NA	NA	NA	16	23	169	168	499	30	45	75	1	0	6	0.006	0	0.012
.	19.01.16-00.40.11-1-109176	58	2	2	1	0	1	150	1	1	0	0	NA	NA	NA	12	12	165	166	494	34	42	74	0	0	3	0	0	0.006
.	19.01.16-00.40.12-1-109177	67	2	2	1	0	1	449	1	1	0	0	NA	NA	NA	17	16	168	167	494	107	124	218	0	0	1	0	0	0.002
.	19.01.16-00.40.14-1-109181	122	9	9	2	0	1	519	8	8	0	0	NA	NA	NA	28	29	169	169	504	115	152	252	6	13	5	0.036	0.077	0.01
.	19.01.16-00.40.15-1-109186	62	3	3	0	0	0	511	2	2	0	0	NA	NA	NA	17	22	168	165	502	115	148	248	0	0	5	0	0	0.01
.	19.01.16-00.40.19-1-109189	31	1	1	0	0	0	0	0	0	0	0	NA	NA	NA	6	9	166	166	490	0	0	0	0	0	2	0	0	0.004
.	19.01.16-00.40.19-1-109190	39	1	1	1	0	1	0	0	0	0	0	NA	NA	NA	11	10	163	164	496	0	0	0	0	0	0	0	0	0
.	19.01.16-00.40.21-1-109191	34	1	1	0	0	0	0	0	0	0	0	NA	NA	NA	12	8	164	164	493	0	0	0	0	0	5	0	0	0.01
.	19.01.16-00.40.23-1-109194	92	4	4	0	0	0	511	3	3	0	0	NA	NA	NA	19	13	165	166	495	116	150	245	0	0	8	0	0	0.016
.	19.01.16-00.40.24-1-109195	86	3	3	1	0	1	506	2	2	0	0	NA	NA	NA	34	23	168	167	501	114	148	244	2	5	2	0.012	0.03	0.004
.	19.01.16-00.40.24-1-109197	60	2	2	0	0	0	200	1	1	0	0	NA	NA	NA	20	13	167	164	495	48	54	98	3	0	0	0.018	0	0
.	19.01.16-00.40.25-1-109199	156	24	24	3	0	0	539	22	22	0	0	NA	NA	NA	53	59	180	172	520	124	152	263	23	16	40	0.128	0.093	0.077
.	19.01.16-00.40.29-1-109200	84	4	4	0	0	0	508	3	3	0	0	NA	NA	NA	23	25	169	167	502	113	148	247	6	0	4	0.036	0	0.008
.	19.01.16-00.40.34-1-109201	60	2	2	1	0	0	517	1	1	0	0	NA	NA	NA	23	33	169	165	512	116	147	254	0	4	2	0	0.024	0.004
.	19.01.16-00.40.34-1-109202	88	12	12	3	0	3	518	9	9	0	0	NA	NA	NA	33	34	169	171	507	115	151	252	0	5	19	0	0.029	0.037
.	19.01.16-00.40.37-1-109203	36	1	1	0	0	0	0	0	0	0	0	NA	NA	NA	9	8	165	164	492	0	0	0	0	0	2	0	0	0.004
.	19.01.16-00.40.38-1-109208	94	3	3	1	0	1	514	2	2	0	0	NA	NA	NA	23	29	168	169	505	116	149	249	0	0	10	0	0	0.02
.	19.01.16-00.40.40-1-109209	89	7	7	3	0	2	522	6	6	0	0	NA	NA	NA	34	43	170	172	514	117	150	255	3	0	12	0.018	0	0.023
.	19.01.16-00.40.42-1-109210	147	17	17	4	0	4	520	14	14	0	0	NA	NA	NA	42	36	168	171	510	113	154	253	16	0	17	0.095	0	0.033
.	19.01.16-00.40.46-1-109211	92	10	10	4	0	4	510	9	9	0	0	NA	NA	NA	30	29	168	168	506	113	148	249	0	16	6	0	0.095	0.012
.	19.01.16-00.40.47-1-109212	208	28	28	2	0	1	548	24	24	0	0	NA	NA	NA	64	66	171	176	532	120	156	272	26	20	34	0.152	0.114	0.064
.	19.01.16-00.40.48-1-109213	64	3	3	2	0	1	513	2	2	0	0	NA	NA	NA	31	24	169	167	501	115	149	249	9	2	4	0.053	0.012	0.008
.	19.01.16-00.40.57-1-109214	89	4	4	2	0	2	509	3	3	0	0	NA	NA	NA	28	31	168	172	504	112	150	247	0	0	13	0	0	0.026
.	19.01.16-00.41.00-1-109230	120	16	16	3	0	3	516	11	11	0	0	NA	NA	NA	30	34	169	170	508	114	149	253	15	11	9	0.089	0.065	0.018
.	19.01.16-00.41.00-1-109231	118	5	5	0	0	0	514	4	4	0	0	NA	NA	NA	49	29	169	169	504	116	149	249	0	0	12	0	0	0.024
.	19.01.16-00.41.02-1-109232	245	19	19	9	0	7	554	18	18	0	0	NA	NA	NA	71	76	174	183	532	121	163	270	9	6	28	0.052	0.033	0.053
.	19.01.16-00.41.07-1-109242	180	8	8	1	0	1	538	7	7	0	0	NA	NA	NA	55	53	174	169	523	120	151	267	3	0	15	0.017	0	0.029
.	19.01.16-00.41.09-1-109245	265	29	29	10	0	5	566	26	26	0	0	NA	NA	NA	66	81	189	174	531	135	157	274	27	15	38	0.143	0.086	0.072
.	19.01.16-00.41.11-1-109248	112	12	12	6	0	2	525	10	10	0	0	NA	NA	NA	34	41	176	170	508	121	150	254	9	6	31	0.051	0.035	0.061
.	19.01.16-00.41.12-1-109250	173	19	19	3	0	1	535	17	17	0	0	NA	NA	NA	45	50	175	175	513	123	154	258	3	12	34	0.017	0.069	0.066
.	19.01.16-00.41.19-1-109261	182	39	39	2	0	2	533	35	35	0	0	NA	NA	NA	52	53	173	171	522	119	149	265	18	24	37	0.104	0.14	0.071
.	19.01.16-00.41.27-1-109266	178	16	16	3	0	3	532	14	14	0	0	NA	NA	NA	67	55	178	167	523	122	147	263	19	13	34	0.107	0.078	0.065
.	19.01.16-00.41.29-1-109267	33	1	1	0	0	0	0	0	0	0	0	NA	NA	NA	7	7	164	165	491	0	0	0	0	0	2	0	0	0.004
.	19.01.16-00.41.32-1-109268	34	1	1	0	0	0	0	0	0	0	0	NA	NA	NA	7	10	166	164	493	0	0	0	0	0	0	0	0	0
.	19.01.16-00.41.33-1-109269	86	3	3	0	0	0	520	2	2	0	0	NA	NA	NA	35	32	168	168	509	117	151	252	0	3	5	0	0.018	0.01
.	19.01.16-00.41.35-1-109270	33	1	1	0	0	0	0	0	0	0	0	NA	NA	NA	9	10	164	165	494	0	0	0	0	0	1	0	0	0.002
.	19.01.16-00.41.35-1-109271	67	3	3	0	0	0	517	1	1	0	0	NA	NA	NA	14	23	168	170	498	115	151	251	1	0	4	0.006	0	0.008
.	19.01.16-00.41.38-1-109272	186	30	30	6	0	4	543	24	24	0	0	NA	NA	NA	51	60	184	172	517	129	153	261	31	5	47	0.168	0.029	0.091
.	19.01.16-00.41.41-1-109273	59	3	3	1	0	1	503	2	2	0	0	NA	NA	NA	18	15	169	165	494	113	144	246	1	2	5	0.006	0.012	0.01
.	19.01.16-00.41.44-1-109274	288	28	28	8	0	7	566	26	26	0	0	NA	NA	NA	99	81	175	180	539	125	160	281	26	3	61	0.149	0.017	0.113
.	19.01.16-00.41.48-1-109275	124	9	9	3	0	1	514	7	7	0	0	NA	NA	NA	39	34	172	168	507	118	145	251	0	8	16	0	0.048	0.032
.	19.01.16-00.41.48-1-109276	63	2	2	0	0	0	302	1	1	0	0	NA	NA	NA	14	11	167	164	493	71	87	144	0	1	2	0	0.006	0.004
.	19.01.16-00.41.56-1-109277	110	4	4	0	0	0	522	3	3	0	0	NA	NA	NA	43	40	169	175	509	116	157	249	0	5	5	0	0.029	0.01
.	19.01.16-00.41.58-1-109293	89	4	4	0	0	0	508	3	3	0	0	NA	NA	NA	33	22	168	171	496	114	152	242	0	9	1	0	0.053	0.002
.	19.01.16-00.41.59-1-109294	117	8	8	3	0	3	516	5	5	0	0	NA	NA	NA	55	32	169	170	506	116	153	247	3	5	5	0.018	0.029	0.01
.	19.01.16-00.42.01-1-109295	65	3	3	0	0	0	511	1	1	0	0	NA	NA	NA	20	20	167	173	493	117	154	240	3	0	2	0.018	0	0.004
.	19.01.16-00.42.08-1-109299	32	1	1	0	0	0	0	0	0	0	0	NA	NA	NA	6	6	164	163	492	0	0	0	0	0	0	0	0	0
.	19.01.16-00.42.10-1-109302	120	8	8	3	0	2	525	6	6	0	0	NA	NA	NA	32	45	171	174	513	116	154	255	5	2	23	0.029	0.011	0.045
.	19.01.16-00.42.12-1-109305	32	1	1	0	0	0	0	0	0	0	0	NA	NA	NA	8	10	164	165	494	0	0	0	0	0	0	0	0	0
.	19.01.16-00.42.13-1-109307	90	7	7	2	0	1	515	5	5	0	0	NA	NA	NA	39	32	169	167	509	114	147	254	5	1	9	0.03	0.006	0.018
.	19.01.16-00.42.14-1-109308	207	14	14	2	0	1	546	11	11	0	0	NA	NA	NA	74	59	177	178	517	126	159	261	4	10	29	0.023	0.056	0.056
.	19.01.16-00.42.15-1-109314	36	1	1	0	0	0	0	0	0	0	0	NA	NA	NA	7	10	165	166	492	0	0	0	0	1	0	0	0.006	0
.	19.01.16-00.42.16-1-109316	116	6	6	1	0	1	523	4	4	0	0	NA	NA	NA	38	41	170	174	510	116	155	252	7	0	17	0.041	0	0.033
.	19.01.16-00.42.18-1-109318	150	9	9	2	0	2	525	8	8	0	0	NA	NA	NA	50	45	170	176	512	120	152	253	2	0	21	0.012	0	0.041
.	19.01.16-00.42.18-1-109319	122	5	5	0	0	0	517	4	4	0	0	NA	NA	NA	37	32	168	170	507	114	151	252	7	0	8	0.042	0	0.016
.	19.01.16-00.42.25-1-109324	91	7	7	1	0	1	519	6	6	0	0	NA	NA	NA	32	30	168	171	504	117	151	251	5	7	9	0.03	0.041	0.018
.	19.01.16-00.42.31-1-109327	147	21	21	2	0	2	532	19	19	0	0	NA	NA	NA	51	48	175	172	514	121	154	257	19	4	40	0.109	0.023	0.078
.	19.01.16-00.42.32-1-109328	139	17	17	7	0	5	514	15	15	0	0	NA	NA	NA	66	39	174	170	508	119	149	246	14	6	32	0.08	0.035	0.063
.	19.01.16-00.42.33-1-109329	61	3	3	2	0	2	151	2	2	0	0	NA	NA	NA	22	21	167	169	498	31	46	74	0	0	10	0	0	0.02
.	19.01.16-00.42.36-1-109330	270	41	41	9	0	7	561	39	39	0	0	NA	NA	NA	80	79	180	176	536	129	157	275	38	34	52	0.211	0.193	0.097
.	19.01.16-00.42.38-1-109331	148	13	13	3	0	1	536	12	12	0	0	NA	NA	NA	39	52	177	172	516	124	153	259	0	25	14	0	0.145	0.027
.	19.01.16-00.42.39-1-109336	59	2	2	0	0	0	506	1	1	0	0	NA	NA	NA	33	26	166	167	506	114	146	246	0	6	6	0	0.036	0.012
.	19.01.16-00.42.42-1-109337	61	2	2	1	0	1	198	0	0	0	0	NA	NA	NA	17	17	167	166	497	44	54	100	0	0	3	0	0	0.006
.	19.01.16-00.42.44-1-109338	62	2	2	0	0	0	151	1	1	0	0	NA	NA	NA	20	16	168	166	495	36	44	71	0	0	1	0	0	0.002
.	19.01.16-00.42.47-1-109339	69	10	10	3	0	3	499	8	8	0	0	NA	NA	NA	29	18	165	170	496	111	147	241	2	0	22	0.012	0	0.044
.	19.01.16-00.42.52-1-109340	87	4	4	1	0	1	518	3	3	0	0	NA	NA	NA	35	28	165	172	504	114	155	249	0	0	11	0	0	0.022
.	19.01.16-00.42.52-1-109341	88	3	3	1	0	1	517	2	2	0	0	NA	NA	NA	36	27	170	169	501	117	153	247	2	0	7	0.012	0	0.014
.	19.01.16-00.42.54-1-109342	183	12	12	5	0	4	544	11	11	0	0	NA	NA	NA	53	62	175	178	522	121	158	265	0	6	24	0	0.034	0.046
.	19.01.16-00.43.01-1-109358	97	10	10	1	0	0	518	7	7	0	0	NA	NA	NA	30	30	168	172	503	116	151	251	9	19	9	0.054	0.11	0.018
.	19.01.16-00.43.03-1-109359	69	3	3	1	0	1	499	2	2	0	0	NA	NA	NA	25	18	166	165	500	112	145	242	3	0	0	0.018	0	0
.	19.01.16-00.43.07-1-109369	88	8	8	3	0	2	510	7	7	0	0	NA	NA	NA	25	27	168	168	504	115	146	249	15	0	15	0.089	0	0.03
.	19.01.16-00.43.08-1-109371	116	8	8	0	0	0	521	6	6	0	0	NA	NA	NA	32	34	171	168	508	119	150	252	4	6	8	0.023	0.036	0.016
.	19.01.16-00.43.08-1-109372	120	16	16	7	0	7	520	14	14	0	0	NA	NA	NA	53	32	169	168	508	115	149	256	14	10	27	0.083	0.06	0.053
.	19.01.16-00.43.12-1-109377	31	1	1	1	0	1	0	0	0	0	0	NA	NA	NA	6	5	165	163	490	0	0	0	0	0	0	0	0	0
.	19.01.16-00.43.14-1-109380	32	1	1	0	0	0	0	0	0	0	0	NA	NA	NA	8	15	165	167	496	0	0	0	0	0	0	0	0	0
.	19.01.16-00.43.16-1-109386	273	45	45	16	0	11	546	38	38	0	0	NA	NA	NA	75	69	177	172	533	124	152	270	59	4	87	0.333	0.023	0.163
.	19.01.16-00.43.18-1-109388	31	1	1	0	0	0	0	0	0	0	0	NA	NA	NA	11	12	164	165	496	0	0	0	0	0	3	0	0	0.006
.	19.01.16-00.43.20-1-109389	61	4	4	1	0	1	505	2	2	0	0	NA	NA	NA	23	22	167	165	503	113	146	246	0	8	0	0	0.048	0
.	19.01.16-00.43.20-1-109390	116	6	6	2	0	1	516	2	2	0	0	NA	NA	NA	24	29	168	168	506	114	150	252	0	1	20	0	0.006	0.04
.	19.01.16-00.43.26-1-109395	61	3	3	0	0	0	100	2	2	0	0	NA	NA	NA	17	10	165	166	492	20	32	48	0	1	3	0	0.006	0.006
.	19.01.16-00.43.28-1-109396	91	6	6	2	0	2	515	4	4	0	0	NA	NA	NA	15	22	169	168	498	116	151	248	0	3	8	0	0.018	0.016
.	19.01.16-00.43.29-1-109397	90	4	4	0	0	0	504	3	3	0	0	NA	NA	NA	17	16	165	166	498	112	148	244	2	2	2	0.012	0.012	0.004
.	19.01.16-00.43.33-1-109398	208	21	21	5	0	4	551	20	20	0	0	NA	NA	NA	57	69	173	179	530	117	160	274	16	5	42	0.092	0.028	0.079
.	19.01.16-00.43.34-1-109399	147	11	11	3	0	3	543	10	10	0	0	NA	NA	NA	46	57	178	169	523	124	151	268	8	4	14	0.045	0.024	0.027
.	19.01.16-00.43.39-1-109400	149	7	7	1	0	1	528	6	6	0	0	NA	NA	NA	32	40	174	169	510	123	152	253	0	3	13	0	0.018	0.025
.	19.01.16-00.43.40-1-109401	292	22	22	6	0	6	555	18	18	0	0	NA	NA	NA	102	74	178	179	530	125	157	273	3	9	55	0.017	0.05	0.104
.	19.01.16-00.43.41-1-109402	144	8	8	3	0	2	531	6	6	0	0	NA	NA	NA	44	41	174	177	503	118	161	252	2	11	11	0.011	0.062	0.022
.	19.01.16-00.43.44-1-109403	31	1	1	0	0	0	0	0	0	0	0	NA	NA	NA	7	9	163	166	493	0	0	0	3	0	0	0.018	0	0
.	19.01.16-00.43.47-1-109406	125	16	16	2	0	2	516	14	14	0	0	NA	NA	NA	38	31	170	169	505	115	151	250	20	10	11	0.118	0.059	0.022
.	19.01.16-00.43.47-1-109407	35	1	1	0	0	0	0	0	0	0	0	NA	NA	NA	9	11	170	163	491	0	0	0	0	1	0	0	0.006	0
.	19.01.16-00.43.51-1-109408	84	4	4	1	0	1	509	3	3	0	0	NA	NA	NA	15	21	167	164	503	114	147	248	4	3	2	0.024	0.018	0.004
.	19.01.16-00.43.57-1-109409	188	15	15	4	0	2	545	12	12	0	0	NA	NA	NA	60	65	177	178	523	122	159	264	27	0	18	0.153	0	0.034
.	19.01.16-00.44.01-1-109425	59	3	3	0	0	0	501	2	2	0	0	NA	NA	NA	27	13	168	168	490	114	149	238	7	3	2	0.042	0.018	0.004
.	19.01.16-00.44.07-1-109428	59	2	2	3	0	2	510	1	1	0	0	NA	NA	NA	19	24	168	169	500	117	147	246	0	1	5	0	0.006	0.01
.	19.01.16-00.44.12-1-109433	32	1	1	1	0	1	0	0	0	0	0	NA	NA	NA	13	14	163	164	500	0	0	0	0	0	0	0	0	0
.	19.01.16-00.44.12-1-109435	179	13	13	3	0	3	542	11	11	0	0	NA	NA	NA	56	57	173	182	515	118	162	262	8	5	24	0.046	0.027	0.047
.	19.01.16-00.44.15-1-109438	179	14	14	3	0	3	529	12	12	0	0	NA	NA	NA	68	47	171	175	514	114	157	258	20	4	12	0.117	0.023	0.023
.	19.01.16-00.44.17-1-109445	60	3	3	0	0	0	518	2	2	0	0	NA	NA	NA	30	31	170	170	504	116	150	252	0	4	7	0	0.024	0.014
.	19.01.16-00.44.17-1-109446	118	19	19	3	0	3	519	15	15	0	0	NA	NA	NA	24	29	169	166	507	118	149	252	3	18	31	0.018	0.108	0.061
.	19.01.16-00.44.20-1-109447	503	58	58	16	0	14	621	51	51	0	0	NA	NA	NA	149	136	193	198	558	140	178	303	64	33	74	0.332	0.167	0.133
.	19.01.16-00.44.21-1-109448	87	4	4	1	0	1	516	3	3	0	0	NA	NA	NA	27	29	173	168	501	119	148	249	4	4	4	0.023	0.024	0.008
.	19.01.16-00.44.24-1-109451	38	1	1	0	0	0	0	0	0	0	0	NA	NA	NA	10	8	165	165	491	0	0	0	0	0	4	0	0	0.008
.	19.01.16-00.44.27-1-109454	56	2	2	1	0	1	50	1	1	0	0	NA	NA	NA	20	12	164	164	497	8	17	25	0	0	4	0	0	0.008
.	19.01.16-00.44.28-1-109455	65	2	2	0	0	0	450	1	1	0	0	NA	NA	NA	16	20	169	169	495	107	129	214	0	0	1	0	0	0.002
.	19.01.16-00.44.34-1-109456	188	21	21	4	0	3	541	17	17	0	0	NA	NA	NA	54	60	175	172	526	120	156	265	28	25	42	0.16	0.145	0.08
.	19.01.16-00.44.34-1-109457	86	7	7	0	0	0	518	5	5	0	0	NA	NA	NA	25	30	166	171	506	115	150	253	3	0	9	0.018	0	0.018
.	19.01.16-00.44.38-1-109458	90	4	4	0	0	0	522	3	3	0	0	NA	NA	NA	28	32	170	172	503	117	154	251	1	0	6	0.006	0	0.012
.	19.01.16-00.44.39-1-109459	65	5	5	0	0	0	511	3	3	0	0	NA	NA	NA	26	29	169	169	504	118	148	245	7	0	0	0.041	0	0
.	19.01.16-00.44.39-1-109460	62	3	3	0	0	0	451	2	2	0	0	NA	NA	NA	14	12	166	164	495	105	131	215	0	2	1	0	0.012	0.002
.	19.01.16-00.44.46-1-109461	61	3	3	0	0	0	506	2	2	0	0	NA	NA	NA	25	22	167	164	504	115	143	248	3	0	8	0.018	0	0.016
.	19.01.16-00.44.51-1-109462	34	1	1	1	0	1	0	0	0	0	0	NA	NA	NA	13	12	163	166	496	0	0	0	0	0	2	0	0	0.004
.	19.01.16-00.44.55-1-109463	158	11	11	4	0	3	526	9	9	0	0	NA	NA	NA	59	51	176	169	519	120	148	258	8	0	26	0.045	0	0.05
.	19.01.16-00.44.57-1-109464	143	11	11	3	0	2	526	9	9	0	0	NA	NA	NA	40	35	166	177	505	114	159	253	12	7	23	0.072	0.04	0.046
.	19.01.16-00.44.59-1-109480	124	11	11	2	0	1	516	9	9	0	0	NA	NA	NA	47	30	174	167	502	119	147	250	10	6	18	0.057	0.036	0.036
.	19.01.16-00.44.59-1-109481	159	46	46	13	0	10	534	40	40	0	0	NA	NA	NA	42	46	176	171	512	121	154	259	51	9	63	0.29	0.053	0.123
.	19.01.16-00.45.02-1-109484	62	4	4	0	0	0	513	3	3	0	0	NA	NA	NA	34	31	169	167	508	118	148	247	5	0	3	0.03	0	0.006
.	19.01.16-00.45.04-1-109485	33	1	1	0	0	0	0	0	0	0	0	NA	NA	NA	7	11	166	167	491	0	0	0	0	0	0	0	0	0
.	19.01.16-00.45.07-1-109495	146	7	7	2	0	0	516	5	5	0	0	NA	NA	NA	45	33	169	170	507	116	149	251	6	0	10	0.036	0	0.02
.	19.01.16-00.45.15-1-109507	89	5	5	2	0	2	523	4	4	0	0	NA	NA	NA	23	36	170	172	507	118	153	252	16	0	4	0.094	0	0.008
.	19.01.16-00.45.17-1-109510	56	2	2	1	0	1	0	1	1	0	0	NA	NA	NA	15	12	164	164	497	0	0	0	2	0	0	0.012	0	0
.	19.01.16-00.45.19-1-109511	143	6	6	2	0	2	530	5	5	0	0	NA	NA	NA	37	41	169	177	508	116	160	254	3	8	6	0.018	0.045	0.012
.	19.01.16-00.45.22-1-109513	85	3	3	1	0	1	510	2	2	0	0	NA	NA	NA	30	24	167	173	497	115	152	243	0	2	6	0	0.012	0.012
.	19.01.16-00.45.22-1-109514	94	3	3	1	0	1	521	2	2	0	0	NA	NA	NA	29	33	169	175	502	114	158	249	8	0	4	0.047	0	0.008
.	19.01.16-00.45.22-1-109516	35	1	1	1	0	1	0	0	0	0	0	NA	NA	NA	10	3	164	164	488	0	0	0	0	0	3	0	0	0.006
.	19.01.16-00.45.25-1-109519	152	22	22	4	0	3	544	20	20	0	0	NA	NA	NA	35	55	169	173	526	116	156	272	20	18	46	0.118	0.104	0.087
.	19.01.16-00.45.26-1-109520	65	4	4	0	0	0	513	3	3	0	0	NA	NA	NA	18	22	166	167	502	116	147	250	7	5	3	0.042	0.03	0.006
.	19.01.16-00.45.32-1-109521	154	17	17	3	0	2	536	13	13	0	0	NA	NA	NA	50	57	179	169	522	126	143	267	7	8	25	0.039	0.047	0.048
.	19.01.16-00.45.36-1-109522	201	32	32	13	0	13	533	27	27	0	0	NA	NA	NA	48	54	171	175	521	117	154	262	27	31	31	0.158	0.177	0.06
.	19.01.16-00.45.36-1-109523	271	28	28	11	0	8	568	25	25	0	0	NA	NA	NA	82	83	186	174	536	132	156	280	25	23	54	0.134	0.132	0.101
.	19.01.16-00.45.38-1-109524	63	4	4	1	0	1	512	3	3	0	0	NA	NA	NA	13	22	166	169	500	114	151	247	0	1	7	0	0.006	0.014
.	19.01.16-00.45.40-1-109525	60	2	2	0	0	0	501	0	0	0	0	NA	NA	NA	36	17	165	169	496	111	150	240	0	0	2	0	0	0.004
.	19.01.16-00.45.42-1-109526	203	12	12	7	0	4	546	11	11	0	0	NA	NA	NA	53	58	172	173	526	120	155	271	6	4	33	0.035	0.023	0.063
.	19.01.16-00.45.54-1-109527	116	10	10	3	0	3	510	8	8	0	0	NA	NA	NA	34	26	168	167	504	114	149	247	3	1	17	0.018	0.006	0.034
.	19.01.16-00.45.55-1-109528	157	6	6	3	0	3	537	5	5	0	0	NA	NA	NA	43	49	169	175	518	119	154	264	16	0	6	0.095	0	0.012
.	19.01.16-00.46.00-1-109544	271	36	36	6	0	5	554	34	34	0	0	NA	NA	NA	67	71	173	176	535	120	154	280	41	15	70	0.237	0.085	0.131
.	19.01.16-00.46.05-1-109545	34	1	1	1	0	1	0	0	0	0	0	NA	NA	NA	12	7	164	164	492	0	0	0	0	0	3	0	0	0.006
.	19.01.16-00.46.06-1-109547	60	3	3	0	0	0	504	2	2	0	0	NA	NA	NA	27	23	168	167	501	111	147	246	0	0	5	0	0	0.01
.	19.01.16-00.46.07-1-109549	36	1	1	1	0	1	0	0	0	0	0	NA	NA	NA	5	7	166	163	491	0	0	0	0	0	0	0	0	0
.	19.01.16-00.46.09-1-109551	176	8	8	2	0	1	537	6	6	0	0	NA	NA	NA	52	58	177	176	518	120	156	261	6	1	22	0.034	0.006	0.042
.	19.01.16-00.46.11-1-109555	148	6	6	2	0	1	526	3	3	0	0	NA	NA	NA	54	43	167	173	516	113	153	260	1	0	12	0.006	0	0.023
.	19.01.16-00.46.13-1-109559	61	2	2	0	0	0	250	1	1	0	0	NA	NA	NA	15	13	168	165	493	57	72	121	3	0	1	0.018	0	0.002
.	19.01.16-00.46.14-1-109562	118	14	14	1	0	1	526	13	13	0	0	NA	NA	NA	37	40	171	174	508	118	156	252	6	8	16	0.035	0.046	0.031
.	19.01.16-00.46.17-1-109569	141	19	19	8	0	6	526	15	15	0	0	NA	NA	NA	47	42	175	174	506	120	155	251	6	25	41	0.034	0.144	0.081
.	19.01.16-00.46.20-1-109570	96	3	3	1	0	0	531	2	2	0	0	NA	NA	NA	40	58	178	175	518	123	152	256	0	16	2	0	0.091	0.004
.	19.01.16-00.46.20-1-109571	120	6	6	1	0	1	522	5	5	0	0	NA	NA	NA	28	36	175	171	503	121	153	248	0	0	25	0	0	0.05
.	19.01.16-00.46.24-1-109574	57	2	2	1	0	1	0	1	1	0	0	NA	NA	NA	20	21	165	166	503	0	0	0	0	0	5	0	0	0.01
.	19.01.16-00.46.28-1-109577	425	21	21	11	0	8	599	19	19	0	0	NA	NA	NA	150	118	193	186	552	138	166	295	13	15	64	0.067	0.081	0.116
.	19.01.16-00.46.29-1-109578	149	7	7	3	0	2	532	5	5	0	0	NA	NA	NA	34	53	177	171	518	121	151	260	4	4	6	0.023	0.023	0.012
.	19.01.16-00.46.33-1-109579	64	2	2	0	0	0	513	1	1	0	0	NA	NA	NA	34	32	169	174	502	114	155	244	7	0	0	0.041	0	0
.	19.01.16-00.46.38-1-109580	256	49	49	10	0	6	556	47	47	0	0	NA	NA	NA	74	73	174	174	538	122	153	281	47	5	92	0.27	0.029	0.171
.	19.01.16-00.46.39-1-109581	144	13	13	1	0	1	525	12	12	0	0	NA	NA	NA	43	42	172	173	510	118	153	254	13	11	10	0.076	0.064	0.02
.	19.01.16-00.46.39-1-109582	150	6	6	1	0	1	534	4	4	0	0	NA	NA	NA	60	49	173	167	522	121	147	266	3	5	17	0.017	0.03	0.033
.	19.01.16-00.46.46-1-109583	147	6	6	2	0	2	532	5	5	0	0	NA	NA	NA	50	60	171	177	525	117	152	263	1	6	15	0.006	0.034	0.029
.	19.01.16-00.46.46-1-109584	37	1	1	0	0	0	0	0	0	0	0	NA	NA	NA	18	14	165	163	499	0	0	0	0	0	2	0	0	0.004
.	19.01.16-00.46.49-1-109585	209	29	29	7	0	5	550	28	28	0	0	NA	NA	NA	62	66	179	169	531	124	152	274	18	19	49	0.101	0.112	0.092
.	19.01.16-00.46.50-1-109586	145	7	7	1	0	0	529	5	5	0	0	NA	NA	NA	48	45	172	174	512	119	155	255	7	0	8	0.041	0	0.016
.	19.01.16-00.46.56-1-109587	131	10	10	4	0	3	522	9	9	0	0	NA	NA	NA	63	38	168	172	511	116	152	254	3	0	26	0.018	0	0.051
.	19.01.16-00.46.57-1-109588	59	2	2	1	0	1	520	1	1	0	0	NA	NA	NA	15	34	166	174	507	114	155	251	2	3	0	0.012	0.017	0
.	19.01.16-00.47.02-1-109604	117	8	8	2	0	1	533	7	7	0	0	NA	NA	NA	31	45	169	168	521	117	153	263	0	6	18	0	0.036	0.035
.	19.01.16-00.47.05-1-109605	105	7	7	2	0	1	525	5	5	0	0	NA	NA	NA	36	39	170	170	512	117	151	257	3	0	18	0.018	0	0.035
.	19.01.16-00.47.08-1-109611	151	8	8	2	0	1	545	7	7	0	0	NA	NA	NA	40	64	171	177	529	115	158	272	3	2	16	0.018	0.011	0.03
.	19.01.16-00.47.10-1-109619	84	5	5	1	0	1	512	4	4	0	0	NA	NA	NA	20	28	172	165	504	117	146	249	5	4	7	0.029	0.024	0.014
.	19.01.16-00.47.11-1-109621	87	4	4	3	0	3	506	3	3	0	0	NA	NA	NA	25	18	168	164	499	114	146	246	0	1	9	0	0.006	0.018
.	19.01.16-00.47.19-1-109631	31	1	1	0	0	0	0	0	0	0	0	NA	NA	NA	10	7	165	164	491	0	0	0	0	0	2	0	0	0.004
.	19.01.16-00.47.22-1-109632	88	8	8	1	0	1	508	7	7	0	0	NA	NA	NA	37	26	168	166	505	115	144	249	5	9	10	0.03	0.054	0.02
.	19.01.16-00.47.23-1-109635	97	12	12	4	0	4	507	11	11	0	0	NA	NA	NA	27	19	168	166	498	116	145	246	6	7	21	0.036	0.042	0.042
.	19.01.16-00.47.23-1-109636	149	12	12	4	0	2	530	11	11	0	0	NA	NA	NA	49	45	167	172	519	113	155	262	8	10	20	0.048	0.058	0.039
.	19.01.16-00.47.26-1-109639	91	5	5	0	0	0	513	4	4	0	0	NA	NA	NA	26	24	172	169	496	119	150	244	0	8	3	0	0.047	0.006
.	19.01.16-00.47.26-1-109640	301	46	46	7	0	7	547	42	42	0	0	NA	NA	NA	96	73	172	176	538	120	152	275	15	33	76	0.087	0.188	0.141
.	19.01.16-00.47.28-1-109641	145	7	7	2	0	1	525	6	6	0	0	NA	NA	NA	52	41	171	173	510	119	152	254	13	0	17	0.076	0	0.033
.	19.01.16-00.47.34-1-109644	63	3	3	1	0	1	516	1	1	0	0	NA	NA	NA	17	25	172	166	500	120	148	248	0	0	13	0	0	0.026
.	19.01.16-00.47.39-1-109645	63	3	3	0	0	0	504	2	2	0	0	NA	NA	NA	38	21	168	167	499	112	149	243	2	5	0	0.012	0.03	0
.	19.01.16-00.47.43-1-109646	67	2	2	0	0	0	508	1	1	0	0	NA	NA	NA	23	20	169	169	495	116	151	241	0	0	5	0	0	0.01
.	19.01.16-00.47.43-1-109647	62	3	3	0	0	0	513	2	2	0	0	NA	NA	NA	17	17	165	169	496	114	153	246	4	0	4	0.024	0	0.008
.	19.01.16-00.47.44-1-109648	90	9	9	1	0	1	521	8	8	0	0	NA	NA	NA	33	33	168	173	505	119	151	251	2	9	6	0.012	0.052	0.012
.	19.01.16-00.47.49-1-109649	61	2	2	0	0	0	51	1	1	0	0	NA	NA	NA	20	17	166	166	498	9	17	25	0	2	2	0	0.012	0.004
.	19.01.16-00.47.52-1-109650	235	40	40	13	0	11	539	38	38	0	0	NA	NA	NA	62	49	171	176	515	121	158	260	30	10	76	0.175	0.057	0.148
.	19.01.16-00.47.54-1-109651	151	20	20	6	0	6	526	18	18	0	0	NA	NA	NA	33	31	169	169	506	115	153	258	20	6	20	0.118	0.036	0.04
.	19.01.16-00.47.55-1-109652	262	61	61	15	0	12	543	52	52	0	0	NA	NA	NA	70	61	177	177	520	125	156	262	34	21	99	0.192	0.119	0.19
.	19.01.16-00.47.55-1-109653	202	8	8	2	0	2	547	7	7	0	0	NA	NA	NA	53	58	172	173	526	122	154	271	14	6	25	0.081	0.035	0.048
.	19.01.16-00.47.57-1-109654	126	15	15	3	0	2	516	12	12	0	0	NA	NA	NA	29	26	170	167	502	118	149	249	9	15	4	0.053	0.09	0.008
.	19.01.16-00.47.59-1-109670	89	3	3	0	0	0	526	2	2	0	0	NA	NA	NA	28	38	171	166	514	120	149	257	0	0	6	0	0	0.012
.	19.01.16-00.48.04-1-109671	145	10	10	2	0	1	533	9	9	0	0	NA	NA	NA	46	54	174	177	516	119	156	258	0	2	22	0	0.011	0.043
.	19.01.16-00.48.14-1-109680	178	24	24	7	0	7	532	22	22	0	0	NA	NA	NA	35	46	173	174	512	120	156	256	25	16	26	0.145	0.092	0.051
.	19.01.16-00.48.21-1-109688	58	2	2	1	0	1	502	1	1	0	0	NA	NA	NA	29	15	170	165	493	115	147	240	0	0	3	0	0	0.006
.	19.01.16-00.48.22-1-109691	92	4	4	1	0	1	514	3	3	0	0	NA	NA	NA	29	28	169	169	503	116	149	249	2	3	3	0.012	0.018	0.006
.	19.01.16-00.48.22-1-109692	61	2	2	0	0	0	514	1	1	0	0	NA	NA	NA	27	30	170	168	505	117	149	248	5	0	2	0.029	0	0.004
.	19.01.16-00.48.30-1-109695	88	5	5	1	0	1	514	3	3	0	0	NA	NA	NA	34	35	173	167	508	116	147	251	7	4	2	0.04	0.024	0.004
.	19.01.16-00.48.33-1-109696	178	22	22	9	0	8	534	19	19	0	0	NA	NA	NA	65	51	173	173	518	121	151	262	35	7	41	0.202	0.04	0.079
.	19.01.16-00.48.41-1-109703	120	6	6	4	0	2	521	3	3	0	0	NA	NA	NA	44	37	170	172	508	117	151	253	4	2	11	0.024	0.012	0.022
.	19.01.16-00.48.50-1-109706	62	3	3	1	0	1	198	2	2	0	0	NA	NA	NA	17	13	164	165	497	38	59	101	0	0	8	0	0	0.016
.	19.01.16-00.48.57-1-109707	144	8	8	1	0	1	540	5	5	0	0	NA	NA	NA	43	57	177	175	518	124	152	264	0	4	20	0	0.023	0.039
.	19.01.16-00.48.57-1-109708	120	11	11	4	0	2	519	8	8	0	0	NA	NA	NA	47	42	172	170	513	115	149	255	9	4	24	0.052	0.024	0.047
.	19.01.16-00.48.58-1-109724	298	24	24	6	0	5	561	20	20	0	0	NA	NA	NA	93	86	186	175	538	132	149	280	21	11	51	0.113	0.063	0.095
.	19.01.16-00.48.59-1-109725	181	7	7	2	0	1	544	6	6	0	0	NA	NA	NA	59	62	174	182	519	120	163	261	7	0	20	0.04	0	0.039
.	19.01.16-00.49.01-1-109726	58	3	3	0	0	0	513	2	2	0	0	NA	NA	NA	13	21	169	171	494	116	152	245	0	7	7	0	0.041	0.014
.	19.01.16-00.49.08-1-109729	208	20	20	6	0	5	537	18	18	0	0	NA	NA	NA	63	60	169	175	529	116	153	268	11	7	42	0.065	0.04	0.079
.	19.01.16-00.49.15-1-109748	212	20	20	8	0	6	551	17	17	0	0	NA	NA	NA	62	69	179	172	531	125	152	274	14	0	58	0.078	0	0.109
.	19.01.16-00.49.17-1-109751	33	1	1	0	0	0	0	0	0	0	0	NA	NA	NA	6	9	167	163	492	0	0	0	0	0	2	0	0	0.004
.	19.01.16-00.49.17-1-109752	145	11	11	2	0	2	526	10	10	0	0	NA	NA	NA	34	33	171	171	504	119	153	254	7	13	13	0.041	0.076	0.026
.	19.01.16-00.49.20-1-109753	215	11	11	1	0	1	546	10	10	0	0	NA	NA	NA	56	64	173	178	526	117	159	270	4	3	21	0.023	0.017	0.04
.	19.01.16-00.49.21-1-109754	34	1	1	0	0	0	0	0	0	0	0	NA	NA	NA	11	10	166	166	491	0	0	0	0	1	0	0	0.006	0
.	19.01.16-00.49.22-1-109756	235	29	29	8	0	8	537	25	25	0	0	NA	NA	NA	77	52	172	172	521	120	149	268	24	17	36	0.14	0.099	0.069
.	19.01.16-00.49.24-1-109759	34	1	1	0	0	0	0	0	0	0	0	NA	NA	NA	14	12	166	164	495	0	0	0	0	0	1	0	0	0.002
.	19.01.16-00.49.27-1-109761	151	8	8	3	0	2	535	6	6	0	0	NA	NA	NA	46	50	169	173	521	115	154	266	0	0	22	0	0	0.042
.	19.01.16-00.49.28-1-109762	178	9	9	1	0	1	546	6	6	0	0	NA	NA	NA	60	59	174	184	514	121	167	258	0	10	16	0	0.054	0.031
.	19.01.16-00.49.41-1-109763	123	8	8	4	0	3	528	5	5	0	0	NA	NA	NA	38	43	172	171	513	121	152	255	10	1	15	0.058	0.006	0.029
.	19.01.16-00.49.42-1-109764	92	7	7	4	0	2	514	6	6	0	0	NA	NA	NA	37	30	166	170	507	112	152	250	4	0	16	0.024	0	0.032
.	19.01.16-00.49.43-1-109765	183	25	25	4	0	4	531	22	22	0	0	NA	NA	NA	39	48	172	170	519	117	151	263	12	10	43	0.07	0.059	0.083
.	19.01.16-00.49.46-1-109766	96	3	3	2	0	1	512	1	1	0	0	NA	NA	NA	20	25	167	171	500	115	153	244	4	0	7	0.024	0	0.014
.	19.01.16-00.49.48-1-109767	263	15	15	2	0	2	550	14	14	0	0	NA	NA	NA	73	60	180	175	518	125	158	267	10	5	29	0.056	0.029	0.056
.	19.01.16-00.49.50-1-109768	89	4	4	1	0	1	512	3	3	0	0	NA	NA	NA	34	29	168	171	503	116	153	243	3	0	8	0.018	0	0.016
.	19.01.16-00.49.54-1-109769	113	8	8	1	0	0	519	7	7	0	0	NA	NA	NA	36	36	168	167	514	113	149	257	13	8	0	0.077	0.048	0
.	19.01.16-00.49.58-1-109785	89	3	3	0	0	0	521	2	2	0	0	NA	NA	NA	31	36	169	169	511	117	152	252	4	0	8	0.024	0	0.016
.	19.01.16-00.50.01-1-109792	92	7	7	2	0	2	503	6	6	0	0	NA	NA	NA	33	20	166	167	500	112	145	246	6	5	13	0.036	0.03	0.026
.	19.01.16-00.50.02-1-109793	465	41	41	21	0	13	628	37	37	0	0	NA	NA	NA	123	152	187	197	581	133	175	320	28	16	104	0.15	0.081	0.179
.	19.01.16-00.50.03-1-109794	92	8	8	2	0	2	518	6	6	0	0	NA	NA	NA	30	32	166	171	508	115	154	249	17	8	5	0.102	0.047	0.01
.	19.01.16-00.50.07-1-109797	66	2	2	0	0	0	507	1	1	0	0	NA	NA	NA	25	21	168	168	498	113	150	244	0	0	5	0	0	0.01
.	19.01.16-00.50.12-1-109802	117	9	9	2	0	2	513	8	8	0	0	NA	NA	NA	39	29	168	168	506	115	147	251	11	11	8	0.065	0.065	0.016
.	19.01.16-00.50.16-1-109811	63	3	3	0	0	0	510	2	2	0	0	NA	NA	NA	25	23	167	166	503	113	147	250	0	2	7	0	0.012	0.014
.	19.01.16-00.50.17-1-109813	29	1	1	0	0	0	0	0	0	0	0	NA	NA	NA	9	9	163	164	495	0	0	0	0	0	2	0	0	0.004
.	19.01.16-00.50.19-1-109814	330	16	16	1	0	1	586	13	13	0	0	NA	NA	NA	82	95	175	182	551	123	166	297	7	0	37	0.04	0	0.067
.	19.01.16-00.50.20-1-109815	148	13	13	4	0	3	542	11	11	0	0	NA	NA	NA	60	61	177	177	520	120	158	264	15	6	22	0.085	0.034	0.042
.	19.01.16-00.50.21-1-109816	89	7	7	3	0	2	523	6	6	0	0	NA	NA	NA	32	36	165	170	514	114	153	256	8	1	5	0.048	0.006	0.01
.	19.01.16-00.50.23-1-109819	58	2	2	1	0	1	50	1	1	0	0	NA	NA	NA	7	15	164	165	499	12	14	24	0	0	4	0	0	0.008
.	19.01.16-00.50.24-1-109820	36	1	1	0	0	0	0	0	0	0	0	NA	NA	NA	8	6	163	164	492	0	0	0	0	0	2	0	0	0.004
.	19.01.16-00.50.27-1-109823	218	14	14	4	0	4	542	10	10	0	0	NA	NA	NA	57	63	177	176	523	123	152	267	5	8	30	0.028	0.045	0.057
.	19.01.16-00.50.30-1-109824	147	9	9	3	0	2	543	7	7	0	0	NA	NA	NA	51	55	174	175	519	122	155	266	2	9	15	0.011	0.051	0.029
.	19.01.16-00.50.30-1-109825	122	14	14	2	0	2	517	13	13	0	0	NA	NA	NA	36	34	171	167	509	117	147	253	0	30	14	0	0.18	0.028
.	19.01.16-00.50.31-1-109826	175	6	6	1	0	1	526	4	4	0	0	NA	NA	NA	58	42	172	168	515	120	147	259	0	3	17	0	0.018	0.033
.	19.01.16-00.50.46-1-109831	58	2	2	0	0	0	202	1	1	0	0	NA	NA	NA	18	19	168	166	498	47	57	98	0	0	1	0	0	0.002
.	19.01.16-00.50.49-1-109832	63	3	3	0	0	0	519	2	2	0	0	NA	NA	NA	19	32	168	170	507	115	153	251	2	0	2	0.012	0	0.004
.	19.01.16-00.50.51-1-109833	118	7	7	1	0	1	519	6	6	0	0	NA	NA	NA	35	33	177	167	502	125	145	249	2	7	12	0.011	0.042	0.024
.	19.01.16-00.50.52-1-109834	32	1	1	0	0	0	0	0	0	0	0	NA	NA	NA	6	4	163	163	491	0	0	0	0	1	0	0	0.006	0
.	19.01.16-00.50.53-1-109835	156	10	10	1	0	0	525	8	8	0	0	NA	NA	NA	50	46	173	168	518	118	146	261	4	0	20	0.023	0	0.039
.	19.01.16-00.50.54-1-109836	180	9	9	1	0	1	534	8	8	0	0	NA	NA	NA	48	49	173	171	518	119	153	262	6	0	16	0.035	0	0.031
.	19.01.16-00.50.56-1-109837	116	9	9	3	0	2	511	8	8	0	0	NA	NA	NA	44	30	169	168	506	115	147	249	13	4	13	0.077	0.024	0.026
.	19.01.16-00.50.56-1-109838	36	1	1	0	0	0	0	0	0	0	0	NA	NA	NA	9	7	164	165	491	0	0	0	0	0	4	0	0	0.008
.	19.01.16-00.50.57-1-109839	117	8	8	2	0	2	517	6	6	0	0	NA	NA	NA	34	33	171	173	502	118	155	244	4	1	12	0.023	0.006	0.024
.	19.01.16-00.50.59-1-109855	55	2	2	0	0	0	0	1	1	0	0	NA	NA	NA	14	25	167	168	503	0	0	0	0	0	3	0	0	0.006
.	19.01.16-00.51.05-1-109857	31	1	1	0	0	0	0	0	0	0	0	NA	NA	NA	17	8	165	163	493	0	0	0	0	0	0	0	0	0
.	19.01.16-00.51.07-1-109859	207	20	20	5	0	3	544	15	15	0	0	NA	NA	NA	59	58	169	177	525	117	158	269	6	9	54	0.036	0.051	0.103
.	19.01.16-00.51.08-1-109861	148	7	7	2	0	2	519	5	5	0	0	NA	NA	NA	45	36	170	174	505	117	154	248	2	5	14	0.012	0.029	0.028
.	19.01.16-00.51.08-1-109863	62	2	2	1	0	1	504	1	1	0	0	NA	NA	NA	32	19	166	168	498	112	150	242	0	2	2	0	0.012	0.004
.	19.01.16-00.51.18-1-109884	120	4	4	1	0	1	529	1	1	0	0	NA	NA	NA	33	42	170	174	511	117	156	256	2	1	2	0.012	0.006	0.004
.	19.01.16-00.51.21-1-109885	124	11	11	1	0	1	528	9	9	0	0	NA	NA	NA	44	45	173	170	515	118	152	258	19	7	6	0.11	0.041	0.012
.	19.01.16-00.51.22-1-109887	63	2	2	1	0	1	252	1	1	0	0	NA	NA	NA	13	16	166	166	497	58	72	122	0	2	2	0	0.012	0.004
.	19.01.16-00.51.23-1-109889	148	9	9	4	0	3	521	8	8	0	0	NA	NA	NA	40	40	170	170	513	115	148	258	8	5	6	0.047	0.029	0.012
.	19.01.16-00.51.24-1-109891	119	17	17	2	0	2	527	15	15	0	0	NA	NA	NA	46	45	172	169	517	118	149	260	19	7	24	0.11	0.041	0.046
.	19.01.16-00.51.25-1-109893	89	3	3	1	0	1	506	2	2	0	0	NA	NA	NA	28	19	166	168	498	113	150	243	3	2	4	0.018	0.012	0.008
.	19.01.16-00.51.28-1-109894	83	4	4	0	0	0	516	2	2	0	0	NA	NA	NA	35	28	171	166	504	119	146	251	0	0	6	0	0	0.012
.	19.01.16-00.51.32-1-109895	33	1	1	0	0	0	0	0	0	0	0	NA	NA	NA	7	11	165	166	493	0	0	0	3	0	0	0.018	0	0
.	19.01.16-00.51.33-1-109896	92	6	6	2	0	2	507	5	5	0	0	NA	NA	NA	30	27	169	165	506	114	143	250	3	1	11	0.018	0.006	0.022
.	19.01.16-00.51.35-1-109897	34	1	1	0	0	0	0	0	0	0	0	NA	NA	NA	10	16	168	166	495	0	0	0	0	3	0	0	0.018	0
.	19.01.16-00.51.38-1-109898	36	1	1	0	0	0	0	0	0	0	0	NA	NA	NA	9	10	166	164	493	0	0	0	0	0	0	0	0	0
.	19.01.16-00.51.38-1-109899	171	8	8	2	0	1	541	7	7	0	0	NA	NA	NA	51	59	174	177	521	119	159	263	5	5	13	0.029	0.028	0.025
.	19.01.16-00.51.41-1-109900	91	9	9	1	0	1	515	7	7	0	0	NA	NA	NA	27	32	170	173	502	116	151	248	3	11	4	0.018	0.064	0.008
.	19.01.16-00.51.43-1-109901	62	2	2	0	0	0	509	1	1	0	0	NA	NA	NA	27	20	169	168	496	118	149	242	0	6	4	0	0.036	0.008
.	19.01.16-00.51.44-1-109902	62	2	2	1	0	1	505	0	0	0	0	NA	NA	NA	9	18	168	165	498	114	146	245	0	0	2	0	0	0.004
.	19.01.16-00.51.45-1-109903	87	4	4	2	0	2	522	3	3	0	0	NA	NA	NA	23	37	168	175	507	113	156	253	0	1	11	0	0.006	0.022
.	19.01.16-00.51.48-1-109904	205	34	34	11	0	8	540	29	29	0	0	NA	NA	NA	61	55	171	177	520	116	158	266	45	23	63	0.263	0.13	0.121
.	19.01.16-00.51.51-1-109905	64	2	2	0	0	0	510	1	1	0	0	NA	NA	NA	25	22	170	165	500	115	143	252	3	0	1	0.018	0	0.002
.	19.01.16-00.51.56-1-109906	234	20	20	5	0	5	552	18	18	0	0	NA	NA	NA	69	75	176	186	526	122	166	264	18	1	34	0.102	0.005	0.065
.	19.01.16-00.51.56-1-109907	122	7	7	2	0	2	522	5	5	0	0	NA	NA	NA	39	35	172	170	506	120	153	249	1	7	11	0.006	0.041	0.022
.	19.01.16-00.51.56-1-109908	65	2	2	0	0	0	509	1	1	0	0	NA	NA	NA	14	17	166	166	498	114	148	247	0	0	2	0	0	0.004
.	19.01.16-00.52.00-1-109924	91	4	4	0	0	0	511	3	3	0	0	NA	NA	NA	22	25	168	169	501	116	150	245	2	3	5	0.012	0.018	0.01
.	19.01.16-00.52.01-1-109925	128	4	4	0	0	0	525	3	3	0	0	NA	NA	NA	34	42	169	169	517	114	149	262	11	0	3	0.065	0	0.006
.	19.01.16-00.52.01-1-109926	62	2	2	0	0	0	399	1	1	0	0	NA	NA	NA	20	11	166	164	494	87	117	195	0	0	1	0	0	0.002
.	19.01.16-00.52.03-1-109927	60	2	2	1	0	1	509	1	1	0	0	NA	NA	NA	27	27	167	165	508	117	144	248	0	5	5	0	0.03	0.01
.	19.01.16-00.52.08-1-109931	62	2	2	0	0	0	504	1	1	0	0	NA	NA	NA	21	19	168	166	498	115	146	243	0	4	2	0	0.024	0.004
.	19.01.16-00.52.12-1-109936	65	4	4	4	0	3	512	3	3	0	0	NA	NA	NA	21	31	173	169	502	114	150	248	6	6	0	0.035	0.036	0
.	19.01.16-00.52.14-1-109943	61	3	3	2	0	2	512	1	1	0	0	NA	NA	NA	22	25	169	169	500	117	152	243	3	0	3	0.018	0	0.006
.	19.01.16-00.52.15-1-109944	90	4	4	1	0	1	518	3	3	0	0	NA	NA	NA	31	33	168	171	507	116	149	253	0	1	12	0	0.006	0.024
.	19.01.16-00.52.17-1-109946	93	6	6	1	0	1	522	5	5	0	0	NA	NA	NA	35	28	167	167	507	117	150	255	9	0	10	0.054	0	0.02
.	19.01.16-00.52.19-1-109950	34	1	1	1	0	1	0	0	0	0	0	NA	NA	NA	7	8	166	164	491	0	0	0	0	0	1	0	0	0.002
.	19.01.16-00.52.21-1-109953	60	2	2	0	0	0	250	1	1	0	0	NA	NA	NA	21	19	167	167	498	53	75	122	0	0	2	0	0	0.004
.	19.01.16-00.52.23-1-109956	374	57	57	14	0	9	575	54	54	0	0	NA	NA	NA	102	92	176	186	543	121	169	285	43	14	101	0.244	0.075	0.186
.	19.01.16-00.52.27-1-109959	37	1	1	0	0	0	0	0	0	0	0	NA	NA	NA	4	11	164	164	496	0	0	0	0	0	1	0	0	0.002
.	19.01.16-00.52.29-1-109960	64	2	2	0	0	0	516	1	1	0	0	NA	NA	NA	18	31	171	164	509	119	148	249	1	0	1	0.006	0	0.002
.	19.01.16-00.52.30-1-109963	208	21	21	4	0	4	545	19	19	0	0	NA	NA	NA	50	63	176	173	527	123	149	273	19	25	45	0.108	0.145	0.085
.	19.01.16-00.52.30-1-109964	216	12	12	4	0	2	546	11	11	0	0	NA	NA	NA	67	60	171	174	528	119	154	273	1	3	38	0.006	0.017	0.072
.	19.01.16-00.52.31-1-109965	126	9	9	2	0	2	526	7	7	0	0	NA	NA	NA	26	40	176	174	503	123	156	247	5	0	21	0.028	0	0.042
.	19.01.16-00.52.32-1-109966	209	21	21	6	0	4	546	18	18	0	0	NA	NA	NA	57	61	174	176	524	124	156	266	15	16	24	0.086	0.091	0.046
.	19.01.16-00.52.33-1-109967	146	23	23	6	0	4	529	22	22	0	0	NA	NA	NA	61	49	174	174	514	122	149	258	22	22	14	0.126	0.126	0.027
.	19.01.16-00.52.39-1-109972	31	1	1	0	0	0	0	0	0	0	0	NA	NA	NA	10	9	165	165	492	0	0	0	2	0	0	0.012	0	0
.	19.01.16-00.52.41-1-109973	61	2	2	1	0	1	506	1	1	0	0	NA	NA	NA	19	13	164	165	497	113	146	247	0	5	5	0	0.03	0.01
.	19.01.16-00.52.41-1-109974	61	2	2	1	0	1	519	1	1	0	0	NA	NA	NA	23	36	167	173	509	113	154	252	0	0	2	0	0	0.004
.	19.01.16-00.52.51-1-109975	179	13	13	2	0	2	544	12	12	0	0	NA	NA	NA	53	64	176	178	523	123	159	262	16	3	26	0.091	0.017	0.05
.	19.01.16-00.52.54-1-109976	145	8	8	4	0	3	527	7	7	0	0	NA	NA	NA	43	50	169	176	518	114	155	258	0	1	21	0	0.006	0.041
.	19.01.16-00.52.55-1-109977	180	11	11	3	0	2	547	9	9	0	0	NA	NA	NA	47	56	180	173	516	128	158	261	16	0	18	0.089	0	0.035
.	19.01.16-00.53.01-1-109993	176	21	21	8	0	7	542	18	18	0	0	NA	NA	NA	48	61	171	174	529	119	154	269	33	0	25	0.193	0	0.047
.	19.01.16-00.53.05-1-109994	87	6	6	0	0	0	525	5	5	0	0	NA	NA	NA	35	43	170	171	515	119	151	255	0	3	12	0	0.018	0.023
.	19.01.16-00.53.06-1-109996	93	7	7	1	0	1	517	6	6	0	0	NA	NA	NA	22	25	167	173	498	117	154	246	4	7	15	0.024	0.04	0.03
.	19.01.16-00.53.13-1-110011	87	5	5	1	0	1	517	3	3	0	0	NA	NA	NA	23	25	169	170	499	117	150	250	5	4	5	0.03	0.024	0.01
.	19.01.16-00.53.13-1-110012	93	3	3	0	0	0	522	2	2	0	0	NA	NA	NA	32	37	172	167	511	121	149	252	5	0	3	0.029	0	0.006
.	19.01.16-00.53.20-1-110020	68	4	4	0	0	0	512	3	3	0	0	NA	NA	NA	28	27	167	170	503	112	152	248	1	5	4	0.006	0.029	0.008
.	19.01.16-00.53.22-1-110022	62	5	5	0	0	0	513	4	4	0	0	NA	NA	NA	25	30	166	169	508	114	149	250	0	0	9	0	0	0.018
.	19.01.16-00.53.22-1-110023	92	5	5	2	0	2	522	4	4	0	0	NA	NA	NA	24	37	166	172	512	115	151	256	4	2	6	0.024	0.012	0.012
.	19.01.16-00.53.27-1-110027	257	31	31	4	0	3	562	29	29	0	0	NA	NA	NA	75	74	178	183	526	126	165	271	26	14	40	0.146	0.077	0.076
.	19.01.16-00.53.28-1-110028	238	23	23	8	0	6	537	22	22	0	0	NA	NA	NA	72	59	176	177	519	119	154	264	5	16	52	0.028	0.09	0.1
.	19.01.16-00.53.28-1-110029	87	4	4	2	0	2	507	3	3	0	0	NA	NA	NA	29	16	167	168	494	115	151	241	3	0	6	0.018	0	0.012
.	19.01.16-00.53.36-1-110030	122	4	4	3	0	2	526	3	3	0	0	NA	NA	NA	31	39	167	170	515	115	149	262	0	5	8	0	0.029	0.016
.	19.01.16-00.53.40-1-110031	174	15	15	4	0	3	541	14	14	0	0	NA	NA	NA	52	57	173	174	523	120	154	267	0	4	58	0	0.023	0.111
.	19.01.16-00.53.41-1-110032	32	1	1	1	0	1	0	0	0	0	0	NA	NA	NA	1	7	165	164	491	0	0	0	0	0	2	0	0	0.004
.	19.01.16-00.53.41-1-110033	84	4	4	1	0	1	517	3	3	0	0	NA	NA	NA	28	39	173	169	510	119	149	249	11	0	3	0.064	0	0.006
.	19.01.16-00.53.42-1-110034	35	1	1	1	0	1	0	0	0	0	0	NA	NA	NA	13	11	165	164	495	0	0	0	0	2	0	0	0.012	0
.	19.01.16-00.53.44-1-110037	61	3	3	0	0	0	512	2	2	0	0	NA	NA	NA	24	29	170	170	502	116	152	244	9	0	4	0.053	0	0.008
.	19.01.16-00.53.44-1-110038	60	2	2	0	0	0	343	1	1	0	0	NA	NA	NA	26	24	171	169	497	78	92	173	0	0	4	0	0	0.008
.	19.01.16-00.53.47-1-110039	117	6	6	2	0	1	522	5	5	0	0	NA	NA	NA	25	34	170	169	508	116	152	254	15	2	7	0.088	0.012	0.014
.	19.01.16-00.54.00-1-110055	94	11	11	1	0	1	512	10	10	0	0	NA	NA	NA	33	35	171	171	506	116	149	247	7	0	21	0.041	0	0.042
.	19.01.16-00.54.02-1-110056	36	1	1	0	0	0	0	0	0	0	0	NA	NA	NA	9	7	165	164	491	0	0	0	0	0	1	0	0	0.002
.	19.01.16-00.54.03-1-110057	184	16	16	3	0	2	537	15	15	0	0	NA	NA	NA	58	54	167	176	524	113	156	268	6	16	13	0.036	0.091	0.025
.	19.01.16-00.54.06-1-110059	63	3	3	0	0	0	513	2	2	0	0	NA	NA	NA	19	24	169	169	499	116	151	246	4	0	6	0.024	0	0.012
.	19.01.16-00.54.08-1-110062	65	3	3	0	0	0	509	2	2	0	0	NA	NA	NA	21	26	167	167	505	112	148	249	2	0	6	0.012	0	0.012
.	19.01.16-00.54.10-1-110066	233	44	44	7	0	5	544	42	42	0	0	NA	NA	NA	51	55	172	179	517	119	156	269	39	21	73	0.227	0.117	0.141
.	19.01.16-00.54.12-1-110068	34	1	1	0	0	0	0	0	0	0	0	NA	NA	NA	12	4	165	163	489	0	0	0	0	0	0	0	0	0
.	19.01.16-00.54.14-1-110071	244	20	20	5	0	5	558	18	18	0	0	NA	NA	NA	70	72	180	176	529	129	157	272	10	3	37	0.056	0.017	0.07
.	19.01.16-00.54.21-1-110078	238	33	33	8	0	8	557	30	30	0	0	NA	NA	NA	63	79	184	181	527	127	160	270	75	2	41	0.408	0.011	0.078
.	19.01.16-00.54.22-1-110080	60	2	2	1	0	1	519	1	1	0	0	NA	NA	NA	26	28	167	167	507	115	150	254	2	0	4	0.012	0	0.008
.	19.01.16-00.54.22-1-110081	345	34	34	6	0	5	593	33	33	0	0	NA	NA	NA	80	106	189	178	552	137	159	297	15	24	63	0.079	0.135	0.114
.	19.01.16-00.54.26-1-110085	147	9	9	5	0	5	541	7	7	0	0	NA	NA	NA	45	61	185	169	520	131	146	264	6	2	19	0.032	0.012	0.037
.	19.01.16-00.54.27-1-110086	172	7	7	1	0	1	530	6	6	0	0	NA	NA	NA	59	47	169	174	517	115	155	260	0	5	13	0	0.029	0.025
.	19.01.16-00.54.33-1-110087	152	7	7	1	0	1	532	6	6	0	0	NA	NA	NA	58	48	176	169	516	124	149	259	0	8	9	0	0.047	0.017
.	19.01.16-00.54.35-1-110088	86	3	3	2	0	2	508	1	1	0	0	NA	NA	NA	33	23	165	166	505	113	148	247	0	1	7	0	0.006	0.014
.	19.01.16-00.54.45-1-110089	177	11	11	4	0	3	545	10	10	0	0	NA	NA	NA	55	59	175	178	519	123	158	264	4	4	25	0.023	0.022	0.048
.	19.01.16-00.54.45-1-110090	66	2	2	0	0	0	505	1	1	0	0	NA	NA	NA	20	18	170	166	495	116	147	242	0	2	4	0	0.012	0.008
.	19.01.16-00.54.48-1-110091	93	10	10	1	0	1	513	9	9	0	0	NA	NA	NA	23	22	170	168	497	118	150	245	10	8	0	0.059	0.048	0
.	19.01.16-00.54.50-1-110092	84	3	3	2	0	1	511	2	2	0	0	NA	NA	NA	31	28	166	171	504	115	151	245	0	5	7	0	0.029	0.014
.	19.01.16-00.54.55-1-110093	64	3	3	1	0	0	504	2	2	0	0	NA	NA	NA	31	18	170	167	494	117	147	240	8	8	4	0.047	0.048	0.008
.	19.01.16-00.54.57-1-110094	33	1	1	0	0	0	0	0	0	0	0	NA	NA	NA	8	7	164	163	493	0	0	0	0	0	0	0	0	0
.	19.01.16-00.55.00-1-110112	97	11	11	2	0	2	516	10	10	0	0	NA	NA	NA	28	29	169	168	505	118	150	248	3	5	13	0.018	0.03	0.026
.	19.01.16-00.55.05-1-110113	93	5	5	2	0	2	506	4	4	0	0	NA	NA	NA	22	23	168	168	500	112	148	246	0	8	9	0	0.048	0.018
.	19.01.16-00.55.09-1-110118	61	3	3	1	0	1	352	2	2	0	0	NA	NA	NA	19	16	164	168	497	80	104	168	0	0	5	0	0	0.01
.	19.01.16-00.55.10-1-110120	146	5	5	1	0	1	532	3	3	0	0	NA	NA	NA	36	42	170	172	513	118	155	259	5	0	16	0.029	0	0.031
.	19.01.16-00.55.10-1-110121	90	8	8	2	0	2	516	7	7	0	0	NA	NA	NA	25	32	170	168	507	116	148	252	0	0	17	0	0	0.034
.	19.01.16-00.55.16-1-110137	206	17	17	7	0	6	534	15	15	0	0	NA	NA	NA	66	52	176	173	516	118	156	260	9	22	17	0.051	0.127	0.033
.	19.01.16-00.55.17-1-110140	94	3	3	1	0	1	505	2	2	0	0	NA	NA	NA	25	20	170	166	497	116	146	243	0	0	8	0	0	0.016
.	19.01.16-00.55.20-1-110141	33	1	1	0	0	0	0	0	0	0	0	NA	NA	NA	16	7	166	164	490	0	0	0	0	0	3	0	0	0.006
.	19.01.16-00.55.20-1-110142	207	20	20	7	0	5	536	18	18	0	0	NA	NA	NA	59	50	176	172	515	124	152	260	6	9	55	0.034	0.052	0.107
.	19.01.16-00.55.21-1-110143	201	34	34	13	0	10	541	31	31	0	0	NA	NA	NA	55	61	179	173	522	125	150	266	15	10	69	0.084	0.058	0.132
.	19.01.16-00.55.22-1-110145	201	11	11	3	0	3	558	10	10	0	0	NA	NA	NA	61	74	178	184	525	125	166	267	10	9	18	0.056	0.049	0.034
.	19.01.16-00.55.23-1-110147	97	6	6	2	0	2	516	5	5	0	0	NA	NA	NA	32	27	170	168	502	115	150	251	11	7	7	0.065	0.042	0.014
.	19.01.16-00.55.26-1-110150	57	2	2	0	0	0	513	0	0	0	0	NA	NA	NA	14	23	167	168	501	118	149	246	0	2	2	0	0.012	0.004
.	19.01.16-00.55.28-1-110151	33	1	1	0	0	0	0	0	0	0	0	NA	NA	NA	14	7	163	163	494	0	0	0	0	0	2	0	0	0.004
.	19.01.16-00.55.30-1-110152	68	7	7	1	0	1	503	5	5	0	0	NA	NA	NA	32	19	164	169	499	110	148	245	4	13	5	0.024	0.077	0.01
.	19.01.16-00.55.31-1-110153	116	6	6	3	0	2	527	4	4	0	0	NA	NA	NA	36	42	168	171	516	113	154	260	12	0	10	0.071	0	0.019
.	19.01.16-00.55.39-1-110154	86	4	4	1	0	1	515	3	3	0	0	NA	NA	NA	34	31	169	172	503	117	152	246	0	4	4	0	0.023	0.008
.	19.01.16-00.55.41-1-110155	119	14	14	1	0	1	517	12	12	0	0	NA	NA	NA	49	34	169	169	509	115	149	253	0	15	10	0	0.089	0.02
.	19.01.16-00.55.42-1-110156	62	3	3	0	0	0	517	2	2	0	0	NA	NA	NA	19	25	167	168	503	116	152	249	5	0	2	0.03	0	0.004
.	19.01.16-00.55.45-1-110157	94	4	4	0	0	0	521	3	3	0	0	NA	NA	NA	34	35	169	175	504	115	153	253	0	3	5	0	0.017	0.01
.	19.01.16-00.55.46-1-110158	97	11	11	2	0	2	513	9	9	0	0	NA	NA	NA	28	33	168	169	509	116	147	250	1	7	27	0.006	0.041	0.053
.	19.01.16-00.55.48-1-110159	32	1	1	0	0	0	0	0	0	0	0	NA	NA	NA	9	11	166	164	494	0	0	0	0	0	2	0	0	0.004
.	19.01.16-00.55.51-1-110160	36	1	1	0	0	0	0	0	0	0	0	NA	NA	NA	10	13	165	166	495	0	0	0	0	0	0	0	0	0
.	19.01.16-00.55.53-1-110161	98	3	3	0	0	0	516	1	1	0	0	NA	NA	NA	34	30	169	173	501	114	153	249	3	0	4	0.018	0	0.008
.	19.01.16-00.55.55-1-110162	57	2	2	0	0	0	0	1	1	0	0	NA	NA	NA	13	13	165	166	495	0	0	0	0	0	4	0	0	0.008
.	19.01.16-00.55.55-1-110163	36	1	1	0	0	0	0	0	0	0	0	NA	NA	NA	8	7	163	164	493	0	0	0	0	0	3	0	0	0.006
.	19.01.16-00.55.58-1-110179	69	3	3	2	0	2	507	2	2	0	0	NA	NA	NA	33	28	167	170	504	113	146	248	2	3	3	0.012	0.018	0.006
.	19.01.16-00.55.58-1-110180	180	15	15	7	0	6	551	14	14	0	0	NA	NA	NA	37	61	175	178	521	120	162	269	27	3	34	0.154	0.017	0.065
.	19.01.16-00.55.58-1-110181	146	11	11	2	0	2	532	10	10	0	0	NA	NA	NA	40	49	169	175	518	119	155	258	16	3	17	0.095	0.017	0.033
.	19.01.16-00.56.02-1-110182	202	15	15	7	0	6	561	13	13	0	0	NA	NA	NA	57	70	179	172	532	125	155	281	2	4	39	0.011	0.023	0.073
.	19.01.16-00.56.02-1-110183	87	4	4	0	0	0	518	3	3	0	0	NA	NA	NA	28	41	170	168	516	114	147	257	0	8	6	0	0.048	0.012
.	19.01.16-00.56.06-1-110185	187	18	18	6	0	4	550	17	17	0	0	NA	NA	NA	49	61	171	181	522	118	164	268	24	2	28	0.14	0.011	0.054
.	19.01.16-00.56.14-1-110194	152	7	7	2	0	1	526	6	6	0	0	NA	NA	NA	33	32	171	168	506	120	147	259	2	0	18	0.012	0	0.036
.	19.01.16-00.56.15-1-110201	124	9	9	2	0	2	514	7	7	0	0	NA	NA	NA	33	27	172	166	502	118	148	248	5	0	14	0.029	0	0.028
.	19.01.16-00.56.16-1-110203	146	5	5	0	0	0	527	4	4	0	0	NA	NA	NA	26	36	168	169	512	119	152	256	0	0	12	0	0	0.023
.	19.01.16-00.56.18-1-110205	91	3	3	1	0	1	519	2	2	0	0	NA	NA	NA	32	36	169	172	508	118	151	250	0	0	13	0	0	0.026
.	19.01.16-00.56.22-1-110208	33	1	1	1	0	1	0	0	0	0	0	NA	NA	NA	8	7	165	165	490	0	0	0	0	0	0	0	0	0
.	19.01.16-00.56.25-1-110211	272	46	46	11	0	6	554	43	43	0	0	NA	NA	NA	80	71	178	178	528	124	160	270	24	37	65	0.135	0.208	0.123
.	19.01.16-00.56.31-1-110212	64	2	2	0	0	0	301	1	1	0	0	NA	NA	NA	12	21	169	167	498	68	88	145	0	0	1	0	0	0.002
.	19.01.16-00.56.33-1-110213	127	24	24	11	0	9	532	21	21	0	0	NA	NA	NA	49	53	183	172	511	127	151	254	13	27	44	0.071	0.157	0.086
.	19.01.16-00.56.34-1-110214	34	1	1	0	0	0	0	0	0	0	0	NA	NA	NA	7	6	164	163	492	0	0	0	0	0	3	0	0	0.006
.	19.01.16-00.56.34-1-110215	141	9	9	3	0	2	526	8	8	0	0	NA	NA	NA	36	37	168	174	508	116	157	253	9	5	9	0.054	0.029	0.018
.	19.01.16-00.56.35-1-110216	30	1	1	0	0	0	0	0	0	0	0	NA	NA	NA	9	9	164	165	493	0	0	0	1	0	0	0.006	0	0
.	19.01.16-00.56.38-1-110217	91	7	7	1	0	1	512	6	6	0	0	NA	NA	NA	23	25	169	169	500	116	149	247	10	10	5	0.059	0.059	0.01
.	19.01.16-00.56.39-1-110218	214	31	31	8	0	7	539	29	29	0	0	NA	NA	NA	80	60	175	173	525	123	150	266	28	27	42	0.16	0.156	0.08
.	19.01.16-00.56.45-1-110219	178	7	7	1	0	1	530	6	6	0	0	NA	NA	NA	47	49	174	167	521	121	146	263	2	10	13	0.011	0.06	0.025
.	19.01.16-00.56.45-1-110220	66	2	2	0	0	0	351	1	1	0	0	NA	NA	NA	16	21	168	164	502	76	108	167	0	1	1	0	0.006	0.002
.	19.01.16-00.56.47-1-110221	87	7	7	1	0	1	510	6	6	0	0	NA	NA	NA	36	30	164	170	509	110	150	250	5	1	12	0.03	0.006	0.024
.	19.01.16-00.56.54-1-110222	239	32	32	8	0	6	552	28	28	0	0	NA	NA	NA	81	77	180	176	534	125	155	272	37	5	70	0.206	0.028	0.131
.	19.01.16-00.56.57-1-110223	180	11	11	4	0	4	537	10	10	0	0	NA	NA	NA	55	55	173	176	519	120	157	260	4	2	34	0.023	0.011	0.066
.	19.01.16-00.56.57-1-110224	151	6	6	1	0	1	531	5	5	0	0	NA	NA	NA	42	47	167	171	522	115	150	266	2	3	12	0.012	0.018	0.023
.	19.01.16-00.57.08-1-110243	30	1	1	1	0	1	0	0	0	0	0	NA	NA	NA	9	6	163	163	493	0	0	0	0	1	0	0	0.006	0
.	19.01.16-00.57.09-1-110245	68	2	2	0	0	0	505	1	1	0	0	NA	NA	NA	15	16	166	168	495	113	148	244	0	2	2	0	0.012	0.004
.	19.01.16-00.57.10-1-110246	32	1	1	0	0	0	0	0	0	0	0	NA	NA	NA	8	5	165	163	490	0	0	0	0	0	2	0	0	0.004
.	19.01.16-00.57.12-1-110250	64	3	3	0	0	0	502	1	1	0	0	NA	NA	NA	22	13	165	166	495	112	148	242	2	0	3	0.012	0	0.006
.	19.01.16-00.57.15-1-110264	345	24	24	6	0	5	592	21	21	0	0	NA	NA	NA	95	117	182	188	560	126	168	298	17	13	41	0.093	0.069	0.073
.	19.01.16-00.57.21-1-110267	97	8	8	2	0	1	511	7	7	0	0	NA	NA	NA	40	34	169	166	512	117	142	252	2	7	6	0.012	0.042	0.012
.	19.01.16-00.57.21-1-110268	33	1	1	0	0	0	0	0	0	0	0	NA	NA	NA	12	7	165	164	491	0	0	0	0	0	1	0	0	0.002
.	19.01.16-00.57.21-1-110269	243	14	14	2	0	2	562	11	11	0	0	NA	NA	NA	76	78	178	176	537	125	157	280	10	2	29	0.056	0.011	0.054
.	19.01.16-00.57.23-1-110272	111	12	12	4	0	3	519	9	9	0	0	NA	NA	NA	42	40	169	173	511	116	152	251	15	3	19	0.089	0.017	0.037
.	19.01.16-00.57.27-1-110275	87	3	3	2	0	1	513	2	2	0	0	NA	NA	NA	17	27	166	170	504	115	149	249	0	9	0	0	0.053	0
.	19.01.16-00.57.29-1-110278	91	4	4	0	0	0	509	2	2	0	0	NA	NA	NA	21	29	166	168	508	115	143	251	0	9	6	0	0.054	0.012
.	19.01.16-00.57.38-1-110279	119	9	9	1	0	0	536	8	8	0	0	NA	NA	NA	37	50	168	178	517	116	161	259	1	5	20	0.006	0.028	0.039
.	19.01.16-00.57.40-1-110280	35	1	1	1	0	1	0	0	0	0	0	NA	NA	NA	11	10	167	165	491	0	0	0	0	0	1	0	0	0.002
.	19.01.16-00.57.41-1-110281	121	9	9	2	0	2	525	7	7	0	0	NA	NA	NA	45	43	171	170	515	117	149	259	7	9	10	0.041	0.053	0.019
.	19.01.16-00.57.42-1-110282	62	2	2	0	0	0	502	1	1	0	0	NA	NA	NA	19	10	163	167	493	109	149	244	1	0	2	0.006	0	0.004
.	19.01.16-00.57.43-1-110283	61	3	3	0	0	0	96	2	2	0	0	NA	NA	NA	14	24	169	170	498	21	25	50	2	0	0	0.012	0	0
.	19.01.16-00.57.44-1-110284	87	4	4	2	0	1	517	3	3	0	0	NA	NA	NA	40	36	173	173	503	117	151	249	0	4	6	0	0.023	0.012
.	19.01.16-00.57.54-1-110285	88	4	4	3	0	1	511	3	3	0	0	NA	NA	NA	31	27	169	169	502	118	147	246	1	8	1	0.006	0.047	0.002
.	19.01.16-00.57.54-1-110286	33	1	1	0	0	0	0	0	0	0	0	NA	NA	NA	9	8	163	167	491	0	0	0	0	0	0	0	0	0
.	19.01.16-00.57.56-1-110287	178	13	13	3	0	3	536	12	12	0	0	NA	NA	NA	41	47	173	174	513	120	157	259	7	1	33	0.04	0.006	0.064
.	19.01.16-00.57.56-1-110288	94	8	8	2	0	2	528	7	7	0	0	NA	NA	NA	25	40	167	174	512	115	154	259	14	10	5	0.084	0.057	0.01
.	19.01.16-00.57.56-1-110289	121	5	5	3	0	3	525	3	3	0	0	NA	NA	NA	42	38	172	171	508	117	155	253	12	0	12	0.07	0	0.024
.	19.01.16-00.58.05-1-110306	179	19	19	5	0	5	533	17	17	0	0	NA	NA	NA	68	51	171	172	521	117	158	258	15	4	28	0.088	0.023	0.054
.	19.01.16-00.58.06-1-110307	59	2	2	0	0	0	398	1	1	0	0	NA	NA	NA	16	17	166	166	498	93	111	194	0	0	2	0	0	0.004
.	19.01.16-00.58.07-1-110309	174	16	16	5	0	5	541	14	14	0	0	NA	NA	NA	58	63	181	171	524	125	153	263	5	7	31	0.028	0.041	0.059
.	19.01.16-00.58.08-1-110310	200	27	27	9	0	5	543	24	24	0	0	NA	NA	NA	68	56	173	175	521	121	158	264	37	9	52	0.214	0.051	0.1
.	19.01.16-00.58.09-1-110313	149	30	30	12	0	9	531	28	28	0	0	NA	NA	NA	45	55	178	175	515	123	153	255	28	9	54	0.157	0.051	0.105
.	19.01.16-00.58.14-1-110319	93	4	4	2	0	2	505	3	3	0	0	NA	NA	NA	30	22	167	164	504	112	144	249	0	0	10	0	0	0.02
.	19.01.16-00.58.18-1-110326	143	5	5	4	0	2	528	4	4	0	0	NA	NA	NA	51	44	176	167	514	119	148	261	3	5	11	0.017	0.03	0.021
.	19.01.16-00.58.25-1-110331	122	17	17	4	0	4	524	14	14	0	0	NA	NA	NA	45	43	172	170	514	118	147	259	10	16	13	0.058	0.094	0.025
.	19.01.16-00.58.33-1-110332	236	17	17	4	0	3	555	15	15	0	0	NA	NA	NA	75	78	171	174	546	118	153	284	10	8	29	0.058	0.046	0.053
.	19.01.16-00.58.34-1-110333	124	6	6	1	0	1	526	5	5	0	0	NA	NA	NA	37	39	172	174	506	118	152	256	11	5	4	0.064	0.029	0.008
.	19.01.16-00.58.38-1-110340	55	2	2	0	0	0	50	1	1	0	0	NA	NA	NA	14	11	164	165	495	10	14	26	0	0	5	0	0	0.01
.	19.01.16-00.58.40-1-110341	240	28	28	8	0	6	561	27	27	0	0	NA	NA	NA	67	78	173	176	542	116	156	289	43	2	35	0.249	0.011	0.065
.	19.01.16-00.58.43-1-110342	150	6	6	1	0	1	528	3	3	0	0	NA	NA	NA	38	38	169	172	510	116	156	256	4	4	7	0.024	0.023	0.014
.	19.01.16-00.58.44-1-110345	88	3	3	0	0	0	512	2	2	0	0	NA	NA	NA	18	19	169	166	497	117	150	245	0	0	5	0	0	0.01
.	19.01.16-00.58.52-1-110346	92	5	5	2	0	1	509	4	4	0	0	NA	NA	NA	32	26	166	169	504	112	149	248	3	1	5	0.018	0.006	0.01
.	19.01.16-00.58.52-1-110347	198	19	19	3	0	1	550	17	17	0	0	NA	NA	NA	65	65	177	176	525	125	158	267	13	4	25	0.073	0.023	0.048
.	19.01.16-00.58.53-1-110348	36	1	1	1	0	1	0	0	0	0	0	NA	NA	NA	10	11	165	167	492	0	0	0	0	0	3	0	0	0.006
.	19.01.16-00.58.56-1-110349	84	5	5	1	0	1	505	4	4	0	0	NA	NA	NA	21	20	167	164	502	114	143	248	5	3	5	0.03	0.018	0.01
.	19.01.16-00.58.57-1-110350	118	7	7	0	0	0	525	5	5	0	0	NA	NA	NA	41	41	169	171	514	117	148	260	2	5	12	0.012	0.029	0.023
.	19.01.16-00.58.59-1-110366	32	1	1	1	0	1	0	0	0	0	0	NA	NA	NA	7	4	164	164	489	0	0	0	2	0	0	0.012	0	0
.	19.01.16-00.59.02-1-110367	232	27	27	10	0	9	550	25	25	0	0	NA	NA	NA	63	74	169	186	532	112	164	274	39	8	40	0.231	0.043	0.075
.	19.01.16-00.59.03-1-110368	151	14	14	6	0	6	530	13	13	0	0	NA	NA	NA	48	40	171	172	510	118	154	258	15	8	28	0.088	0.047	0.055
.	19.01.16-00.59.05-1-110369	181	25	25	7	0	6	547	23	23	0	0	NA	NA	NA	55	59	178	178	516	124	156	267	2	26	51	0.011	0.146	0.099
.	19.01.16-00.59.07-1-110371	142	17	17	5	0	3	538	15	15	0	0	NA	NA	NA	54	57	171	179	520	117	161	260	18	5	30	0.105	0.028	0.058
.	19.01.16-00.59.12-1-110378	86	3	3	1	0	1	510	2	2	0	0	NA	NA	NA	32	28	168	170	503	116	145	249	0	0	12	0	0	0.024
.	19.01.16-00.59.14-1-110383	87	5	5	1	0	1	525	3	3	0	0	NA	NA	NA	31	39	176	171	505	123	149	253	8	1	3	0.045	0.006	0.006
.	19.01.16-00.59.25-1-110399	32	1	1	1	0	1	0	0	0	0	0	NA	NA	NA	7	8	165	163	493	0	0	0	0	0	3	0	0	0.006
.	19.01.16-00.59.27-1-110400	62	2	2	0	0	0	503	1	1	0	0	NA	NA	NA	23	21	166	168	500	110	146	247	0	3	0	0	0.018	0
.	19.01.16-00.59.27-1-110401	123	12	12	2	0	2	525	9	9	0	0	NA	NA	NA	37	40	175	170	508	123	150	252	5	0	18	0.029	0	0.035
.	19.01.16-00.59.30-1-110402	87	5	5	1	0	1	513	4	4	0	0	NA	NA	NA	32	32	171	166	508	116	147	250	2	2	11	0.012	0.012	0.022
.	19.01.16-00.59.31-1-110403	59	2	2	1	0	1	506	1	1	0	0	NA	NA	NA	25	21	164	165	505	109	148	249	2	0	4	0.012	0	0.008
.	19.01.16-00.59.32-1-110404	130	5	5	3	0	3	526	4	4	0	0	NA	NA	NA	60	40	171	175	507	117	156	253	0	0	16	0	0	0.032
.	19.01.16-00.59.39-1-110405	122	7	7	2	0	2	521	6	6	0	0	NA	NA	NA	43	40	167	171	515	115	147	259	3	2	19	0.018	0.012	0.037
.	19.01.16-00.59.40-1-110406	93	3	3	1	0	1	521	2	2	0	0	NA	NA	NA	35	36	172	169	508	119	149	253	0	0	8	0	0	0.016
.	19.01.16-00.59.44-1-110407	235	24	24	3	0	2	566	20	20	0	0	NA	NA	NA	72	82	180	181	534	127	162	277	23	20	31	0.128	0.11	0.058
.	19.01.16-00.59.46-1-110408	67	2	2	1	0	1	513	1	1	0	0	NA	NA	NA	23	28	169	167	505	115	148	250	3	1	0	0.018	0.006	0
.	19.01.16-00.59.46-1-110409	61	2	2	0	0	0	196	1	1	0	0	NA	NA	NA	16	25	170	169	499	38	56	102	0	0	3	0	0	0.006
.	19.01.16-00.59.49-1-110410	65	2	2	0	0	0	514	0	0	0	0	NA	NA	NA	20	28	168	171	502	117	150	247	0	0	6	0	0	0.012
.	19.01.16-00.59.49-1-110411	82	8	8	3	0	2	509	7	7	0	0	NA	NA	NA	42	27	176	167	497	121	146	242	2	7	15	0.011	0.042	0.03
.	19.01.16-00.59.52-1-110412	206	29	29	8	0	7	534	26	26	0	0	NA	NA	NA	70	58	166	172	533	115	151	268	14	25	41	0.084	0.145	0.077
.	19.01.16-00.59.55-1-110413	63	5	5	1	0	1	513	4	4	0	0	NA	NA	NA	21	26	168	169	502	116	151	246	1	3	10	0.006	0.018	0.02
.	19.01.16-00.59.56-1-110414	181	18	18	4	0	3	541	15	15	0	0	NA	NA	NA	76	57	176	176	518	122	157	262	25	8	12	0.142	0.045	0.023
.	19.01.16-00.59.58-1-110415	307	33	33	5	0	3	570	30	30	0	0	NA	NA	NA	88	86	183	177	539	130	159	281	42	5	52	0.23	0.028	0.096
.	19.01.16-00.59.59-1-110431	147	11	11	4	0	2	526	10	10	0	0	NA	NA	NA	43	42	170	171	514	118	152	256	2	9	22	0.012	0.053	0.043
.	19.01.16-01.00.01-1-110434	151	16	16	3	0	2	524	13	13	0	0	NA	NA	NA	62	52	175	172	518	120	146	258	2	14	27	0.011	0.081	0.052
.	19.01.16-01.00.11-1-110445	66	6	6	0	0	0	503	5	5	0	0	NA	NA	NA	36	19	166	167	499	110	148	245	4	0	10	0.024	0	0.02
.	19.01.16-01.00.11-1-110446	123	8	8	2	0	2	525	7	7	0	0	NA	NA	NA	40	42	171	167	517	119	150	256	4	0	19	0.023	0	0.037
.	19.01.16-01.00.25-1-110460	64	2	2	0	0	0	353	1	1	0	0	NA	NA	NA	15	14	167	165	495	75	106	172	0	0	2	0	0	0.004
.	19.01.16-01.00.27-1-110461	38	1	1	0	0	0	0	0	0	0	0	NA	NA	NA	3	11	165	166	493	0	0	0	0	0	3	0	0	0.006
.	19.01.16-01.00.27-1-110462	35	1	1	1	0	1	0	0	0	0	0	NA	NA	NA	6	10	164	166	493	0	0	0	0	0	3	0	0	0.006
.	19.01.16-01.00.29-1-110463	144	17	17	4	0	3	512	16	16	0	0	NA	NA	NA	33	31	167	166	511	114	143	255	13	15	24	0.078	0.09	0.047
.	19.01.16-01.00.29-1-110464	235	32	32	8	0	7	556	26	26	0	0	NA	NA	NA	60	73	174	182	530	122	162	272	43	9	65	0.247	0.049	0.123
.	19.01.16-01.00.31-1-110465	86	4	4	0	0	0	512	2	2	0	0	NA	NA	NA	24	29	169	166	507	115	148	249	0	0	7	0	0	0.014
.	19.01.16-01.00.31-1-110466	61	3	3	1	0	0	508	2	2	0	0	NA	NA	NA	27	27	170	164	506	115	141	252	0	9	1	0	0.055	0.002
.	19.01.16-01.00.32-1-110467	90	4	4	1	0	0	515	3	3	0	0	NA	NA	NA	42	30	170	168	505	117	148	250	4	0	5	0.024	0	0.01
.	19.01.16-01.00.36-1-110468	89	3	3	0	0	0	512	2	2	0	0	NA	NA	NA	29	31	170	170	504	117	148	247	0	3	3	0	0.018	0.006
.	19.01.16-01.00.43-1-110473	94	8	8	0	0	0	513	7	7	0	0	NA	NA	NA	28	27	166	171	503	114	150	249	0	3	14	0	0.018	0.028
.	19.01.16-01.00.46-1-110474	64	2	2	0	0	0	513	1	1	0	0	NA	NA	NA	28	34	167	171	509	112	150	251	0	0	4	0	0	0.008
.	19.01.16-01.00.47-1-110475	298	40	40	13	0	10	560	36	36	0	0	NA	NA	NA	65	72	181	175	529	128	158	274	44	14	74	0.243	0.08	0.14
.	19.01.16-01.00.50-1-110476	93	6	6	1	0	0	512	5	5	0	0	NA	NA	NA	34	25	167	168	503	115	150	247	10	0	5	0.06	0	0.01
.	19.01.16-01.00.51-1-110477	174	13	13	4	0	4	535	11	11	0	0	NA	NA	NA	61	52	173	175	517	120	156	259	8	11	14	0.046	0.063	0.027
.	19.01.16-01.00.51-1-110478	178	16	16	6	0	5	544	14	14	0	0	NA	NA	NA	60	63	177	176	523	123	156	265	18	7	27	0.102	0.04	0.052
.	19.01.16-01.00.59-1-110494	93	6	6	2	0	2	518	5	5	0	0	NA	NA	NA	39	35	174	173	501	117	156	245	2	0	16	0.011	0	0.032
.	19.01.16-01.01.03-1-110529	62	2	2	0	0	0	517	1	1	0	0	NA	NA	NA	19	25	168	171	499	116	153	248	7	0	0	0.042	0	0
.	19.01.16-01.01.04-1-110530	36	1	1	0	0	0	0	0	0	0	0	NA	NA	NA	12	13	165	167	494	0	0	0	0	0	2	0	0	0.004
.	19.01.16-01.01.07-1-110553	200	19	19	6	0	6	537	18	18	0	0	NA	NA	NA	56	61	178	174	522	124	151	262	3	20	48	0.017	0.115	0.092
.	19.01.16-01.01.08-1-110554	296	30	30	8	0	7	553	28	28	0	0	NA	NA	NA	81	77	181	175	534	124	153	276	15	12	50	0.083	0.069	0.094
.	19.01.16-01.01.17-1-110593	92	12	12	0	0	0	513	11	11	0	0	NA	NA	NA	32	26	169	173	497	113	153	247	3	10	13	0.018	0.058	0.026
.	19.01.16-01.01.18-1-110598	152	11	11	3	0	2	530	10	10	0	0	NA	NA	NA	37	36	175	169	505	122	152	256	0	4	37	0	0.024	0.073
.	19.01.16-01.01.19-1-110599	91	6	6	2	0	2	516	5	5	0	0	NA	NA	NA	20	29	173	167	502	122	146	248	2	12	1	0.012	0.072	0.002
.	19.01.16-01.01.22-1-110601	35	1	1	0	0	0	0	0	0	0	0	NA	NA	NA	9	12	164	164	497	0	0	0	0	0	2	0	0	0.004
.	19.01.16-01.01.24-1-110604	69	3	3	0	0	0	515	2	2	0	0	NA	NA	NA	25	25	171	165	502	119	146	250	3	3	0	0.018	0.018	0
.	19.01.16-01.01.25-1-110606	90	8	8	1	0	1	510	7	7	0	0	NA	NA	NA	37	23	172	165	499	118	145	247	8	6	7	0.047	0.036	0.014
.	19.01.16-01.01.37-1-110607	35	1	1	1	0	1	0	0	0	0	0	NA	NA	NA	14	8	163	163	495	0	0	0	0	0	2	0	0	0.004
.	19.01.16-01.01.38-1-110608	161	13	13	3	0	3	540	12	12	0	0	NA	NA	NA	34	54	175	172	520	123	154	263	8	6	26	0.046	0.035	0.05
.	19.01.16-01.01.38-1-110609	208	18	18	4	0	4	553	17	17	0	0	NA	NA	NA	52	64	176	173	528	123	155	275	16	3	21	0.091	0.017	0.04
.	19.01.16-01.01.41-1-110610	117	7	7	3	0	3	516	5	5	0	0	NA	NA	NA	38	34	168	169	510	118	147	251	3	3	12	0.018	0.018	0.024
.	19.01.16-01.01.41-1-110611	57	2	2	0	0	0	505	1	1	0	0	NA	NA	NA	24	22	165	170	500	109	151	245	3	0	3	0.018	0	0.006
.	19.01.16-01.01.43-1-110612	214	10	10	1	0	1	548	7	7	0	0	NA	NA	NA	61	66	178	181	520	121	160	267	4	0	15	0.022	0	0.029
.	19.01.16-01.01.43-1-110613	120	11	11	4	0	4	529	8	8	0	0	NA	NA	NA	40	48	168	170	523	114	151	264	4	6	13	0.024	0.035	0.025
.	19.01.16-01.01.45-1-110614	223	21	21	5	0	5	544	19	19	0	0	NA	NA	NA	54	60	175	173	525	123	154	267	16	4	44	0.091	0.023	0.084
.	19.01.16-01.01.55-1-110615	256	39	39	12	0	9	550	35	35	0	0	NA	NA	NA	65	74	176	179	532	117	161	272	41	29	49	0.233	0.162	0.092
.	19.01.16-01.01.56-1-110616	92	7	7	2	0	2	518	6	6	0	0	NA	NA	NA	27	29	168	168	506	113	151	254	8	6	4	0.048	0.036	0.008
.	19.01.16-01.01.58-1-110632	241	28	28	14	0	8	550	27	27	0	0	NA	NA	NA	74	62	179	175	521	127	155	268	12	15	58	0.067	0.086	0.111
.	19.01.16-01.02.04-1-110633	117	6	6	1	0	1	512	5	5	0	0	NA	NA	NA	35	25	168	166	504	115	143	254	6	4	12	0.036	0.024	0.024
.	19.01.16-01.02.04-1-110634	291	13	13	4	0	3	559	11	11	0	0	NA	NA	NA	83	81	179	180	535	126	158	275	7	4	28	0.039	0.022	0.052
.	19.01.16-01.02.07-1-110637	34	1	1	1	0	1	0	0	0	0	0	NA	NA	NA	7	10	166	166	491	0	0	0	0	1	0	0	0.006	0
.	19.01.16-01.02.10-1-110640	33	1	1	0	0	0	0	0	0	0	0	NA	NA	NA	14	4	163	164	490	0	0	0	0	0	0	0	0	0
.	19.01.16-01.02.12-1-110644	65	5	5	2	0	2	504	4	4	0	0	NA	NA	NA	26	17	166	169	495	112	150	242	2	8	2	0.012	0.047	0.004
.	19.01.16-01.02.12-1-110645	60	2	2	0	0	0	200	1	1	0	0	NA	NA	NA	21	15	165	168	495	41	63	96	0	1	0	0	0.006	0
.	19.01.16-01.02.13-1-110646	61	3	3	1	0	1	508	2	2	0	0	NA	NA	NA	21	20	165	166	502	113	148	247	0	5	3	0	0.03	0.006
.	19.01.16-01.02.21-1-110655	210	23	23	5	0	4	538	22	22	0	0	NA	NA	NA	74	51	169	179	516	118	161	259	21	13	43	0.124	0.073	0.083
.	19.01.16-01.02.21-1-110656	93	6	6	1	0	1	512	4	4	0	0	NA	NA	NA	26	22	168	167	500	114	150	248	9	3	6	0.054	0.018	0.012
.	19.01.16-01.02.21-1-110657	62	5	5	1	0	0	514	4	4	0	0	NA	NA	NA	18	27	166	171	503	116	152	246	0	5	9	0	0.029	0.018
.	19.01.16-01.02.27-1-110662	239	16	16	3	0	3	565	14	14	0	0	NA	NA	NA	59	84	183	180	534	131	158	276	26	16	24	0.142	0.089	0.045
.	19.01.16-01.02.27-1-110663	119	7	7	1	0	1	524	5	5	0	0	NA	NA	NA	40	38	172	173	506	119	152	253	10	0	10	0.058	0	0.02
.	19.01.16-01.02.30-1-110666	33	1	1	1	0	1	0	0	0	0	0	NA	NA	NA	13	5	164	163	491	0	0	0	0	0	2	0	0	0.004
.	19.01.16-01.02.33-1-110667	88	3	3	0	0	0	519	0	0	0	0	NA	NA	NA	27	29	166	171	505	115	153	251	0	0	5	0	0	0.01
.	19.01.16-01.02.38-1-110668	99	3	3	1	0	1	522	2	2	0	0	NA	NA	NA	31	40	171	173	509	116	154	252	0	4	2	0	0.023	0.004
.	19.01.16-01.02.38-1-110669	59	3	3	0	0	0	520	2	2	0	0	NA	NA	NA	18	27	171	168	501	118	152	250	8	0	5	0.047	0	0.01
.	19.01.16-01.02.44-1-110674	85	5	5	1	0	1	513	4	4	0	0	NA	NA	NA	33	35	173	170	505	115	146	252	8	8	1	0.046	0.047	0.002
.	19.01.16-01.02.45-1-110675	154	19	19	6	0	6	521	17	17	0	0	NA	NA	NA	43	34	169	173	505	116	157	248	12	6	26	0.071	0.035	0.051
.	19.01.16-01.02.46-1-110676	168	13	13	3	0	3	519	11	11	0	0	NA	NA	NA	42	34	167	174	506	112	153	254	11	2	17	0.066	0.011	0.034
.	19.01.16-01.02.53-1-110677	33	1	1	1	0	1	0	0	0	0	0	NA	NA	NA	8	5	164	163	491	0	0	0	0	0	1	0	0	0.002
.	19.01.16-01.02.53-1-110678	86	4	4	0	0	0	522	3	3	0	0	NA	NA	NA	39	37	168	170	512	116	151	255	4	3	2	0.024	0.018	0.004
.	19.01.16-01.02.54-1-110679	178	32	32	6	0	5	541	29	29	0	0	NA	NA	NA	68	58	169	174	528	116	156	269	35	32	43	0.207	0.184	0.081
.	19.01.16-01.02.56-1-110680	89	3	3	1	0	0	506	2	2	0	0	NA	NA	NA	41	25	166	166	506	113	146	247	0	0	12	0	0	0.024
.	19.01.16-01.03.00-1-110696	259	11	11	2	0	1	554	8	8	0	0	NA	NA	NA	87	70	175	175	533	121	155	278	8	15	10	0.046	0.086	0.019
.	19.01.16-01.03.00-1-110697	37	1	1	0	0	0	0	0	0	0	0	NA	NA	NA	12	10	165	165	493	0	0	0	0	0	1	0	0	0.002
.	19.01.16-01.03.00-1-110698	56	2	2	0	0	0	507	1	1	0	0	NA	NA	NA	20	22	168	167	500	114	148	245	1	0	2	0.006	0	0.004
.	19.01.16-01.03.04-1-110699	179	12	12	2	0	2	531	10	10	0	0	NA	NA	NA	36	40	174	169	510	121	149	261	4	5	19	0.023	0.03	0.037
.	19.01.16-01.03.09-1-110704	117	25	25	6	0	3	517	23	23	0	0	NA	NA	NA	35	31	171	171	502	120	151	246	4	27	24	0.023	0.158	0.048
.	19.01.16-01.03.11-1-110707	93	3	3	1	0	1	516	2	2	0	0	NA	NA	NA	33	31	166	173	505	113	153	250	1	0	7	0.006	0	0.014
.	19.01.16-01.03.13-1-110709	32	1	1	0	0	0	0	0	0	0	0	NA	NA	NA	11	9	165	164	493	0	0	0	0	0	2	0	0	0.004
.	19.01.16-01.03.13-1-110711	63	2	2	1	0	1	400	1	1	0	0	NA	NA	NA	13	21	168	166	500	95	110	195	0	0	3	0	0	0.006
.	19.01.16-01.03.15-1-110717	200	22	22	13	0	9	556	16	16	0	0	NA	NA	NA	70	70	170	180	533	117	162	277	15	10	40	0.088	0.056	0.075
.	19.01.16-01.03.16-1-110722	32	1	1	0	0	0	0	0	0	0	0	NA	NA	NA	6	7	165	166	489	0	0	0	0	0	1	0	0	0.002
.	19.01.16-01.03.18-1-110724	124	5	5	1	0	0	513	4	4	0	0	NA	NA	NA	47	36	171	168	510	115	147	251	0	0	15	0	0	0.029
.	19.01.16-01.03.25-1-110733	90	5	5	4	0	3	518	3	3	0	0	NA	NA	NA	29	32	167	169	509	115	148	255	1	7	12	0.006	0.041	0.024
.	19.01.16-01.03.26-1-110734	34	1	1	1	0	1	0	0	0	0	0	NA	NA	NA	11	5	165	164	489	0	0	0	0	0	1	0	0	0.002
.	19.01.16-01.03.28-1-110735	117	5	5	0	0	0	520	4	4	0	0	NA	NA	NA	47	37	169	171	510	116	150	254	0	0	11	0	0	0.022
.	19.01.16-01.03.29-1-110736	36	1	1	0	0	0	0	0	0	0	0	NA	NA	NA	6	8	166	163	492	0	0	0	0	0	1	0	0	0.002
.	19.01.16-01.03.29-1-110737	87	3	3	0	0	0	517	2	2	0	0	NA	NA	NA	19	32	169	172	504	115	153	249	8	0	0	0.047	0	0
.	19.01.16-01.03.32-1-110738	241	33	33	4	0	3	566	27	27	0	0	NA	NA	NA	90	81	178	176	540	121	158	287	38	2	73	0.213	0.011	0.135
.	19.01.16-01.03.34-1-110739	151	15	15	4	0	2	523	14	14	0	0	NA	NA	NA	48	38	170	171	510	121	151	251	24	3	26	0.141	0.018	0.051
.	19.01.16-01.03.41-1-110740	267	12	12	5	0	4	543	11	11	0	0	NA	NA	NA	75	68	176	176	529	122	151	270	0	20	25	0	0.114	0.047
.	19.01.16-01.03.43-1-110741	91	6	6	1	0	1	514	5	5	0	0	NA	NA	NA	24	25	165	168	505	111	150	253	2	3	5	0.012	0.018	0.01
.	19.01.16-01.03.44-1-110744	63	2	2	0	0	0	300	1	1	0	0	NA	NA	NA	16	18	167	166	498	61	92	147	0	2	2	0	0.012	0.004
.	19.01.16-01.03.45-1-110745	62	2	2	0	0	0	248	1	1	0	0	NA	NA	NA	19	20	165	167	501	53	71	124	5	0	0	0.03	0	0
.	19.01.16-01.03.50-1-110746	117	6	6	1	0	1	522	5	5	0	0	NA	NA	NA	38	41	173	172	509	116	153	253	1	3	7	0.006	0.017	0.014
.	19.01.16-01.03.56-1-110747	33	1	1	0	0	0	0	0	0	0	0	NA	NA	NA	5	22	169	167	499	0	0	0	0	0	0	0	0	0
.	19.01.16-01.03.57-1-110748	117	7	7	2	0	2	521	6	6	0	0	NA	NA	NA	44	37	173	168	509	118	148	255	0	6	12	0	0.036	0.024
.	19.01.16-01.03.58-1-110749	118	8	8	0	0	0	515	7	7	0	0	NA	NA	NA	30	28	165	170	506	112	151	252	28	0	4	0.17	0	0.008
.	19.01.16-01.04.01-1-110765	60	3	3	1	0	1	506	2	2	0	0	NA	NA	NA	26	21	167	168	499	112	149	245	0	8	3	0	0.048	0.006
.	19.01.16-01.04.01-1-110766	125	11	11	1	0	1	528	9	9	0	0	NA	NA	NA	36	40	169	171	513	118	154	256	1	2	23	0.006	0.012	0.045
.	19.01.16-01.04.06-1-110769	238	22	22	7	0	3	551	20	20	0	0	NA	NA	NA	76	73	176	175	535	122	153	276	10	6	45	0.057	0.034	0.084
.	19.01.16-01.04.09-1-110772	57	2	2	0	0	0	48	1	1	0	0	NA	NA	NA	18	13	170	164	492	8	12	28	0	0	1	0	0	0.002
.	19.01.16-01.04.12-1-110776	298	41	41	10	0	9	571	38	38	0	0	NA	NA	NA	95	97	179	180	551	124	160	287	33	26	61	0.184	0.144	0.111
.	19.01.16-01.04.14-1-110779	179	24	24	8	0	4	530	22	22	0	0	NA	NA	NA	49	50	171	172	520	115	152	263	32	9	27	0.187	0.052	0.052
.	19.01.16-01.04.15-1-110784	32	1	1	0	0	0	0	0	0	0	0	NA	NA	NA	8	7	163	165	492	0	0	0	0	0	1	0	0	0.002
.	19.01.16-01.04.18-1-110787	262	20	20	8	0	7	538	17	17	0	0	NA	NA	NA	86	57	177	176	517	123	154	261	3	17	51	0.017	0.097	0.099
.	19.01.16-01.04.18-1-110788	121	6	6	3	0	3	519	5	5	0	0	NA	NA	NA	21	32	169	171	505	116	153	250	2	2	15	0.012	0.012	0.03
.	19.01.16-01.04.18-1-110789	64	5	5	4	0	4	515	3	3	0	0	NA	NA	NA	20	21	167	165	502	118	149	248	2	2	7	0.012	0.012	0.014
.	19.01.16-01.04.23-1-110793	119	19	19	4	0	3	523	18	18	0	0	NA	NA	NA	42	37	170	168	512	119	149	255	18	5	32	0.106	0.03	0.062
.	19.01.16-01.04.32-1-110795	157	10	10	3	0	2	527	9	9	0	0	NA	NA	NA	25	33	168	174	504	118	155	254	5	12	20	0.03	0.069	0.04
.	19.01.16-01.04.35-1-110796	146	12	12	2	0	2	529	11	11	0	0	NA	NA	NA	39	47	172	170	518	117	149	263	6	3	20	0.035	0.018	0.039
.	19.01.16-01.04.36-1-110797	201	13	13	2	0	1	528	11	11	0	0	NA	NA	NA	55	43	172	168	516	117	150	261	16	0	19	0.093	0	0.037
.	19.01.16-01.04.49-1-110798	62	2	2	1	0	1	150	1	1	0	0	NA	NA	NA	17	16	169	166	494	35	39	76	0	0	3	0	0	0.006
.	19.01.16-01.04.52-1-110799	89	9	9	1	0	1	510	4	4	0	0	NA	NA	NA	39	32	169	169	507	114	146	250	4	9	5	0.024	0.053	0.01
.	19.01.16-01.04.52-1-110800	153	9	9	2	0	1	515	8	8	0	0	NA	NA	NA	54	39	170	172	510	116	149	250	5	1	12	0.029	0.006	0.024
.	19.01.16-01.04.54-1-110801	34	1	1	1	0	1	0	0	0	0	0	NA	NA	NA	8	5	163	164	491	0	0	0	0	0	1	0	0	0.002
.	19.01.16-01.04.57-1-110802	63	2	2	1	0	0	504	1	1	0	0	NA	NA	NA	31	22	170	165	500	114	143	247	0	2	5	0	0.012	0.01
.	19.01.16-01.04.57-1-110803	57	2	2	0	0	0	100	1	1	0	0	NA	NA	NA	17	16	165	164	500	22	26	52	0	0	3	0	0	0.006
.	19.01.16-01.04.57-1-110804	63	4	4	1	0	1	505	2	2	0	0	NA	NA	NA	16	19	168	165	499	115	144	246	9	0	0	0.054	0	0
.	19.01.16-01.04.58-1-110820	63	3	3	0	0	0	357	1	1	0	0	NA	NA	NA	25	23	168	165	503	81	108	168	5	3	0	0.03	0.018	0
.	19.01.16-01.05.00-1-110823	36	1	1	0	0	0	0	0	0	0	0	NA	NA	NA	6	7	165	163	492	0	0	0	0	0	3	0	0	0.006
.	19.01.16-01.05.04-1-110824	56	2	2	1	0	1	501	1	1	0	0	NA	NA	NA	23	20	167	168	498	113	144	244	0	0	6	0	0	0.012
.	19.01.16-01.05.04-1-110825	268	25	25	5	0	4	559	24	24	0	0	NA	NA	NA	71	76	176	174	539	121	155	283	25	10	33	0.142	0.057	0.061
.	19.01.16-01.05.09-1-110830	233	34	34	10	0	6	566	33	33	0	0	NA	NA	NA	63	79	180	181	531	129	162	275	34	16	53	0.189	0.088	0.1
.	19.01.16-01.05.10-1-110832	149	14	14	2	0	2	526	13	13	0	0	NA	NA	NA	46	47	169	173	518	114	154	258	13	0	19	0.077	0	0.037
.	19.01.16-01.05.11-1-110834	65	3	3	0	0	0	508	2	2	0	0	NA	NA	NA	27	21	167	166	501	112	146	250	1	9	0	0.006	0.054	0
.	19.01.16-01.05.11-1-110835	60	4	4	2	0	1	508	3	3	0	0	NA	NA	NA	23	18	171	165	495	117	148	243	0	0	14	0	0	0.028
.	19.01.16-01.05.13-1-110839	96	5	5	0	0	0	511	4	4	0	0	NA	NA	NA	29	25	170	168	500	117	149	245	2	0	8	0.012	0	0.016
.	19.01.16-01.05.15-1-110844	171	25	25	3	0	2	541	22	22	0	0	NA	NA	NA	41	53	178	173	515	125	153	263	40	12	37	0.225	0.069	0.072
.	19.01.16-01.05.16-1-110847	33	1	1	0	0	0	0	0	0	0	0	NA	NA	NA	9	7	166	166	488	0	0	0	5	0	0	0.03	0	0
.	19.01.16-01.05.19-1-110851	118	19	19	4	0	3	508	16	16	0	0	NA	NA	NA	41	26	173	169	497	120	145	243	24	5	29	0.139	0.03	0.058
.	19.01.16-01.05.26-1-110860	36	1	1	0	0	0	0	0	0	0	0	NA	NA	NA	11	9	166	163	493	0	0	0	0	0	0	0	0	0
.	19.01.16-01.05.26-1-110861	118	9	9	1	0	1	521	7	7	0	0	NA	NA	NA	35	34	174	169	504	117	152	252	13	5	4	0.075	0.03	0.008
.	19.01.16-01.05.30-1-110862	91	5	5	1	0	1	510	4	4	0	0	NA	NA	NA	37	22	169	165	501	119	143	248	0	2	9	0	0.012	0.018
.	19.01.16-01.05.31-1-110863	92	9	9	1	0	1	516	7	7	0	0	NA	NA	NA	31	28	167	168	506	114	152	250	13	0	7	0.078	0	0.014
.	19.01.16-01.05.38-1-110864	117	18	18	6	0	5	506	17	17	0	0	NA	NA	NA	23	23	168	168	500	114	146	246	5	15	15	0.03	0.089	0.03
.	19.01.16-01.05.45-1-110865	60	2	2	1	0	1	298	1	1	0	0	NA	NA	NA	22	22	172	168	495	68	83	147	0	0	3	0	0	0.006
.	19.01.16-01.05.46-1-110866	31	1	1	1	0	1	0	0	0	0	0	NA	NA	NA	7	12	167	166	492	0	0	0	0	0	0	0	0	0
.	19.01.16-01.05.46-1-110867	150	11	11	6	0	4	528	10	10	0	0	NA	NA	NA	43	47	174	174	512	120	153	255	12	13	19	0.069	0.075	0.037
.	19.01.16-01.05.53-1-110868	180	26	26	7	0	6	535	21	21	0	0	NA	NA	NA	53	52	175	174	516	121	153	261	11	10	58	0.063	0.057	0.112
.	19.01.16-01.05.54-1-110869	92	6	6	1	0	1	514	5	5	0	0	NA	NA	NA	35	27	170	169	501	116	148	250	5	0	5	0.029	0	0.01
.	19.01.16-01.05.56-1-110870	209	16	16	5	0	5	545	12	12	0	0	NA	NA	NA	77	58	176	179	516	121	161	263	20	7	28	0.114	0.039	0.054
.	19.01.16-01.05.57-1-110871	114	8	8	0	0	0	523	7	7	0	0	NA	NA	NA	35	38	169	175	507	114	157	252	14	10	6	0.083	0.057	0.012
.	19.01.16-01.06.05-1-110887	60	3	3	0	0	0	511	2	2	0	0	NA	NA	NA	30	26	170	168	501	114	150	247	5	3	2	0.029	0.018	0.004
.	19.01.16-01.06.06-1-110889	60	2	2	0	0	0	514	1	1	0	0	NA	NA	NA	18	22	168	166	501	118	147	249	0	0	7	0	0	0.014
.	19.01.16-01.06.10-1-110894	91	4	4	1	0	1	515	3	3	0	0	NA	NA	NA	23	26	168	169	502	115	149	251	9	2	2	0.054	0.012	0.004
.	19.01.16-01.06.11-1-110895	120	6	6	0	0	0	526	4	4	0	0	NA	NA	NA	39	39	169	168	515	115	149	262	1	3	5	0.006	0.018	0.01
.	19.01.16-01.06.18-1-110908	148	9	9	3	0	2	532	8	8	0	0	NA	NA	NA	45	55	170	169	529	116	152	264	2	1	29	0.012	0.006	0.055
.	19.01.16-01.06.18-1-110909	87	3	3	1	0	1	512	0	0	0	0	NA	NA	NA	29	24	167	168	502	115	145	252	3	4	4	0.018	0.024	0.008
.	19.01.16-01.06.19-1-110910	66	6	6	1	0	1	507	4	4	0	0	NA	NA	NA	26	26	167	170	502	111	149	247	15	2	0	0.09	0.012	0
.	19.01.16-01.06.19-1-110911	60	2	2	0	0	0	0	1	1	0	0	NA	NA	NA	21	20	165	167	501	0	0	0	8	0	0	0.048	0	0
.	19.01.16-01.06.23-1-110914	90	5	5	0	0	0	518	4	4	0	0	NA	NA	NA	44	32	171	168	506	118	148	252	0	0	13	0	0	0.026
.	19.01.16-01.06.24-1-110915	156	32	32	11	0	10	535	31	31	0	0	NA	NA	NA	44	50	175	173	515	123	155	257	38	12	49	0.217	0.069	0.095
.	19.01.16-01.06.25-1-110918	94	4	4	0	0	0	517	3	3	0	0	NA	NA	NA	42	33	168	168	510	114	151	252	0	2	3	0	0.012	0.006
.	19.01.16-01.06.28-1-110919	157	5	5	2	0	1	537	3	3	0	0	NA	NA	NA	46	55	174	177	517	120	158	259	0	4	15	0	0.023	0.029
.	19.01.16-01.06.31-1-110920	126	20	20	9	0	8	525	14	14	0	0	NA	NA	NA	52	52	174	179	512	118	155	252	1	21	43	0.006	0.117	0.084
.	19.01.16-01.06.33-1-110921	258	48	48	9	0	6	551	43	43	0	0	NA	NA	NA	77	70	173	174	536	118	151	282	47	12	68	0.272	0.069	0.127
.	19.01.16-01.06.36-1-110922	90	4	4	1	0	1	517	3	3	0	0	NA	NA	NA	26	32	169	168	508	117	148	252	6	4	1	0.036	0.024	0.002
.	19.01.16-01.06.38-1-110923	182	12	12	2	0	2	529	8	8	0	0	NA	NA	NA	58	46	171	172	516	114	155	260	8	6	17	0.047	0.035	0.033
.	19.01.16-01.06.39-1-110924	403	41	41	10	0	9	584	36	36	0	0	NA	NA	NA	97	98	191	181	539	137	164	283	17	9	78	0.089	0.05	0.145
.	19.01.16-01.06.40-1-110925	92	5	5	0	0	0	507	4	4	0	0	NA	NA	NA	27	24	164	172	501	112	150	245	1	0	6	0.006	0	0.012
.	19.01.16-01.06.46-1-110926	121	7	7	3	0	2	516	6	6	0	0	NA	NA	NA	39	33	169	172	505	115	149	252	0	15	11	0	0.087	0.022
.	19.01.16-01.06.51-1-110927	490	37	37	12	0	9	605	33	33	0	0	NA	NA	NA	144	122	175	191	569	122	172	311	39	24	61	0.223	0.126	0.107
.	19.01.16-01.06.55-1-110928	122	15	15	4	0	4	514	12	12	0	0	NA	NA	NA	48	32	170	165	510	118	143	253	4	19	21	0.024	0.115	0.041
.	19.01.16-01.07.00-1-110944	33	1	1	1	0	1	0	0	0	0	0	NA	NA	NA	8	6	164	164	491	0	0	0	0	0	2	0	0	0.004
.	19.01.16-01.07.03-1-110945	118	5	5	2	0	2	525	3	3	0	0	NA	NA	NA	25	35	173	170	505	121	151	253	0	0	14	0	0	0.028
.	19.01.16-01.07.03-1-110946	90	4	4	1	0	1	516	2	2	0	0	NA	NA	NA	23	33	174	171	501	120	151	245	3	2	2	0.017	0.012	0.004
.	19.01.16-01.07.05-1-110947	33	1	1	0	0	0	0	0	0	0	0	NA	NA	NA	8	8	163	165	493	0	0	0	0	0	0	0	0	0
.	19.01.16-01.07.09-1-110952	32	1	1	0	0	0	0	0	0	0	0	NA	NA	NA	11	7	164	165	491	0	0	0	0	0	1	0	0	0.002
.	19.01.16-01.07.11-1-110955	216	51	51	15	0	8	541	45	45	0	0	NA	NA	NA	70	63	173	174	529	120	154	267	30	34	73	0.173	0.195	0.138
.	19.01.16-01.07.12-1-110957	97	6	6	1	0	1	517	5	5	0	0	NA	NA	NA	33	29	168	167	507	115	146	256	0	0	13	0	0	0.026
.	19.01.16-01.07.18-1-110966	68	5	5	0	0	0	504	4	4	0	0	NA	NA	NA	28	19	167	165	500	111	145	248	1	0	6	0.006	0	0.012
.	19.01.16-01.07.20-1-110970	62	3	3	0	0	0	509	2	2	0	0	NA	NA	NA	26	23	165	166	505	112	147	250	0	0	5	0	0	0.01
.	19.01.16-01.07.27-1-110979	32	1	1	0	0	0	0	0	0	0	0	NA	NA	NA	9	7	164	164	492	0	0	0	0	0	0	0	0	0
.	19.01.16-01.07.29-1-110982	152	12	12	4	0	3	541	8	8	0	0	NA	NA	NA	43	52	167	179	519	116	160	265	0	5	43	0	0.028	0.083
.	19.01.16-01.07.30-1-110983	120	9	9	3	0	3	521	8	8	0	0	NA	NA	NA	43	40	172	170	511	120	150	251	0	5	19	0	0.029	0.037
.	19.01.16-01.07.33-1-110984	90	6	6	2	0	1	499	5	5	0	0	NA	NA	NA	30	21	167	166	501	111	142	246	0	0	11	0	0	0.022
.	19.01.16-01.07.33-1-110985	60	2	2	0	0	0	514	1	1	0	0	NA	NA	NA	19	24	167	168	502	115	153	246	1	0	6	0.006	0	0.012
.	19.01.16-01.07.36-1-110986	65	4	4	0	0	0	506	3	3	0	0	NA	NA	NA	28	27	173	166	501	118	146	242	0	1	6	0	0.006	0.012
.	19.01.16-01.07.38-1-110987	60	2	2	0	0	0	0	0	0	0	0	NA	NA	NA	18	20	165	165	503	0	0	0	1	0	0	0.006	0	0
.	19.01.16-01.07.49-1-110988	58	2	2	0	0	0	507	1	1	0	0	NA	NA	NA	17	20	168	170	495	115	149	243	0	0	2	0	0	0.004
.	19.01.16-01.07.49-1-110989	58	2	2	1	0	1	509	1	1	0	0	NA	NA	NA	19	20	169	167	497	117	146	246	4	2	0	0.024	0.012	0
.	19.01.16-01.07.50-1-110990	63	3	3	1	0	1	250	2	2	0	0	NA	NA	NA	18	19	169	166	497	62	67	121	0	5	2	0	0.03	0.004
.	19.01.16-01.07.58-1-111006	97	5	5	2	0	1	527	4	4	0	0	NA	NA	NA	29	36	175	174	500	120	158	249	4	1	9	0.023	0.006	0.018
.	19.01.16-01.08.03-1-111007	207	13	13	3	0	3	563	11	11	0	0	NA	NA	NA	58	82	173	181	541	121	164	278	6	11	19	0.035	0.061	0.035
.	19.01.16-01.08.04-1-111008	98	6	6	1	0	1	525	5	5	0	0	NA	NA	NA	30	37	174	169	507	121	149	255	5	4	6	0.029	0.024	0.012
.	19.01.16-01.08.07-1-111011	125	8	8	2	0	2	517	6	6	0	0	NA	NA	NA	24	28	171	166	504	119	147	251	5	7	4	0.029	0.042	0.008
.	19.01.16-01.08.15-1-111023	33	1	1	0	0	0	0	0	0	0	0	NA	NA	NA	6	8	165	165	491	0	0	0	0	0	5	0	0	0.01
.	19.01.16-01.08.17-1-111026	151	5	5	2	0	2	536	4	4	0	0	NA	NA	NA	49	55	177	174	517	122	155	259	7	3	10	0.04	0.017	0.019
.	19.01.16-01.08.19-1-111027	175	14	14	6	0	5	533	11	11	0	0	NA	NA	NA	74	60	169	175	529	115	155	263	7	0	25	0.041	0	0.047
.	19.01.16-01.08.32-1-111032	208	52	52	13	0	12	543	44	44	0	0	NA	NA	NA	62	57	176	179	515	124	159	260	36	16	82	0.205	0.089	0.159
.	19.01.16-01.08.34-1-111033	63	2	2	1	0	1	400	1	1	0	0	NA	NA	NA	23	17	168	169	493	88	123	189	3	0	3	0.018	0	0.006
.	19.01.16-01.08.35-1-111034	120	12	12	2	0	0	507	11	11	0	0	NA	NA	NA	33	20	167	164	502	113	142	252	7	13	13	0.042	0.079	0.026
.	19.01.16-01.08.45-1-111043	289	27	27	9	0	9	569	24	24	0	0	NA	NA	NA	93	90	177	180	546	124	159	286	23	3	81	0.13	0.017	0.148
.	19.01.16-01.08.45-1-111044	30	1	1	0	0	0	0	0	0	0	0	NA	NA	NA	13	6	164	163	492	0	0	0	0	0	1	0	0	0.002
.	19.01.16-01.08.47-1-111045	30	1	1	1	0	1	0	0	0	0	0	NA	NA	NA	7	8	163	164	494	0	0	0	1	0	0	0.006	0	0
.	19.01.16-01.08.49-1-111046	147	11	11	1	0	1	527	10	10	0	0	NA	NA	NA	37	42	174	169	512	121	147	259	7	7	14	0.04	0.041	0.027
.	19.01.16-01.08.52-1-111047	212	25	25	6	0	5	540	24	24	0	0	NA	NA	NA	63	63	175	173	528	119	153	268	23	2	27	0.131	0.012	0.051
.	19.01.16-01.08.55-1-111048	95	5	5	0	0	0	519	4	4	0	0	NA	NA	NA	33	36	173	166	510	118	149	252	0	3	11	0	0.018	0.022
.	19.01.16-01.09.01-1-111064	171	7	7	0	0	0	541	6	6	0	0	NA	NA	NA	47	48	169	172	520	119	154	268	0	5	18	0	0.029	0.035
.	19.01.16-01.09.06-1-111065	95	6	6	2	0	2	517	4	4	0	0	NA	NA	NA	20	32	168	167	510	118	148	251	6	0	6	0.036	0	0.012
.	19.01.16-01.09.14-1-111075	152	9	9	5	0	5	536	7	7	0	0	NA	NA	NA	49	49	167	170	525	115	150	271	0	0	21	0	0	0.04
.	19.01.16-01.09.16-1-111080	211	15	15	3	0	2	547	13	13	0	0	NA	NA	NA	73	59	178	173	521	124	156	267	11	15	29	0.062	0.087	0.056
.	19.01.16-01.09.21-1-111086	31	1	1	0	0	0	0	0	0	0	0	NA	NA	NA	13	9	164	166	492	0	0	0	1	0	0	0.006	0	0
.	19.01.16-01.09.21-1-111087	117	8	8	4	0	4	524	6	6	0	0	NA	NA	NA	42	33	169	167	510	116	150	258	2	2	13	0.012	0.012	0.025
.	19.01.16-01.09.23-1-111094	144	6	6	2	0	2	537	5	5	0	0	NA	NA	NA	39	52	176	175	514	123	156	258	0	4	9	0	0.023	0.018
.	19.01.16-01.09.24-1-111097	59	2	2	1	0	1	503	1	1	0	0	NA	NA	NA	29	25	170	167	501	112	147	244	5	0	0	0.029	0	0
.	19.01.16-01.09.37-1-111098	36	1	1	0	0	0	0	0	0	0	0	NA	NA	NA	8	5	163	164	491	0	0	0	0	0	3	0	0	0.006
.	19.01.16-01.09.37-1-111099	172	25	25	2	0	1	540	24	24	0	0	NA	NA	NA	47	57	179	173	518	126	153	261	20	16	17	0.112	0.092	0.033
.	19.01.16-01.09.38-1-111100	33	1	1	0	0	0	0	0	0	0	0	NA	NA	NA	11	7	165	165	490	0	0	0	0	3	0	0	0.018	0
.	19.01.16-01.09.40-1-111101	65	2	2	0	0	0	303	1	1	0	0	NA	NA	NA	18	22	167	165	503	65	93	145	0	0	4	0	0	0.008
.	19.01.16-01.09.41-1-111102	122	5	5	0	0	0	525	4	4	0	0	NA	NA	NA	34	41	171	170	513	119	148	258	6	0	5	0.035	0	0.01
.	19.01.16-01.09.41-1-111103	92	6	6	1	0	1	511	5	5	0	0	NA	NA	NA	38	30	167	170	506	112	148	251	5	5	5	0.03	0.029	0.01
.	19.01.16-01.09.44-1-111104	349	29	29	11	0	9	615	24	24	0	0	NA	NA	NA	112	136	185	191	573	132	171	312	32	10	39	0.173	0.052	0.068
.	19.01.16-01.09.45-1-111105	149	8	8	5	0	3	530	7	7	0	0	NA	NA	NA	43	46	176	171	512	122	154	254	11	1	11	0.062	0.006	0.021
.	19.01.16-01.09.49-1-111106	123	9	9	2	0	1	525	8	8	0	0	NA	NA	NA	41	36	167	171	511	117	151	257	9	15	13	0.054	0.088	0.025
.	19.01.16-01.09.51-1-111107	265	29	29	10	0	8	567	27	27	0	0	NA	NA	NA	59	81	177	175	542	124	155	288	22	4	58	0.124	0.023	0.107
.	19.01.16-01.09.58-1-111123	91	6	6	1	0	1	524	5	5	0	0	NA	NA	NA	26	37	167	172	511	115	153	256	0	5	8	0	0.029	0.016
.	19.01.16-01.10.00-1-111126	157	14	14	3	0	3	540	13	13	0	0	NA	NA	NA	47	58	173	176	522	121	156	263	1	10	36	0.006	0.057	0.069
.	19.01.16-01.10.08-1-111135	33	1	1	0	0	0	0	0	0	0	0	NA	NA	NA	4	10	166	164	493	0	0	0	0	2	0	0	0.012	0
.	19.01.16-01.10.10-1-111137	62	2	2	0	0	0	506	1	1	0	0	NA	NA	NA	24	18	167	166	498	116	147	243	3	0	1	0.018	0	0.002
.	19.01.16-01.10.16-1-111147	172	21	21	6	0	6	548	18	18	0	0	NA	NA	NA	55	66	180	177	522	127	157	264	20	3	53	0.111	0.017	0.102
.	19.01.16-01.10.20-1-111149	169	13	13	4	0	3	543	11	11	0	0	NA	NA	NA	39	57	173	172	525	120	155	268	21	14	25	0.121	0.081	0.048
.	19.01.16-01.10.20-1-111150	125	11	11	1	0	1	535	9	9	0	0	NA	NA	NA	37	44	168	173	516	117	155	263	2	3	15	0.012	0.017	0.029
.	19.01.16-01.10.27-1-111155	240	29	29	7	0	6	556	27	27	0	0	NA	NA	NA	66	75	177	170	541	126	154	276	19	11	44	0.107	0.065	0.081
.	19.01.16-01.10.29-1-111156	57	3	3	0	0	0	508	2	2	0	0	NA	NA	NA	27	25	169	174	495	114	153	241	3	0	2	0.018	0	0.004
.	19.01.16-01.10.43-1-111161	33	1	1	0	0	0	0	0	0	0	0	NA	NA	NA	10	6	163	163	493	0	0	0	0	0	0	0	0	0
.	19.01.16-01.10.45-1-111162	58	2	2	0	0	0	50	1	1	0	0	NA	NA	NA	18	15	167	163	498	13	14	23	0	0	1	0	0	0.002
.	19.01.16-01.10.46-1-111163	174	7	7	1	0	1	535	5	5	0	0	NA	NA	NA	45	45	177	171	510	124	151	260	11	2	9	0.062	0.012	0.018
.	19.01.16-01.10.46-1-111164	95	5	5	3	0	3	516	4	4	0	0	NA	NA	NA	28	26	169	169	501	116	151	249	5	0	11	0.03	0	0.022
.	19.01.16-01.10.47-1-111165	63	3	3	1	0	1	506	2	2	0	0	NA	NA	NA	27	18	167	167	497	114	148	244	0	6	2	0	0.036	0.004
.	19.01.16-01.10.49-1-111166	89	7	7	2	0	2	507	6	6	0	0	NA	NA	NA	27	18	173	164	494	118	146	243	12	1	8	0.069	0.006	0.016
.	19.01.16-01.10.53-1-111167	208	13	13	3	0	3	551	10	10	0	0	NA	NA	NA	60	65	174	180	524	121	160	270	2	12	17	0.011	0.067	0.032
.	19.01.16-01.10.55-1-111168	126	15	15	1	0	1	539	14	14	0	0	NA	NA	NA	37	59	175	173	524	121	152	266	16	4	26	0.091	0.023	0.05
.	19.01.16-01.11.03-1-111184	248	24	24	9	0	8	560	21	21	0	0	NA	NA	NA	60	76	179	182	528	126	162	272	26	20	19	0.145	0.11	0.036
.	19.01.16-01.11.06-1-111186	94	7	7	3	0	2	513	6	6	0	0	NA	NA	NA	28	30	166	169	508	112	148	253	9	2	8	0.054	0.012	0.016
.	19.01.16-01.11.07-1-111188	93	7	7	0	0	0	518	6	6	0	0	NA	NA	NA	32	32	167	173	505	115	153	250	1	0	15	0.006	0	0.03
.	19.01.16-01.11.13-1-111195	59	2	2	1	0	1	0	1	1	0	0	NA	NA	NA	23	10	168	165	490	0	0	0	1	0	0	0.006	0	0
.	19.01.16-01.11.16-1-111203	30	1	1	0	0	0	0	0	0	0	0	NA	NA	NA	6	4	165	163	489	0	0	0	0	0	0	0	0	0
.	19.01.16-01.11.17-1-111206	117	17	17	4	0	4	504	14	14	0	0	NA	NA	NA	36	18	165	169	497	109	151	244	16	3	19	0.097	0.018	0.038
.	19.01.16-01.11.18-1-111207	94	3	3	0	0	0	511	1	1	0	0	NA	NA	NA	32	26	171	165	503	120	142	249	6	2	1	0.035	0.012	0.002
.	19.01.16-01.11.18-1-111208	188	13	13	4	0	3	548	10	10	0	0	NA	NA	NA	55	63	172	178	526	122	158	268	20	0	26	0.116	0	0.049
.	19.01.16-01.11.21-1-111212	33	1	1	0	0	0	0	0	0	0	0	NA	NA	NA	8	10	168	163	492	0	0	0	0	0	0	0	0	0
.	19.01.16-01.11.24-1-111219	31	1	1	0	0	0	0	0	0	0	0	NA	NA	NA	11	10	165	164	494	0	0	0	0	0	0	0	0	0
.	19.01.16-01.11.24-1-111221	128	6	6	3	0	2	528	5	5	0	0	NA	NA	NA	44	42	172	169	514	119	149	260	0	7	12	0	0.041	0.023
.	19.01.16-01.11.26-1-111223	121	18	18	7	0	4	522	16	16	0	0	NA	NA	NA	29	38	169	170	512	113	151	258	15	6	33	0.089	0.035	0.064
.	19.01.16-01.11.27-1-111224	98	4	4	0	0	0	523	3	3	0	0	NA	NA	NA	30	34	170	169	508	119	154	250	1	0	20	0.006	0	0.039
.	19.01.16-01.11.27-1-111225	55	2	2	1	0	1	254	1	1	0	0	NA	NA	NA	19	17	168	166	496	62	77	115	0	0	10	0	0	0.02
.	19.01.16-01.11.32-1-111226	63	3	3	1	0	1	503	2	2	0	0	NA	NA	NA	33	21	166	165	503	115	144	244	0	0	7	0	0	0.014
.	19.01.16-01.11.38-1-111227	122	5	5	0	0	0	529	3	3	0	0	NA	NA	NA	49	48	175	171	515	122	149	258	0	1	9	0	0.006	0.017
.	19.01.16-01.11.38-1-111228	39	1	1	0	0	0	0	0	0	0	0	NA	NA	NA	14	14	164	168	495	0	0	0	0	0	1	0	0	0.002
.	19.01.16-01.11.42-1-111229	146	18	18	6	0	3	528	16	16	0	0	NA	NA	NA	61	41	172	175	507	118	157	253	19	17	11	0.11	0.097	0.022
.	19.01.16-01.11.42-1-111230	203	16	16	2	0	2	539	14	14	0	0	NA	NA	NA	69	58	172	180	519	120	158	261	10	10	28	0.058	0.056	0.054
.	19.01.16-01.11.43-1-111231	93	3	3	1	0	1	532	2	2	0	0	NA	NA	NA	29	43	174	173	509	122	157	253	0	0	9	0	0	0.018
.	19.01.16-01.11.44-1-111232	89	9	9	2	0	1	519	8	8	0	0	NA	NA	NA	33	32	171	171	503	119	152	248	16	0	13	0.094	0	0.026
.	19.01.16-01.11.46-1-111233	62	2	2	0	0	0	504	1	1	0	0	NA	NA	NA	21	19	164	168	500	113	145	246	0	0	3	0	0	0.006
.	19.01.16-01.11.47-1-111234	203	37	37	11	0	6	527	34	34	0	0	NA	NA	NA	76	47	176	175	509	123	153	251	22	15	67	0.125	0.086	0.132
.	19.01.16-01.11.56-1-111235	147	8	8	1	0	1	518	7	7	0	0	NA	NA	NA	46	36	169	170	510	115	148	255	0	4	11	0	0.024	0.022
.	19.01.16-01.11.58-1-111236	35	1	1	0	0	0	0	0	0	0	0	NA	NA	NA	9	10	165	165	493	0	0	0	0	0	1	0	0	0.002
.	19.01.16-01.11.58-1-111252	63	2	2	0	0	0	505	1	1	0	0	NA	NA	NA	36	27	169	167	504	114	143	248	0	0	8	0	0	0.016
.	19.01.16-01.11.59-1-111253	150	15	15	3	0	3	522	13	13	0	0	NA	NA	NA	39	37	167	167	516	113	149	260	9	6	39	0.054	0.036	0.076
.	19.01.16-01.12.01-1-111254	145	14	14	3	0	2	523	12	12	0	0	NA	NA	NA	54	31	170	171	503	117	153	253	19	14	15	0.112	0.082	0.03
.	19.01.16-01.12.07-1-111256	32	1	1	0	0	0	0	0	0	0	0	NA	NA	NA	13	7	164	164	492	0	0	0	0	0	0	0	0	0
.	19.01.16-01.12.09-1-111260	178	18	18	2	0	2	542	15	15	0	0	NA	NA	NA	63	59	176	174	522	124	154	264	13	7	37	0.074	0.04	0.071
.	19.01.16-01.12.09-1-111261	35	1	1	0	0	0	0	0	0	0	0	NA	NA	NA	14	5	165	166	487	0	0	0	0	0	2	0	0	0.004
.	19.01.16-01.12.11-1-111263	37	1	1	0	0	0	0	0	0	0	0	NA	NA	NA	14	10	165	165	493	0	0	0	0	0	1	0	0	0.002
.	19.01.16-01.12.12-1-111265	233	23	23	5	0	2	554	19	19	0	0	NA	NA	NA	63	70	186	173	524	134	151	269	21	21	34	0.113	0.121	0.065
.	19.01.16-01.12.12-1-111266	101	6	6	2	0	1	514	5	5	0	0	NA	NA	NA	43	30	169	167	507	115	148	251	0	6	24	0	0.036	0.047
.	19.01.16-01.12.14-1-111270	64	3	3	1	0	1	401	1	1	0	0	NA	NA	NA	17	22	167	167	501	93	115	193	0	5	0	0	0.03	0
.	19.01.16-01.12.18-1-111277	58	2	2	2	0	1	514	1	1	0	0	NA	NA	NA	12	18	167	167	497	117	149	248	2	0	1	0.012	0	0.002
.	19.01.16-01.12.25-1-111282	100	5	5	1	0	1	512	4	4	0	0	NA	NA	NA	24	24	168	168	501	114	149	249	7	1	2	0.042	0.006	0.004
.	19.01.16-01.12.28-1-111283	150	9	9	1	0	1	533	6	6	0	0	NA	NA	NA	57	49	174	174	514	121	153	259	14	0	8	0.08	0	0.016
.	19.01.16-01.12.31-1-111286	60	2	2	1	0	1	509	0	0	0	0	NA	NA	NA	21	18	168	170	493	112	150	247	1	2	0	0.006	0.012	0
.	19.01.16-01.12.31-1-111287	60	2	2	0	0	0	97	1	1	0	0	NA	NA	NA	21	17	166	165	499	17	27	53	0	5	0	0	0.03	0
.	19.01.16-01.12.35-1-111288	92	10	10	3	0	3	516	7	7	0	0	NA	NA	NA	34	34	167	168	512	115	148	253	6	3	13	0.036	0.018	0.025
.	19.01.16-01.12.39-1-111293	60	2	2	1	0	1	514	1	1	0	0	NA	NA	NA	22	29	167	170	505	115	151	248	0	3	2	0	0.018	0.004
.	19.01.16-01.12.42-1-111294	157	13	13	3	0	2	529	11	11	0	0	NA	NA	NA	46	40	171	171	511	118	153	258	9	1	18	0.053	0.006	0.035
.	19.01.16-01.12.44-1-111295	93	16	16	4	0	4	523	14	14	0	0	NA	NA	NA	21	28	170	167	504	119	148	256	9	6	19	0.053	0.036	0.038
.	19.01.16-01.12.44-1-111296	64	3	3	0	0	0	499	2	2	0	0	NA	NA	NA	24	15	165	168	495	113	144	242	0	0	2	0	0	0.004
.	19.01.16-01.12.48-1-111297	237	16	16	7	0	4	562	14	14	0	0	NA	NA	NA	63	73	181	175	530	131	155	276	7	2	41	0.039	0.011	0.077
.	19.01.16-01.12.51-1-111298	184	12	12	5	0	5	539	11	11	0	0	NA	NA	NA	48	54	174	177	516	121	158	260	23	6	14	0.132	0.034	0.027
.	19.01.16-01.12.53-1-111299	146	11	11	5	0	3	530	10	10	0	0	NA	NA	NA	40	51	178	171	515	124	149	257	6	2	12	0.034	0.012	0.023
.	19.01.16-01.12.53-1-111300	65	3	3	1	0	1	503	2	2	0	0	NA	NA	NA	19	17	165	167	498	112	148	243	0	0	2	0	0	0.004
.	19.01.16-01.12.58-1-111316	156	9	9	4	0	3	524	7	7	0	0	NA	NA	NA	40	37	174	172	504	120	152	252	9	12	18	0.052	0.07	0.036
.	19.01.16-01.13.03-1-111317	201	35	35	12	0	10	536	31	31	0	0	NA	NA	NA	58	46	173	173	513	121	154	261	30	13	58	0.173	0.075	0.113
.	19.01.16-01.13.06-1-111319	114	6	6	1	0	1	535	4	4	0	0	NA	NA	NA	43	50	173	175	515	119	159	257	2	5	5	0.012	0.029	0.01
.	19.01.16-01.13.07-1-111321	143	16	16	3	0	3	509	15	15	0	0	NA	NA	NA	52	30	168	167	508	115	144	250	9	8	11	0.054	0.048	0.022
.	19.01.16-01.13.09-1-111324	180	21	21	5	0	5	551	20	20	0	0	NA	NA	NA	51	69	175	172	535	121	153	277	4	18	49	0.023	0.105	0.092
.	19.01.16-01.13.17-1-111336	173	16	16	2	0	2	536	15	15	0	0	NA	NA	NA	59	59	175	171	526	120	150	266	26	0	17	0.149	0	0.032
.	19.01.16-01.13.17-1-111337	87	5	5	0	0	0	520	4	4	0	0	NA	NA	NA	17	28	168	169	504	117	152	251	8	0	3	0.048	0	0.006
.	19.01.16-01.13.20-1-111338	181	9	9	4	0	3	537	8	8	0	0	NA	NA	NA	60	52	172	174	519	118	156	263	3	6	32	0.017	0.034	0.062
.	19.01.16-01.13.21-1-111339	65	6	6	2	0	2	513	4	4	0	0	NA	NA	NA	21	21	169	166	499	116	150	247	0	0	14	0	0	0.028
.	19.01.16-01.13.24-1-111345	91	4	4	2	0	2	509	3	3	0	0	NA	NA	NA	21	20	168	165	500	117	148	244	0	7	4	0	0.042	0.008
.	19.01.16-01.13.34-1-111352	183	22	22	5	0	4	535	20	20	0	0	NA	NA	NA	42	47	171	177	512	119	159	257	16	1	59	0.094	0.006	0.115
.	19.01.16-01.13.37-1-111353	233	12	12	0	0	0	562	11	11	0	0	NA	NA	NA	56	76	179	184	526	126	165	271	0	1	37	0	0.005	0.07
.	19.01.16-01.13.44-1-111356	62	4	4	0	0	0	353	3	3	0	0	NA	NA	NA	16	18	166	166	499	85	102	166	0	0	3	0	0	0.006
.	19.01.16-01.13.47-1-111357	33	1	1	0	0	0	0	0	0	0	0	NA	NA	NA	11	10	164	167	492	0	0	0	0	0	0	0	0	0
.	19.01.16-01.13.53-1-111358	97	4	4	2	0	1	521	3	3	0	0	NA	NA	NA	29	33	169	171	506	118	151	252	1	4	9	0.006	0.023	0.018
.	19.01.16-01.13.53-1-111359	181	24	24	4	0	2	528	22	22	0	0	NA	NA	NA	40	44	177	169	511	123	148	257	32	1	28	0.181	0.006	0.055
.	19.01.16-01.13.56-1-111360	148	18	18	10	0	6	538	15	15	0	0	NA	NA	NA	47	49	175	172	515	120	158	260	12	25	33	0.069	0.145	0.064
.	19.01.16-01.13.57-1-111361	32	1	1	1	0	1	0	0	0	0	0	NA	NA	NA	11	7	165	165	490	0	0	0	0	0	2	0	0	0.004
.	19.01.16-01.13.59-1-111377	212	23	23	6	0	6	547	19	19	0	0	NA	NA	NA	65	66	177	175	527	120	156	271	19	1	42	0.107	0.006	0.08
.	19.01.16-01.14.00-1-111378	59	2	2	1	0	1	504	1	1	0	0	NA	NA	NA	27	20	168	166	499	114	147	243	4	0	1	0.024	0	0.002
.	19.01.16-01.14.00-1-111379	93	6	6	1	0	1	518	5	5	0	0	NA	NA	NA	24	28	169	168	504	116	146	256	3	5	3	0.018	0.03	0.006
.	19.01.16-01.14.10-1-111384	54	2	2	1	0	1	510	1	1	0	0	NA	NA	NA	18	23	167	168	501	112	149	249	4	0	4	0.024	0	0.008
.	19.01.16-01.14.13-1-111389	149	9	9	1	0	1	525	8	8	0	0	NA	NA	NA	50	40	169	171	513	117	151	257	8	1	17	0.047	0.006	0.033
.	19.01.16-01.14.13-1-111390	97	3	3	0	0	0	515	2	2	0	0	NA	NA	NA	24	23	167	171	498	114	155	246	0	0	4	0	0	0.008
.	19.01.16-01.14.19-1-111398	94	4	4	1	0	1	525	3	3	0	0	NA	NA	NA	26	31	169	171	504	116	155	254	3	4	4	0.018	0.023	0.008
.	19.01.16-01.14.19-1-111399	36	1	1	0	0	0	0	0	0	0	0	NA	NA	NA	6	8	165	164	492	0	0	0	0	0	0	0	0	0
.	19.01.16-01.14.23-1-111402	92	7	7	0	0	0	526	6	6	0	0	NA	NA	NA	31	48	171	171	519	118	150	258	0	12	4	0	0.07	0.008
.	19.01.16-01.14.24-1-111404	237	15	15	5	0	4	559	14	14	0	0	NA	NA	NA	61	74	179	167	541	128	149	282	0	10	46	0	0.06	0.085
.	19.01.16-01.14.29-1-111406	87	10	10	1	0	1	512	9	9	0	0	NA	NA	NA	34	28	171	168	502	117	148	247	19	1	7	0.111	0.006	0.014
.	19.01.16-01.14.34-1-111407	92	3	3	1	0	1	511	1	1	0	0	NA	NA	NA	20	24	164	166	507	112	147	252	3	0	4	0.018	0	0.008
.	19.01.16-01.14.34-1-111408	124	10	10	1	0	1	531	9	9	0	0	NA	NA	NA	36	53	171	174	521	116	153	262	7	4	9	0.041	0.023	0.017
.	19.01.16-01.14.35-1-111409	33	1	1	0	0	0	0	0	0	0	0	NA	NA	NA	6	15	167	166	495	0	0	0	0	0	0	0	0	0
.	19.01.16-01.14.38-1-111410	93	9	9	0	0	0	524	8	8	0	0	NA	NA	NA	28	48	173	171	517	119	149	256	10	4	6	0.058	0.023	0.012
.	19.01.16-01.14.39-1-111411	242	35	35	9	0	5	549	30	30	0	0	NA	NA	NA	72	70	182	177	524	124	157	268	31	18	43	0.17	0.102	0.082
.	19.01.16-01.14.39-1-111412	145	19	19	7	0	5	529	17	17	0	0	NA	NA	NA	55	43	173	171	512	121	150	258	18	10	17	0.104	0.058	0.033
.	19.01.16-01.14.42-1-111413	157	6	6	0	0	0	523	3	3	0	0	NA	NA	NA	48	40	171	172	510	118	153	252	0	11	4	0	0.064	0.008
.	19.01.16-01.14.47-1-111414	57	2	2	1	0	1	515	1	1	0	0	NA	NA	NA	23	31	169	166	509	119	146	250	0	2	1	0	0.012	0.002
.	19.01.16-01.14.53-1-111415	125	11	11	3	0	2	523	8	8	0	0	NA	NA	NA	39	40	168	174	511	117	155	251	2	11	18	0.012	0.063	0.035
.	19.01.16-01.14.55-1-111416	151	13	13	3	0	3	530	12	12	0	0	NA	NA	NA	40	44	172	170	515	120	152	258	2	6	32	0.012	0.035	0.062
.	19.01.16-01.15.02-1-111434	58	2	2	0	0	0	204	1	1	0	0	NA	NA	NA	13	16	164	168	497	51	61	92	0	1	2	0	0.006	0.004
.	19.01.16-01.15.02-1-111436	92	3	3	2	0	2	516	2	2	0	0	NA	NA	NA	23	30	168	169	506	113	150	253	2	0	1	0.012	0	0.002
.	19.01.16-01.15.02-1-111437	36	1	1	0	0	0	0	0	0	0	0	NA	NA	NA	10	12	169	163	493	0	0	0	0	0	0	0	0	0
.	19.01.16-01.15.03-1-111438	118	8	8	1	0	1	509	6	6	0	0	NA	NA	NA	37	27	165	171	504	114	149	246	6	0	11	0.036	0	0.022
.	19.01.16-01.15.06-1-111439	56	2	2	1	0	1	50	1	1	0	0	NA	NA	NA	12	15	169	165	494	13	12	25	1	0	1	0.006	0	0.002
.	19.01.16-01.15.07-1-111442	121	10	10	3	0	3	527	8	8	0	0	NA	NA	NA	34	40	174	167	512	123	149	255	3	17	15	0.017	0.102	0.029
.	19.01.16-01.15.11-1-111447	94	4	4	1	0	1	519	3	3	0	0	NA	NA	NA	24	36	173	166	510	118	146	255	4	4	2	0.023	0.024	0.004
.	19.01.16-01.15.13-1-111449	87	4	4	1	0	1	515	3	3	0	0	NA	NA	NA	21	27	169	170	501	118	149	248	3	0	2	0.018	0	0.004
.	19.01.16-01.15.14-1-111452	143	10	10	3	0	3	536	8	8	0	0	NA	NA	NA	35	47	175	169	516	123	150	263	14	0	14	0.08	0	0.027
.	19.01.16-01.15.16-1-111458	204	23	23	11	0	5	547	21	21	0	0	NA	NA	NA	62	60	177	179	517	124	158	265	29	10	48	0.164	0.056	0.093
.	19.01.16-01.15.21-1-111460	34	1	1	1	0	1	0	0	0	0	0	NA	NA	NA	6	11	165	163	496	0	0	0	0	0	1	0	0	0.002
.	19.01.16-01.15.22-1-111462	29	1	1	0	0	0	0	0	0	0	0	NA	NA	NA	4	10	167	163	493	0	0	0	0	0	2	0	0	0.004
.	19.01.16-01.15.24-1-111468	59	3	3	2	0	2	152	2	2	0	0	NA	NA	NA	10	13	165	166	495	33	47	72	0	0	4	0	0	0.008
.	19.01.16-01.15.24-1-111469	118	5	5	2	0	1	512	4	4	0	0	NA	NA	NA	35	29	170	170	502	116	148	248	10	0	7	0.059	0	0.014
.	19.01.16-01.15.25-1-111471	87	3	3	0	0	0	517	2	2	0	0	NA	NA	NA	32	30	168	169	506	113	153	251	2	0	3	0.012	0	0.006
.	19.01.16-01.15.28-1-111476	141	10	10	0	0	0	520	9	9	0	0	NA	NA	NA	28	33	172	168	506	117	149	254	7	5	17	0.041	0.03	0.034
.	19.01.16-01.15.28-1-111477	33	1	1	1	0	1	0	0	0	0	0	NA	NA	NA	7	7	164	163	493	0	0	0	0	0	0	0	0	0
.	19.01.16-01.15.30-1-111478	64	3	3	1	0	1	513	2	2	0	0	NA	NA	NA	31	25	168	167	503	114	148	251	2	0	3	0.012	0	0.006
.	19.01.16-01.15.31-1-111479	182	41	41	9	0	6	537	38	38	0	0	NA	NA	NA	48	53	173	172	521	119	154	264	27	38	52	0.156	0.221	0.1
.	19.01.16-01.15.34-1-111480	345	31	31	9	0	7	584	28	28	0	0	NA	NA	NA	96	102	183	182	550	132	164	288	31	16	72	0.169	0.088	0.131
.	19.01.16-01.15.37-1-111481	177	29	29	7	0	6	534	26	26	0	0	NA	NA	NA	55	53	175	173	518	123	153	258	7	9	59	0.04	0.052	0.114
.	19.01.16-01.15.38-1-111482	32	1	1	0	0	0	0	0	0	0	0	NA	NA	NA	12	7	163	163	494	0	0	0	0	0	2	0	0	0.004
.	19.01.16-01.15.41-1-111483	235	23	23	8	0	8	551	21	21	0	0	NA	NA	NA	77	75	174	175	539	118	156	277	42	2	51	0.241	0.011	0.095
.	19.01.16-01.15.42-1-111484	96	7	7	3	0	2	516	6	6	0	0	NA	NA	NA	37	29	168	171	503	116	153	247	9	5	7	0.054	0.029	0.014
.	19.01.16-01.15.44-1-111485	118	4	4	1	0	1	520	3	3	0	0	NA	NA	NA	24	26	167	170	502	116	153	251	2	0	5	0.012	0	0.01
.	19.01.16-01.15.55-1-111486	229	10	10	2	0	1	555	7	7	0	0	NA	NA	NA	66	76	177	175	537	124	155	276	9	0	39	0.051	0	0.073
.	19.01.16-01.16.00-1-111502	327	43	43	8	0	5	570	38	38	0	0	NA	NA	NA	97	85	179	182	537	127	160	283	41	18	59	0.229	0.099	0.11
.	19.01.16-01.16.02-1-111503	125	7	7	2	0	2	524	6	6	0	0	NA	NA	NA	39	36	170	170	509	115	152	257	0	6	12	0	0.035	0.024
.	19.01.16-01.16.04-1-111504	90	3	3	0	0	0	516	2	2	0	0	NA	NA	NA	37	30	170	167	506	115	148	253	0	3	4	0	0.018	0.008
.	19.01.16-01.16.20-1-111522	35	1	1	0	0	0	0	0	0	0	0	NA	NA	NA	13	9	165	166	491	0	0	0	0	0	2	0	0	0.004
.	19.01.16-01.16.22-1-111524	37	1	1	0	0	0	0	0	0	0	0	NA	NA	NA	13	12	165	164	496	0	0	0	1	0	0	0.006	0	0
.	19.01.16-01.16.24-1-111526	93	3	3	0	0	0	516	2	2	0	0	NA	NA	NA	34	32	169	171	505	113	150	253	2	0	8	0.012	0	0.016
.	19.01.16-01.16.24-1-111528	177	26	26	7	0	6	530	22	22	0	0	NA	NA	NA	54	54	174	174	519	119	154	257	40	22	31	0.23	0.126	0.06
.	19.01.16-01.16.25-1-111530	96	6	6	1	0	1	520	3	3	0	0	NA	NA	NA	38	39	169	169	514	116	147	257	0	0	22	0	0	0.043
.	19.01.16-01.16.26-1-111531	35	1	1	0	0	0	0	0	0	0	0	NA	NA	NA	7	16	167	169	493	0	0	0	0	0	1	0	0	0.002
.	19.01.16-01.16.31-1-111532	95	6	6	0	0	0	518	5	5	0	0	NA	NA	NA	41	36	169	170	510	117	152	249	3	0	15	0.018	0	0.029
.	19.01.16-01.16.32-1-111533	62	2	2	1	0	1	449	1	1	0	0	NA	NA	NA	20	19	166	169	497	100	136	213	0	0	4	0	0	0.008
.	19.01.16-01.16.33-1-111534	235	11	11	2	0	2	554	10	10	0	0	NA	NA	NA	59	63	181	174	521	127	157	270	3	0	22	0.017	0	0.042
.	19.01.16-01.16.36-1-111535	91	6	6	4	0	4	520	5	5	0	0	NA	NA	NA	34	41	169	170	515	113	150	257	10	3	5	0.059	0.018	0.01
.	19.01.16-01.16.40-1-111536	125	5	5	3	0	3	516	4	4	0	0	NA	NA	NA	46	39	170	175	507	112	155	249	1	0	8	0.006	0	0.016
.	19.01.16-01.16.44-1-111537	92	12	12	6	0	6	528	10	10	0	0	NA	NA	NA	29	41	171	172	511	119	154	255	9	3	20	0.053	0.017	0.039
.	19.01.16-01.16.44-1-111538	245	22	22	10	0	6	554	21	21	0	0	NA	NA	NA	57	60	182	171	520	132	152	270	36	14	37	0.198	0.082	0.071
.	19.01.16-01.16.52-1-111539	204	25	25	8	0	4	556	24	24	0	0	NA	NA	NA	65	73	173	179	534	123	159	274	13	30	57	0.075	0.168	0.107
.	19.01.16-01.16.54-1-111540	155	10	10	2	0	2	535	8	8	0	0	NA	NA	NA	45	49	172	175	515	118	160	257	6	4	13	0.035	0.023	0.025
.	19.01.16-01.16.56-1-111541	138	11	11	3	0	2	525	8	8	0	0	NA	NA	NA	46	35	171	170	507	121	153	251	1	5	23	0.006	0.029	0.045
.	19.01.16-01.16.56-1-111542	330	38	38	12	0	9	572	32	32	0	0	NA	NA	NA	110	88	181	179	541	127	161	284	28	22	79	0.155	0.123	0.146
.	19.01.16-01.17.04-1-111558	171	8	8	1	0	1	533	7	7	0	0	NA	NA	NA	54	47	175	173	512	122	154	257	25	0	6	0.143	0	0.012
.	19.01.16-01.17.08-1-111562	205	9	9	3	0	3	552	7	7	0	0	NA	NA	NA	61	66	178	174	527	125	156	271	3	0	20	0.017	0	0.038
.	19.01.16-01.17.09-1-111564	60	2	2	0	0	0	507	1	1	0	0	NA	NA	NA	25	26	164	166	509	110	147	250	0	1	1	0	0.006	0.002
.	19.01.16-01.17.23-1-111578	32	1	1	0	0	0	0	0	0	0	0	NA	NA	NA	3	12	167	163	495	0	0	0	0	0	1	0	0	0.002
.	19.01.16-01.17.26-1-111584	146	8	8	1	0	1	531	7	7	0	0	NA	NA	NA	54	48	177	172	512	122	154	255	11	2	13	0.062	0.012	0.025
.	19.01.16-01.17.27-1-111589	58	3	3	1	0	1	0	2	2	0	0	NA	NA	NA	15	15	165	165	498	0	0	0	3	0	3	0.018	0	0.006
.	19.01.16-01.17.27-1-111590	60	2	2	1	0	1	511	1	1	0	0	NA	NA	NA	28	30	173	168	502	115	150	246	0	0	5	0	0	0.01
.	19.01.16-01.17.28-1-111591	150	18	18	8	0	6	533	16	16	0	0	NA	NA	NA	49	55	174	173	521	119	150	264	7	10	32	0.04	0.058	0.061
.	19.01.16-01.17.28-1-111592	92	4	4	1	0	1	509	3	3	0	0	NA	NA	NA	22	20	169	165	499	117	144	248	1	0	6	0.006	0	0.012
.	19.01.16-01.17.30-1-111595	180	6	6	1	0	1	535	4	4	0	0	NA	NA	NA	45	53	174	172	520	118	155	262	6	0	9	0.034	0	0.017
.	19.01.16-01.17.34-1-111596	122	7	7	1	0	1	527	5	5	0	0	NA	NA	NA	31	38	171	170	510	119	153	255	4	11	2	0.023	0.065	0.004
.	19.01.16-01.17.39-1-111597	65	3	3	0	0	0	521	2	2	0	0	NA	NA	NA	23	35	170	172	506	117	153	251	0	0	5	0	0	0.01
.	19.01.16-01.17.41-1-111598	95	3	3	1	0	1	507	1	1	0	0	NA	NA	NA	28	25	171	164	503	117	144	246	0	0	10	0	0	0.02
.	19.01.16-01.17.43-1-111599	65	2	2	0	0	0	502	1	1	0	0	NA	NA	NA	35	17	167	167	496	114	149	239	0	1	1	0	0.006	0.002
.	19.01.16-01.17.51-1-111600	58	2	2	0	0	0	0	1	1	0	0	NA	NA	NA	13	15	164	166	498	0	0	0	0	0	3	0	0	0.006
.	19.01.16-01.17.51-1-111601	119	9	9	3	0	2	529	7	7	0	0	NA	NA	NA	35	48	178	169	514	122	149	258	0	7	21	0	0.041	0.041
.	19.01.16-01.17.54-1-111602	175	24	24	3	0	2	548	21	21	0	0	NA	NA	NA	56	63	179	174	523	128	156	264	29	10	32	0.162	0.057	0.061
.	19.01.16-01.17.54-1-111603	168	24	24	6	0	6	544	20	20	0	0	NA	NA	NA	47	60	174	174	525	121	154	269	14	9	44	0.08	0.052	0.084
.	19.01.16-01.17.55-1-111604	175	18	18	7	0	7	540	17	17	0	0	NA	NA	NA	56	60	176	177	520	123	156	261	14	8	37	0.08	0.045	0.071
.	19.01.16-01.17.57-1-111605	90	3	3	1	0	1	512	2	2	0	0	NA	NA	NA	19	21	165	169	500	113	152	247	0	0	8	0	0	0.016
.	19.01.16-01.17.59-1-111621	35	1	1	1	0	1	0	0	0	0	0	NA	NA	NA	15	7	166	164	490	0	0	0	0	0	0	0	0	0
.	19.01.16-01.18.00-1-111622	62	2	2	2	0	2	198	1	1	0	0	NA	NA	NA	15	19	165	167	500	38	59	101	0	1	2	0	0.006	0.004
.	19.01.16-01.18.00-1-111623	86	3	3	0	0	0	516	2	2	0	0	NA	NA	NA	33	36	170	166	513	114	146	256	3	0	4	0.018	0	0.008
.	19.01.16-01.18.01-1-111624	62	8	8	1	0	1	505	7	7	0	0	NA	NA	NA	20	13	170	163	493	117	145	243	0	3	11	0	0.018	0.022
.	19.01.16-01.18.11-1-111630	35	1	1	0	0	0	0	0	0	0	0	NA	NA	NA	8	10	163	165	495	0	0	0	0	0	0	0	0	0
.	19.01.16-01.18.11-1-111631	276	54	54	21	0	15	544	47	47	0	0	NA	NA	NA	77	60	172	175	526	118	158	268	28	45	83	0.163	0.257	0.158
.	19.01.16-01.18.13-1-111635	122	7	7	2	0	2	533	6	6	0	0	NA	NA	NA	29	51	170	173	521	116	153	264	0	5	14	0	0.029	0.027
.	19.01.16-01.18.15-1-111641	38	1	1	1	0	1	0	0	0	0	0	NA	NA	NA	9	12	166	164	495	0	0	0	0	0	4	0	0	0.008
.	19.01.16-01.18.15-1-111642	93	4	4	1	0	0	509	3	3	0	0	NA	NA	NA	37	18	167	168	496	114	151	244	2	2	5	0.012	0.012	0.01
.	19.01.16-01.18.19-1-111645	87	3	3	0	0	0	519	1	1	0	0	NA	NA	NA	30	36	169	170	510	116	151	252	0	3	6	0	0.018	0.012
.	19.01.16-01.18.21-1-111646	90	6	6	1	0	1	532	5	5	0	0	NA	NA	NA	23	42	171	170	514	119	153	260	1	3	9	0.006	0.018	0.018
.	19.01.16-01.18.28-1-111651	181	11	11	1	0	1	538	10	10	0	0	NA	NA	NA	52	53	171	176	519	117	158	263	2	4	13	0.012	0.023	0.025
.	19.01.16-01.18.30-1-111652	93	3	3	1	0	1	521	2	2	0	0	NA	NA	NA	21	31	170	170	504	115	153	253	10	5	1	0.059	0.029	0.002
.	19.01.16-01.18.31-1-111653	33	1	1	0	0	0	0	0	0	0	0	NA	NA	NA	13	9	166	164	492	0	0	0	0	0	0	0	0	0
.	19.01.16-01.18.32-1-111654	89	3	3	1	0	1	524	2	2	0	0	NA	NA	NA	22	41	170	175	509	114	155	255	2	2	1	0.012	0.011	0.002
.	19.01.16-01.18.33-1-111655	93	3	3	1	0	1	506	2	2	0	0	NA	NA	NA	23	16	167	167	495	117	149	240	0	0	7	0	0	0.014
.	19.01.16-01.18.34-1-111656	34	1	1	0	0	0	0	0	0	0	0	NA	NA	NA	9	12	164	165	496	0	0	0	0	0	2	0	0	0.004
.	19.01.16-01.18.34-1-111657	114	4	4	1	0	1	520	3	3	0	0	NA	NA	NA	29	34	172	172	503	118	152	250	0	7	7	0	0.041	0.014
.	19.01.16-01.18.37-1-111658	61	2	2	0	0	0	55	1	1	0	0	NA	NA	NA	14	22	166	168	501	15	23	17	0	0	3	0	0	0.006
.	19.01.16-01.18.38-1-111665	238	40	40	11	0	7	548	38	38	0	0	NA	NA	NA	82	68	177	180	524	125	157	266	21	15	93	0.119	0.083	0.177
.	19.01.16-01.18.45-1-111668	87	4	4	0	0	0	509	2	2	0	0	NA	NA	NA	28	27	166	165	509	112	146	251	0	5	2	0	0.03	0.004
.	19.01.16-01.18.46-1-111669	122	4	4	2	0	2	522	3	3	0	0	NA	NA	NA	29	38	169	170	512	115	151	256	5	2	4	0.03	0.012	0.008
.	19.01.16-01.18.47-1-111670	89	4	4	1	0	1	515	3	3	0	0	NA	NA	NA	29	29	170	168	504	117	150	248	0	0	10	0	0	0.02
.	19.01.16-01.18.48-1-111671	177	57	57	16	0	11	530	53	53	0	0	NA	NA	NA	60	66	172	175	532	113	149	268	55	20	78	0.32	0.114	0.147
.	19.01.16-01.18.50-1-111672	100	11	11	2	0	2	512	10	10	0	0	NA	NA	NA	27	27	169	166	505	117	144	251	3	9	3	0.018	0.054	0.006
.	19.01.16-01.18.52-1-111673	182	34	34	10	0	6	528	31	31	0	0	NA	NA	NA	54	56	174	172	523	120	146	262	13	39	57	0.075	0.227	0.109
.	19.01.16-01.19.02-1-111689	54	2	2	0	0	0	0	1	1	0	0	NA	NA	NA	17	17	164	165	501	0	0	0	3	0	1	0.018	0	0.002
.	19.01.16-01.19.03-1-111690	114	17	17	4	0	2	514	15	15	0	0	NA	NA	NA	32	26	169	167	503	114	148	252	13	7	31	0.077	0.042	0.062
.	19.01.16-01.19.03-1-111691	98	11	11	3	0	3	519	8	8	0	0	NA	NA	NA	29	38	172	172	507	118	150	251	7	0	13	0.041	0	0.026
.	19.01.16-01.19.06-1-111693	123	12	12	2	0	2	522	11	11	0	0	NA	NA	NA	50	40	175	167	511	119	147	256	10	0	19	0.057	0	0.037
.	19.01.16-01.19.10-1-111698	119	9	9	4	0	3	517	8	8	0	0	NA	NA	NA	34	32	170	169	506	115	153	249	7	9	15	0.041	0.053	0.03
.	19.01.16-01.19.25-1-111713	66	2	2	0	0	0	456	1	1	0	0	NA	NA	NA	15	12	168	164	493	106	131	219	6	0	0	0.036	0	0
.	19.01.16-01.19.28-1-111721	60	2	2	1	0	1	500	1	1	0	0	NA	NA	NA	25	14	167	167	493	114	145	241	0	0	6	0	0	0.012
.	19.01.16-01.19.28-1-111722	122	4	4	0	0	0	528	3	3	0	0	NA	NA	NA	44	47	173	170	517	119	151	258	0	5	10	0	0.029	0.019
.	19.01.16-01.19.32-1-111723	119	6	6	3	0	1	526	4	4	0	0	NA	NA	NA	38	40	166	174	513	116	154	256	3	8	12	0.018	0.046	0.023
.	19.01.16-01.19.37-1-111724	94	3	3	1	0	1	515	0	0	0	0	NA	NA	NA	21	23	165	170	501	115	150	250	0	0	9	0	0	0.018
.	19.01.16-01.19.37-1-111725	201	14	14	4	0	3	537	11	11	0	0	NA	NA	NA	63	53	177	169	520	124	149	264	28	2	29	0.158	0.012	0.056
.	19.01.16-01.19.40-1-111726	157	5	5	2	0	1	533	4	4	0	0	NA	NA	NA	43	49	172	176	514	119	156	258	0	3	7	0	0.017	0.014
.	19.01.16-01.19.40-1-111727	116	22	22	8	0	4	525	21	21	0	0	NA	NA	NA	58	49	173	173	516	117	152	256	8	25	45	0.046	0.145	0.087
.	19.01.16-01.19.40-1-111728	95	6	6	1	0	1	518	5	5	0	0	NA	NA	NA	30	39	169	169	514	116	149	253	3	2	8	0.018	0.012	0.016
.	19.01.16-01.19.45-1-111729	116	5	5	3	0	2	520	3	3	0	0	NA	NA	NA	39	34	164	173	510	112	155	253	6	0	7	0.037	0	0.014
.	19.01.16-01.19.48-1-111730	114	18	18	6	0	4	520	12	12	0	0	NA	NA	NA	38	37	172	170	508	115	152	253	11	17	31	0.064	0.1	0.061
.	19.01.16-01.19.50-1-111731	88	5	5	2	0	2	517	4	4	0	0	NA	NA	NA	36	31	172	173	499	118	153	246	4	3	3	0.023	0.017	0.006
.	19.01.16-01.19.57-1-111732	150	12	12	2	0	2	527	11	11	0	0	NA	NA	NA	46	46	172	174	513	117	153	257	12	4	19	0.07	0.023	0.037
.	19.01.16-01.20.00-1-111750	95	3	3	0	0	0	519	2	2	0	0	NA	NA	NA	31	29	169	172	501	116	156	247	4	0	4	0.024	0	0.008
.	19.01.16-01.20.00-1-111751	62	2	2	1	0	1	506	1	1	0	0	NA	NA	NA	26	20	166	168	499	113	149	244	0	3	2	0	0.018	0.004
.	19.01.16-01.20.06-1-111757	92	5	5	1	0	0	513	3	3	0	0	NA	NA	NA	54	31	170	167	507	115	150	248	10	1	2	0.059	0.006	0.004
.	19.01.16-01.20.07-1-111759	145	21	21	1	0	1	542	19	19	0	0	NA	NA	NA	55	63	181	173	522	124	151	267	18	15	27	0.099	0.087	0.052
.	19.01.16-01.20.07-1-111760	86	4	4	2	0	1	519	3	3	0	0	NA	NA	NA	28	31	167	168	509	115	150	254	0	11	5	0	0.065	0.01
.	19.01.16-01.20.18-1-111774	150	10	10	3	0	3	528	8	8	0	0	NA	NA	NA	54	45	172	171	515	117	151	260	15	6	13	0.087	0.035	0.025
.	19.01.16-01.20.25-1-111778	205	21	21	4	0	4	540	18	18	0	0	NA	NA	NA	71	61	175	172	527	119	150	271	9	10	35	0.051	0.058	0.066
.	19.01.16-01.20.26-1-111780	303	34	34	11	0	9	571	33	33	0	0	NA	NA	NA	83	87	184	184	532	129	166	276	33	14	63	0.179	0.076	0.118
.	19.01.16-01.20.26-1-111781	96	16	16	3	0	3	524	14	14	0	0	NA	NA	NA	33	38	173	177	501	118	157	249	19	13	17	0.11	0.073	0.034
.	19.01.16-01.20.29-1-111782	350	32	32	8	0	5	584	27	27	0	0	NA	NA	NA	105	103	187	189	540	131	168	285	22	14	95	0.118	0.074	0.176
.	19.01.16-01.20.34-1-111783	59	2	2	0	0	0	0	1	1	0	0	NA	NA	NA	12	22	167	166	502	0	0	0	0	0	2	0	0	0.004
.	19.01.16-01.20.37-1-111784	63	2	2	0	0	0	199	1	1	0	0	NA	NA	NA	9	28	167	170	504	41	58	100	1	0	0	0.006	0	0
.	19.01.16-01.20.38-1-111785	87	6	6	1	0	1	515	3	3	0	0	NA	NA	NA	33	30	169	167	507	118	149	248	0	0	15	0	0	0.03
.	19.01.16-01.20.42-1-111790	151	10	10	1	0	1	536	9	9	0	0	NA	NA	NA	26	46	169	177	513	120	159	257	1	6	17	0.006	0.034	0.033
.	19.01.16-01.20.49-1-111791	365	47	47	13	0	8	592	45	45	0	0	NA	NA	NA	113	118	187	187	557	131	164	297	30	1	105	0.16	0.005	0.189
.	19.01.16-01.20.51-1-111792	151	17	17	3	0	2	522	15	15	0	0	NA	NA	NA	32	28	170	168	503	118	151	253	10	18	31	0.059	0.107	0.062
.	19.01.16-01.20.59-1-111808	117	6	6	2	0	1	521	4	4	0	0	NA	NA	NA	30	35	171	167	510	118	149	254	0	0	15	0	0	0.029
.	19.01.16-01.21.00-1-111809	62	2	2	0	0	0	507	1	1	0	0	NA	NA	NA	21	22	167	163	505	114	144	249	0	1	3	0	0.006	0.006
.	19.01.16-01.21.04-1-111810	114	8	8	2	0	2	524	7	7	0	0	NA	NA	NA	47	42	173	170	512	116	150	258	8	16	8	0.046	0.094	0.016
.	19.01.16-01.21.09-1-111815	64	2	2	0	0	0	151	1	1	0	0	NA	NA	NA	13	17	168	166	496	25	51	75	2	0	0	0.012	0	0
.	19.01.16-01.21.13-1-111820	34	1	1	0	0	0	0	0	0	0	0	NA	NA	NA	8	13	166	165	495	0	0	0	0	0	0	0	0	0
.	19.01.16-01.21.15-1-111828	230	31	31	8	0	7	552	29	29	0	0	NA	NA	NA	95	71	173	179	532	120	160	272	2	42	72	0.012	0.235	0.135
.	19.01.16-01.21.16-1-111830	159	6	6	1	0	0	532	5	5	0	0	NA	NA	NA	30	36	170	172	507	120	155	257	7	7	6	0.041	0.041	0.012
.	19.01.16-01.21.18-1-111832	65	3	3	1	0	1	505	2	2	0	0	NA	NA	NA	29	20	166	164	503	112	145	248	9	3	1	0.054	0.018	0.002
.	19.01.16-01.21.24-1-111836	179	9	9	2	0	2	525	8	8	0	0	NA	NA	NA	48	41	171	173	510	119	153	253	4	5	10	0.023	0.029	0.02
.	19.01.16-01.21.29-1-111845	153	20	20	5	0	5	519	19	19	0	0	NA	NA	NA	33	40	171	171	511	117	148	254	7	19	17	0.041	0.111	0.033
.	19.01.16-01.21.33-1-111846	60	2	2	0	0	0	509	1	1	0	0	NA	NA	NA	21	21	168	166	500	114	147	248	2	3	0	0.012	0.018	0
.	19.01.16-01.21.38-1-111847	31	1	1	0	0	0	0	0	0	0	0	NA	NA	NA	6	6	164	163	492	0	0	0	0	0	0	0	0	0
.	19.01.16-01.21.44-1-111848	63	3	3	2	0	2	511	2	2	0	0	NA	NA	NA	22	24	167	172	498	115	151	245	0	10	4	0	0.058	0.008
.	19.01.16-01.21.50-1-111849	33	1	1	0	0	0	0	0	0	0	0	NA	NA	NA	4	6	165	163	491	0	0	0	0	0	2	0	0	0.004
.	19.01.16-01.21.52-1-111850	84	4	4	1	0	1	517	3	3	0	0	NA	NA	NA	33	29	169	170	503	119	151	247	0	0	14	0	0	0.028
.	19.01.16-01.21.52-1-111851	453	20	20	6	0	6	603	19	19	0	0	NA	NA	NA	131	125	186	190	562	132	166	305	20	2	44	0.108	0.011	0.078
.	19.01.16-01.21.53-1-111852	92	8	8	2	0	2	525	6	6	0	0	NA	NA	NA	46	48	170	170	521	117	148	260	7	0	13	0.041	0	0.025
.	19.01.16-01.22.06-1-111869	93	7	7	4	0	3	525	6	6	0	0	NA	NA	NA	23	40	175	174	504	122	154	249	2	0	12	0.011	0	0.024
.	19.01.16-01.22.15-1-111882	34	1	1	1	0	1	0	0	0	0	0	NA	NA	NA	9	6	164	164	491	0	0	0	0	0	0	0	0	0
.	19.01.16-01.22.15-1-111883	151	16	16	5	0	4	528	14	14	0	0	NA	NA	NA	49	47	168	174	518	114	156	258	12	7	20	0.071	0.04	0.039
.	19.01.16-01.22.18-1-111886	86	4	4	1	0	1	520	3	3	0	0	NA	NA	NA	41	38	171	170	510	118	150	252	5	0	3	0.029	0	0.006
.	19.01.16-01.22.20-1-111887	58	2	2	0	0	0	516	1	1	0	0	NA	NA	NA	17	23	171	166	499	117	149	250	0	0	9	0	0	0.018
.	19.01.16-01.22.22-1-111889	154	17	17	4	0	2	525	14	14	0	0	NA	NA	NA	46	36	168	171	510	117	153	255	16	7	20	0.095	0.041	0.039
.	19.01.16-01.22.27-1-111893	36	1	1	1	0	1	0	0	0	0	0	NA	NA	NA	11	6	165	164	490	0	0	0	0	0	2	0	0	0.004
.	19.01.16-01.22.31-1-111896	119	7	7	1	0	1	517	4	4	0	0	NA	NA	NA	39	36	169	167	513	114	147	256	10	2	0	0.059	0.012	0
.	19.01.16-01.22.33-1-111897	92	6	6	1	0	1	509	5	5	0	0	NA	NA	NA	26	23	167	167	502	112	152	245	2	0	13	0.012	0	0.026
.	19.01.16-01.22.33-1-111898	252	31	31	9	0	8	550	28	28	0	0	NA	NA	NA	80	75	183	176	529	130	153	267	44	9	52	0.24	0.051	0.098
.	19.01.16-01.22.35-1-111899	30	1	1	0	0	0	0	0	0	0	0	NA	NA	NA	5	7	163	164	493	0	0	0	0	2	0	0	0.012	0
.	19.01.16-01.22.37-1-111900	34	1	1	0	0	0	0	0	0	0	0	NA	NA	NA	9	13	165	167	494	0	0	0	0	0	1	0	0	0.002
.	19.01.16-01.22.40-1-111905	273	18	18	9	0	8	555	13	13	0	0	NA	NA	NA	81	68	175	181	525	122	162	271	10	14	25	0.057	0.077	0.048
.	19.01.16-01.22.41-1-111906	90	4	4	1	0	1	509	3	3	0	0	NA	NA	NA	22	28	169	166	506	115	145	249	0	0	10	0	0	0.02
.	19.01.16-01.22.43-1-111907	154	10	10	3	0	2	540	9	9	0	0	NA	NA	NA	62	62	183	174	518	126	153	261	0	5	22	0	0.029	0.042
.	19.01.16-01.22.47-1-111908	263	28	28	9	0	5	560	24	24	0	0	NA	NA	NA	97	77	183	183	524	127	165	268	18	16	69	0.098	0.087	0.132
.	19.01.16-01.22.48-1-111909	151	9	9	2	0	2	530	7	7	0	0	NA	NA	NA	49	50	174	170	519	119	152	259	9	0	15	0.052	0	0.029
.	19.01.16-01.22.49-1-111910	241	69	69	15	0	12	542	63	63	0	0	NA	NA	NA	54	61	182	169	523	131	144	267	37	30	105	0.203	0.178	0.201
.	19.01.16-01.22.50-1-111911	87	4	4	2	0	2	510	3	3	0	0	NA	NA	NA	16	20	168	166	499	116	145	249	1	1	3	0.006	0.006	0.006
.	19.01.16-01.22.58-1-111927	157	8	8	3	0	2	522	7	7	0	0	NA	NA	NA	40	36	170	171	508	117	152	253	4	3	16	0.024	0.018	0.031
.	19.01.16-01.23.04-1-111928	186	58	58	20	0	13	537	54	54	0	0	NA	NA	NA	51	63	175	176	525	118	155	264	58	29	74	0.331	0.165	0.141
.	19.01.16-01.23.05-1-111929	122	6	6	0	0	0	518	4	4	0	0	NA	NA	NA	44	43	167	171	518	113	147	258	3	0	10	0.018	0	0.019
.	19.01.16-01.23.09-1-111934	35	1	1	0	0	0	0	0	0	0	0	NA	NA	NA	8	10	164	165	494	0	0	0	0	0	1	0	0	0.002
.	19.01.16-01.23.12-1-111938	30	1	1	0	0	0	0	0	0	0	0	NA	NA	NA	12	4	163	163	491	0	0	0	0	0	0	0	0	0
.	19.01.16-01.23.13-1-111941	93	4	4	3	0	3	519	3	3	0	0	NA	NA	NA	49	40	169	169	515	116	150	253	2	0	4	0.012	0	0.008
.	19.01.16-01.23.16-1-111948	122	9	9	2	0	2	538	8	8	0	0	NA	NA	NA	29	45	173	170	515	123	154	261	5	0	21	0.029	0	0.041
.	19.01.16-01.23.20-1-111949	61	3	3	0	0	0	105	2	2	0	0	NA	NA	NA	27	15	167	164	497	24	40	41	0	0	5	0	0	0.01
.	19.01.16-01.23.22-1-111951	31	1	1	0	0	0	0	0	0	0	0	NA	NA	NA	3	3	164	163	489	0	0	0	0	1	0	0	0.006	0
.	19.01.16-01.23.24-1-111954	238	20	20	8	0	7	542	18	18	0	0	NA	NA	NA	74	62	173	174	528	120	157	265	28	0	47	0.162	0	0.089
.	19.01.16-01.23.24-1-111955	60	3	3	1	0	1	503	2	2	0	0	NA	NA	NA	23	16	167	163	499	116	143	244	7	0	4	0.042	0	0.008
.	19.01.16-01.23.28-1-111960	63	2	2	1	0	1	452	1	1	0	0	NA	NA	NA	16	19	167	169	496	101	138	213	1	0	1	0.006	0	0.002
.	19.01.16-01.23.29-1-111961	226	31	31	9	0	7	552	27	27	0	0	NA	NA	NA	74	72	186	179	520	129	158	265	22	24	52	0.118	0.134	0.1
.	19.01.16-01.23.31-1-111966	118	5	5	1	0	0	526	4	4	0	0	NA	NA	NA	43	40	172	174	507	117	157	252	7	8	5	0.041	0.046	0.01
.	19.01.16-01.23.36-1-111967	208	37	37	7	0	4	545	36	36	0	0	NA	NA	NA	73	68	175	185	521	121	162	262	29	28	49	0.166	0.151	0.094
.	19.01.16-01.23.38-1-111968	121	6	6	1	0	1	526	5	5	0	0	NA	NA	NA	52	45	178	168	512	122	147	257	1	3	12	0.006	0.018	0.023
.	19.01.16-01.23.40-1-111969	152	13	13	0	0	0	530	12	12	0	0	NA	NA	NA	45	53	176	173	517	120	153	257	3	5	21	0.017	0.029	0.041
.	19.01.16-01.23.51-1-111972	116	11	11	4	0	3	518	9	9	0	0	NA	NA	NA	46	31	166	167	511	114	151	253	4	14	23	0.024	0.084	0.045
.	19.01.16-01.23.59-1-111988	175	20	20	3	0	2	524	17	17	0	0	NA	NA	NA	40	39	170	166	516	118	144	262	17	3	40	0.1	0.018	0.078
.	19.01.16-01.24.01-1-111989	120	5	5	1	0	1	534	4	4	0	0	NA	NA	NA	34	50	171	179	513	117	158	259	0	6	12	0	0.034	0.023
.	19.01.16-01.24.04-1-111990	87	3	3	0	0	0	519	2	2	0	0	NA	NA	NA	25	36	172	170	507	119	152	248	3	0	4	0.017	0	0.008
.	19.01.16-01.24.13-1-111999	170	12	12	7	0	5	527	10	10	0	0	NA	NA	NA	57	42	170	171	514	117	152	258	10	8	17	0.059	0.047	0.033
.	19.01.16-01.24.19-1-112007	111	7	7	1	0	1	513	6	6	0	0	NA	NA	NA	34	21	167	165	502	115	149	249	4	3	5	0.024	0.018	0.01
.	19.01.16-01.24.21-1-112009	36	1	1	0	0	0	0	0	0	0	0	NA	NA	NA	13	15	165	167	496	0	0	0	0	0	2	0	0	0.004
.	19.01.16-01.24.22-1-112010	140	13	13	2	0	2	522	11	11	0	0	NA	NA	NA	49	40	172	173	508	117	152	253	4	0	41	0.023	0	0.081
.	19.01.16-01.24.23-1-112012	60	3	3	2	0	2	506	2	2	0	0	NA	NA	NA	31	25	171	168	499	118	144	244	1	5	1	0.006	0.03	0.002
.	19.01.16-01.24.24-1-112015	67	3	3	0	0	0	508	2	2	0	0	NA	NA	NA	29	25	166	172	500	113	152	243	0	13	2	0	0.076	0.004
.	19.01.16-01.24.25-1-112016	67	6	6	3	0	3	353	5	5	0	0	NA	NA	NA	14	20	166	168	499	82	98	173	0	0	10	0	0	0.02
.	19.01.16-01.24.36-1-112017	38	1	1	0	0	0	0	0	0	0	0	NA	NA	NA	13	8	165	164	492	0	0	0	0	0	0	0	0	0
.	19.01.16-01.24.37-1-112018	84	4	4	1	0	1	512	3	3	0	0	NA	NA	NA	24	21	165	168	501	115	147	250	8	4	5	0.048	0.024	0.01
.	19.01.16-01.24.37-1-112019	123	10	10	3	0	3	531	8	8	0	0	NA	NA	NA	30	45	171	171	516	121	151	259	0	10	26	0	0.058	0.05
.	19.01.16-01.24.39-1-112020	86	5	5	0	0	0	515	4	4	0	0	NA	NA	NA	24	23	167	167	502	117	149	249	2	10	7	0.012	0.06	0.014
.	19.01.16-01.24.39-1-112021	214	13	13	6	0	5	533	11	11	0	0	NA	NA	NA	69	53	177	168	521	121	150	262	3	0	37	0.017	0	0.071
.	19.01.16-01.24.40-1-112022	120	7	7	3	0	3	514	6	6	0	0	NA	NA	NA	45	33	168	171	507	113	151	250	12	7	10	0.071	0.041	0.02
.	19.01.16-01.24.41-1-112023	117	13	13	2	0	2	516	12	12	0	0	NA	NA	NA	27	24	170	167	500	116	152	248	2	5	17	0.012	0.03	0.034
.	19.01.16-01.24.42-1-112024	202	14	14	3	0	3	536	13	13	0	0	NA	NA	NA	63	54	169	172	526	116	149	271	0	12	32	0	0.07	0.061
.	19.01.16-01.24.52-1-112025	34	1	1	0	0	0	0	0	0	0	0	NA	NA	NA	8	10	165	165	493	0	0	0	0	0	4	0	0	0.008
.	19.01.16-01.24.52-1-112026	63	2	2	0	0	0	504	1	1	0	0	NA	NA	NA	16	18	166	167	498	114	149	241	0	2	0	0	0.012	0
.	19.01.16-01.24.54-1-112027	153	20	20	6	0	5	543	17	17	0	0	NA	NA	NA	58	59	176	175	521	124	154	265	3	6	54	0.017	0.034	0.104
.	19.01.16-01.24.56-1-112028	152	7	7	2	0	2	525	6	6	0	0	NA	NA	NA	39	37	170	171	509	117	153	255	5	5	7	0.029	0.029	0.014
.	19.01.16-01.24.59-1-112044	121	4	4	0	0	0	521	3	3	0	0	NA	NA	NA	27	35	166	174	508	111	155	255	3	2	1	0.018	0.011	0.002
.	19.01.16-01.24.59-1-112047	60	3	3	1	0	1	50	2	2	0	0	NA	NA	NA	15	20	165	169	499	12	13	25	3	0	4	0.018	0	0.008
.	19.01.16-01.25.02-1-112048	119	7	7	1	0	1	519	5	5	0	0	NA	NA	NA	38	30	171	169	503	117	151	251	0	0	19	0	0	0.038
.	19.01.16-01.25.03-1-112049	34	1	1	0	0	0	0	0	0	0	0	NA	NA	NA	2	8	166	163	492	0	0	0	0	0	0	0	0	0
.	19.01.16-01.25.04-1-112050	118	27	27	5	0	5	513	24	24	0	0	NA	NA	NA	33	24	168	166	503	114	149	250	24	3	21	0.143	0.018	0.042
.	19.01.16-01.25.07-1-112052	180	37	37	12	0	10	538	30	30	0	0	NA	NA	NA	57	51	174	174	516	123	152	263	53	13	75	0.305	0.075	0.145
.	19.01.16-01.25.07-1-112054	230	11	11	3	0	3	553	9	9	0	0	NA	NA	NA	63	73	180	178	528	126	157	270	14	2	9	0.078	0.011	0.017
.	19.01.16-01.25.13-1-112061	238	16	16	4	0	3	537	14	14	0	0	NA	NA	NA	77	56	172	171	526	119	151	267	12	20	22	0.07	0.117	0.042
.	19.01.16-01.25.15-1-112064	198	29	29	7	0	6	547	27	27	0	0	NA	NA	NA	63	69	174	173	535	123	154	270	13	3	72	0.075	0.017	0.135
.	19.01.16-01.25.15-1-112068	118	8	8	1	0	1	527	7	7	0	0	NA	NA	NA	38	33	166	171	509	118	151	258	4	1	13	0.024	0.006	0.026
.	19.01.16-01.25.22-1-112072	91	3	3	0	0	0	513	2	2	0	0	NA	NA	NA	18	22	167	171	497	114	155	244	0	5	4	0	0.029	0.008
.	19.01.16-01.25.29-1-112079	155	20	20	10	0	9	536	18	18	0	0	NA	NA	NA	59	60	181	174	518	127	151	258	32	0	36	0.177	0	0.069
.	19.01.16-01.25.31-1-112084	63	4	4	0	0	0	503	3	3	0	0	NA	NA	NA	21	22	167	166	502	114	146	243	2	4	1	0.012	0.024	0.002
.	19.01.16-01.25.34-1-112085	57	2	2	0	0	0	513	1	1	0	0	NA	NA	NA	16	20	166	171	496	116	152	245	0	5	1	0	0.029	0.002
.	19.01.16-01.25.36-1-112086	121	10	10	2	0	2	523	8	8	0	0	NA	NA	NA	38	39	167	173	512	112	155	256	2	3	15	0.012	0.017	0.029
.	19.01.16-01.25.38-1-112087	62	2	2	0	0	0	498	1	1	0	0	NA	NA	NA	24	13	164	165	497	112	144	242	0	0	2	0	0	0.004
.	19.01.16-01.25.45-1-112088	60	3	3	0	0	0	506	2	2	0	0	NA	NA	NA	17	18	165	166	500	112	149	245	0	2	3	0	0.012	0.006
.	19.01.16-01.25.46-1-112089	88	3	3	0	0	0	510	2	2	0	0	NA	NA	NA	31	26	170	167	502	118	146	246	7	2	4	0.041	0.012	0.008
.	19.01.16-01.25.47-1-112090	61	3	3	1	0	1	509	2	2	0	0	NA	NA	NA	33	33	170	171	505	116	150	243	0	5	2	0	0.029	0.004
.	19.01.16-01.25.49-1-112091	177	17	17	1	0	1	532	13	13	0	0	NA	NA	NA	78	52	170	176	519	116	156	260	16	3	21	0.094	0.017	0.04
.	19.01.16-01.25.58-1-112107	146	10	10	3	0	3	535	7	7	0	0	NA	NA	NA	38	48	170	174	517	118	155	262	11	0	20	0.065	0	0.039
.	19.01.16-01.25.59-1-112108	92	4	4	0	0	0	523	2	2	0	0	NA	NA	NA	37	42	172	169	514	118	151	254	0	3	7	0	0.018	0.014
.	19.01.16-01.25.59-1-112109	32	1	1	0	0	0	0	0	0	0	0	NA	NA	NA	7	9	164	165	493	0	0	0	0	0	1	0	0	0.002
.	19.01.16-01.25.59-1-112110	117	6	6	1	0	1	516	4	4	0	0	NA	NA	NA	41	33	172	169	505	115	149	252	2	5	6	0.012	0.03	0.012
.	19.01.16-01.26.00-1-112111	215	28	28	4	0	4	537	27	27	0	0	NA	NA	NA	68	56	176	175	518	120	159	258	25	7	55	0.142	0.04	0.106
.	19.01.16-01.26.01-1-112112	212	37	37	4	0	4	544	32	32	0	0	NA	NA	NA	53	55	179	174	515	129	156	259	28	7	81	0.156	0.04	0.157
.	19.01.16-01.26.01-1-112113	327	42	42	8	0	8	575	38	38	0	0	NA	NA	NA	90	94	181	178	548	128	159	288	47	6	96	0.26	0.034	0.175
.	19.01.16-01.26.06-1-112115	144	6	6	2	0	2	530	5	5	0	0	NA	NA	NA	29	39	169	167	516	117	150	263	11	3	6	0.065	0.018	0.012
.	19.01.16-01.26.14-1-112123	33	1	1	0	0	0	0	0	0	0	0	NA	NA	NA	14	5	164	165	489	0	0	0	0	0	1	0	0	0.002
.	19.01.16-01.26.16-1-112132	58	3	3	0	0	0	506	2	2	0	0	NA	NA	NA	24	24	171	166	500	116	145	245	0	0	7	0	0	0.014
.	19.01.16-01.26.16-1-112133	60	2	2	1	0	1	0	1	1	0	0	NA	NA	NA	16	19	166	165	501	0	0	0	0	0	1	0	0	0.002
.	19.01.16-01.26.21-1-112135	31	1	1	0	0	0	0	0	0	0	0	NA	NA	NA	7	9	164	163	495	0	0	0	1	0	0	0.006	0	0
.	19.01.16-01.26.22-1-112136	35	1	1	1	0	1	0	0	0	0	0	NA	NA	NA	11	15	166	166	496	0	0	0	0	0	0	0	0	0
.	19.01.16-01.26.23-1-112139	60	2	2	1	0	1	355	1	1	0	0	NA	NA	NA	21	20	167	167	499	82	105	168	0	0	2	0	0	0.004
.	19.01.16-01.26.24-1-112141	183	23	23	10	0	8	543	21	21	0	0	NA	NA	NA	60	58	175	173	523	121	153	269	33	11	33	0.189	0.064	0.063
.	19.01.16-01.26.25-1-112143	60	2	2	0	0	0	513	1	1	0	0	NA	NA	NA	28	27	167	169	504	115	150	248	4	0	0	0.024	0	0
.	19.01.16-01.26.25-1-112144	59	2	2	0	0	0	102	1	1	0	0	NA	NA	NA	10	16	167	165	497	21	34	47	0	0	3	0	0	0.006
.	19.01.16-01.26.31-1-112145	121	10	10	1	0	1	534	9	9	0	0	NA	NA	NA	43	52	168	174	523	117	154	263	7	10	20	0.042	0.057	0.038
.	19.01.16-01.26.32-1-112146	62	3	3	1	0	1	150	2	2	0	0	NA	NA	NA	14	12	164	167	494	32	45	73	2	0	0	0.012	0	0
.	19.01.16-01.26.34-1-112147	232	9	9	2	0	1	547	8	8	0	0	NA	NA	NA	69	69	175	173	534	124	152	271	14	5	22	0.08	0.029	0.041
.	19.01.16-01.26.44-1-112148	413	37	37	10	0	9	592	33	33	0	0	NA	NA	NA	111	114	181	188	558	125	166	301	44	28	71	0.243	0.149	0.127
.	19.01.16-01.26.51-1-112149	63	3	3	0	0	0	506	2	2	0	0	NA	NA	NA	32	21	167	171	496	110	152	244	8	0	1	0.048	0	0.002
.	19.01.16-01.27.06-1-112166	141	23	23	6	0	6	521	22	22	0	0	NA	NA	NA	45	38	169	170	512	114	151	256	31	17	22	0.183	0.1	0.043
.	19.01.16-01.27.07-1-112168	264	23	23	10	0	5	540	19	19	0	0	NA	NA	NA	62	57	178	176	516	126	155	259	15	11	51	0.084	0.062	0.099
.	19.01.16-01.27.07-1-112169	84	5	5	1	0	0	514	3	3	0	0	NA	NA	NA	29	28	168	168	505	116	146	252	0	4	7	0	0.024	0.014
.	19.01.16-01.27.08-1-112171	173	9	9	2	0	1	544	8	8	0	0	NA	NA	NA	59	63	177	175	524	123	155	266	4	4	15	0.023	0.023	0.029
.	19.01.16-01.27.08-1-112173	35	1	1	1	0	1	0	0	0	0	0	NA	NA	NA	7	10	165	165	493	0	0	0	0	0	1	0	0	0.002
.	19.01.16-01.27.10-1-112175	35	1	1	1	0	1	0	0	0	0	0	NA	NA	NA	12	10	166	166	491	0	0	0	0	0	0	0	0	0
.	19.01.16-01.27.11-1-112177	121	12	12	2	0	2	520	9	9	0	0	NA	NA	NA	41	38	172	173	506	118	152	250	18	0	23	0.105	0	0.045
.	19.01.16-01.27.11-1-112178	119	9	9	4	0	3	533	8	8	0	0	NA	NA	NA	42	48	170	176	515	116	158	259	1	11	27	0.006	0.062	0.052
.	19.01.16-01.27.12-1-112181	148	6	6	2	0	1	531	5	5	0	0	NA	NA	NA	52	41	171	175	508	119	158	254	3	0	12	0.018	0	0.024
.	19.01.16-01.27.23-1-112191	68	4	4	1	0	1	519	3	3	0	0	NA	NA	NA	19	31	167	170	507	114	151	254	8	0	2	0.048	0	0.004
.	19.01.16-01.27.35-1-112203	84	3	3	0	0	0	511	2	2	0	0	NA	NA	NA	38	30	169	166	508	115	146	250	4	0	3	0.024	0	0.006
.	19.01.16-01.27.35-1-112204	208	45	45	5	0	5	533	40	40	0	0	NA	NA	NA	63	53	172	174	520	118	153	262	22	23	80	0.128	0.132	0.154
.	19.01.16-01.27.36-1-112205	64	2	2	1	0	1	299	1	1	0	0	NA	NA	NA	18	13	164	165	497	67	83	149	0	5	0	0	0.03	0
.	19.01.16-01.27.41-1-112206	314	41	41	12	0	10	588	38	38	0	0	NA	NA	NA	99	104	183	189	545	126	173	289	47	21	48	0.257	0.111	0.088
.	19.01.16-01.27.41-1-112207	123	7	7	6	0	5	524	6	6	0	0	NA	NA	NA	37	35	173	171	504	122	153	249	20	5	4	0.116	0.029	0.008
.	19.01.16-01.27.46-1-112208	65	3	3	1	0	0	514	2	2	0	0	NA	NA	NA	30	26	171	168	500	119	147	248	4	0	6	0.023	0	0.012
.	19.01.16-01.27.47-1-112209	65	3	3	1	0	1	512	2	2	0	0	NA	NA	NA	21	21	167	169	498	112	152	248	13	0	7	0.078	0	0.014
.	19.01.16-01.27.47-1-112210	66	3	3	1	0	1	509	1	1	0	0	NA	NA	NA	26	23	168	170	498	115	149	245	0	0	7	0	0	0.014
.	19.01.16-01.27.49-1-112211	139	17	17	5	0	3	519	16	16	0	0	NA	NA	NA	49	43	172	171	513	117	148	254	12	10	29	0.07	0.058	0.057
.	19.01.16-01.27.54-1-112212	173	10	10	1	0	1	535	8	8	0	0	NA	NA	NA	42	52	173	171	521	120	152	263	8	13	8	0.046	0.076	0.015
.	19.01.16-01.27.57-1-112213	65	6	6	2	0	2	509	5	5	0	0	NA	NA	NA	28	24	171	166	500	117	145	247	1	2	13	0.006	0.012	0.026
.	19.01.16-01.28.00-1-112229	115	6	6	1	0	1	519	4	4	0	0	NA	NA	NA	34	32	172	165	508	118	146	255	6	8	6	0.035	0.048	0.012
.	19.01.16-01.28.01-1-112230	34	1	1	1	0	1	0	0	0	0	0	NA	NA	NA	14	12	164	168	493	0	0	0	0	0	1	0	0	0.002
.	19.01.16-01.28.02-1-112231	181	15	15	4	0	3	530	11	11	0	0	NA	NA	NA	59	40	170	170	513	118	153	259	23	1	32	0.135	0.006	0.062
.	19.01.16-01.28.04-1-112232	205	52	52	10	0	10	544	50	50	0	0	NA	NA	NA	48	62	179	173	523	125	153	266	56	20	78	0.313	0.116	0.149
.	19.01.16-01.28.24-1-112251	205	28	28	4	0	4	543	25	25	0	0	NA	NA	NA	44	57	175	171	524	120	153	270	32	4	27	0.183	0.023	0.052
.	19.01.16-01.28.25-1-112253	65	3	3	0	0	0	508	2	2	0	0	NA	NA	NA	31	25	168	167	503	114	150	244	0	0	3	0	0	0.006
.	19.01.16-01.28.35-1-112254	85	6	6	2	0	2	511	5	5	0	0	NA	NA	NA	24	26	168	171	500	112	152	247	10	5	8	0.06	0.029	0.016
.	19.01.16-01.28.35-1-112255	91	5	5	0	0	0	511	3	3	0	0	NA	NA	NA	25	21	170	168	496	118	150	243	9	0	2	0.053	0	0.004
.	19.01.16-01.28.47-1-112264	95	5	5	1	0	1	517	4	4	0	0	NA	NA	NA	30	27	170	173	497	118	154	245	3	20	3	0.018	0.116	0.006
.	19.01.16-01.28.49-1-112265	151	16	16	7	0	6	539	14	14	0	0	NA	NA	NA	30	55	178	177	513	124	157	258	15	2	33	0.084	0.011	0.064
.	19.01.16-01.28.55-1-112266	130	18	18	5	0	3	533	15	15	0	0	NA	NA	NA	45	47	171	179	510	115	161	257	15	9	34	0.088	0.05	0.067
.	19.01.16-01.29.00-1-112282	148	7	7	0	0	0	544	6	6	0	0	NA	NA	NA	37	56	178	173	518	123	158	263	0	5	25	0	0.029	0.048
.	19.01.16-01.29.09-1-112287	286	20	20	2	0	1	567	19	19	0	0	NA	NA	NA	78	80	184	177	532	131	160	276	33	12	27	0.179	0.068	0.051
.	19.01.16-01.29.15-1-112297	181	44	44	11	0	10	532	38	38	0	0	NA	NA	NA	63	56	178	173	518	122	148	262	39	41	44	0.219	0.237	0.085
.	19.01.16-01.29.18-1-112300	118	5	5	1	0	1	516	4	4	0	0	NA	NA	NA	31	31	171	168	505	117	150	249	0	9	10	0	0.054	0.02
.	19.01.16-01.29.23-1-112302	98	6	6	1	0	1	514	5	5	0	0	NA	NA	NA	32	30	170	168	505	114	149	251	0	3	9	0	0.018	0.018
.	19.01.16-01.29.25-1-112306	117	12	12	0	0	0	523	9	9	0	0	NA	NA	NA	43	45	172	171	515	116	151	256	4	8	11	0.023	0.047	0.021
.	19.01.16-01.29.26-1-112307	235	14	14	1	0	0	550	12	12	0	0	NA	NA	NA	69	65	173	178	527	119	161	270	7	8	30	0.04	0.045	0.057
.	19.01.16-01.29.35-1-112315	122	11	11	5	0	5	525	7	7	0	0	NA	NA	NA	45	39	168	173	511	118	151	256	16	10	18	0.095	0.058	0.035
.	19.01.16-01.29.39-1-112316	61	4	4	0	0	0	498	2	2	0	0	NA	NA	NA	31	12	166	164	495	113	144	241	1	0	7	0.006	0	0.014
.	19.01.16-01.29.40-1-112317	121	4	4	0	0	0	521	3	3	0	0	NA	NA	NA	26	33	172	168	506	118	149	254	0	3	11	0	0.018	0.022
.	19.01.16-01.29.50-1-112318	86	8	8	3	0	2	512	6	6	0	0	NA	NA	NA	40	25	167	168	503	114	149	249	12	3	9	0.072	0.018	0.018
.	19.01.16-01.29.53-1-112319	61	3	3	1	0	1	512	2	2	0	0	NA	NA	NA	22	29	167	169	506	113	151	248	2	5	0	0.012	0.03	0
.	19.01.16-01.29.54-1-112320	263	35	35	11	0	9	555	32	32	0	0	NA	NA	NA	72	72	180	179	526	127	160	268	12	19	71	0.067	0.106	0.135
.	19.01.16-01.29.54-1-112321	115	8	8	1	0	1	516	7	7	0	0	NA	NA	NA	41	39	167	171	514	111	151	254	4	6	10	0.024	0.035	0.019
.	19.01.16-01.29.58-1-112322	62	6	6	1	0	1	515	5	5	0	0	NA	NA	NA	17	29	167	166	509	115	148	252	0	0	21	0	0	0.041
.	19.01.16-01.29.59-1-112340	124	9	9	0	0	0	536	6	6	0	0	NA	NA	NA	36	53	169	175	522	114	156	266	9	5	8	0.053	0.029	0.015
.	19.01.16-01.30.00-1-112341	123	14	14	2	0	2	516	12	12	0	0	NA	NA	NA	38	36	170	172	507	114	152	250	5	17	12	0.029	0.099	0.024
.	19.01.16-01.30.09-1-112350	120	7	7	0	0	0	517	6	6	0	0	NA	NA	NA	37	32	172	169	504	119	150	248	6	0	10	0.035	0	0.02
.	19.01.16-01.30.12-1-112354	30	1	1	0	0	0	0	0	0	0	0	NA	NA	NA	7	10	164	166	493	0	0	0	0	0	1	0	0	0.002
.	19.01.16-01.30.13-1-112356	121	6	6	1	0	1	529	5	5	0	0	NA	NA	NA	48	41	170	173	511	117	155	257	11	2	7	0.065	0.012	0.014
.	19.01.16-01.30.14-1-112357	114	6	6	1	0	1	519	4	4	0	0	NA	NA	NA	50	37	176	172	502	118	151	250	2	0	14	0.011	0	0.028
.	19.01.16-01.30.15-1-112363	148	16	16	2	0	2	546	15	15	0	0	NA	NA	NA	42	60	176	176	521	121	156	269	7	11	33	0.04	0.062	0.063
.	19.01.16-01.30.18-1-112366	37	1	1	0	0	0	0	0	0	0	0	NA	NA	NA	10	5	164	164	490	0	0	0	0	0	2	0	0	0.004
.	19.01.16-01.30.20-1-112367	89	4	4	3	0	1	515	3	3	0	0	NA	NA	NA	36	27	170	172	498	115	155	245	0	2	12	0	0.012	0.024
.	19.01.16-01.30.22-1-112368	115	7	7	1	0	1	521	6	6	0	0	NA	NA	NA	37	35	173	165	510	118	147	256	9	5	5	0.052	0.03	0.01
.	19.01.16-01.30.25-1-112373	31	1	1	0	0	0	0	0	0	0	0	NA	NA	NA	10	8	164	163	494	0	0	0	0	0	4	0	0	0.008
.	19.01.16-01.30.27-1-112374	273	19	19	6	0	6	557	18	18	0	0	NA	NA	NA	82	71	174	176	534	123	157	277	13	18	28	0.075	0.102	0.052
.	19.01.16-01.30.29-1-112375	151	8	8	2	0	2	538	7	7	0	0	NA	NA	NA	44	47	175	175	510	123	155	260	14	4	17	0.08	0.023	0.033
.	19.01.16-01.30.31-1-112376	268	21	21	4	0	4	557	18	18	0	0	NA	NA	NA	76	68	176	173	532	122	156	279	0	0	60	0	0	0.113
.	19.01.16-01.30.34-1-112377	147	17	17	5	0	4	528	13	13	0	0	NA	NA	NA	37	45	171	171	516	118	150	260	7	5	27	0.041	0.029	0.052
.	19.01.16-01.30.35-1-112378	126	12	12	1	0	1	526	10	10	0	0	NA	NA	NA	42	42	176	167	512	122	147	257	3	9	16	0.017	0.054	0.031
.	19.01.16-01.30.41-1-112383	57	2	2	0	0	0	352	0	0	0	0	NA	NA	NA	15	23	169	167	500	83	106	163	0	0	5	0	0	0.01
.	19.01.16-01.30.48-1-112384	97	4	4	1	0	1	526	3	3	0	0	NA	NA	NA	25	36	167	169	513	116	153	257	0	13	2	0	0.077	0.004
.	19.01.16-01.30.49-1-112385	264	49	49	13	0	8	561	43	43	0	0	NA	NA	NA	69	85	177	177	544	123	159	279	46	10	96	0.26	0.056	0.176
.	19.01.16-01.30.49-1-112386	95	7	7	3	0	3	516	6	6	0	0	NA	NA	NA	35	34	170	166	511	116	143	257	7	3	8	0.041	0.018	0.016
.	19.01.16-01.30.51-1-112387	37	1	1	0	0	0	0	0	0	0	0	NA	NA	NA	10	11	168	166	490	0	0	0	0	0	0	0	0	0
.	19.01.16-01.30.55-1-112388	33	1	1	0	0	0	0	0	0	0	0	NA	NA	NA	7	10	166	163	494	0	0	0	0	0	0	0	0	0
.	19.01.16-01.30.57-1-112389	268	30	30	7	0	7	562	28	28	0	0	NA	NA	NA	76	79	183	176	533	130	153	279	28	15	46	0.153	0.085	0.086
.	19.01.16-01.30.58-1-112405	294	14	14	1	0	1	565	12	12	0	0	NA	NA	NA	84	81	178	179	537	125	161	279	4	3	31	0.022	0.017	0.058
.	19.01.16-01.31.01-1-112406	115	7	7	3	0	2	519	6	6	0	0	NA	NA	NA	33	36	169	170	510	116	151	252	0	11	7	0	0.065	0.014
.	19.01.16-01.31.03-1-112407	29	1	1	0	0	0	0	0	0	0	0	NA	NA	NA	11	14	164	165	498	0	0	0	0	1	0	0	0.006	0
.	19.01.16-01.31.04-1-112408	152	7	7	1	0	1	522	4	4	0	0	NA	NA	NA	43	32	169	169	507	119	149	254	1	9	10	0.006	0.053	0.02
.	19.01.16-01.31.05-1-112409	31	1	1	0	0	0	0	0	0	0	0	NA	NA	NA	9	13	167	167	492	0	0	0	0	0	2	0	0	0.004
.	19.01.16-01.31.07-1-112432	93	5	5	1	0	1	511	4	4	0	0	NA	NA	NA	38	26	171	169	499	115	149	247	5	0	13	0.029	0	0.026
.	19.01.16-01.31.08-1-112433	62	2	2	0	0	0	510	1	1	0	0	NA	NA	NA	25	28	171	168	502	115	146	249	0	4	3	0	0.024	0.006
.	19.01.16-01.31.08-1-112434	55	2	2	0	0	0	0	1	1	0	0	NA	NA	NA	12	11	168	165	491	0	0	0	0	3	0	0	0.018	0
.	19.01.16-01.31.11-1-112459	32	1	1	0	0	0	0	0	0	0	0	NA	NA	NA	7	11	167	166	491	0	0	0	0	0	0	0	0	0
.	19.01.16-01.31.14-1-112463	203	13	13	2	0	2	535	10	10	0	0	NA	NA	NA	68	56	175	173	521	119	151	265	12	7	20	0.069	0.04	0.038
.	19.01.16-01.31.18-1-112472	206	19	19	7	0	5	546	15	15	0	0	NA	NA	NA	58	57	171	177	522	120	160	266	20	6	30	0.117	0.034	0.057
.	19.01.16-01.31.21-1-112473	144	11	11	2	0	2	530	10	10	0	0	NA	NA	NA	49	36	172	171	506	121	153	256	18	0	16	0.105	0	0.032
.	19.01.16-01.31.27-1-112478	299	30	30	7	0	5	572	26	26	0	0	NA	NA	NA	82	92	180	184	541	128	163	281	16	9	61	0.089	0.049	0.113
.	19.01.16-01.31.37-1-112486	116	4	4	2	0	2	523	3	3	0	0	NA	NA	NA	34	34	166	169	512	113	152	258	2	7	1	0.012	0.041	0.002
.	19.01.16-01.31.41-1-112487	36	1	1	0	0	0	0	0	0	0	0	NA	NA	NA	6	13	165	164	497	0	0	0	0	0	1	0	0	0.002
.	19.01.16-01.31.55-1-112488	93	4	4	1	0	1	517	3	3	0	0	NA	NA	NA	29	28	166	169	506	113	151	253	0	10	4	0	0.059	0.008
.	19.01.16-01.32.02-1-112504	138	5	5	1	0	1	533	4	4	0	0	NA	NA	NA	26	52	173	170	522	121	150	262	0	16	7	0	0.094	0.013
.	19.01.16-01.32.04-1-112505	61	2	2	1	0	1	510	1	1	0	0	NA	NA	NA	25	20	171	164	498	118	147	245	0	3	5	0	0.018	0.01
.	19.01.16-01.32.05-1-112506	31	1	1	0	0	0	0	0	0	0	0	NA	NA	NA	7	14	164	166	497	0	0	0	0	0	0	0	0	0
.	19.01.16-01.32.07-1-112509	67	4	4	1	0	1	511	3	3	0	0	NA	NA	NA	17	22	168	168	499	116	145	250	0	9	3	0	0.054	0.006
.	19.01.16-01.32.10-1-112512	33	1	1	0	0	0	0	0	0	0	0	NA	NA	NA	6	10	164	163	496	0	0	0	0	0	2	0	0	0.004
.	19.01.16-01.32.10-1-112514	33	1	1	0	0	0	0	0	0	0	0	NA	NA	NA	15	4	165	163	489	0	0	0	0	0	0	0	0	0
.	19.01.16-01.32.13-1-112518	59	2	2	1	0	1	154	1	1	0	0	NA	NA	NA	13	19	164	167	501	36	51	67	0	0	5	0	0	0.01
.	19.01.16-01.32.13-1-112519	149	13	13	3	0	3	518	10	10	0	0	NA	NA	NA	30	28	165	168	508	112	150	256	3	8	15	0.018	0.048	0.03
.	19.01.16-01.32.14-1-112520	125	5	5	1	0	0	534	3	3	0	0	NA	NA	NA	38	53	170	175	521	117	154	263	0	0	16	0	0	0.031
.	19.01.16-01.32.17-1-112528	65	3	3	1	0	0	506	2	2	0	0	NA	NA	NA	22	22	168	165	502	115	145	246	0	0	6	0	0	0.012
.	19.01.16-01.32.17-1-112529	268	26	26	5	0	5	561	24	24	0	0	NA	NA	NA	67	81	184	179	531	129	156	276	21	6	65	0.114	0.034	0.122
.	19.01.16-01.32.19-1-112530	119	5	5	2	0	2	514	4	4	0	0	NA	NA	NA	36	35	170	169	509	118	148	248	0	0	5	0	0	0.01
.	19.01.16-01.32.21-1-112531	34	1	1	0	0	0	0	0	0	0	0	NA	NA	NA	5	15	165	166	497	0	0	0	0	0	0	0	0	0
.	19.01.16-01.32.25-1-112536	112	9	9	3	0	3	512	8	8	0	0	NA	NA	NA	37	29	166	170	506	113	148	251	5	18	5	0.03	0.106	0.01
.	19.01.16-01.32.25-1-112537	64	4	4	0	0	0	504	3	3	0	0	NA	NA	NA	36	22	167	170	498	114	151	239	8	0	5	0.048	0	0.01
.	19.01.16-01.32.30-1-112540	57	2	2	1	0	0	507	1	1	0	0	NA	NA	NA	16	18	169	164	498	117	145	245	3	0	4	0.018	0	0.008
.	19.01.16-01.32.31-1-112541	92	5	5	1	0	1	498	3	3	0	0	NA	NA	NA	27	14	164	165	498	108	146	244	1	7	7	0.006	0.042	0.014
.	19.01.16-01.32.32-1-112542	267	16	16	6	0	6	566	13	13	0	0	NA	NA	NA	76	87	182	181	537	129	162	275	5	6	32	0.027	0.033	0.06
.	19.01.16-01.32.38-1-112543	125	10	10	1	0	1	517	9	9	0	0	NA	NA	NA	37	34	169	168	510	115	150	252	0	1	22	0	0.006	0.043
.	19.01.16-01.32.39-1-112548	33	1	1	0	0	0	0	0	0	0	0	NA	NA	NA	12	7	163	164	493	0	0	0	0	0	0	0	0	0
.	19.01.16-01.32.41-1-112549	35	1	1	0	0	0	0	0	0	0	0	NA	NA	NA	9	10	163	166	494	0	0	0	0	0	0	0	0	0
.	19.01.16-01.32.41-1-112550	176	14	14	6	0	4	537	12	12	0	0	NA	NA	NA	58	53	169	169	528	116	152	269	0	17	38	0	0.101	0.072
.	19.01.16-01.32.43-1-112551	148	10	10	3	0	2	536	8	8	0	0	NA	NA	NA	47	55	169	172	527	112	154	270	11	4	13	0.065	0.023	0.025
.	19.01.16-01.32.43-1-112552	37	1	1	0	0	0	0	0	0	0	0	NA	NA	NA	17	10	164	164	495	0	0	0	0	0	2	0	0	0.004
.	19.01.16-01.32.46-1-112553	178	9	9	0	0	0	529	8	8	0	0	NA	NA	NA	45	48	175	170	516	122	150	257	13	3	11	0.074	0.018	0.021
.	19.01.16-01.32.47-1-112554	39	1	1	0	0	0	0	0	0	0	0	NA	NA	NA	9	8	166	163	492	0	0	0	3	0	0	0.018	0	0
.	19.01.16-01.32.48-1-112555	36	1	1	0	0	0	0	0	0	0	0	NA	NA	NA	10	10	165	166	492	0	0	0	0	0	0	0	0	0
.	19.01.16-01.32.50-1-112556	142	7	7	3	0	3	524	5	5	0	0	NA	NA	NA	43	37	169	168	513	118	145	261	4	5	13	0.024	0.03	0.025
.	19.01.16-01.32.51-1-112557	64	2	2	0	0	0	509	1	1	0	0	NA	NA	NA	24	23	167	169	500	116	151	242	0	0	3	0	0	0.006
[truncated: 1 more rows]
