# Supplementary material for: Modelling targeted rabies vaccination strategies for a domestic dog population with heterogeneous roaming patterns
Source: PLoS Negl Trop Dis. 2019 Jul 8;13(7):e0007582. doi: 10.1371/journal.pntd.0007582 (PMC6638970; doi:10.1371/journal.pntd.0007582)
Supplement: S1 Zip file folder — The files contain a summary for each simulation for its respective scenario. The files are named first with the population structure (FP, ED, RD, SD) and then the specific vaccination strategy used for that scenario. (ZIP) [file pntd.0007582.s002.zip › Supp_Files/SD_E0.7_R0.9_S0.7_all_measuresReport.txt]

scenario	iteration	duration	tot_deaths	rabid_dogs	moved	mov_DK	movInfect	n_vacc	n_cull	detDogs_cull	contDogs_cull	reactCull	preemptVaccCov_dogLevel	reactVaccCov_dogLevel	mean_Rt	non_rabid_dead	born	nb_in_exp_cat	nb_in_roam_cat	nb_stayhome	nb_exp_vacc	nb_roam_vacc	nb_stayhome_vacc	nb_contacting_explorer	nb_contacting_roamer	nb_contacting_stayhome	contact_per_explorer	contact_per_roamer	contact_per_stayhome
.	19.01.16-00.08.37-1-291561	174	22	22	6	0	3	634	20	20	0	0	NA	NA	NA	46	46	170	171	518	118	154	362	13	17	41	0.076	0.099	0.079
.	19.01.16-00.08.37-1-291562	117	5	5	3	0	3	619	4	4	0	0	NA	NA	NA	35	39	167	174	511	115	154	350	1	0	11	0.006	0	0.022
.	19.01.16-00.08.37-1-291563	66	2	2	0	0	0	609	1	1	0	0	NA	NA	NA	20	23	165	166	505	114	147	348	2	3	0	0.012	0.018	0
.	19.01.16-00.08.37-1-291564	63	2	2	1	0	1	608	1	1	0	0	NA	NA	NA	29	25	168	168	502	115	148	345	0	3	3	0	0.018	0.006
.	19.01.16-00.08.37-1-291565	89	6	6	2	0	2	602	3	3	0	0	NA	NA	NA	36	25	168	172	498	113	153	336	6	13	0	0.036	0.076	0
.	19.01.16-00.08.37-1-291566	87	3	3	1	0	1	606	2	2	0	0	NA	NA	NA	30	31	169	167	508	113	149	344	0	0	11	0	0	0.022
.	19.01.16-00.08.37-1-291567	141	13	13	3	0	2	615	10	10	0	0	NA	NA	NA	39	36	169	170	510	115	150	350	5	6	29	0.03	0.035	0.057
.	19.01.16-00.08.37-1-291568	111	7	7	0	0	0	606	6	6	0	0	NA	NA	NA	58	35	169	171	508	112	150	344	3	0	14	0.018	0	0.028
.	19.01.16-00.08.51-1-291587	148	12	12	5	0	4	622	11	11	0	0	NA	NA	NA	46	38	168	174	509	115	154	353	10	7	11	0.06	0.04	0.022
.	19.01.16-00.08.55-1-291590	66	3	3	1	0	1	607	1	1	0	0	NA	NA	NA	37	35	172	168	508	115	145	347	5	0	3	0.029	0	0.006
.	19.01.16-00.08.59-1-291593	153	23	23	7	0	7	620	17	17	0	0	NA	NA	NA	53	44	174	171	512	116	151	353	35	14	35	0.201	0.082	0.068
.	19.01.16-00.09.07-1-291596	91	9	9	2	0	2	608	8	8	0	0	NA	NA	NA	27	20	169	168	496	117	152	339	8	0	12	0.047	0	0.024
.	19.01.16-00.09.07-1-291597	63	2	2	1	0	1	611	1	1	0	0	NA	NA	NA	28	35	173	170	505	120	146	345	0	3	1	0	0.018	0.002
.	19.01.16-00.09.08-1-291598	154	8	8	4	0	2	626	7	7	0	0	NA	NA	NA	59	47	172	170	518	117	149	360	6	9	8	0.035	0.053	0.015
.	19.01.16-00.09.14-1-291603	228	23	23	4	0	4	639	22	22	0	0	NA	NA	NA	70	59	174	179	519	121	157	361	50	10	21	0.287	0.056	0.04
.	19.01.16-00.09.17-1-291604	36	1	1	0	0	0	0	0	0	0	0	NA	NA	NA	11	13	165	168	493	0	0	0	0	0	0	0	0	0
.	19.01.16-00.09.20-1-291623	145	9	9	2	0	2	639	7	7	0	0	NA	NA	NA	47	64	177	176	524	118	155	366	16	2	18	0.09	0.011	0.034
.	19.01.16-00.09.22-1-291624	87	4	4	1	0	1	609	3	3	0	0	NA	NA	NA	25	27	167	167	506	114	147	348	4	0	7	0.024	0	0.014
.	19.01.16-00.09.24-1-291625	65	2	2	0	0	0	249	1	1	0	0	NA	NA	NA	20	13	166	166	494	53	52	144	0	0	2	0	0	0.004
.	19.01.16-00.09.29-1-291629	129	5	5	0	0	0	631	4	4	0	0	NA	NA	NA	45	47	174	172	514	120	156	355	3	18	7	0.017	0.105	0.014
.	19.01.16-00.09.33-1-291632	65	3	3	1	0	1	352	2	2	0	0	NA	NA	NA	20	17	166	167	497	65	85	202	0	0	8	0	0	0.016
.	19.01.16-00.09.37-1-291633	86	7	7	1	0	1	622	6	6	0	0	NA	NA	NA	17	31	165	171	508	111	155	356	11	9	0	0.067	0.053	0
.	19.01.16-00.09.37-1-291635	58	2	2	0	0	0	98	1	1	0	0	NA	NA	NA	18	11	168	165	491	27	14	57	0	3	1	0	0.018	0.002
.	19.01.16-00.09.37-1-291636	34	1	1	0	0	0	0	0	0	0	0	NA	NA	NA	7	8	167	164	490	0	0	0	0	0	0	0	0	0
.	19.01.16-00.09.40-1-291641	65	2	2	1	0	1	607	1	1	0	0	NA	NA	NA	31	36	168	169	512	112	148	347	0	0	8	0	0	0.016
.	19.01.16-00.09.44-1-291648	176	9	9	5	0	5	646	8	8	0	0	NA	NA	NA	60	65	174	176	528	122	158	366	4	7	14	0.023	0.04	0.027
.	19.01.16-00.09.48-1-291654	180	15	15	3	0	2	623	14	14	0	0	NA	NA	NA	50	41	174	171	509	121	151	351	32	3	8	0.184	0.018	0.016
.	19.01.16-00.09.49-1-291661	288	26	26	5	0	4	680	23	23	0	0	NA	NA	NA	86	98	178	184	549	123	166	391	50	21	33	0.281	0.114	0.06
.	19.01.16-00.09.50-1-291663	38	1	1	0	0	0	0	0	0	0	0	NA	NA	NA	15	12	169	163	493	0	0	0	0	0	0	0	0	0
.	19.01.16-00.09.50-1-291665	61	2	2	0	0	0	605	1	1	0	0	NA	NA	NA	22	21	168	165	501	113	146	346	0	2	2	0	0.012	0.004
.	19.01.16-00.09.53-1-291669	61	2	2	0	0	0	605	1	1	0	0	NA	NA	NA	32	25	169	172	497	115	150	340	6	0	1	0.036	0	0.002
.	19.01.16-00.09.55-1-291675	158	10	10	1	0	1	620	8	8	0	0	NA	NA	NA	53	37	168	177	505	116	158	346	3	8	25	0.018	0.045	0.05
.	19.01.16-00.09.56-1-291677	96	6	6	1	0	1	610	5	5	0	0	NA	NA	NA	26	30	171	168	504	118	146	346	3	14	3	0.018	0.083	0.006
.	19.01.16-00.10.03-1-291685	122	9	9	2	0	2	615	8	8	0	0	NA	NA	NA	47	31	173	169	502	117	149	349	10	7	7	0.058	0.041	0.014
.	19.01.16-00.10.06-1-291687	60	2	2	0	0	0	607	1	1	0	0	NA	NA	NA	23	21	167	166	501	113	149	345	0	0	4	0	0	0.008
.	19.01.16-00.10.08-1-291689	33	1	1	0	0	0	0	0	0	0	0	NA	NA	NA	5	13	167	166	493	0	0	0	0	0	0	0	0	0
.	19.01.16-00.10.08-1-291690	112	6	6	3	0	3	632	5	5	0	0	NA	NA	NA	34	47	174	169	517	122	152	358	9	2	7	0.052	0.012	0.014
.	19.01.16-00.10.11-1-291691	69	3	3	1	0	1	599	1	1	0	0	NA	NA	NA	37	26	169	168	502	113	149	337	2	3	3	0.012	0.018	0.006
.	19.01.16-00.10.14-1-291693	121	8	8	2	0	1	625	7	7	0	0	NA	NA	NA	33	43	169	172	515	118	156	351	3	12	6	0.018	0.07	0.012
.	19.01.16-00.10.16-1-291695	124	7	7	4	0	3	615	5	5	0	0	NA	NA	NA	32	34	171	168	508	119	147	349	4	7	13	0.023	0.042	0.026
.	19.01.16-00.10.16-1-291696	96	5	5	1	0	1	613	4	4	0	0	NA	NA	NA	30	30	170	168	505	117	149	347	1	0	19	0.006	0	0.038
.	19.01.16-00.10.19-1-291716	127	5	5	1	0	0	618	4	4	0	0	NA	NA	NA	23	28	169	167	505	118	150	350	2	0	7	0.012	0	0.014
.	19.01.16-00.10.26-1-291719	203	17	17	5	0	3	641	16	16	0	0	NA	NA	NA	74	65	170	172	536	115	153	373	19	30	28	0.112	0.174	0.052
.	19.01.16-00.10.27-1-291721	34	1	1	0	0	0	0	0	0	0	0	NA	NA	NA	10	7	163	163	494	0	0	0	0	0	3	0	0	0.006
.	19.01.16-00.10.28-1-291722	180	9	9	6	0	5	632	7	7	0	0	NA	NA	NA	39	43	174	172	510	117	156	359	5	7	8	0.029	0.041	0.016
.	19.01.16-00.10.29-1-291723	121	14	14	2	0	1	628	12	12	0	0	NA	NA	NA	55	40	177	171	505	124	154	350	21	5	25	0.119	0.029	0.05
.	19.01.16-00.10.34-1-291725	59	3	3	2	0	2	611	2	2	0	0	NA	NA	NA	18	24	163	172	502	111	155	345	4	0	3	0.025	0	0.006
.	19.01.16-00.10.35-1-291727	293	13	13	2	0	2	667	11	11	0	0	NA	NA	NA	85	90	182	182	539	126	162	379	11	4	18	0.06	0.022	0.033
.	19.01.16-00.10.37-1-291728	205	25	25	9	0	6	638	23	23	0	0	NA	NA	NA	65	56	182	173	514	127	154	357	32	4	52	0.176	0.023	0.101
.	19.01.16-00.10.37-1-291729	65	2	2	0	0	0	610	1	1	0	0	NA	NA	NA	15	26	167	167	505	112	150	348	0	0	7	0	0	0.014
.	19.01.16-00.10.38-1-291730	64	4	4	2	0	1	609	3	3	0	0	NA	NA	NA	23	29	169	172	501	115	155	339	1	0	8	0.006	0	0.016
.	19.01.16-00.10.49-1-291748	61	3	3	0	0	0	597	2	2	0	0	NA	NA	NA	21	16	165	168	496	112	147	338	1	0	6	0.006	0	0.012
.	19.01.16-00.10.51-1-291749	34	1	1	0	0	0	0	0	0	0	0	NA	NA	NA	10	6	163	166	490	0	0	0	0	1	0	0	0.006	0
.	19.01.16-00.10.52-1-291750	147	7	7	3	0	2	633	6	6	0	0	NA	NA	NA	45	47	174	169	517	120	151	362	10	14	10	0.057	0.083	0.019
.	19.01.16-00.10.53-1-291752	63	3	3	0	0	0	606	2	2	0	0	NA	NA	NA	25	24	167	171	499	113	153	340	0	5	7	0	0.029	0.014
.	19.01.16-00.10.53-1-291754	60	2	2	1	0	1	607	0	0	0	0	NA	NA	NA	24	23	170	166	500	115	147	345	0	0	4	0	0	0.008
.	19.01.16-00.11.01-1-291763	29	1	1	0	0	0	0	0	0	0	0	NA	NA	NA	12	9	165	164	493	0	0	0	0	0	2	0	0	0.004
.	19.01.16-00.11.01-1-291764	118	4	4	0	0	0	610	2	2	0	0	NA	NA	NA	26	29	168	167	507	114	148	348	0	9	5	0	0.054	0.01
.	19.01.16-00.11.03-1-291766	60	2	2	0	0	0	451	1	1	0	0	NA	NA	NA	18	15	166	167	495	91	106	254	0	0	7	0	0	0.014
.	19.01.16-00.11.03-1-291767	65	2	2	0	0	0	613	1	1	0	0	NA	NA	NA	20	33	171	169	506	117	150	346	0	3	2	0	0.018	0.004
.	19.01.16-00.11.05-1-291768	121	4	4	0	0	0	624	2	2	0	0	NA	NA	NA	44	47	168	176	516	115	157	352	6	0	13	0.036	0	0.025
.	19.01.16-00.11.08-1-291772	68	4	4	2	0	2	609	1	1	0	0	NA	NA	NA	17	21	165	166	503	113	150	346	4	0	9	0.024	0	0.018
.	19.01.16-00.11.10-1-291774	38	1	1	0	0	0	0	0	0	0	0	NA	NA	NA	11	11	165	164	495	0	0	0	0	0	0	0	0	0
.	19.01.16-00.11.13-1-291777	118	7	7	1	0	1	613	6	6	0	0	NA	NA	NA	37	32	170	171	504	116	148	349	7	3	7	0.041	0.018	0.014
.	19.01.16-00.11.16-1-291778	146	31	31	7	0	5	612	28	28	0	0	NA	NA	NA	41	33	167	172	507	114	150	348	31	18	45	0.186	0.105	0.089
.	19.01.16-00.11.16-1-291779	148	10	10	5	0	4	616	9	9	0	0	NA	NA	NA	45	35	171	170	507	117	153	346	21	5	18	0.123	0.029	0.036
.	19.01.16-00.11.17-1-291781	32	1	1	0	0	0	0	0	0	0	0	NA	NA	NA	11	12	167	166	492	0	0	0	0	0	0	0	0	0
.	19.01.16-00.11.18-1-291786	87	4	4	1	0	1	607	3	3	0	0	NA	NA	NA	37	29	173	164	505	117	146	344	0	8	6	0	0.049	0.012
.	19.01.16-00.11.20-1-291802	60	2	2	0	0	0	202	1	1	0	0	NA	NA	NA	26	16	167	166	496	36	50	116	0	0	1	0	0	0.002
.	19.01.16-00.11.23-1-291803	61	2	2	0	0	0	615	1	1	0	0	NA	NA	NA	18	29	166	171	505	113	152	350	12	0	0	0.072	0	0
.	19.01.16-00.11.23-1-291804	60	3	3	1	0	0	606	2	2	0	0	NA	NA	NA	28	22	165	170	500	108	151	347	10	7	0	0.061	0.041	0
.	19.01.16-00.11.23-1-291805	93	10	10	3	0	2	627	8	8	0	0	NA	NA	NA	26	41	173	172	509	120	154	353	14	0	13	0.081	0	0.026
.	19.01.16-00.11.30-1-291810	93	6	6	2	0	2	604	3	3	0	0	NA	NA	NA	30	24	168	166	503	117	144	343	4	1	4	0.024	0.006	0.008
.	19.01.16-00.11.32-1-291811	183	11	11	7	0	5	639	10	10	0	0	NA	NA	NA	55	58	174	174	523	119	157	363	19	6	16	0.109	0.034	0.031
.	19.01.16-00.11.34-1-291813	31	1	1	0	0	0	0	0	0	0	0	NA	NA	NA	10	7	163	165	492	0	0	0	0	0	0	0	0	0
.	19.01.16-00.11.36-1-291814	33	1	1	0	0	0	0	0	0	0	0	NA	NA	NA	13	11	166	166	492	0	0	0	2	0	0	0.012	0	0
.	19.01.16-00.11.37-1-291815	150	8	8	2	0	2	633	6	6	0	0	NA	NA	NA	40	43	173	173	510	122	156	355	8	3	15	0.046	0.017	0.029
.	19.01.16-00.11.39-1-291818	69	3	3	0	0	0	611	1	1	0	0	NA	NA	NA	23	25	166	164	508	115	144	352	7	0	0	0.042	0	0
.	19.01.16-00.11.40-1-291819	152	18	18	4	0	4	624	17	17	0	0	NA	NA	NA	62	46	170	176	513	115	155	354	5	12	25	0.029	0.068	0.049
.	19.01.16-00.11.42-1-291824	31	1	1	0	0	0	0	0	0	0	0	NA	NA	NA	11	7	164	165	491	0	0	0	0	0	0	0	0	0
.	19.01.16-00.11.44-1-291826	233	14	14	3	0	3	649	13	13	0	0	NA	NA	NA	56	72	173	171	541	118	155	376	11	2	25	0.064	0.012	0.046
.	19.01.16-00.11.47-1-291832	122	6	6	2	0	2	617	5	5	0	0	NA	NA	NA	30	31	167	174	503	115	155	347	6	4	6	0.036	0.023	0.012
.	19.01.16-00.11.47-1-291833	268	30	30	9	0	8	661	29	29	0	0	NA	NA	NA	91	87	180	180	540	124	163	374	55	14	44	0.306	0.078	0.081
.	19.01.16-00.11.54-1-291845	151	10	10	3	0	3	631	9	9	0	0	NA	NA	NA	49	47	173	173	514	120	154	357	4	10	18	0.023	0.058	0.035
.	19.01.16-00.11.59-1-291850	37	1	1	1	0	1	0	0	0	0	0	NA	NA	NA	9	7	166	164	490	0	0	0	0	0	3	0	0	0.006
.	19.01.16-00.12.00-1-291851	87	7	7	2	0	2	618	6	6	0	0	NA	NA	NA	25	33	171	171	504	117	154	347	1	0	20	0.006	0	0.04
.	19.01.16-00.12.02-1-291852	85	4	4	0	0	0	597	2	2	0	0	NA	NA	NA	25	22	167	168	500	111	143	343	3	4	0	0.018	0.024	0
.	19.01.16-00.12.05-1-291855	81	3	3	0	0	0	616	2	2	0	0	NA	NA	NA	30	30	166	167	510	114	148	354	1	0	4	0.006	0	0.008
.	19.01.16-00.12.07-1-291856	187	11	11	5	0	4	631	9	9	0	0	NA	NA	NA	46	41	171	169	514	121	152	358	17	9	10	0.099	0.053	0.019
.	19.01.16-00.12.12-1-291858	92	9	9	4	0	3	619	7	7	0	0	NA	NA	NA	29	36	175	170	504	122	152	345	1	9	12	0.006	0.053	0.024
.	19.01.16-00.12.12-1-291859	202	21	21	1	0	1	643	20	20	0	0	NA	NA	NA	63	64	177	181	519	119	161	363	55	0	23	0.311	0	0.044
.	19.01.16-00.12.17-1-291861	62	2	2	1	0	1	609	1	1	0	0	NA	NA	NA	24	24	173	168	496	117	148	344	0	2	4	0	0.012	0.008
.	19.01.16-00.12.19-1-291886	98	3	3	1	0	0	611	2	2	0	0	NA	NA	NA	32	29	173	168	501	118	148	345	1	0	7	0.006	0	0.014
.	19.01.16-00.12.19-1-291887	57	2	2	0	0	0	608	1	1	0	0	NA	NA	NA	21	21	167	167	500	114	150	344	0	0	7	0	0	0.014
.	19.01.16-00.12.20-1-291888	62	3	3	1	0	1	616	2	2	0	0	NA	NA	NA	29	31	170	167	507	116	150	350	12	0	0	0.071	0	0
.	19.01.16-00.12.31-1-291890	57	2	2	1	0	1	148	1	1	0	0	NA	NA	NA	14	16	164	169	496	22	42	84	0	0	3	0	0	0.006
.	19.01.16-00.12.32-1-291891	89	4	4	1	0	1	604	3	3	0	0	NA	NA	NA	28	21	165	169	500	116	146	342	0	0	9	0	0	0.018
.	19.01.16-00.12.32-1-291892	207	12	12	4	0	2	649	11	11	0	0	NA	NA	NA	61	62	176	174	525	122	157	370	31	0	23	0.176	0	0.044
.	19.01.16-00.12.34-1-291893	113	12	12	4	0	3	617	9	9	0	0	NA	NA	NA	33	31	166	169	509	112	153	352	19	16	7	0.114	0.095	0.014
.	19.01.16-00.12.34-1-291895	34	1	1	1	0	1	0	0	0	0	0	NA	NA	NA	6	6	164	165	490	0	0	0	0	0	4	0	0	0.008
.	19.01.16-00.12.35-1-291896	64	2	2	0	0	0	617	1	1	0	0	NA	NA	NA	22	31	168	173	503	116	156	345	1	2	0	0.006	0.012	0
.	19.01.16-00.12.36-1-291898	113	16	16	4	0	4	621	15	15	0	0	NA	NA	NA	30	35	172	165	511	117	149	355	27	20	16	0.157	0.121	0.031
.	19.01.16-00.12.37-1-291900	121	12	12	9	0	6	634	10	10	0	0	NA	NA	NA	38	48	175	173	513	123	156	355	11	9	23	0.063	0.052	0.045
.	19.01.16-00.12.40-1-291910	115	8	8	1	0	0	619	7	7	0	0	NA	NA	NA	44	41	169	171	514	117	149	353	21	4	12	0.124	0.023	0.023
.	19.01.16-00.12.48-1-291920	178	42	42	10	0	8	633	38	38	0	0	NA	NA	NA	64	57	176	176	518	122	155	356	49	38	65	0.278	0.216	0.125
.	19.01.16-00.12.49-1-291922	229	17	17	5	0	5	636	15	15	0	0	NA	NA	NA	71	60	179	176	518	123	157	356	6	13	25	0.034	0.074	0.048
.	19.01.16-00.12.51-1-291924	155	9	9	3	0	3	637	8	8	0	0	NA	NA	NA	32	45	174	173	511	122	157	358	17	9	6	0.098	0.052	0.012
.	19.01.16-00.13.00-1-291931	183	21	21	7	0	4	621	20	20	0	0	NA	NA	NA	59	44	170	173	514	113	153	355	29	11	16	0.171	0.064	0.031
.	19.01.16-00.13.01-1-291932	63	3	3	0	0	0	611	2	2	0	0	NA	NA	NA	15	19	166	167	499	116	149	346	0	2	5	0	0.012	0.01
.	19.01.16-00.13.06-1-291935	144	15	15	3	0	3	613	11	11	0	0	NA	NA	NA	50	34	170	171	506	119	149	345	0	13	25	0	0.076	0.049
.	19.01.16-00.13.06-1-291936	115	5	5	1	0	1	613	3	3	0	0	NA	NA	NA	48	32	172	169	504	117	151	345	0	15	6	0	0.089	0.012
.	19.01.16-00.13.09-1-291937	97	7	7	4	0	4	620	6	6	0	0	NA	NA	NA	33	38	168	176	507	114	157	349	6	13	5	0.036	0.074	0.01
.	19.01.16-00.13.16-1-291940	119	12	12	2	0	1	614	11	11	0	0	NA	NA	NA	34	38	170	171	510	114	151	349	16	1	14	0.094	0.006	0.027
.	19.01.16-00.13.16-1-291941	181	36	36	7	0	6	633	34	34	0	0	NA	NA	NA	42	56	171	173	525	116	153	364	51	11	50	0.298	0.064	0.095
.	19.01.16-00.13.21-1-291965	63	3	3	0	0	0	598	2	2	0	0	NA	NA	NA	25	15	167	166	495	114	146	338	0	0	10	0	0	0.02
.	19.01.16-00.13.23-1-291966	89	5	5	1	0	1	617	3	3	0	0	NA	NA	NA	26	35	167	170	511	117	150	350	6	9	8	0.036	0.053	0.016
.	19.01.16-00.13.28-1-291968	118	8	8	3	0	3	616	6	6	0	0	NA	NA	NA	46	36	169	171	509	112	153	351	6	0	34	0.036	0	0.067
.	19.01.16-00.13.32-1-291971	91	7	7	5	0	4	621	6	6	0	0	NA	NA	NA	30	37	167	173	510	113	154	354	7	0	20	0.042	0	0.039
.	19.01.16-00.13.36-1-291973	100	7	7	1	0	1	607	4	4	0	0	NA	NA	NA	24	24	167	165	505	115	148	344	0	10	7	0	0.061	0.014
.	19.01.16-00.13.39-1-291977	86	6	6	3	0	1	615	4	4	0	0	NA	NA	NA	33	32	173	165	507	120	146	349	0	10	11	0	0.061	0.022
.	19.01.16-00.13.41-1-291980	151	13	13	6	0	4	633	12	12	0	0	NA	NA	NA	51	62	174	170	531	121	150	362	19	5	19	0.109	0.029	0.036
.	19.01.16-00.13.42-1-291983	90	5	5	1	0	1	618	4	4	0	0	NA	NA	NA	24	30	167	166	510	116	146	356	10	6	2	0.06	0.036	0.004
.	19.01.16-00.13.48-1-291993	180	18	18	7	0	5	635	16	16	0	0	NA	NA	NA	40	51	169	175	520	119	158	358	33	23	25	0.195	0.131	0.048
.	19.01.16-00.13.50-1-291996	119	8	8	3	0	3	619	7	7	0	0	NA	NA	NA	39	37	173	167	510	120	149	350	11	1	20	0.064	0.006	0.039
.	19.01.16-00.13.50-1-291997	174	13	13	3	0	3	629	9	9	0	0	NA	NA	NA	37	38	174	175	502	122	156	351	20	11	7	0.115	0.063	0.014
.	19.01.16-00.13.54-1-292007	36	1	1	0	0	0	0	0	0	0	0	NA	NA	NA	9	10	166	166	491	0	0	0	0	0	1	0	0	0.002
.	19.01.16-00.13.57-1-292011	88	3	3	1	0	1	606	2	2	0	0	NA	NA	NA	36	22	170	166	499	119	145	342	3	2	2	0.018	0.012	0.004
.	19.01.16-00.13.58-1-292012	90	3	3	1	0	0	619	2	2	0	0	NA	NA	NA	28	31	165	171	508	111	156	352	3	1	1	0.018	0.006	0.002
.	19.01.16-00.14.02-1-292013	96	7	7	1	0	1	613	5	5	0	0	NA	NA	NA	28	20	169	166	498	118	151	344	1	1	12	0.006	0.006	0.024
.	19.01.16-00.14.11-1-292016	34	1	1	0	0	0	0	0	0	0	0	NA	NA	NA	6	14	164	168	495	0	0	0	0	2	0	0	0.012	0
.	19.01.16-00.14.12-1-292017	91	7	7	2	0	2	601	6	6	0	0	NA	NA	NA	46	24	169	164	504	114	143	344	3	10	10	0.018	0.061	0.02
.	19.01.16-00.14.13-1-292020	266	19	19	7	0	5	663	18	18	0	0	NA	NA	NA	82	84	180	180	537	125	164	374	40	11	31	0.222	0.061	0.058
.	19.01.16-00.14.14-1-292022	121	10	10	1	0	1	627	9	9	0	0	NA	NA	NA	40	41	171	170	513	118	153	356	5	4	20	0.029	0.024	0.039
.	19.01.16-00.14.14-1-292023	62	4	4	1	0	1	601	3	3	0	0	NA	NA	NA	30	24	168	167	502	115	147	339	2	9	0	0.012	0.054	0
.	19.01.16-00.14.15-1-292024	90	3	3	1	0	1	607	2	2	0	0	NA	NA	NA	29	30	168	171	504	113	152	342	0	0	8	0	0	0.016
.	19.01.16-00.14.17-1-292025	61	3	3	1	0	1	609	1	1	0	0	NA	NA	NA	25	27	168	165	507	113	149	347	7	0	1	0.042	0	0.002
.	19.01.16-00.14.19-1-292044	56	2	2	1	0	1	0	1	1	0	0	NA	NA	NA	9	20	168	170	495	0	0	0	0	0	2	0	0	0.004
.	19.01.16-00.14.22-1-292046	62	2	2	1	0	1	298	1	1	0	0	NA	NA	NA	15	20	167	170	496	56	72	170	0	4	0	0	0.024	0
.	19.01.16-00.14.23-1-292047	61	3	3	0	0	0	451	2	2	0	0	NA	NA	NA	14	19	167	168	497	88	103	260	0	0	6	0	0	0.012
.	19.01.16-00.14.30-1-292051	89	6	6	1	0	1	610	5	5	0	0	NA	NA	NA	25	21	167	168	499	114	151	345	0	0	15	0	0	0.03
.	19.01.16-00.14.30-1-292052	34	1	1	1	0	1	0	0	0	0	0	NA	NA	NA	8	12	167	165	493	0	0	0	2	0	0	0.012	0	0
.	19.01.16-00.14.31-1-292053	175	10	10	6	0	4	649	8	8	0	0	NA	NA	NA	65	70	177	177	529	123	157	369	9	0	35	0.051	0	0.066
.	19.01.16-00.14.32-1-292054	114	6	6	1	0	1	631	5	5	0	0	NA	NA	NA	44	49	176	174	512	122	155	354	6	6	1	0.034	0.034	0.002
.	19.01.16-00.14.32-1-292055	175	17	17	1	0	0	622	15	15	0	0	NA	NA	NA	53	40	171	172	510	117	154	351	12	9	19	0.07	0.052	0.037
.	19.01.16-00.14.33-1-292057	32	1	1	0	0	0	0	0	0	0	0	NA	NA	NA	11	10	168	163	492	0	0	0	0	0	0	0	0	0
.	19.01.16-00.14.36-1-292058	121	16	16	4	0	4	616	13	13	0	0	NA	NA	NA	36	33	169	169	508	114	150	352	23	5	16	0.136	0.03	0.031
.	19.01.16-00.14.38-1-292059	142	6	6	1	0	0	615	5	5	0	0	NA	NA	NA	39	35	170	167	511	116	148	351	4	11	7	0.024	0.066	0.014
.	19.01.16-00.14.42-1-292072	90	7	7	3	0	3	602	6	6	0	0	NA	NA	NA	44	26	169	169	501	116	147	339	3	10	11	0.018	0.059	0.022
.	19.01.16-00.14.48-1-292079	96	12	12	2	0	1	608	10	10	0	0	NA	NA	NA	27	22	168	166	501	117	149	342	11	5	20	0.065	0.03	0.04
.	19.01.16-00.14.51-1-292081	63	3	3	2	0	1	596	2	2	0	0	NA	NA	NA	26	13	164	166	496	111	148	337	5	0	4	0.03	0	0.008
.	19.01.16-00.14.51-1-292082	31	1	1	1	0	1	0	0	0	0	0	NA	NA	NA	9	6	165	164	490	0	0	0	0	1	0	0	0.006	0
.	19.01.16-00.14.54-1-292084	93	3	3	2	0	2	619	2	2	0	0	NA	NA	NA	33	36	169	168	512	118	148	353	5	6	2	0.03	0.036	0.004
.	19.01.16-00.14.56-1-292088	61	3	3	1	0	1	614	2	2	0	0	NA	NA	NA	25	35	167	174	507	115	155	344	1	0	7	0.006	0	0.014
.	19.01.16-00.14.57-1-292090	121	4	4	1	0	1	615	3	3	0	0	NA	NA	NA	38	35	171	167	510	119	148	348	3	3	1	0.018	0.018	0.002
.	19.01.16-00.15.00-1-292091	96	11	11	4	0	3	608	9	9	0	0	NA	NA	NA	27	31	168	169	507	113	148	347	6	9	12	0.036	0.053	0.024
.	19.01.16-00.15.04-1-292094	59	2	2	0	0	0	499	1	1	0	0	NA	NA	NA	11	18	165	168	498	85	125	289	0	0	2	0	0	0.004
.	19.01.16-00.15.07-1-292096	146	14	14	3	0	3	629	12	12	0	0	NA	NA	NA	47	49	178	177	507	123	156	350	10	15	19	0.056	0.085	0.037
.	19.01.16-00.15.08-1-292097	92	4	4	2	0	2	618	2	2	0	0	NA	NA	NA	35	37	171	173	506	117	153	348	5	1	4	0.029	0.006	0.008
.	19.01.16-00.15.10-1-292098	58	2	2	0	0	0	100	1	1	0	0	NA	NA	NA	11	11	165	166	493	17	22	61	0	0	2	0	0	0.004
.	19.01.16-00.15.11-1-292099	34	1	1	0	0	0	0	0	0	0	0	NA	NA	NA	10	17	167	164	499	0	0	0	0	0	0	0	0	0
.	19.01.16-00.15.12-1-292100	34	1	1	0	0	0	0	0	0	0	0	NA	NA	NA	9	11	166	165	493	0	0	0	0	0	2	0	0	0.004
.	19.01.16-00.15.14-1-292102	182	15	15	3	0	2	655	14	14	0	0	NA	NA	NA	58	72	175	179	531	122	163	370	9	0	23	0.051	0	0.043
.	19.01.16-00.15.14-1-292103	63	4	4	1	0	1	604	2	2	0	0	NA	NA	NA	26	26	168	170	501	113	148	343	0	0	7	0	0	0.014
.	19.01.16-00.15.16-1-292106	89	8	8	4	0	2	624	7	7	0	0	NA	NA	NA	30	44	171	170	516	116	154	354	9	8	4	0.053	0.047	0.008
.	19.01.16-00.15.16-1-292107	169	20	20	3	0	3	626	18	18	0	0	NA	NA	NA	56	53	181	166	519	125	141	360	2	18	33	0.011	0.108	0.064
.	19.01.16-00.15.16-1-292108	63	4	4	1	0	0	612	3	3	0	0	NA	NA	NA	24	31	168	167	509	115	152	345	2	0	14	0.012	0	0.028
.	19.01.16-00.15.23-1-292130	144	6	6	4	0	3	633	4	4	0	0	NA	NA	NA	56	54	173	179	515	116	158	359	12	2	8	0.069	0.011	0.016
.	19.01.16-00.15.25-1-292132	124	8	8	6	0	4	618	6	6	0	0	NA	NA	NA	37	36	171	165	513	120	144	354	15	3	8	0.088	0.018	0.016
.	19.01.16-00.15.31-1-292137	63	2	2	0	0	0	303	1	1	0	0	NA	NA	NA	14	15	168	166	494	61	70	172	2	0	1	0.012	0	0.002
.	19.01.16-00.15.32-1-292138	154	16	16	1	0	0	630	15	15	0	0	NA	NA	NA	59	59	176	172	524	119	150	361	29	15	20	0.165	0.087	0.038
.	19.01.16-00.15.36-1-292140	69	2	2	0	0	0	595	1	1	0	0	NA	NA	NA	25	12	168	165	492	115	144	336	0	0	3	0	0	0.006
.	19.01.16-00.15.37-1-292141	64	3	3	1	0	1	452	1	1	0	0	NA	NA	NA	20	16	171	164	494	88	110	254	3	0	6	0.018	0	0.012
.	19.01.16-00.15.40-1-292146	220	34	34	10	0	8	638	31	31	0	0	NA	NA	NA	66	55	176	174	518	120	156	362	51	8	42	0.29	0.046	0.081
.	19.01.16-00.15.42-1-292149	149	19	19	5	0	5	630	18	18	0	0	NA	NA	NA	39	53	175	176	515	122	154	354	21	25	24	0.12	0.142	0.047
.	19.01.16-00.15.44-1-292153	67	4	4	0	0	0	625	3	3	0	0	NA	NA	NA	17	32	168	173	504	116	157	352	6	0	6	0.036	0	0.012
.	19.01.16-00.15.45-1-292155	116	8	8	2	0	1	621	7	7	0	0	NA	NA	NA	38	44	171	172	514	116	152	353	10	4	8	0.058	0.023	0.016
.	19.01.16-00.15.47-1-292159	34	1	1	0	0	0	0	0	0	0	0	NA	NA	NA	8	9	163	166	493	0	0	0	0	0	0	0	0	0
.	19.01.16-00.15.49-1-292164	117	9	9	5	0	5	619	7	7	0	0	NA	NA	NA	31	33	170	172	504	118	155	346	6	13	11	0.035	0.076	0.022
.	19.01.16-00.15.50-1-292165	35	1	1	0	0	0	0	0	0	0	0	NA	NA	NA	11	9	166	164	492	0	0	0	0	0	2	0	0	0.004
.	19.01.16-00.15.51-1-292166	88	4	4	1	0	0	610	3	3	0	0	NA	NA	NA	35	31	171	167	506	116	146	348	6	0	10	0.035	0	0.02
.	19.01.16-00.15.53-1-292172	89	5	5	1	0	1	622	4	4	0	0	NA	NA	NA	31	40	170	175	508	114	156	352	5	12	2	0.029	0.069	0.004
.	19.01.16-00.16.00-1-292178	35	1	1	1	0	1	0	0	0	0	0	NA	NA	NA	3	6	166	163	490	0	0	0	0	1	0	0	0.006	0
.	19.01.16-00.16.03-1-292179	64	5	5	1	0	0	600	4	4	0	0	NA	NA	NA	28	20	163	168	502	112	149	339	0	7	19	0	0.042	0.038
.	19.01.16-00.16.04-1-292180	62	2	2	0	0	0	49	1	1	0	0	NA	NA	NA	23	17	168	166	496	9	7	33	0	4	2	0	0.024	0.004
.	19.01.16-00.16.05-1-292181	64	4	4	1	0	1	613	3	3	0	0	NA	NA	NA	19	29	170	166	506	115	149	349	5	0	6	0.029	0	0.012
.	19.01.16-00.16.08-1-292184	151	9	9	0	0	0	629	8	8	0	0	NA	NA	NA	58	44	173	169	515	119	152	358	6	0	13	0.035	0	0.025
.	19.01.16-00.16.11-1-292185	32	1	1	1	0	1	0	0	0	0	0	NA	NA	NA	7	8	165	165	491	0	0	0	0	0	0	0	0	0
.	19.01.16-00.16.11-1-292186	128	6	6	0	0	0	625	5	5	0	0	NA	NA	NA	29	40	169	171	513	118	153	354	3	2	4	0.018	0.012	0.008
.	19.01.16-00.16.13-1-292188	33	1	1	0	0	0	0	0	0	0	0	NA	NA	NA	12	13	165	165	496	0	0	0	0	0	0	0	0	0
.	19.01.16-00.16.13-1-292189	243	24	24	6	0	4	653	20	20	0	0	NA	NA	NA	87	85	178	180	540	119	159	375	25	19	29	0.14	0.106	0.054
.	19.01.16-00.16.14-1-292190	123	5	5	0	0	0	632	4	4	0	0	NA	NA	NA	21	41	167	173	514	118	157	357	0	0	13	0	0	0.025
.	19.01.16-00.16.20-1-292218	57	3	3	0	0	0	603	2	2	0	0	NA	NA	NA	29	24	170	169	498	117	151	335	0	7	0	0	0.041	0
.	19.01.16-00.16.24-1-292223	64	3	3	1	0	1	613	2	2	0	0	NA	NA	NA	16	22	170	165	500	118	148	347	0	5	3	0	0.03	0.006
.	19.01.16-00.16.24-1-292224	94	6	6	1	0	1	623	5	5	0	0	NA	NA	NA	27	36	172	170	507	117	155	351	0	0	14	0	0	0.028
.	19.01.16-00.16.29-1-292226	127	8	8	2	0	2	621	7	7	0	0	NA	NA	NA	43	36	176	169	504	121	154	346	17	2	7	0.097	0.012	0.014
.	19.01.16-00.16.31-1-292229	94	4	4	1	0	1	614	3	3	0	0	NA	NA	NA	32	34	173	172	502	116	155	343	5	2	4	0.029	0.012	0.008
.	19.01.16-00.16.33-1-292230	92	3	3	0	0	0	603	2	2	0	0	NA	NA	NA	30	21	167	168	499	112	150	341	1	5	0	0.006	0.03	0
.	19.01.16-00.16.34-1-292232	38	1	1	0	0	0	0	0	0	0	0	NA	NA	NA	8	7	163	165	492	0	0	0	0	0	0	0	0	0
.	19.01.16-00.16.34-1-292233	285	26	26	3	0	3	667	22	22	0	0	NA	NA	NA	98	93	186	176	544	131	157	379	19	24	25	0.102	0.136	0.046
.	19.01.16-00.16.37-1-292234	115	8	8	5	0	5	616	7	7	0	0	NA	NA	NA	26	35	168	169	511	115	149	352	0	6	11	0	0.036	0.022
.	19.01.16-00.16.39-1-292237	60	2	2	0	0	0	605	1	1	0	0	NA	NA	NA	23	17	167	168	495	113	151	341	0	0	2	0	0	0.004
.	19.01.16-00.16.43-1-292244	114	11	11	3	0	2	621	10	10	0	0	NA	NA	NA	42	42	167	174	514	113	155	353	11	10	20	0.066	0.057	0.039
.	19.01.16-00.16.47-1-292256	64	2	2	0	0	0	199	1	1	0	0	NA	NA	NA	22	17	168	166	496	41	46	112	0	0	2	0	0	0.004
.	19.01.16-00.16.48-1-292258	33	1	1	1	0	1	0	0	0	0	0	NA	NA	NA	10	11	165	166	493	0	0	0	0	0	0	0	0	0
.	19.01.16-00.16.50-1-292261	37	1	1	0	0	0	0	0	0	0	0	NA	NA	NA	9	14	165	170	492	0	0	0	0	0	3	0	0	0.006
.	19.01.16-00.16.51-1-292263	150	17	17	4	0	3	634	16	16	0	0	NA	NA	NA	47	56	171	175	523	115	157	362	22	8	26	0.129	0.046	0.05
.	19.01.16-00.16.52-1-292264	89	5	5	0	0	0	606	3	3	0	0	NA	NA	NA	26	21	168	168	498	117	149	340	0	4	8	0	0.024	0.016
.	19.01.16-00.16.53-1-292266	67	4	4	1	0	1	604	3	3	0	0	NA	NA	NA	25	23	168	164	504	113	147	344	0	5	4	0	0.03	0.008
.	19.01.16-00.16.55-1-292270	62	4	4	2	0	2	605	3	3	0	0	NA	NA	NA	23	21	166	171	497	114	153	338	0	3	12	0	0.018	0.024
.	19.01.16-00.16.57-1-292272	68	5	5	2	0	1	610	4	4	0	0	NA	NA	NA	26	18	164	173	494	115	155	340	2	12	9	0.012	0.069	0.018
.	19.01.16-00.16.58-1-292273	128	10	10	2	0	2	614	8	8	0	0	NA	NA	NA	26	33	171	165	510	119	145	350	2	5	13	0.012	0.03	0.025
.	19.01.16-00.17.09-1-292278	37	1	1	1	0	1	0	0	0	0	0	NA	NA	NA	13	10	166	166	491	0	0	0	0	0	2	0	0	0.004
.	19.01.16-00.17.09-1-292279	60	2	2	1	0	1	299	1	1	0	0	NA	NA	NA	11	14	166	164	497	49	64	186	0	0	3	0	0	0.006
.	19.01.16-00.17.11-1-292280	147	7	7	2	0	1	638	6	6	0	0	NA	NA	NA	48	52	172	174	519	118	160	360	10	4	14	0.058	0.023	0.027
.	19.01.16-00.17.12-1-292281	117	5	5	1	0	1	606	4	4	0	0	NA	NA	NA	35	30	170	170	503	116	149	341	9	1	3	0.053	0.006	0.006
.	19.01.16-00.17.12-1-292282	60	2	2	0	0	0	302	1	1	0	0	NA	NA	NA	16	19	167	166	499	56	74	172	0	1	1	0	0.006	0.002
.	19.01.16-00.17.14-1-292284	91	7	7	4	0	4	609	6	6	0	0	NA	NA	NA	25	26	165	165	509	111	149	349	10	0	9	0.061	0	0.018
.	19.01.16-00.17.16-1-292286	88	5	5	2	0	2	612	3	3	0	0	NA	NA	NA	27	23	165	167	504	113	151	348	0	8	7	0	0.048	0.014
.	19.01.16-00.17.18-1-292290	66	5	5	1	0	0	605	4	4	0	0	NA	NA	NA	31	26	173	166	500	119	143	343	11	5	4	0.064	0.03	0.008
.	19.01.16-00.17.20-1-292306	148	13	13	3	0	3	628	11	11	0	0	NA	NA	NA	37	40	172	174	507	118	156	354	4	6	27	0.023	0.034	0.053
.	19.01.16-00.17.23-1-292307	30	1	1	0	0	0	0	0	0	0	0	NA	NA	NA	5	10	165	166	492	0	0	0	0	0	0	0	0	0
.	19.01.16-00.17.26-1-292310	30	1	1	0	0	0	0	0	0	0	0	NA	NA	NA	12	7	164	164	492	0	0	0	0	0	0	0	0	0
.	19.01.16-00.17.27-1-292311	188	15	15	7	0	6	631	13	13	0	0	NA	NA	NA	46	53	175	170	521	119	152	360	38	3	14	0.217	0.018	0.027
.	19.01.16-00.17.27-1-292312	36	1	1	0	0	0	0	0	0	0	0	NA	NA	NA	10	13	164	164	498	0	0	0	0	0	1	0	0	0.002
.	19.01.16-00.17.29-1-292314	35	1	1	2	0	1	505	0	0	0	0	NA	NA	NA	20	12	164	165	496	95	125	285	2	0	0	0.012	0	0
.	19.01.16-00.17.30-1-292315	65	7	7	2	0	2	604	6	6	0	0	NA	NA	NA	24	20	166	168	499	112	150	342	10	16	4	0.06	0.095	0.008
.	19.01.16-00.17.33-1-292317	58	2	2	0	0	0	603	1	1	0	0	NA	NA	NA	21	23	166	166	504	114	145	344	0	0	8	0	0	0.016
.	19.01.16-00.17.34-1-292318	121	4	4	1	0	0	625	3	3	0	0	NA	NA	NA	31	34	166	172	509	116	154	355	32	0	3	0.193	0	0.006
.	19.01.16-00.17.34-1-292319	36	1	1	0	0	0	0	0	0	0	0	NA	NA	NA	6	14	167	166	494	0	0	0	0	0	4	0	0	0.008
.	19.01.16-00.17.35-1-292320	98	10	10	3	0	2	604	9	9	0	0	NA	NA	NA	33	24	169	168	500	112	151	341	4	4	22	0.024	0.024	0.044
.	19.01.16-00.17.38-1-292322	94	4	4	1	0	1	606	3	3	0	0	NA	NA	NA	29	21	166	167	501	114	151	341	5	0	9	0.03	0	0.018
.	19.01.16-00.17.41-1-292328	64	4	4	1	0	1	604	1	1	0	0	NA	NA	NA	21	21	167	166	501	116	147	341	0	7	4	0	0.042	0.008
.	19.01.16-00.17.47-1-292334	33	1	1	0	0	0	0	0	0	0	0	NA	NA	NA	8	8	165	164	492	0	0	0	0	1	0	0	0.006	0
.	19.01.16-00.17.49-1-292338	123	12	12	3	0	3	632	8	8	0	0	NA	NA	NA	33	49	173	170	519	118	152	362	16	10	23	0.092	0.059	0.044
.	19.01.16-00.17.49-1-292339	89	7	7	1	0	1	609	4	4	0	0	NA	NA	NA	24	26	170	169	500	118	148	343	7	7	3	0.041	0.041	0.006
.	19.01.16-00.17.52-1-292342	120	13	13	1	0	1	617	12	12	0	0	NA	NA	NA	41	39	166	172	514	112	152	353	21	11	21	0.127	0.064	0.041
.	19.01.16-00.17.52-1-292343	86	5	5	1	0	1	608	4	4	0	0	NA	NA	NA	18	23	167	168	501	114	151	343	10	0	6	0.06	0	0.012
.	19.01.16-00.17.54-1-292347	121	7	7	1	0	1	618	6	6	0	0	NA	NA	NA	50	41	165	176	513	112	155	351	0	5	13	0	0.028	0.025
.	19.01.16-00.17.56-1-292357	96	11	11	0	0	0	623	9	9	0	0	NA	NA	NA	34	38	172	170	509	118	152	353	19	7	5	0.11	0.041	0.01
.	19.01.16-00.17.57-1-292359	122	11	11	2	0	2	616	10	10	0	0	NA	NA	NA	33	38	171	170	510	119	149	348	11	3	16	0.064	0.018	0.031
.	19.01.16-00.17.59-1-292361	96	5	5	1	0	1	613	4	4	0	0	NA	NA	NA	30	28	166	171	504	116	153	344	5	8	5	0.03	0.047	0.01
.	19.01.16-00.18.08-1-292364	151	9	9	5	0	5	632	6	6	0	0	NA	NA	NA	38	46	177	173	509	124	154	354	1	12	24	0.006	0.069	0.047
.	19.01.16-00.18.12-1-292369	113	8	8	3	0	2	627	7	7	0	0	NA	NA	NA	34	43	175	173	508	123	154	350	15	3	13	0.086	0.017	0.026
.	19.01.16-00.18.14-1-292370	147	21	21	8	0	7	609	19	19	0	0	NA	NA	NA	48	34	170	172	505	117	153	339	11	5	50	0.065	0.029	0.099
.	19.01.16-00.18.15-1-292371	36	1	1	0	0	0	0	0	0	0	0	NA	NA	NA	8	5	163	164	491	0	0	0	0	0	0	0	0	0
.	19.01.16-00.18.15-1-292372	33	1	1	1	0	1	0	0	0	0	0	NA	NA	NA	12	12	167	164	494	0	0	0	0	0	2	0	0	0.004
.	19.01.16-00.18.18-1-292378	123	4	4	1	0	1	626	3	3	0	0	NA	NA	NA	46	46	170	173	516	118	150	358	4	5	1	0.024	0.029	0.002
.	19.01.16-00.18.18-1-292379	37	1	1	0	0	0	0	0	0	0	0	NA	NA	NA	10	10	164	164	495	0	0	0	0	0	3	0	0	0.006
.	19.01.16-00.18.18-1-292380	124	5	5	2	0	2	605	4	4	0	0	NA	NA	NA	40	29	168	167	507	114	149	342	0	0	11	0	0	0.022
.	19.01.16-00.18.20-1-292396	95	5	5	2	0	2	608	4	4	0	0	NA	NA	NA	44	32	172	172	501	115	154	339	0	6	8	0	0.035	0.016
.	19.01.16-00.18.21-1-292398	98	7	7	6	0	4	604	5	5	0	0	NA	NA	NA	42	29	171	167	504	117	145	342	14	3	11	0.082	0.018	0.022
.	19.01.16-00.18.22-1-292399	88	6	6	0	0	0	618	4	4	0	0	NA	NA	NA	27	33	171	170	505	119	152	347	11	0	8	0.064	0	0.016
.	19.01.16-00.18.29-1-292402	84	7	7	1	0	1	614	6	6	0	0	NA	NA	NA	29	33	170	169	507	116	150	348	13	6	3	0.076	0.036	0.006
.	19.01.16-00.18.34-1-292404	117	7	7	2	0	2	633	6	6	0	0	NA	NA	NA	41	52	173	175	517	117	156	360	12	12	6	0.069	0.069	0.012
.	19.01.16-00.18.35-1-292405	93	5	5	2	0	2	606	3	3	0	0	NA	NA	NA	29	25	166	168	504	112	148	346	0	5	9	0	0.03	0.018
.	19.01.16-00.18.36-1-292407	141	32	32	9	0	6	630	30	30	0	0	NA	NA	NA	43	43	169	174	513	116	156	358	21	26	43	0.124	0.149	0.084
.	19.01.16-00.18.37-1-292409	120	7	7	0	0	0	617	6	6	0	0	NA	NA	NA	33	32	171	169	505	119	151	347	3	6	9	0.018	0.036	0.018
.	19.01.16-00.18.41-1-292414	126	6	6	0	0	0	619	5	5	0	0	NA	NA	NA	46	41	169	177	508	116	156	347	0	0	24	0	0	0.047
.	19.01.16-00.18.41-1-292416	60	3	3	0	0	0	604	2	2	0	0	NA	NA	NA	22	20	168	170	495	113	149	342	0	0	7	0	0	0.014
.	19.01.16-00.18.50-1-292430	36	1	1	0	0	0	0	0	0	0	0	NA	NA	NA	9	10	165	164	494	0	0	0	0	0	0	0	0	0
.	19.01.16-00.18.51-1-292432	84	6	6	2	0	1	616	5	5	0	0	NA	NA	NA	39	33	172	169	505	116	153	347	21	0	8	0.122	0	0.016
.	19.01.16-00.18.51-1-292434	155	11	11	6	0	6	614	7	7	0	0	NA	NA	NA	38	33	170	171	505	114	152	348	23	16	7	0.135	0.094	0.014
.	19.01.16-00.18.53-1-292436	114	8	8	3	0	3	632	6	6	0	0	NA	NA	NA	31	44	171	169	517	118	153	361	5	7	17	0.029	0.041	0.033
.	19.01.16-00.18.55-1-292437	61	2	2	0	0	0	602	0	0	0	0	NA	NA	NA	23	19	167	165	500	114	146	342	0	0	3	0	0	0.006
.	19.01.16-00.18.57-1-292441	90	7	7	2	0	2	624	6	6	0	0	NA	NA	NA	32	43	166	172	518	111	156	357	5	0	17	0.03	0	0.033
.	19.01.16-00.18.58-1-292443	208	13	13	3	0	3	626	11	11	0	0	NA	NA	NA	64	52	170	171	524	115	150	361	18	2	7	0.106	0.012	0.013
.	19.01.16-00.19.06-1-292447	111	6	6	1	0	1	615	5	5	0	0	NA	NA	NA	31	33	171	170	505	116	151	348	9	0	4	0.053	0	0.008
.	19.01.16-00.19.10-1-292452	61	2	2	1	0	1	252	1	1	0	0	NA	NA	NA	13	24	170	168	499	49	62	141	0	0	3	0	0	0.006
.	19.01.16-00.19.11-1-292454	172	19	19	7	0	6	624	17	17	0	0	NA	NA	NA	59	47	172	169	519	118	150	356	17	17	36	0.099	0.101	0.069
.	19.01.16-00.19.14-1-292455	37	1	1	0	0	0	0	0	0	0	0	NA	NA	NA	8	11	166	166	492	0	0	0	0	0	2	0	0	0.004
.	19.01.16-00.19.18-1-292460	114	10	10	1	0	1	608	9	9	0	0	NA	NA	NA	34	29	173	168	501	118	145	345	13	8	3	0.075	0.048	0.006
.	19.01.16-00.19.18-1-292461	60	2	2	0	0	0	250	1	1	0	0	NA	NA	NA	18	22	169	168	498	49	56	145	0	2	0	0	0.012	0
.	19.01.16-00.19.20-1-292477	132	8	8	2	0	0	618	5	5	0	0	NA	NA	NA	38	33	170	173	503	117	156	345	11	7	11	0.065	0.04	0.022
.	19.01.16-00.19.21-1-292478	60	2	2	1	0	1	605	1	1	0	0	NA	NA	NA	22	20	168	167	498	114	151	340	0	0	3	0	0	0.006
.	19.01.16-00.19.23-1-292479	32	1	1	1	0	1	0	0	0	0	0	NA	NA	NA	11	14	165	167	495	0	0	0	0	2	0	0	0.012	0
.	19.01.16-00.19.24-1-292481	32	1	1	1	0	1	0	0	0	0	0	NA	NA	NA	14	14	166	165	496	0	0	0	0	0	0	0	0	0
.	19.01.16-00.19.26-1-292483	93	14	14	3	0	2	619	13	13	0	0	NA	NA	NA	33	36	171	171	507	119	150	350	20	0	25	0.117	0	0.049
.	19.01.16-00.19.27-1-292484	150	11	11	0	0	0	636	9	9	0	0	NA	NA	NA	49	58	177	171	523	123	152	361	8	6	15	0.045	0.035	0.029
.	19.01.16-00.19.28-1-292486	83	5	5	0	0	0	599	4	4	0	0	NA	NA	NA	31	25	174	165	499	117	142	340	2	0	4	0.011	0	0.008
.	19.01.16-00.19.31-1-292488	89	6	6	2	0	1	602	5	5	0	0	NA	NA	NA	28	22	170	168	497	112	150	340	6	5	7	0.035	0.03	0.014
.	19.01.16-00.19.36-1-292491	59	2	2	0	0	0	605	1	1	0	0	NA	NA	NA	30	30	170	168	505	117	143	345	0	7	0	0	0.042	0
.	19.01.16-00.19.40-1-292495	90	4	4	0	0	0	613	3	3	0	0	NA	NA	NA	24	29	174	169	499	120	150	343	2	1	6	0.011	0.006	0.012
.	19.01.16-00.19.44-1-292503	189	17	17	3	0	2	638	16	16	0	0	NA	NA	NA	61	61	174	170	530	119	150	369	23	3	34	0.132	0.018	0.064
.	19.01.16-00.19.47-1-292508	299	33	33	8	0	6	668	28	28	0	0	NA	NA	NA	90	89	184	179	539	129	157	382	17	12	70	0.092	0.067	0.13
.	19.01.16-00.19.47-1-292510	61	2	2	1	0	1	615	1	1	0	0	NA	NA	NA	20	34	172	168	507	120	148	347	3	1	0	0.017	0.006	0
.	19.01.16-00.19.49-1-292513	66	4	4	3	0	2	609	3	3	0	0	NA	NA	NA	20	27	171	168	501	118	150	341	0	0	16	0	0	0.032
.	19.01.16-00.19.50-1-292514	178	21	21	3	0	2	649	19	19	0	0	NA	NA	NA	62	69	183	177	522	127	156	366	8	4	50	0.044	0.023	0.096
.	19.01.16-00.19.52-1-292516	118	6	6	5	0	3	618	5	5	0	0	NA	NA	NA	40	37	170	170	510	117	151	350	6	0	17	0.035	0	0.033
.	19.01.16-00.19.53-1-292520	66	3	3	1	0	1	446	1	1	0	0	NA	NA	NA	13	28	167	175	499	81	109	256	0	0	3	0	0	0.006
.	19.01.16-00.19.56-1-292530	32	1	1	1	0	1	0	0	0	0	0	NA	NA	NA	8	5	163	163	492	0	0	0	2	0	0	0.012	0	0
.	19.01.16-00.19.58-1-292532	66	2	2	0	0	0	404	1	1	0	0	NA	NA	NA	18	15	165	165	498	73	99	232	0	0	3	0	0	0.006
.	19.01.16-00.20.01-1-292534	62	4	4	0	0	0	606	3	3	0	0	NA	NA	NA	24	29	171	166	505	116	149	341	0	0	10	0	0	0.02
.	19.01.16-00.20.06-1-292540	232	14	14	1	0	1	649	12	12	0	0	NA	NA	NA	72	68	175	180	526	122	160	367	20	12	19	0.114	0.067	0.036
.	19.01.16-00.20.08-1-292541	118	5	5	1	0	0	620	4	4	0	0	NA	NA	NA	46	39	165	174	513	108	157	355	9	7	6	0.055	0.04	0.012
.	19.01.16-00.20.10-1-292543	120	11	11	4	0	4	636	9	9	0	0	NA	NA	NA	31	52	171	173	521	117	153	366	16	0	22	0.094	0	0.042
.	19.01.16-00.20.10-1-292544	96	5	5	1	0	1	620	2	2	0	0	NA	NA	NA	44	42	177	169	509	122	148	350	0	10	7	0	0.059	0.014
.	19.01.16-00.20.18-1-292564	119	5	5	2	0	1	634	4	4	0	0	NA	NA	NA	37	49	175	173	514	122	155	357	0	9	4	0	0.052	0.008
.	19.01.16-00.20.22-1-292566	86	3	3	0	0	0	607	2	2	0	0	NA	NA	NA	37	32	167	167	511	112	148	347	0	6	0	0	0.036	0
.	19.01.16-00.20.33-1-292575	177	13	13	4	0	4	632	9	9	0	0	NA	NA	NA	50	50	175	171	517	123	152	357	17	0	21	0.097	0	0.041
.	19.01.16-00.20.39-1-292579	88	3	3	1	0	0	623	2	2	0	0	NA	NA	NA	24	31	165	169	510	113	154	356	0	0	10	0	0	0.02
.	19.01.16-00.20.42-1-292583	182	7	7	3	0	3	634	6	6	0	0	NA	NA	NA	39	58	177	173	521	126	152	356	0	0	28	0	0	0.054
.	19.01.16-00.20.45-1-292588	34	1	1	0	0	0	0	0	0	0	0	NA	NA	NA	6	11	164	165	495	0	0	0	2	0	0	0.012	0	0
.	19.01.16-00.20.47-1-292596	58	2	2	0	0	0	609	1	1	0	0	NA	NA	NA	21	28	170	169	502	117	150	342	1	0	3	0.006	0	0.006
.	19.01.16-00.20.47-1-292598	151	5	5	0	0	0	619	2	2	0	0	NA	NA	NA	51	40	171	169	513	113	151	355	2	5	16	0.012	0.03	0.031
.	19.01.16-00.20.47-1-292599	150	5	5	0	0	0	635	4	4	0	0	NA	NA	NA	49	60	172	176	525	118	153	364	9	10	0	0.052	0.057	0
.	19.01.16-00.20.51-1-292603	59	2	2	2	0	2	0	1	1	0	0	NA	NA	NA	21	20	165	165	503	0	0	0	0	0	2	0	0	0.004
.	19.01.16-00.20.52-1-292604	33	1	1	0	0	0	0	0	0	0	0	NA	NA	NA	9	11	166	166	492	0	0	0	0	0	0	0	0	0
.	19.01.16-00.20.55-1-292607	184	14	14	3	0	3	651	11	11	0	0	NA	NA	NA	54	71	178	171	535	123	153	375	23	12	32	0.129	0.07	0.06
.	19.01.16-00.20.56-1-292608	36	1	1	1	0	1	0	0	0	0	0	NA	NA	NA	5	13	166	167	493	0	0	0	0	0	0	0	0	0
.	19.01.16-00.20.56-1-292611	134	11	11	3	0	3	626	9	9	0	0	NA	NA	NA	42	43	168	175	513	114	158	354	16	2	34	0.095	0.011	0.066
.	19.01.16-00.20.56-1-292612	62	2	2	1	0	1	611	1	1	0	0	NA	NA	NA	21	22	166	170	499	114	153	344	0	0	5	0	0	0.01
.	19.01.16-00.20.58-1-292613	35	1	1	0	0	0	0	0	0	0	0	NA	NA	NA	18	14	168	164	495	0	0	0	0	0	0	0	0	0
.	19.01.16-00.21.05-1-292615	176	17	17	3	0	3	623	15	15	0	0	NA	NA	NA	52	46	168	168	523	115	146	362	10	10	32	0.06	0.06	0.061
.	19.01.16-00.21.06-1-292617	119	6	6	3	0	3	617	5	5	0	0	NA	NA	NA	22	37	168	171	511	114	153	350	12	5	2	0.071	0.029	0.004
.	19.01.16-00.21.07-1-292618	40	1	1	0	0	0	0	0	0	0	0	NA	NA	NA	8	10	166	164	493	0	0	0	0	0	1	0	0	0.002
.	19.01.16-00.21.07-1-292619	157	14	14	4	0	3	627	12	12	0	0	NA	NA	NA	52	47	171	171	518	116	154	357	29	4	22	0.17	0.023	0.042
.	19.01.16-00.21.11-1-292621	118	8	8	1	0	1	605	6	6	0	0	NA	NA	NA	32	24	167	168	502	114	147	344	6	1	11	0.036	0.006	0.022
.	19.01.16-00.21.11-1-292623	67	2	2	0	0	0	615	1	1	0	0	NA	NA	NA	26	35	173	170	505	122	148	345	0	4	0	0	0.024	0
.	19.01.16-00.21.16-1-292624	159	8	8	1	0	1	631	7	7	0	0	NA	NA	NA	48	48	167	175	519	115	157	359	3	10	11	0.018	0.057	0.021
.	19.01.16-00.21.25-1-292645	120	11	11	4	0	3	631	9	9	0	0	NA	NA	NA	28	43	169	174	513	118	158	355	27	0	18	0.16	0	0.035
.	19.01.16-00.21.25-1-292646	182	13	13	1	0	1	632	12	12	0	0	NA	NA	NA	48	47	172	173	515	121	155	356	19	13	14	0.11	0.075	0.027
.	19.01.16-00.21.30-1-292649	64	2	2	0	0	0	300	1	1	0	0	NA	NA	NA	16	15	164	166	498	59	73	168	0	0	5	0	0	0.01
.	19.01.16-00.21.33-1-292650	89	9	9	2	0	2	615	8	8	0	0	NA	NA	NA	28	37	174	171	505	121	149	345	11	4	5	0.063	0.023	0.01
.	19.01.16-00.21.44-1-292658	57	2	2	1	0	1	0	1	1	0	0	NA	NA	NA	13	15	166	165	497	0	0	0	0	0	4	0	0	0.008
.	19.01.16-00.21.45-1-292661	88	6	6	1	0	0	616	5	5	0	0	NA	NA	NA	31	40	169	175	509	115	155	346	0	3	15	0	0.017	0.029
.	19.01.16-00.21.48-1-292666	124	8	8	2	0	2	618	6	6	0	0	NA	NA	NA	37	35	166	171	511	112	150	356	15	0	7	0.09	0	0.014
.	19.01.16-00.21.48-1-292669	60	2	2	0	0	0	50	1	1	0	0	NA	NA	NA	21	17	168	165	497	12	10	28	0	0	4	0	0	0.008
.	19.01.16-00.21.50-1-292671	33	1	1	0	0	0	0	0	0	0	0	NA	NA	NA	11	9	166	166	490	0	0	0	0	0	0	0	0	0
.	19.01.16-00.21.52-1-292673	184	15	15	5	0	5	631	13	13	0	0	NA	NA	NA	57	57	171	180	519	118	160	353	53	0	22	0.31	0	0.042
.	19.01.16-00.21.52-1-292674	32	1	1	0	0	0	0	0	0	0	0	NA	NA	NA	9	12	168	163	494	0	0	0	0	1	0	0	0.006	0
.	19.01.16-00.21.53-1-292675	114	14	14	2	0	2	612	12	12	0	0	NA	NA	NA	46	28	169	168	504	116	152	344	6	10	17	0.036	0.06	0.034
.	19.01.16-00.21.55-1-292678	120	6	6	1	0	0	625	4	4	0	0	NA	NA	NA	38	43	170	171	515	118	152	355	1	10	5	0.006	0.058	0.01
.	19.01.16-00.21.55-1-292679	84	4	4	1	0	1	608	3	3	0	0	NA	NA	NA	27	21	165	168	501	113	150	345	5	0	10	0.03	0	0.02
.	19.01.16-00.22.01-1-292688	66	5	5	0	0	0	605	4	4	0	0	NA	NA	NA	20	16	168	168	493	115	151	339	2	2	5	0.012	0.012	0.01
.	19.01.16-00.22.04-1-292691	206	17	17	3	0	3	636	16	16	0	0	NA	NA	NA	50	56	172	179	518	120	158	358	7	1	41	0.041	0.006	0.079
.	19.01.16-00.22.08-1-292693	183	18	18	7	0	7	632	16	16	0	0	NA	NA	NA	52	46	174	173	512	118	157	357	33	6	24	0.19	0.035	0.047
.	19.01.16-00.22.10-1-292694	33	1	1	0	0	0	0	0	0	0	0	NA	NA	NA	3	7	165	163	492	0	0	0	0	0	0	0	0	0
.	19.01.16-00.22.12-1-292695	118	7	7	3	0	2	618	6	6	0	0	NA	NA	NA	43	35	170	171	507	117	153	348	15	0	10	0.088	0	0.02
.	19.01.16-00.22.13-1-292696	308	48	48	16	0	11	653	44	44	0	0	NA	NA	NA	77	69	175	176	531	121	160	372	37	16	97	0.211	0.091	0.183
.	19.01.16-00.22.15-1-292698	84	3	3	0	0	0	609	2	2	0	0	NA	NA	NA	29	32	169	172	504	116	151	342	2	2	1	0.012	0.012	0.002
.	19.01.16-00.22.21-1-292724	209	21	21	6	0	5	637	18	18	0	0	NA	NA	NA	72	65	176	178	524	118	158	361	36	4	37	0.205	0.022	0.071
.	19.01.16-00.22.25-1-292727	152	20	20	6	0	6	619	19	19	0	0	NA	NA	NA	40	39	167	173	512	114	156	349	15	7	27	0.09	0.04	0.053
.	19.01.16-00.22.27-1-292728	60	3	3	2	0	2	604	2	2	0	0	NA	NA	NA	31	20	165	167	501	112	146	346	2	6	0	0.012	0.036	0
.	19.01.16-00.22.29-1-292730	32	1	1	0	0	0	0	0	0	0	0	NA	NA	NA	8	10	167	164	492	0	0	0	0	0	0	0	0	0
.	19.01.16-00.22.32-1-292733	38	1	1	0	0	0	0	0	0	0	0	NA	NA	NA	6	9	167	164	491	0	0	0	0	0	0	0	0	0
.	19.01.16-00.22.34-1-292734	62	2	2	1	0	1	404	1	1	0	0	NA	NA	NA	10	21	168	167	499	75	101	228	0	0	3	0	0	0.006
.	19.01.16-00.22.35-1-292735	33	1	1	1	0	1	0	0	0	0	0	NA	NA	NA	3	9	166	164	492	0	0	0	0	0	2	0	0	0.004
.	19.01.16-00.22.37-1-292738	95	14	14	2	0	2	610	12	12	0	0	NA	NA	NA	46	37	169	169	512	112	151	347	0	8	25	0	0.047	0.049
.	19.01.16-00.22.41-1-292745	248	17	17	4	0	4	654	16	16	0	0	NA	NA	NA	72	72	174	179	532	122	162	370	2	19	45	0.011	0.106	0.085
.	19.01.16-00.22.43-1-292750	86	7	7	1	0	1	615	6	6	0	0	NA	NA	NA	29	33	168	169	509	114	151	350	3	15	4	0.018	0.089	0.008
.	19.01.16-00.22.44-1-292751	64	2	2	1	0	1	296	1	1	0	0	NA	NA	NA	21	21	167	168	499	58	60	178	0	2	0	0	0.012	0
.	19.01.16-00.22.47-1-292757	117	10	10	2	0	2	620	9	9	0	0	NA	NA	NA	28	37	171	168	511	117	150	353	2	14	20	0.012	0.083	0.039
.	19.01.16-00.22.54-1-292769	121	11	11	2	0	1	624	9	9	0	0	NA	NA	NA	44	40	171	174	508	118	155	351	21	8	8	0.123	0.046	0.016
.	19.01.16-00.22.58-1-292774	122	6	6	3	0	3	622	5	5	0	0	NA	NA	NA	45	48	171	172	518	117	152	353	15	4	8	0.088	0.023	0.015
.	19.01.16-00.23.02-1-292776	33	1	1	1	0	1	0	0	0	0	0	NA	NA	NA	7	11	166	167	491	0	0	0	0	0	2	0	0	0.004
.	19.01.16-00.23.03-1-292777	63	3	3	1	0	1	612	2	2	0	0	NA	NA	NA	26	26	168	171	500	117	151	344	0	0	3	0	0	0.006
.	19.01.16-00.23.04-1-292778	94	4	4	2	0	2	615	2	2	0	0	NA	NA	NA	29	31	166	167	511	115	148	352	2	8	4	0.012	0.048	0.008
.	19.01.16-00.23.05-1-292779	91	7	7	2	0	2	604	6	6	0	0	NA	NA	NA	41	29	165	169	508	112	145	347	0	12	3	0	0.071	0.006
.	19.01.16-00.23.20-1-292801	117	13	13	2	0	2	613	10	10	0	0	NA	NA	NA	43	35	171	172	505	117	152	344	7	21	7	0.041	0.122	0.014
.	19.01.16-00.23.21-1-292803	113	9	9	4	0	3	627	8	8	0	0	NA	NA	NA	44	48	172	174	515	117	159	351	18	15	8	0.105	0.086	0.016
.	19.01.16-00.23.25-1-292806	123	6	6	3	0	3	617	5	5	0	0	NA	NA	NA	47	37	171	172	507	116	153	348	2	0	16	0.012	0	0.032
.	19.01.16-00.23.28-1-292808	62	2	2	0	0	0	606	1	1	0	0	NA	NA	NA	23	25	165	168	505	114	148	344	0	2	1	0	0.012	0.002
.	19.01.16-00.23.29-1-292810	183	18	18	4	0	3	644	17	17	0	0	NA	NA	NA	55	55	175	174	519	121	160	363	13	14	42	0.074	0.08	0.081
.	19.01.16-00.23.31-1-292811	62	2	2	0	0	0	609	1	1	0	0	NA	NA	NA	16	22	165	167	503	114	148	347	4	1	0	0.024	0.006	0
.	19.01.16-00.23.32-1-292812	91	8	8	4	0	3	612	6	6	0	0	NA	NA	NA	39	33	168	170	508	112	151	349	13	3	2	0.077	0.018	0.004
.	19.01.16-00.23.40-1-292818	95	5	5	0	0	0	608	3	3	0	0	NA	NA	NA	21	23	165	170	501	110	150	348	7	1	4	0.042	0.006	0.008
.	19.01.16-00.23.42-1-292821	65	2	2	0	0	0	251	1	1	0	0	NA	NA	NA	13	20	166	170	497	37	72	142	0	0	8	0	0	0.016
.	19.01.16-00.23.51-1-292831	92	8	8	1	0	1	622	4	4	0	0	NA	NA	NA	30	42	170	176	509	115	157	350	9	8	9	0.053	0.045	0.018
.	19.01.16-00.23.53-1-292832	154	22	22	5	0	3	622	19	19	0	0	NA	NA	NA	61	51	177	171	516	121	148	353	18	5	37	0.102	0.029	0.072
.	19.01.16-00.23.53-1-292833	63	2	2	0	0	0	300	1	1	0	0	NA	NA	NA	14	19	165	167	500	55	71	174	3	6	0	0.018	0.036	0
.	19.01.16-00.23.58-1-292843	154	12	12	5	0	2	635	10	10	0	0	NA	NA	NA	45	56	172	173	524	118	154	363	6	20	24	0.035	0.116	0.046
.	19.01.16-00.24.02-1-292846	35	1	1	1	0	1	0	0	0	0	0	NA	NA	NA	11	5	163	165	490	0	0	0	0	0	0	0	0	0
.	19.01.16-00.24.03-1-292847	99	9	9	2	0	1	614	7	7	0	0	NA	NA	NA	34	36	173	166	510	117	148	349	2	7	9	0.012	0.042	0.018
.	19.01.16-00.24.05-1-292850	125	6	6	3	0	3	609	5	5	0	0	NA	NA	NA	43	29	169	168	505	115	149	345	10	11	0	0.059	0.065	0
.	19.01.16-00.24.05-1-292851	35	1	1	0	0	0	0	0	0	0	0	NA	NA	NA	6	12	167	167	491	0	0	0	0	0	0	0	0	0
.	19.01.16-00.24.06-1-292852	62	3	3	1	0	0	606	2	2	0	0	NA	NA	NA	32	25	167	168	503	115	144	347	0	7	0	0	0.042	0
.	19.01.16-00.24.06-1-292853	92	12	12	5	0	4	619	11	11	0	0	NA	NA	NA	40	39	168	172	512	114	151	354	16	14	3	0.095	0.081	0.006
.	19.01.16-00.24.07-1-292854	266	17	17	2	0	2	653	14	14	0	0	NA	NA	NA	68	71	180	178	526	126	160	367	22	1	18	0.122	0.006	0.034
.	19.01.16-00.24.11-1-292857	58	2	2	1	0	0	602	1	1	0	0	NA	NA	NA	29	24	167	166	504	113	145	344	3	0	4	0.018	0	0.008
.	19.01.16-00.24.21-1-292877	201	21	21	4	0	3	636	18	18	0	0	NA	NA	NA	57	54	176	171	520	122	154	360	49	5	17	0.278	0.029	0.033
.	19.01.16-00.24.24-1-292880	89	7	7	4	0	3	609	6	6	0	0	NA	NA	NA	37	30	168	172	503	115	148	346	18	14	1	0.107	0.081	0.002
.	19.01.16-00.24.25-1-292881	86	3	3	0	0	0	609	2	2	0	0	NA	NA	NA	34	31	168	171	505	111	156	342	5	0	6	0.03	0	0.012
.	19.01.16-00.24.26-1-292884	64	3	3	0	0	0	600	2	2	0	0	NA	NA	NA	29	25	169	166	503	113	146	341	0	0	12	0	0	0.024
.	19.01.16-00.24.28-1-292887	115	7	7	1	0	1	628	5	5	0	0	NA	NA	NA	42	47	174	177	509	121	155	352	0	2	13	0	0.011	0.026
.	19.01.16-00.24.30-1-292890	154	6	6	1	0	1	628	4	4	0	0	NA	NA	NA	34	47	173	170	517	120	152	356	4	3	7	0.023	0.018	0.014
.	19.01.16-00.24.34-1-292893	37	1	1	0	0	0	0	0	0	0	0	NA	NA	NA	7	8	166	163	492	0	0	0	3	0	0	0.018	0	0
.	19.01.16-00.24.38-1-292895	185	20	20	8	0	6	645	18	18	0	0	NA	NA	NA	68	63	176	169	531	121	150	374	25	27	24	0.142	0.16	0.045
.	19.01.16-00.24.39-1-292899	117	6	6	1	0	0	611	5	5	0	0	NA	NA	NA	32	27	167	169	504	116	149	346	5	0	18	0.03	0	0.036
.	19.01.16-00.24.42-1-292902	67	3	3	1	0	1	503	2	2	0	0	NA	NA	NA	21	23	169	169	498	94	123	286	2	0	4	0.012	0	0.008
.	19.01.16-00.24.43-1-292906	119	4	4	1	0	1	628	3	3	0	0	NA	NA	NA	39	44	169	172	516	117	155	356	0	3	7	0	0.017	0.014
.	19.01.16-00.24.46-1-292913	124	9	9	1	0	0	617	8	8	0	0	NA	NA	NA	47	31	170	167	507	117	150	350	11	0	22	0.065	0	0.043
.	19.01.16-00.24.48-1-292918	178	9	9	2	0	2	634	8	8	0	0	NA	NA	NA	73	55	175	174	519	120	155	359	2	3	14	0.011	0.017	0.027
.	19.01.16-00.24.51-1-292925	32	1	1	0	0	0	0	0	0	0	0	NA	NA	NA	6	3	164	164	488	0	0	0	0	0	1	0	0	0.002
.	19.01.16-00.24.53-1-292926	320	25	25	9	0	6	692	21	21	0	0	NA	NA	NA	72	114	180	191	556	129	171	392	9	26	55	0.05	0.136	0.099
.	19.01.16-00.24.58-1-292935	37	1	1	0	0	0	0	0	0	0	0	NA	NA	NA	12	8	163	165	493	0	0	0	0	0	0	0	0	0
.	19.01.16-00.24.59-1-292936	203	16	16	10	0	5	644	14	14	0	0	NA	NA	NA	49	57	172	173	525	116	158	370	27	24	29	0.157	0.139	0.055
.	19.01.16-00.24.59-1-292937	147	9	9	1	0	1	627	8	8	0	0	NA	NA	NA	49	41	168	174	512	117	156	354	3	8	31	0.018	0.046	0.061
.	19.01.16-00.25.00-1-292939	64	3	3	0	0	0	604	2	2	0	0	NA	NA	NA	21	31	171	169	504	116	149	339	0	4	0	0	0.024	0
.	19.01.16-00.25.02-1-292940	147	11	11	4	0	4	631	9	9	0	0	NA	NA	NA	57	56	174	174	521	120	152	359	10	6	10	0.057	0.034	0.019
.	19.01.16-00.25.11-1-292941	152	12	12	5	0	4	636	10	10	0	0	NA	NA	NA	46	55	174	175	519	121	157	358	22	6	18	0.126	0.034	0.035
.	19.01.16-00.25.11-1-292942	142	6	6	1	0	1	628	5	5	0	0	NA	NA	NA	60	51	176	173	515	122	152	354	0	5	13	0	0.029	0.025
.	19.01.16-00.25.14-1-292946	126	14	14	3	0	3	611	12	12	0	0	NA	NA	NA	42	32	168	168	509	115	150	346	19	20	3	0.113	0.119	0.006
.	19.01.16-00.25.14-1-292947	325	39	39	10	0	6	659	35	35	0	0	NA	NA	NA	85	82	183	179	533	126	157	376	38	13	85	0.208	0.073	0.159
.	19.01.16-00.25.24-1-292970	33	1	1	0	0	0	0	0	0	0	0	NA	NA	NA	18	7	165	164	491	0	0	0	0	0	0	0	0	0
.	19.01.16-00.25.25-1-292971	86	7	7	1	0	1	611	6	6	0	0	NA	NA	NA	15	24	168	169	500	116	154	341	7	3	5	0.042	0.018	0.01
.	19.01.16-00.25.27-1-292975	118	8	8	3	0	1	618	7	7	0	0	NA	NA	NA	21	30	167	173	503	113	157	348	0	3	19	0	0.017	0.038
.	19.01.16-00.25.32-1-292980	92	6	6	3	0	1	596	5	5	0	0	NA	NA	NA	36	23	169	171	496	113	147	336	11	10	11	0.065	0.058	0.022
.	19.01.16-00.25.35-1-292981	171	10	10	1	0	1	618	9	9	0	0	NA	NA	NA	59	37	171	170	509	114	152	352	4	19	6	0.023	0.112	0.012
.	19.01.16-00.25.38-1-292983	201	19	19	6	0	5	646	15	15	0	0	NA	NA	NA	76	67	182	176	522	129	159	358	5	0	50	0.027	0	0.096
.	19.01.16-00.25.40-1-292985	92	9	9	4	0	1	611	8	8	0	0	NA	NA	NA	29	32	171	169	505	117	151	343	4	8	14	0.023	0.047	0.028
.	19.01.16-00.25.40-1-292987	120	7	7	2	0	2	615	6	6	0	0	NA	NA	NA	27	35	167	173	508	113	154	348	5	3	14	0.03	0.017	0.028
.	19.01.16-00.25.46-1-292994	87	4	4	0	0	0	612	3	3	0	0	NA	NA	NA	26	31	170	163	511	116	144	352	0	3	5	0	0.018	0.01
.	19.01.16-00.25.49-1-293001	34	1	1	0	0	0	0	0	0	0	0	NA	NA	NA	9	12	165	165	495	0	0	0	0	0	5	0	0	0.01
.	19.01.16-00.25.51-1-293002	96	11	11	2	0	2	617	8	8	0	0	NA	NA	NA	32	34	172	167	508	119	149	349	13	1	7	0.076	0.006	0.014
.	19.01.16-00.25.52-1-293003	33	1	1	0	0	0	0	0	0	0	0	NA	NA	NA	7	5	166	164	488	0	0	0	0	0	2	0	0	0.004
.	19.01.16-00.25.54-1-293005	93	3	3	2	0	2	624	2	2	0	0	NA	NA	NA	25	41	173	169	512	121	152	351	0	0	8	0	0	0.016
.	19.01.16-00.25.57-1-293009	64	2	2	0	0	0	350	1	1	0	0	NA	NA	NA	28	17	165	165	500	63	87	200	0	0	4	0	0	0.008
.	19.01.16-00.26.00-1-293015	145	14	14	5	0	5	611	12	12	0	0	NA	NA	NA	42	30	170	166	507	118	145	348	15	7	45	0.088	0.042	0.089
.	19.01.16-00.26.01-1-293016	98	7	7	3	0	3	619	4	4	0	0	NA	NA	NA	33	35	167	173	508	116	156	347	0	24	14	0	0.139	0.028
.	19.01.16-00.26.02-1-293018	272	13	13	1	0	1	668	12	12	0	0	NA	NA	NA	74	84	179	180	538	130	161	377	6	9	28	0.034	0.05	0.052
.	19.01.16-00.26.08-1-293024	60	4	4	0	0	0	617	3	3	0	0	NA	NA	NA	21	31	168	167	509	115	150	352	17	0	2	0.101	0	0.004
.	19.01.16-00.26.10-1-293027	64	3	3	0	0	0	597	2	2	0	0	NA	NA	NA	37	19	167	169	496	114	146	337	0	0	11	0	0	0.022
.	19.01.16-00.26.14-1-293029	85	3	3	2	0	1	608	2	2	0	0	NA	NA	NA	26	22	164	166	505	110	146	352	4	0	1	0.024	0	0.002
.	19.01.16-00.26.15-1-293030	62	4	4	0	0	0	617	3	3	0	0	NA	NA	NA	10	25	168	172	498	117	155	345	0	2	6	0	0.012	0.012
.	19.01.16-00.26.21-1-293060	57	2	2	2	0	2	605	1	1	0	0	NA	NA	NA	22	30	173	167	503	117	145	343	0	0	9	0	0	0.018
.	19.01.16-00.26.22-1-293062	35	1	1	0	0	0	0	0	0	0	0	NA	NA	NA	6	6	165	165	489	0	0	0	0	0	1	0	0	0.002
.	19.01.16-00.26.25-1-293064	240	25	25	3	0	3	644	24	24	0	0	NA	NA	NA	58	65	174	180	524	120	159	365	22	11	69	0.126	0.061	0.132
.	19.01.16-00.26.26-1-293065	62	2	2	0	0	0	613	1	1	0	0	NA	NA	NA	25	32	170	172	503	116	153	344	2	0	4	0.012	0	0.008
.	19.01.16-00.26.27-1-293066	181	22	22	7	0	3	629	21	21	0	0	NA	NA	NA	47	54	173	174	520	118	154	357	33	23	36	0.191	0.132	0.069
.	19.01.16-00.26.28-1-293067	158	18	18	3	0	2	645	15	15	0	0	NA	NA	NA	56	62	177	173	525	126	156	363	43	0	33	0.243	0	0.063
.	19.01.16-00.26.29-1-293068	32	1	1	0	0	0	0	0	0	0	0	NA	NA	NA	6	16	165	166	498	0	0	0	0	0	0	0	0	0
.	19.01.16-00.26.31-1-293069	95	6	6	4	0	2	617	4	4	0	0	NA	NA	NA	33	35	173	170	505	119	151	347	2	3	8	0.012	0.018	0.016
.	19.01.16-00.26.31-1-293070	67	3	3	1	0	1	556	2	2	0	0	NA	NA	NA	23	28	169	171	501	108	141	307	0	2	4	0	0.012	0.008
.	19.01.16-00.26.32-1-293071	155	12	12	2	0	1	634	10	10	0	0	NA	NA	NA	59	53	175	170	521	121	151	362	11	12	21	0.063	0.071	0.04
.	19.01.16-00.26.35-1-293072	61	5	5	1	0	1	601	4	4	0	0	NA	NA	NA	26	15	165	168	495	111	149	341	7	7	7	0.042	0.042	0.014
.	19.01.16-00.26.41-1-293081	33	1	1	0	0	0	0	0	0	0	0	NA	NA	NA	13	13	166	164	496	0	0	0	0	0	0	0	0	0
.	19.01.16-00.26.44-1-293087	158	16	16	4	0	3	625	15	15	0	0	NA	NA	NA	49	42	170	171	514	114	153	358	20	4	41	0.118	0.023	0.08
.	19.01.16-00.26.46-1-293090	116	5	5	2	0	2	618	4	4	0	0	NA	NA	NA	41	37	167	170	513	114	150	354	2	9	11	0.012	0.053	0.021
.	19.01.16-00.26.49-1-293095	33	1	1	0	0	0	0	0	0	0	0	NA	NA	NA	7	8	165	166	490	0	0	0	0	0	1	0	0	0.002
.	19.01.16-00.26.51-1-293100	112	7	7	2	0	2	619	6	6	0	0	NA	NA	NA	37	42	169	172	514	115	150	354	5	0	8	0.03	0	0.016
.	19.01.16-00.26.55-1-293103	90	6	6	0	0	0	607	5	5	0	0	NA	NA	NA	36	32	169	169	507	112	151	344	7	5	4	0.041	0.03	0.008
.	19.01.16-00.26.59-1-293106	158	9	9	4	0	4	624	7	7	0	0	NA	NA	NA	38	44	172	174	511	118	156	350	16	5	4	0.093	0.029	0.008
.	19.01.16-00.27.07-1-293113	125	7	7	3	0	3	617	6	6	0	0	NA	NA	NA	37	41	171	169	514	116	145	356	6	4	8	0.035	0.024	0.016
.	19.01.16-00.27.08-1-293114	65	4	4	1	0	1	608	3	3	0	0	NA	NA	NA	19	20	165	170	498	112	153	343	0	5	4	0	0.029	0.008
.	19.01.16-00.27.11-1-293116	148	24	24	7	0	4	620	23	23	0	0	NA	NA	NA	39	37	171	170	509	117	153	350	40	16	44	0.234	0.094	0.086
.	19.01.16-00.27.12-1-293117	31	1	1	0	0	0	0	0	0	0	0	NA	NA	NA	11	6	166	163	490	0	0	0	0	4	0	0	0.025	0
.	19.01.16-00.27.14-1-293118	60	3	3	1	0	1	609	2	2	0	0	NA	NA	NA	24	22	166	167	502	113	149	347	8	9	0	0.048	0.054	0
.	19.01.16-00.27.16-1-293120	31	1	1	0	0	0	0	0	0	0	0	NA	NA	NA	10	8	163	166	492	0	0	0	0	0	1	0	0	0.002
.	19.01.16-00.27.17-1-293125	175	9	9	3	0	3	635	8	8	0	0	NA	NA	NA	39	57	178	176	516	124	156	355	3	10	14	0.017	0.057	0.027
.	19.01.16-00.27.18-1-293126	119	7	7	2	0	1	624	6	6	0	0	NA	NA	NA	36	45	170	174	514	116	153	355	0	0	28	0	0	0.054
.	19.01.16-00.27.21-1-293143	32	1	1	0	0	0	0	0	0	0	0	NA	NA	NA	7	13	167	166	493	0	0	0	0	0	2	0	0	0.004
.	19.01.16-00.27.23-1-293146	86	4	4	2	0	2	616	3	3	0	0	NA	NA	NA	32	35	172	172	504	116	151	349	3	0	9	0.017	0	0.018
.	19.01.16-00.27.24-1-293147	34	1	1	1	0	1	0	0	0	0	0	NA	NA	NA	12	13	167	164	495	0	0	0	4	0	0	0.024	0	0
.	19.01.16-00.27.27-1-293150	99	14	14	5	0	4	608	13	13	0	0	NA	NA	NA	42	31	172	167	505	115	147	346	18	0	12	0.105	0	0.024
.	19.01.16-00.27.27-1-293151	94	4	4	1	0	1	614	3	3	0	0	NA	NA	NA	31	31	167	174	503	112	157	345	5	0	10	0.03	0	0.02
.	19.01.16-00.27.27-1-293154	146	8	8	3	0	3	631	7	7	0	0	NA	NA	NA	43	48	172	170	519	117	153	361	5	8	12	0.029	0.047	0.023
.	19.01.16-00.27.30-1-293156	97	8	8	5	0	3	615	6	6	0	0	NA	NA	NA	39	29	167	169	506	113	152	350	16	0	16	0.096	0	0.032
.	19.01.16-00.27.40-1-293162	30	1	1	0	0	0	0	0	0	0	0	NA	NA	NA	10	5	163	164	491	0	0	0	0	0	1	0	0	0.002
.	19.01.16-00.27.40-1-293163	35	1	1	0	0	0	0	0	0	0	0	NA	NA	NA	7	10	164	166	493	0	0	0	1	0	0	0.006	0	0
.	19.01.16-00.27.42-1-293166	94	6	6	1	0	1	617	5	5	0	0	NA	NA	NA	20	39	174	174	504	116	154	347	0	4	4	0	0.023	0.008
.	19.01.16-00.27.42-1-293167	333	43	43	11	0	11	654	38	38	0	0	NA	NA	NA	86	73	169	177	540	116	159	379	51	38	47	0.302	0.215	0.087
.	19.01.16-00.27.43-1-293170	149	9	9	3	0	2	627	7	7	0	0	NA	NA	NA	50	49	175	170	517	122	146	359	19	10	4	0.109	0.059	0.008
.	19.01.16-00.27.44-1-293172	32	1	1	1	0	1	0	0	0	0	0	NA	NA	NA	8	8	163	164	494	0	0	0	0	0	3	0	0	0.006
.	19.01.16-00.27.46-1-293174	56	2	2	0	0	0	100	1	1	0	0	NA	NA	NA	13	10	164	166	493	16	20	64	4	0	0	0.024	0	0
.	19.01.16-00.27.47-1-293180	92	9	9	5	0	4	604	8	8	0	0	NA	NA	NA	31	23	172	165	499	117	143	344	6	20	7	0.035	0.121	0.014
.	19.01.16-00.27.52-1-293184	30	1	1	1	0	1	0	0	0	0	0	NA	NA	NA	7	15	166	166	496	0	0	0	0	0	0	0	0	0
.	19.01.16-00.27.53-1-293186	88	4	4	1	0	1	612	3	3	0	0	NA	NA	NA	28	28	169	169	503	118	150	344	11	3	0	0.065	0.018	0
.	19.01.16-00.27.53-1-293187	91	9	9	3	0	3	630	8	8	0	0	NA	NA	NA	26	43	172	170	514	119	153	358	5	5	24	0.029	0.029	0.047
.	19.01.16-00.27.54-1-293189	37	1	1	1	0	1	0	0	0	0	0	NA	NA	NA	10	14	164	165	498	0	0	0	2	0	0	0.012	0	0
.	19.01.16-00.27.57-1-293194	182	24	24	7	0	6	643	22	22	0	0	NA	NA	NA	54	65	174	176	528	120	155	368	20	8	54	0.115	0.045	0.102
.	19.01.16-00.27.57-1-293196	150	12	12	4	0	4	623	11	11	0	0	NA	NA	NA	44	38	170	170	511	118	150	355	8	13	14	0.047	0.076	0.027
.	19.01.16-00.28.02-1-293204	93	3	3	0	0	0	607	2	2	0	0	NA	NA	NA	24	25	168	166	504	114	147	346	0	2	1	0	0.012	0.002
.	19.01.16-00.28.05-1-293207	65	3	3	2	0	2	605	2	2	0	0	NA	NA	NA	29	34	167	169	511	112	145	348	9	0	0	0.054	0	0
.	19.01.16-00.28.09-1-293209	124	13	13	4	0	2	625	11	11	0	0	NA	NA	NA	37	41	170	172	512	115	154	356	12	9	34	0.071	0.052	0.066
.	19.01.16-00.28.11-1-293211	124	12	12	1	0	1	631	11	11	0	0	NA	NA	NA	39	50	168	179	516	118	158	355	6	1	17	0.036	0.006	0.033
.	19.01.16-00.28.14-1-293213	121	16	16	7	0	6	624	13	13	0	0	NA	NA	NA	44	42	171	166	518	118	148	358	32	19	13	0.187	0.114	0.025
.	19.01.16-00.28.17-1-293215	96	10	10	6	0	6	602	9	9	0	0	NA	NA	NA	34	26	170	166	503	115	145	342	8	9	22	0.047	0.054	0.044
.	19.01.16-00.28.21-1-293236	86	4	4	0	0	0	605	3	3	0	0	NA	NA	NA	19	16	166	166	497	113	149	343	0	0	11	0	0	0.022
.	19.01.16-00.28.22-1-293237	85	5	5	1	0	1	617	4	4	0	0	NA	NA	NA	33	40	171	167	515	119	145	353	0	2	11	0	0.012	0.021
.	19.01.16-00.28.35-1-293243	93	6	6	1	0	1	596	5	5	0	0	NA	NA	NA	28	18	168	165	498	114	144	338	2	0	12	0.012	0	0.024
.	19.01.16-00.28.36-1-293245	33	1	1	0	0	0	0	0	0	0	0	NA	NA	NA	10	8	166	164	491	0	0	0	0	0	3	0	0	0.006
.	19.01.16-00.28.36-1-293246	114	11	11	6	0	5	619	10	10	0	0	NA	NA	NA	34	38	172	171	508	118	150	351	22	20	12	0.128	0.117	0.024
.	19.01.16-00.28.39-1-293249	36	1	1	0	0	0	0	0	0	0	0	NA	NA	NA	12	10	168	163	492	0	0	0	0	0	0	0	0	0
.	19.01.16-00.28.41-1-293252	33	1	1	0	0	0	0	0	0	0	0	NA	NA	NA	13	6	164	163	492	0	0	0	0	0	2	0	0	0.004
.	19.01.16-00.28.41-1-293253	61	2	2	0	0	0	603	1	1	0	0	NA	NA	NA	31	21	167	169	498	113	147	343	1	0	2	0.006	0	0.004
.	19.01.16-00.28.41-1-293255	152	11	11	2	0	1	618	9	9	0	0	NA	NA	NA	48	38	173	170	508	122	150	346	16	3	30	0.092	0.018	0.059
.	19.01.16-00.28.41-1-293256	153	11	11	1	0	1	625	10	10	0	0	NA	NA	NA	54	52	177	168	520	120	146	359	25	10	11	0.141	0.06	0.021
.	19.01.16-00.28.43-1-293259	140	9	9	3	0	3	629	7	7	0	0	NA	NA	NA	41	41	169	172	513	117	156	356	9	11	2	0.053	0.064	0.004
.	19.01.16-00.28.44-1-293260	147	6	6	3	0	2	624	5	5	0	0	NA	NA	NA	43	40	169	171	513	117	150	357	4	11	8	0.024	0.064	0.016
.	19.01.16-00.28.46-1-293264	35	1	1	0	0	0	0	0	0	0	0	NA	NA	NA	12	10	165	165	493	0	0	0	0	0	0	0	0	0
.	19.01.16-00.28.48-1-293268	147	18	18	8	0	3	612	16	16	0	0	NA	NA	NA	45	31	169	168	507	117	149	346	21	14	33	0.124	0.083	0.065
.	19.01.16-00.28.53-1-293273	211	16	16	5	0	3	640	12	12	0	0	NA	NA	NA	54	52	176	175	514	123	157	360	9	11	39	0.051	0.063	0.076
.	19.01.16-00.28.55-1-293276	140	19	19	7	0	5	613	13	13	0	0	NA	NA	NA	48	47	178	171	511	121	143	349	28	28	15	0.157	0.164	0.029
.	19.01.16-00.29.04-1-293286	61	3	3	0	0	0	599	2	2	0	0	NA	NA	NA	26	25	166	168	504	111	144	344	3	4	3	0.018	0.024	0.006
.	19.01.16-00.29.04-1-293287	58	3	3	2	0	2	249	2	2	0	0	NA	NA	NA	15	12	164	167	494	44	59	146	4	0	1	0.024	0	0.002
.	19.01.16-00.29.05-1-293288	119	13	13	5	0	5	616	11	11	0	0	NA	NA	NA	27	34	171	171	505	120	148	348	0	10	29	0	0.058	0.057
.	19.01.16-00.29.08-1-293289	33	1	1	0	0	0	0	0	0	0	0	NA	NA	NA	12	7	163	165	492	0	0	0	0	2	0	0	0.012	0
.	19.01.16-00.29.10-1-293290	36	1	1	1	0	1	0	0	0	0	0	NA	NA	NA	6	11	166	168	490	0	0	0	0	0	0	0	0	0
.	19.01.16-00.29.11-1-293292	127	11	11	1	0	1	624	10	10	0	0	NA	NA	NA	37	47	168	173	519	113	155	356	3	12	13	0.018	0.069	0.025
.	19.01.16-00.29.13-1-293293	65	3	3	0	0	0	601	1	1	0	0	NA	NA	NA	22	18	165	168	498	113	148	340	0	3	8	0	0.018	0.016
.	19.01.16-00.29.16-1-293296	118	6	6	1	0	1	616	4	4	0	0	NA	NA	NA	44	36	168	171	510	114	153	349	2	0	12	0.012	0	0.024
.	19.01.16-00.29.20-1-293317	152	16	16	6	0	5	628	15	15	0	0	NA	NA	NA	57	52	175	174	516	118	155	355	10	13	17	0.057	0.075	0.033
.	19.01.16-00.29.23-1-293318	124	7	7	3	0	2	618	6	6	0	0	NA	NA	NA	39	33	168	175	503	113	158	347	7	7	15	0.042	0.04	0.03
.	19.01.16-00.29.28-1-293321	33	1	1	0	0	0	0	0	0	0	0	NA	NA	NA	9	13	166	167	493	0	0	0	0	0	1	0	0	0.002
.	19.01.16-00.29.28-1-293322	36	1	1	1	0	1	0	0	0	0	0	NA	NA	NA	15	5	163	165	490	0	0	0	0	1	0	0	0.006	0
.	19.01.16-00.29.28-1-293323	185	28	28	8	0	7	624	24	24	0	0	NA	NA	NA	55	45	171	168	519	118	149	357	29	11	50	0.17	0.065	0.096
.	19.01.16-00.29.31-1-293326	35	1	1	0	0	0	0	0	0	0	0	NA	NA	NA	10	9	165	163	494	0	0	0	0	1	0	0	0.006	0
.	19.01.16-00.29.31-1-293327	93	7	7	1	0	1	615	5	5	0	0	NA	NA	NA	48	34	168	176	503	113	157	345	6	0	15	0.036	0	0.03
.	19.01.16-00.29.33-1-293330	30	1	1	1	0	1	0	0	0	0	0	NA	NA	NA	7	14	168	166	493	0	0	0	1	0	0	0.006	0	0
.	19.01.16-00.29.33-1-293331	63	8	8	1	0	1	612	6	6	0	0	NA	NA	NA	24	26	168	170	501	113	152	347	0	10	4	0	0.059	0.008
.	19.01.16-00.29.33-1-293333	116	7	7	1	0	1	630	6	6	0	0	NA	NA	NA	36	48	177	166	518	126	142	362	0	8	15	0	0.048	0.029
.	19.01.16-00.29.34-1-293334	31	1	1	0	0	0	0	0	0	0	0	NA	NA	NA	3	12	165	166	494	0	0	0	0	0	1	0	0	0.002
.	19.01.16-00.29.35-1-293335	90	5	5	4	0	3	618	3	3	0	0	NA	NA	NA	24	34	173	169	505	119	150	349	4	0	17	0.023	0	0.034
.	19.01.16-00.29.36-1-293338	93	18	18	5	0	5	611	17	17	0	0	NA	NA	NA	29	30	173	167	503	117	149	345	13	20	15	0.075	0.12	0.03
.	19.01.16-00.29.44-1-293347	152	15	15	5	0	4	634	14	14	0	0	NA	NA	NA	51	55	168	170	530	113	154	367	31	2	24	0.185	0.012	0.045
.	19.01.16-00.29.47-1-293351	58	2	2	0	0	0	50	1	1	0	0	NA	NA	NA	15	16	165	165	499	12	10	28	4	0	0	0.024	0	0
.	19.01.16-00.29.51-1-293355	96	6	6	1	0	1	615	5	5	0	0	NA	NA	NA	40	38	169	171	511	116	149	350	8	9	6	0.047	0.053	0.012
.	19.01.16-00.29.52-1-293356	152	16	16	2	0	2	627	14	14	0	0	NA	NA	NA	47	39	170	170	512	119	154	354	49	0	17	0.288	0	0.033
.	19.01.16-00.29.53-1-293357	172	18	18	4	0	4	649	16	16	0	0	NA	NA	NA	54	68	179	178	524	126	159	364	12	13	48	0.067	0.073	0.092
.	19.01.16-00.29.54-1-293359	59	3	3	2	0	2	608	2	2	0	0	NA	NA	NA	26	22	165	166	504	113	147	348	0	5	11	0	0.03	0.022
.	19.01.16-00.29.56-1-293363	86	7	7	1	0	1	602	6	6	0	0	NA	NA	NA	22	20	165	168	500	114	146	342	10	4	16	0.061	0.024	0.032
.	19.01.16-00.30.08-1-293377	33	1	1	1	0	1	0	0	0	0	0	NA	NA	NA	7	7	163	164	493	0	0	0	0	0	0	0	0	0
.	19.01.16-00.30.09-1-293379	35	1	1	1	0	1	0	0	0	0	0	NA	NA	NA	10	7	166	164	490	0	0	0	0	0	0	0	0	0
.	19.01.16-00.30.10-1-293381	34	1	1	0	0	0	0	0	0	0	0	NA	NA	NA	7	7	164	165	491	0	0	0	0	0	2	0	0	0.004
.	19.01.16-00.30.12-1-293382	59	2	2	0	0	0	0	1	1	0	0	NA	NA	NA	13	15	166	167	495	0	0	0	0	4	1	0	0.024	0.002
.	19.01.16-00.30.12-1-293383	227	15	15	8	0	5	653	13	13	0	0	NA	NA	NA	58	69	176	178	528	124	157	372	10	16	35	0.057	0.09	0.066
.	19.01.16-00.30.13-1-293384	60	2	2	1	0	1	605	1	1	0	0	NA	NA	NA	18	21	169	169	496	115	149	341	0	1	3	0	0.006	0.006
.	19.01.16-00.30.14-1-293385	33	1	1	1	0	1	0	0	0	0	0	NA	NA	NA	4	8	163	167	491	0	0	0	0	0	1	0	0	0.002
.	19.01.16-00.30.15-1-293386	34	1	1	0	0	0	0	0	0	0	0	NA	NA	NA	11	5	163	165	490	0	0	0	1	0	0	0.006	0	0
.	19.01.16-00.30.15-1-293387	206	13	13	3	0	3	653	12	12	0	0	NA	NA	NA	60	77	175	177	538	123	156	374	9	0	22	0.051	0	0.041
.	19.01.16-00.30.16-1-293388	31	1	1	0	0	0	0	0	0	0	0	NA	NA	NA	11	10	166	163	494	0	0	0	2	0	0	0.012	0	0
.	19.01.16-00.30.17-1-293389	34	1	1	1	0	1	0	0	0	0	0	NA	NA	NA	8	5	163	164	491	0	0	0	0	0	0	0	0	0
.	19.01.16-00.30.17-1-293390	186	6	6	0	0	0	644	5	5	0	0	NA	NA	NA	53	60	181	172	520	128	152	364	2	9	7	0.011	0.052	0.013
.	19.01.16-00.30.18-1-293394	123	6	6	4	0	3	632	5	5	0	0	NA	NA	NA	48	54	176	172	519	119	153	360	2	2	12	0.011	0.012	0.023
.	19.01.16-00.30.19-1-293410	33	1	1	0	0	0	0	0	0	0	0	NA	NA	NA	9	6	166	164	489	0	0	0	0	0	4	0	0	0.008
.	19.01.16-00.30.21-1-293411	29	1	1	0	0	0	0	0	0	0	0	NA	NA	NA	10	6	163	164	492	0	0	0	0	0	0	0	0	0
.	19.01.16-00.30.23-1-293412	66	2	2	0	0	0	601	1	1	0	0	NA	NA	NA	40	30	171	173	499	116	150	335	2	0	5	0.012	0	0.01
.	19.01.16-00.30.25-1-293414	63	2	2	1	0	1	596	1	1	0	0	NA	NA	NA	21	13	169	164	493	116	142	338	0	1	0	0	0.006	0
.	19.01.16-00.30.27-1-293416	200	11	11	4	0	3	621	10	10	0	0	NA	NA	NA	54	36	169	173	507	118	154	349	21	13	8	0.124	0.075	0.016
.	19.01.16-00.30.29-1-293418	183	7	7	3	0	2	636	6	6	0	0	NA	NA	NA	60	56	173	176	520	122	157	357	0	0	14	0	0	0.027
.	19.01.16-00.30.38-1-293421	114	8	8	2	0	2	619	7	7	0	0	NA	NA	NA	34	39	170	176	506	115	156	348	0	5	15	0	0.028	0.03
.	19.01.16-00.30.38-1-293422	61	2	2	1	0	1	609	1	1	0	0	NA	NA	NA	32	34	168	171	508	112	147	350	0	0	5	0	0	0.01
.	19.01.16-00.30.39-1-293423	211	14	14	5	0	3	642	11	11	0	0	NA	NA	NA	73	60	176	175	522	122	156	364	13	11	26	0.074	0.063	0.05
.	19.01.16-00.30.39-1-293425	59	3	3	1	0	0	605	2	2	0	0	NA	NA	NA	22	23	167	168	501	112	149	344	2	3	0	0.012	0.018	0
.	19.01.16-00.30.42-1-293431	62	2	2	1	0	1	201	1	1	0	0	NA	NA	NA	21	13	166	164	496	31	46	124	2	0	0	0.012	0	0
.	19.01.16-00.30.47-1-293439	32	1	1	0	0	0	0	0	0	0	0	NA	NA	NA	9	5	163	164	491	0	0	0	0	0	0	0	0	0
.	19.01.16-00.30.49-1-293444	99	10	10	2	0	1	617	8	8	0	0	NA	NA	NA	42	40	171	166	516	117	145	355	0	0	37	0	0	0.072
.	19.01.16-00.30.50-1-293446	96	6	6	4	0	2	624	4	4	0	0	NA	NA	NA	35	39	174	169	509	121	151	352	1	0	16	0.006	0	0.031
.	19.01.16-00.30.52-1-293447	88	6	6	2	0	2	616	5	5	0	0	NA	NA	NA	28	33	168	174	504	114	157	345	2	9	4	0.012	0.052	0.008
.	19.01.16-00.30.52-1-293449	34	1	1	0	0	0	0	0	0	0	0	NA	NA	NA	11	10	167	164	492	0	0	0	0	0	1	0	0	0.002
.	19.01.16-00.30.54-1-293455	123	14	14	1	0	0	614	12	12	0	0	NA	NA	NA	31	30	169	171	503	118	151	345	10	4	23	0.059	0.023	0.046
.	19.01.16-00.30.55-1-293457	58	2	2	0	0	0	606	1	1	0	0	NA	NA	NA	21	21	168	167	499	114	149	343	0	0	4	0	0	0.008
.	19.01.16-00.30.55-1-293458	61	2	2	0	0	0	100	1	1	0	0	NA	NA	NA	17	25	168	170	500	20	24	56	1	0	3	0.006	0	0.006
.	19.01.16-00.30.58-1-293461	89	6	6	1	0	1	610	4	4	0	0	NA	NA	NA	34	28	171	167	503	116	148	346	6	1	14	0.035	0.006	0.028
.	19.01.16-00.31.04-1-293462	116	4	4	1	0	1	624	3	3	0	0	NA	NA	NA	25	42	171	173	511	115	155	354	0	9	1	0	0.052	0.002
.	19.01.16-00.31.08-1-293484	62	4	4	1	0	1	604	3	3	0	0	NA	NA	NA	28	27	168	167	505	115	147	342	0	0	8	0	0	0.016
.	19.01.16-00.31.09-1-293505	120	6	6	2	0	2	620	5	5	0	0	NA	NA	NA	38	33	171	171	504	120	153	347	5	0	8	0.029	0	0.016
.	19.01.16-00.31.09-1-293506	61	2	2	0	0	0	606	0	0	0	0	NA	NA	NA	20	20	166	166	501	116	145	345	0	8	0	0	0.048	0
.	19.01.16-00.31.12-1-293509	34	1	1	0	0	0	0	0	0	0	0	NA	NA	NA	8	10	165	165	493	0	0	0	0	0	0	0	0	0
.	19.01.16-00.31.15-1-293511	33	1	1	0	0	0	0	0	0	0	0	NA	NA	NA	14	12	164	166	495	0	0	0	0	0	0	0	0	0
.	19.01.16-00.31.15-1-293512	113	10	10	2	0	1	621	9	9	0	0	NA	NA	NA	48	34	170	169	508	119	150	352	17	6	4	0.1	0.036	0.008
.	19.01.16-00.31.17-1-293518	66	2	2	0	0	0	604	0	0	0	0	NA	NA	NA	22	32	170	166	509	117	144	343	0	2	0	0	0.012	0
.	19.01.16-00.31.18-1-293519	89	8	8	4	0	4	609	7	7	0	0	NA	NA	NA	29	28	167	168	506	115	147	347	2	7	16	0.012	0.042	0.032
.	19.01.16-00.31.22-1-293536	210	22	22	6	0	6	636	17	17	0	0	NA	NA	NA	64	62	179	175	521	124	156	356	20	21	27	0.112	0.12	0.052
.	19.01.16-00.31.23-1-293537	116	6	6	0	0	0	612	5	5	0	0	NA	NA	NA	26	23	170	169	497	118	149	345	11	3	2	0.065	0.018	0.004
.	19.01.16-00.31.24-1-293538	237	13	13	1	0	1	633	11	11	0	0	NA	NA	NA	84	50	173	177	513	119	158	356	10	12	23	0.058	0.068	0.045
.	19.01.16-00.31.25-1-293540	202	22	22	2	0	2	640	18	18	0	0	NA	NA	NA	81	64	176	175	526	120	153	367	5	11	33	0.028	0.063	0.063
.	19.01.16-00.31.28-1-293542	180	15	15	5	0	5	630	14	14	0	0	NA	NA	NA	53	54	171	174	522	116	153	361	5	16	28	0.029	0.092	0.054
.	19.01.16-00.31.30-1-293543	65	4	4	3	0	3	602	3	3	0	0	NA	NA	NA	28	17	166	167	497	114	146	342	0	0	6	0	0	0.012
.	19.01.16-00.31.36-1-293544	118	7	7	2	0	2	627	6	6	0	0	NA	NA	NA	34	41	173	170	511	122	153	352	0	3	15	0	0.018	0.029
.	19.01.16-00.31.38-1-293548	61	2	2	1	0	1	610	1	1	0	0	NA	NA	NA	24	27	167	168	505	112	148	350	1	0	3	0.006	0	0.006
.	19.01.16-00.31.40-1-293552	62	2	2	0	0	0	604	1	1	0	0	NA	NA	NA	24	18	165	168	498	115	149	340	4	0	3	0.024	0	0.006
.	19.01.16-00.31.46-1-293561	224	40	40	12	0	12	652	35	35	0	0	NA	NA	NA	63	78	178	171	542	123	153	376	67	17	37	0.376	0.099	0.068
.	19.01.16-00.31.51-1-293566	36	1	1	0	0	0	0	0	0	0	0	NA	NA	NA	7	9	163	166	493	0	0	0	0	0	0	0	0	0
.	19.01.16-00.31.53-1-293569	178	16	16	6	0	2	622	15	15	0	0	NA	NA	NA	65	44	173	174	510	119	153	350	18	15	31	0.104	0.086	0.061
.	19.01.16-00.31.53-1-293570	149	13	13	3	0	1	631	11	11	0	0	NA	NA	NA	49	45	168	170	520	117	153	361	47	0	24	0.28	0	0.046
.	19.01.16-00.31.53-1-293571	91	10	10	2	0	2	611	8	8	0	0	NA	NA	NA	29	31	167	171	506	114	152	345	5	0	25	0.03	0	0.049
.	19.01.16-00.31.56-1-293575	90	6	6	1	0	1	615	5	5	0	0	NA	NA	NA	26	32	167	172	506	116	153	346	9	3	5	0.054	0.017	0.01
.	19.01.16-00.31.58-1-293577	35	1	1	0	0	0	0	0	0	0	0	NA	NA	NA	15	15	166	166	496	0	0	0	0	0	4	0	0	0.008
.	19.01.16-00.32.01-1-293578	88	3	3	1	0	1	619	2	2	0	0	NA	NA	NA	28	38	169	170	512	115	152	352	9	0	1	0.053	0	0.002
.	19.01.16-00.32.02-1-293580	33	1	1	1	0	1	0	0	0	0	0	NA	NA	NA	7	13	166	167	493	0	0	0	0	0	1	0	0	0.002
.	19.01.16-00.32.04-1-293588	90	5	5	1	0	1	612	4	4	0	0	NA	NA	NA	27	26	169	169	501	117	149	346	0	7	3	0	0.041	0.006
.	19.01.16-00.32.05-1-293589	63	4	4	1	0	0	610	3	3	0	0	NA	NA	NA	20	33	175	169	502	120	150	340	0	14	0	0	0.083	0
.	19.01.16-00.32.15-1-293596	88	5	5	2	0	2	610	4	4	0	0	NA	NA	NA	31	28	167	171	503	115	154	341	7	3	5	0.042	0.018	0.01
.	19.01.16-00.32.17-1-293601	63	2	2	2	0	2	608	1	1	0	0	NA	NA	NA	27	21	165	170	499	111	153	344	0	0	2	0	0	0.004
.	19.01.16-00.32.19-1-293620	123	6	6	3	0	2	634	5	5	0	0	NA	NA	NA	46	53	178	178	510	125	157	352	11	2	17	0.062	0.011	0.033
.	19.01.16-00.32.22-1-293621	88	4	4	1	0	0	612	3	3	0	0	NA	NA	NA	34	29	167	172	503	113	154	345	0	3	13	0	0.017	0.026
.	19.01.16-00.32.24-1-293622	243	29	29	8	0	6	655	28	28	0	0	NA	NA	NA	63	74	177	177	533	123	157	375	19	47	21	0.107	0.266	0.039
.	19.01.16-00.32.26-1-293623	171	40	40	10	0	9	631	36	36	0	0	NA	NA	NA	56	62	178	170	527	120	152	359	44	42	50	0.247	0.247	0.095
.	19.01.16-00.32.31-1-293628	114	5	5	2	0	2	612	4	4	0	0	NA	NA	NA	39	34	168	172	507	113	151	348	8	5	1	0.048	0.029	0.002
.	19.01.16-00.32.33-1-293631	61	3	3	1	0	1	615	2	2	0	0	NA	NA	NA	16	28	167	166	508	116	147	352	0	6	5	0	0.036	0.01
.	19.01.16-00.32.35-1-293634	145	12	12	1	0	0	634	10	10	0	0	NA	NA	NA	46	50	170	178	515	118	157	359	6	18	13	0.035	0.101	0.025
.	19.01.16-00.32.38-1-293635	65	6	6	0	0	0	607	5	5	0	0	NA	NA	NA	21	22	168	165	502	116	147	344	8	0	9	0.048	0	0.018
.	19.01.16-00.32.40-1-293640	171	13	13	7	0	6	631	12	12	0	0	NA	NA	NA	64	48	173	169	519	121	151	359	11	0	41	0.064	0	0.079
.	19.01.16-00.32.47-1-293649	58	2	2	0	0	0	148	1	1	0	0	NA	NA	NA	22	21	167	169	498	30	30	88	1	0	1	0.006	0	0.002
.	19.01.16-00.32.49-1-293652	33	1	1	1	0	1	0	0	0	0	0	NA	NA	NA	9	9	166	164	492	0	0	0	0	0	1	0	0	0.002
.	19.01.16-00.32.49-1-293653	209	23	23	7	0	5	639	20	20	0	0	NA	NA	NA	71	67	172	177	531	117	155	367	38	11	46	0.221	0.062	0.087
.	19.01.16-00.32.52-1-293654	65	4	4	0	0	0	599	3	3	0	0	NA	NA	NA	24	14	164	168	495	110	152	337	8	1	1	0.049	0.006	0.002
.	19.01.16-00.32.56-1-293664	37	1	1	0	0	0	0	0	0	0	0	NA	NA	NA	11	6	164	165	490	0	0	0	0	0	0	0	0	0
.	19.01.16-00.32.57-1-293667	120	5	5	0	0	0	609	4	4	0	0	NA	NA	NA	47	27	169	169	502	119	150	340	0	2	9	0	0.012	0.018
.	19.01.16-00.32.58-1-293668	89	3	3	0	0	0	611	2	2	0	0	NA	NA	NA	21	28	166	170	505	111	151	349	0	5	0	0	0.029	0
.	19.01.16-00.33.01-1-293670	65	2	2	0	0	0	453	1	1	0	0	NA	NA	NA	24	12	163	166	496	77	110	266	0	0	2	0	0	0.004
.	19.01.16-00.33.06-1-293671	293	19	19	6	0	6	656	18	18	0	0	NA	NA	NA	70	70	172	180	531	122	163	371	13	26	14	0.076	0.144	0.026
.	19.01.16-00.33.06-1-293672	117	9	9	4	0	4	618	7	7	0	0	NA	NA	NA	37	34	173	168	506	120	151	347	6	6	28	0.035	0.036	0.055
.	19.01.16-00.33.09-1-293674	117	8	8	2	0	2	614	7	7	0	0	NA	NA	NA	38	32	166	174	505	112	151	351	17	7	9	0.102	0.04	0.018
.	19.01.16-00.33.13-1-293675	59	2	2	0	0	0	608	1	1	0	0	NA	NA	NA	25	24	166	168	503	113	149	346	0	0	6	0	0	0.012
.	19.01.16-00.33.15-1-293676	144	7	7	3	0	2	624	6	6	0	0	NA	NA	NA	62	48	172	171	518	118	152	354	4	18	10	0.023	0.105	0.019
.	19.01.16-00.33.18-1-293681	35	1	1	0	0	0	0	0	0	0	0	NA	NA	NA	11	10	165	167	491	0	0	0	0	0	0	0	0	0
.	19.01.16-00.33.21-1-293698	212	15	15	8	0	5	648	13	13	0	0	NA	NA	NA	67	67	171	183	526	118	162	368	17	12	23	0.099	0.066	0.044
.	19.01.16-00.33.26-1-293702	93	7	7	2	0	1	613	6	6	0	0	NA	NA	NA	39	28	166	169	506	108	151	354	7	8	5	0.042	0.047	0.01
.	19.01.16-00.33.27-1-293703	201	21	21	6	0	5	634	18	18	0	0	NA	NA	NA	58	55	178	171	519	125	152	357	30	15	30	0.169	0.088	0.058
.	19.01.16-00.33.32-1-293707	32	1	1	0	0	0	0	0	0	0	0	NA	NA	NA	11	9	164	165	493	0	0	0	0	0	0	0	0	0
.	19.01.16-00.33.32-1-293708	187	20	20	7	0	6	640	19	19	0	0	NA	NA	NA	54	54	178	177	512	124	159	357	31	28	13	0.174	0.158	0.025
.	19.01.16-00.33.32-1-293709	178	11	11	4	0	4	652	9	9	0	0	NA	NA	NA	57	74	177	174	536	121	154	377	7	3	17	0.04	0.017	0.032
.	19.01.16-00.33.35-1-293710	65	2	2	0	0	0	301	1	1	0	0	NA	NA	NA	16	20	166	167	500	57	81	163	0	0	2	0	0	0.004
.	19.01.16-00.33.38-1-293713	35	1	1	0	0	0	0	0	0	0	0	NA	NA	NA	12	10	165	165	493	0	0	0	0	0	3	0	0	0.006
.	19.01.16-00.33.41-1-293719	146	9	9	2	0	1	640	8	8	0	0	NA	NA	NA	42	54	178	173	516	123	157	360	6	5	19	0.034	0.029	0.037
.	19.01.16-00.33.43-1-293722	149	8	8	1	0	0	643	7	7	0	0	NA	NA	NA	45	61	173	175	526	120	157	366	20	3	15	0.116	0.017	0.029
.	19.01.16-00.33.46-1-293726	117	10	10	2	0	2	620	8	8	0	0	NA	NA	NA	41	36	172	169	508	117	151	352	13	2	8	0.076	0.012	0.016
.	19.01.16-00.34.01-1-293734	94	3	3	0	0	0	612	1	1	0	0	NA	NA	NA	25	27	170	166	504	116	147	349	0	3	1	0	0.018	0.002
.	19.01.16-00.34.04-1-293741	98	5	5	2	0	2	615	3	3	0	0	NA	NA	NA	25	28	166	164	511	115	147	353	0	0	16	0	0	0.031
.	19.01.16-00.34.14-1-293747	35	1	1	0	0	0	0	0	0	0	0	NA	NA	NA	8	5	166	163	489	0	0	0	0	3	0	0	0.018	0
.	19.01.16-00.34.16-1-293749	119	6	6	5	0	3	616	5	5	0	0	NA	NA	NA	45	36	172	172	505	118	154	344	2	2	19	0.012	0.012	0.038
.	19.01.16-00.34.16-1-293750	34	1	1	1	0	1	0	0	0	0	0	NA	NA	NA	10	7	164	166	490	0	0	0	0	0	3	0	0	0.006
.	19.01.16-00.34.17-1-293751	97	10	10	4	0	2	613	9	9	0	0	NA	NA	NA	29	28	171	169	501	118	150	345	8	8	14	0.047	0.047	0.028
.	19.01.16-00.34.17-1-293752	154	26	26	7	0	7	626	22	22	0	0	NA	NA	NA	49	49	172	171	519	119	153	354	30	6	65	0.174	0.035	0.125
.	19.01.16-00.34.18-1-293757	119	9	9	1	0	1	618	8	8	0	0	NA	NA	NA	37	37	170	169	511	117	150	351	1	10	8	0.006	0.059	0.016
.	19.01.16-00.34.19-1-293773	35	1	1	0	0	0	0	0	0	0	0	NA	NA	NA	10	8	163	166	492	0	0	0	0	0	0	0	0	0
.	19.01.16-00.34.21-1-293775	32	1	1	0	0	0	0	0	0	0	0	NA	NA	NA	8	11	165	166	493	0	0	0	0	0	0	0	0	0
.	19.01.16-00.34.22-1-293777	90	6	6	0	0	0	603	5	5	0	0	NA	NA	NA	27	24	168	166	503	113	146	344	0	5	10	0	0.03	0.02
.	19.01.16-00.34.22-1-293778	150	8	8	2	0	1	635	7	7	0	0	NA	NA	NA	41	54	171	176	520	116	158	361	3	7	21	0.018	0.04	0.04
.	19.01.16-00.34.23-1-293779	178	14	14	4	0	3	633	11	11	0	0	NA	NA	NA	42	54	177	174	516	123	155	355	4	10	34	0.023	0.057	0.066
.	19.01.16-00.34.23-1-293780	149	15	15	4	0	3	614	14	14	0	0	NA	NA	NA	42	36	166	173	510	112	153	349	13	16	36	0.078	0.092	0.071
.	19.01.16-00.34.35-1-293786	66	2	2	0	0	0	609	1	1	0	0	NA	NA	NA	26	24	170	169	498	116	151	342	1	1	0	0.006	0.006	0
.	19.01.16-00.34.40-1-293792	124	9	9	3	0	2	625	6	6	0	0	NA	NA	NA	44	41	170	173	511	117	157	351	12	7	7	0.071	0.04	0.014
.	19.01.16-00.34.41-1-293793	119	5	5	0	0	0	621	3	3	0	0	NA	NA	NA	38	41	172	178	504	119	157	345	0	11	4	0	0.062	0.008
.	19.01.16-00.34.42-1-293796	168	19	19	3	0	2	643	15	15	0	0	NA	NA	NA	56	58	170	180	521	119	159	365	39	10	34	0.229	0.056	0.065
.	19.01.16-00.34.47-1-293803	34	1	1	0	0	0	0	0	0	0	0	NA	NA	NA	6	5	165	163	490	0	0	0	0	0	1	0	0	0.002
.	19.01.16-00.34.49-1-293806	64	3	3	2	0	2	604	2	2	0	0	NA	NA	NA	29	27	167	167	506	111	147	346	3	0	4	0.018	0	0.008
.	19.01.16-00.34.50-1-293808	30	1	1	0	0	0	0	0	0	0	0	NA	NA	NA	10	10	165	166	492	0	0	0	0	0	1	0	0	0.002
.	19.01.16-00.34.51-1-293809	33	1	1	0	0	0	0	0	0	0	0	NA	NA	NA	8	9	168	164	490	0	0	0	0	0	2	0	0	0.004
.	19.01.16-00.34.53-1-293811	62	2	2	0	0	0	451	0	0	0	0	NA	NA	NA	19	14	167	165	495	87	113	251	2	0	1	0.012	0	0.002
.	19.01.16-00.34.53-1-293814	132	7	7	1	0	1	622	4	4	0	0	NA	NA	NA	46	40	168	172	513	117	155	350	21	4	4	0.125	0.023	0.008
.	19.01.16-00.34.57-1-293822	33	1	1	0	0	0	0	0	0	0	0	NA	NA	NA	10	8	165	164	492	0	0	0	0	2	0	0	0.012	0
.	19.01.16-00.34.58-1-293823	185	14	14	3	0	2	635	13	13	0	0	NA	NA	NA	77	57	174	174	522	123	152	360	27	3	38	0.155	0.017	0.073
.	19.01.16-00.34.59-1-293824	119	8	8	4	0	3	620	6	6	0	0	NA	NA	NA	38	34	169	166	512	118	147	355	18	14	14	0.107	0.084	0.027
.	19.01.16-00.35.00-1-293825	65	3	3	1	0	1	605	1	1	0	0	NA	NA	NA	30	24	167	169	501	111	150	344	0	5	3	0	0.03	0.006
.	19.01.16-00.35.03-1-293827	32	1	1	0	0	0	0	0	0	0	0	NA	NA	NA	2	9	166	163	493	0	0	0	0	0	1	0	0	0.002
.	19.01.16-00.35.04-1-293828	91	7	7	2	0	2	599	5	5	0	0	NA	NA	NA	37	27	169	168	503	113	142	344	4	11	8	0.024	0.065	0.016
.	19.01.16-00.35.05-1-293829	153	7	7	2	0	2	619	6	6	0	0	NA	NA	NA	49	38	170	170	511	118	150	351	10	0	17	0.059	0	0.033
.	19.01.16-00.35.05-1-293830	87	3	3	2	0	2	610	2	2	0	0	NA	NA	NA	28	25	166	170	502	115	151	344	0	2	6	0	0.012	0.012
.	19.01.16-00.35.14-1-293834	30	1	1	0	0	0	0	0	0	0	0	NA	NA	NA	11	5	163	164	491	0	0	0	0	0	1	0	0	0.002
.	19.01.16-00.35.15-1-293835	30	1	1	1	0	1	0	0	0	0	0	NA	NA	NA	11	9	167	166	489	0	0	0	0	0	1	0	0	0.002
.	19.01.16-00.35.17-1-293837	152	11	11	7	0	6	621	10	10	0	0	NA	NA	NA	50	38	169	173	509	115	156	350	8	0	19	0.047	0	0.037
.	19.01.16-00.35.17-1-293838	61	2	2	2	0	1	607	1	1	0	0	NA	NA	NA	28	23	168	167	501	116	149	342	0	1	2	0	0.006	0.004
.	19.01.16-00.35.19-1-293857	149	12	12	5	0	3	646	9	9	0	0	NA	NA	NA	45	63	179	174	523	125	157	364	7	4	19	0.039	0.023	0.036
.	19.01.16-00.35.20-1-293858	171	7	7	1	0	0	624	6	6	0	0	NA	NA	NA	55	40	169	175	509	118	153	353	1	5	12	0.006	0.029	0.024
.	19.01.16-00.35.22-1-293859	93	4	4	2	0	2	595	2	2	0	0	NA	NA	NA	42	20	167	166	500	112	143	340	5	2	5	0.03	0.012	0.01
.	19.01.16-00.35.23-1-293860	150	22	22	5	0	3	604	19	19	0	0	NA	NA	NA	31	23	169	167	500	115	149	340	16	26	41	0.095	0.156	0.082
.	19.01.16-00.35.26-1-293864	144	17	17	7	0	7	616	14	14	0	0	NA	NA	NA	60	33	171	172	503	115	152	349	19	10	20	0.111	0.058	0.04
.	19.01.16-00.35.31-1-293866	120	25	25	7	0	7	609	22	22	0	0	NA	NA	NA	37	29	167	170	505	117	147	345	10	26	22	0.06	0.153	0.044
.	19.01.16-00.35.31-1-293867	35	1	1	1	0	1	0	0	0	0	0	NA	NA	NA	19	7	164	164	492	0	0	0	0	0	0	0	0	0
.	19.01.16-00.35.34-1-293870	34	1	1	1	0	1	0	0	0	0	0	NA	NA	NA	8	7	167	164	489	0	0	0	0	0	5	0	0	0.01
.	19.01.16-00.35.37-1-293871	61	2	2	0	0	0	200	1	1	0	0	NA	NA	NA	23	19	164	165	503	41	46	113	0	0	1	0	0	0.002
.	19.01.16-00.35.39-1-293874	32	1	1	0	0	0	0	0	0	0	0	NA	NA	NA	8	8	163	163	495	0	0	0	0	0	0	0	0	0
.	19.01.16-00.35.40-1-293876	198	23	23	10	0	9	627	19	19	0	0	NA	NA	NA	57	51	171	174	519	116	152	359	45	4	27	0.263	0.023	0.052
.	19.01.16-00.35.42-1-293880	60	2	2	0	0	0	150	1	1	0	0	NA	NA	NA	17	21	168	166	500	31	38	81	1	4	0	0.006	0.024	0
.	19.01.16-00.35.47-1-293886	57	2	2	1	0	1	607	1	1	0	0	NA	NA	NA	20	17	169	166	495	115	151	341	1	7	0	0.006	0.042	0
.	19.01.16-00.35.47-1-293887	122	8	8	3	0	3	639	6	6	0	0	NA	NA	NA	46	56	172	178	519	120	160	359	4	0	20	0.023	0	0.039
.	19.01.16-00.35.50-1-293894	68	3	3	2	0	2	606	2	2	0	0	NA	NA	NA	21	23	166	168	502	115	147	344	4	0	3	0.024	0	0.006
.	19.01.16-00.35.55-1-293898	61	3	3	0	0	0	621	2	2	0	0	NA	NA	NA	19	33	166	170	510	112	155	354	0	3	4	0	0.018	0.008
.	19.01.16-00.35.58-1-293902	60	2	2	0	0	0	0	1	1	0	0	NA	NA	NA	18	16	165	168	496	0	0	0	0	0	4	0	0	0.008
.	19.01.16-00.36.01-1-293903	178	8	8	0	0	0	632	6	6	0	0	NA	NA	NA	62	49	169	172	521	116	153	363	3	8	7	0.018	0.047	0.013
.	19.01.16-00.36.01-1-293904	184	14	14	4	0	3	637	13	13	0	0	NA	NA	NA	56	55	175	183	510	119	163	355	18	2	30	0.103	0.011	0.059
.	19.01.16-00.36.03-1-293905	87	3	3	1	0	0	615	1	1	0	0	NA	NA	NA	28	33	170	167	509	116	149	350	0	0	11	0	0	0.022
.	19.01.16-00.36.06-1-293907	176	15	15	7	0	5	634	13	13	0	0	NA	NA	NA	43	59	181	176	515	126	157	351	15	4	20	0.083	0.023	0.039
.	19.01.16-00.36.09-1-293915	37	1	1	0	0	0	0	0	0	0	0	NA	NA	NA	14	9	163	164	495	0	0	0	4	0	0	0.025	0	0
.	19.01.16-00.36.12-1-293917	65	2	2	0	0	0	601	1	1	0	0	NA	NA	NA	40	23	166	166	504	113	144	344	0	5	0	0	0.03	0
.	19.01.16-00.36.12-1-293919	65	3	3	0	0	0	603	2	2	0	0	NA	NA	NA	20	17	166	169	495	113	150	340	2	3	0	0.012	0.018	0
.	19.01.16-00.36.16-1-293920	61	2	2	0	0	0	153	0	0	0	0	NA	NA	NA	22	15	165	166	497	25	40	88	0	0	2	0	0	0.004
.	19.01.16-00.36.19-1-293945	207	28	28	14	0	12	621	25	25	0	0	NA	NA	NA	64	49	179	173	510	125	154	342	26	3	54	0.145	0.017	0.106
.	19.01.16-00.36.22-1-293950	149	12	12	7	0	6	614	11	11	0	0	NA	NA	NA	44	32	166	172	507	112	154	348	12	7	19	0.072	0.041	0.037
.	19.01.16-00.36.25-1-293952	86	6	6	1	0	1	612	5	5	0	0	NA	NA	NA	36	29	169	166	507	114	148	350	0	6	8	0	0.036	0.016
.	19.01.16-00.36.26-1-293953	93	11	11	5	0	4	608	9	9	0	0	NA	NA	NA	31	28	171	168	502	117	147	344	2	7	21	0.012	0.042	0.042
.	19.01.16-00.36.29-1-293954	117	12	12	1	0	1	629	10	10	0	0	NA	NA	NA	39	48	173	173	515	117	156	356	2	11	15	0.012	0.064	0.029
.	19.01.16-00.36.30-1-293955	91	3	3	0	0	0	616	1	1	0	0	NA	NA	NA	23	30	172	169	502	119	150	347	0	0	8	0	0	0.016
.	19.01.16-00.36.38-1-293958	35	1	1	0	0	0	0	0	0	0	0	NA	NA	NA	10	11	166	163	495	0	0	0	0	0	0	0	0	0
.	19.01.16-00.36.40-1-293961	122	8	8	1	0	1	631	7	7	0	0	NA	NA	NA	44	48	176	170	515	124	152	355	2	6	8	0.011	0.035	0.016
.	19.01.16-00.36.42-1-293965	32	1	1	0	0	0	0	0	0	0	0	NA	NA	NA	5	7	166	164	490	0	0	0	0	0	1	0	0	0.002
.	19.01.16-00.36.44-1-293969	36	1	1	0	0	0	0	0	0	0	0	NA	NA	NA	11	8	163	167	491	0	0	0	0	0	2	0	0	0.004
.	19.01.16-00.36.45-1-293972	34	1	1	0	0	0	0	0	0	0	0	NA	NA	NA	13	3	163	163	490	0	0	0	0	0	0	0	0	0
.	19.01.16-00.36.47-1-293974	61	4	4	1	0	1	615	3	3	0	0	NA	NA	NA	20	30	170	170	503	116	152	347	10	0	5	0.059	0	0.01
.	19.01.16-00.36.47-1-293975	94	8	8	0	0	0	602	7	7	0	0	NA	NA	NA	32	26	169	166	504	112	147	343	1	8	11	0.006	0.048	0.022
.	19.01.16-00.36.47-1-293978	120	10	10	1	0	1	613	8	8	0	0	NA	NA	NA	41	37	168	171	511	114	149	350	8	14	9	0.048	0.082	0.018
.	19.01.16-00.36.47-1-293979	35	1	1	0	0	0	0	0	0	0	0	NA	NA	NA	10	13	165	164	497	0	0	0	2	0	0	0.012	0	0
.	19.01.16-00.36.50-1-293982	126	4	4	2	0	1	626	3	3	0	0	NA	NA	NA	36	43	167	174	515	115	157	354	2	0	8	0.012	0	0.016
.	19.01.16-00.36.53-1-293984	87	4	4	2	0	2	620	3	3	0	0	NA	NA	NA	21	31	175	167	502	123	150	347	0	2	11	0	0.012	0.022
.	19.01.16-00.36.54-1-293986	35	1	1	0	0	0	0	0	0	0	0	NA	NA	NA	19	10	164	165	494	0	0	0	0	0	1	0	0	0.002
.	19.01.16-00.36.55-1-293988	179	16	16	6	0	4	633	15	15	0	0	NA	NA	NA	47	57	176	176	518	123	153	357	25	3	33	0.142	0.017	0.064
.	19.01.16-00.37.02-1-293998	69	2	2	1	0	1	611	1	1	0	0	NA	NA	NA	16	26	169	166	504	116	150	345	2	0	4	0.012	0	0.008
.	19.01.16-00.37.02-1-293999	94	3	3	0	0	0	616	2	2	0	0	NA	NA	NA	22	32	171	173	501	116	153	347	0	0	8	0	0	0.016
.	19.01.16-00.37.05-1-294002	59	3	3	0	0	0	614	2	2	0	0	NA	NA	NA	20	25	170	168	500	118	153	343	5	0	5	0.029	0	0.01
.	19.01.16-00.37.06-1-294004	242	16	16	1	0	1	651	14	14	0	0	NA	NA	NA	59	68	178	176	527	124	160	367	20	3	32	0.112	0.017	0.061
.	19.01.16-00.37.08-1-294006	122	4	4	0	0	0	614	3	3	0	0	NA	NA	NA	43	38	176	168	507	122	147	345	7	2	11	0.04	0.012	0.022
.	19.01.16-00.37.10-1-294007	155	11	11	2	0	1	636	9	9	0	0	NA	NA	NA	50	53	175	173	518	123	153	360	18	0	15	0.103	0	0.029
.	19.01.16-00.37.14-1-294008	114	5	5	1	0	0	621	3	3	0	0	NA	NA	NA	43	42	173	171	511	118	152	351	8	10	4	0.046	0.058	0.008
.	19.01.16-00.37.16-1-294009	149	17	17	4	0	3	618	15	15	0	0	NA	NA	NA	45	37	172	171	507	119	151	348	14	6	26	0.081	0.035	0.051
.	19.01.16-00.37.18-1-294011	94	7	7	0	0	0	608	5	5	0	0	NA	NA	NA	30	24	167	166	504	112	148	348	0	8	8	0	0.048	0.016
.	19.01.16-00.37.21-1-294030	119	5	5	2	0	2	619	4	4	0	0	NA	NA	NA	28	34	168	170	509	114	154	351	0	2	11	0	0.012	0.022
.	19.01.16-00.37.26-1-294033	176	18	18	4	0	3	641	17	17	0	0	NA	NA	NA	69	60	175	180	518	121	161	359	22	16	28	0.126	0.089	0.054
.	19.01.16-00.37.31-1-294036	235	15	15	2	0	1	655	13	13	0	0	NA	NA	NA	69	74	180	175	532	123	160	372	18	16	32	0.1	0.091	0.06
.	19.01.16-00.37.32-1-294037	148	10	10	5	0	2	632	9	9	0	0	NA	NA	NA	53	57	169	178	523	117	158	357	11	0	29	0.065	0	0.055
.	19.01.16-00.37.35-1-294038	64	3	3	1	0	0	614	2	2	0	0	NA	NA	NA	25	34	170	169	508	117	152	345	10	0	0	0.059	0	0
.	19.01.16-00.37.36-1-294039	62	5	5	1	0	1	610	3	3	0	0	NA	NA	NA	23	22	169	167	499	116	152	342	12	1	4	0.071	0.006	0.008
.	19.01.16-00.37.37-1-294040	34	1	1	0	0	0	0	0	0	0	0	NA	NA	NA	8	8	165	163	493	0	0	0	0	0	0	0	0	0
.	19.01.16-00.37.40-1-294043	31	1	1	0	0	0	0	0	0	0	0	NA	NA	NA	9	4	163	163	491	0	0	0	0	0	2	0	0	0.004
.	19.01.16-00.37.42-1-294047	92	7	7	3	0	3	616	6	6	0	0	NA	NA	NA	41	36	169	173	507	114	153	349	5	7	17	0.03	0.04	0.034
.	19.01.16-00.37.42-1-294048	70	3	3	0	0	0	503	2	2	0	0	NA	NA	NA	11	15	164	168	496	95	129	279	0	0	7	0	0	0.014
.	19.01.16-00.37.51-1-294061	179	11	11	3	0	3	628	10	10	0	0	NA	NA	NA	63	51	176	172	516	122	153	353	23	7	15	0.131	0.041	0.029
.	19.01.16-00.37.51-1-294062	96	6	6	1	0	1	629	5	5	0	0	NA	NA	NA	36	48	173	175	513	117	157	355	9	0	5	0.052	0	0.01
.	19.01.16-00.37.54-1-294065	231	37	37	11	0	11	643	33	33	0	0	NA	NA	NA	63	66	182	179	518	128	155	360	31	29	59	0.17	0.162	0.114
.	19.01.16-00.38.00-1-294070	149	17	17	6	0	3	628	16	16	0	0	NA	NA	NA	33	49	171	173	518	115	156	357	30	6	29	0.175	0.035	0.056
.	19.01.16-00.38.03-1-294072	150	16	16	3	0	2	620	13	13	0	0	NA	NA	NA	47	45	168	171	519	110	152	358	29	4	30	0.173	0.023	0.058
.	19.01.16-00.38.04-1-294073	64	2	2	1	0	1	605	1	1	0	0	NA	NA	NA	11	22	168	168	499	116	150	339	0	0	3	0	0	0.006
.	19.01.16-00.38.07-1-294081	35	1	1	0	0	0	0	0	0	0	0	NA	NA	NA	12	7	164	166	490	0	0	0	0	0	1	0	0	0.002
.	19.01.16-00.38.08-1-294082	209	9	9	4	0	2	650	8	8	0	0	NA	NA	NA	70	64	176	172	529	126	154	370	18	11	14	0.102	0.064	0.026
.	19.01.16-00.38.10-1-294083	124	21	21	6	0	3	617	18	18	0	0	NA	NA	NA	47	40	166	170	517	114	144	359	25	12	24	0.151	0.071	0.046
.	19.01.16-00.38.13-1-294084	122	12	12	3	0	2	622	10	10	0	0	NA	NA	NA	38	38	172	171	508	118	154	350	16	8	18	0.093	0.047	0.035
.	19.01.16-00.38.14-1-294085	172	13	13	6	0	5	647	12	12	0	0	NA	NA	NA	42	65	178	174	526	123	158	366	24	4	14	0.135	0.023	0.027
.	19.01.16-00.38.17-1-294086	88	5	5	1	0	1	613	4	4	0	0	NA	NA	NA	37	35	173	169	506	113	151	349	11	0	10	0.064	0	0.02
.	19.01.16-00.38.36-1-294113	180	15	15	4	0	1	637	14	14	0	0	NA	NA	NA	57	58	171	174	526	119	157	361	36	4	32	0.211	0.023	0.061
.	19.01.16-00.38.36-1-294115	157	14	14	4	0	3	625	13	13	0	0	NA	NA	NA	44	49	172	176	514	117	155	353	12	21	14	0.07	0.119	0.027
.	19.01.16-00.38.36-1-294116	92	3	3	0	0	0	607	2	2	0	0	NA	NA	NA	37	26	167	167	505	111	149	347	2	4	4	0.012	0.024	0.008
.	19.01.16-00.38.38-1-294117	93	4	4	0	0	0	615	3	3	0	0	NA	NA	NA	39	39	174	173	505	116	154	345	0	5	6	0	0.029	0.012
.	19.01.16-00.38.41-1-294122	100	10	10	3	0	1	611	9	9	0	0	NA	NA	NA	32	29	170	169	503	116	151	344	5	18	13	0.029	0.107	0.026
.	19.01.16-00.38.42-1-294124	175	10	10	3	0	3	645	7	7	0	0	NA	NA	NA	70	71	178	181	525	122	159	364	12	3	15	0.067	0.017	0.029
.	19.01.16-00.38.45-1-294128	89	9	9	2	0	2	614	8	8	0	0	NA	NA	NA	34	36	169	171	509	114	154	346	15	5	10	0.089	0.029	0.02
.	19.01.16-00.38.49-1-294135	89	4	4	1	0	1	600	3	3	0	0	NA	NA	NA	25	22	166	168	501	114	146	340	5	0	4	0.03	0	0.008
.	19.01.16-00.38.52-1-294137	34	1	1	0	0	0	0	0	0	0	0	NA	NA	NA	10	11	164	165	495	0	0	0	0	0	1	0	0	0.002
.	19.01.16-00.38.55-1-294141	131	8	8	4	0	4	616	7	7	0	0	NA	NA	NA	38	34	165	171	511	113	151	352	4	4	9	0.024	0.023	0.018
.	19.01.16-00.38.55-1-294142	140	7	7	1	0	1	619	6	6	0	0	NA	NA	NA	46	37	170	165	515	114	147	358	0	1	17	0	0.006	0.033
.	19.01.16-00.39.05-1-294152	65	2	2	0	0	0	599	1	1	0	0	NA	NA	NA	33	22	175	166	494	119	145	335	0	0	7	0	0	0.014
.	19.01.16-00.39.06-1-294153	33	1	1	0	0	0	0	0	0	0	0	NA	NA	NA	8	15	166	167	495	0	0	0	0	0	0	0	0	0
.	19.01.16-00.39.07-1-294154	94	6	6	0	0	0	617	5	5	0	0	NA	NA	NA	38	35	172	171	505	117	152	348	0	1	13	0	0.006	0.026
.	19.01.16-00.39.07-1-294156	61	4	4	0	0	0	610	3	3	0	0	NA	NA	NA	29	24	166	167	504	115	148	347	0	3	7	0	0.018	0.014
.	19.01.16-00.39.08-1-294157	57	2	2	0	0	0	50	1	1	0	0	NA	NA	NA	13	10	166	164	493	10	9	31	0	2	3	0	0.012	0.006
.	19.01.16-00.39.10-1-294158	63	4	4	0	0	0	608	3	3	0	0	NA	NA	NA	23	22	169	167	499	117	148	343	2	0	6	0.012	0	0.012
.	19.01.16-00.39.11-1-294161	32	1	1	0	0	0	0	0	0	0	0	NA	NA	NA	8	12	164	166	495	0	0	0	0	1	0	0	0.006	0
.	19.01.16-00.39.14-1-294164	36	1	1	0	0	0	0	0	0	0	0	NA	NA	NA	11	6	164	165	490	0	0	0	0	0	0	0	0	0
.	19.01.16-00.39.14-1-294165	65	2	2	0	0	0	503	1	1	0	0	NA	NA	NA	19	16	166	166	497	91	125	287	0	0	1	0	0	0.002
.	19.01.16-00.39.14-1-294166	115	21	21	2	0	2	612	17	17	0	0	NA	NA	NA	36	37	171	171	508	116	151	345	21	10	17	0.123	0.058	0.033
.	19.01.16-00.39.15-1-294167	69	4	4	1	0	1	503	2	2	0	0	NA	NA	NA	20	16	166	164	499	91	128	284	0	0	4	0	0	0.008
.	19.01.16-00.39.17-1-294168	90	4	4	0	0	0	615	2	2	0	0	NA	NA	NA	32	35	167	173	508	112	153	350	2	7	2	0.012	0.04	0.004
.	19.01.16-00.39.18-1-294172	64	4	4	0	0	0	302	3	3	0	0	NA	NA	NA	22	10	166	166	491	58	79	165	0	0	4	0	0	0.008
.	19.01.16-00.39.23-1-294190	196	38	38	11	0	11	636	35	35	0	0	NA	NA	NA	72	55	176	177	515	124	160	352	45	23	56	0.256	0.13	0.109
.	19.01.16-00.39.25-1-294191	32	1	1	0	0	0	0	0	0	0	0	NA	NA	NA	11	16	167	168	494	0	0	0	0	0	0	0	0	0
.	19.01.16-00.39.26-1-294193	91	4	4	2	0	1	606	2	2	0	0	NA	NA	NA	20	23	164	165	507	110	149	347	0	0	12	0	0	0.024
.	19.01.16-00.39.26-1-294194	205	12	12	4	0	3	648	11	11	0	0	NA	NA	NA	53	67	177	182	521	122	163	363	10	4	20	0.056	0.022	0.038
.	19.01.16-00.39.27-1-294195	118	14	14	6	0	4	622	13	13	0	0	NA	NA	NA	42	43	170	170	516	117	150	355	17	3	15	0.1	0.018	0.029
.	19.01.16-00.39.30-1-294196	30	1	1	0	0	0	0	0	0	0	0	NA	NA	NA	9	11	165	166	493	0	0	0	0	0	1	0	0	0.002
.	19.01.16-00.39.31-1-294197	61	2	2	2	0	2	0	1	1	0	0	NA	NA	NA	26	26	169	168	502	0	0	0	0	1	2	0	0.006	0.004
.	19.01.16-00.39.32-1-294199	95	12	12	5	0	5	603	11	11	0	0	NA	NA	NA	23	24	170	166	501	117	144	342	15	3	16	0.088	0.018	0.032
.	19.01.16-00.39.34-1-294203	298	46	46	15	0	10	658	43	43	0	0	NA	NA	NA	98	82	181	175	539	124	154	380	57	25	79	0.315	0.143	0.147
.	19.01.16-00.39.35-1-294204	61	4	4	0	0	0	608	3	3	0	0	NA	NA	NA	22	24	168	166	503	111	151	346	0	0	10	0	0	0.02
.	19.01.16-00.39.44-1-294215	148	6	6	1	0	1	626	5	5	0	0	NA	NA	NA	37	45	171	171	516	120	154	352	0	4	12	0	0.023	0.023
.	19.01.16-00.39.45-1-294216	67	2	2	1	0	1	617	0	0	0	0	NA	NA	NA	24	33	173	168	505	121	150	346	0	0	2	0	0	0.004
.	19.01.16-00.39.51-1-294226	35	1	1	0	0	0	0	0	0	0	0	NA	NA	NA	13	12	167	165	493	0	0	0	0	0	2	0	0	0.004
.	19.01.16-00.39.52-1-294229	94	9	9	0	0	0	614	8	8	0	0	NA	NA	NA	29	36	166	178	505	113	157	344	10	7	10	0.06	0.039	0.02
.	19.01.16-00.39.52-1-294230	157	11	11	2	0	2	621	9	9	0	0	NA	NA	NA	44	36	170	175	504	118	157	346	4	0	20	0.024	0	0.04
.	19.01.16-00.39.53-1-294232	172	7	7	3	0	3	638	6	6	0	0	NA	NA	NA	43	53	175	175	516	122	156	360	8	8	3	0.046	0.046	0.006
.	19.01.16-00.39.55-1-294235	57	2	2	0	0	0	600	1	1	0	0	NA	NA	NA	28	18	166	166	499	109	150	341	5	0	2	0.03	0	0.004
.	19.01.16-00.39.59-1-294238	183	8	8	1	0	0	639	7	7	0	0	NA	NA	NA	59	58	171	176	524	119	158	362	5	5	14	0.029	0.028	0.027
.	19.01.16-00.40.03-1-294245	32	1	1	0	0	0	0	0	0	0	0	NA	NA	NA	9	4	165	163	489	0	0	0	0	0	0	0	0	0
.	19.01.16-00.40.05-1-294246	91	3	3	0	0	0	602	2	2	0	0	NA	NA	NA	32	23	168	168	500	113	149	340	7	0	1	0.042	0	0.002
.	19.01.16-00.40.09-1-294253	126	8	8	2	0	1	633	7	7	0	0	NA	NA	NA	38	50	169	168	526	117	152	364	22	14	10	0.13	0.083	0.019
.	19.01.16-00.40.13-1-294255	32	1	1	0	0	0	0	0	0	0	0	NA	NA	NA	10	8	166	163	492	0	0	0	2	0	0	0.012	0	0
.	19.01.16-00.40.15-1-294256	90	5	5	3	0	3	602	3	3	0	0	NA	NA	NA	28	21	168	168	498	113	148	341	5	0	6	0.03	0	0.012
.	19.01.16-00.40.16-1-294257	32	1	1	0	0	0	0	0	0	0	0	NA	NA	NA	6	13	166	166	494	0	0	0	0	0	0	0	0	0
.	19.01.16-00.40.16-1-294258	151	19	19	5	0	4	628	17	17	0	0	NA	NA	NA	47	44	172	172	513	115	154	359	15	8	42	0.087	0.047	0.082
.	19.01.16-00.40.18-1-294262	238	15	15	4	0	4	655	13	13	0	0	NA	NA	NA	61	72	178	179	528	125	161	369	17	0	31	0.096	0	0.059
.	19.01.16-00.40.19-1-294279	119	11	11	2	0	1	628	10	10	0	0	NA	NA	NA	32	39	171	169	512	117	151	360	14	4	17	0.082	0.024	0.033
.	19.01.16-00.40.20-1-294280	95	9	9	2	0	2	613	8	8	0	0	NA	NA	NA	32	30	174	168	501	123	147	343	5	3	23	0.029	0.018	0.046
.	19.01.16-00.40.25-1-294283	115	11	11	5	0	5	610	10	10	0	0	NA	NA	NA	31	22	165	166	504	112	150	348	8	8	17	0.048	0.048	0.034
.	19.01.16-00.40.30-1-294287	59	2	2	0	0	0	201	1	1	0	0	NA	NA	NA	12	15	168	163	497	38	51	112	0	0	3	0	0	0.006
.	19.01.16-00.40.33-1-294289	88	4	4	1	0	0	617	3	3	0	0	NA	NA	NA	22	33	173	173	500	122	151	344	8	3	3	0.046	0.017	0.006
.	19.01.16-00.40.40-1-294295	62	3	3	1	0	0	607	2	2	0	0	NA	NA	NA	25	30	168	171	504	112	150	345	2	0	6	0.012	0	0.012
.	19.01.16-00.40.40-1-294297	93	5	5	2	0	1	603	4	4	0	0	NA	NA	NA	29	22	164	166	505	110	147	346	6	6	2	0.037	0.036	0.004
.	19.01.16-00.40.46-1-294305	68	2	2	0	0	0	609	1	1	0	0	NA	NA	NA	24	23	166	168	502	116	150	343	5	0	6	0.03	0	0.012
.	19.01.16-00.40.47-1-294307	128	19	19	1	0	1	620	17	17	0	0	NA	NA	NA	38	33	169	172	505	115	156	349	45	9	17	0.266	0.052	0.034
.	19.01.16-00.40.52-1-294313	119	11	11	4	0	4	617	9	9	0	0	NA	NA	NA	36	37	173	170	507	118	151	348	10	7	18	0.058	0.041	0.036
.	19.01.16-00.40.53-1-294314	216	9	9	3	0	3	639	8	8	0	0	NA	NA	NA	58	64	180	174	523	119	154	366	9	10	11	0.05	0.057	0.021
.	19.01.16-00.40.54-1-294317	68	2	2	0	0	0	616	1	1	0	0	NA	NA	NA	23	29	166	168	508	116	151	349	4	0	3	0.024	0	0.006
.	19.01.16-00.40.57-1-294322	148	12	12	6	0	3	647	11	11	0	0	NA	NA	NA	50	62	176	177	522	121	158	368	7	24	18	0.04	0.136	0.034
.	19.01.16-00.40.58-1-294324	174	14	14	4	0	4	649	11	11	0	0	NA	NA	NA	41	62	173	182	520	118	165	366	10	14	30	0.058	0.077	0.058
.	19.01.16-00.40.59-1-294329	123	20	20	8	0	6	615	17	17	0	0	NA	NA	NA	46	34	170	169	508	112	153	350	24	16	32	0.141	0.095	0.063
.	19.01.16-00.41.01-1-294330	32	1	1	0	0	0	0	0	0	0	0	NA	NA	NA	10	10	165	167	491	0	0	0	0	0	0	0	0	0
.	19.01.16-00.41.03-1-294331	90	4	4	3	0	3	608	3	3	0	0	NA	NA	NA	21	23	169	167	500	115	150	343	2	0	8	0.012	0	0.016
.	19.01.16-00.41.08-1-294333	85	4	4	3	0	1	619	3	3	0	0	NA	NA	NA	25	32	170	170	505	118	154	347	0	0	15	0	0	0.03
.	19.01.16-00.41.17-1-294337	120	7	7	2	0	1	612	6	6	0	0	NA	NA	NA	25	25	169	167	502	115	149	348	0	12	4	0	0.072	0.008
.	19.01.16-00.41.17-1-294338	204	23	23	6	0	5	646	19	19	0	0	NA	NA	NA	64	66	177	174	528	123	154	369	20	17	53	0.113	0.098	0.1
.	19.01.16-00.41.19-1-294358	61	2	2	0	0	0	554	1	1	0	0	NA	NA	NA	12	16	168	166	495	108	132	314	2	0	5	0.012	0	0.01
.	19.01.16-00.41.23-1-294361	179	25	25	10	0	7	639	24	24	0	0	NA	NA	NA	55	61	174	177	523	119	158	362	17	27	38	0.098	0.153	0.073
.	19.01.16-00.41.24-1-294363	34	1	1	0	0	0	0	0	0	0	0	NA	NA	NA	8	9	166	167	489	0	0	0	0	0	1	0	0	0.002
.	19.01.16-00.41.25-1-294364	122	15	15	3	0	3	627	13	13	0	0	NA	NA	NA	38	45	171	174	513	117	154	356	0	17	21	0	0.098	0.041
.	19.01.16-00.41.27-1-294365	183	15	15	2	0	1	622	14	14	0	0	NA	NA	NA	50	48	171	172	518	117	150	355	11	7	18	0.064	0.041	0.035
.	19.01.16-00.41.30-1-294366	65	2	2	0	0	0	616	1	1	0	0	NA	NA	NA	27	36	167	169	513	112	154	350	0	1	1	0	0.006	0.002
.	19.01.16-00.41.32-1-294368	122	4	4	2	0	2	615	2	2	0	0	NA	NA	NA	45	40	173	168	512	116	150	349	10	3	0	0.058	0.018	0
.	19.01.16-00.41.33-1-294369	117	7	7	2	0	1	615	5	5	0	0	NA	NA	NA	46	43	172	170	514	115	153	347	14	6	6	0.081	0.035	0.012
.	19.01.16-00.41.36-1-294370	58	2	2	0	0	0	609	1	1	0	0	NA	NA	NA	26	32	167	170	508	115	148	346	0	6	5	0	0.035	0.01
.	19.01.16-00.41.44-1-294383	93	5	5	1	0	1	613	4	4	0	0	NA	NA	NA	24	33	170	169	507	116	150	347	4	0	9	0.024	0	0.018
.	19.01.16-00.41.49-1-294392	90	3	3	1	0	1	608	2	2	0	0	NA	NA	NA	26	25	170	166	502	114	151	343	0	4	0	0	0.024	0
.	19.01.16-00.41.51-1-294394	34	1	1	0	0	0	0	0	0	0	0	NA	NA	NA	12	16	167	167	495	0	0	0	0	0	0	0	0	0
.	19.01.16-00.41.52-1-294397	34	1	1	0	0	0	0	0	0	0	0	NA	NA	NA	10	9	164	165	493	0	0	0	0	0	0	0	0	0
.	19.01.16-00.41.52-1-294398	58	2	2	0	0	0	603	1	1	0	0	NA	NA	NA	27	22	167	170	498	113	151	339	0	0	2	0	0	0.004
.	19.01.16-00.41.53-1-294399	117	7	7	2	0	2	610	6	6	0	0	NA	NA	NA	53	34	168	168	511	114	144	352	5	12	10	0.03	0.071	0.02
.	19.01.16-00.41.54-1-294402	87	6	6	2	0	2	617	5	5	0	0	NA	NA	NA	14	30	170	169	504	115	153	349	4	0	8	0.024	0	0.016
.	19.01.16-00.42.00-1-294406	34	1	1	0	0	0	0	0	0	0	0	NA	NA	NA	13	17	165	167	498	0	0	0	0	0	0	0	0	0
.	19.01.16-00.42.00-1-294407	86	3	3	1	0	1	607	2	2	0	0	NA	NA	NA	23	24	172	167	498	119	149	339	4	0	2	0.023	0	0.004
.	19.01.16-00.42.02-1-294408	57	2	2	0	0	0	610	1	1	0	0	NA	NA	NA	25	25	166	170	502	113	152	345	0	3	1	0	0.018	0.002
.	19.01.16-00.42.03-1-294410	139	18	18	2	0	0	633	13	13	0	0	NA	NA	NA	36	47	171	173	516	120	155	358	18	4	44	0.105	0.023	0.085
.	19.01.16-00.42.04-1-294413	121	7	7	1	0	1	625	6	6	0	0	NA	NA	NA	38	40	170	173	510	117	159	349	6	0	12	0.035	0	0.024
.	19.01.16-00.42.05-1-294415	84	6	6	1	0	1	626	5	5	0	0	NA	NA	NA	30	46	174	169	516	120	150	356	0	0	17	0	0	0.033
.	19.01.16-00.42.06-1-294416	89	4	4	1	0	1	616	3	3	0	0	NA	NA	NA	30	33	172	170	504	117	152	347	7	0	4	0.041	0	0.008
.	19.01.16-00.42.14-1-294426	120	6	6	2	0	1	620	5	5	0	0	NA	NA	NA	40	38	174	165	512	119	145	356	1	0	16	0.006	0	0.031
.	19.01.16-00.42.16-1-294428	115	6	6	1	0	1	618	5	5	0	0	NA	NA	NA	45	39	166	174	512	112	157	349	0	4	9	0	0.023	0.018
.	19.01.16-00.42.17-1-294429	40	1	1	1	0	1	0	0	0	0	0	NA	NA	NA	17	12	164	166	495	0	0	0	0	2	0	0	0.012	0
.	19.01.16-00.42.17-1-294430	140	7	7	0	0	0	626	5	5	0	0	NA	NA	NA	44	46	177	172	510	123	155	348	7	6	16	0.04	0.035	0.031
.	19.01.16-00.42.18-1-294438	97	4	4	1	0	1	616	1	1	0	0	NA	NA	NA	20	33	171	167	508	118	147	351	0	3	5	0	0.018	0.01
.	19.01.16-00.42.24-1-294456	96	5	5	1	0	1	607	4	4	0	0	NA	NA	NA	32	27	165	168	507	109	152	346	5	4	5	0.03	0.024	0.01
.	19.01.16-00.42.24-1-294457	215	19	19	4	0	3	651	17	17	0	0	NA	NA	NA	54	72	177	175	533	123	155	373	12	13	28	0.068	0.074	0.053
.	19.01.16-00.42.26-1-294458	209	30	30	5	0	5	643	28	28	0	0	NA	NA	NA	63	68	178	175	528	122	154	367	45	11	45	0.253	0.063	0.085
.	19.01.16-00.42.34-1-294463	148	14	14	4	0	2	615	11	11	0	0	NA	NA	NA	40	33	171	171	504	119	147	349	6	20	23	0.035	0.117	0.046
.	19.01.16-00.42.35-1-294464	84	4	4	3	0	3	610	3	3	0	0	NA	NA	NA	35	35	172	169	507	117	150	343	0	1	14	0	0.006	0.028
.	19.01.16-00.42.36-1-294465	33	1	1	1	0	1	0	0	0	0	0	NA	NA	NA	9	8	166	163	492	0	0	0	0	0	1	0	0	0.002
.	19.01.16-00.42.38-1-294466	86	4	4	1	0	1	609	3	3	0	0	NA	NA	NA	19	27	170	170	500	117	149	343	8	0	1	0.047	0	0.002
.	19.01.16-00.42.39-1-294469	62	3	3	0	0	0	600	2	2	0	0	NA	NA	NA	30	24	168	169	500	110	152	338	4	6	0	0.024	0.036	0
.	19.01.16-00.42.40-1-294472	117	7	7	2	0	1	625	6	6	0	0	NA	NA	NA	38	42	171	169	515	119	150	356	16	9	19	0.094	0.053	0.037
.	19.01.16-00.42.43-1-294477	91	9	9	0	0	0	604	8	8	0	0	NA	NA	NA	27	21	166	170	498	113	151	340	0	7	12	0	0.041	0.024
.	19.01.16-00.42.51-1-294487	33	1	1	0	0	0	0	0	0	0	0	NA	NA	NA	7	11	164	166	494	0	0	0	0	0	5	0	0	0.01
.	19.01.16-00.42.54-1-294491	117	5	5	1	0	1	624	4	4	0	0	NA	NA	NA	46	42	172	171	512	119	154	351	5	3	12	0.029	0.018	0.023
.	19.01.16-00.42.54-1-294492	88	8	8	2	0	1	608	7	7	0	0	NA	NA	NA	24	24	171	168	498	120	148	340	2	9	5	0.012	0.054	0.01
.	19.01.16-00.42.54-1-294494	63	6	6	1	0	0	602	5	5	0	0	NA	NA	NA	35	30	172	167	504	115	143	344	0	3	10	0	0.018	0.02
.	19.01.16-00.42.57-1-294500	90	5	5	1	0	1	609	3	3	0	0	NA	NA	NA	26	22	170	171	494	117	152	340	13	0	3	0.076	0	0.006
.	19.01.16-00.43.03-1-294505	151	13	13	6	0	6	640	11	11	0	0	NA	NA	NA	39	65	183	171	524	126	153	361	21	6	25	0.115	0.035	0.048
.	19.01.16-00.43.04-1-294506	170	44	44	15	0	11	638	41	41	0	0	NA	NA	NA	47	61	177	174	523	119	156	363	64	17	68	0.362	0.098	0.13
.	19.01.16-00.43.06-1-294507	124	5	5	1	0	1	625	4	4	0	0	NA	NA	NA	33	36	169	168	512	117	152	356	0	10	7	0	0.06	0.014
.	19.01.16-00.43.12-1-294509	61	2	2	0	0	0	610	1	1	0	0	NA	NA	NA	23	28	163	166	512	109	149	352	1	0	3	0.006	0	0.006
.	19.01.16-00.43.14-1-294510	59	3	3	1	0	1	608	2	2	0	0	NA	NA	NA	18	23	168	166	502	115	148	345	0	1	6	0	0.006	0.012
.	19.01.16-00.43.14-1-294511	86	5	5	1	0	1	598	4	4	0	0	NA	NA	NA	27	25	166	164	508	110	143	345	0	10	8	0	0.061	0.016
.	19.01.16-00.43.15-1-294513	66	2	2	0	0	0	606	1	1	0	0	NA	NA	NA	21	22	165	167	503	112	147	347	0	0	5	0	0	0.01
.	19.01.16-00.43.17-1-294515	122	4	4	1	0	1	618	3	3	0	0	NA	NA	NA	36	33	170	173	503	117	155	346	12	0	10	0.071	0	0.02
.	19.01.16-00.43.24-1-294534	141	10	10	3	0	3	625	9	9	0	0	NA	NA	NA	41	41	171	172	511	117	155	353	9	4	16	0.053	0.023	0.031
.	19.01.16-00.43.26-1-294536	36	1	1	0	0	0	0	0	0	0	0	NA	NA	NA	14	7	166	163	491	0	0	0	0	0	0	0	0	0
.	19.01.16-00.43.29-1-294538	36	1	1	0	0	0	0	0	0	0	0	NA	NA	NA	17	8	164	165	492	0	0	0	0	0	1	0	0	0.002
.	19.01.16-00.43.30-1-294539	91	4	4	0	0	0	615	3	3	0	0	NA	NA	NA	35	35	168	168	512	116	149	350	22	0	5	0.131	0	0.01
.	19.01.16-00.43.31-1-294541	96	10	10	4	0	3	625	9	9	0	0	NA	NA	NA	32	37	168	173	509	118	154	353	3	15	17	0.018	0.087	0.033
.	19.01.16-00.43.32-1-294543	59	3	3	2	0	2	152	2	2	0	0	NA	NA	NA	19	10	165	165	493	28	44	80	0	0	8	0	0	0.016
.	19.01.16-00.43.34-1-294544	60	2	2	0	0	0	593	1	1	0	0	NA	NA	NA	24	8	164	165	492	111	149	333	0	0	4	0	0	0.008
.	19.01.16-00.43.34-1-294545	36	1	1	0	0	0	0	0	0	0	0	NA	NA	NA	7	13	165	166	495	0	0	0	0	0	1	0	0	0.002
.	19.01.16-00.43.38-1-294549	119	4	4	0	0	0	615	2	2	0	0	NA	NA	NA	35	26	168	171	500	117	155	343	5	0	4	0.03	0	0.008
.	19.01.16-00.43.39-1-294551	65	2	2	1	0	1	603	1	1	0	0	NA	NA	NA	24	20	165	166	502	114	148	341	0	0	6	0	0	0.012
.	19.01.16-00.43.41-1-294554	144	14	14	4	0	1	620	12	12	0	0	NA	NA	NA	47	37	173	174	503	120	153	347	26	14	27	0.15	0.08	0.054
.	19.01.16-00.43.46-1-294562	66	2	2	0	0	0	353	1	1	0	0	NA	NA	NA	17	13	168	164	494	68	88	197	0	0	3	0	0	0.006
.	19.01.16-00.43.47-1-294563	65	3	3	1	0	1	611	2	2	0	0	NA	NA	NA	14	20	165	167	501	113	149	349	0	6	9	0	0.036	0.018
.	19.01.16-00.43.50-1-294566	61	2	2	0	0	0	601	0	0	0	0	NA	NA	NA	28	13	167	165	494	113	148	340	1	3	0	0.006	0.018	0
.	19.01.16-00.43.55-1-294570	60	4	4	2	0	2	608	3	3	0	0	NA	NA	NA	27	26	172	165	502	119	146	343	10	0	5	0.058	0	0.01
.	19.01.16-00.43.56-1-294572	58	3	3	1	0	1	606	2	2	0	0	NA	NA	NA	19	26	170	166	503	116	147	343	0	0	6	0	0	0.012
.	19.01.16-00.43.57-1-294574	34	1	1	1	0	1	0	0	0	0	0	NA	NA	NA	12	12	165	165	495	0	0	0	0	0	0	0	0	0
.	19.01.16-00.43.59-1-294576	33	1	1	1	0	1	0	0	0	0	0	NA	NA	NA	8	11	164	166	494	0	0	0	0	1	0	0	0.006	0
.	19.01.16-00.43.59-1-294577	61	4	4	2	0	2	602	3	3	0	0	NA	NA	NA	31	24	164	169	504	112	150	340	0	6	6	0	0.036	0.012
.	19.01.16-00.44.02-1-294579	120	15	15	7	0	4	608	11	11	0	0	NA	NA	NA	50	29	169	166	507	112	144	352	25	13	14	0.148	0.078	0.028
.	19.01.16-00.44.02-1-294581	62	2	2	1	0	1	603	1	1	0	0	NA	NA	NA	40	25	172	165	501	119	149	335	0	0	6	0	0	0.012
.	19.01.16-00.44.03-1-294582	149	10	10	3	0	2	638	8	8	0	0	NA	NA	NA	45	58	172	170	529	117	153	368	6	0	28	0.035	0	0.053
.	19.01.16-00.44.06-1-294585	85	5	5	1	0	1	602	4	4	0	0	NA	NA	NA	27	19	170	166	496	116	148	338	2	0	10	0.012	0	0.02
.	19.01.16-00.44.10-1-294593	64	3	3	0	0	0	601	2	2	0	0	NA	NA	NA	30	20	165	166	502	111	146	344	5	6	0	0.03	0.036	0
.	19.01.16-00.44.16-1-294597	32	1	1	0	0	0	0	0	0	0	0	NA	NA	NA	8	10	163	167	493	0	0	0	0	0	0	0	0	0
.	19.01.16-00.44.16-1-294598	66	4	4	1	0	1	606	3	3	0	0	NA	NA	NA	23	28	172	167	502	117	149	340	5	0	2	0.029	0	0.004
.	19.01.16-00.44.16-1-294599	90	8	8	3	0	3	605	7	7	0	0	NA	NA	NA	28	27	168	173	499	117	151	337	0	5	9	0	0.029	0.018
.	19.01.16-00.44.17-1-294600	61	3	3	1	0	1	612	2	2	0	0	NA	NA	NA	20	25	169	169	500	118	152	342	2	0	6	0.012	0	0.012
.	19.01.16-00.44.18-1-294604	60	2	2	1	0	1	250	1	1	0	0	NA	NA	NA	8	19	168	166	498	47	60	143	0	0	1	0	0	0.002
.	19.01.16-00.44.23-1-294622	117	15	15	3	0	1	628	14	14	0	0	NA	NA	NA	42	49	169	174	519	116	154	358	18	20	8	0.107	0.115	0.015
.	19.01.16-00.44.25-1-294624	144	5	5	1	0	1	632	4	4	0	0	NA	NA	NA	51	52	176	176	513	121	159	352	0	0	16	0	0	0.031
.	19.01.16-00.44.28-1-294626	63	2	2	1	0	1	401	1	1	0	0	NA	NA	NA	23	14	166	164	497	76	99	226	1	0	1	0.006	0	0.002
.	19.01.16-00.44.30-1-294627	116	16	16	6	0	5	616	15	15	0	0	NA	NA	NA	33	31	169	172	503	117	154	345	5	7	43	0.03	0.041	0.085
.	19.01.16-00.44.31-1-294628	63	2	2	0	0	0	506	1	1	0	0	NA	NA	NA	26	20	163	168	502	90	131	285	0	0	1	0	0	0.002
.	19.01.16-00.44.32-1-294629	93	4	4	2	0	2	621	2	2	0	0	NA	NA	NA	16	32	171	170	504	119	153	349	0	2	6	0	0.012	0.012
.	19.01.16-00.44.32-1-294630	115	6	6	3	0	2	621	4	4	0	0	NA	NA	NA	36	35	168	173	507	117	154	350	21	17	3	0.125	0.098	0.006
.	19.01.16-00.44.36-1-294633	144	17	17	4	0	2	623	15	15	0	0	NA	NA	NA	41	37	172	175	503	120	155	348	38	6	28	0.221	0.034	0.056
.	19.01.16-00.44.40-1-294641	87	4	4	1	0	1	601	3	3	0	0	NA	NA	NA	34	25	166	165	507	112	147	342	4	0	10	0.024	0	0.02
.	19.01.16-00.44.45-1-294646	153	12	12	6	0	3	637	11	11	0	0	NA	NA	NA	45	59	175	171	526	120	150	367	0	12	22	0	0.07	0.042
.	19.01.16-00.44.46-1-294647	35	1	1	1	0	1	0	0	0	0	0	NA	NA	NA	16	10	163	166	494	0	0	0	0	0	1	0	0	0.002
.	19.01.16-00.44.50-1-294652	88	3	3	0	0	0	610	2	2	0	0	NA	NA	NA	36	26	168	171	500	113	154	343	8	0	1	0.048	0	0.002
.	19.01.16-00.44.52-1-294655	36	1	1	1	0	1	0	0	0	0	0	NA	NA	NA	12	12	166	165	494	0	0	0	0	0	0	0	0	0
.	19.01.16-00.44.53-1-294656	58	2	2	0	0	0	251	1	1	0	0	NA	NA	NA	20	8	166	165	490	49	62	140	0	0	4	0	0	0.008
.	19.01.16-00.44.56-1-294661	145	15	15	3	0	3	624	14	14	0	0	NA	NA	NA	48	41	168	172	514	114	154	356	32	6	30	0.19	0.035	0.058
.	19.01.16-00.44.59-1-294664	31	1	1	0	0	0	0	0	0	0	0	NA	NA	NA	14	9	164	166	492	0	0	0	0	0	0	0	0	0
.	19.01.16-00.45.01-1-294666	34	1	1	0	0	0	0	0	0	0	0	NA	NA	NA	10	10	166	165	492	0	0	0	0	0	0	0	0	0
.	19.01.16-00.45.01-1-294671	185	10	10	3	0	2	647	8	8	0	0	NA	NA	NA	56	70	179	176	528	123	158	366	20	0	24	0.112	0	0.045
.	19.01.16-00.45.03-1-294673	116	5	5	3	0	2	609	4	4	0	0	NA	NA	NA	41	32	173	168	504	116	145	348	6	2	6	0.035	0.012	0.012
.	19.01.16-00.45.03-1-294676	150	12	12	1	0	1	622	10	10	0	0	NA	NA	NA	35	43	168	170	518	115	153	354	47	2	7	0.28	0.012	0.014
.	19.01.16-00.45.05-1-294678	90	6	6	1	0	1	612	5	5	0	0	NA	NA	NA	39	38	173	168	510	118	147	347	4	0	9	0.023	0	0.018
.	19.01.16-00.45.07-1-294679	35	1	1	0	0	0	0	0	0	0	0	NA	NA	NA	13	10	165	165	493	0	0	0	0	0	4	0	0	0.008
.	19.01.16-00.45.09-1-294681	110	6	6	1	0	1	611	5	5	0	0	NA	NA	NA	34	31	172	167	505	119	149	343	4	7	4	0.023	0.042	0.008
.	19.01.16-00.45.11-1-294682	122	8	8	5	0	3	624	7	7	0	0	NA	NA	NA	36	40	175	167	511	125	149	350	0	0	32	0	0	0.063
.	19.01.16-00.45.13-1-294683	145	7	7	2	0	2	627	6	6	0	0	NA	NA	NA	37	39	170	175	507	120	157	350	1	9	12	0.006	0.051	0.024
.	19.01.16-00.45.21-1-294704	94	4	4	0	0	0	606	3	3	0	0	NA	NA	NA	27	24	171	169	497	116	149	341	6	0	5	0.035	0	0.01
.	19.01.16-00.45.24-1-294708	151	27	27	9	0	6	618	20	20	0	0	NA	NA	NA	50	36	168	171	510	113	152	353	37	18	38	0.22	0.105	0.075
.	19.01.16-00.45.27-1-294710	148	8	8	2	0	2	621	7	7	0	0	NA	NA	NA	45	41	173	172	509	119	154	348	0	4	9	0	0.023	0.018
.	19.01.16-00.45.29-1-294712	34	1	1	0	0	0	0	0	0	0	0	NA	NA	NA	8	6	164	165	490	0	0	0	0	0	0	0	0	0
.	19.01.16-00.45.31-1-294715	182	23	23	5	0	4	644	19	19	0	0	NA	NA	NA	57	65	185	173	520	129	155	360	35	5	46	0.189	0.029	0.088
.	19.01.16-00.45.31-1-294716	123	17	17	4	0	3	624	15	15	0	0	NA	NA	NA	41	43	172	167	517	118	148	358	26	23	16	0.151	0.138	0.031
.	19.01.16-00.45.32-1-294717	64	2	2	1	0	1	543	1	1	0	0	NA	NA	NA	19	15	165	169	494	104	137	302	0	0	4	0	0	0.008
.	19.01.16-00.45.32-1-294718	37	1	1	0	0	0	0	0	0	0	0	NA	NA	NA	13	6	167	163	489	0	0	0	0	1	0	0	0.006	0
.	19.01.16-00.45.35-1-294719	92	3	3	2	0	1	611	2	2	0	0	NA	NA	NA	39	29	169	166	507	116	148	347	0	0	11	0	0	0.022
.	19.01.16-00.45.35-1-294720	91	5	5	0	0	0	608	3	3	0	0	NA	NA	NA	33	19	167	167	498	116	149	343	4	0	9	0.024	0	0.018
.	19.01.16-00.45.38-1-294721	123	4	4	1	0	1	624	3	3	0	0	NA	NA	NA	39	39	169	172	511	113	156	355	12	0	3	0.071	0	0.006
.	19.01.16-00.45.45-1-294733	95	4	4	2	0	2	616	2	2	0	0	NA	NA	NA	26	28	166	167	508	116	151	349	5	0	3	0.03	0	0.006
.	19.01.16-00.45.47-1-294739	37	1	1	0	0	0	0	0	0	0	0	NA	NA	NA	11	16	168	167	494	0	0	0	0	0	1	0	0	0.002
.	19.01.16-00.45.51-1-294742	125	12	12	3	0	2	614	11	11	0	0	NA	NA	NA	39	30	169	168	506	116	149	349	8	17	18	0.047	0.101	0.036
.	19.01.16-00.45.52-1-294743	34	1	1	0	0	0	0	0	0	0	0	NA	NA	NA	15	8	165	164	492	0	0	0	0	0	1	0	0	0.002
.	19.01.16-00.45.53-1-294745	123	7	7	0	0	0	616	6	6	0	0	NA	NA	NA	24	26	167	167	505	114	149	353	5	0	12	0.03	0	0.024
.	19.01.16-00.45.54-1-294747	259	15	15	5	0	4	675	14	14	0	0	NA	NA	NA	82	98	177	177	557	127	158	390	23	4	25	0.13	0.023	0.045
.	19.01.16-00.45.55-1-294748	153	15	15	3	0	3	625	13	13	0	0	NA	NA	NA	49	41	174	169	511	120	151	354	33	5	23	0.19	0.03	0.045
.	19.01.16-00.46.02-1-294752	87	3	3	1	0	1	611	2	2	0	0	NA	NA	NA	20	26	171	168	500	117	150	344	2	4	2	0.012	0.024	0.004
.	19.01.16-00.46.07-1-294755	121	14	14	7	0	5	616	12	12	0	0	NA	NA	NA	19	29	170	167	505	119	150	347	10	21	15	0.059	0.126	0.03
.	19.01.16-00.46.07-1-294756	170	23	23	4	0	3	643	21	21	0	0	NA	NA	NA	58	69	174	179	529	119	160	364	31	10	43	0.178	0.056	0.081
.	19.01.16-00.46.12-1-294758	60	2	2	0	0	0	613	1	1	0	0	NA	NA	NA	18	27	168	166	506	115	150	348	0	0	3	0	0	0.006
.	19.01.16-00.46.12-1-294759	214	14	14	6	0	5	642	12	12	0	0	NA	NA	NA	39	56	174	172	523	122	156	364	20	6	18	0.115	0.035	0.034
.	19.01.16-00.46.14-1-294766	147	7	7	3	0	3	620	6	6	0	0	NA	NA	NA	37	40	172	168	513	121	148	351	0	11	19	0	0.065	0.037
.	19.01.16-00.46.18-1-294772	60	2	2	2	0	2	0	1	1	0	0	NA	NA	NA	23	21	165	166	503	0	0	0	0	1	3	0	0.006	0.006
.	19.01.16-00.46.21-1-294797	150	17	17	4	0	4	620	16	16	0	0	NA	NA	NA	43	42	175	171	509	120	150	350	20	2	36	0.114	0.012	0.071
.	19.01.16-00.46.26-1-294798	36	1	1	1	0	1	0	0	0	0	0	NA	NA	NA	12	3	164	163	489	0	0	0	0	1	0	0	0.006	0
.	19.01.16-00.46.26-1-294799	66	2	2	0	0	0	400	1	1	0	0	NA	NA	NA	23	17	166	169	495	69	98	233	0	0	7	0	0	0.014
.	19.01.16-00.46.28-1-294801	86	5	5	1	0	1	602	3	3	0	0	NA	NA	NA	33	17	167	166	497	114	146	342	0	12	6	0	0.072	0.012
.	19.01.16-00.46.29-1-294802	150	9	9	2	0	2	614	8	8	0	0	NA	NA	NA	66	35	165	177	506	111	155	348	17	5	6	0.103	0.028	0.012
.	19.01.16-00.46.35-1-294805	65	3	3	1	0	1	605	2	2	0	0	NA	NA	NA	30	24	169	167	501	111	149	345	3	0	3	0.018	0	0.006
.	19.01.16-00.46.37-1-294806	65	2	2	1	0	1	594	1	1	0	0	NA	NA	NA	26	12	167	166	492	113	144	337	0	0	9	0	0	0.018
.	19.01.16-00.46.38-1-294809	116	9	9	2	0	2	623	7	7	0	0	NA	NA	NA	35	39	167	169	516	114	151	358	9	8	16	0.054	0.047	0.031
.	19.01.16-00.46.40-1-294811	90	4	4	1	0	1	621	3	3	0	0	NA	NA	NA	35	41	176	169	509	122	150	349	1	0	18	0.006	0	0.035
.	19.01.16-00.46.44-1-294820	89	3	3	0	0	0	607	2	2	0	0	NA	NA	NA	18	18	169	170	492	117	153	337	0	0	16	0	0	0.033
.	19.01.16-00.46.50-1-294827	151	37	37	8	0	7	633	34	34	0	0	NA	NA	NA	49	51	171	175	518	118	158	357	50	25	62	0.292	0.143	0.12
.	19.01.16-00.46.50-1-294828	67	5	5	1	0	1	613	4	4	0	0	NA	NA	NA	23	30	168	165	510	118	145	350	4	5	2	0.024	0.03	0.004
.	19.01.16-00.46.51-1-294829	154	7	7	6	0	4	636	5	5	0	0	NA	NA	NA	44	59	173	175	524	119	155	362	0	5	17	0	0.029	0.032
.	19.01.16-00.46.52-1-294830	34	1	1	1	0	1	0	0	0	0	0	NA	NA	NA	13	6	165	165	489	0	0	0	0	0	2	0	0	0.004
.	19.01.16-00.46.55-1-294835	62	3	3	0	0	0	301	1	1	0	0	NA	NA	NA	20	16	168	163	498	59	71	171	0	0	6	0	0	0.012
.	19.01.16-00.46.56-1-294837	34	1	1	0	0	0	0	0	0	0	0	NA	NA	NA	7	10	163	165	495	0	0	0	0	0	3	0	0	0.006
.	19.01.16-00.46.57-1-294840	235	26	26	6	0	5	645	24	24	0	0	NA	NA	NA	62	63	180	174	522	126	155	364	34	12	39	0.189	0.069	0.075
.	19.01.16-00.46.59-1-294841	117	5	5	1	0	1	633	4	4	0	0	NA	NA	NA	29	54	173	175	519	117	157	359	8	6	7	0.046	0.034	0.013
.	19.01.16-00.46.59-1-294842	85	4	4	0	0	0	596	3	3	0	0	NA	NA	NA	27	16	165	166	498	111	148	337	2	0	4	0.012	0	0.008
.	19.01.16-00.47.03-1-294850	63	2	2	0	0	0	252	1	1	0	0	NA	NA	NA	13	18	164	168	499	48	60	144	0	1	1	0	0.006	0.002
.	19.01.16-00.47.07-1-294853	119	6	6	2	0	2	629	5	5	0	0	NA	NA	NA	32	45	169	177	512	115	159	355	0	2	10	0	0.011	0.02
.	19.01.16-00.47.09-1-294854	157	15	15	6	0	4	627	13	13	0	0	NA	NA	NA	54	44	174	172	511	119	154	354	21	14	9	0.121	0.081	0.018
.	19.01.16-00.47.12-1-294858	211	13	13	5	0	5	650	11	11	0	0	NA	NA	NA	65	73	181	173	532	125	153	372	12	1	23	0.066	0.006	0.043
.	19.01.16-00.47.13-1-294861	123	5	5	5	0	5	629	3	3	0	0	NA	NA	NA	47	49	178	174	510	124	151	354	0	7	11	0	0.04	0.022
.	19.01.16-00.47.17-1-294862	176	18	18	5	0	3	640	16	16	0	0	NA	NA	NA	55	56	172	173	524	119	153	368	14	18	45	0.081	0.104	0.086
.	19.01.16-00.47.20-1-294882	93	4	4	1	0	0	614	3	3	0	0	NA	NA	NA	30	34	172	171	504	114	152	348	0	2	5	0	0.012	0.01
.	19.01.16-00.47.25-1-294883	33	1	1	1	0	1	0	0	0	0	0	NA	NA	NA	11	6	163	164	492	0	0	0	0	0	3	0	0	0.006
.	19.01.16-00.47.28-1-294886	65	4	4	2	0	1	606	2	2	0	0	NA	NA	NA	32	20	165	166	502	114	146	346	16	0	6	0.097	0	0.012
.	19.01.16-00.47.32-1-294888	148	25	25	8	0	7	624	24	24	0	0	NA	NA	NA	47	44	169	171	517	117	149	358	25	37	26	0.148	0.216	0.05
.	19.01.16-00.47.37-1-294890	152	16	16	6	0	3	627	15	15	0	0	NA	NA	NA	47	48	174	169	518	121	146	360	20	19	22	0.115	0.112	0.042
.	19.01.16-00.47.38-1-294892	150	8	8	2	0	2	631	6	6	0	0	NA	NA	NA	52	49	172	173	517	120	151	360	6	9	11	0.035	0.052	0.021
.	19.01.16-00.47.40-1-294894	122	9	9	2	0	1	619	8	8	0	0	NA	NA	NA	46	42	173	169	513	119	149	351	5	3	16	0.029	0.018	0.031
.	19.01.16-00.47.44-1-294901	96	3	3	1	0	1	614	2	2	0	0	NA	NA	NA	17	22	164	168	503	115	150	349	5	0	6	0.03	0	0.012
.	19.01.16-00.47.44-1-294902	190	9	9	3	0	1	637	7	7	0	0	NA	NA	NA	55	50	176	175	512	125	158	354	5	7	27	0.028	0.04	0.053
.	19.01.16-00.47.54-1-294914	123	6	6	1	0	1	614	5	5	0	0	NA	NA	NA	26	28	168	169	504	115	151	348	4	0	4	0.024	0	0.008
.	19.01.16-00.47.58-1-294920	94	13	13	4	0	3	617	12	12	0	0	NA	NA	NA	35	35	172	168	508	119	150	348	8	12	13	0.047	0.071	0.026
.	19.01.16-00.48.00-1-294921	61	3	3	0	0	0	616	2	2	0	0	NA	NA	NA	21	37	167	169	514	114	151	351	0	4	4	0	0.024	0.008
.	19.01.16-00.48.00-1-294922	65	4	4	0	0	0	601	3	3	0	0	NA	NA	NA	29	21	168	167	499	116	145	340	8	0	4	0.048	0	0.008
.	19.01.16-00.48.04-1-294923	63	4	4	1	0	1	349	3	3	0	0	NA	NA	NA	17	16	165	169	495	65	88	196	1	0	5	0.006	0	0.01
.	19.01.16-00.48.13-1-294925	62	2	2	1	0	1	606	1	1	0	0	NA	NA	NA	27	22	167	164	504	115	146	345	1	3	0	0.006	0.018	0
.	19.01.16-00.48.13-1-294926	35	1	1	0	0	0	0	0	0	0	0	NA	NA	NA	7	12	164	167	494	0	0	0	0	2	0	0	0.012	0
.	19.01.16-00.48.16-1-294932	65	3	3	0	0	0	611	2	2	0	0	NA	NA	NA	20	25	165	170	503	113	152	346	6	0	3	0.036	0	0.006
.	19.01.16-00.48.17-1-294933	61	2	2	1	0	1	300	1	1	0	0	NA	NA	NA	22	16	165	165	499	57	73	170	2	0	0	0.012	0	0
.	19.01.16-00.48.17-1-294934	36	1	1	1	0	1	0	0	0	0	0	NA	NA	NA	8	7	163	167	490	0	0	0	0	0	2	0	0	0.004
.	19.01.16-00.48.18-1-294936	154	21	21	4	0	4	627	19	19	0	0	NA	NA	NA	52	45	177	168	513	119	151	357	27	10	46	0.153	0.06	0.09
.	19.01.16-00.48.18-1-294941	32	1	1	0	0	0	0	0	0	0	0	NA	NA	NA	17	10	165	164	494	0	0	0	0	0	1	0	0	0.002
.	19.01.16-00.48.18-1-294957	117	4	4	1	0	1	618	2	2	0	0	NA	NA	NA	38	36	168	174	507	113	155	350	0	0	12	0	0	0.024
.	19.01.16-00.48.20-1-294959	145	22	22	7	0	4	623	19	19	0	0	NA	NA	NA	39	44	170	169	518	116	149	358	30	22	27	0.176	0.13	0.052
.	19.01.16-00.48.21-1-294960	173	24	24	3	0	1	633	21	21	0	0	NA	NA	NA	67	52	169	173	523	117	155	361	15	12	48	0.089	0.069	0.092
.	19.01.16-00.48.26-1-294964	289	28	28	7	0	7	670	24	24	0	0	NA	NA	NA	73	91	183	182	539	128	165	377	35	16	41	0.191	0.088	0.076
.	19.01.16-00.48.28-1-294966	37	1	1	0	0	0	0	0	0	0	0	NA	NA	NA	11	7	163	166	491	0	0	0	0	0	2	0	0	0.004
.	19.01.16-00.48.30-1-294967	57	2	2	0	0	0	0	1	1	0	0	NA	NA	NA	21	17	166	168	496	0	0	0	2	2	0	0.012	0.012	0
.	19.01.16-00.48.31-1-294968	61	5	5	0	0	0	608	3	3	0	0	NA	NA	NA	24	21	165	168	501	113	150	345	6	6	4	0.036	0.036	0.008
.	19.01.16-00.48.39-1-294972	94	7	7	1	0	1	620	5	5	0	0	NA	NA	NA	37	39	175	170	507	123	153	344	1	11	12	0.006	0.065	0.024
.	19.01.16-00.48.44-1-294980	37	1	1	0	0	0	0	0	0	0	0	NA	NA	NA	6	8	164	163	494	0	0	0	0	2	0	0	0.012	0
.	19.01.16-00.48.48-1-294984	175	12	12	4	0	3	640	11	11	0	0	NA	NA	NA	59	60	170	177	526	118	159	363	10	11	24	0.059	0.062	0.046
.	19.01.16-00.48.53-1-294986	144	7	7	2	0	1	619	6	6	0	0	NA	NA	NA	33	34	170	171	506	118	153	348	3	0	16	0.018	0	0.032
.	19.01.16-00.49.01-1-294997	141	20	20	2	0	1	627	19	19	0	0	NA	NA	NA	38	41	169	167	518	118	147	362	10	20	21	0.059	0.12	0.041
.	19.01.16-00.49.06-1-295002	33	1	1	0	0	0	0	0	0	0	0	NA	NA	NA	6	7	163	167	490	0	0	0	0	0	4	0	0	0.008
.	19.01.16-00.49.08-1-295004	34	1	1	0	0	0	0	0	0	0	0	NA	NA	NA	14	8	164	164	493	0	0	0	0	0	0	0	0	0
.	19.01.16-00.49.11-1-295009	61	4	4	0	0	0	615	3	3	0	0	NA	NA	NA	21	30	174	169	500	121	148	346	0	3	9	0	0.018	0.018
.	19.01.16-00.49.11-1-295010	91	5	5	1	0	1	600	4	4	0	0	NA	NA	NA	25	23	166	168	502	110	150	340	3	4	1	0.018	0.024	0.002
.	19.01.16-00.49.12-1-295011	30	1	1	0	0	0	0	0	0	0	0	NA	NA	NA	10	7	167	164	489	0	0	0	0	0	0	0	0	0
.	19.01.16-00.49.13-1-295013	96	9	9	2	0	1	615	7	7	0	0	NA	NA	NA	34	32	168	165	512	116	147	352	8	14	7	0.048	0.085	0.014
.	19.01.16-00.49.14-1-295014	206	22	22	3	0	3	635	19	19	0	0	NA	NA	NA	61	49	173	173	516	121	154	360	21	11	46	0.121	0.064	0.089
.	19.01.16-00.49.21-1-295034	33	1	1	0	0	0	0	0	0	0	0	NA	NA	NA	9	13	167	168	491	0	0	0	0	0	1	0	0	0.002
.	19.01.16-00.49.23-1-295036	174	7	7	3	0	3	621	6	6	0	0	NA	NA	NA	43	40	171	167	515	116	150	355	15	7	6	0.088	0.042	0.012
.	19.01.16-00.49.24-1-295037	93	12	12	5	0	3	608	11	11	0	0	NA	NA	NA	36	24	165	168	504	112	150	346	23	7	26	0.139	0.042	0.052
.	19.01.16-00.49.28-1-295041	151	19	19	5	0	5	630	15	15	0	0	NA	NA	NA	46	46	171	173	515	117	153	360	21	11	32	0.123	0.064	0.062
.	19.01.16-00.49.28-1-295042	99	7	7	1	0	0	611	5	5	0	0	NA	NA	NA	30	23	170	165	501	117	148	346	6	8	9	0.035	0.048	0.018
.	19.01.16-00.49.33-1-295046	149	6	6	1	0	1	638	4	4	0	0	NA	NA	NA	46	50	170	173	520	117	157	364	5	0	13	0.029	0	0.025
.	19.01.16-00.49.35-1-295049	34	1	1	0	0	0	0	0	0	0	0	NA	NA	NA	7	8	166	164	491	0	0	0	0	0	1	0	0	0.002
.	19.01.16-00.49.38-1-295052	181	11	11	2	0	1	639	10	10	0	0	NA	NA	NA	61	58	172	171	528	118	155	366	24	2	8	0.14	0.012	0.015
.	19.01.16-00.49.41-1-295056	35	1	1	1	0	1	0	0	0	0	0	NA	NA	NA	9	9	164	164	494	0	0	0	0	0	1	0	0	0.002
.	19.01.16-00.49.44-1-295059	151	12	12	1	0	1	641	11	11	0	0	NA	NA	NA	46	58	169	173	529	118	153	370	13	14	20	0.077	0.081	0.038
.	19.01.16-00.49.44-1-295061	91	6	6	3	0	2	616	5	5	0	0	NA	NA	NA	37	39	175	167	510	120	148	348	9	2	4	0.051	0.012	0.008
.	19.01.16-00.49.47-1-295065	33	1	1	0	0	0	0	0	0	0	0	NA	NA	NA	11	9	163	167	492	0	0	0	0	0	0	0	0	0
.	19.01.16-00.49.49-1-295068	33	1	1	0	0	0	0	0	0	0	0	NA	NA	NA	11	8	164	165	492	0	0	0	0	0	10	0	0	0.02
.	19.01.16-00.49.51-1-295069	93	4	4	1	0	1	610	3	3	0	0	NA	NA	NA	23	31	174	169	501	118	152	340	9	0	7	0.052	0	0.014
.	19.01.16-00.49.52-1-295070	91	4	4	1	0	1	622	3	3	0	0	NA	NA	NA	34	50	175	177	511	121	155	346	12	0	5	0.069	0	0.01
.	19.01.16-00.49.55-1-295075	117	15	15	3	0	3	617	13	13	0	0	NA	NA	NA	34	35	168	167	513	116	148	353	31	0	26	0.185	0	0.051
.	19.01.16-00.49.58-1-295080	117	7	7	1	0	1	618	5	5	0	0	NA	NA	NA	37	39	167	169	516	115	145	358	7	0	9	0.042	0	0.017
.	19.01.16-00.49.58-1-295081	153	14	14	3	0	2	622	12	12	0	0	NA	NA	NA	55	40	171	174	508	117	154	351	24	3	28	0.14	0.017	0.055
.	19.01.16-00.50.02-1-295089	91	4	4	1	0	1	605	3	3	0	0	NA	NA	NA	28	20	165	170	498	113	150	342	0	0	12	0	0	0.024
.	19.01.16-00.50.07-1-295090	33	1	1	0	0	0	0	0	0	0	0	NA	NA	NA	11	9	166	165	491	0	0	0	0	0	0	0	0	0
.	19.01.16-00.50.09-1-295091	90	5	5	1	0	1	607	4	4	0	0	NA	NA	NA	28	22	165	169	501	111	151	345	0	6	6	0	0.036	0.012
.	19.01.16-00.50.09-1-295092	34	1	1	0	0	0	0	0	0	0	0	NA	NA	NA	9	15	165	169	494	0	0	0	0	0	3	0	0	0.006
.	19.01.16-00.50.10-1-295093	62	2	2	0	0	0	614	1	1	0	0	NA	NA	NA	22	25	165	174	499	114	155	345	0	0	5	0	0	0.01
.	19.01.16-00.50.12-1-295095	123	4	4	1	0	1	614	3	3	0	0	NA	NA	NA	40	37	174	169	507	116	150	348	9	1	0	0.052	0.006	0
.	19.01.16-00.50.13-1-295096	151	5	5	0	0	0	634	4	4	0	0	NA	NA	NA	47	47	175	172	513	123	155	356	0	0	10	0	0	0.019
.	19.01.16-00.50.18-1-295107	32	1	1	1	0	1	0	0	0	0	0	NA	NA	NA	9	8	163	163	495	0	0	0	0	0	2	0	0	0.004
.	19.01.16-00.50.20-1-295124	67	2	2	1	0	1	353	0	0	0	0	NA	NA	NA	23	33	171	170	505	70	83	200	0	4	1	0	0.024	0.002
.	19.01.16-00.50.23-1-295125	66	4	4	2	0	2	402	3	3	0	0	NA	NA	NA	23	17	165	167	498	74	101	227	0	0	8	0	0	0.016
.	19.01.16-00.50.24-1-295126	69	3	3	1	0	1	603	1	1	0	0	NA	NA	NA	31	26	173	166	500	117	145	341	0	3	0	0	0.018	0
.	19.01.16-00.50.26-1-295129	89	3	3	0	0	0	612	2	2	0	0	NA	NA	NA	35	28	170	168	503	118	150	344	0	7	9	0	0.042	0.018
.	19.01.16-00.50.26-1-295130	54	2	2	0	0	0	610	1	1	0	0	NA	NA	NA	18	28	169	169	503	117	151	342	0	3	2	0	0.018	0.004
.	19.01.16-00.50.30-1-295133	114	5	5	1	0	0	615	4	4	0	0	NA	NA	NA	40	34	170	168	509	117	149	349	0	0	16	0	0	0.031
.	19.01.16-00.50.32-1-295136	113	6	6	4	0	3	603	4	4	0	0	NA	NA	NA	41	26	169	167	503	113	149	341	12	4	5	0.071	0.024	0.01
.	19.01.16-00.50.32-1-295137	116	5	5	3	0	1	617	3	3	0	0	NA	NA	NA	42	36	171	169	509	115	150	352	14	0	8	0.082	0	0.016
.	19.01.16-00.50.33-1-295138	34	1	1	1	0	1	0	0	0	0	0	NA	NA	NA	5	10	165	166	492	0	0	0	0	0	5	0	0	0.01
.	19.01.16-00.50.35-1-295140	32	1	1	0	0	0	0	0	0	0	0	NA	NA	NA	5	6	163	163	493	0	0	0	0	0	0	0	0	0
.	19.01.16-00.50.38-1-295142	204	49	49	11	0	11	638	42	42	0	0	NA	NA	NA	56	64	177	181	519	118	161	359	39	25	80	0.22	0.138	0.154
.	19.01.16-00.50.41-1-295146	67	4	4	0	0	0	608	3	3	0	0	NA	NA	NA	23	26	169	167	503	115	148	345	3	6	0	0.018	0.036	0
.	19.01.16-00.50.41-1-295147	117	10	10	4	0	3	628	8	8	0	0	NA	NA	NA	43	47	168	172	520	116	152	360	11	19	20	0.065	0.11	0.038
.	19.01.16-00.50.42-1-295149	121	6	6	0	0	0	624	5	5	0	0	NA	NA	NA	41	42	171	169	515	118	151	355	5	4	5	0.029	0.024	0.01
.	19.01.16-00.50.43-1-295152	119	14	14	2	0	2	617	12	12	0	0	NA	NA	NA	37	40	172	175	506	119	155	343	12	11	14	0.07	0.063	0.028
.	19.01.16-00.50.49-1-295163	93	4	4	2	0	1	622	3	3	0	0	NA	NA	NA	29	33	175	169	502	122	151	349	0	6	7	0	0.036	0.014
.	19.01.16-00.50.51-1-295166	65	4	4	1	0	1	605	3	3	0	0	NA	NA	NA	19	22	164	167	504	112	150	343	0	4	6	0	0.024	0.012
.	19.01.16-00.50.55-1-295170	91	5	5	0	0	0	613	4	4	0	0	NA	NA	NA	37	34	170	168	509	115	147	351	6	10	7	0.035	0.06	0.014
.	19.01.16-00.50.57-1-295173	33	1	1	0	0	0	0	0	0	0	0	NA	NA	NA	8	4	165	164	488	0	0	0	0	0	1	0	0	0.002
.	19.01.16-00.50.59-1-295177	63	3	3	0	0	0	608	2	2	0	0	NA	NA	NA	27	24	166	167	504	113	148	347	5	0	4	0.03	0	0.008
.	19.01.16-00.51.07-1-295182	65	3	3	0	0	0	202	2	2	0	0	NA	NA	NA	20	18	167	169	495	37	50	115	0	0	5	0	0	0.01
.	19.01.16-00.51.07-1-295183	64	3	3	1	0	1	601	1	1	0	0	NA	NA	NA	29	15	164	167	497	113	148	340	0	8	2	0	0.048	0.004
.	19.01.16-00.51.08-1-295184	121	17	17	5	0	5	617	15	15	0	0	NA	NA	NA	36	33	167	169	510	113	150	354	3	23	15	0.018	0.136	0.029
.	19.01.16-00.51.15-1-295185	209	16	16	4	0	4	650	13	13	0	0	NA	NA	NA	64	63	180	177	519	127	161	362	21	17	27	0.117	0.096	0.052
.	19.01.16-00.51.18-1-295190	86	4	4	1	0	0	624	3	3	0	0	NA	NA	NA	24	36	171	171	507	119	154	351	0	3	13	0	0.018	0.026
.	19.01.16-00.51.20-1-295207	35	1	1	0	0	0	0	0	0	0	0	NA	NA	NA	8	9	164	166	492	0	0	0	0	0	3	0	0	0.006
.	19.01.16-00.51.22-1-295208	117	9	9	1	0	1	626	8	8	0	0	NA	NA	NA	24	39	172	170	510	118	154	354	5	7	4	0.029	0.041	0.008
.	19.01.16-00.51.23-1-295211	178	31	31	16	0	15	625	28	28	0	0	NA	NA	NA	51	47	177	170	513	123	151	351	11	5	64	0.062	0.029	0.125
.	19.01.16-00.51.24-1-295212	211	32	32	10	0	8	641	29	29	0	0	NA	NA	NA	72	63	176	168	532	123	148	370	27	13	64	0.153	0.077	0.12
.	19.01.16-00.51.27-1-295215	69	2	2	0	0	0	612	1	1	0	0	NA	NA	NA	27	35	169	169	510	114	152	346	0	5	5	0	0.03	0.01
.	19.01.16-00.51.35-1-295217	121	5	5	2	0	2	611	3	3	0	0	NA	NA	NA	36	33	172	167	507	117	150	344	3	8	6	0.017	0.048	0.012
.	19.01.16-00.51.35-1-295218	34	1	1	1	0	1	0	0	0	0	0	NA	NA	NA	7	12	165	164	496	0	0	0	1	0	0	0.006	0	0
.	19.01.16-00.51.37-1-295219	125	7	7	1	0	1	614	6	6	0	0	NA	NA	NA	33	29	171	169	502	118	151	345	15	0	10	0.088	0	0.02
.	19.01.16-00.51.42-1-295225	60	2	2	0	0	0	605	1	1	0	0	NA	NA	NA	19	15	170	165	493	116	147	342	4	0	2	0.024	0	0.004
.	19.01.16-00.51.43-1-295228	88	3	3	0	0	0	605	2	2	0	0	NA	NA	NA	28	20	168	165	500	116	146	343	3	1	2	0.018	0.006	0.004
.	19.01.16-00.51.46-1-295235	93	4	4	2	0	0	618	3	3	0	0	NA	NA	NA	30	34	168	170	509	114	154	350	0	0	19	0	0	0.037
.	19.01.16-00.51.48-1-295237	224	13	13	2	0	1	652	10	10	0	0	NA	NA	NA	64	71	182	169	533	128	149	375	36	23	4	0.198	0.136	0.008
.	19.01.16-00.51.53-1-295240	36	1	1	1	0	1	0	0	0	0	0	NA	NA	NA	9	11	164	166	494	0	0	0	0	0	1	0	0	0.002
.	19.01.16-00.51.56-1-295245	99	5	5	1	0	1	619	4	4	0	0	NA	NA	NA	38	31	166	168	510	115	153	351	11	7	1	0.066	0.042	0.002
.	19.01.16-00.51.56-1-295246	94	9	9	3	0	1	612	8	8	0	0	NA	NA	NA	22	28	166	169	506	115	151	346	2	6	8	0.012	0.036	0.016
.	19.01.16-00.51.57-1-295248	62	2	2	1	0	1	612	1	1	0	0	NA	NA	NA	23	28	169	170	502	118	151	343	0	0	6	0	0	0.012
.	19.01.16-00.51.58-1-295249	63	3	3	1	0	0	609	2	2	0	0	NA	NA	NA	20	24	167	165	505	114	148	347	8	0	5	0.048	0	0.01
.	19.01.16-00.52.03-1-295252	126	10	10	3	0	3	615	8	8	0	0	NA	NA	NA	50	35	170	167	511	118	145	352	2	6	18	0.012	0.036	0.035
.	19.01.16-00.52.11-1-295254	31	1	1	1	0	1	0	0	0	0	0	NA	NA	NA	7	3	163	164	489	0	0	0	0	0	1	0	0	0.002
.	19.01.16-00.52.12-1-295255	92	6	6	2	0	2	623	5	5	0	0	NA	NA	NA	33	38	171	169	511	117	152	354	0	0	19	0	0	0.037
.	19.01.16-00.52.13-1-295258	94	4	4	3	0	2	615	3	3	0	0	NA	NA	NA	34	31	172	168	504	117	149	349	5	5	8	0.029	0.03	0.016
.	19.01.16-00.52.13-1-295259	169	18	18	4	0	2	626	16	16	0	0	NA	NA	NA	51	48	177	173	511	121	149	356	27	11	28	0.153	0.064	0.055
.	19.01.16-00.52.15-1-295260	33	1	1	1	0	1	0	0	0	0	0	NA	NA	NA	17	7	165	164	491	0	0	0	0	0	0	0	0	0
.	19.01.16-00.52.15-1-295261	93	7	7	3	0	2	612	6	6	0	0	NA	NA	NA	31	36	170	170	509	114	152	346	4	11	20	0.024	0.065	0.039
.	19.01.16-00.52.17-1-295274	61	2	2	2	0	2	0	1	1	0	0	NA	NA	NA	21	19	168	165	499	0	0	0	4	4	0	0.024	0.024	0
.	19.01.16-00.52.17-1-295275	93	3	3	1	0	1	612	2	2	0	0	NA	NA	NA	21	25	170	168	500	118	148	346	2	1	0	0.012	0.006	0
.	19.01.16-00.52.19-1-295294	34	1	1	1	0	1	0	0	0	0	0	NA	NA	NA	9	4	163	163	491	0	0	0	0	0	0	0	0	0
.	19.01.16-00.52.21-1-295296	90	4	4	2	0	2	617	3	3	0	0	NA	NA	NA	26	30	168	173	502	118	154	345	3	0	6	0.018	0	0.012
.	19.01.16-00.52.22-1-295297	32	1	1	1	0	1	0	0	0	0	0	NA	NA	NA	7	8	164	165	492	0	0	0	0	0	1	0	0	0.002
.	19.01.16-00.52.24-1-295300	119	8	8	2	0	1	611	7	7	0	0	NA	NA	NA	31	29	171	171	500	118	150	343	2	7	16	0.012	0.041	0.032
.	19.01.16-00.52.26-1-295301	121	5	5	2	0	2	612	4	4	0	0	NA	NA	NA	32	33	169	172	505	114	151	347	6	2	4	0.036	0.012	0.008
.	19.01.16-00.52.29-1-295304	173	19	19	6	0	5	624	17	17	0	0	NA	NA	NA	56	44	169	173	515	115	154	355	39	5	20	0.231	0.029	0.039
.	19.01.16-00.52.30-1-295306	209	17	17	7	0	4	655	15	15	0	0	NA	NA	NA	54	69	173	181	528	121	163	371	26	4	20	0.15	0.022	0.038
.	19.01.16-00.52.32-1-295307	199	39	39	10	0	10	618	37	37	0	0	NA	NA	NA	58	39	171	169	512	120	145	353	42	16	60	0.246	0.095	0.117
.	19.01.16-00.52.37-1-295310	35	1	1	0	0	0	0	0	0	0	0	NA	NA	NA	10	5	165	164	489	0	0	0	0	0	6	0	0	0.012
.	19.01.16-00.52.39-1-295313	87	4	4	1	0	1	609	2	2	0	0	NA	NA	NA	25	25	170	167	501	117	151	341	0	12	2	0	0.072	0.004
.	19.01.16-00.52.40-1-295317	63	2	2	0	0	0	301	1	1	0	0	NA	NA	NA	16	17	166	167	497	57	75	169	0	0	2	0	0	0.004
.	19.01.16-00.52.43-1-295322	126	10	10	5	0	4	621	9	9	0	0	NA	NA	NA	42	40	172	170	511	118	153	350	18	12	7	0.105	0.071	0.014
.	19.01.16-00.52.48-1-295329	96	6	6	1	0	1	607	5	5	0	0	NA	NA	NA	37	27	169	169	502	116	147	344	0	15	3	0	0.089	0.006
.	19.01.16-00.52.50-1-295331	99	7	7	1	0	1	613	4	4	0	0	NA	NA	NA	23	31	169	169	506	116	147	350	1	7	11	0.006	0.041	0.022
.	19.01.16-00.52.51-1-295332	147	8	8	5	0	3	625	6	6	0	0	NA	NA	NA	55	45	175	174	509	121	154	350	8	4	19	0.046	0.023	0.037
.	19.01.16-00.52.56-1-295337	36	1	1	0	0	0	0	0	0	0	0	NA	NA	NA	6	12	164	165	496	0	0	0	0	0	2	0	0	0.004
.	19.01.16-00.53.00-1-295341	35	1	1	1	0	1	0	0	0	0	0	NA	NA	NA	6	12	165	165	495	0	0	0	0	0	0	0	0	0
.	19.01.16-00.53.03-1-295343	36	1	1	0	0	0	0	0	0	0	0	NA	NA	NA	11	15	166	168	494	0	0	0	1	0	0	0.006	0	0
.	19.01.16-00.53.05-1-295345	123	5	5	0	0	0	623	3	3	0	0	NA	NA	NA	39	49	173	175	514	116	154	353	0	3	11	0	0.017	0.021
.	19.01.16-00.53.05-1-295346	94	10	10	1	0	1	612	9	9	0	0	NA	NA	NA	39	32	168	173	504	113	151	348	4	0	20	0.024	0	0.04
.	19.01.16-00.53.06-1-295347	122	8	8	1	0	0	608	7	7	0	0	NA	NA	NA	45	28	167	168	506	113	150	345	7	7	17	0.042	0.042	0.034
.	19.01.16-00.53.06-1-295352	125	7	7	2	0	2	616	5	5	0	0	NA	NA	NA	42	35	172	170	506	118	151	347	1	1	23	0.006	0.006	0.045
.	19.01.16-00.53.08-1-295353	118	10	10	1	0	1	620	9	9	0	0	NA	NA	NA	48	44	172	167	518	118	146	356	11	2	8	0.064	0.012	0.015
.	19.01.16-00.53.10-1-295354	94	11	11	4	0	3	620	10	10	0	0	NA	NA	NA	34	38	169	173	509	117	155	348	16	13	6	0.095	0.075	0.012
.	19.01.16-00.53.15-1-295356	61	2	2	0	0	0	608	1	1	0	0	NA	NA	NA	19	24	167	170	500	113	150	345	0	0	10	0	0	0.02
.	19.01.16-00.53.25-1-295380	184	19	19	8	0	7	633	18	18	0	0	NA	NA	NA	56	54	170	179	518	116	160	357	12	5	39	0.071	0.028	0.075
.	19.01.16-00.53.27-1-295381	65	2	2	0	0	0	604	1	1	0	0	NA	NA	NA	10	13	164	165	497	114	146	344	0	0	7	0	0	0.014
.	19.01.16-00.53.27-1-295382	92	4	4	2	0	2	615	3	3	0	0	NA	NA	NA	26	39	169	169	514	114	151	350	6	0	5	0.036	0	0.01
.	19.01.16-00.53.29-1-295383	37	1	1	0	0	0	0	0	0	0	0	NA	NA	NA	9	11	168	165	491	0	0	0	0	0	0	0	0	0
.	19.01.16-00.53.29-1-295384	60	3	3	0	0	0	603	2	2	0	0	NA	NA	NA	29	27	167	169	504	112	150	341	8	0	1	0.048	0	0.002
.	19.01.16-00.53.30-1-295385	32	1	1	1	0	1	0	0	0	0	0	NA	NA	NA	11	4	164	163	490	0	0	0	0	0	1	0	0	0.002
.	19.01.16-00.53.32-1-295387	35	1	1	1	0	1	0	0	0	0	0	NA	NA	NA	11	11	166	166	492	0	0	0	0	0	1	0	0	0.002
.	19.01.16-00.53.32-1-295388	31	1	1	0	0	0	0	0	0	0	0	NA	NA	NA	9	10	163	166	494	0	0	0	0	0	0	0	0	0
.	19.01.16-00.53.33-1-295390	37	1	1	0	0	0	0	0	0	0	0	NA	NA	NA	12	6	164	165	490	0	0	0	1	0	0	0.006	0	0
.	19.01.16-00.53.34-1-295391	58	2	2	0	0	0	350	1	1	0	0	NA	NA	NA	14	13	165	164	497	67	81	202	0	2	4	0	0.012	0.008
.	19.01.16-00.53.34-1-295392	63	3	3	0	0	0	601	2	2	0	0	NA	NA	NA	30	22	166	168	501	112	147	342	2	0	5	0.012	0	0.01
.	19.01.16-00.53.34-1-295393	32	1	1	0	0	0	0	0	0	0	0	NA	NA	NA	7	14	165	165	497	0	0	0	0	0	1	0	0	0.002
.	19.01.16-00.53.36-1-295394	37	1	1	0	0	0	0	0	0	0	0	NA	NA	NA	7	12	165	166	494	0	0	0	0	0	5	0	0	0.01
.	19.01.16-00.53.39-1-295397	32	1	1	0	0	0	0	0	0	0	0	NA	NA	NA	9	10	163	166	494	0	0	0	0	0	1	0	0	0.002
.	19.01.16-00.53.40-1-295400	67	7	7	1	0	1	608	6	6	0	0	NA	NA	NA	29	31	167	170	507	116	145	347	7	1	14	0.042	0.006	0.028
.	19.01.16-00.53.41-1-295401	62	2	2	0	0	0	605	1	1	0	0	NA	NA	NA	28	26	165	171	503	109	152	344	1	0	2	0.006	0	0.004
.	19.01.16-00.53.44-1-295407	94	7	7	1	0	1	603	6	6	0	0	NA	NA	NA	37	21	167	169	498	112	150	341	14	3	11	0.084	0.018	0.022
.	19.01.16-00.53.44-1-295409	58	2	2	0	0	0	605	1	1	0	0	NA	NA	NA	25	22	167	164	504	115	145	345	5	0	2	0.03	0	0.004
.	19.01.16-00.53.45-1-295412	59	2	2	0	0	0	611	1	1	0	0	NA	NA	NA	24	27	169	167	504	115	149	347	3	0	0	0.018	0	0
.	19.01.16-00.53.45-1-295414	91	6	6	2	0	2	605	5	5	0	0	NA	NA	NA	24	22	166	168	501	109	149	347	14	6	5	0.084	0.036	0.01
.	19.01.16-00.53.53-1-295422	33	1	1	0	0	0	0	0	0	0	0	NA	NA	NA	13	15	167	167	494	0	0	0	0	1	0	0	0.006	0
.	19.01.16-00.53.56-1-295426	33	1	1	0	0	0	0	0	0	0	0	NA	NA	NA	6	7	163	165	492	0	0	0	0	0	0	0	0	0
.	19.01.16-00.53.59-1-295428	65	5	5	1	0	1	607	4	4	0	0	NA	NA	NA	28	23	166	167	503	114	150	343	3	0	7	0.018	0	0.014
.	19.01.16-00.53.59-1-295430	89	6	6	3	0	1	614	5	5	0	0	NA	NA	NA	29	36	173	175	501	116	153	345	6	4	6	0.035	0.023	0.012
.	19.01.16-00.54.02-1-295431	60	3	3	0	0	0	606	2	2	0	0	NA	NA	NA	26	21	166	167	501	113	149	344	2	0	2	0.012	0	0.004
.	19.01.16-00.54.07-1-295435	33	1	1	0	0	0	0	0	0	0	0	NA	NA	NA	5	10	164	163	496	0	0	0	0	0	0	0	0	0
.	19.01.16-00.54.10-1-295437	92	5	5	1	0	1	602	3	3	0	0	NA	NA	NA	32	27	166	171	503	111	146	345	3	0	12	0.018	0	0.024
.	19.01.16-00.54.10-1-295438	65	4	4	2	0	2	496	3	3	0	0	NA	NA	NA	18	28	168	173	500	98	120	278	1	0	5	0.006	0	0.01
.	19.01.16-00.54.11-1-295440	90	4	4	2	0	2	617	3	3	0	0	NA	NA	NA	34	33	176	167	503	121	151	345	2	0	9	0.011	0	0.018
.	19.01.16-00.54.11-1-295441	180	26	26	8	0	6	635	24	24	0	0	NA	NA	NA	62	53	175	173	518	121	155	359	44	16	40	0.251	0.092	0.077
.	19.01.16-00.54.14-1-295444	157	14	14	4	0	2	626	12	12	0	0	NA	NA	NA	45	47	168	173	519	114	154	358	27	9	12	0.161	0.052	0.023
.	19.01.16-00.54.18-1-295453	207	15	15	4	0	2	641	11	11	0	0	NA	NA	NA	56	57	174	178	518	123	159	359	22	14	19	0.126	0.079	0.037
.	19.01.16-00.54.20-1-295470	141	15	15	5	0	5	629	12	12	0	0	NA	NA	NA	40	45	172	173	513	120	155	354	26	6	13	0.151	0.035	0.025
.	19.01.16-00.54.23-1-295471	142	12	12	4	0	3	629	10	10	0	0	NA	NA	NA	25	46	170	174	515	118	158	353	9	14	20	0.053	0.08	0.039
.	19.01.16-00.54.27-1-295472	29	1	1	0	0	0	0	0	0	0	0	NA	NA	NA	5	10	164	164	495	0	0	0	0	0	1	0	0	0.002
.	19.01.16-00.54.28-1-295473	61	2	2	1	0	1	609	1	1	0	0	NA	NA	NA	21	27	171	168	501	117	150	342	0	0	3	0	0	0.006
.	19.01.16-00.54.28-1-295474	60	2	2	0	0	0	605	1	1	0	0	NA	NA	NA	29	23	163	169	504	114	151	340	11	0	0	0.067	0	0
.	19.01.16-00.54.29-1-295475	92	6	6	1	0	1	623	5	5	0	0	NA	NA	NA	33	40	169	171	513	115	153	355	3	0	15	0.018	0	0.029
.	19.01.16-00.54.43-1-295489	180	19	19	3	0	3	634	16	16	0	0	NA	NA	NA	59	53	167	174	525	115	158	361	13	8	35	0.078	0.046	0.067
.	19.01.16-00.54.44-1-295491	90	5	5	0	0	0	615	4	4	0	0	NA	NA	NA	31	33	169	167	510	113	149	353	9	4	8	0.053	0.024	0.016
.	19.01.16-00.54.46-1-295495	63	3	3	1	0	1	607	2	2	0	0	NA	NA	NA	26	33	170	168	508	111	146	350	1	1	7	0.006	0.006	0.014
.	19.01.16-00.54.48-1-295499	123	8	8	0	0	0	608	7	7	0	0	NA	NA	NA	33	28	168	168	505	112	150	346	12	2	3	0.071	0.012	0.006
.	19.01.16-00.54.49-1-295501	30	1	1	1	0	1	0	0	0	0	0	NA	NA	NA	5	9	164	163	495	0	0	0	0	0	0	0	0	0
.	19.01.16-00.54.51-1-295502	36	1	1	1	0	1	0	0	0	0	0	NA	NA	NA	11	16	167	165	497	0	0	0	0	0	0	0	0	0
.	19.01.16-00.54.51-1-295503	87	4	4	2	0	2	611	3	3	0	0	NA	NA	NA	35	29	166	168	508	112	151	348	0	5	4	0	0.03	0.008
.	19.01.16-00.54.51-1-295504	86	4	4	0	0	0	609	3	3	0	0	NA	NA	NA	32	28	168	168	505	113	151	345	6	2	2	0.036	0.012	0.004
.	19.01.16-00.54.54-1-295508	32	1	1	0	0	0	0	0	0	0	0	NA	NA	NA	9	6	164	164	491	0	0	0	0	0	2	0	0	0.004
.	19.01.16-00.54.56-1-295512	140	16	16	3	0	1	625	14	14	0	0	NA	NA	NA	33	43	171	170	515	118	152	355	0	18	30	0	0.106	0.058
.	19.01.16-00.55.00-1-295517	92	5	5	1	0	1	612	4	4	0	0	NA	NA	NA	40	31	170	168	506	118	147	347	13	2	1	0.076	0.012	0.002
.	19.01.16-00.55.02-1-295518	174	11	11	0	0	0	639	9	9	0	0	NA	NA	NA	44	57	170	180	520	117	161	361	11	10	9	0.065	0.056	0.017
.	19.01.16-00.55.04-1-295519	62	4	4	1	0	1	610	3	3	0	0	NA	NA	NA	19	24	171	167	499	119	149	342	1	1	4	0.006	0.006	0.008
.	19.01.16-00.55.07-1-295521	116	9	9	4	0	3	608	8	8	0	0	NA	NA	NA	32	26	165	169	505	112	150	346	8	2	11	0.048	0.012	0.022
.	19.01.16-00.55.07-1-295526	97	5	5	1	0	1	613	4	4	0	0	NA	NA	NA	39	38	170	173	508	117	150	346	2	0	11	0.012	0	0.022
.	19.01.16-00.55.09-1-295527	87	4	4	0	0	0	608	3	3	0	0	NA	NA	NA	28	26	173	167	499	120	145	343	2	0	8	0.012	0	0.016
.	19.01.16-00.55.15-1-295529	116	6	6	0	0	0	613	5	5	0	0	NA	NA	NA	30	27	169	168	503	115	149	349	8	1	3	0.047	0.006	0.006
.	19.01.16-00.55.17-1-295533	61	2	2	0	0	0	251	1	1	0	0	NA	NA	NA	18	17	169	164	497	42	62	147	0	0	3	0	0	0.006
.	19.01.16-00.55.20-1-295554	91	7	7	4	0	4	609	6	6	0	0	NA	NA	NA	18	24	167	166	504	113	148	348	0	0	14	0	0	0.028
.	19.01.16-00.55.24-1-295555	148	19	19	2	0	2	632	15	15	0	0	NA	NA	NA	41	47	170	175	515	118	158	356	19	9	37	0.112	0.051	0.072
.	19.01.16-00.55.25-1-295556	89	8	8	3	0	2	615	7	7	0	0	NA	NA	NA	28	31	170	170	504	116	150	349	16	2	9	0.094	0.012	0.018
.	19.01.16-00.55.26-1-295560	181	6	6	0	0	0	624	4	4	0	0	NA	NA	NA	54	42	176	169	510	123	152	349	0	0	33	0	0	0.065
.	19.01.16-00.55.27-1-295561	91	4	4	1	0	1	608	3	3	0	0	NA	NA	NA	36	25	171	164	503	117	146	345	6	0	4	0.035	0	0.008
.	19.01.16-00.55.28-1-295562	88	4	4	0	0	0	610	2	2	0	0	NA	NA	NA	31	25	171	169	498	116	149	345	2	5	2	0.012	0.03	0.004
.	19.01.16-00.55.29-1-295563	177	26	26	12	0	8	624	24	24	0	0	NA	NA	NA	37	41	176	168	510	125	145	354	50	33	34	0.284	0.196	0.067
.	19.01.16-00.55.33-1-295565	36	1	1	1	0	1	0	0	0	0	0	NA	NA	NA	10	7	163	166	491	0	0	0	0	0	1	0	0	0.002
.	19.01.16-00.55.36-1-295567	69	4	4	2	0	1	605	3	3	0	0	NA	NA	NA	30	24	170	171	496	117	153	335	0	6	10	0	0.035	0.02
.	19.01.16-00.55.38-1-295570	88	4	4	2	0	2	610	2	2	0	0	NA	NA	NA	34	29	173	166	503	117	149	344	6	0	7	0.035	0	0.014
.	19.01.16-00.55.44-1-295578	88	6	6	0	0	0	603	5	5	0	0	NA	NA	NA	29	21	165	163	506	110	144	349	2	11	2	0.012	0.067	0.004
.	19.01.16-00.55.45-1-295580	62	2	2	0	0	0	454	1	1	0	0	NA	NA	NA	16	21	169	169	496	80	116	258	3	0	0	0.018	0	0
.	19.01.16-00.55.46-1-295583	97	6	6	3	0	2	605	5	5	0	0	NA	NA	NA	39	27	168	167	505	113	147	345	3	10	10	0.018	0.06	0.02
.	19.01.16-00.55.50-1-295588	58	2	2	1	0	1	596	1	1	0	0	NA	NA	NA	28	14	164	164	499	110	147	339	0	0	9	0	0	0.018
.	19.01.16-00.55.53-1-295589	32	1	1	0	0	0	0	0	0	0	0	NA	NA	NA	9	9	165	166	491	0	0	0	0	0	0	0	0	0
.	19.01.16-00.55.55-1-295594	61	2	2	0	0	0	610	1	1	0	0	NA	NA	NA	31	24	170	167	500	118	148	344	0	0	5	0	0	0.01
.	19.01.16-00.55.56-1-295595	32	1	1	0	0	0	0	0	0	0	0	NA	NA	NA	11	7	164	164	492	0	0	0	0	0	2	0	0	0.004
.	19.01.16-00.55.58-1-295598	64	3	3	0	0	0	611	1	1	0	0	NA	NA	NA	28	30	168	168	507	117	148	346	3	0	3	0.018	0	0.006
.	19.01.16-00.55.59-1-295601	121	5	5	0	0	0	624	4	4	0	0	NA	NA	NA	39	40	169	169	515	116	151	357	1	0	9	0.006	0	0.017
.	19.01.16-00.56.03-1-295604	59	2	2	1	0	1	453	1	1	0	0	NA	NA	NA	15	13	163	167	496	80	113	260	0	0	2	0	0	0.004
.	19.01.16-00.56.03-1-295605	94	3	3	1	0	1	602	2	2	0	0	NA	NA	NA	26	24	167	171	499	113	150	339	0	2	7	0	0.012	0.014
.	19.01.16-00.56.04-1-295606	31	1	1	0	0	0	0	0	0	0	0	NA	NA	NA	8	10	167	166	490	0	0	0	0	0	0	0	0	0
.	19.01.16-00.56.06-1-295607	89	3	3	1	0	1	604	2	2	0	0	NA	NA	NA	31	29	168	172	502	112	150	342	5	0	7	0.03	0	0.014
.	19.01.16-00.56.06-1-295608	117	13	13	4	0	3	615	12	12	0	0	NA	NA	NA	27	32	166	169	510	112	150	353	16	7	28	0.096	0.041	0.055
.	19.01.16-00.56.10-1-295610	143	13	13	2	0	2	628	11	11	0	0	NA	NA	NA	38	49	173	176	513	120	157	351	5	11	28	0.029	0.062	0.055
.	19.01.16-00.56.13-1-295611	119	10	10	3	0	3	614	8	8	0	0	NA	NA	NA	27	29	169	167	506	116	149	349	6	5	27	0.036	0.03	0.053
.	19.01.16-00.56.15-1-295613	92	3	3	1	0	1	617	2	2	0	0	NA	NA	NA	31	40	172	173	508	119	152	346	0	0	8	0	0	0.016
.	19.01.16-00.56.15-1-295614	120	12	12	3	0	2	634	10	10	0	0	NA	NA	NA	32	47	170	170	520	119	149	366	10	2	18	0.059	0.012	0.035
.	19.01.16-00.56.15-1-295615	33	1	1	0	0	0	0	0	0	0	0	NA	NA	NA	4	14	165	167	495	0	0	0	0	0	1	0	0	0.002
.	19.01.16-00.56.18-1-295627	121	7	7	2	0	2	614	6	6	0	0	NA	NA	NA	54	32	166	169	510	111	151	352	6	5	6	0.036	0.03	0.012
.	19.01.16-00.56.18-1-295647	177	15	15	7	0	5	629	13	13	0	0	NA	NA	NA	59	51	174	172	518	122	154	353	13	15	36	0.075	0.087	0.069
.	19.01.16-00.56.21-1-295653	119	5	5	2	0	2	610	4	4	0	0	NA	NA	NA	36	28	169	168	504	115	150	345	6	0	6	0.036	0	0.012
.	19.01.16-00.56.30-1-295657	118	7	7	1	0	1	614	6	6	0	0	NA	NA	NA	30	35	172	167	509	120	150	344	1	2	15	0.006	0.012	0.029
.	19.01.16-00.56.39-1-295661	61	4	4	0	0	0	607	3	3	0	0	NA	NA	NA	20	23	166	168	502	112	149	346	0	4	7	0	0.024	0.014
.	19.01.16-00.56.39-1-295663	147	9	9	3	0	2	632	7	7	0	0	NA	NA	NA	35	46	170	173	516	117	156	359	24	0	17	0.141	0	0.033
.	19.01.16-00.56.39-1-295664	86	8	8	1	0	1	604	7	7	0	0	NA	NA	NA	36	19	166	168	498	116	148	340	0	12	16	0	0.071	0.032
.	19.01.16-00.56.44-1-295671	131	9	9	1	0	1	622	7	7	0	0	NA	NA	NA	53	40	172	168	513	119	150	353	5	10	9	0.029	0.06	0.018
.	19.01.16-00.56.45-1-295673	143	7	7	1	0	1	636	4	4	0	0	NA	NA	NA	35	49	175	173	514	119	158	359	14	0	8	0.08	0	0.016
.	19.01.16-00.56.49-1-295677	148	21	21	5	0	4	628	20	20	0	0	NA	NA	NA	37	43	170	171	515	118	152	358	5	19	43	0.029	0.111	0.083
.	19.01.16-00.56.56-1-295683	99	4	4	3	0	2	609	3	3	0	0	NA	NA	NA	52	31	173	169	502	119	148	342	8	7	1	0.046	0.041	0.002
.	19.01.16-00.56.58-1-295685	35	1	1	1	0	1	0	0	0	0	0	NA	NA	NA	6	8	163	168	490	0	0	0	0	1	0	0	0.006	0
.	19.01.16-00.56.58-1-295686	91	9	9	3	0	1	611	7	7	0	0	NA	NA	NA	37	31	167	170	507	114	149	348	0	1	27	0	0.006	0.053
.	19.01.16-00.57.01-1-295689	63	2	2	0	0	0	455	1	1	0	0	NA	NA	NA	13	16	167	164	498	86	114	255	0	0	2	0	0	0.004
.	19.01.16-00.57.05-1-295693	118	7	7	1	0	1	616	6	6	0	0	NA	NA	NA	33	35	171	172	505	119	154	343	0	8	7	0	0.047	0.014
.	19.01.16-00.57.07-1-295694	114	7	7	2	0	2	623	5	5	0	0	NA	NA	NA	30	35	168	171	509	116	154	353	4	11	9	0.024	0.064	0.018
.	19.01.16-00.57.08-1-295695	145	10	10	3	0	2	630	7	7	0	0	NA	NA	NA	43	52	174	175	516	122	155	353	2	0	20	0.011	0	0.039
.	19.01.16-00.57.10-1-295701	149	19	19	6	0	4	626	17	17	0	0	NA	NA	NA	40	46	172	177	510	119	159	348	5	0	37	0.029	0	0.073
.	19.01.16-00.57.12-1-295702	146	8	8	2	0	2	632	7	7	0	0	NA	NA	NA	49	48	174	170	517	121	152	359	12	0	13	0.069	0	0.025
.	19.01.16-00.57.14-1-295703	98	8	8	1	0	1	613	5	5	0	0	NA	NA	NA	33	27	172	168	500	120	153	340	7	0	17	0.041	0	0.034
.	19.01.16-00.57.22-1-295723	35	1	1	0	0	0	0	0	0	0	0	NA	NA	NA	9	12	164	164	497	0	0	0	0	0	0	0	0	0
.	19.01.16-00.57.24-1-295724	146	9	9	5	0	5	620	8	8	0	0	NA	NA	NA	35	37	170	168	512	117	150	353	17	3	3	0.1	0.018	0.006
.	19.01.16-00.57.26-1-295726	66	5	5	3	0	3	614	3	3	0	0	NA	NA	NA	22	27	172	168	500	118	151	345	0	0	11	0	0	0.022
.	19.01.16-00.57.29-1-295730	63	5	5	1	0	0	602	4	4	0	0	NA	NA	NA	29	18	166	167	498	114	147	341	5	7	7	0.03	0.042	0.014
.	19.01.16-00.57.29-1-295731	120	6	6	3	0	2	617	4	4	0	0	NA	NA	NA	30	33	166	172	508	116	156	345	0	4	15	0	0.023	0.03
.	19.01.16-00.57.30-1-295732	31	1	1	0	0	0	0	0	0	0	0	NA	NA	NA	8	13	168	166	492	0	0	0	0	0	0	0	0	0
.	19.01.16-00.57.33-1-295735	180	16	16	9	0	8	622	14	14	0	0	NA	NA	NA	50	45	175	169	514	117	151	354	29	22	12	0.166	0.13	0.023
.	19.01.16-00.57.34-1-295736	171	10	10	3	0	3	641	9	9	0	0	NA	NA	NA	49	60	175	174	524	122	158	361	8	14	7	0.046	0.08	0.013
.	19.01.16-00.57.38-1-295751	116	6	6	1	0	1	620	5	5	0	0	NA	NA	NA	33	41	170	174	510	114	153	353	2	9	4	0.012	0.052	0.008
.	19.01.16-00.57.43-1-295767	33	1	1	0	0	0	0	0	0	0	0	NA	NA	NA	11	8	164	165	492	0	0	0	0	0	0	0	0	0
.	19.01.16-00.57.45-1-295771	66	2	2	1	0	1	401	1	1	0	0	NA	NA	NA	17	22	171	166	498	77	94	230	0	0	4	0	0	0.008
.	19.01.16-00.57.47-1-295774	32	1	1	0	0	0	0	0	0	0	0	NA	NA	NA	12	4	163	164	490	0	0	0	0	0	1	0	0	0.002
.	19.01.16-00.57.52-1-295777	33	1	1	0	0	0	0	0	0	0	0	NA	NA	NA	9	5	164	165	489	0	0	0	0	0	1	0	0	0.002
.	19.01.16-00.57.53-1-295778	83	3	3	1	0	1	608	2	2	0	0	NA	NA	NA	19	18	165	167	499	113	151	344	5	5	0	0.03	0.03	0
.	19.01.16-00.57.53-1-295779	86	4	4	1	0	1	600	3	3	0	0	NA	NA	NA	35	28	167	171	503	111	149	340	0	3	8	0	0.018	0.016
.	19.01.16-00.57.54-1-295781	60	4	4	1	0	1	614	3	3	0	0	NA	NA	NA	21	31	168	171	505	114	154	346	3	0	1	0.018	0	0.002
.	19.01.16-00.57.55-1-295784	116	5	5	0	0	0	625	3	3	0	0	NA	NA	NA	39	42	173	172	510	121	154	350	0	5	11	0	0.029	0.022
.	19.01.16-00.58.03-1-295788	35	1	1	0	0	0	0	0	0	0	0	NA	NA	NA	11	14	164	165	498	0	0	0	0	0	1	0	0	0.002
.	19.01.16-00.58.05-1-295790	90	4	4	0	0	0	611	3	3	0	0	NA	NA	NA	35	29	169	167	506	117	151	343	0	0	7	0	0	0.014
.	19.01.16-00.58.06-1-295791	176	16	16	5	0	4	641	15	15	0	0	NA	NA	NA	52	55	175	172	521	123	156	362	8	19	26	0.046	0.11	0.05
.	19.01.16-00.58.06-1-295793	95	4	4	0	0	0	616	3	3	0	0	NA	NA	NA	25	29	169	169	504	116	150	350	0	0	13	0	0	0.026
.	19.01.16-00.58.07-1-295795	34	1	1	0	0	0	0	0	0	0	0	NA	NA	NA	12	13	164	165	497	0	0	0	0	0	3	0	0	0.006
.	19.01.16-00.58.09-1-295796	64	3	3	1	0	1	610	2	2	0	0	NA	NA	NA	23	29	168	171	503	116	148	346	0	5	8	0	0.029	0.016
.	19.01.16-00.58.09-1-295797	238	13	13	6	0	4	645	11	11	0	0	NA	NA	NA	68	68	176	182	523	122	163	360	20	19	20	0.114	0.104	0.038
.	19.01.16-00.58.10-1-295798	61	2	2	0	0	0	609	1	1	0	0	NA	NA	NA	25	31	172	171	501	116	152	341	0	0	10	0	0	0.02
.	19.01.16-00.58.10-1-295799	34	1	1	0	0	0	0	0	0	0	0	NA	NA	NA	13	10	163	163	497	0	0	0	0	0	2	0	0	0.004
.	19.01.16-00.58.12-1-295800	63	2	2	2	0	2	204	1	1	0	0	NA	NA	NA	20	22	168	168	499	42	64	98	2	3	0	0.012	0.018	0
.	19.01.16-00.58.21-1-295825	153	7	7	2	0	2	621	6	6	0	0	NA	NA	NA	52	40	172	171	510	119	150	352	6	3	15	0.035	0.018	0.029
.	19.01.16-00.58.22-1-295827	99	10	10	5	0	5	619	9	9	0	0	NA	NA	NA	30	31	168	173	503	111	158	350	18	11	10	0.107	0.064	0.02
.	19.01.16-00.58.25-1-295829	60	3	3	1	0	1	610	1	1	0	0	NA	NA	NA	18	27	168	166	506	115	147	348	0	4	4	0	0.024	0.008
.	19.01.16-00.58.30-1-295834	62	2	2	0	0	0	605	1	1	0	0	NA	NA	NA	27	21	168	166	500	117	146	342	2	0	1	0.012	0	0.002
.	19.01.16-00.58.32-1-295836	121	6	6	1	0	1	620	4	4	0	0	NA	NA	NA	37	42	171	170	514	115	153	352	8	0	9	0.047	0	0.018
.	19.01.16-00.58.34-1-295837	84	4	4	2	0	0	590	3	3	0	0	NA	NA	NA	40	17	166	165	499	112	143	335	0	5	8	0	0.03	0.016
.	19.01.16-00.58.40-1-295841	119	27	27	7	0	6	609	25	25	0	0	NA	NA	NA	46	35	172	168	508	118	148	343	28	24	47	0.163	0.143	0.093
.	19.01.16-00.58.41-1-295844	57	2	2	0	0	0	609	1	1	0	0	NA	NA	NA	26	23	168	168	500	114	150	345	5	0	1	0.03	0	0.002
.	19.01.16-00.58.44-1-295848	90	7	7	5	0	3	618	6	6	0	0	NA	NA	NA	28	41	168	168	518	113	151	354	7	4	11	0.042	0.024	0.021
.	19.01.16-00.58.46-1-295852	119	14	14	7	0	7	616	13	13	0	0	NA	NA	NA	36	36	172	174	503	116	156	344	5	7	22	0.029	0.04	0.044
.	19.01.16-00.58.47-1-295854	119	22	22	3	0	1	618	20	20	0	0	NA	NA	NA	41	39	171	173	508	119	154	345	19	4	32	0.111	0.023	0.063
.	19.01.16-00.58.49-1-295858	61	5	5	2	0	2	605	4	4	0	0	NA	NA	NA	33	26	172	167	500	117	148	340	15	0	3	0.087	0	0.006
.	19.01.16-00.58.49-1-295859	61	3	3	1	0	1	606	2	2	0	0	NA	NA	NA	31	26	169	164	506	118	141	347	0	0	7	0	0	0.014
.	19.01.16-00.58.52-1-295861	143	12	12	2	0	2	628	11	11	0	0	NA	NA	NA	51	54	170	176	521	116	158	354	14	9	22	0.082	0.051	0.042
.	19.01.16-00.58.55-1-295865	37	1	1	0	0	0	0	0	0	0	0	NA	NA	NA	11	12	166	164	495	0	0	0	0	0	2	0	0	0.004
.	19.01.16-00.58.58-1-295868	34	1	1	0	0	0	0	0	0	0	0	NA	NA	NA	7	10	165	165	493	0	0	0	0	0	1	0	0	0.002
.	19.01.16-00.59.01-1-295870	60	2	2	0	0	0	598	1	1	0	0	NA	NA	NA	25	19	168	167	497	114	145	339	7	0	1	0.042	0	0.002
.	19.01.16-00.59.03-1-295872	144	18	18	6	0	4	627	16	16	0	0	NA	NA	NA	49	47	173	168	519	119	152	356	16	16	23	0.092	0.095	0.044
.	19.01.16-00.59.04-1-295873	63	5	5	0	0	0	599	4	4	0	0	NA	NA	NA	28	14	166	165	496	109	147	343	0	0	7	0	0	0.014
.	19.01.16-00.59.08-1-295874	117	9	9	2	0	2	619	8	8	0	0	NA	NA	NA	35	33	171	168	507	119	149	351	4	2	19	0.023	0.012	0.037
.	19.01.16-00.59.15-1-295881	60	2	2	0	0	0	101	1	1	0	0	NA	NA	NA	12	17	165	170	495	17	31	53	0	9	0	0	0.053	0
.	19.01.16-00.59.16-1-295882	91	5	5	2	0	1	612	4	4	0	0	NA	NA	NA	52	38	172	172	507	116	149	347	9	3	11	0.052	0.017	0.022
.	19.01.16-00.59.18-1-295886	151	15	15	6	0	6	633	13	13	0	0	NA	NA	NA	63	52	176	169	520	122	150	361	7	6	30	0.04	0.036	0.058
.	19.01.16-00.59.23-1-295903	63	5	5	0	0	0	617	3	3	0	0	NA	NA	NA	17	29	166	170	506	115	154	348	0	6	3	0	0.035	0.006
.	19.01.16-00.59.24-1-295904	91	5	5	1	0	1	610	4	4	0	0	NA	NA	NA	20	20	166	168	499	114	149	347	0	8	11	0	0.048	0.022
.	19.01.16-00.59.25-1-295905	117	15	15	6	0	5	629	14	14	0	0	NA	NA	NA	42	48	171	177	513	118	156	355	9	21	18	0.053	0.119	0.035
.	19.01.16-00.59.29-1-295907	156	9	9	3	0	2	625	8	8	0	0	NA	NA	NA	52	39	170	171	511	116	155	354	7	6	10	0.041	0.035	0.02
.	19.01.16-00.59.32-1-295908	155	11	11	5	0	4	624	10	10	0	0	NA	NA	NA	41	42	173	173	509	121	154	349	11	3	17	0.064	0.017	0.033
.	19.01.16-00.59.33-1-295910	34	1	1	0	0	0	0	0	0	0	0	NA	NA	NA	14	10	163	164	496	0	0	0	0	0	2	0	0	0.004
.	19.01.16-00.59.36-1-295913	93	3	3	1	0	1	609	2	2	0	0	NA	NA	NA	47	33	171	170	505	116	149	344	0	0	11	0	0	0.022
.	19.01.16-00.59.37-1-295914	153	24	24	6	0	6	628	18	18	0	0	NA	NA	NA	37	42	171	169	515	119	155	354	10	11	38	0.058	0.065	0.074
.	19.01.16-00.59.41-1-295920	101	4	4	2	0	2	624	3	3	0	0	NA	NA	NA	38	40	169	171	513	117	154	353	6	0	8	0.036	0	0.016
.	19.01.16-00.59.42-1-295921	64	2	2	1	0	1	598	1	1	0	0	NA	NA	NA	21	11	166	165	493	114	147	337	1	0	4	0.006	0	0.008
.	19.01.16-00.59.48-1-295932	65	2	2	0	0	0	605	1	1	0	0	NA	NA	NA	30	28	170	165	506	114	146	345	0	0	13	0	0	0.026
.	19.01.16-00.59.51-1-295935	100	16	16	4	0	4	620	12	12	0	0	NA	NA	NA	30	36	167	171	511	113	152	355	5	8	26	0.03	0.047	0.051
.	19.01.16-00.59.52-1-295937	205	21	21	7	0	5	624	18	18	0	0	NA	NA	NA	58	49	176	171	515	120	153	351	23	15	37	0.131	0.088	0.072
.	19.01.16-00.59.54-1-295941	62	2	2	0	0	0	199	1	1	0	0	NA	NA	NA	21	22	166	165	504	40	39	120	0	1	0	0	0.006	0
.	19.01.16-00.59.55-1-295942	90	8	8	2	0	2	611	7	7	0	0	NA	NA	NA	38	33	167	171	508	112	152	347	0	16	12	0	0.094	0.024
.	19.01.16-00.59.57-1-295945	39	1	1	1	0	1	0	0	0	0	0	NA	NA	NA	7	4	163	165	489	0	0	0	0	0	1	0	0	0.002
.	19.01.16-00.59.58-1-295946	207	9	9	2	0	2	627	6	6	0	0	NA	NA	NA	70	44	169	179	509	121	159	347	0	9	24	0	0.05	0.047
.	19.01.16-01.00.00-1-295947	28	1	1	0	0	0	0	0	0	0	0	NA	NA	NA	8	7	166	164	490	0	0	0	1	0	0	0.006	0	0
.	19.01.16-01.00.02-1-295952	148	6	6	2	0	2	633	4	4	0	0	NA	NA	NA	43	45	172	176	510	121	159	353	1	0	15	0.006	0	0.029
.	19.01.16-01.00.04-1-295954	66	3	3	1	0	1	612	2	2	0	0	NA	NA	NA	22	27	167	167	506	116	152	344	5	0	7	0.03	0	0.014
.	19.01.16-01.00.04-1-295955	148	11	11	7	0	5	616	10	10	0	0	NA	NA	NA	39	36	171	169	509	118	148	350	13	15	12	0.076	0.089	0.024
.	19.01.16-01.00.18-1-295962	122	11	11	2	0	1	627	9	9	0	0	NA	NA	NA	45	44	176	167	514	122	148	357	3	0	19	0.017	0	0.037
.	19.01.16-01.00.18-1-295978	247	27	27	7	0	5	659	24	24	0	0	NA	NA	NA	71	83	180	180	536	128	158	373	35	1	66	0.194	0.006	0.123
.	19.01.16-01.00.20-1-295985	93	4	4	1	0	1	621	3	3	0	0	NA	NA	NA	33	35	178	167	503	125	151	345	6	0	2	0.034	0	0.004
.	19.01.16-01.00.22-1-295986	95	10	10	2	0	1	607	9	9	0	0	NA	NA	NA	24	16	168	166	495	114	149	344	18	3	25	0.107	0.018	0.051
.	19.01.16-01.00.22-1-295987	95	6	6	1	0	1	599	4	4	0	0	NA	NA	NA	29	22	165	168	502	112	144	343	3	6	4	0.018	0.036	0.008
.	19.01.16-01.00.22-1-295989	41	1	1	1	0	1	0	0	0	0	0	NA	NA	NA	10	15	164	164	500	0	0	0	0	0	2	0	0	0.004
.	19.01.16-01.00.27-1-295992	120	10	10	1	0	0	622	8	8	0	0	NA	NA	NA	32	41	171	173	510	119	154	349	4	11	14	0.023	0.064	0.027
.	19.01.16-01.00.31-1-295996	122	5	5	1	0	1	633	4	4	0	0	NA	NA	NA	44	57	178	172	520	122	153	358	5	0	9	0.028	0	0.017
.	19.01.16-01.00.33-1-295997	58	2	2	0	0	0	604	1	1	0	0	NA	NA	NA	27	21	166	167	501	114	149	341	0	0	2	0	0	0.004
.	19.01.16-01.00.38-1-295998	127	13	13	4	0	3	618	11	11	0	0	NA	NA	NA	50	35	167	174	507	115	155	348	4	8	31	0.024	0.046	0.061
.	19.01.16-01.00.42-1-296005	234	13	13	7	0	5	673	11	11	0	0	NA	NA	NA	87	89	179	181	542	126	164	383	16	34	13	0.089	0.188	0.024
.	19.01.16-01.00.46-1-296011	88	6	6	0	0	0	605	5	5	0	0	NA	NA	NA	21	18	168	168	495	116	151	338	4	0	6	0.024	0	0.012
.	19.01.16-01.00.47-1-296014	60	4	4	1	0	1	608	3	3	0	0	NA	NA	NA	30	29	167	170	505	113	149	346	3	0	2	0.018	0	0.004
.	19.01.16-01.00.47-1-296016	291	21	21	4	0	4	656	19	19	0	0	NA	NA	NA	97	82	178	179	538	123	160	373	27	5	42	0.152	0.028	0.078
.	19.01.16-01.00.52-1-296020	57	3	3	1	0	1	608	2	2	0	0	NA	NA	NA	11	16	168	168	493	117	150	341	0	5	3	0	0.03	0.006
.	19.01.16-01.01.01-1-296027	60	3	3	0	0	0	602	2	2	0	0	NA	NA	NA	24	18	168	165	498	112	150	340	0	0	5	0	0	0.01
.	19.01.16-01.01.03-1-296062	180	21	21	5	0	5	640	19	19	0	0	NA	NA	NA	54	64	182	177	518	126	157	357	21	5	29	0.115	0.028	0.056
.	19.01.16-01.01.03-1-296063	87	4	4	1	0	1	619	3	3	0	0	NA	NA	NA	22	33	174	166	506	120	148	351	8	0	6	0.046	0	0.012
.	19.01.16-01.01.08-1-296087	59	2	2	1	0	1	595	1	1	0	0	NA	NA	NA	23	12	166	166	493	113	146	336	0	6	0	0	0.036	0
.	19.01.16-01.01.09-1-296109	89	4	4	2	0	1	621	3	3	0	0	NA	NA	NA	29	40	169	172	512	113	156	352	11	0	3	0.065	0	0.006
.	19.01.16-01.01.10-1-296110	62	2	2	1	0	1	600	1	1	0	0	NA	NA	NA	30	28	168	166	507	114	144	342	0	0	4	0	0	0.008
.	19.01.16-01.01.14-1-296115	89	4	4	1	0	1	620	3	3	0	0	NA	NA	NA	33	40	172	171	510	117	150	353	0	0	13	0	0	0.025
.	19.01.16-01.01.16-1-296118	158	8	8	1	0	1	623	7	7	0	0	NA	NA	NA	35	41	170	173	511	118	151	354	1	18	5	0.006	0.104	0.01
.	19.01.16-01.01.20-1-296139	96	13	13	5	0	5	611	12	12	0	0	NA	NA	NA	46	41	170	173	511	113	150	348	14	5	18	0.082	0.029	0.035
.	19.01.16-01.01.22-1-296140	114	9	9	2	0	1	620	7	7	0	0	NA	NA	NA	37	48	176	168	517	120	146	354	5	3	26	0.028	0.018	0.05
.	19.01.16-01.01.24-1-296143	92	3	3	0	0	0	607	2	2	0	0	NA	NA	NA	33	26	170	166	503	113	145	349	4	2	0	0.024	0.012	0
.	19.01.16-01.01.26-1-296144	145	9	9	1	0	1	628	8	8	0	0	NA	NA	NA	40	50	175	173	515	121	152	355	0	12	7	0	0.069	0.014
.	19.01.16-01.01.31-1-296145	126	6	6	2	0	1	608	4	4	0	0	NA	NA	NA	35	31	167	164	513	114	142	352	11	0	11	0.066	0	0.021
.	19.01.16-01.01.32-1-296147	115	9	9	4	0	3	608	8	8	0	0	NA	NA	NA	33	27	167	167	506	113	151	344	0	0	22	0	0	0.043
.	19.01.16-01.01.35-1-296148	63	3	3	0	0	0	609	2	2	0	0	NA	NA	NA	26	31	165	170	509	111	150	348	5	9	0	0.03	0.053	0
.	19.01.16-01.01.39-1-296152	64	2	2	1	0	1	603	1	1	0	0	NA	NA	NA	31	27	169	166	505	114	143	346	0	1	2	0	0.006	0.004
.	19.01.16-01.01.39-1-296154	90	6	6	6	0	4	610	5	5	0	0	NA	NA	NA	43	33	171	165	510	116	145	349	0	6	12	0	0.036	0.024
.	19.01.16-01.01.44-1-296161	117	6	6	1	0	1	614	5	5	0	0	NA	NA	NA	41	29	173	166	503	124	143	347	5	4	8	0.029	0.024	0.016
.	19.01.16-01.01.45-1-296163	63	3	3	0	0	0	352	1	1	0	0	NA	NA	NA	19	16	168	167	494	65	88	199	0	0	8	0	0	0.016
.	19.01.16-01.01.49-1-296171	117	8	8	3	0	3	604	5	5	0	0	NA	NA	NA	36	25	168	167	503	114	145	345	2	6	18	0.012	0.036	0.036
.	19.01.16-01.01.49-1-296172	94	12	12	2	0	2	614	11	11	0	0	NA	NA	NA	34	35	169	170	509	116	149	349	9	8	10	0.053	0.047	0.02
.	19.01.16-01.01.51-1-296175	95	3	3	1	0	1	611	2	2	0	0	NA	NA	NA	32	32	174	172	499	118	154	339	0	0	5	0	0	0.01
.	19.01.16-01.01.52-1-296176	86	4	4	0	0	0	617	3	3	0	0	NA	NA	NA	36	29	167	173	502	116	157	344	3	3	4	0.018	0.017	0.008
.	19.01.16-01.01.54-1-296178	35	1	1	0	0	0	0	0	0	0	0	NA	NA	NA	12	6	163	164	492	0	0	0	0	0	0	0	0	0
.	19.01.16-01.01.57-1-296183	181	13	13	2	0	2	631	11	11	0	0	NA	NA	NA	73	56	177	173	519	122	154	355	17	7	32	0.096	0.04	0.062
.	19.01.16-01.01.57-1-296185	92	3	3	1	0	1	619	2	2	0	0	NA	NA	NA	25	39	179	172	501	123	153	343	0	0	9	0	0	0.018
.	19.01.16-01.01.59-1-296188	32	1	1	1	0	1	0	0	0	0	0	NA	NA	NA	12	6	163	168	488	0	0	0	0	0	2	0	0	0.004
.	19.01.16-01.02.02-1-296189	267	25	25	4	0	4	679	22	22	0	0	NA	NA	NA	72	97	184	181	545	131	163	385	24	16	62	0.13	0.088	0.114
.	19.01.16-01.02.02-1-296190	33	1	1	0	0	0	0	0	0	0	0	NA	NA	NA	11	5	165	163	490	0	0	0	0	2	0	0	0.012	0
.	19.01.16-01.02.04-1-296192	58	2	2	1	0	1	0	1	1	0	0	NA	NA	NA	20	19	167	167	498	0	0	0	1	7	0	0.006	0.042	0
.	19.01.16-01.02.07-1-296196	146	18	18	6	0	4	627	16	16	0	0	NA	NA	NA	47	54	173	171	523	120	150	357	3	31	34	0.017	0.181	0.065
.	19.01.16-01.02.08-1-296197	120	10	10	2	0	2	620	8	8	0	0	NA	NA	NA	44	37	168	172	510	114	153	353	13	1	13	0.077	0.006	0.025
.	19.01.16-01.02.08-1-296198	89	5	5	0	0	0	611	4	4	0	0	NA	NA	NA	25	28	173	168	500	119	148	344	7	0	1	0.04	0	0.002
.	19.01.16-01.02.09-1-296200	34	1	1	1	0	1	0	0	0	0	0	NA	NA	NA	14	9	164	163	495	0	0	0	0	0	0	0	0	0
.	19.01.16-01.02.12-1-296202	236	10	10	3	0	3	663	8	8	0	0	NA	NA	NA	57	74	176	182	529	126	165	372	13	4	15	0.074	0.022	0.028
.	19.01.16-01.02.13-1-296204	171	12	12	3	0	2	633	11	11	0	0	NA	NA	NA	68	61	176	181	517	119	156	358	5	19	11	0.028	0.105	0.021
.	19.01.16-01.02.13-1-296207	121	9	9	4	0	2	613	8	8	0	0	NA	NA	NA	35	29	169	168	505	118	151	344	4	11	11	0.024	0.065	0.022
.	19.01.16-01.02.25-1-296238	66	3	3	0	0	0	602	2	2	0	0	NA	NA	NA	24	22	169	166	500	115	148	339	1	5	0	0.006	0.03	0
.	19.01.16-01.02.30-1-296244	211	9	9	2	0	1	637	7	7	0	0	NA	NA	NA	62	54	178	176	513	123	156	358	4	4	21	0.022	0.023	0.041
.	19.01.16-01.02.30-1-296245	175	16	16	3	0	1	645	15	15	0	0	NA	NA	NA	45	61	180	172	522	123	155	367	25	7	23	0.139	0.041	0.044
.	19.01.16-01.02.37-1-296246	118	6	6	0	0	0	621	5	5	0	0	NA	NA	NA	24	37	171	169	510	117	152	352	10	0	4	0.058	0	0.008
.	19.01.16-01.02.37-1-296247	184	29	29	8	0	6	642	22	22	0	0	NA	NA	NA	48	63	175	182	519	122	163	357	45	3	42	0.257	0.016	0.081
.	19.01.16-01.02.41-1-296253	148	27	27	10	0	7	630	22	22	0	0	NA	NA	NA	50	50	177	171	515	122	152	356	28	26	30	0.158	0.152	0.058
.	19.01.16-01.02.42-1-296254	115	11	11	2	0	2	621	10	10	0	0	NA	NA	NA	52	40	169	169	515	117	150	354	2	4	26	0.012	0.024	0.05
.	19.01.16-01.02.43-1-296257	260	23	23	7	0	6	643	21	21	0	0	NA	NA	NA	90	66	168	183	528	115	160	368	22	9	42	0.131	0.049	0.08
.	19.01.16-01.02.51-1-296269	94	7	7	3	0	2	616	6	6	0	0	NA	NA	NA	24	28	170	172	499	118	156	342	10	3	11	0.059	0.017	0.022
.	19.01.16-01.02.52-1-296270	61	3	3	0	0	0	606	2	2	0	0	NA	NA	NA	23	24	169	165	503	116	145	345	6	0	3	0.036	0	0.006
.	19.01.16-01.02.55-1-296274	30	1	1	0	0	0	0	0	0	0	0	NA	NA	NA	9	9	164	167	491	0	0	0	0	0	0	0	0	0
.	19.01.16-01.02.57-1-296279	64	5	5	1	0	1	608	4	4	0	0	NA	NA	NA	27	24	167	165	505	115	149	344	1	11	4	0.006	0.067	0.008
.	19.01.16-01.03.06-1-296284	64	3	3	1	0	1	605	2	2	0	0	NA	NA	NA	27	24	169	166	502	114	146	345	0	0	5	0	0	0.01
.	19.01.16-01.03.07-1-296285	198	27	27	9	0	8	645	26	26	0	0	NA	NA	NA	67	72	181	173	531	127	152	366	23	11	54	0.127	0.064	0.102
.	19.01.16-01.03.09-1-296286	180	10	10	2	0	2	637	9	9	0	0	NA	NA	NA	50	55	176	174	518	122	152	363	15	3	15	0.085	0.017	0.029
.	19.01.16-01.03.13-1-296293	59	3	3	1	0	1	611	2	2	0	0	NA	NA	NA	28	33	171	171	504	116	153	342	3	3	4	0.018	0.018	0.008
.	19.01.16-01.03.14-1-296294	32	1	1	0	0	0	0	0	0	0	0	NA	NA	NA	13	10	165	166	492	0	0	0	0	2	0	0	0.012	0
.	19.01.16-01.03.17-1-296296	94	4	4	1	0	1	609	2	2	0	0	NA	NA	NA	33	27	171	167	502	118	147	344	0	8	6	0	0.048	0.012
.	19.01.16-01.03.20-1-296317	87	6	6	1	0	1	627	4	4	0	0	NA	NA	NA	26	43	169	171	516	115	156	356	7	5	9	0.041	0.029	0.017
.	19.01.16-01.03.22-1-296318	124	9	9	2	0	2	623	7	7	0	0	NA	NA	NA	39	41	174	171	509	121	152	350	2	0	29	0.011	0	0.057
.	19.01.16-01.03.28-1-296320	221	28	28	5	0	3	626	23	23	0	0	NA	NA	NA	70	54	174	172	521	122	151	353	37	20	40	0.213	0.116	0.077
.	19.01.16-01.03.28-1-296321	128	8	8	3	0	3	628	7	7	0	0	NA	NA	NA	40	45	173	173	512	117	153	358	13	0	18	0.075	0	0.035
.	19.01.16-01.03.31-1-296322	33	1	1	0	0	0	0	0	0	0	0	NA	NA	NA	12	13	168	165	493	0	0	0	0	2	0	0	0.012	0
.	19.01.16-01.03.31-1-296323	181	25	25	6	0	2	626	22	22	0	0	NA	NA	NA	60	54	174	176	517	120	149	357	45	22	37	0.259	0.125	0.072
.	19.01.16-01.03.34-1-296327	203	11	11	4	0	3	636	10	10	0	0	NA	NA	NA	55	52	169	177	519	118	161	357	14	4	21	0.083	0.023	0.04
.	19.01.16-01.03.35-1-296328	116	4	4	2	0	1	614	3	3	0	0	NA	NA	NA	33	34	170	171	506	118	150	346	0	6	12	0	0.035	0.024
.	19.01.16-01.03.38-1-296331	115	8	8	1	0	1	617	6	6	0	0	NA	NA	NA	19	32	170	168	507	115	149	353	10	9	3	0.059	0.054	0.006
.	19.01.16-01.03.45-1-296341	121	11	11	3	0	3	634	10	10	0	0	NA	NA	NA	32	46	169	176	514	118	159	357	4	6	23	0.024	0.034	0.045
.	19.01.16-01.03.52-1-296346	57	2	2	2	0	1	600	1	1	0	0	NA	NA	NA	26	19	167	168	497	112	147	341	0	4	5	0	0.024	0.01
.	19.01.16-01.03.53-1-296347	144	19	19	5	0	3	627	18	18	0	0	NA	NA	NA	54	56	173	175	521	118	157	352	6	7	44	0.035	0.04	0.084
.	19.01.16-01.03.56-1-296354	174	23	23	7	0	4	627	21	21	0	0	NA	NA	NA	55	48	173	169	519	117	152	358	45	9	25	0.26	0.053	0.048
.	19.01.16-01.03.57-1-296359	122	11	11	1	0	1	614	10	10	0	0	NA	NA	NA	32	30	170	172	501	117	152	345	2	17	20	0.012	0.099	0.04
.	19.01.16-01.04.06-1-296361	99	8	8	4	0	3	612	6	6	0	0	NA	NA	NA	35	32	168	168	509	116	147	349	10	7	6	0.06	0.042	0.012
.	19.01.16-01.04.08-1-296363	65	2	2	1	0	1	623	1	1	0	0	NA	NA	NA	17	37	171	166	513	119	147	357	2	3	0	0.012	0.018	0
.	19.01.16-01.04.09-1-296364	86	6	6	1	0	1	622	4	4	0	0	NA	NA	NA	22	37	171	168	511	120	149	353	0	7	13	0	0.042	0.025
.	19.01.16-01.04.22-1-296389	93	7	7	2	0	2	612	6	6	0	0	NA	NA	NA	34	32	172	169	504	116	151	345	2	6	13	0.012	0.036	0.026
.	19.01.16-01.04.23-1-296391	93	6	6	2	0	2	624	4	4	0	0	NA	NA	NA	29	39	171	173	508	119	153	352	0	4	11	0	0.023	0.022
.	19.01.16-01.04.25-1-296397	60	2	2	1	0	1	611	1	1	0	0	NA	NA	NA	24	29	167	169	506	114	151	346	0	4	3	0	0.024	0.006
.	19.01.16-01.04.27-1-296399	64	4	4	1	0	1	597	3	3	0	0	NA	NA	NA	35	21	170	166	498	116	144	337	8	0	2	0.047	0	0.004
.	19.01.16-01.04.28-1-296400	62	3	3	1	0	1	606	1	1	0	0	NA	NA	NA	23	22	166	168	501	111	149	346	0	0	8	0	0	0.016
.	19.01.16-01.04.28-1-296401	148	10	10	2	0	2	626	7	7	0	0	NA	NA	NA	47	37	169	173	508	120	153	353	19	0	26	0.112	0	0.051
.	19.01.16-01.04.34-1-296403	63	2	2	1	0	1	614	1	1	0	0	NA	NA	NA	16	26	168	166	505	116	147	351	0	3	3	0	0.018	0.006
.	19.01.16-01.04.37-1-296405	69	3	3	1	0	1	607	2	2	0	0	NA	NA	NA	20	25	167	169	502	115	149	343	0	0	11	0	0	0.022
.	19.01.16-01.04.40-1-296412	85	8	8	1	0	1	619	6	6	0	0	NA	NA	NA	24	35	175	171	502	119	155	345	5	0	19	0.029	0	0.038
.	19.01.16-01.04.41-1-296414	58	2	2	2	0	2	251	1	1	0	0	NA	NA	NA	15	15	167	165	496	45	54	152	0	0	2	0	0	0.004
.	19.01.16-01.04.42-1-296417	156	14	14	3	0	1	629	12	12	0	0	NA	NA	NA	47	45	171	170	517	117	151	361	11	7	34	0.064	0.041	0.066
.	19.01.16-01.04.42-1-296418	36	1	1	1	0	1	0	0	0	0	0	NA	NA	NA	7	11	163	166	495	0	0	0	0	0	0	0	0	0
.	19.01.16-01.04.43-1-296420	179	22	22	8	0	8	622	19	19	0	0	NA	NA	NA	55	43	173	171	512	118	149	355	50	3	37	0.289	0.018	0.072
.	19.01.16-01.04.45-1-296424	58	3	3	1	0	1	615	2	2	0	0	NA	NA	NA	19	28	174	169	498	121	151	343	0	0	13	0	0	0.026
.	19.01.16-01.04.50-1-296431	35	1	1	1	0	1	0	0	0	0	0	NA	NA	NA	12	16	168	165	496	0	0	0	0	0	2	0	0	0.004
.	19.01.16-01.04.51-1-296432	96	10	10	1	0	1	617	8	8	0	0	NA	NA	NA	20	31	169	168	507	117	150	350	0	12	4	0	0.071	0.008
.	19.01.16-01.04.52-1-296433	143	6	6	0	0	0	617	5	5	0	0	NA	NA	NA	46	35	173	172	503	121	154	342	0	1	10	0	0.006	0.02
.	19.01.16-01.04.53-1-296434	123	10	10	3	0	3	619	8	8	0	0	NA	NA	NA	39	39	175	171	506	120	151	348	3	11	29	0.017	0.064	0.057
.	19.01.16-01.04.55-1-296437	207	19	19	3	0	3	642	16	16	0	0	NA	NA	NA	62	64	185	174	518	130	153	359	33	13	34	0.178	0.075	0.066
.	19.01.16-01.05.00-1-296443	150	22	22	5	0	4	619	18	18	0	0	NA	NA	NA	52	46	171	168	520	116	147	356	8	27	45	0.047	0.161	0.087
.	19.01.16-01.05.01-1-296446	92	4	4	1	0	1	609	3	3	0	0	NA	NA	NA	18	18	168	167	496	118	152	339	2	2	2	0.012	0.012	0.004
.	19.01.16-01.05.09-1-296447	33	1	1	0	0	0	0	0	0	0	0	NA	NA	NA	11	7	164	165	491	0	0	0	0	0	0	0	0	0
.	19.01.16-01.05.13-1-296448	96	9	9	3	0	3	614	8	8	0	0	NA	NA	NA	30	24	165	173	499	112	154	348	17	1	3	0.103	0.006	0.006
.	19.01.16-01.05.13-1-296449	33	1	1	1	0	1	0	0	0	0	0	NA	NA	NA	6	14	166	165	496	0	0	0	0	2	0	0	0.012	0
.	19.01.16-01.05.15-1-296454	150	11	11	2	0	2	619	10	10	0	0	NA	NA	NA	43	42	169	172	514	114	150	355	9	5	14	0.053	0.029	0.027
.	19.01.16-01.05.15-1-296455	32	1	1	1	0	1	0	0	0	0	0	NA	NA	NA	5	14	163	165	499	0	0	0	0	0	2	0	0	0.004
.	19.01.16-01.05.15-1-296456	61	2	2	1	0	1	351	1	1	0	0	NA	NA	NA	25	23	169	166	501	73	87	191	0	0	2	0	0	0.004
.	19.01.16-01.05.16-1-296457	151	14	14	3	0	3	641	13	13	0	0	NA	NA	NA	48	56	179	173	517	127	155	359	24	10	21	0.134	0.058	0.041
.	19.01.16-01.05.18-1-296461	147	14	14	4	0	4	619	11	11	0	0	NA	NA	NA	55	46	169	172	518	115	153	351	4	4	32	0.024	0.023	0.062
.	19.01.16-01.05.21-1-296477	61	2	2	0	0	0	600	1	1	0	0	NA	NA	NA	37	25	168	166	504	112	145	343	0	9	0	0	0.054	0
.	19.01.16-01.05.27-1-296482	125	5	5	0	0	0	623	4	4	0	0	NA	NA	NA	48	39	170	173	509	118	153	352	0	2	8	0	0.012	0.016
.	19.01.16-01.05.32-1-296488	111	7	7	1	0	1	621	6	6	0	0	NA	NA	NA	32	38	172	170	509	119	152	350	2	4	10	0.012	0.024	0.02
.	19.01.16-01.05.34-1-296490	35	1	1	0	0	0	0	0	0	0	0	NA	NA	NA	9	4	163	163	491	0	0	0	0	2	0	0	0.012	0
.	19.01.16-01.05.34-1-296491	62	2	2	0	0	0	202	1	1	0	0	NA	NA	NA	17	17	170	163	497	33	49	120	0	0	2	0	0	0.004
.	19.01.16-01.05.37-1-296492	207	38	38	11	0	8	636	32	32	0	0	NA	NA	NA	55	52	176	172	517	126	152	358	38	20	60	0.216	0.116	0.116
.	19.01.16-01.05.37-1-296493	30	1	1	0	0	0	0	0	0	0	0	NA	NA	NA	13	9	164	165	493	0	0	0	0	0	2	0	0	0.004
.	19.01.16-01.05.39-1-296497	66	5	5	2	0	2	600	4	4	0	0	NA	NA	NA	33	16	165	165	499	112	147	341	1	6	6	0.006	0.036	0.012
.	19.01.16-01.05.40-1-296498	34	1	1	0	0	0	0	0	0	0	0	NA	NA	NA	7	12	166	165	494	0	0	0	0	0	3	0	0	0.006
.	19.01.16-01.05.43-1-296503	94	4	4	2	0	2	612	3	3	0	0	NA	NA	NA	21	28	167	170	504	112	153	347	4	6	1	0.024	0.035	0.002
.	19.01.16-01.05.43-1-296504	63	2	2	1	0	0	609	1	1	0	0	NA	NA	NA	26	22	165	168	502	114	150	345	0	2	2	0	0.012	0.004
.	19.01.16-01.05.45-1-296506	146	13	13	2	0	2	625	11	11	0	0	NA	NA	NA	36	39	169	171	512	117	155	353	12	1	17	0.071	0.006	0.033
.	19.01.16-01.05.47-1-296512	89	5	5	1	0	1	610	4	4	0	0	NA	NA	NA	22	24	168	168	501	116	150	344	0	0	12	0	0	0.024
.	19.01.16-01.05.55-1-296519	59	2	2	1	0	1	455	1	1	0	0	NA	NA	NA	16	16	168	167	494	91	117	247	0	0	1	0	0	0.002
.	19.01.16-01.05.55-1-296520	140	10	10	2	0	2	628	9	9	0	0	NA	NA	NA	41	46	168	173	518	117	155	356	9	5	15	0.054	0.029	0.029
.	19.01.16-01.06.01-1-296526	118	6	6	2	0	2	621	5	5	0	0	NA	NA	NA	36	41	172	166	516	116	149	356	2	5	18	0.012	0.03	0.035
.	19.01.16-01.06.02-1-296528	91	6	6	3	0	3	613	5	5	0	0	NA	NA	NA	35	33	168	168	510	115	151	347	0	0	25	0	0	0.049
.	19.01.16-01.06.06-1-296531	33	1	1	0	0	0	0	0	0	0	0	NA	NA	NA	4	12	165	165	495	0	0	0	0	0	1	0	0	0.002
.	19.01.16-01.06.09-1-296533	124	22	22	7	0	7	630	18	18	0	0	NA	NA	NA	30	51	172	171	521	119	154	357	28	16	26	0.163	0.094	0.05
.	19.01.16-01.06.09-1-296534	149	14	14	5	0	3	633	12	12	0	0	NA	NA	NA	39	58	175	172	524	123	153	357	8	4	35	0.046	0.023	0.067
.	19.01.16-01.06.09-1-296535	239	25	25	8	0	5	657	24	24	0	0	NA	NA	NA	76	80	171	181	541	117	164	376	45	12	53	0.263	0.066	0.098
.	19.01.16-01.06.09-1-296536	124	8	8	3	0	2	627	5	5	0	0	NA	NA	NA	39	38	171	172	508	120	157	350	7	13	15	0.041	0.076	0.03
.	19.01.16-01.06.20-1-296564	36	1	1	1	0	1	0	0	0	0	0	NA	NA	NA	10	4	163	164	490	0	0	0	2	0	0	0.012	0	0
.	19.01.16-01.06.20-1-296565	89	5	5	0	0	0	609	4	4	0	0	NA	NA	NA	31	25	170	167	501	117	147	345	0	3	8	0	0.018	0.016
.	19.01.16-01.06.22-1-296570	89	9	9	5	0	5	614	8	8	0	0	NA	NA	NA	23	30	170	171	502	116	154	344	3	4	23	0.018	0.023	0.046
.	19.01.16-01.06.23-1-296571	149	6	6	0	0	0	612	4	4	0	0	NA	NA	NA	39	26	167	167	505	114	149	349	7	4	12	0.042	0.024	0.024
.	19.01.16-01.06.32-1-296579	115	4	4	2	0	2	614	3	3	0	0	NA	NA	NA	30	33	170	168	508	116	151	347	0	0	11	0	0	0.022
.	19.01.16-01.06.37-1-296582	170	31	31	10	0	7	639	26	26	0	0	NA	NA	NA	52	59	173	180	519	118	162	359	52	8	55	0.301	0.044	0.106
.	19.01.16-01.06.38-1-296585	183	14	14	4	0	4	630	12	12	0	0	NA	NA	NA	65	50	174	174	515	123	154	353	8	8	23	0.046	0.046	0.045
.	19.01.16-01.06.39-1-296587	174	13	13	5	0	3	627	11	11	0	0	NA	NA	NA	60	51	177	170	517	122	150	355	5	15	17	0.028	0.088	0.033
.	19.01.16-01.06.41-1-296591	66	4	4	1	0	1	556	2	2	0	0	NA	NA	NA	20	16	163	168	498	104	136	316	7	0	0	0.043	0	0
.	19.01.16-01.06.43-1-296594	119	16	16	4	0	3	614	13	13	0	0	NA	NA	NA	46	40	171	170	512	118	147	349	7	6	43	0.041	0.035	0.084
.	19.01.16-01.06.44-1-296596	144	14	14	5	0	1	619	13	13	0	0	NA	NA	NA	53	37	168	171	511	114	155	350	33	0	39	0.196	0	0.076
.	19.01.16-01.06.50-1-296604	262	16	16	6	0	4	661	15	15	0	0	NA	NA	NA	71	83	183	179	534	126	160	375	24	7	28	0.131	0.039	0.052
.	19.01.16-01.06.52-1-296605	86	5	5	0	0	0	604	4	4	0	0	NA	NA	NA	24	22	165	170	500	113	153	338	2	4	5	0.012	0.024	0.01
.	19.01.16-01.06.56-1-296610	40	1	1	1	0	1	0	0	0	0	0	NA	NA	NA	9	10	163	165	495	0	0	0	0	0	0	0	0	0
.	19.01.16-01.07.00-1-296612	58	2	2	0	0	0	399	1	1	0	0	NA	NA	NA	13	15	163	169	496	78	95	226	2	0	0	0.012	0	0
.	19.01.16-01.07.05-1-296616	34	1	1	0	0	0	0	0	0	0	0	NA	NA	NA	10	8	164	165	492	0	0	0	0	0	1	0	0	0.002
.	19.01.16-01.07.05-1-296617	117	10	10	2	0	2	628	8	8	0	0	NA	NA	NA	43	44	169	176	512	118	156	354	9	5	15	0.053	0.028	0.029
.	19.01.16-01.07.08-1-296619	122	6	6	2	0	1	623	4	4	0	0	NA	NA	NA	46	41	171	169	514	118	150	355	3	3	6	0.018	0.018	0.012
.	19.01.16-01.07.11-1-296622	58	2	2	0	0	0	0	1	1	0	0	NA	NA	NA	21	24	172	165	500	0	0	0	0	6	2	0	0.036	0.004
.	19.01.16-01.07.11-1-296623	31	1	1	0	0	0	0	0	0	0	0	NA	NA	NA	4	13	165	169	492	0	0	0	0	0	1	0	0	0.002
.	19.01.16-01.07.14-1-296624	33	1	1	0	0	0	0	0	0	0	0	NA	NA	NA	9	7	163	164	493	0	0	0	0	0	0	0	0	0
.	19.01.16-01.07.14-1-296625	167	11	11	5	0	3	628	8	8	0	0	NA	NA	NA	61	51	178	168	518	124	150	354	30	11	17	0.169	0.065	0.033
.	19.01.16-01.07.15-1-296630	93	10	10	4	0	4	623	7	7	0	0	NA	NA	NA	27	37	174	170	506	122	153	348	0	7	26	0	0.041	0.051
.	19.01.16-01.07.16-1-296631	32	1	1	0	0	0	0	0	0	0	0	NA	NA	NA	8	10	166	165	492	0	0	0	0	1	0	0	0.006	0
.	19.01.16-01.07.17-1-296632	236	9	9	3	0	3	659	8	8	0	0	NA	NA	NA	87	77	180	175	535	127	160	372	5	6	9	0.028	0.034	0.017
.	19.01.16-01.07.18-1-296636	32	1	1	0	0	0	0	0	0	0	0	NA	NA	NA	9	8	164	163	494	0	0	0	0	3	0	0	0.018	0
.	19.01.16-01.07.20-1-296653	60	2	2	1	0	1	608	1	1	0	0	NA	NA	NA	17	21	171	166	497	119	147	342	0	0	4	0	0	0.008
.	19.01.16-01.07.25-1-296655	94	6	6	2	0	2	613	5	5	0	0	NA	NA	NA	37	34	168	170	509	114	148	351	7	2	8	0.042	0.012	0.016
.	19.01.16-01.07.26-1-296656	30	1	1	0	0	0	0	0	0	0	0	NA	NA	NA	7	13	167	165	494	0	0	0	0	1	0	0	0.006	0
.	19.01.16-01.07.28-1-296658	36	1	1	0	0	0	0	0	0	0	0	NA	NA	NA	8	14	167	166	494	0	0	0	0	0	0	0	0	0
.	19.01.16-01.07.28-1-296660	95	4	4	1	0	1	616	3	3	0	0	NA	NA	NA	31	29	172	167	503	120	150	346	0	1	9	0	0.006	0.018
.	19.01.16-01.07.30-1-296661	88	3	3	0	0	0	621	2	2	0	0	NA	NA	NA	34	42	175	172	508	121	155	345	0	0	4	0	0	0.008
.	19.01.16-01.07.30-1-296662	153	10	10	3	0	2	635	8	8	0	0	NA	NA	NA	56	50	177	173	513	126	154	355	19	0	14	0.107	0	0.027
.	19.01.16-01.07.35-1-296665	91	9	9	6	0	4	612	7	7	0	0	NA	NA	NA	34	30	169	168	506	116	148	348	14	0	18	0.083	0	0.036
.	19.01.16-01.07.39-1-296669	34	1	1	1	0	1	0	0	0	0	0	NA	NA	NA	10	9	165	164	493	0	0	0	0	0	5	0	0	0.01
.	19.01.16-01.07.43-1-296675	61	2	2	1	0	1	616	1	1	0	0	NA	NA	NA	17	22	165	168	502	115	147	354	3	0	0	0.018	0	0
.	19.01.16-01.07.43-1-296676	242	34	34	6	0	5	644	33	33	0	0	NA	NA	NA	65	62	177	178	520	122	156	366	29	43	37	0.164	0.242	0.071
.	19.01.16-01.07.46-1-296680	82	7	7	0	0	0	620	6	6	0	0	NA	NA	NA	25	38	166	172	513	112	153	355	7	2	5	0.042	0.012	0.01
.	19.01.16-01.07.48-1-296682	141	6	6	3	0	3	615	5	5	0	0	NA	NA	NA	43	36	170	175	504	116	154	345	11	0	9	0.065	0	0.018
.	19.01.16-01.07.50-1-296686	59	2	2	0	0	0	101	1	1	0	0	NA	NA	NA	18	16	167	166	496	18	26	57	0	2	2	0	0.012	0.004
.	19.01.16-01.07.52-1-296688	119	15	15	3	0	3	608	13	13	0	0	NA	NA	NA	38	36	168	167	514	111	144	353	12	4	38	0.071	0.024	0.074
.	19.01.16-01.08.03-1-296695	94	5	5	1	0	1	622	4	4	0	0	NA	NA	NA	27	37	168	173	509	116	154	352	2	0	13	0.012	0	0.026
.	19.01.16-01.08.06-1-296696	58	3	3	1	0	1	608	2	2	0	0	NA	NA	NA	29	22	168	168	499	113	151	344	0	0	8	0	0	0.016
.	19.01.16-01.08.09-1-296697	126	14	14	6	0	4	624	11	11	0	0	NA	NA	NA	38	42	174	170	511	123	151	350	6	17	44	0.034	0.1	0.086
.	19.01.16-01.08.22-1-296722	95	6	6	0	0	0	613	4	4	0	0	NA	NA	NA	41	33	170	169	507	113	152	348	0	5	11	0	0.03	0.022
.	19.01.16-01.08.32-1-296731	119	7	7	2	0	1	620	6	6	0	0	NA	NA	NA	44	45	173	173	512	118	149	353	13	7	7	0.075	0.04	0.014
.	19.01.16-01.08.32-1-296732	116	19	19	4	0	4	615	18	18	0	0	NA	NA	NA	34	33	172	169	505	116	151	348	19	22	13	0.11	0.13	0.026
.	19.01.16-01.08.35-1-296733	119	8	8	1	0	1	613	7	7	0	0	NA	NA	NA	26	32	167	171	507	114	153	346	1	6	9	0.006	0.035	0.018
.	19.01.16-01.08.42-1-296739	88	5	5	2	0	2	618	4	4	0	0	NA	NA	NA	36	39	167	173	512	111	155	352	4	2	9	0.024	0.012	0.018
.	19.01.16-01.08.43-1-296740	63	4	4	3	0	2	598	3	3	0	0	NA	NA	NA	25	19	168	167	497	110	152	336	0	3	5	0	0.018	0.01
.	19.01.16-01.08.54-1-296754	90	7	7	2	0	2	616	6	6	0	0	NA	NA	NA	27	32	174	168	503	120	151	345	10	6	2	0.057	0.036	0.004
.	19.01.16-01.09.05-1-296761	235	21	21	5	0	5	642	20	20	0	0	NA	NA	NA	67	63	175	174	527	122	159	361	35	0	44	0.2	0	0.083
.	19.01.16-01.09.06-1-296762	36	1	1	0	0	0	0	0	0	0	0	NA	NA	NA	9	10	164	165	494	0	0	0	0	0	3	0	0	0.006
.	19.01.16-01.09.09-1-296764	115	11	11	2	0	2	631	9	9	0	0	NA	NA	NA	43	48	174	174	513	119	155	357	5	13	18	0.029	0.075	0.035
.	19.01.16-01.09.10-1-296765	33	1	1	0	0	0	0	0	0	0	0	NA	NA	NA	12	11	165	163	496	0	0	0	0	0	2	0	0	0.004
.	19.01.16-01.09.10-1-296766	34	1	1	1	0	1	0	0	0	0	0	NA	NA	NA	6	10	163	167	493	0	0	0	0	0	2	0	0	0.004
.	19.01.16-01.09.13-1-296770	127	6	6	4	0	3	618	5	5	0	0	NA	NA	NA	30	37	171	173	506	119	155	344	3	0	12	0.018	0	0.024
.	19.01.16-01.09.14-1-296771	153	12	12	3	0	3	638	10	10	0	0	NA	NA	NA	57	62	176	169	530	124	152	362	10	9	22	0.057	0.053	0.042
.	19.01.16-01.09.14-1-296772	237	14	14	4	0	2	648	12	12	0	0	NA	NA	NA	66	68	179	171	531	125	154	369	14	5	25	0.078	0.029	0.047
.	19.01.16-01.09.20-1-296797	58	2	2	1	0	1	602	1	1	0	0	NA	NA	NA	23	25	168	164	506	111	148	343	11	0	0	0.065	0	0
.	19.01.16-01.09.25-1-296800	90	4	4	2	0	2	615	3	3	0	0	NA	NA	NA	27	32	166	171	508	114	150	351	7	0	3	0.042	0	0.006
.	19.01.16-01.09.32-1-296803	120	20	20	4	0	4	626	16	16	0	0	NA	NA	NA	37	41	171	175	508	118	157	351	30	11	19	0.175	0.063	0.037
.	19.01.16-01.09.35-1-296806	37	1	1	0	0	0	0	0	0	0	0	NA	NA	NA	4	10	164	166	493	0	0	0	2	0	0	0.012	0	0
.	19.01.16-01.09.35-1-296807	115	6	6	2	0	1	604	5	5	0	0	NA	NA	NA	37	32	169	168	508	115	143	346	8	6	5	0.047	0.036	0.01
.	19.01.16-01.09.35-1-296808	34	1	1	0	0	0	0	0	0	0	0	NA	NA	NA	8	13	166	166	494	0	0	0	0	0	2	0	0	0.004
.	19.01.16-01.09.38-1-296811	115	10	10	3	0	3	606	9	9	0	0	NA	NA	NA	37	21	165	165	504	112	147	347	3	9	15	0.018	0.055	0.03
.	19.01.16-01.09.38-1-296812	60	2	2	0	0	0	249	1	1	0	0	NA	NA	NA	23	22	167	167	501	48	55	146	0	1	1	0	0.006	0.002
.	19.01.16-01.09.39-1-296814	68	2	2	1	0	0	596	1	1	0	0	NA	NA	NA	34	14	166	166	495	112	148	336	7	0	0	0.042	0	0
.	19.01.16-01.09.43-1-296823	123	12	12	4	0	3	618	10	10	0	0	NA	NA	NA	40	35	169	171	508	115	151	352	19	7	19	0.112	0.041	0.037
.	19.01.16-01.09.43-1-296824	123	6	6	2	0	2	628	5	5	0	0	NA	NA	NA	39	40	173	169	511	122	151	355	0	8	14	0	0.047	0.027
.	19.01.16-01.09.48-1-296831	151	12	12	3	0	3	622	10	10	0	0	NA	NA	NA	57	47	175	171	514	121	150	351	11	16	12	0.063	0.094	0.023
.	19.01.16-01.09.48-1-296832	83	4	4	2	0	2	610	3	3	0	0	NA	NA	NA	34	20	164	169	500	113	154	343	0	5	9	0	0.03	0.018
.	19.01.16-01.09.54-1-296838	117	9	9	1	0	1	622	8	8	0	0	NA	NA	NA	39	35	171	169	508	118	149	355	12	15	5	0.07	0.089	0.01
.	19.01.16-01.09.54-1-296840	120	7	7	2	0	2	625	6	6	0	0	NA	NA	NA	40	43	174	173	509	120	153	352	15	6	9	0.086	0.035	0.018
.	19.01.16-01.10.02-1-296852	94	12	12	1	0	1	612	11	11	0	0	NA	NA	NA	29	28	169	172	500	114	154	344	9	16	6	0.053	0.093	0.012
.	19.01.16-01.10.05-1-296853	140	6	6	1	0	1	624	4	4	0	0	NA	NA	NA	43	37	171	168	511	118	150	356	10	3	7	0.058	0.018	0.014
.	19.01.16-01.10.10-1-296856	178	14	14	3	0	2	638	13	13	0	0	NA	NA	NA	62	54	176	172	519	123	152	363	16	0	25	0.091	0	0.048
.	19.01.16-01.10.20-1-296876	34	1	1	0	0	0	0	0	0	0	0	NA	NA	NA	16	9	166	164	492	0	0	0	0	0	0	0	0	0
.	19.01.16-01.10.22-1-296877	123	16	16	2	0	2	614	12	12	0	0	NA	NA	NA	41	31	169	168	507	115	151	348	19	4	11	0.112	0.024	0.022
.	19.01.16-01.10.23-1-296878	146	6	6	1	0	1	637	4	4	0	0	NA	NA	NA	48	52	178	171	516	126	151	360	4	6	10	0.022	0.035	0.019
.	19.01.16-01.10.23-1-296879	91	4	4	0	0	0	616	3	3	0	0	NA	NA	NA	29	33	170	171	505	116	154	346	2	3	3	0.012	0.018	0.006
.	19.01.16-01.10.27-1-296887	209	25	25	3	0	3	645	22	22	0	0	NA	NA	NA	67	66	174	178	527	121	162	362	45	14	45	0.259	0.079	0.085
.	19.01.16-01.10.28-1-296889	64	3	3	1	0	1	610	2	2	0	0	NA	NA	NA	24	28	170	169	502	119	150	341	0	1	5	0	0.006	0.01
.	19.01.16-01.10.32-1-296891	37	1	1	0	0	0	0	0	0	0	0	NA	NA	NA	11	9	163	165	494	0	0	0	0	0	0	0	0	0
.	19.01.16-01.10.33-1-296892	38	1	1	0	0	0	0	0	0	0	0	NA	NA	NA	9	13	167	168	491	0	0	0	6	0	0	0.036	0	0
.	19.01.16-01.10.35-1-296893	89	8	8	2	0	1	616	7	7	0	0	NA	NA	NA	30	30	169	169	505	117	148	351	10	7	8	0.059	0.041	0.016
.	19.01.16-01.10.37-1-296895	57	2	2	1	0	1	606	1	1	0	0	NA	NA	NA	22	18	168	166	497	115	152	339	0	0	10	0	0	0.02
.	19.01.16-01.10.44-1-296904	121	5	5	2	0	2	620	3	3	0	0	NA	NA	NA	47	38	167	171	513	115	152	353	0	6	5	0	0.035	0.01
.	19.01.16-01.10.45-1-296908	82	6	6	0	0	0	598	5	5	0	0	NA	NA	NA	22	16	166	164	499	112	143	343	6	8	0	0.036	0.049	0
.	19.01.16-01.10.47-1-296913	65	3	3	1	0	1	604	1	1	0	0	NA	NA	NA	23	17	166	165	499	113	148	343	4	0	1	0.024	0	0.002
.	19.01.16-01.10.50-1-296916	153	10	10	7	0	6	630	9	9	0	0	NA	NA	NA	37	47	169	172	519	115	155	360	15	18	7	0.089	0.105	0.013
.	19.01.16-01.10.53-1-296917	88	6	6	1	0	1	611	5	5	0	0	NA	NA	NA	31	30	171	171	501	116	154	341	0	5	16	0	0.029	0.032
.	19.01.16-01.10.53-1-296918	62	2	2	1	0	1	616	1	1	0	0	NA	NA	NA	27	31	167	169	508	115	150	351	11	0	0	0.066	0	0
.	19.01.16-01.10.55-1-296921	244	11	11	3	0	3	655	9	9	0	0	NA	NA	NA	63	79	179	175	538	123	156	376	3	3	38	0.017	0.017	0.071
.	19.01.16-01.11.03-1-296927	34	1	1	0	0	0	0	0	0	0	0	NA	NA	NA	13	2	163	164	488	0	0	0	0	0	0	0	0	0
.	19.01.16-01.11.05-1-296928	117	9	9	0	0	0	622	8	8	0	0	NA	NA	NA	33	36	171	170	508	117	153	352	0	0	34	0	0	0.067
.	19.01.16-01.11.05-1-296929	34	1	1	0	0	0	0	0	0	0	0	NA	NA	NA	12	5	165	163	490	0	0	0	2	0	0	0.012	0	0
.	19.01.16-01.11.07-1-296930	210	12	12	1	0	1	657	11	11	0	0	NA	NA	NA	63	78	179	176	536	124	158	375	11	5	20	0.061	0.028	0.037
.	19.01.16-01.11.07-1-296931	149	10	10	0	0	0	628	7	7	0	0	NA	NA	NA	37	47	168	172	520	116	151	361	21	4	9	0.125	0.023	0.017
.	19.01.16-01.11.10-1-296934	65	2	2	1	0	1	612	1	1	0	0	NA	NA	NA	26	31	167	170	507	111	155	346	4	7	0	0.024	0.041	0
.	19.01.16-01.11.14-1-296936	62	2	2	0	0	0	400	1	1	0	0	NA	NA	NA	19	15	165	169	494	70	99	231	0	0	1	0	0	0.002
.	19.01.16-01.11.18-1-296938	86	4	4	1	0	1	607	3	3	0	0	NA	NA	NA	22	25	171	167	500	115	150	342	2	2	6	0.012	0.012	0.012
.	19.01.16-01.11.19-1-296962	60	2	2	0	0	0	594	1	1	0	0	NA	NA	NA	27	18	167	165	499	113	141	340	0	6	0	0	0.036	0
.	19.01.16-01.11.23-1-296964	88	4	4	1	0	1	616	3	3	0	0	NA	NA	NA	27	32	172	172	501	117	154	345	6	6	0	0.035	0.035	0
.	19.01.16-01.11.25-1-296966	63	2	2	0	0	0	604	1	1	0	0	NA	NA	NA	25	23	165	168	503	110	148	346	0	1	3	0	0.006	0.006
.	19.01.16-01.11.25-1-296967	115	10	10	5	0	4	620	7	7	0	0	NA	NA	NA	43	37	172	168	510	116	154	350	7	1	15	0.041	0.006	0.029
.	19.01.16-01.11.32-1-296971	90	4	4	1	0	1	609	3	3	0	0	NA	NA	NA	40	39	169	174	509	112	151	346	2	12	1	0.012	0.069	0.002
.	19.01.16-01.11.33-1-296972	58	4	4	1	0	1	612	2	2	0	0	NA	NA	NA	16	24	170	167	500	117	149	346	0	4	6	0	0.024	0.012
.	19.01.16-01.11.33-1-296973	87	7	7	1	0	1	604	6	6	0	0	NA	NA	NA	20	21	169	165	500	116	147	341	5	6	2	0.03	0.036	0.004
.	19.01.16-01.11.36-1-296976	181	9	9	5	0	3	645	6	6	0	0	NA	NA	NA	38	59	181	174	517	130	155	360	7	4	13	0.039	0.023	0.025
.	19.01.16-01.11.37-1-296977	61	3	3	0	0	0	606	1	1	0	0	NA	NA	NA	26	31	170	168	506	114	145	347	5	0	1	0.029	0	0.002
.	19.01.16-01.11.39-1-296981	95	6	6	3	0	2	623	5	5	0	0	NA	NA	NA	36	41	173	172	509	120	151	352	0	3	18	0	0.017	0.035
.	19.01.16-01.11.40-1-296982	120	10	10	1	0	1	630	9	9	0	0	NA	NA	NA	53	56	171	172	526	118	156	356	7	4	14	0.041	0.023	0.027
.	19.01.16-01.11.48-1-296994	97	7	7	3	0	3	607	6	6	0	0	NA	NA	NA	37	24	167	169	501	112	148	347	15	0	9	0.09	0	0.018
.	19.01.16-01.11.48-1-296996	64	3	3	0	0	0	602	2	2	0	0	NA	NA	NA	31	23	166	168	502	112	148	342	0	8	6	0	0.048	0.012
.	19.01.16-01.11.48-1-296997	147	8	8	4	0	3	623	6	6	0	0	NA	NA	NA	40	47	172	174	514	119	153	351	13	0	12	0.076	0	0.023
.	19.01.16-01.11.53-1-296999	174	14	14	7	0	6	646	12	12	0	0	NA	NA	NA	57	61	174	172	528	121	151	374	27	8	29	0.155	0.047	0.055
.	19.01.16-01.11.55-1-297004	115	6	6	0	0	0	621	4	4	0	0	NA	NA	NA	27	38	170	169	512	117	152	352	0	1	12	0	0.006	0.023
.	19.01.16-01.11.58-1-297008	91	4	4	0	0	0	614	3	3	0	0	NA	NA	NA	36	31	170	164	510	116	147	351	0	0	7	0	0	0.014
.	19.01.16-01.11.58-1-297009	155	25	25	10	0	8	630	24	24	0	0	NA	NA	NA	32	45	177	172	509	124	154	352	56	25	33	0.316	0.145	0.065
.	19.01.16-01.12.05-1-297013	125	5	5	0	0	0	623	3	3	0	0	NA	NA	NA	36	41	171	174	509	116	155	352	4	2	7	0.023	0.011	0.014
.	19.01.16-01.12.07-1-297015	63	4	4	0	0	0	608	3	3	0	0	NA	NA	NA	24	24	169	170	498	118	149	341	0	5	5	0	0.029	0.01
.	19.01.16-01.12.08-1-297016	80	4	4	2	0	2	604	2	2	0	0	NA	NA	NA	17	16	172	165	492	117	147	340	2	0	7	0.012	0	0.014
.	19.01.16-01.12.10-1-297018	83	5	5	1	0	1	601	2	2	0	0	NA	NA	NA	43	22	169	166	500	116	143	342	0	3	9	0	0.018	0.018
.	19.01.16-01.12.14-1-297020	153	6	6	0	0	0	626	5	5	0	0	NA	NA	NA	46	49	173	174	515	119	155	352	10	4	9	0.058	0.023	0.017
.	19.01.16-01.12.15-1-297021	59	2	2	1	0	1	249	0	0	0	0	NA	NA	NA	10	16	166	168	495	47	63	139	0	0	5	0	0	0.01
.	19.01.16-01.12.23-1-297048	95	5	5	1	0	0	607	3	3	0	0	NA	NA	NA	42	29	175	165	502	118	144	345	5	5	11	0.029	0.03	0.022
.	19.01.16-01.12.25-1-297049	179	9	9	2	0	2	630	7	7	0	0	NA	NA	NA	50	52	169	174	522	117	151	362	0	10	8	0	0.057	0.015
.	19.01.16-01.12.25-1-297050	63	2	2	1	0	0	608	1	1	0	0	NA	NA	NA	22	26	168	171	500	114	151	343	0	6	3	0	0.035	0.006
.	19.01.16-01.12.26-1-297051	143	6	6	3	0	3	630	4	4	0	0	NA	NA	NA	45	48	173	173	515	116	158	356	3	0	12	0.017	0	0.023
.	19.01.16-01.12.27-1-297052	89	7	7	2	0	2	600	6	6	0	0	NA	NA	NA	32	23	169	167	500	115	142	343	0	10	9	0	0.06	0.018
.	19.01.16-01.12.27-1-297053	94	11	11	5	0	4	613	10	10	0	0	NA	NA	NA	33	35	169	167	512	116	147	350	2	9	11	0.012	0.054	0.021
.	19.01.16-01.12.36-1-297060	93	11	11	3	0	2	618	9	9	0	0	NA	NA	NA	26	33	169	171	506	118	150	350	3	13	6	0.018	0.076	0.012
.	19.01.16-01.12.40-1-297067	37	1	1	0	0	0	0	0	0	0	0	NA	NA	NA	14	9	165	164	493	0	0	0	0	0	0	0	0	0
.	19.01.16-01.12.40-1-297068	91	4	4	1	0	1	607	3	3	0	0	NA	NA	NA	27	26	168	169	502	115	150	342	5	0	13	0.03	0	0.026
.	19.01.16-01.12.43-1-297072	203	22	22	2	0	2	627	21	21	0	0	NA	NA	NA	61	54	171	171	525	119	152	356	2	13	35	0.012	0.076	0.067
.	19.01.16-01.12.45-1-297077	184	19	19	7	0	6	628	18	18	0	0	NA	NA	NA	61	52	173	174	518	119	153	356	14	30	27	0.081	0.172	0.052
.	19.01.16-01.12.46-1-297078	61	3	3	0	0	0	602	2	2	0	0	NA	NA	NA	30	26	167	171	501	113	148	341	0	3	7	0	0.018	0.014
.	19.01.16-01.12.47-1-297080	33	1	1	1	0	1	0	0	0	0	0	NA	NA	NA	6	8	168	163	490	0	0	0	0	0	1	0	0	0.002
.	19.01.16-01.12.47-1-297081	93	8	8	4	0	3	623	7	7	0	0	NA	NA	NA	32	41	172	171	511	119	156	348	8	1	15	0.047	0.006	0.029
.	19.01.16-01.12.49-1-297084	116	11	11	3	0	3	607	10	10	0	0	NA	NA	NA	44	33	170	169	507	110	150	347	11	14	12	0.065	0.083	0.024
.	19.01.16-01.12.50-1-297088	122	10	10	2	0	2	631	9	9	0	0	NA	NA	NA	45	56	171	178	520	119	159	353	3	5	20	0.018	0.028	0.038
.	19.01.16-01.12.56-1-297097	87	3	3	0	0	0	605	2	2	0	0	NA	NA	NA	22	21	170	167	497	112	150	343	0	0	9	0	0	0.018
.	19.01.16-01.13.01-1-297099	124	7	7	2	0	2	617	6	6	0	0	NA	NA	NA	35	34	166	170	511	113	150	354	6	2	17	0.036	0.012	0.033
.	19.01.16-01.13.04-1-297100	33	1	1	0	0	0	0	0	0	0	0	NA	NA	NA	6	7	163	165	492	0	0	0	3	0	0	0.018	0	0
.	19.01.16-01.13.07-1-297101	60	3	3	0	0	0	613	2	2	0	0	NA	NA	NA	18	24	168	168	501	115	151	347	0	6	5	0	0.036	0.01
.	19.01.16-01.13.08-1-297102	115	7	7	4	0	3	627	6	6	0	0	NA	NA	NA	30	40	172	170	511	119	153	355	5	2	15	0.029	0.012	0.029
.	19.01.16-01.13.11-1-297103	98	4	4	0	0	0	612	3	3	0	0	NA	NA	NA	19	27	169	165	506	115	149	348	7	5	5	0.041	0.03	0.01
.	19.01.16-01.13.12-1-297104	91	5	5	1	0	1	607	4	4	0	0	NA	NA	NA	31	24	166	168	503	112	150	345	1	0	7	0.006	0	0.014
.	19.01.16-01.13.13-1-297106	150	12	12	5	0	5	613	11	11	0	0	NA	NA	NA	49	36	169	166	514	115	144	354	21	0	18	0.124	0	0.035
.	19.01.16-01.13.19-1-297129	31	1	1	0	0	0	0	0	0	0	0	NA	NA	NA	11	6	164	164	491	0	0	0	0	0	0	0	0	0
.	19.01.16-01.13.22-1-297134	147	20	20	3	0	1	625	17	17	0	0	NA	NA	NA	48	52	169	178	518	114	157	354	27	8	41	0.16	0.045	0.079
.	19.01.16-01.13.22-1-297135	33	1	1	0	0	0	0	0	0	0	0	NA	NA	NA	13	6	166	164	489	0	0	0	0	0	0	0	0	0
.	19.01.16-01.13.22-1-297136	61	2	2	0	0	0	50	1	1	0	0	NA	NA	NA	21	24	170	165	502	8	11	31	2	0	1	0.012	0	0.002
.	19.01.16-01.13.24-1-297137	142	14	14	5	0	4	641	12	12	0	0	NA	NA	NA	47	62	178	177	520	123	157	361	10	15	21	0.056	0.085	0.04
.	19.01.16-01.13.24-1-297138	36	1	1	1	0	1	0	0	0	0	0	NA	NA	NA	8	7	166	163	491	0	0	0	0	0	2	0	0	0.004
.	19.01.16-01.13.27-1-297140	151	13	13	3	0	3	634	11	11	0	0	NA	NA	NA	46	57	175	176	519	122	156	356	1	9	28	0.006	0.051	0.054
.	19.01.16-01.13.28-1-297141	66	3	3	1	0	0	611	2	2	0	0	NA	NA	NA	21	27	169	169	502	116	152	343	7	4	3	0.041	0.024	0.006
.	19.01.16-01.13.28-1-297142	210	14	14	5	0	3	648	12	12	0	0	NA	NA	NA	51	59	173	173	526	120	158	370	22	11	42	0.127	0.064	0.08
.	19.01.16-01.13.29-1-297143	91	5	5	1	0	1	607	4	4	0	0	NA	NA	NA	24	24	167	170	500	113	151	343	0	10	3	0	0.059	0.006
.	19.01.16-01.13.30-1-297144	116	5	5	1	0	1	610	4	4	0	0	NA	NA	NA	30	30	167	168	508	112	147	351	3	3	4	0.018	0.018	0.008
.	19.01.16-01.13.39-1-297149	33	1	1	0	0	0	0	0	0	0	0	NA	NA	NA	7	5	164	163	491	0	0	0	0	0	0	0	0	0
.	19.01.16-01.13.48-1-297160	32	1	1	0	0	0	0	0	0	0	0	NA	NA	NA	9	12	165	167	493	0	0	0	0	2	0	0	0.012	0
.	19.01.16-01.13.49-1-297163	62	2	2	2	0	2	201	1	1	0	0	NA	NA	NA	16	16	167	166	496	41	51	109	0	0	3	0	0	0.006
.	19.01.16-01.13.50-1-297164	64	5	5	1	0	1	607	4	4	0	0	NA	NA	NA	27	27	170	170	500	116	151	340	8	6	1	0.047	0.035	0.002
.	19.01.16-01.13.50-1-297165	32	1	1	0	0	0	0	0	0	0	0	NA	NA	NA	6	3	164	163	489	0	0	0	0	2	0	0	0.012	0
.	19.01.16-01.13.53-1-297168	33	1	1	0	0	0	0	0	0	0	0	NA	NA	NA	10	11	165	166	493	0	0	0	2	0	0	0.012	0	0
.	19.01.16-01.13.55-1-297172	96	6	6	0	0	0	618	5	5	0	0	NA	NA	NA	42	36	173	168	508	119	151	348	10	9	12	0.058	0.054	0.024
.	19.01.16-01.13.59-1-297174	92	11	11	1	0	1	620	8	8	0	0	NA	NA	NA	20	33	167	170	509	116	154	350	1	16	15	0.006	0.094	0.029
.	19.01.16-01.14.02-1-297176	122	8	8	2	0	1	630	7	7	0	0	NA	NA	NA	36	43	173	173	510	122	154	354	9	0	12	0.052	0	0.024
.	19.01.16-01.14.02-1-297177	61	2	2	0	0	0	607	0	0	0	0	NA	NA	NA	25	28	167	171	503	113	150	344	0	0	7	0	0	0.014
.	19.01.16-01.14.04-1-297179	268	22	22	8	0	6	645	18	18	0	0	NA	NA	NA	72	61	173	173	528	119	155	371	30	29	21	0.173	0.168	0.04
.	19.01.16-01.14.07-1-297181	153	10	10	3	0	3	639	8	8	0	0	NA	NA	NA	39	59	173	174	525	120	153	366	0	6	28	0	0.034	0.053
.	19.01.16-01.14.08-1-297182	63	3	3	0	0	0	616	2	2	0	0	NA	NA	NA	21	34	172	168	507	117	150	349	0	0	7	0	0	0.014
.	19.01.16-01.14.08-1-297183	63	2	2	0	0	0	607	1	1	0	0	NA	NA	NA	24	25	166	169	503	112	149	346	2	2	0	0.012	0.012	0
.	19.01.16-01.14.17-1-297188	145	8	8	6	0	5	625	7	7	0	0	NA	NA	NA	51	50	176	170	517	118	151	356	8	6	15	0.045	0.035	0.029
.	19.01.16-01.14.20-1-297209	120	9	9	1	0	1	621	7	7	0	0	NA	NA	NA	52	41	170	170	514	119	149	353	18	7	5	0.106	0.041	0.01
.	19.01.16-01.14.22-1-297212	90	4	4	0	0	0	601	3	3	0	0	NA	NA	NA	22	23	168	164	504	117	143	341	0	9	0	0	0.055	0
.	19.01.16-01.14.22-1-297213	122	10	10	4	0	4	624	9	9	0	0	NA	NA	NA	49	40	170	175	508	119	152	353	6	18	12	0.035	0.103	0.024
.	19.01.16-01.14.26-1-297216	60	2	2	0	0	0	607	1	1	0	0	NA	NA	NA	32	30	171	168	504	117	142	348	0	0	5	0	0	0.01
.	19.01.16-01.14.26-1-297217	86	5	5	1	0	0	615	4	4	0	0	NA	NA	NA	32	36	169	174	506	115	155	345	2	10	5	0.012	0.057	0.01
.	19.01.16-01.14.35-1-297227	150	13	13	6	0	5	639	11	11	0	0	NA	NA	NA	45	56	172	178	519	118	158	363	8	24	27	0.047	0.135	0.052
.	19.01.16-01.14.38-1-297229	179	21	21	5	0	5	633	19	19	0	0	NA	NA	NA	59	51	171	173	520	117	157	359	23	14	30	0.135	0.081	0.058
.	19.01.16-01.14.38-1-297230	95	6	6	1	0	0	620	4	4	0	0	NA	NA	NA	35	40	169	169	515	113	152	355	9	7	7	0.053	0.041	0.014
.	19.01.16-01.14.39-1-297232	69	4	4	0	0	0	618	3	3	0	0	NA	NA	NA	24	34	168	172	507	115	154	349	0	0	9	0	0	0.018
.	19.01.16-01.14.40-1-297234	239	16	16	3	0	3	635	15	15	0	0	NA	NA	NA	65	55	174	173	521	121	152	362	11	8	24	0.063	0.046	0.046
.	19.01.16-01.14.43-1-297240	183	17	17	4	0	2	632	15	15	0	0	NA	NA	NA	55	53	174	171	521	121	151	360	10	18	37	0.057	0.105	0.071
.	19.01.16-01.14.46-1-297245	60	5	5	0	0	0	603	4	4	0	0	NA	NA	NA	27	23	168	166	502	113	148	342	4	4	8	0.024	0.024	0.016
.	19.01.16-01.14.48-1-297250	33	1	1	0	0	0	0	0	0	0	0	NA	NA	NA	14	8	167	164	490	0	0	0	0	0	0	0	0	0
.	19.01.16-01.14.51-1-297252	33	1	1	0	0	0	0	0	0	0	0	NA	NA	NA	11	4	163	163	491	0	0	0	0	1	0	0	0.006	0
.	19.01.16-01.14.53-1-297255	120	5	5	1	0	1	607	4	4	0	0	NA	NA	NA	32	30	171	171	501	114	152	341	8	0	5	0.047	0	0.01
.	19.01.16-01.14.55-1-297258	121	20	20	6	0	5	631	17	17	0	0	NA	NA	NA	48	64	177	178	522	119	157	355	13	8	31	0.073	0.045	0.059
.	19.01.16-01.14.57-1-297261	100	7	7	4	0	3	604	6	6	0	0	NA	NA	NA	38	27	172	170	498	114	149	341	14	7	5	0.081	0.041	0.01
.	19.01.16-01.15.04-1-297266	143	5	5	0	0	0	618	4	4	0	0	NA	NA	NA	35	31	167	169	508	116	150	352	2	3	8	0.012	0.018	0.016
.	19.01.16-01.15.04-1-297267	66	5	5	1	0	1	616	4	4	0	0	NA	NA	NA	27	38	167	171	513	114	153	349	8	7	6	0.048	0.041	0.012
.	19.01.16-01.15.11-1-297271	141	10	10	3	0	2	610	8	8	0	0	NA	NA	NA	43	34	171	168	508	117	145	348	4	2	18	0.023	0.012	0.035
.	19.01.16-01.15.11-1-297272	92	4	4	1	0	1	613	3	3	0	0	NA	NA	NA	27	29	166	170	506	114	154	345	9	0	11	0.054	0	0.022
.	19.01.16-01.15.14-1-297273	60	2	2	1	0	1	605	1	1	0	0	NA	NA	NA	23	18	166	167	498	112	152	341	0	0	8	0	0	0.016
.	19.01.16-01.15.18-1-297278	62	2	2	0	0	0	603	1	1	0	0	NA	NA	NA	21	20	168	167	498	114	147	342	0	1	1	0	0.006	0.002
.	19.01.16-01.15.21-1-297298	99	6	6	2	0	2	602	3	3	0	0	NA	NA	NA	27	23	168	168	500	117	145	340	3	10	0	0.018	0.06	0
.	19.01.16-01.15.21-1-297299	87	4	4	2	0	2	615	3	3	0	0	NA	NA	NA	32	37	174	170	506	116	152	347	8	0	9	0.046	0	0.018
.	19.01.16-01.15.24-1-297302	178	23	23	7	0	6	633	22	22	0	0	NA	NA	NA	53	52	167	176	522	114	155	364	31	24	35	0.186	0.136	0.067
.	19.01.16-01.15.28-1-297306	37	1	1	1	0	1	0	0	0	0	0	NA	NA	NA	8	9	167	164	491	0	0	0	0	0	3	0	0	0.006
.	19.01.16-01.15.29-1-297307	69	2	2	0	0	0	604	1	1	0	0	NA	NA	NA	18	19	166	164	502	116	145	343	1	0	2	0.006	0	0.004
.	19.01.16-01.15.29-1-297308	269	21	21	10	0	7	647	17	17	0	0	NA	NA	NA	67	71	180	174	530	125	154	368	29	12	15	0.161	0.069	0.028
.	19.01.16-01.15.32-1-297310	113	9	9	3	0	3	628	8	8	0	0	NA	NA	NA	35	48	177	168	516	120	151	357	6	2	21	0.034	0.012	0.041
.	19.01.16-01.15.32-1-297311	211	19	19	7	0	6	640	17	17	0	0	NA	NA	NA	65	58	174	173	524	122	150	368	24	17	37	0.138	0.098	0.071
.	19.01.16-01.15.34-1-297314	57	2	2	1	0	1	201	1	1	0	0	NA	NA	NA	17	16	167	165	497	43	51	107	0	0	7	0	0	0.014
.	19.01.16-01.15.37-1-297315	84	6	6	0	0	0	614	5	5	0	0	NA	NA	NA	30	33	168	169	509	115	150	349	0	3	12	0	0.018	0.024
.	19.01.16-01.15.38-1-297317	89	9	9	2	0	2	614	7	7	0	0	NA	NA	NA	28	32	171	172	502	117	151	346	4	6	12	0.023	0.035	0.024
.	19.01.16-01.15.42-1-297324	172	11	11	3	0	1	642	10	10	0	0	NA	NA	NA	55	55	176	173	519	123	158	361	6	3	42	0.034	0.017	0.081
.	19.01.16-01.15.43-1-297326	124	8	8	0	0	0	626	7	7	0	0	NA	NA	NA	30	37	169	171	510	114	155	357	11	1	6	0.065	0.006	0.012
.	19.01.16-01.15.56-1-297336	96	9	9	2	0	2	607	8	8	0	0	NA	NA	NA	49	32	166	168	511	110	147	350	7	1	24	0.042	0.006	0.047
.	19.01.16-01.15.56-1-297338	35	1	1	0	0	0	0	0	0	0	0	NA	NA	NA	9	9	165	165	492	0	0	0	0	0	7	0	0	0.014
.	19.01.16-01.15.59-1-297340	96	8	8	1	0	1	617	6	6	0	0	NA	NA	NA	29	35	169	172	507	115	151	351	8	9	2	0.047	0.052	0.004
.	19.01.16-01.15.59-1-297341	33	1	1	0	0	0	0	0	0	0	0	NA	NA	NA	13	16	165	166	498	0	0	0	0	0	2	0	0	0.004
.	19.01.16-01.16.02-1-297342	143	9	9	2	0	2	626	8	8	0	0	NA	NA	NA	32	44	172	167	518	117	149	360	0	15	18	0	0.09	0.035
.	19.01.16-01.16.04-1-297343	95	5	5	0	0	0	615	4	4	0	0	NA	NA	NA	25	29	172	167	503	120	151	344	0	5	6	0	0.03	0.012
.	19.01.16-01.16.06-1-297344	32	1	1	1	0	1	0	0	0	0	0	NA	NA	NA	4	13	164	165	497	0	0	0	0	0	1	0	0	0.002
.	19.01.16-01.16.07-1-297345	34	1	1	1	0	1	0	0	0	0	0	NA	NA	NA	10	11	166	164	494	0	0	0	0	0	2	0	0	0.004
.	19.01.16-01.16.07-1-297347	100	7	7	1	0	1	617	6	6	0	0	NA	NA	NA	25	29	168	167	507	117	149	351	7	0	16	0.042	0	0.032
.	19.01.16-01.16.08-1-297348	60	5	5	0	0	0	609	4	4	0	0	NA	NA	NA	25	19	166	166	500	113	148	348	0	14	5	0	0.084	0.01
.	19.01.16-01.16.10-1-297349	65	4	4	1	0	0	617	3	3	0	0	NA	NA	NA	23	32	167	170	508	114	153	350	0	0	9	0	0	0.018
.	19.01.16-01.16.13-1-297350	93	8	8	1	0	1	622	7	7	0	0	NA	NA	NA	29	45	175	170	513	120	148	354	0	3	17	0	0.018	0.033
.	19.01.16-01.16.15-1-297351	175	18	18	7	0	5	633	15	15	0	0	NA	NA	NA	55	54	172	175	520	119	154	360	23	14	46	0.134	0.08	0.088
.	19.01.16-01.16.18-1-297361	98	7	7	1	0	1	616	6	6	0	0	NA	NA	NA	46	40	173	167	513	119	147	350	4	0	19	0.023	0	0.037
.	19.01.16-01.16.21-1-297381	60	2	2	0	0	0	605	1	1	0	0	NA	NA	NA	21	25	167	168	503	115	146	344	1	1	0	0.006	0.006	0
.	19.01.16-01.16.25-1-297382	64	3	3	0	0	0	605	2	2	0	0	NA	NA	NA	26	22	166	169	500	113	152	340	0	2	5	0	0.012	0.01
.	19.01.16-01.16.25-1-297383	31	1	1	0	0	0	0	0	0	0	0	NA	NA	NA	5	7	166	163	491	0	0	0	0	0	3	0	0	0.006
.	19.01.16-01.16.26-1-297384	34	1	1	0	0	0	0	0	0	0	0	NA	NA	NA	8	8	165	166	490	0	0	0	0	0	2	0	0	0.004
.	19.01.16-01.16.27-1-297385	111	5	5	2	0	2	619	4	4	0	0	NA	NA	NA	33	37	172	169	509	118	152	349	0	3	8	0	0.018	0.016
.	19.01.16-01.16.27-1-297386	165	15	15	3	0	2	622	14	14	0	0	NA	NA	NA	41	38	174	167	510	121	149	352	6	12	34	0.034	0.072	0.067
.	19.01.16-01.16.29-1-297387	57	2	2	1	0	1	608	1	1	0	0	NA	NA	NA	16	18	165	167	499	114	151	343	0	0	3	0	0	0.006
.	19.01.16-01.16.34-1-297407	116	12	12	4	0	3	618	11	11	0	0	NA	NA	NA	40	38	170	171	510	115	151	352	0	24	12	0	0.14	0.024
.	19.01.16-01.16.35-1-297416	33	1	1	0	0	0	0	0	0	0	0	NA	NA	NA	11	8	165	165	491	0	0	0	0	0	3	0	0	0.006
.	19.01.16-01.16.38-1-297418	33	1	1	0	0	0	0	0	0	0	0	NA	NA	NA	10	6	165	164	490	0	0	0	0	3	0	0	0.018	0
.	19.01.16-01.16.38-1-297419	176	9	9	0	0	0	643	8	8	0	0	NA	NA	NA	48	58	175	178	518	123	159	361	15	8	13	0.086	0.045	0.025
.	19.01.16-01.16.39-1-297421	178	8	8	1	0	1	638	6	6	0	0	NA	NA	NA	61	58	175	172	524	118	153	367	4	3	12	0.023	0.017	0.023
.	19.01.16-01.16.40-1-297436	131	9	9	0	0	0	621	7	7	0	0	NA	NA	NA	37	42	168	174	513	112	158	351	9	7	15	0.054	0.04	0.029
.	19.01.16-01.16.43-1-297521	88	9	9	5	0	4	611	8	8	0	0	NA	NA	NA	39	39	174	172	506	119	150	342	8	4	19	0.046	0.023	0.038
.	19.01.16-01.16.44-1-297523	94	4	4	0	0	0	599	3	3	0	0	NA	NA	NA	32	22	169	168	498	112	147	340	2	2	0	0.012	0.012	0
.	19.01.16-01.16.50-1-297530	94	11	11	1	0	1	614	9	9	0	0	NA	NA	NA	27	29	166	168	508	112	150	352	18	2	15	0.108	0.012	0.03
.	19.01.16-01.16.52-1-297531	121	5	5	1	0	1	618	4	4	0	0	NA	NA	NA	42	36	170	170	509	118	154	346	0	0	15	0	0	0.029
.	19.01.16-01.16.59-1-297538	294	28	28	8	0	6	677	26	26	0	0	NA	NA	NA	79	91	186	184	534	130	167	380	38	17	49	0.204	0.092	0.092
.	19.01.16-01.17.00-1-297539	96	6	6	2	0	2	618	5	5	0	0	NA	NA	NA	26	34	172	167	508	116	152	350	15	5	14	0.087	0.03	0.028
.	19.01.16-01.17.01-1-297541	70	2	2	2	0	2	598	1	1	0	0	NA	NA	NA	21	16	168	164	497	114	146	338	0	9	1	0	0.055	0.002
.	19.01.16-01.17.06-1-297544	65	2	2	1	0	1	149	0	0	0	0	NA	NA	NA	22	18	165	165	501	24	35	90	1	0	0	0.006	0	0
.	19.01.16-01.17.08-1-297545	62	3	3	1	0	1	614	2	2	0	0	NA	NA	NA	25	32	170	168	507	116	151	347	2	0	3	0.012	0	0.006
.	19.01.16-01.17.08-1-297546	119	5	5	0	0	0	619	3	3	0	0	NA	NA	NA	31	36	168	167	514	116	148	355	0	0	10	0	0	0.019
.	19.01.16-01.17.12-1-297547	121	7	7	1	0	1	609	6	6	0	0	NA	NA	NA	32	27	171	169	500	119	148	342	0	9	12	0	0.053	0.024
.	19.01.16-01.17.14-1-297548	86	5	5	0	0	0	627	2	2	0	0	NA	NA	NA	30	46	174	175	510	119	157	351	4	0	8	0.023	0	0.016
.	19.01.16-01.17.15-1-297549	111	11	11	1	0	1	621	9	9	0	0	NA	NA	NA	32	37	171	173	506	119	155	347	8	14	13	0.047	0.081	0.026
.	19.01.16-01.17.20-1-297569	66	2	2	1	0	1	456	1	1	0	0	NA	NA	NA	14	18	170	165	496	91	115	250	0	0	3	0	0	0.006
.	19.01.16-01.17.21-1-297570	90	16	16	2	0	2	601	14	14	0	0	NA	NA	NA	24	16	170	166	493	115	148	338	13	9	14	0.076	0.054	0.028
.	19.01.16-01.17.24-1-297575	67	3	3	0	0	0	599	2	2	0	0	NA	NA	NA	36	20	168	168	497	112	148	339	3	0	4	0.018	0	0.008
.	19.01.16-01.17.28-1-297577	35	1	1	0	0	0	0	0	0	0	0	NA	NA	NA	11	8	165	166	490	0	0	0	0	0	1	0	0	0.002
.	19.01.16-01.17.31-1-297578	64	2	2	0	0	0	551	1	1	0	0	NA	NA	NA	17	20	167	167	499	108	125	318	0	0	1	0	0	0.002
.	19.01.16-01.17.31-1-297579	32	1	1	0	0	0	0	0	0	0	0	NA	NA	NA	9	14	167	165	495	0	0	0	0	0	2	0	0	0.004
.	19.01.16-01.17.34-1-297580	125	9	9	1	0	0	624	8	8	0	0	NA	NA	NA	35	41	169	165	520	114	151	359	2	3	14	0.012	0.018	0.027
.	19.01.16-01.17.35-1-297582	33	1	1	0	0	0	0	0	0	0	0	NA	NA	NA	10	10	164	164	495	0	0	0	0	0	0	0	0	0
.	19.01.16-01.17.35-1-297583	61	2	2	0	0	0	603	1	1	0	0	NA	NA	NA	28	24	169	165	503	114	143	346	2	1	0	0.012	0.006	0
.	19.01.16-01.17.38-1-297585	64	4	4	0	0	0	614	3	3	0	0	NA	NA	NA	26	30	169	168	506	117	150	347	0	6	2	0	0.036	0.004
.	19.01.16-01.17.38-1-297586	151	12	12	6	0	3	635	11	11	0	0	NA	NA	NA	55	55	178	171	519	124	150	361	13	0	36	0.073	0	0.069
.	19.01.16-01.17.43-1-297593	92	7	7	2	0	1	611	6	6	0	0	NA	NA	NA	28	30	171	174	498	116	154	341	21	5	11	0.123	0.029	0.022
.	19.01.16-01.17.44-1-297596	66	3	3	1	0	1	605	2	2	0	0	NA	NA	NA	17	16	166	167	496	115	148	342	0	3	2	0	0.018	0.004
.	19.01.16-01.17.51-1-297601	140	16	16	6	0	6	625	14	14	0	0	NA	NA	NA	55	47	170	176	514	114	157	354	7	17	35	0.041	0.097	0.068
.	19.01.16-01.17.53-1-297602	151	34	34	8	0	7	629	32	32	0	0	NA	NA	NA	38	50	174	172	517	121	154	354	52	23	50	0.299	0.134	0.097
.	19.01.16-01.17.53-1-297603	32	1	1	0	0	0	0	0	0	0	0	NA	NA	NA	10	10	166	166	491	0	0	0	0	0	0	0	0	0
.	19.01.16-01.17.54-1-297605	87	4	4	0	0	0	607	3	3	0	0	NA	NA	NA	26	25	168	170	500	114	150	343	3	8	0	0.018	0.047	0
.	19.01.16-01.17.56-1-297609	139	23	23	7	0	5	623	21	21	0	0	NA	NA	NA	40	48	172	173	516	118	152	353	41	19	37	0.238	0.11	0.072
.	19.01.16-01.17.56-1-297611	158	18	18	6	0	5	611	14	14	0	0	NA	NA	NA	58	34	169	170	508	115	151	345	20	4	49	0.118	0.024	0.096
.	19.01.16-01.18.02-1-297613	64	2	2	0	0	0	609	1	1	0	0	NA	NA	NA	25	19	167	167	498	115	152	342	0	0	6	0	0	0.012
.	19.01.16-01.18.06-1-297615	33	1	1	0	0	0	0	0	0	0	0	NA	NA	NA	8	10	166	165	492	0	0	0	0	0	3	0	0	0.006
.	19.01.16-01.18.08-1-297616	34	1	1	0	0	0	0	0	0	0	0	NA	NA	NA	10	7	167	164	489	0	0	0	0	0	0	0	0	0
.	19.01.16-01.18.10-1-297617	118	7	7	2	0	2	623	5	5	0	0	NA	NA	NA	43	52	172	173	520	116	149	358	9	2	13	0.052	0.012	0.025
.	19.01.16-01.18.11-1-297619	148	10	10	1	0	1	622	8	8	0	0	NA	NA	NA	45	42	171	171	513	117	150	355	5	8	26	0.029	0.047	0.051
.	19.01.16-01.18.12-1-297620	92	6	6	1	0	1	610	5	5	0	0	NA	NA	NA	34	24	166	168	503	113	150	347	5	6	10	0.03	0.036	0.02
.	19.01.16-01.18.15-1-297622	91	6	6	1	0	1	606	5	5	0	0	NA	NA	NA	32	22	165	172	498	113	155	338	0	5	7	0	0.029	0.014
.	19.01.16-01.18.23-1-297642	118	11	11	5	0	4	616	10	10	0	0	NA	NA	NA	27	34	170	169	508	115	151	350	19	5	14	0.112	0.03	0.028
.	19.01.16-01.18.28-1-297643	116	5	5	2	0	2	615	4	4	0	0	NA	NA	NA	33	25	168	168	502	118	149	348	9	0	7	0.054	0	0.014
.	19.01.16-01.18.29-1-297644	58	3	3	1	0	1	621	2	2	0	0	NA	NA	NA	25	35	171	170	507	119	151	351	0	9	3	0	0.053	0.006
.	19.01.16-01.18.29-1-297645	89	5	5	2	0	0	613	4	4	0	0	NA	NA	NA	38	32	171	169	505	117	149	347	15	0	2	0.088	0	0.004
.	19.01.16-01.18.31-1-297646	201	16	16	2	0	1	637	15	15	0	0	NA	NA	NA	61	55	169	172	527	115	155	367	9	6	31	0.053	0.035	0.059
.	19.01.16-01.18.33-1-297652	92	3	3	1	0	1	614	2	2	0	0	NA	NA	NA	33	31	168	169	507	116	149	349	3	0	6	0.018	0	0.012
.	19.01.16-01.18.36-1-297655	147	14	14	1	0	1	617	12	12	0	0	NA	NA	NA	53	39	171	170	511	116	150	351	23	15	23	0.135	0.088	0.045
.	19.01.16-01.18.44-1-297663	60	2	2	0	0	0	0	1	1	0	0	NA	NA	NA	14	11	163	166	495	0	0	0	2	0	0	0.012	0	0
.	19.01.16-01.18.46-1-297667	37	1	1	1	0	1	0	0	0	0	0	NA	NA	NA	6	14	165	165	497	0	0	0	0	0	2	0	0	0.004
.	19.01.16-01.18.47-1-297669	90	3	3	1	0	1	614	2	2	0	0	NA	NA	NA	25	32	168	169	508	115	150	349	0	0	9	0	0	0.018
.	19.01.16-01.18.47-1-297671	34	1	1	0	0	0	0	0	0	0	0	NA	NA	NA	21	8	167	163	491	0	0	0	0	0	0	0	0	0
.	19.01.16-01.18.48-1-297672	151	16	16	6	0	5	623	14	14	0	0	NA	NA	NA	40	38	168	171	512	114	155	354	4	11	36	0.024	0.064	0.07
.	19.01.16-01.18.48-1-297675	61	2	2	1	0	1	613	1	1	0	0	NA	NA	NA	30	36	167	168	514	114	150	349	0	0	3	0	0	0.006
.	19.01.16-01.18.50-1-297676	35	1	1	0	0	0	0	0	0	0	0	NA	NA	NA	10	4	164	163	490	0	0	0	0	0	1	0	0	0.002
.	19.01.16-01.18.51-1-297677	85	9	9	1	0	1	611	7	7	0	0	NA	NA	NA	26	30	167	174	502	115	155	341	2	1	15	0.012	0.006	0.03
.	19.01.16-01.18.52-1-297679	201	18	18	4	0	4	637	15	15	0	0	NA	NA	NA	68	54	172	175	520	123	153	361	13	22	25	0.076	0.126	0.048
.	19.01.16-01.18.53-1-297680	88	3	3	0	0	0	614	2	2	0	0	NA	NA	NA	27	31	168	173	503	116	154	344	0	6	0	0	0.035	0
.	19.01.16-01.19.03-1-297686	33	1	1	1	0	1	0	0	0	0	0	NA	NA	NA	12	10	163	165	495	0	0	0	2	0	0	0.012	0	0
.	19.01.16-01.19.04-1-297687	32	1	1	0	0	0	0	0	0	0	0	NA	NA	NA	14	9	165	165	492	0	0	0	0	0	1	0	0	0.002
.	19.01.16-01.19.05-1-297689	90	6	6	1	0	1	614	4	4	0	0	NA	NA	NA	26	33	172	167	507	117	149	348	0	8	9	0	0.048	0.018
.	19.01.16-01.19.06-1-297690	62	2	2	1	0	1	601	1	1	0	0	NA	NA	NA	33	23	170	169	497	114	150	337	0	0	8	0	0	0.016
.	19.01.16-01.19.07-1-297691	123	12	12	3	0	3	624	9	9	0	0	NA	NA	NA	41	41	170	172	512	117	156	351	15	9	12	0.088	0.052	0.023
.	19.01.16-01.19.08-1-297694	33	1	1	0	0	0	0	0	0	0	0	NA	NA	NA	8	11	167	165	492	0	0	0	0	0	1	0	0	0.002
.	19.01.16-01.19.10-1-297695	147	9	9	2	0	1	617	7	7	0	0	NA	NA	NA	41	37	171	170	509	117	149	351	0	4	19	0	0.024	0.037
.	19.01.16-01.19.11-1-297697	89	4	4	1	0	1	613	3	3	0	0	NA	NA	NA	33	30	166	170	507	111	152	350	3	0	8	0.018	0	0.016
.	19.01.16-01.19.16-1-297699	61	2	2	1	0	1	602	1	1	0	0	NA	NA	NA	22	20	169	168	496	117	148	337	0	0	5	0	0	0.01
.	19.01.16-01.19.20-1-297719	64	3	3	1	0	1	605	2	2	0	0	NA	NA	NA	32	26	164	169	506	111	151	343	0	3	5	0	0.018	0.01
.	19.01.16-01.19.22-1-297720	33	1	1	0	0	0	0	0	0	0	0	NA	NA	NA	2	11	164	163	497	0	0	0	0	0	0	0	0	0
.	19.01.16-01.19.24-1-297725	116	6	6	3	0	2	628	5	5	0	0	NA	NA	NA	46	43	171	169	516	118	152	358	5	6	11	0.029	0.036	0.021
.	19.01.16-01.19.25-1-297726	60	2	2	0	0	0	404	1	1	0	0	NA	NA	NA	19	13	167	166	493	74	104	226	0	3	2	0	0.018	0.004
.	19.01.16-01.19.27-1-297727	86	4	4	0	0	0	614	3	3	0	0	NA	NA	NA	20	30	171	167	505	117	150	347	0	2	6	0	0.012	0.012
.	19.01.16-01.19.28-1-297728	124	8	8	2	0	1	612	6	6	0	0	NA	NA	NA	40	33	167	169	510	113	151	348	6	13	12	0.036	0.077	0.024
.	19.01.16-01.19.30-1-297730	33	1	1	0	0	0	0	0	0	0	0	NA	NA	NA	7	8	165	166	490	0	0	0	0	0	1	0	0	0.002
.	19.01.16-01.19.33-1-297733	122	5	5	0	0	0	617	4	4	0	0	NA	NA	NA	44	40	170	172	511	116	154	347	16	0	5	0.094	0	0.01
.	19.01.16-01.19.35-1-297736	155	17	17	3	0	3	643	14	14	0	0	NA	NA	NA	42	62	176	171	528	123	155	365	8	1	43	0.045	0.006	0.081
.	19.01.16-01.19.36-1-297737	93	7	7	1	0	1	607	6	6	0	0	NA	NA	NA	25	26	168	171	500	112	153	342	7	0	14	0.042	0	0.028
.	19.01.16-01.19.36-1-297738	99	7	7	3	0	2	607	6	6	0	0	NA	NA	NA	35	24	168	169	500	114	148	345	4	0	15	0.024	0	0.03
.	19.01.16-01.19.37-1-297739	147	8	8	4	0	4	631	7	7	0	0	NA	NA	NA	50	58	176	171	524	122	149	360	3	4	18	0.017	0.023	0.034
.	19.01.16-01.19.42-1-297746	30	1	1	0	0	0	0	0	0	0	0	NA	NA	NA	6	7	164	166	490	0	0	0	0	0	0	0	0	0
.	19.01.16-01.19.44-1-297748	95	7	7	1	0	1	609	6	6	0	0	NA	NA	NA	22	19	165	169	498	117	148	344	6	8	11	0.036	0.047	0.022
.	19.01.16-01.19.44-1-297749	32	1	1	0	0	0	0	0	0	0	0	NA	NA	NA	10	12	167	165	493	0	0	0	0	4	0	0	0.024	0
.	19.01.16-01.19.47-1-297753	84	6	6	2	0	2	618	5	5	0	0	NA	NA	NA	22	29	170	167	505	117	151	350	8	6	5	0.047	0.036	0.01
.	19.01.16-01.19.47-1-297754	35	1	1	0	0	0	0	0	0	0	0	NA	NA	NA	14	10	164	167	492	0	0	0	0	0	0	0	0	0
.	19.01.16-01.19.50-1-297758	93	5	5	1	0	1	605	4	4	0	0	NA	NA	NA	34	27	166	173	501	110	152	343	8	4	4	0.048	0.023	0.008
.	19.01.16-01.19.50-1-297759	60	2	2	0	0	0	151	0	0	0	0	NA	NA	NA	22	17	165	166	499	19	40	92	0	0	4	0	0	0.008
.	19.01.16-01.19.56-1-297764	114	15	15	6	0	4	611	12	12	0	0	NA	NA	NA	40	38	170	171	510	114	152	345	7	14	22	0.041	0.082	0.043
.	19.01.16-01.19.57-1-297766	61	2	2	0	0	0	453	1	1	0	0	NA	NA	NA	20	18	171	166	494	83	119	251	3	0	0	0.018	0	0
.	19.01.16-01.19.57-1-297767	90	4	4	1	0	1	618	3	3	0	0	NA	NA	NA	32	33	168	169	509	118	151	349	0	6	12	0	0.036	0.024
.	19.01.16-01.19.59-1-297768	146	11	11	4	0	4	631	10	10	0	0	NA	NA	NA	40	43	174	170	512	122	152	357	16	12	9	0.092	0.071	0.018
.	19.01.16-01.20.04-1-297774	90	6	6	5	0	5	615	5	5	0	0	NA	NA	NA	31	32	171	168	506	116	151	348	5	5	5	0.029	0.03	0.01
.	19.01.16-01.20.06-1-297776	149	14	14	5	0	5	631	12	12	0	0	NA	NA	NA	47	47	172	176	512	119	157	355	5	13	34	0.029	0.074	0.066
.	19.01.16-01.20.07-1-297777	216	24	24	7	0	4	633	21	21	0	0	NA	NA	NA	63	54	176	173	518	120	156	357	11	10	65	0.062	0.058	0.125
.	19.01.16-01.20.11-1-297778	153	12	12	0	0	0	632	10	10	0	0	NA	NA	NA	51	53	172	171	523	116	154	362	16	6	13	0.093	0.035	0.025
.	19.01.16-01.20.13-1-297779	92	3	3	1	0	1	606	2	2	0	0	NA	NA	NA	28	27	166	171	503	111	153	342	0	0	4	0	0	0.008
.	19.01.16-01.20.27-1-297801	36	1	1	1	0	1	0	0	0	0	0	NA	NA	NA	9	10	165	165	493	0	0	0	1	0	0	0.006	0	0
.	19.01.16-01.20.29-1-297802	38	1	1	1	0	1	0	0	0	0	0	NA	NA	NA	9	17	166	164	500	0	0	0	0	0	1	0	0	0.002
.	19.01.16-01.20.30-1-297803	63	3	3	1	0	1	603	2	2	0	0	NA	NA	NA	27	17	165	164	501	112	145	346	0	6	4	0	0.037	0.008
.	19.01.16-01.20.30-1-297804	122	10	10	3	0	2	625	9	9	0	0	NA	NA	NA	43	44	171	172	514	118	151	356	2	11	21	0.012	0.064	0.041
.	19.01.16-01.20.33-1-297810	61	2	2	0	0	0	615	1	1	0	0	NA	NA	NA	24	27	165	172	503	113	154	348	4	2	0	0.024	0.012	0
.	19.01.16-01.20.33-1-297811	127	15	15	4	0	2	620	13	13	0	0	NA	NA	NA	38	44	172	167	518	116	147	357	25	8	27	0.145	0.048	0.052
.	19.01.16-01.20.36-1-297812	88	7	7	3	0	3	614	6	6	0	0	NA	NA	NA	34	32	169	169	507	116	150	348	6	5	12	0.036	0.03	0.024
.	19.01.16-01.20.42-1-297818	126	5	5	2	0	1	627	4	4	0	0	NA	NA	NA	37	42	173	170	512	122	151	354	6	3	4	0.035	0.018	0.008
.	19.01.16-01.20.44-1-297822	84	7	7	1	0	0	616	6	6	0	0	NA	NA	NA	37	32	169	166	510	118	145	353	4	10	2	0.024	0.06	0.004
.	19.01.16-01.20.53-1-297828	123	7	7	3	0	3	629	6	6	0	0	NA	NA	NA	46	48	170	177	514	115	159	355	7	0	13	0.041	0	0.025
.	19.01.16-01.20.55-1-297830	57	2	2	0	0	0	0	1	1	0	0	NA	NA	NA	8	23	170	166	500	0	0	0	5	0	2	0.029	0	0.004
.	19.01.16-01.20.56-1-297834	37	1	1	0	0	0	0	0	0	0	0	NA	NA	NA	10	9	167	167	488	0	0	0	3	0	0	0.018	0	0
.	19.01.16-01.20.57-1-297835	90	7	7	4	0	4	605	6	6	0	0	NA	NA	NA	22	21	167	169	498	115	149	341	1	0	14	0.006	0	0.028
.	19.01.16-01.20.58-1-297836	91	4	4	1	0	1	608	3	3	0	0	NA	NA	NA	26	24	172	167	498	118	148	342	5	5	3	0.029	0.03	0.006
.	19.01.16-01.21.00-1-297837	34	1	1	0	0	0	0	0	0	0	0	NA	NA	NA	4	9	166	164	492	0	0	0	0	2	0	0	0.012	0
.	19.01.16-01.21.01-1-297838	87	5	5	1	0	1	616	4	4	0	0	NA	NA	NA	24	31	170	169	505	118	150	348	2	8	1	0.012	0.047	0.002
.	19.01.16-01.21.03-1-297839	94	15	15	5	0	5	608	13	13	0	0	NA	NA	NA	35	28	169	167	505	117	146	345	8	1	27	0.047	0.006	0.053
.	19.01.16-01.21.11-1-297842	63	3	3	0	0	0	300	2	2	0	0	NA	NA	NA	24	22	168	165	502	58	73	169	3	0	4	0.018	0	0.008
.	19.01.16-01.21.15-1-297844	273	12	12	4	0	4	647	11	11	0	0	NA	NA	NA	65	66	172	174	533	119	152	376	7	9	18	0.041	0.052	0.034
.	19.01.16-01.21.15-1-297845	35	1	1	1	0	1	0	0	0	0	0	NA	NA	NA	10	9	164	163	495	0	0	0	0	1	0	0	0.006	0
.	19.01.16-01.21.16-1-297846	148	11	11	3	0	2	634	10	10	0	0	NA	NA	NA	50	50	171	171	521	119	154	361	23	0	27	0.135	0	0.052
.	19.01.16-01.21.17-1-297847	35	1	1	0	0	0	0	0	0	0	0	NA	NA	NA	9	9	164	166	492	0	0	0	0	0	0	0	0	0
.	19.01.16-01.21.17-1-297848	209	34	34	9	0	4	647	32	32	0	0	NA	NA	NA	65	72	175	177	533	119	160	368	37	15	65	0.211	0.085	0.122
.	19.01.16-01.21.18-1-297867	92	6	6	2	0	2	614	5	5	0	0	NA	NA	NA	26	31	169	169	506	116	148	350	9	0	4	0.053	0	0.008
.	19.01.16-01.21.19-1-297868	123	5	5	3	0	2	625	4	4	0	0	NA	NA	NA	35	47	173	170	517	120	152	353	0	0	22	0	0	0.043
.	19.01.16-01.21.20-1-297870	97	4	4	2	0	1	619	3	3	0	0	NA	NA	NA	36	36	174	168	507	119	150	350	6	2	9	0.034	0.012	0.018
.	19.01.16-01.21.26-1-297878	145	15	15	6	0	6	614	13	13	0	0	NA	NA	NA	39	32	170	166	509	117	144	353	10	16	9	0.059	0.096	0.018
.	19.01.16-01.21.32-1-297879	94	10	10	2	0	0	610	8	8	0	0	NA	NA	NA	35	32	168	170	507	113	149	348	13	5	13	0.077	0.029	0.026
.	19.01.16-01.21.52-1-297895	87	5	5	1	0	0	612	4	4	0	0	NA	NA	NA	33	33	164	170	512	111	151	350	0	2	12	0	0.012	0.023
.	19.01.16-01.21.59-1-297901	86	8	8	1	0	1	609	7	7	0	0	NA	NA	NA	27	23	173	167	496	121	151	337	0	3	8	0	0.018	0.016
.	19.01.16-01.22.04-1-297903	64	2	2	1	0	1	352	1	1	0	0	NA	NA	NA	12	15	165	166	497	63	88	201	0	0	1	0	0	0.002
.	19.01.16-01.22.14-1-297905	33	1	1	0	0	0	0	0	0	0	0	NA	NA	NA	9	8	164	166	491	0	0	0	0	0	1	0	0	0.002
.	19.01.16-01.22.14-1-297906	34	1	1	0	0	0	0	0	0	0	0	NA	NA	NA	10	11	166	164	494	0	0	0	0	0	5	0	0	0.01
.	19.01.16-01.22.16-1-297907	35	1	1	0	0	0	0	0	0	0	0	NA	NA	NA	12	10	166	165	492	0	0	0	0	0	1	0	0	0.002
.	19.01.16-01.22.17-1-297912	86	4	4	2	0	2	610	3	3	0	0	NA	NA	NA	30	29	170	163	509	117	146	347	2	2	3	0.012	0.012	0.006
.	19.01.16-01.22.17-1-297913	124	11	11	3	0	3	611	10	10	0	0	NA	NA	NA	40	27	164	172	504	112	151	348	15	19	13	0.091	0.11	0.026
.	19.01.16-01.22.18-1-297917	92	3	3	1	0	1	614	2	2	0	0	NA	NA	NA	18	23	165	171	500	114	155	345	0	0	7	0	0	0.014
.	19.01.16-01.22.19-1-297933	83	3	3	1	0	1	605	2	2	0	0	NA	NA	NA	35	26	169	170	500	116	150	339	0	6	1	0	0.035	0.002
.	19.01.16-01.22.20-1-297934	59	2	2	0	0	0	602	1	1	0	0	NA	NA	NA	24	15	165	167	496	114	149	339	4	0	1	0.024	0	0.002
.	19.01.16-01.22.21-1-297935	151	12	12	3	0	3	630	11	11	0	0	NA	NA	NA	51	51	173	173	518	117	155	358	15	12	27	0.087	0.069	0.052
.	19.01.16-01.22.24-1-297937	64	2	2	1	0	1	603	1	1	0	0	NA	NA	NA	26	22	171	165	499	118	146	339	0	0	9	0	0	0.018
.	19.01.16-01.22.33-1-297940	190	29	29	9	0	8	647	26	26	0	0	NA	NA	NA	46	66	173	176	530	121	158	368	20	24	56	0.116	0.136	0.106
.	19.01.16-01.22.34-1-297946	121	14	14	6	0	5	628	12	12	0	0	NA	NA	NA	34	47	173	171	516	119	151	358	13	2	26	0.075	0.012	0.05
.	19.01.16-01.22.35-1-297947	32	1	1	1	0	1	0	0	0	0	0	NA	NA	NA	10	8	165	167	489	0	0	0	0	2	0	0	0.012	0
.	19.01.16-01.22.35-1-297948	144	12	12	2	0	2	637	10	10	0	0	NA	NA	NA	54	53	172	175	519	119	155	363	15	17	6	0.087	0.097	0.012
.	19.01.16-01.22.37-1-297949	63	3	3	1	0	1	252	2	2	0	0	NA	NA	NA	26	27	167	166	507	52	60	140	0	4	3	0	0.024	0.006
.	19.01.16-01.22.37-1-297950	32	1	1	1	0	1	0	0	0	0	0	NA	NA	NA	6	9	164	167	491	0	0	0	0	0	2	0	0	0.004
.	19.01.16-01.22.40-1-297954	94	4	4	1	0	1	613	3	3	0	0	NA	NA	NA	34	34	172	169	506	116	150	347	8	5	3	0.047	0.03	0.006
.	19.01.16-01.22.44-1-297959	153	11	11	4	0	2	632	9	9	0	0	NA	NA	NA	52	45	168	171	519	117	154	361	5	0	25	0.03	0	0.048
.	19.01.16-01.22.45-1-297963	64	2	2	0	0	0	552	0	0	0	0	NA	NA	NA	14	24	167	167	503	99	140	313	2	0	0	0.012	0	0
.	19.01.16-01.22.49-1-297968	70	4	4	1	0	1	603	3	3	0	0	NA	NA	NA	24	18	167	168	496	115	149	339	0	0	6	0	0	0.012
.	19.01.16-01.22.50-1-297970	205	12	12	2	0	2	643	10	10	0	0	NA	NA	NA	73	61	177	177	520	125	157	361	21	3	32	0.119	0.017	0.062
.	19.01.16-01.22.58-1-297976	88	3	3	0	0	0	602	2	2	0	0	NA	NA	NA	28	21	166	169	499	111	152	339	0	0	8	0	0	0.016
.	19.01.16-01.22.58-1-297977	34	1	1	0	0	0	0	0	0	0	0	NA	NA	NA	12	11	164	163	497	0	0	0	0	0	0	0	0	0
.	19.01.16-01.22.58-1-297978	143	8	8	2	0	0	617	5	5	0	0	NA	NA	NA	54	41	169	171	514	113	154	350	6	6	21	0.036	0.035	0.041
.	19.01.16-01.22.59-1-297979	58	2	2	0	0	0	50	0	0	0	0	NA	NA	NA	19	16	166	165	498	10	13	27	1	0	0	0.006	0	0
.	19.01.16-01.23.01-1-297981	152	8	8	3	0	3	624	7	7	0	0	NA	NA	NA	33	40	169	172	512	116	155	353	3	0	18	0.018	0	0.035
.	19.01.16-01.23.05-1-297983	91	8	8	4	0	2	612	6	6	0	0	NA	NA	NA	28	29	168	169	505	114	148	350	7	7	9	0.042	0.041	0.018
.	19.01.16-01.23.06-1-297984	118	9	9	2	0	1	615	8	8	0	0	NA	NA	NA	27	33	167	171	508	112	153	350	18	0	17	0.108	0	0.033
.	19.01.16-01.23.07-1-297985	116	6	6	1	0	1	619	5	5	0	0	NA	NA	NA	39	41	168	171	515	113	152	354	1	0	12	0.006	0	0.023
.	19.01.16-01.23.14-1-297986	94	5	5	1	0	0	617	4	4	0	0	NA	NA	NA	20	31	165	173	506	112	154	351	3	8	3	0.018	0.046	0.006
.	19.01.16-01.23.18-1-297992	97	5	5	3	0	2	610	4	4	0	0	NA	NA	NA	52	38	171	169	511	121	149	340	2	0	17	0.012	0	0.033
.	19.01.16-01.23.21-1-298008	64	2	2	1	0	1	402	1	1	0	0	NA	NA	NA	19	19	170	167	495	80	93	229	0	5	2	0	0.03	0.004
.	19.01.16-01.23.21-1-298009	91	4	4	1	0	1	616	3	3	0	0	NA	NA	NA	35	35	170	172	506	118	152	346	2	3	2	0.012	0.017	0.004
.	19.01.16-01.23.22-1-298010	35	1	1	0	0	0	0	0	0	0	0	NA	NA	NA	9	10	164	165	494	0	0	0	0	0	1	0	0	0.002
.	19.01.16-01.23.24-1-298012	62	2	2	0	0	0	200	1	1	0	0	NA	NA	NA	19	21	169	166	499	41	53	106	0	2	1	0	0.012	0.002
.	19.01.16-01.23.26-1-298016	56	2	2	0	0	0	0	1	1	0	0	NA	NA	NA	14	19	168	165	499	0	0	0	0	0	2	0	0	0.004
.	19.01.16-01.23.26-1-298017	63	2	2	0	0	0	301	1	1	0	0	NA	NA	NA	13	21	164	167	503	50	69	182	0	1	4	0	0.006	0.008
.	19.01.16-01.23.29-1-298019	295	30	30	9	0	7	662	29	29	0	0	NA	NA	NA	80	82	180	174	541	130	155	377	17	23	66	0.094	0.132	0.122
.	19.01.16-01.23.30-1-298020	86	6	6	0	0	0	603	4	4	0	0	NA	NA	NA	36	27	164	171	505	109	148	346	2	3	6	0.012	0.018	0.012
.	19.01.16-01.23.34-1-298021	68	2	2	2	0	2	352	0	0	0	0	NA	NA	NA	20	15	166	165	497	67	88	197	0	0	6	0	0	0.012
.	19.01.16-01.23.34-1-298022	64	3	3	1	0	1	609	2	2	0	0	NA	NA	NA	20	27	166	170	504	113	150	346	0	2	7	0	0.012	0.014
.	19.01.16-01.23.35-1-298023	120	8	8	2	0	2	625	7	7	0	0	NA	NA	NA	43	50	175	168	520	122	148	355	14	0	13	0.08	0	0.025
.	19.01.16-01.23.36-1-298024	86	7	7	3	0	2	609	3	3	0	0	NA	NA	NA	31	28	170	168	503	117	147	345	4	4	11	0.024	0.024	0.022
.	19.01.16-01.23.37-1-298025	91	6	6	2	0	2	612	5	5	0	0	NA	NA	NA	42	30	169	170	504	114	151	347	6	9	7	0.036	0.053	0.014
.	19.01.16-01.23.37-1-298027	35	1	1	1	0	1	0	0	0	0	0	NA	NA	NA	7	13	164	168	494	0	0	0	0	0	0	0	0	0
.	19.01.16-01.23.40-1-298031	204	14	14	5	0	4	650	12	12	0	0	NA	NA	NA	58	71	183	176	525	128	157	365	18	6	25	0.098	0.034	0.048
.	19.01.16-01.23.45-1-298036	33	1	1	1	0	1	0	0	0	0	0	NA	NA	NA	7	8	164	164	493	0	0	0	0	0	1	0	0	0.002
.	19.01.16-01.23.47-1-298040	120	8	8	4	0	2	617	7	7	0	0	NA	NA	NA	37	33	172	168	506	120	150	347	12	1	10	0.07	0.006	0.02
.	19.01.16-01.23.51-1-298043	118	9	9	1	0	0	619	8	8	0	0	NA	NA	NA	32	37	171	172	507	120	157	342	1	2	13	0.006	0.012	0.026
.	19.01.16-01.23.52-1-298045	34	1	1	0	0	0	0	0	0	0	0	NA	NA	NA	8	15	167	164	497	0	0	0	0	2	0	0	0.012	0
.	19.01.16-01.23.55-1-298049	34	1	1	0	0	0	0	0	0	0	0	NA	NA	NA	11	9	164	164	494	0	0	0	0	0	1	0	0	0.002
.	19.01.16-01.23.57-1-298052	120	7	7	2	0	2	633	6	6	0	0	NA	NA	NA	39	47	172	176	512	121	158	354	0	6	7	0	0.034	0.014
.	19.01.16-01.23.57-1-298054	85	5	5	1	0	1	617	4	4	0	0	NA	NA	NA	37	32	174	169	502	121	149	347	0	5	5	0	0.03	0.01
.	19.01.16-01.23.57-1-298055	93	9	9	1	0	0	625	8	8	0	0	NA	NA	NA	35	43	170	168	518	119	150	356	4	6	9	0.024	0.036	0.017
.	19.01.16-01.23.57-1-298057	143	17	17	8	0	5	625	14	14	0	0	NA	NA	NA	41	45	177	172	509	122	154	349	15	12	27	0.085	0.07	0.053
.	19.01.16-01.24.15-1-298064	33	1	1	0	0	0	0	0	0	0	0	NA	NA	NA	10	8	166	164	491	0	0	0	0	0	1	0	0	0.002
.	19.01.16-01.24.16-1-298065	59	2	2	1	0	1	606	1	1	0	0	NA	NA	NA	25	32	171	166	508	115	144	347	5	0	2	0.029	0	0.004
.	19.01.16-01.24.16-1-298066	93	14	14	2	0	2	606	10	10	0	0	NA	NA	NA	29	24	169	167	501	114	146	346	7	14	9	0.041	0.084	0.018
.	19.01.16-01.24.17-1-298067	33	1	1	0	0	0	0	0	0	0	0	NA	NA	NA	6	11	165	166	493	0	0	0	0	0	2	0	0	0.004
.	19.01.16-01.24.17-1-298068	95	6	6	2	0	2	620	5	5	0	0	NA	NA	NA	32	34	171	168	508	118	151	351	2	0	18	0.012	0	0.035
.	19.01.16-01.24.19-1-298087	116	4	4	2	0	2	618	3	3	0	0	NA	NA	NA	25	38	175	167	509	121	149	348	2	0	5	0.011	0	0.01
.	19.01.16-01.24.19-1-298088	126	30	30	5	0	3	626	26	26	0	0	NA	NA	NA	49	38	171	174	506	117	158	351	36	24	35	0.211	0.138	0.069
.	19.01.16-01.24.22-1-298091	33	1	1	0	0	0	0	0	0	0	0	NA	NA	NA	6	9	165	164	493	0	0	0	0	0	1	0	0	0.002
.	19.01.16-01.24.22-1-298093	35	1	1	1	0	1	0	0	0	0	0	NA	NA	NA	9	8	165	165	491	0	0	0	0	3	0	0	0.018	0
.	19.01.16-01.24.25-1-298094	36	1	1	0	0	0	0	0	0	0	0	NA	NA	NA	8	13	167	164	495	0	0	0	0	0	0	0	0	0
.	19.01.16-01.24.25-1-298095	60	2	2	0	0	0	611	1	1	0	0	NA	NA	NA	22	31	173	165	506	118	149	344	6	3	0	0.035	0.018	0
.	19.01.16-01.24.29-1-298097	120	8	8	1	0	1	611	6	6	0	0	NA	NA	NA	36	29	165	168	509	111	150	350	8	0	14	0.048	0	0.028
.	19.01.16-01.24.31-1-298098	60	3	3	0	0	0	601	2	2	0	0	NA	NA	NA	16	16	165	167	497	113	148	340	9	3	0	0.055	0.018	0
.	19.01.16-01.24.33-1-298101	94	5	5	2	0	2	615	4	4	0	0	NA	NA	NA	35	32	172	168	505	116	150	349	9	0	0	0.052	0	0
.	19.01.16-01.24.37-1-298107	94	6	6	1	0	1	619	4	4	0	0	NA	NA	NA	25	35	165	174	509	114	154	351	1	4	3	0.006	0.023	0.006
.	19.01.16-01.24.37-1-298108	60	2	2	0	0	0	609	1	1	0	0	NA	NA	NA	18	21	168	165	501	115	150	344	0	0	4	0	0	0.008
.	19.01.16-01.24.41-1-298113	35	1	1	0	0	0	0	0	0	0	0	NA	NA	NA	10	12	164	166	495	0	0	0	2	0	0	0.012	0	0
.	19.01.16-01.24.41-1-298114	94	3	3	1	0	1	617	2	2	0	0	NA	NA	NA	29	33	169	170	507	117	152	348	0	5	2	0	0.029	0.004
.	19.01.16-01.24.44-1-298118	58	2	2	0	0	0	610	1	1	0	0	NA	NA	NA	20	30	172	165	506	117	145	348	1	0	4	0.006	0	0.008
.	19.01.16-01.24.48-1-298126	94	6	6	3	0	3	608	4	4	0	0	NA	NA	NA	37	32	169	166	510	113	146	349	12	4	1	0.071	0.024	0.002
.	19.01.16-01.24.48-1-298127	149	6	6	0	0	0	630	5	5	0	0	NA	NA	NA	61	44	174	171	512	122	153	355	4	0	8	0.023	0	0.016
.	19.01.16-01.24.51-1-298129	59	2	2	1	0	1	0	1	1	0	0	NA	NA	NA	12	20	166	169	498	0	0	0	0	0	4	0	0	0.008
.	19.01.16-01.24.52-1-298130	96	13	13	3	0	3	613	12	12	0	0	NA	NA	NA	28	33	167	165	514	116	144	353	6	19	12	0.036	0.115	0.023
.	19.01.16-01.24.55-1-298133	59	2	2	1	0	1	604	1	1	0	0	NA	NA	NA	27	21	167	165	502	114	145	345	0	3	2	0	0.018	0.004
.	19.01.16-01.24.56-1-298134	275	34	34	13	0	12	669	32	32	0	0	NA	NA	NA	71	92	176	180	549	122	159	388	43	20	58	0.244	0.111	0.106
.	19.01.16-01.24.57-1-298138	96	3	3	1	0	1	610	2	2	0	0	NA	NA	NA	40	26	168	169	502	114	153	343	2	1	3	0.012	0.006	0.006
.	19.01.16-01.24.58-1-298139	63	4	4	0	0	0	606	3	3	0	0	NA	NA	NA	19	22	169	166	500	116	145	345	1	6	1	0.006	0.036	0.002
.	19.01.16-01.25.08-1-298143	65	3	3	1	0	0	609	2	2	0	0	NA	NA	NA	22	23	169	166	501	118	149	342	0	3	4	0	0.018	0.008
.	19.01.16-01.25.09-1-298144	89	4	4	1	0	1	602	3	3	0	0	NA	NA	NA	43	24	170	168	499	115	147	340	14	0	1	0.082	0	0.002
.	19.01.16-01.25.10-1-298145	36	1	1	1	0	1	0	0	0	0	0	NA	NA	NA	11	7	163	163	494	0	0	0	0	0	3	0	0	0.006
.	19.01.16-01.25.11-1-298146	32	1	1	0	0	0	0	0	0	0	0	NA	NA	NA	10	10	165	166	492	0	0	0	0	0	1	0	0	0.002
.	19.01.16-01.25.12-1-298147	34	1	1	1	0	1	0	0	0	0	0	NA	NA	NA	4	12	165	166	494	0	0	0	0	0	3	0	0	0.006
.	19.01.16-01.25.13-1-298148	65	2	2	0	0	0	604	1	1	0	0	NA	NA	NA	27	24	166	168	503	112	148	344	0	1	4	0	0.006	0.008
.	19.01.16-01.25.13-1-298149	94	4	4	1	0	1	616	3	3	0	0	NA	NA	NA	25	34	167	174	506	110	156	350	4	3	7	0.024	0.017	0.014
.	19.01.16-01.25.14-1-298151	63	3	3	1	0	1	602	1	1	0	0	NA	NA	NA	23	20	168	164	501	114	147	341	0	16	0	0	0.098	0
.	19.01.16-01.25.15-1-298152	58	2	2	0	0	0	614	1	1	0	0	NA	NA	NA	17	25	167	167	504	116	151	347	6	1	0	0.036	0.006	0
.	19.01.16-01.25.21-1-298172	120	8	8	2	0	2	611	6	6	0	0	NA	NA	NA	40	27	168	166	506	117	145	349	0	0	29	0	0	0.057
.	19.01.16-01.25.24-1-298175	66	2	2	0	0	0	600	1	1	0	0	NA	NA	NA	32	23	168	167	501	114	151	335	0	0	6	0	0	0.012
.	19.01.16-01.25.26-1-298181	120	13	13	4	0	4	635	12	12	0	0	NA	NA	NA	43	54	173	177	517	119	161	355	8	19	18	0.046	0.107	0.035
.	19.01.16-01.25.26-1-298182	89	4	4	1	0	0	613	3	3	0	0	NA	NA	NA	24	30	169	168	506	116	149	348	7	4	5	0.041	0.024	0.01
.	19.01.16-01.25.30-1-298183	87	4	4	1	0	1	601	3	3	0	0	NA	NA	NA	32	24	170	164	503	118	141	342	0	0	16	0	0	0.032
.	19.01.16-01.25.30-1-298184	31	1	1	0	0	0	0	0	0	0	0	NA	NA	NA	7	11	166	164	494	0	0	0	0	0	0	0	0	0
.	19.01.16-01.25.31-1-298185	62	4	4	0	0	0	601	3	3	0	0	NA	NA	NA	25	16	165	169	495	112	152	337	0	0	14	0	0	0.028
.	19.01.16-01.25.32-1-298186	66	2	2	1	0	1	504	1	1	0	0	NA	NA	NA	20	18	165	164	502	94	123	287	0	1	2	0	0.006	0.004
.	19.01.16-01.25.38-1-298190	178	18	18	6	0	6	633	17	17	0	0	NA	NA	NA	58	47	171	170	519	119	153	361	17	0	32	0.099	0	0.062
.	19.01.16-01.25.42-1-298195	127	7	7	4	0	3	621	5	5	0	0	NA	NA	NA	44	44	175	173	509	120	154	347	11	4	14	0.063	0.023	0.028
.	19.01.16-01.25.42-1-298197	145	10	10	1	0	0	626	7	7	0	0	NA	NA	NA	61	46	173	169	517	118	150	358	22	12	13	0.127	0.071	0.025
.	19.01.16-01.25.45-1-298200	186	15	15	3	0	3	632	13	13	0	0	NA	NA	NA	57	58	170	173	528	113	155	364	22	7	16	0.129	0.04	0.03
.	19.01.16-01.25.45-1-298201	121	5	5	2	0	2	626	3	3	0	0	NA	NA	NA	23	39	170	175	507	118	159	349	7	3	7	0.041	0.017	0.014
.	19.01.16-01.25.46-1-298203	34	1	1	0	0	0	0	0	0	0	0	NA	NA	NA	13	6	166	163	490	0	0	0	0	0	0	0	0	0
.	19.01.16-01.25.48-1-298207	61	2	2	1	0	1	404	0	0	0	0	NA	NA	NA	20	14	165	166	496	81	104	219	0	2	1	0	0.012	0.002
.	19.01.16-01.25.49-1-298208	94	6	6	2	0	1	614	5	5	0	0	NA	NA	NA	25	25	165	168	505	112	152	350	2	2	10	0.012	0.012	0.02
.	19.01.16-01.25.56-1-298215	33	1	1	1	0	1	0	0	0	0	0	NA	NA	NA	10	7	165	163	492	0	0	0	0	0	1	0	0	0.002
.	19.01.16-01.25.59-1-298218	32	1	1	1	0	1	0	0	0	0	0	NA	NA	NA	7	6	165	165	489	0	0	0	0	1	0	0	0.006	0
.	19.01.16-01.26.00-1-298219	31	1	1	0	0	0	0	0	0	0	0	NA	NA	NA	12	6	165	164	490	0	0	0	0	2	0	0	0.012	0
.	19.01.16-01.26.01-1-298220	91	3	3	1	0	1	602	2	2	0	0	NA	NA	NA	24	18	167	166	498	114	146	342	4	0	4	0.024	0	0.008
.	19.01.16-01.26.02-1-298221	62	2	2	0	0	0	504	1	1	0	0	NA	NA	NA	12	10	168	163	492	98	127	279	0	0	1	0	0	0.002
.	19.01.16-01.26.02-1-298222	59	2	2	1	0	1	613	1	1	0	0	NA	NA	NA	25	31	167	174	503	112	156	345	0	0	4	0	0	0.008
.	19.01.16-01.26.04-1-298223	89	5	5	1	0	1	605	3	3	0	0	NA	NA	NA	25	26	169	165	505	115	146	344	0	2	5	0	0.012	0.01
.	19.01.16-01.26.06-1-298224	93	6	6	2	0	2	603	5	5	0	0	NA	NA	NA	33	24	166	169	502	112	149	342	4	7	3	0.024	0.041	0.006
.	19.01.16-01.26.09-1-298225	62	2	2	0	0	0	606	1	1	0	0	NA	NA	NA	28	24	169	167	501	115	147	344	2	0	2	0.012	0	0.004
.	19.01.16-01.26.13-1-298227	122	8	8	2	0	2	618	6	6	0	0	NA	NA	NA	37	33	170	169	507	116	151	351	12	5	10	0.071	0.03	0.02
.	19.01.16-01.26.14-1-298228	146	8	8	3	0	3	622	6	6	0	0	NA	NA	NA	49	35	171	168	509	120	149	353	14	0	17	0.082	0	0.033
.	19.01.16-01.26.15-1-298229	61	4	4	1	0	1	603	2	2	0	0	NA	NA	NA	34	25	170	169	499	115	146	342	1	4	2	0.006	0.024	0.004
.	19.01.16-01.26.16-1-298230	58	2	2	0	0	0	302	1	1	0	0	NA	NA	NA	19	13	165	165	496	54	75	173	0	2	1	0	0.012	0.002
.	19.01.16-01.26.17-1-298233	60	3	3	1	0	1	602	2	2	0	0	NA	NA	NA	29	20	164	167	502	112	147	343	3	0	5	0.018	0	0.01
.	19.01.16-01.26.21-1-298260	116	6	6	3	0	2	630	5	5	0	0	NA	NA	NA	36	50	180	171	512	124	154	352	3	0	11	0.017	0	0.021
.	19.01.16-01.26.22-1-298261	33	1	1	0	0	0	0	0	0	0	0	NA	NA	NA	8	10	165	166	492	0	0	0	0	0	1	0	0	0.002
.	19.01.16-01.26.23-1-298263	127	5	5	1	0	1	613	4	4	0	0	NA	NA	NA	28	25	168	167	503	117	152	344	14	0	6	0.083	0	0.012
.	19.01.16-01.26.25-1-298264	94	8	8	2	0	1	620	6	6	0	0	NA	NA	NA	30	34	170	170	507	117	152	351	3	13	4	0.018	0.076	0.008
.	19.01.16-01.26.27-1-298266	67	5	5	1	0	1	604	3	3	0	0	NA	NA	NA	23	26	167	166	506	111	147	346	0	7	2	0	0.042	0.004
.	19.01.16-01.26.31-1-298268	115	4	4	1	0	1	609	3	3	0	0	NA	NA	NA	34	30	167	170	506	114	150	345	8	0	1	0.048	0	0.002
.	19.01.16-01.26.31-1-298269	56	2	2	0	0	0	50	1	1	0	0	NA	NA	NA	22	25	171	170	497	8	13	29	0	1	0	0	0.006	0
.	19.01.16-01.26.37-1-298275	98	7	7	1	0	1	629	5	5	0	0	NA	NA	NA	27	41	168	171	515	116	154	359	7	3	18	0.042	0.018	0.035
.	19.01.16-01.26.45-1-298285	39	1	1	0	0	0	0	0	0	0	0	NA	NA	NA	13	10	166	163	494	0	0	0	0	3	0	0	0.018	0
.	19.01.16-01.26.45-1-298286	62	2	2	2	0	2	302	0	0	0	0	NA	NA	NA	19	18	165	165	501	55	80	167	5	0	0	0.03	0	0
.	19.01.16-01.26.47-1-298289	58	2	2	1	0	1	202	1	1	0	0	NA	NA	NA	17	13	164	167	495	36	52	114	4	0	0	0.024	0	0
.	19.01.16-01.26.49-1-298292	113	8	8	2	0	2	613	7	7	0	0	NA	NA	NA	43	34	170	168	509	115	149	349	2	7	7	0.012	0.042	0.014
.	19.01.16-01.26.49-1-298293	118	4	4	0	0	0	614	3	3	0	0	NA	NA	NA	34	31	173	169	502	121	148	345	0	3	3	0	0.018	0.006
.	19.01.16-01.26.52-1-298294	62	3	3	0	0	0	297	2	2	0	0	NA	NA	NA	16	23	167	173	496	60	77	160	0	0	4	0	0	0.008
.	19.01.16-01.27.01-1-298299	59	3	3	0	0	0	604	2	2	0	0	NA	NA	NA	26	16	165	167	497	114	149	341	0	2	4	0	0.012	0.008
.	19.01.16-01.27.02-1-298301	125	10	10	3	0	3	626	6	6	0	0	NA	NA	NA	40	45	172	170	516	119	152	355	10	7	11	0.058	0.041	0.021
.	19.01.16-01.27.03-1-298303	62	3	3	2	0	1	606	2	2	0	0	NA	NA	NA	33	25	166	171	501	113	151	342	0	5	5	0	0.029	0.01
.	19.01.16-01.27.04-1-298304	62	2	2	0	0	0	403	0	0	0	0	NA	NA	NA	20	17	165	168	497	76	98	229	0	0	3	0	0	0.006
.	19.01.16-01.27.05-1-298306	99	6	6	2	0	1	616	5	5	0	0	NA	NA	NA	27	31	169	169	506	116	150	350	1	6	6	0.006	0.036	0.012
.	19.01.16-01.27.08-1-298308	125	10	10	3	0	2	624	8	8	0	0	NA	NA	NA	26	38	170	171	510	116	153	355	5	10	20	0.029	0.058	0.039
.	19.01.16-01.27.08-1-298309	86	4	4	1	0	1	606	3	3	0	0	NA	NA	NA	23	27	169	166	505	112	148	346	5	0	5	0.03	0	0.01
.	19.01.16-01.27.13-1-298311	89	3	3	2	0	2	622	2	2	0	0	NA	NA	NA	37	39	171	169	512	118	152	352	2	0	5	0.012	0	0.01
.	19.01.16-01.27.16-1-298312	84	3	3	0	0	0	609	2	2	0	0	NA	NA	NA	25	29	169	169	504	116	147	346	0	1	2	0	0.006	0.004
.	19.01.16-01.27.17-1-298313	31	1	1	0	0	0	0	0	0	0	0	NA	NA	NA	13	6	163	164	492	0	0	0	0	1	0	0	0.006	0
.	19.01.16-01.27.18-1-298317	31	1	1	0	0	0	0	0	0	0	0	NA	NA	NA	8	6	165	164	490	0	0	0	0	0	0	0	0	0
.	19.01.16-01.27.20-1-298333	32	1	1	0	0	0	0	0	0	0	0	NA	NA	NA	9	9	165	165	492	0	0	0	0	0	0	0	0	0
.	19.01.16-01.27.21-1-298334	57	3	3	0	0	0	615	2	2	0	0	NA	NA	NA	20	27	165	165	510	116	146	353	0	0	7	0	0	0.014
.	19.01.16-01.27.21-1-298336	149	11	11	5	0	3	630	9	9	0	0	NA	NA	NA	55	48	174	172	515	120	154	356	13	12	12	0.075	0.07	0.023
.	19.01.16-01.27.23-1-298338	57	3	3	1	0	1	0	2	2	0	0	NA	NA	NA	21	13	165	167	494	0	0	0	1	3	0	0.006	0.018	0
.	19.01.16-01.27.24-1-298339	30	1	1	0	0	0	0	0	0	0	0	NA	NA	NA	5	7	165	163	492	0	0	0	0	0	3	0	0	0.006
.	19.01.16-01.27.24-1-298340	29	1	1	0	0	0	0	0	0	0	0	NA	NA	NA	9	9	167	163	492	0	0	0	0	0	0	0	0	0
.	19.01.16-01.27.27-1-298347	67	3	3	0	0	0	502	2	2	0	0	NA	NA	NA	25	20	165	168	500	89	125	288	2	0	1	0.012	0	0.002
.	19.01.16-01.27.27-1-298348	140	8	8	2	0	2	616	7	7	0	0	NA	NA	NA	43	38	168	171	512	114	150	352	0	16	14	0	0.094	0.027
.	19.01.16-01.27.28-1-298349	34	1	1	0	0	0	0	0	0	0	0	NA	NA	NA	12	6	164	163	492	0	0	0	0	2	0	0	0.012	0
.	19.01.16-01.27.30-1-298350	93	5	5	1	0	0	605	4	4	0	0	NA	NA	NA	26	20	169	165	499	116	147	342	6	2	9	0.036	0.012	0.018
.	19.01.16-01.27.33-1-298351	64	3	3	0	0	0	603	2	2	0	0	NA	NA	NA	24	21	171	168	495	117	149	337	0	5	4	0	0.03	0.008
.	19.01.16-01.27.35-1-298352	91	8	8	2	0	2	612	7	7	0	0	NA	NA	NA	21	31	167	170	507	113	151	348	7	6	7	0.042	0.035	0.014
.	19.01.16-01.27.37-1-298354	66	4	4	1	0	1	604	3	3	0	0	NA	NA	NA	20	22	168	167	500	116	148	340	0	7	4	0	0.042	0.008
.	19.01.16-01.27.38-1-298357	115	12	12	7	0	7	616	10	10	0	0	NA	NA	NA	25	34	170	167	510	117	150	349	0	10	26	0	0.06	0.051
.	19.01.16-01.27.44-1-298364	120	11	11	0	0	0	609	9	9	0	0	NA	NA	NA	40	33	171	172	503	116	149	344	4	12	12	0.023	0.07	0.024
.	19.01.16-01.27.48-1-298370	85	5	5	0	0	0	610	4	4	0	0	NA	NA	NA	29	23	170	168	498	116	153	341	12	8	3	0.071	0.048	0.006
.	19.01.16-01.27.51-1-298372	88	6	6	2	0	2	612	5	5	0	0	NA	NA	NA	24	25	168	170	500	114	152	346	8	0	14	0.048	0	0.028
.	19.01.16-01.27.51-1-298373	183	12	12	8	0	6	633	9	9	0	0	NA	NA	NA	61	58	172	172	527	116	150	367	9	5	19	0.052	0.029	0.036
.	19.01.16-01.27.51-1-298374	119	9	9	3	0	1	611	7	7	0	0	NA	NA	NA	35	33	172	166	508	116	145	350	13	15	12	0.076	0.09	0.024
.	19.01.16-01.27.52-1-298375	33	1	1	0	0	0	0	0	0	0	0	NA	NA	NA	8	8	164	165	492	0	0	0	0	1	0	0	0.006	0
.	19.01.16-01.27.55-1-298378	63	2	2	0	0	0	611	1	1	0	0	NA	NA	NA	22	24	169	169	499	117	151	343	0	4	1	0	0.024	0.002
.	19.01.16-01.27.57-1-298382	180	16	16	5	0	1	638	14	14	0	0	NA	NA	NA	69	63	181	177	518	126	159	353	10	5	28	0.055	0.028	0.054
.	19.01.16-01.28.04-1-298385	151	10	10	3	0	1	638	9	9	0	0	NA	NA	NA	38	63	172	172	532	115	152	371	27	5	16	0.157	0.029	0.03
.	19.01.16-01.28.05-1-298386	56	2	2	0	0	0	0	1	1	0	0	NA	NA	NA	13	13	164	168	494	0	0	0	0	0	6	0	0	0.012
.	19.01.16-01.28.06-1-298387	92	7	7	0	0	0	616	6	6	0	0	NA	NA	NA	23	32	167	170	508	113	152	351	3	3	9	0.018	0.018	0.018
.	19.01.16-01.28.12-1-298388	121	21	21	5	0	4	613	18	18	0	0	NA	NA	NA	44	29	169	173	500	115	154	344	12	16	21	0.071	0.092	0.042
.	19.01.16-01.28.21-1-298408	84	5	5	2	0	2	611	4	4	0	0	NA	NA	NA	38	27	169	168	503	115	153	343	2	0	16	0.012	0	0.032
.	19.01.16-01.28.22-1-298409	150	8	8	2	0	2	630	7	7	0	0	NA	NA	NA	36	49	170	173	519	116	153	361	8	3	19	0.047	0.017	0.037
.	19.01.16-01.28.25-1-298410	64	3	3	1	0	1	609	2	2	0	0	NA	NA	NA	29	28	166	169	506	113	151	345	0	0	8	0	0	0.016
.	19.01.16-01.28.25-1-298411	86	10	10	3	0	3	609	9	9	0	0	NA	NA	NA	30	30	169	166	508	115	146	348	7	5	7	0.041	0.03	0.014
.	19.01.16-01.28.42-1-298427	117	11	11	2	0	1	626	9	9	0	0	NA	NA	NA	40	49	170	174	518	113	157	356	10	24	15	0.059	0.138	0.029
.	19.01.16-01.28.47-1-298433	116	8	8	1	0	1	620	4	4	0	0	NA	NA	NA	27	39	171	165	516	116	149	355	3	0	17	0.018	0	0.033
.	19.01.16-01.28.53-1-298439	118	7	7	2	0	2	632	4	4	0	0	NA	NA	NA	38	46	171	174	514	117	155	360	6	2	10	0.035	0.011	0.019
.	19.01.16-01.28.56-1-298443	170	9	9	2	0	2	630	8	8	0	0	NA	NA	NA	48	44	168	178	511	112	163	355	16	4	6	0.095	0.022	0.012
.	19.01.16-01.28.57-1-298445	35	1	1	0	0	0	0	0	0	0	0	NA	NA	NA	13	10	165	166	492	0	0	0	0	0	1	0	0	0.002
.	19.01.16-01.29.00-1-298447	181	18	18	6	0	6	634	15	15	0	0	NA	NA	NA	85	55	175	173	520	120	153	361	28	17	31	0.16	0.098	0.06
.	19.01.16-01.29.10-1-298448	92	3	3	2	0	2	621	2	2	0	0	NA	NA	NA	27	35	167	168	513	113	151	357	7	5	3	0.042	0.03	0.006
.	19.01.16-01.29.10-1-298449	89	4	4	1	0	1	604	3	3	0	0	NA	NA	NA	36	26	169	169	501	116	152	336	0	6	3	0	0.036	0.006
.	19.01.16-01.29.18-1-298457	111	8	8	3	0	2	631	5	5	0	0	NA	NA	NA	36	50	169	175	519	115	156	360	4	8	14	0.024	0.046	0.027
.	19.01.16-01.29.18-1-298458	208	17	17	2	0	1	646	15	15	0	0	NA	NA	NA	60	65	183	172	523	127	153	366	31	6	36	0.169	0.035	0.069
.	19.01.16-01.29.19-1-298474	118	5	5	2	0	2	613	3	3	0	0	NA	NA	NA	38	36	172	170	507	116	150	347	0	0	10	0	0	0.02
.	19.01.16-01.29.28-1-298480	124	8	8	2	0	2	631	6	6	0	0	NA	NA	NA	52	51	174	174	516	120	152	359	21	0	10	0.121	0	0.019
.	19.01.16-01.29.29-1-298481	201	25	25	7	0	2	638	22	22	0	0	NA	NA	NA	51	52	173	177	515	122	157	359	20	6	48	0.116	0.034	0.093
.	19.01.16-01.29.29-1-298482	32	1	1	0	0	0	0	0	0	0	0	NA	NA	NA	11	6	164	164	491	0	0	0	0	0	0	0	0	0
.	19.01.16-01.29.30-1-298483	92	9	9	2	0	2	603	8	8	0	0	NA	NA	NA	30	23	167	168	501	112	149	342	17	1	16	0.102	0.006	0.032
.	19.01.16-01.29.32-1-298484	153	17	17	8	0	7	615	16	16	0	0	NA	NA	NA	49	37	170	172	508	113	151	351	1	18	39	0.006	0.105	0.077
.	19.01.16-01.29.38-1-298489	188	19	19	5	0	3	641	16	16	0	0	NA	NA	NA	65	58	177	178	516	124	160	357	27	20	44	0.153	0.112	0.085
.	19.01.16-01.29.39-1-298490	87	4	4	0	0	0	600	3	3	0	0	NA	NA	NA	24	19	166	166	500	113	146	341	0	5	13	0	0.03	0.026
.	19.01.16-01.29.45-1-298497	117	7	7	1	0	1	636	6	6	0	0	NA	NA	NA	38	51	173	173	518	120	157	359	7	0	14	0.04	0	0.027
.	19.01.16-01.29.50-1-298504	86	4	4	2	0	1	617	3	3	0	0	NA	NA	NA	20	32	170	170	505	119	151	347	0	14	4	0	0.082	0.008
.	19.01.16-01.29.51-1-298505	211	27	27	5	0	5	640	26	26	0	0	NA	NA	NA	55	58	176	174	521	122	156	362	23	23	60	0.131	0.132	0.115
.	19.01.16-01.29.56-1-298510	30	1	1	1	0	1	0	0	0	0	0	NA	NA	NA	15	13	164	166	496	0	0	0	0	0	1	0	0	0.002
.	19.01.16-01.29.57-1-298512	61	2	2	2	0	1	605	1	1	0	0	NA	NA	NA	24	23	167	165	504	115	146	344	0	0	4	0	0	0.008
.	19.01.16-01.29.59-1-298513	179	33	33	7	0	6	642	30	30	0	0	NA	NA	NA	49	58	174	175	522	120	159	363	48	13	47	0.276	0.074	0.09
.	19.01.16-01.30.02-1-298518	90	5	5	0	0	0	620	4	4	0	0	NA	NA	NA	30	38	170	171	510	119	152	349	1	0	14	0.006	0	0.027
.	19.01.16-01.30.06-1-298519	60	2	2	0	0	0	98	1	1	0	0	NA	NA	NA	20	16	167	166	496	23	17	58	0	0	3	0	0	0.006
.	19.01.16-01.30.08-1-298520	146	16	16	2	0	1	636	14	14	0	0	NA	NA	NA	44	53	172	172	522	118	155	363	11	9	21	0.064	0.052	0.04
.	19.01.16-01.30.11-1-298522	30	1	1	1	0	1	0	0	0	0	0	NA	NA	NA	11	10	164	166	493	0	0	0	0	0	0	0	0	0
.	19.01.16-01.30.13-1-298523	121	10	10	2	0	2	624	9	9	0	0	NA	NA	NA	44	39	172	172	508	120	154	350	23	0	18	0.134	0	0.035
.	19.01.16-01.30.13-1-298524	32	1	1	0	0	0	0	0	0	0	0	NA	NA	NA	8	8	164	164	493	0	0	0	0	0	1	0	0	0.002
.	19.01.16-01.30.14-1-298525	34	1	1	1	0	1	0	0	0	0	0	NA	NA	NA	6	6	164	164	491	0	0	0	1	0	0	0.006	0	0
.	19.01.16-01.30.16-1-298526	36	1	1	0	0	0	0	0	0	0	0	NA	NA	NA	7	15	165	168	495	0	0	0	0	4	0	0	0.024	0
.	19.01.16-01.30.17-1-298527	92	3	3	1	0	0	604	2	2	0	0	NA	NA	NA	28	25	166	170	502	114	148	342	6	4	3	0.036	0.024	0.006
.	19.01.16-01.30.18-1-298555	60	2	2	2	0	2	201	1	1	0	0	NA	NA	NA	13	16	165	164	500	38	52	111	0	0	4	0	0	0.008
.	19.01.16-01.30.19-1-298573	149	9	9	3	0	2	623	7	7	0	0	NA	NA	NA	54	50	171	177	515	116	151	356	9	6	20	0.053	0.034	0.039
.	19.01.16-01.30.20-1-298574	67	3	3	0	0	0	607	2	2	0	0	NA	NA	NA	25	29	167	166	509	113	150	344	0	0	9	0	0	0.018
.	19.01.16-01.30.27-1-298578	34	1	1	0	0	0	0	0	0	0	0	NA	NA	NA	16	9	166	165	491	0	0	0	0	0	0	0	0	0
.	19.01.16-01.30.30-1-298579	290	17	17	4	0	3	673	15	15	0	0	NA	NA	NA	68	90	176	183	544	124	163	386	21	11	40	0.119	0.06	0.074
.	19.01.16-01.30.32-1-298580	154	11	11	1	0	1	621	10	10	0	0	NA	NA	NA	49	40	173	170	510	120	152	349	11	7	14	0.064	0.041	0.027
.	19.01.16-01.30.36-1-298582	60	2	2	1	0	1	257	1	1	0	0	NA	NA	NA	17	15	165	168	495	47	76	134	0	0	5	0	0	0.01
.	19.01.16-01.30.37-1-298583	161	15	15	4	0	3	642	12	12	0	0	NA	NA	NA	58	63	176	178	522	121	160	361	11	11	38	0.062	0.062	0.073
.	19.01.16-01.30.39-1-298590	152	20	20	5	0	3	636	19	19	0	0	NA	NA	NA	53	55	176	173	519	123	156	357	33	3	36	0.188	0.017	0.069
.	19.01.16-01.30.39-1-298592	111	12	12	2	0	2	612	9	9	0	0	NA	NA	NA	29	32	170	165	510	115	144	353	7	0	24	0.041	0	0.047
.	19.01.16-01.30.42-1-298596	33	1	1	0	0	0	0	0	0	0	0	NA	NA	NA	7	7	165	164	491	0	0	0	0	0	1	0	0	0.002
.	19.01.16-01.30.44-1-298600	92	9	9	3	0	3	611	6	6	0	0	NA	NA	NA	39	36	168	172	509	114	150	347	19	10	5	0.113	0.058	0.01
.	19.01.16-01.30.46-1-298605	119	11	11	6	0	6	615	9	9	0	0	NA	NA	NA	41	36	168	167	514	116	150	349	0	12	24	0	0.072	0.047
.	19.01.16-01.30.50-1-298612	121	15	15	4	0	4	627	12	12	0	0	NA	NA	NA	57	43	169	171	516	115	152	360	17	0	36	0.101	0	0.07
.	19.01.16-01.30.55-1-298616	118	4	4	3	0	1	623	3	3	0	0	NA	NA	NA	46	41	174	172	508	122	153	348	4	8	6	0.023	0.047	0.012
.	19.01.16-01.31.01-1-298621	39	1	1	0	0	0	0	0	0	0	0	NA	NA	NA	6	8	164	164	493	0	0	0	0	0	0	0	0	0
[truncated: 1 more rows]
