# Supplementary material for: Modelling targeted rabies vaccination strategies for a domestic dog population with heterogeneous roaming patterns
Source: PLoS Negl Trop Dis. 2019 Jul 8;13(7):e0007582. doi: 10.1371/journal.pntd.0007582 (PMC6638970; doi:10.1371/journal.pntd.0007582)
Supplement: S1 Zip file folder — The files contain a summary for each simulation for its respective scenario. The files are named first with the population structure (FP, ED, RD, SD) and then the specific vaccination strategy used for that scenario. (ZIP) [file pntd.0007582.s002.zip › Supp_Files/SD_E0.7_R0.9_S0.9_all_measuresReport.txt]

scenario	iteration	duration	tot_deaths	rabid_dogs	moved	mov_DK	movInfect	n_vacc	n_cull	detDogs_cull	contDogs_cull	reactCull	preemptVaccCov_dogLevel	reactVaccCov_dogLevel	mean_Rt	non_rabid_dead	born	nb_in_exp_cat	nb_in_roam_cat	nb_stayhome	nb_exp_vacc	nb_roam_vacc	nb_stayhome_vacc	nb_contacting_explorer	nb_contacting_roamer	nb_contacting_stayhome	contact_per_explorer	contact_per_roamer	contact_per_stayhome
.	19.01.16-00.08.57-1-397306	92	4	4	6	0	4	710	3	3	0	0	NA	NA	NA	40	32	171	170	504	118	154	438	11	0	11	0.064	0	0.022
.	19.01.16-00.08.57-1-397307	145	21	21	4	0	3	726	19	19	0	0	NA	NA	NA	31	48	172	173	516	120	154	452	23	14	31	0.134	0.081	0.06
.	19.01.16-00.08.57-1-397308	35	1	1	0	0	0	0	0	0	0	0	NA	NA	NA	8	12	163	164	498	0	0	0	0	0	1	0	0	0.002
.	19.01.16-00.08.57-1-397309	34	1	1	0	0	0	0	0	0	0	0	NA	NA	NA	12	6	164	165	490	0	0	0	0	0	3	0	0	0.006
.	19.01.16-00.08.57-1-397310	87	7	7	3	0	1	714	4	4	0	0	NA	NA	NA	27	30	168	167	508	116	148	450	15	5	9	0.089	0.03	0.018
.	19.01.16-00.08.57-1-397311	61	2	2	1	0	1	707	1	1	0	0	NA	NA	NA	22	25	166	168	504	114	150	443	0	0	9	0	0	0.018
.	19.01.16-00.08.57-1-397312	32	1	1	0	0	0	0	0	0	0	0	NA	NA	NA	9	5	165	164	489	0	0	0	0	0	1	0	0	0.002
.	19.01.16-00.08.57-1-397313	87	5	5	2	0	1	714	4	4	0	0	NA	NA	NA	33	37	171	169	510	117	151	446	1	3	11	0.006	0.018	0.022
.	19.01.16-00.08.59-1-397316	66	2	2	2	0	2	713	0	0	0	0	NA	NA	NA	32	35	173	171	504	120	151	442	0	0	6	0	0	0.012
.	19.01.16-00.09.00-1-397317	118	10	10	3	0	2	723	8	8	0	0	NA	NA	NA	39	39	167	172	513	110	154	459	13	3	21	0.078	0.017	0.041
.	19.01.16-00.09.00-1-397322	86	3	3	0	0	0	717	2	2	0	0	NA	NA	NA	15	27	166	167	507	116	152	449	0	0	6	0	0	0.012
.	19.01.16-00.09.11-1-397327	66	2	2	0	0	0	452	1	1	0	0	NA	NA	NA	20	14	164	167	496	71	100	281	0	0	3	0	0	0.006
.	19.01.16-00.09.20-1-397331	122	29	29	7	0	5	721	25	25	0	0	NA	NA	NA	48	48	175	172	514	115	154	452	45	24	40	0.257	0.14	0.078
.	19.01.16-00.09.23-1-397336	34	1	1	0	0	0	0	0	0	0	0	NA	NA	NA	8	14	167	165	495	0	0	0	0	0	0	0	0	0
.	19.01.16-00.09.23-1-397339	39	1	1	0	0	0	0	0	0	0	0	NA	NA	NA	8	13	166	166	494	0	0	0	0	0	0	0	0	0
.	19.01.16-00.09.24-1-397341	60	4	4	1	0	0	700	3	3	0	0	NA	NA	NA	23	20	167	168	498	114	150	436	0	6	10	0	0.036	0.02
.	19.01.16-00.09.25-1-397343	91	7	7	2	0	2	706	4	4	0	0	NA	NA	NA	24	31	169	165	510	114	144	448	0	3	14	0	0.018	0.027
.	19.01.16-00.09.25-1-397344	61	2	2	1	0	1	713	1	1	0	0	NA	NA	NA	21	28	168	169	504	113	154	446	2	0	1	0.012	0	0.002
.	19.01.16-00.09.26-1-397346	88	5	5	3	0	2	713	3	3	0	0	NA	NA	NA	38	30	168	170	505	115	155	443	3	9	2	0.018	0.053	0.004
.	19.01.16-00.09.28-1-397351	94	8	8	2	0	2	710	6	6	0	0	NA	NA	NA	37	25	167	167	504	112	149	449	0	9	18	0	0.054	0.036
.	19.01.16-00.09.37-1-397360	146	22	22	6	0	4	715	17	17	0	0	NA	NA	NA	50	40	175	169	509	119	147	449	31	18	21	0.177	0.107	0.041
.	19.01.16-00.09.43-1-397363	85	3	3	2	0	2	710	2	2	0	0	NA	NA	NA	29	28	167	165	509	116	145	449	0	3	4	0	0.018	0.008
.	19.01.16-00.09.44-1-397364	60	2	2	1	0	1	50	1	1	0	0	NA	NA	NA	12	22	170	165	500	7	11	32	2	2	0	0.012	0.012	0
.	19.01.16-00.09.47-1-397367	121	14	14	3	0	2	722	12	12	0	0	NA	NA	NA	37	34	174	166	507	123	151	448	12	17	7	0.069	0.102	0.014
.	19.01.16-00.09.50-1-397369	62	2	2	2	0	2	49	1	1	0	0	NA	NA	NA	17	14	166	165	496	9	7	33	0	0	1	0	0	0.002
.	19.01.16-00.09.51-1-397370	90	9	9	3	0	3	703	7	7	0	0	NA	NA	NA	31	23	166	170	500	110	152	441	8	1	11	0.048	0.006	0.022
.	19.01.16-00.09.52-1-397387	67	3	3	1	0	1	708	2	2	0	0	NA	NA	NA	15	20	169	167	497	115	150	443	5	0	4	0.03	0	0.008
.	19.01.16-00.09.56-1-397390	32	1	1	1	0	1	0	0	0	0	0	NA	NA	NA	7	15	166	164	498	0	0	0	0	0	0	0	0	0
.	19.01.16-00.09.57-1-397394	58	2	2	0	0	0	49	1	1	0	0	NA	NA	NA	16	18	166	167	498	8	7	34	1	0	2	0.006	0	0.004
.	19.01.16-00.09.58-1-397396	60	4	4	0	0	0	699	3	3	0	0	NA	NA	NA	23	15	166	166	496	115	145	439	0	6	4	0	0.036	0.008
.	19.01.16-00.10.00-1-397397	123	10	10	4	0	4	724	7	7	0	0	NA	NA	NA	38	38	170	169	512	119	149	456	22	8	19	0.129	0.047	0.037
.	19.01.16-00.10.02-1-397402	92	14	14	6	0	3	713	11	11	0	0	NA	NA	NA	37	41	170	167	517	115	147	451	4	15	28	0.024	0.09	0.054
.	19.01.16-00.10.09-1-397411	37	1	1	0	0	0	450	0	0	0	0	NA	NA	NA	21	21	169	167	498	72	93	285	0	0	5	0	0	0.01
.	19.01.16-00.10.13-1-397415	125	20	20	5	0	5	721	18	18	0	0	NA	NA	NA	42	36	171	173	505	118	157	446	23	8	41	0.135	0.046	0.081
.	19.01.16-00.10.14-1-397416	32	1	1	0	0	0	0	0	0	0	0	NA	NA	NA	7	8	165	165	491	0	0	0	1	0	0	0.006	0	0
.	19.01.16-00.10.16-1-397420	91	5	5	1	0	1	715	4	4	0	0	NA	NA	NA	32	31	167	168	509	112	150	453	11	0	12	0.066	0	0.024
.	19.01.16-00.10.16-1-397421	93	6	6	2	0	1	712	5	5	0	0	NA	NA	NA	30	25	169	169	500	116	154	442	6	3	15	0.036	0.018	0.03
.	19.01.16-00.10.17-1-397423	98	3	3	1	0	1	708	2	2	0	0	NA	NA	NA	46	37	166	169	515	113	148	447	2	0	7	0.012	0	0.014
.	19.01.16-00.10.20-1-397429	95	12	12	4	0	3	716	10	10	0	0	NA	NA	NA	30	38	172	169	510	117	148	451	26	7	15	0.151	0.041	0.029
.	19.01.16-00.10.23-1-397434	35	1	1	0	0	0	0	0	0	0	0	NA	NA	NA	11	9	164	165	493	0	0	0	0	0	3	0	0	0.006
.	19.01.16-00.10.25-1-397438	118	10	10	3	0	3	721	9	9	0	0	NA	NA	NA	28	37	173	171	506	119	152	450	6	11	12	0.035	0.064	0.024
.	19.01.16-00.10.26-1-397440	86	7	7	1	0	1	708	6	6	0	0	NA	NA	NA	30	36	174	169	506	118	147	443	8	13	9	0.046	0.077	0.018
.	19.01.16-00.10.33-1-397446	34	1	1	0	0	0	0	0	0	0	0	NA	NA	NA	11	10	163	165	495	0	0	0	0	0	0	0	0	0
.	19.01.16-00.10.33-1-397447	63	4	4	3	0	2	706	3	3	0	0	NA	NA	NA	35	31	171	169	504	116	145	445	7	0	7	0.041	0	0.014
.	19.01.16-00.10.36-1-397453	119	17	17	9	0	7	715	14	14	0	0	NA	NA	NA	43	41	173	173	508	117	151	447	7	10	61	0.04	0.058	0.12
.	19.01.16-00.10.36-1-397454	67	3	3	0	0	0	712	2	2	0	0	NA	NA	NA	21	27	167	169	504	113	154	445	0	1	6	0	0.006	0.012
.	19.01.16-00.10.36-1-397457	59	2	2	0	0	0	0	1	1	0	0	NA	NA	NA	15	12	165	165	495	0	0	0	0	0	1	0	0	0.002
.	19.01.16-00.10.40-1-397459	115	5	5	2	0	2	717	3	3	0	0	NA	NA	NA	49	36	174	169	506	122	148	447	13	6	4	0.075	0.036	0.008
.	19.01.16-00.10.44-1-397463	63	4	4	2	0	0	703	3	3	0	0	NA	NA	NA	29	17	166	166	498	116	147	440	4	4	7	0.024	0.024	0.014
.	19.01.16-00.10.49-1-397464	67	3	3	0	0	0	496	2	2	0	0	NA	NA	NA	19	24	169	169	499	79	103	314	0	4	1	0	0.024	0.002
.	19.01.16-00.10.50-1-397465	90	11	11	2	0	2	711	10	10	0	0	NA	NA	NA	38	42	174	172	509	119	152	440	6	7	27	0.034	0.041	0.053
.	19.01.16-00.10.50-1-397467	37	1	1	0	0	0	0	0	0	0	0	NA	NA	NA	5	8	164	165	492	0	0	0	1	0	0	0.006	0	0
.	19.01.16-00.10.53-1-397485	66	5	5	0	0	0	705	4	4	0	0	NA	NA	NA	24	26	170	168	501	115	149	441	7	5	4	0.041	0.03	0.008
.	19.01.16-00.10.53-1-397486	34	1	1	0	0	0	0	0	0	0	0	NA	NA	NA	6	8	164	166	491	0	0	0	3	0	0	0.018	0	0
.	19.01.16-00.10.56-1-397488	60	3	3	1	0	1	709	2	2	0	0	NA	NA	NA	20	27	170	170	500	115	150	444	0	0	7	0	0	0.014
.	19.01.16-00.10.56-1-397489	65	3	3	0	0	0	451	2	2	0	0	NA	NA	NA	18	10	166	166	491	73	88	290	3	0	0	0.018	0	0
.	19.01.16-00.10.59-1-397494	59	3	3	3	0	2	704	2	2	0	0	NA	NA	NA	24	23	169	165	502	115	147	442	3	3	2	0.018	0.018	0.004
.	19.01.16-00.11.02-1-397499	124	8	8	1	0	1	717	7	7	0	0	NA	NA	NA	33	30	174	166	503	119	150	448	5	5	6	0.029	0.03	0.012
.	19.01.16-00.11.04-1-397501	62	4	4	0	0	0	689	3	3	0	0	NA	NA	NA	27	10	163	165	495	111	144	434	2	0	3	0.012	0	0.006
.	19.01.16-00.11.10-1-397504	206	22	22	9	0	6	728	19	19	0	0	NA	NA	NA	74	51	174	176	514	119	155	454	46	11	26	0.264	0.062	0.051
.	19.01.16-00.11.10-1-397505	92	10	10	5	0	4	720	8	8	0	0	NA	NA	NA	32	33	166	170	510	114	153	453	4	1	23	0.024	0.006	0.045
.	19.01.16-00.11.10-1-397507	89	6	6	0	0	0	724	4	4	0	0	NA	NA	NA	36	38	170	169	512	119	151	454	5	1	12	0.029	0.006	0.023
.	19.01.16-00.11.12-1-397508	142	12	12	6	0	6	719	11	11	0	0	NA	NA	NA	26	26	170	168	501	119	152	448	9	31	6	0.053	0.185	0.012
.	19.01.16-00.11.15-1-397512	88	6	6	1	0	1	707	5	5	0	0	NA	NA	NA	30	29	168	173	501	117	150	440	1	12	4	0.006	0.069	0.008
.	19.01.16-00.11.18-1-397515	57	2	2	1	0	1	352	1	1	0	0	NA	NA	NA	16	14	165	165	497	52	72	228	0	2	0	0	0.012	0
.	19.01.16-00.11.20-1-397520	31	1	1	0	0	0	0	0	0	0	0	NA	NA	NA	12	5	163	165	490	0	0	0	0	0	4	0	0	0.008
.	19.01.16-00.11.22-1-397524	91	5	5	2	0	2	715	4	4	0	0	NA	NA	NA	34	32	168	167	510	115	148	452	7	0	9	0.042	0	0.018
.	19.01.16-00.11.23-1-397526	65	4	4	1	0	0	716	2	2	0	0	NA	NA	NA	22	29	166	169	507	116	151	449	6	3	6	0.036	0.018	0.012
.	19.01.16-00.11.29-1-397535	36	1	1	0	0	0	0	0	0	0	0	NA	NA	NA	13	10	165	167	491	0	0	0	0	0	2	0	0	0.004
.	19.01.16-00.11.30-1-397538	115	14	14	3	0	2	715	9	9	0	0	NA	NA	NA	43	41	172	174	508	115	155	445	20	24	25	0.116	0.138	0.049
.	19.01.16-00.11.32-1-397541	89	4	4	2	0	2	701	3	3	0	0	NA	NA	NA	37	22	166	167	502	113	145	443	5	0	3	0.03	0	0.006
.	19.01.16-00.11.36-1-397546	63	5	5	0	0	0	714	4	4	0	0	NA	NA	NA	24	31	170	165	509	118	147	449	1	8	10	0.006	0.048	0.02
.	19.01.16-00.11.36-1-397547	92	8	8	2	0	2	706	7	7	0	0	NA	NA	NA	37	25	168	171	499	115	152	439	5	9	16	0.03	0.053	0.032
.	19.01.16-00.11.38-1-397549	118	10	10	2	0	2	717	8	8	0	0	NA	NA	NA	32	32	167	170	508	114	153	450	17	0	8	0.102	0	0.016
.	19.01.16-00.11.40-1-397550	89	3	3	1	0	1	705	2	2	0	0	NA	NA	NA	18	15	165	165	498	112	149	444	0	0	2	0	0	0.004
.	19.01.16-00.11.41-1-397551	121	8	8	1	0	1	717	7	7	0	0	NA	NA	NA	53	39	169	173	510	117	153	447	18	12	11	0.107	0.069	0.022
.	19.01.16-00.11.49-1-397556	61	3	3	0	0	0	699	2	2	0	0	NA	NA	NA	23	19	166	165	501	114	144	441	1	0	7	0.006	0	0.014
.	19.01.16-00.11.50-1-397557	115	16	16	4	0	3	725	15	15	0	0	NA	NA	NA	48	46	168	172	519	114	149	462	23	14	23	0.137	0.081	0.044
.	19.01.16-00.11.54-1-397577	36	1	1	0	0	0	0	0	0	0	0	NA	NA	NA	13	6	164	165	490	0	0	0	0	0	0	0	0	0
.	19.01.16-00.11.56-1-397580	123	13	13	4	0	3	709	12	12	0	0	NA	NA	NA	30	30	168	171	504	115	151	443	10	6	36	0.06	0.035	0.071
.	19.01.16-00.11.57-1-397584	173	14	14	3	0	2	741	13	13	0	0	NA	NA	NA	63	64	177	181	519	123	159	459	18	18	13	0.102	0.099	0.025
.	19.01.16-00.11.58-1-397588	88	5	5	1	0	0	706	4	4	0	0	NA	NA	NA	37	26	167	166	506	116	147	443	0	0	16	0	0	0.032
.	19.01.16-00.12.00-1-397590	99	6	6	1	0	1	725	5	5	0	0	NA	NA	NA	32	40	172	168	513	121	148	456	25	5	7	0.145	0.03	0.014
.	19.01.16-00.12.01-1-397591	35	1	1	0	0	0	0	0	0	0	0	NA	NA	NA	11	12	165	165	495	0	0	0	0	0	0	0	0	0
.	19.01.16-00.12.04-1-397592	88	5	5	2	0	2	710	4	4	0	0	NA	NA	NA	38	29	170	171	501	118	150	442	9	2	2	0.053	0.012	0.004
.	19.01.16-00.12.05-1-397594	64	2	2	1	0	1	709	1	1	0	0	NA	NA	NA	22	27	167	169	504	113	152	444	0	0	6	0	0	0.012
.	19.01.16-00.12.06-1-397600	88	6	6	1	0	1	712	5	5	0	0	NA	NA	NA	27	35	175	167	506	120	150	442	13	0	8	0.074	0	0.016
.	19.01.16-00.12.17-1-397606	63	3	3	0	0	0	707	2	2	0	0	NA	NA	NA	20	22	167	165	503	117	144	446	0	4	1	0	0.024	0.002
.	19.01.16-00.12.18-1-397607	88	7	7	5	0	2	713	6	6	0	0	NA	NA	NA	31	30	172	166	505	117	148	448	11	4	26	0.064	0.024	0.051
.	19.01.16-00.12.21-1-397613	113	16	16	4	0	4	726	13	13	0	0	NA	NA	NA	44	47	172	168	520	119	148	459	1	9	22	0.006	0.054	0.042
.	19.01.16-00.12.22-1-397616	173	16	16	5	0	4	732	15	15	0	0	NA	NA	NA	58	58	172	178	521	119	160	453	38	0	22	0.221	0	0.042
.	19.01.16-00.12.24-1-397619	66	2	2	0	0	0	716	1	1	0	0	NA	NA	NA	26	31	171	167	506	119	149	448	0	4	1	0	0.024	0.002
.	19.01.16-00.12.27-1-397627	93	5	5	1	0	1	700	3	3	0	0	NA	NA	NA	31	25	170	171	497	116	149	435	6	1	6	0.035	0.006	0.012
.	19.01.16-00.12.28-1-397629	91	5	5	1	0	0	722	4	4	0	0	NA	NA	NA	42	44	175	172	510	118	156	448	3	2	12	0.017	0.012	0.024
.	19.01.16-00.12.30-1-397631	92	6	6	0	0	0	721	5	5	0	0	NA	NA	NA	26	41	167	169	518	116	149	456	8	20	1	0.048	0.118	0.002
.	19.01.16-00.12.33-1-397634	91	6	6	4	0	3	721	5	5	0	0	NA	NA	NA	39	36	171	167	511	118	148	455	19	6	11	0.111	0.036	0.022
.	19.01.16-00.12.39-1-397644	96	5	5	2	0	2	707	2	2	0	0	NA	NA	NA	36	29	168	172	502	113	153	441	7	0	9	0.042	0	0.018
.	19.01.16-00.12.41-1-397645	64	4	4	0	0	0	695	3	3	0	0	NA	NA	NA	35	16	169	166	494	114	148	433	0	7	5	0	0.042	0.01
.	19.01.16-00.12.46-1-397648	151	15	15	2	0	1	740	13	13	0	0	NA	NA	NA	45	58	177	171	523	125	153	462	23	4	14	0.13	0.023	0.027
.	19.01.16-00.12.47-1-397649	32	1	1	0	0	0	0	0	0	0	0	NA	NA	NA	7	6	164	164	491	0	0	0	0	0	1	0	0	0.002
.	19.01.16-00.12.48-1-397652	124	8	8	2	0	2	732	7	7	0	0	NA	NA	NA	34	47	173	170	517	119	153	460	10	7	14	0.058	0.041	0.027
.	19.01.16-00.12.49-1-397653	34	1	1	0	0	0	0	0	0	0	0	NA	NA	NA	9	7	163	167	490	0	0	0	0	0	0	0	0	0
.	19.01.16-00.12.51-1-397670	35	1	1	0	0	0	0	0	0	0	0	NA	NA	NA	9	4	163	165	489	0	0	0	0	0	1	0	0	0.002
.	19.01.16-00.12.52-1-397671	69	2	2	1	0	1	715	1	1	0	0	NA	NA	NA	29	36	171	172	506	117	154	444	0	0	7	0	0	0.014
.	19.01.16-00.12.53-1-397672	61	2	2	0	0	0	712	1	1	0	0	NA	NA	NA	18	30	168	167	508	114	146	452	0	1	2	0	0.006	0.004
.	19.01.16-00.12.55-1-397673	63	3	3	1	0	1	714	2	2	0	0	NA	NA	NA	16	27	168	170	502	117	150	447	5	4	0	0.03	0.024	0
.	19.01.16-00.12.57-1-397679	90	6	6	1	0	0	699	5	5	0	0	NA	NA	NA	28	18	164	165	502	111	144	444	18	5	7	0.11	0.03	0.014
.	19.01.16-00.12.58-1-397680	59	2	2	1	0	1	202	1	1	0	0	NA	NA	NA	17	17	167	166	497	29	37	136	0	0	5	0	0	0.01
.	19.01.16-00.13.01-1-397682	67	4	4	0	0	0	713	3	3	0	0	NA	NA	NA	21	30	169	170	504	117	152	444	0	13	15	0	0.076	0.03
.	19.01.16-00.13.07-1-397689	127	16	16	4	0	2	728	15	15	0	0	NA	NA	NA	40	46	168	173	518	116	155	457	30	30	24	0.179	0.173	0.046
.	19.01.16-00.13.08-1-397690	35	1	1	1	0	1	0	0	0	0	0	NA	NA	NA	9	8	167	164	490	0	0	0	0	2	0	0	0.012	0
.	19.01.16-00.13.08-1-397692	87	5	5	0	0	0	721	4	4	0	0	NA	NA	NA	24	34	169	167	511	118	153	450	2	0	16	0.012	0	0.031
.	19.01.16-00.13.10-1-397695	88	9	9	3	0	3	706	8	8	0	0	NA	NA	NA	30	27	172	168	500	118	148	440	5	6	15	0.029	0.036	0.03
.	19.01.16-00.13.12-1-397697	37	1	1	0	0	0	0	0	0	0	0	NA	NA	NA	12	12	165	165	495	0	0	0	0	0	1	0	0	0.002
.	19.01.16-00.13.12-1-397698	61	4	4	1	0	1	710	3	3	0	0	NA	NA	NA	14	26	170	168	501	116	148	446	0	1	10	0	0.006	0.02
.	19.01.16-00.13.15-1-397702	63	2	2	1	0	1	710	1	1	0	0	NA	NA	NA	19	25	167	165	506	114	149	447	0	5	0	0	0.03	0
.	19.01.16-00.13.16-1-397703	98	5	5	1	0	1	707	4	4	0	0	NA	NA	NA	38	28	165	168	508	111	150	446	2	1	5	0.012	0.006	0.01
.	19.01.16-00.13.17-1-397705	39	1	1	0	0	0	0	0	0	0	0	NA	NA	NA	6	11	165	164	495	0	0	0	0	0	0	0	0	0
.	19.01.16-00.13.21-1-397711	120	5	5	0	0	0	714	4	4	0	0	NA	NA	NA	55	37	172	170	508	118	152	444	5	3	11	0.029	0.018	0.022
.	19.01.16-00.13.21-1-397712	191	14	14	2	0	1	747	13	13	0	0	NA	NA	NA	46	59	173	173	526	120	156	471	26	9	12	0.15	0.052	0.023
.	19.01.16-00.13.27-1-397722	122	9	9	2	0	2	702	7	7	0	0	NA	NA	NA	36	28	168	168	505	114	141	447	6	18	14	0.036	0.107	0.028
.	19.01.16-00.13.29-1-397726	62	3	3	0	0	0	703	2	2	0	0	NA	NA	NA	25	23	165	168	503	111	148	444	0	0	8	0	0	0.016
.	19.01.16-00.13.30-1-397727	33	1	1	0	0	0	0	0	0	0	0	NA	NA	NA	10	8	163	164	494	0	0	0	0	0	0	0	0	0
.	19.01.16-00.13.33-1-397729	147	12	12	1	0	1	724	10	10	0	0	NA	NA	NA	50	44	168	172	517	116	152	456	25	3	14	0.149	0.017	0.027
.	19.01.16-00.13.33-1-397730	147	16	16	4	0	3	704	14	14	0	0	NA	NA	NA	39	29	167	166	509	111	147	446	14	10	11	0.084	0.06	0.022
.	19.01.16-00.13.34-1-397732	110	7	7	1	0	1	709	6	6	0	0	NA	NA	NA	31	24	168	167	502	113	151	445	10	4	11	0.06	0.024	0.022
.	19.01.16-00.13.41-1-397740	61	4	4	1	0	1	702	3	3	0	0	NA	NA	NA	22	18	167	165	499	114	147	441	0	0	18	0	0	0.036
.	19.01.16-00.13.41-1-397741	86	10	10	1	0	1	698	9	9	0	0	NA	NA	NA	31	24	167	166	504	113	148	437	2	0	18	0.012	0	0.036
.	19.01.16-00.13.45-1-397744	32	1	1	0	0	0	0	0	0	0	0	NA	NA	NA	7	7	164	165	491	0	0	0	3	0	0	0.018	0	0
.	19.01.16-00.13.47-1-397745	120	16	16	2	0	2	715	15	15	0	0	NA	NA	NA	42	36	169	171	509	118	152	445	8	20	26	0.047	0.117	0.051
.	19.01.16-00.13.49-1-397746	30	1	1	0	0	0	0	0	0	0	0	NA	NA	NA	8	13	166	165	495	0	0	0	0	0	1	0	0	0.002
.	19.01.16-00.13.51-1-397748	57	2	2	2	0	2	201	1	1	0	0	NA	NA	NA	22	12	166	164	495	30	36	135	0	0	3	0	0	0.006
.	19.01.16-00.13.55-1-397768	32	1	1	0	0	0	0	0	0	0	0	NA	NA	NA	7	8	164	165	492	0	0	0	0	0	0	0	0	0
.	19.01.16-00.13.55-1-397769	62	3	3	1	0	1	250	2	2	0	0	NA	NA	NA	17	17	169	167	494	39	60	151	1	0	8	0.006	0	0.016
.	19.01.16-00.13.57-1-397770	93	6	6	3	0	3	714	5	5	0	0	NA	NA	NA	32	30	172	171	500	120	151	443	1	4	10	0.006	0.023	0.02
.	19.01.16-00.13.57-1-397775	149	15	15	5	0	3	725	13	13	0	0	NA	NA	NA	48	49	178	171	513	124	151	450	11	3	33	0.062	0.018	0.064
.	19.01.16-00.13.59-1-397777	37	1	1	0	0	0	0	0	0	0	0	NA	NA	NA	15	13	166	167	493	0	0	0	0	0	1	0	0	0.002
.	19.01.16-00.14.01-1-397778	84	5	5	1	0	1	707	4	4	0	0	NA	NA	NA	24	26	169	167	503	115	149	443	5	4	1	0.03	0.024	0.002
.	19.01.16-00.14.02-1-397779	83	3	3	1	0	1	696	2	2	0	0	NA	NA	NA	24	24	168	165	504	112	146	438	2	5	3	0.012	0.03	0.006
.	19.01.16-00.14.03-1-397780	56	2	2	1	0	1	699	1	1	0	0	NA	NA	NA	26	18	164	168	499	113	152	434	1	0	4	0.006	0	0.008
.	19.01.16-00.14.04-1-397782	90	5	5	1	0	1	715	4	4	0	0	NA	NA	NA	26	28	166	165	510	114	148	453	8	3	3	0.048	0.018	0.006
.	19.01.16-00.14.08-1-397789	92	7	7	2	0	1	710	5	5	0	0	NA	NA	NA	29	32	172	168	505	119	151	440	0	4	15	0	0.024	0.03
.	19.01.16-00.14.18-1-397796	34	1	1	1	0	1	0	0	0	0	0	NA	NA	NA	5	13	165	166	495	0	0	0	0	0	1	0	0	0.002
.	19.01.16-00.14.18-1-397797	144	14	14	5	0	4	725	13	13	0	0	NA	NA	NA	37	44	174	170	513	119	148	458	17	18	13	0.098	0.106	0.025
.	19.01.16-00.14.19-1-397800	114	7	7	0	0	0	718	6	6	0	0	NA	NA	NA	39	43	171	172	513	116	151	451	13	20	4	0.076	0.116	0.008
.	19.01.16-00.14.20-1-397802	33	1	1	0	0	0	0	0	0	0	0	NA	NA	NA	7	7	166	163	491	0	0	0	0	0	1	0	0	0.002
.	19.01.16-00.14.21-1-397803	99	9	9	6	0	4	708	8	8	0	0	NA	NA	NA	30	30	169	170	504	111	151	446	19	19	15	0.112	0.112	0.03
.	19.01.16-00.14.23-1-397808	154	8	8	3	0	2	737	7	7	0	0	NA	NA	NA	41	53	171	175	520	117	155	465	6	15	10	0.035	0.086	0.019
.	19.01.16-00.14.24-1-397810	33	1	1	0	0	0	0	0	0	0	0	NA	NA	NA	3	3	163	163	490	0	0	0	0	0	2	0	0	0.004
.	19.01.16-00.14.25-1-397813	31	1	1	0	0	0	0	0	0	0	0	NA	NA	NA	8	13	166	164	496	0	0	0	0	0	1	0	0	0.002
.	19.01.16-00.14.26-1-397816	62	6	6	0	0	0	704	4	4	0	0	NA	NA	NA	18	18	167	164	500	111	145	448	2	7	6	0.012	0.043	0.012
.	19.01.16-00.14.27-1-397819	122	20	20	9	0	6	707	18	18	0	0	NA	NA	NA	43	29	170	168	504	115	152	440	30	21	31	0.176	0.125	0.062
.	19.01.16-00.14.27-1-397820	34	1	1	1	0	1	0	0	0	0	0	NA	NA	NA	8	6	164	164	491	0	0	0	0	0	1	0	0	0.002
.	19.01.16-00.14.30-1-397824	210	25	25	7	0	5	722	24	24	0	0	NA	NA	NA	71	58	169	173	529	116	148	458	27	19	40	0.16	0.11	0.076
.	19.01.16-00.14.32-1-397825	64	2	2	1	0	0	714	1	1	0	0	NA	NA	NA	18	22	169	165	501	118	148	448	0	0	10	0	0	0.02
.	19.01.16-00.14.43-1-397836	91	3	3	0	0	0	705	2	2	0	0	NA	NA	NA	24	26	169	169	501	115	150	440	4	6	3	0.024	0.036	0.006
.	19.01.16-00.14.44-1-397838	57	2	2	0	0	0	707	1	1	0	0	NA	NA	NA	21	25	168	165	505	114	145	448	0	0	4	0	0	0.008
.	19.01.16-00.14.46-1-397839	88	6	6	2	0	1	720	5	5	0	0	NA	NA	NA	30	40	169	169	515	118	148	454	0	7	14	0	0.041	0.027
.	19.01.16-00.14.47-1-397840	30	1	1	0	0	0	0	0	0	0	0	NA	NA	NA	7	7	166	165	489	0	0	0	0	0	2	0	0	0.004
.	19.01.16-00.14.48-1-397842	88	3	3	1	0	0	718	2	2	0	0	NA	NA	NA	34	37	173	170	507	118	153	447	0	3	15	0	0.018	0.03
.	19.01.16-00.14.49-1-397843	63	2	2	0	0	0	704	1	1	0	0	NA	NA	NA	31	29	170	164	508	116	143	445	1	0	1	0.006	0	0.002
.	19.01.16-00.14.49-1-397844	97	3	3	1	0	1	719	1	1	0	0	NA	NA	NA	29	35	172	172	504	117	151	451	0	9	2	0	0.052	0.004
.	19.01.16-00.14.59-1-397871	101	9	9	2	0	2	721	8	8	0	0	NA	NA	NA	39	43	174	169	513	119	151	451	0	6	19	0	0.036	0.037
.	19.01.16-00.14.59-1-397872	63	2	2	1	0	0	706	1	1	0	0	NA	NA	NA	31	27	168	167	505	118	146	442	1	5	0	0.006	0.03	0
.	19.01.16-00.15.03-1-397873	122	15	15	5	0	3	712	12	12	0	0	NA	NA	NA	53	39	173	174	505	118	150	444	30	3	11	0.173	0.017	0.022
.	19.01.16-00.15.04-1-397875	32	1	1	0	0	0	0	0	0	0	0	NA	NA	NA	12	12	164	165	496	0	0	0	0	0	3	0	0	0.006
.	19.01.16-00.15.05-1-397881	58	2	2	1	0	1	711	1	1	0	0	NA	NA	NA	21	25	166	168	504	114	150	447	2	0	3	0.012	0	0.006
.	19.01.16-00.15.05-1-397882	64	4	4	1	0	0	699	3	3	0	0	NA	NA	NA	33	20	165	170	498	113	151	435	0	11	5	0	0.065	0.01
.	19.01.16-00.15.06-1-397884	58	2	2	0	0	0	100	1	1	0	0	NA	NA	NA	28	20	166	166	501	16	19	65	0	0	3	0	0	0.006
.	19.01.16-00.15.07-1-397885	62	5	5	2	0	2	708	4	4	0	0	NA	NA	NA	24	22	167	164	504	115	148	445	2	1	10	0.012	0.006	0.02
.	19.01.16-00.15.13-1-397887	95	3	3	1	0	1	729	2	2	0	0	NA	NA	NA	34	52	172	168	525	116	146	467	5	0	3	0.029	0	0.006
.	19.01.16-00.15.14-1-397888	120	19	19	4	0	3	710	17	17	0	0	NA	NA	NA	54	38	169	169	513	114	150	446	22	10	33	0.13	0.059	0.064
.	19.01.16-00.15.16-1-397889	66	5	5	1	0	1	699	4	4	0	0	NA	NA	NA	35	23	167	167	502	111	148	440	1	0	11	0.006	0	0.022
.	19.01.16-00.15.20-1-397898	30	1	1	1	0	1	0	0	0	0	0	NA	NA	NA	10	9	166	166	490	0	0	0	2	0	0	0.012	0	0
.	19.01.16-00.15.22-1-397901	94	5	5	0	0	0	717	4	4	0	0	NA	NA	NA	30	39	173	171	508	119	152	446	4	0	9	0.023	0	0.018
.	19.01.16-00.15.22-1-397903	61	3	3	1	0	1	697	2	2	0	0	NA	NA	NA	33	18	163	168	500	108	146	443	0	4	7	0	0.024	0.014
.	19.01.16-00.15.23-1-397905	238	29	29	7	0	6	758	25	25	0	0	NA	NA	NA	65	80	183	182	528	128	163	467	36	24	50	0.197	0.132	0.095
.	19.01.16-00.15.25-1-397906	63	5	5	1	0	1	703	4	4	0	0	NA	NA	NA	27	22	172	165	498	117	144	442	4	11	3	0.023	0.067	0.006
.	19.01.16-00.15.30-1-397913	93	14	14	6	0	4	729	13	13	0	0	NA	NA	NA	33	44	169	170	518	115	152	462	3	20	12	0.018	0.118	0.023
.	19.01.16-00.15.35-1-397917	35	1	1	0	0	0	0	0	0	0	0	NA	NA	NA	7	8	164	165	492	0	0	0	0	0	1	0	0	0.002
.	19.01.16-00.15.36-1-397919	31	1	1	0	0	0	0	0	0	0	0	NA	NA	NA	13	8	164	163	494	0	0	0	0	0	1	0	0	0.002
.	19.01.16-00.15.38-1-397922	59	2	2	1	0	1	717	1	1	0	0	NA	NA	NA	20	29	168	168	506	116	147	454	0	11	0	0	0.065	0
.	19.01.16-00.15.38-1-397923	62	6	6	2	0	1	703	5	5	0	0	NA	NA	NA	23	21	166	165	503	111	147	445	1	3	10	0.006	0.018	0.02
.	19.01.16-00.15.38-1-397925	33	1	1	0	0	0	0	0	0	0	0	NA	NA	NA	12	7	164	164	492	0	0	0	0	0	4	0	0	0.008
.	19.01.16-00.15.41-1-397928	94	6	6	1	0	1	708	5	5	0	0	NA	NA	NA	32	28	169	170	502	117	151	440	0	4	7	0	0.024	0.014
.	19.01.16-00.15.41-1-397929	90	5	5	1	0	1	720	4	4	0	0	NA	NA	NA	29	37	167	173	510	112	158	450	0	3	14	0	0.017	0.027
.	19.01.16-00.15.42-1-397932	34	1	1	1	0	1	0	0	0	0	0	NA	NA	NA	7	8	165	165	491	0	0	0	0	0	1	0	0	0.002
.	19.01.16-00.15.45-1-397936	95	5	5	1	0	1	714	4	4	0	0	NA	NA	NA	20	30	168	168	507	115	150	449	9	0	5	0.054	0	0.01
.	19.01.16-00.15.52-1-397953	87	3	3	0	0	0	703	2	2	0	0	NA	NA	NA	27	25	170	166	502	112	147	444	2	0	5	0.012	0	0.01
.	19.01.16-00.15.53-1-397954	153	8	8	1	0	1	726	6	6	0	0	NA	NA	NA	36	41	170	172	512	117	152	457	17	5	20	0.1	0.029	0.039
.	19.01.16-00.15.56-1-397957	89	8	8	2	0	2	715	7	7	0	0	NA	NA	NA	32	30	169	169	505	117	151	447	1	1	19	0.006	0.006	0.038
.	19.01.16-00.15.56-1-397958	88	11	11	3	0	3	694	10	10	0	0	NA	NA	NA	33	24	168	172	497	114	153	427	17	6	17	0.101	0.035	0.034
.	19.01.16-00.16.00-1-397967	64	2	2	0	0	0	200	1	1	0	0	NA	NA	NA	22	14	167	165	495	34	43	123	1	0	7	0.006	0	0.014
.	19.01.16-00.16.01-1-397968	36	1	1	0	0	0	0	0	0	0	0	NA	NA	NA	10	9	167	164	491	0	0	0	0	0	1	0	0	0.002
.	19.01.16-00.16.03-1-397971	91	4	4	0	0	0	700	3	3	0	0	NA	NA	NA	33	21	165	168	501	113	144	443	0	2	8	0	0.012	0.016
.	19.01.16-00.16.05-1-397972	91	4	4	2	0	1	720	3	3	0	0	NA	NA	NA	26	37	169	169	512	114	151	455	4	0	17	0.024	0	0.033
.	19.01.16-00.16.09-1-397979	59	2	2	1	0	1	50	1	1	0	0	NA	NA	NA	20	10	166	165	492	8	17	25	0	0	3	0	0	0.006
.	19.01.16-00.16.12-1-397981	66	2	2	1	0	1	710	1	1	0	0	NA	NA	NA	30	35	171	170	507	114	150	446	0	4	5	0	0.024	0.01
.	19.01.16-00.16.17-1-397984	88	6	6	1	0	1	708	5	5	0	0	NA	NA	NA	20	26	170	171	498	115	153	440	4	9	5	0.024	0.053	0.01
.	19.01.16-00.16.19-1-397987	114	4	4	3	0	1	722	3	3	0	0	NA	NA	NA	27	42	176	170	509	118	152	452	3	3	5	0.017	0.018	0.01
.	19.01.16-00.16.19-1-397990	94	3	3	2	0	2	710	2	2	0	0	NA	NA	NA	30	28	164	171	506	113	154	443	3	0	5	0.018	0	0.01
.	19.01.16-00.16.19-1-397991	155	10	10	2	0	1	722	9	9	0	0	NA	NA	NA	53	39	172	176	504	118	157	447	42	3	6	0.244	0.017	0.012
.	19.01.16-00.16.20-1-397992	93	10	10	4	0	3	718	8	8	0	0	NA	NA	NA	33	39	167	173	512	115	153	450	14	7	19	0.084	0.04	0.037
.	19.01.16-00.16.20-1-397995	65	3	3	2	0	2	706	2	2	0	0	NA	NA	NA	26	25	165	169	504	112	149	445	2	5	3	0.012	0.03	0.006
.	19.01.16-00.16.22-1-397999	34	1	1	0	0	0	0	0	0	0	0	NA	NA	NA	10	13	165	167	494	0	0	0	0	0	1	0	0	0.002
.	19.01.16-00.16.25-1-398004	118	8	8	1	0	1	722	6	6	0	0	NA	NA	NA	24	38	171	171	509	119	153	450	4	5	9	0.023	0.029	0.018
.	19.01.16-00.16.28-1-398010	149	6	6	1	0	1	737	4	4	0	0	NA	NA	NA	55	50	172	176	515	120	160	457	0	0	24	0	0	0.047
.	19.01.16-00.16.36-1-398023	149	10	10	5	0	4	729	8	8	0	0	NA	NA	NA	56	49	174	173	515	121	154	454	21	2	7	0.121	0.012	0.014
.	19.01.16-00.16.37-1-398026	92	4	4	2	0	2	717	3	3	0	0	NA	NA	NA	24	31	171	171	502	118	155	444	4	3	8	0.023	0.018	0.016
.	19.01.16-00.16.38-1-398027	90	4	4	2	0	2	715	3	3	0	0	NA	NA	NA	32	36	169	169	511	116	151	448	12	0	12	0.071	0	0.023
.	19.01.16-00.16.38-1-398028	90	4	4	2	0	2	699	2	2	0	0	NA	NA	NA	42	25	167	169	502	107	147	445	7	5	2	0.042	0.03	0.004
.	19.01.16-00.16.46-1-398033	35	1	1	0	0	0	0	0	0	0	0	NA	NA	NA	7	5	165	163	490	0	0	0	0	0	1	0	0	0.002
.	19.01.16-00.16.46-1-398035	32	1	1	0	0	0	0	0	0	0	0	NA	NA	NA	14	9	163	166	493	0	0	0	0	0	0	0	0	0
.	19.01.16-00.16.48-1-398037	125	27	27	7	0	5	717	25	25	0	0	NA	NA	NA	26	33	173	169	504	118	153	446	48	31	18	0.277	0.183	0.036
.	19.01.16-00.16.48-1-398038	65	2	2	1	0	1	704	1	1	0	0	NA	NA	NA	35	25	169	169	500	115	147	442	0	3	3	0	0.018	0.006
.	19.01.16-00.16.48-1-398040	64	2	2	1	0	1	100	1	1	0	0	NA	NA	NA	13	14	167	164	496	14	18	68	0	0	2	0	0	0.004
.	19.01.16-00.16.49-1-398041	199	27	27	10	0	6	738	25	25	0	0	NA	NA	NA	62	54	173	175	519	123	154	461	33	13	42	0.191	0.074	0.081
.	19.01.16-00.16.54-1-398060	96	5	5	3	0	2	716	4	4	0	0	NA	NA	NA	39	40	169	170	514	115	152	449	12	0	14	0.071	0	0.027
.	19.01.16-00.16.54-1-398061	120	5	5	2	0	2	716	4	4	0	0	NA	NA	NA	41	37	171	171	508	117	150	449	0	2	14	0	0.012	0.028
.	19.01.16-00.16.56-1-398062	118	4	4	2	0	2	717	3	3	0	0	NA	NA	NA	37	40	167	174	512	114	152	451	0	0	15	0	0	0.029
.	19.01.16-00.16.56-1-398063	63	3	3	1	0	1	696	2	2	0	0	NA	NA	NA	26	21	169	166	499	114	148	434	6	0	2	0.036	0	0.004
.	19.01.16-00.17.01-1-398070	61	2	2	1	0	0	718	1	1	0	0	NA	NA	NA	18	30	163	172	508	111	154	453	0	0	8	0	0	0.016
.	19.01.16-00.17.03-1-398072	91	11	11	3	0	1	700	9	9	0	0	NA	NA	NA	36	26	168	168	503	115	148	437	7	31	6	0.042	0.185	0.012
.	19.01.16-00.17.13-1-398080	95	4	4	2	0	2	722	3	3	0	0	NA	NA	NA	29	42	171	169	515	119	150	453	0	12	5	0	0.071	0.01
.	19.01.16-00.17.13-1-398081	90	5	5	0	0	0	709	3	3	0	0	NA	NA	NA	28	30	169	167	507	114	148	447	0	5	2	0	0.03	0.004
.	19.01.16-00.17.14-1-398082	37	1	1	1	0	1	0	0	0	0	0	NA	NA	NA	12	8	164	165	492	0	0	0	4	0	0	0.024	0	0
.	19.01.16-00.17.14-1-398084	60	4	4	2	0	2	708	3	3	0	0	NA	NA	NA	24	25	169	167	502	116	146	446	0	11	0	0	0.066	0
.	19.01.16-00.17.17-1-398085	127	10	10	2	0	2	708	9	9	0	0	NA	NA	NA	28	26	168	170	501	114	148	446	4	9	8	0.024	0.053	0.016
.	19.01.16-00.17.17-1-398086	140	21	21	8	0	4	735	20	20	0	0	NA	NA	NA	38	43	172	173	511	121	158	456	66	12	10	0.384	0.069	0.02
.	19.01.16-00.17.31-1-398108	66	3	3	0	0	0	303	2	2	0	0	NA	NA	NA	24	24	168	170	499	43	62	198	0	0	2	0	0	0.004
.	19.01.16-00.17.31-1-398109	120	13	13	3	0	2	711	11	11	0	0	NA	NA	NA	43	30	171	168	504	117	151	443	51	7	13	0.298	0.042	0.026
.	19.01.16-00.17.32-1-398110	88	7	7	1	0	1	714	5	5	0	0	NA	NA	NA	27	29	167	168	507	115	148	451	0	0	16	0	0	0.032
.	19.01.16-00.17.33-1-398112	90	9	9	3	0	1	726	8	8	0	0	NA	NA	NA	32	49	178	173	511	120	156	450	7	0	15	0.039	0	0.029
.	19.01.16-00.17.35-1-398115	38	1	1	0	0	0	0	0	0	0	0	NA	NA	NA	11	4	164	163	490	0	0	0	0	0	0	0	0	0
.	19.01.16-00.17.35-1-398116	61	2	2	0	0	0	200	1	1	0	0	NA	NA	NA	21	20	166	168	499	32	39	129	0	0	1	0	0	0.002
.	19.01.16-00.17.38-1-398121	149	10	10	2	0	2	733	8	8	0	0	NA	NA	NA	43	49	171	175	516	120	155	458	9	21	3	0.053	0.12	0.006
.	19.01.16-00.17.40-1-398122	90	6	6	1	0	1	723	5	5	0	0	NA	NA	NA	34	47	174	172	514	117	153	453	13	1	4	0.075	0.006	0.008
.	19.01.16-00.17.44-1-398124	94	4	4	1	0	1	705	3	3	0	0	NA	NA	NA	29	23	168	169	499	114	152	439	9	2	2	0.054	0.012	0.004
.	19.01.16-00.17.47-1-398125	65	3	3	1	0	1	708	2	2	0	0	NA	NA	NA	22	25	165	170	503	112	151	445	5	3	4	0.03	0.018	0.008
.	19.01.16-00.17.52-1-398145	63	3	3	1	0	1	712	2	2	0	0	NA	NA	NA	23	30	168	170	505	115	150	447	4	3	0	0.024	0.018	0
.	19.01.16-00.17.56-1-398148	64	2	2	0	0	0	709	1	1	0	0	NA	NA	NA	22	27	166	172	502	114	154	441	0	1	1	0	0.006	0.002
.	19.01.16-00.17.59-1-398152	31	1	1	0	0	0	0	0	0	0	0	NA	NA	NA	5	7	167	164	489	0	0	0	0	0	1	0	0	0.002
.	19.01.16-00.17.59-1-398153	126	6	6	0	0	0	723	5	5	0	0	NA	NA	NA	42	41	173	172	509	119	152	452	5	3	17	0.029	0.017	0.033
.	19.01.16-00.18.01-1-398155	155	16	16	5	0	4	733	14	14	0	0	NA	NA	NA	33	44	173	172	512	122	156	455	26	28	20	0.15	0.163	0.039
.	19.01.16-00.18.03-1-398156	87	8	8	5	0	3	707	6	6	0	0	NA	NA	NA	29	25	167	169	502	115	147	445	15	0	17	0.09	0	0.034
.	19.01.16-00.18.03-1-398157	95	10	10	0	0	0	705	8	8	0	0	NA	NA	NA	26	27	169	165	506	117	147	441	1	2	13	0.006	0.012	0.026
.	19.01.16-00.18.03-1-398158	66	3	3	2	0	1	707	2	2	0	0	NA	NA	NA	22	24	170	166	501	117	147	443	4	0	5	0.024	0	0.01
.	19.01.16-00.18.05-1-398159	94	4	4	1	0	1	704	3	3	0	0	NA	NA	NA	26	24	170	170	497	118	149	437	0	0	7	0	0	0.014
.	19.01.16-00.18.09-1-398166	94	8	8	1	0	1	721	6	6	0	0	NA	NA	NA	32	36	172	172	505	118	155	448	3	0	12	0.017	0	0.024
.	19.01.16-00.18.11-1-398169	65	2	2	0	0	0	701	1	1	0	0	NA	NA	NA	23	22	165	166	504	115	148	438	0	1	3	0	0.006	0.006
.	19.01.16-00.18.20-1-398177	93	7	7	1	0	1	707	6	6	0	0	NA	NA	NA	31	29	169	172	501	114	156	437	18	0	9	0.107	0	0.018
.	19.01.16-00.18.21-1-398178	117	12	12	4	0	3	711	9	9	0	0	NA	NA	NA	41	32	169	167	509	113	148	450	20	10	10	0.118	0.06	0.02
.	19.01.16-00.18.22-1-398180	38	1	1	1	0	1	0	0	0	0	0	NA	NA	NA	8	12	165	165	495	0	0	0	0	0	6	0	0	0.012
.	19.01.16-00.18.25-1-398184	33	1	1	0	0	0	0	0	0	0	0	NA	NA	NA	5	4	164	163	490	0	0	0	0	0	0	0	0	0
.	19.01.16-00.18.25-1-398185	35	1	1	0	0	0	0	0	0	0	0	NA	NA	NA	13	11	164	164	496	0	0	0	0	0	0	0	0	0
.	19.01.16-00.18.25-1-398186	99	5	5	2	0	1	721	3	3	0	0	NA	NA	NA	30	39	174	171	507	119	151	451	3	0	12	0.017	0	0.024
.	19.01.16-00.18.26-1-398189	95	9	9	3	0	3	715	8	8	0	0	NA	NA	NA	26	31	165	172	507	113	155	447	3	14	14	0.018	0.081	0.028
.	19.01.16-00.18.27-1-398192	118	7	7	1	0	1	715	6	6	0	0	NA	NA	NA	40	39	170	169	513	115	147	453	22	4	4	0.129	0.024	0.008
.	19.01.16-00.18.27-1-398193	122	10	10	0	0	0	726	7	7	0	0	NA	NA	NA	36	39	166	173	513	113	154	459	10	14	4	0.06	0.081	0.008
.	19.01.16-00.18.30-1-398197	62	3	3	1	0	1	708	1	1	0	0	NA	NA	NA	23	27	166	168	506	113	150	445	0	0	4	0	0	0.008
.	19.01.16-00.18.37-1-398208	151	17	17	7	0	5	730	14	14	0	0	NA	NA	NA	53	50	172	170	521	116	153	461	35	30	20	0.203	0.176	0.038
.	19.01.16-00.18.42-1-398211	84	4	4	0	0	0	717	3	3	0	0	NA	NA	NA	33	38	168	167	516	113	147	457	6	4	16	0.036	0.024	0.031
.	19.01.16-00.18.47-1-398213	63	3	3	2	0	2	717	2	2	0	0	NA	NA	NA	27	33	167	170	509	115	153	449	5	0	4	0.03	0	0.008
.	19.01.16-00.18.48-1-398214	64	3	3	2	0	1	705	2	2	0	0	NA	NA	NA	24	26	170	171	498	117	150	438	5	0	4	0.029	0	0.008
.	19.01.16-00.18.50-1-398215	61	4	4	1	0	1	703	3	3	0	0	NA	NA	NA	29	25	166	171	501	112	151	440	0	0	12	0	0	0.024
.	19.01.16-00.18.52-1-398232	211	15	15	4	0	4	737	13	13	0	0	NA	NA	NA	69	61	177	181	516	125	158	454	31	18	13	0.175	0.099	0.025
.	19.01.16-00.18.52-1-398233	60	3	3	1	0	1	50	2	2	0	0	NA	NA	NA	14	10	164	165	494	10	8	32	0	0	7	0	0	0.014
.	19.01.16-00.18.52-1-398234	64	3	3	1	0	1	397	2	2	0	0	NA	NA	NA	18	16	168	165	496	65	88	244	3	4	0	0.018	0.024	0
.	19.01.16-00.19.00-1-398242	116	11	11	5	0	2	714	10	10	0	0	NA	NA	NA	46	40	175	172	506	121	151	442	21	12	1	0.12	0.07	0.002
.	19.01.16-00.19.03-1-398245	88	4	4	1	0	1	705	3	3	0	0	NA	NA	NA	17	16	166	169	494	112	154	439	3	0	4	0.018	0	0.008
.	19.01.16-00.19.03-1-398246	65	2	2	1	0	1	598	1	1	0	0	NA	NA	NA	17	15	167	168	493	99	127	372	0	0	2	0	0	0.004
.	19.01.16-00.19.06-1-398249	60	3	3	0	0	0	152	2	2	0	0	NA	NA	NA	22	19	167	167	498	16	35	101	3	0	0	0.018	0	0
.	19.01.16-00.19.06-1-398251	70	9	9	4	0	4	705	7	7	0	0	NA	NA	NA	35	31	168	171	505	112	149	444	0	6	22	0	0.035	0.044
.	19.01.16-00.19.12-1-398256	150	13	13	3	0	2	725	10	10	0	0	NA	NA	NA	53	45	177	173	508	122	157	446	32	12	8	0.181	0.069	0.016
.	19.01.16-00.19.12-1-398257	33	1	1	0	0	0	0	0	0	0	0	NA	NA	NA	9	13	170	164	492	0	0	0	0	0	0	0	0	0
.	19.01.16-00.19.14-1-398261	89	3	3	1	0	1	716	1	1	0	0	NA	NA	NA	24	32	166	167	512	117	145	454	2	0	4	0.012	0	0.008
.	19.01.16-00.19.15-1-398262	144	7	7	0	0	0	727	6	6	0	0	NA	NA	NA	34	44	171	172	514	119	154	454	9	9	5	0.053	0.052	0.01
.	19.01.16-00.19.19-1-398267	89	6	6	1	0	0	711	5	5	0	0	NA	NA	NA	35	31	170	170	504	113	149	449	5	1	2	0.029	0.006	0.004
.	19.01.16-00.19.22-1-398271	119	11	11	3	0	2	710	10	10	0	0	NA	NA	NA	50	31	170	166	508	115	145	450	1	24	21	0.006	0.145	0.041
.	19.01.16-00.19.28-1-398282	67	2	2	0	0	0	400	1	1	0	0	NA	NA	NA	17	24	170	167	500	61	77	262	1	3	0	0.006	0.018	0
.	19.01.16-00.19.28-1-398284	147	10	10	4	0	3	734	9	9	0	0	NA	NA	NA	47	48	168	172	521	117	152	465	26	13	15	0.155	0.076	0.029
.	19.01.16-00.19.30-1-398285	67	3	3	1	0	1	709	1	1	0	0	NA	NA	NA	21	23	167	170	499	116	153	440	0	2	5	0	0.012	0.01
.	19.01.16-00.19.31-1-398286	119	4	4	0	0	0	723	3	3	0	0	NA	NA	NA	33	38	168	175	508	114	154	455	8	0	3	0.048	0	0.006
.	19.01.16-00.19.38-1-398295	87	5	5	2	0	2	705	4	4	0	0	NA	NA	NA	25	22	168	168	499	112	152	441	6	1	7	0.036	0.006	0.014
.	19.01.16-00.19.38-1-398296	95	9	9	3	0	3	713	8	8	0	0	NA	NA	NA	28	32	171	170	504	116	151	446	5	4	19	0.029	0.024	0.038
.	19.01.16-00.19.42-1-398297	32	1	1	1	0	1	0	0	0	0	0	NA	NA	NA	7	4	163	165	489	0	0	0	0	0	3	0	0	0.006
.	19.01.16-00.19.43-1-398298	57	2	2	0	0	0	707	1	1	0	0	NA	NA	NA	20	21	169	170	495	118	151	438	0	3	1	0	0.018	0.002
.	19.01.16-00.19.45-1-398300	99	5	5	1	0	1	700	4	4	0	0	NA	NA	NA	30	21	166	170	498	112	148	440	7	0	7	0.042	0	0.014
.	19.01.16-00.19.45-1-398301	66	2	2	0	0	0	707	1	1	0	0	NA	NA	NA	30	24	170	166	501	116	148	443	0	6	4	0	0.036	0.008
.	19.01.16-00.19.49-1-398302	149	18	18	3	0	3	738	17	17	0	0	NA	NA	NA	55	51	171	173	520	121	156	461	28	2	37	0.164	0.012	0.071
.	19.01.16-00.19.51-1-398303	206	30	30	9	0	9	751	27	27	0	0	NA	NA	NA	55	67	180	177	523	125	158	468	54	20	41	0.3	0.113	0.078
.	19.01.16-00.19.56-1-398322	62	3	3	3	0	2	712	2	2	0	0	NA	NA	NA	17	26	165	169	505	113	150	449	3	4	3	0.018	0.024	0.006
.	19.01.16-00.19.56-1-398323	62	3	3	1	0	1	710	2	2	0	0	NA	NA	NA	21	27	173	167	500	117	150	443	3	1	2	0.017	0.006	0.004
.	19.01.16-00.19.59-1-398328	91	5	5	2	0	2	719	4	4	0	0	NA	NA	NA	32	40	175	173	505	118	154	447	10	0	7	0.057	0	0.014
.	19.01.16-00.20.01-1-398329	67	3	3	0	0	0	707	2	2	0	0	NA	NA	NA	33	32	170	170	505	117	149	441	0	3	7	0	0.018	0.014
.	19.01.16-00.20.01-1-398330	60	4	4	1	0	1	710	3	3	0	0	NA	NA	NA	21	23	167	169	500	114	150	446	0	7	3	0	0.041	0.006
.	19.01.16-00.20.03-1-398335	66	3	3	1	0	1	711	2	2	0	0	NA	NA	NA	20	27	172	172	496	118	153	440	0	1	5	0	0.006	0.01
.	19.01.16-00.20.14-1-398344	90	5	5	1	0	1	726	4	4	0	0	NA	NA	NA	37	41	172	170	512	121	153	452	2	4	7	0.012	0.024	0.014
.	19.01.16-00.20.14-1-398346	95	9	9	3	0	2	716	6	6	0	0	NA	NA	NA	43	39	173	169	510	120	148	448	22	0	8	0.127	0	0.016
.	19.01.16-00.20.18-1-398349	57	2	2	0	0	0	702	1	1	0	0	NA	NA	NA	21	18	166	165	500	116	147	439	0	0	4	0	0	0.008
.	19.01.16-00.20.18-1-398350	36	1	1	0	0	0	0	0	0	0	0	NA	NA	NA	6	7	163	164	493	0	0	0	0	0	1	0	0	0.002
.	19.01.16-00.20.25-1-398360	154	10	10	1	0	0	733	9	9	0	0	NA	NA	NA	50	51	171	170	523	120	152	461	8	2	16	0.047	0.012	0.031
.	19.01.16-00.20.29-1-398365	66	4	4	1	0	1	710	3	3	0	0	NA	NA	NA	21	24	166	169	502	115	149	446	4	0	5	0.024	0	0.01
.	19.01.16-00.20.29-1-398366	32	1	1	0	0	0	0	0	0	0	0	NA	NA	NA	5	12	163	166	496	0	0	0	0	0	0	0	0	0
.	19.01.16-00.20.31-1-398368	33	1	1	0	0	0	0	0	0	0	0	NA	NA	NA	8	9	165	164	493	0	0	0	0	0	0	0	0	0
.	19.01.16-00.20.31-1-398369	97	3	3	1	0	1	709	1	1	0	0	NA	NA	NA	31	27	167	167	506	111	151	447	10	0	1	0.06	0	0.002
.	19.01.16-00.20.33-1-398371	86	5	5	2	0	2	727	4	4	0	0	NA	NA	NA	25	46	176	175	508	121	159	447	0	3	7	0	0.017	0.014
.	19.01.16-00.20.36-1-398374	66	3	3	1	0	1	703	1	1	0	0	NA	NA	NA	19	20	165	167	501	111	148	444	0	0	10	0	0	0.02
.	19.01.16-00.20.38-1-398380	87	4	4	1	0	1	713	2	2	0	0	NA	NA	NA	35	31	168	172	504	116	155	442	3	0	6	0.018	0	0.012
.	19.01.16-00.20.41-1-398383	91	4	4	0	0	0	718	2	2	0	0	NA	NA	NA	32	36	173	169	507	116	151	451	6	0	5	0.035	0	0.01
.	19.01.16-00.20.47-1-398388	66	3	3	1	0	0	706	1	1	0	0	NA	NA	NA	15	18	165	168	498	116	149	441	0	0	7	0	0	0.014
.	19.01.16-00.20.47-1-398389	32	1	1	0	0	0	0	0	0	0	0	NA	NA	NA	15	6	164	164	491	0	0	0	0	1	0	0	0.006	0
.	19.01.16-00.20.49-1-398391	63	2	2	1	0	0	707	1	1	0	0	NA	NA	NA	24	21	166	168	500	115	153	439	0	1	2	0	0.006	0.004
.	19.01.16-00.20.51-1-398393	58	2	2	1	0	1	0	0	0	0	0	NA	NA	NA	16	18	171	163	497	0	0	0	3	1	0	0.018	0.006	0
.	19.01.16-00.20.51-1-398395	180	16	16	6	0	4	734	13	13	0	0	NA	NA	NA	54	56	172	176	521	121	158	455	27	13	32	0.157	0.074	0.061
.	19.01.16-00.20.52-1-398411	122	14	14	3	0	2	715	12	12	0	0	NA	NA	NA	49	35	171	167	510	116	151	448	23	10	19	0.135	0.06	0.037
.	19.01.16-00.20.52-1-398412	95	5	5	3	0	2	712	4	4	0	0	NA	NA	NA	33	34	177	170	500	123	146	443	0	11	6	0	0.065	0.012
.	19.01.16-00.20.57-1-398418	62	2	2	0	0	0	708	1	1	0	0	NA	NA	NA	27	20	169	167	497	117	151	440	7	0	2	0.041	0	0.004
.	19.01.16-00.20.57-1-398419	115	5	5	1	0	1	715	4	4	0	0	NA	NA	NA	45	37	173	170	507	118	148	449	3	5	6	0.017	0.029	0.012
.	19.01.16-00.20.59-1-398421	96	10	10	2	0	1	711	8	8	0	0	NA	NA	NA	29	26	166	170	503	117	150	444	7	11	14	0.042	0.065	0.028
.	19.01.16-00.21.02-1-398423	147	6	6	2	0	2	719	5	5	0	0	NA	NA	NA	64	46	175	174	510	121	153	445	6	4	8	0.034	0.023	0.016
.	19.01.16-00.21.07-1-398426	64	2	2	0	0	0	708	1	1	0	0	NA	NA	NA	18	24	173	168	496	119	150	439	4	0	5	0.023	0	0.01
.	19.01.16-00.21.16-1-398434	57	3	3	2	0	2	707	1	1	0	0	NA	NA	NA	27	24	166	168	503	113	149	445	4	0	2	0.024	0	0.004
.	19.01.16-00.21.22-1-398442	121	4	4	1	0	1	728	2	2	0	0	NA	NA	NA	28	40	170	168	515	119	151	458	10	4	0	0.059	0.024	0
.	19.01.16-00.21.22-1-398443	33	1	1	0	0	0	0	0	0	0	0	NA	NA	NA	10	11	164	166	494	0	0	0	0	0	0	0	0	0
.	19.01.16-00.21.22-1-398444	37	1	1	0	0	0	0	0	0	0	0	NA	NA	NA	7	9	166	164	492	0	0	0	1	0	0	0.006	0	0
.	19.01.16-00.21.23-1-398445	35	1	1	1	0	1	0	0	0	0	0	NA	NA	NA	3	14	165	166	496	0	0	0	0	0	1	0	0	0.002
.	19.01.16-00.21.25-1-398452	91	4	4	0	0	0	723	2	2	0	0	NA	NA	NA	33	41	175	168	511	118	154	451	5	8	1	0.029	0.048	0.002
.	19.01.16-00.21.25-1-398453	68	7	7	1	0	1	702	5	5	0	0	NA	NA	NA	29	21	167	167	500	115	147	440	0	0	17	0	0	0.034
.	19.01.16-00.21.25-1-398454	59	2	2	1	0	1	705	1	1	0	0	NA	NA	NA	21	25	168	170	500	115	153	437	0	0	4	0	0	0.008
.	19.01.16-00.21.27-1-398458	95	5	5	2	0	0	720	3	3	0	0	NA	NA	NA	28	38	166	173	512	113	152	455	2	10	5	0.012	0.058	0.01
.	19.01.16-00.21.27-1-398459	59	2	2	1	0	1	705	1	1	0	0	NA	NA	NA	26	28	167	169	505	114	149	442	0	3	1	0	0.018	0.002
.	19.01.16-00.21.30-1-398463	118	10	10	0	0	0	713	7	7	0	0	NA	NA	NA	31	28	170	168	503	116	152	445	16	3	23	0.094	0.018	0.046
.	19.01.16-00.21.33-1-398464	119	6	6	3	0	3	723	4	4	0	0	NA	NA	NA	48	45	169	173	516	112	154	457	10	0	6	0.059	0	0.012
.	19.01.16-00.21.52-1-398488	61	4	4	3	0	2	705	2	2	0	0	NA	NA	NA	26	29	168	171	503	113	148	444	6	4	3	0.036	0.023	0.006
.	19.01.16-00.21.53-1-398490	31	1	1	0	0	0	0	0	0	0	0	NA	NA	NA	6	10	163	168	492	0	0	0	0	0	0	0	0	0
.	19.01.16-00.21.53-1-398492	87	11	11	4	0	2	721	10	10	0	0	NA	NA	NA	36	40	171	173	509	117	154	450	20	9	13	0.117	0.052	0.026
.	19.01.16-00.21.53-1-398493	153	12	12	0	0	0	727	11	11	0	0	NA	NA	NA	47	45	175	174	509	123	155	449	0	26	23	0	0.149	0.045
.	19.01.16-00.21.55-1-398496	32	1	1	0	0	0	0	0	0	0	0	NA	NA	NA	8	5	164	164	490	0	0	0	0	0	1	0	0	0.002
.	19.01.16-00.21.55-1-398497	147	6	6	0	0	0	727	4	4	0	0	NA	NA	NA	50	47	173	169	518	120	149	458	7	0	12	0.04	0	0.023
.	19.01.16-00.21.57-1-398501	59	2	2	1	0	1	710	1	1	0	0	NA	NA	NA	22	28	170	166	505	117	151	442	4	0	1	0.024	0	0.002
.	19.01.16-00.21.59-1-398503	87	6	6	3	0	3	718	5	5	0	0	NA	NA	NA	34	37	165	172	513	113	152	453	0	8	16	0	0.047	0.031
.	19.01.16-00.22.00-1-398504	144	14	14	4	0	2	712	12	12	0	0	NA	NA	NA	40	31	170	171	503	116	154	442	12	10	26	0.071	0.058	0.052
.	19.01.16-00.22.11-1-398509	149	14	14	4	0	2	740	13	13	0	0	NA	NA	NA	32	58	171	178	522	116	157	467	25	13	18	0.146	0.073	0.034
.	19.01.16-00.22.11-1-398511	117	15	15	5	0	3	715	13	13	0	0	NA	NA	NA	38	32	168	169	508	118	150	447	18	16	20	0.107	0.095	0.039
.	19.01.16-00.22.12-1-398515	93	6	6	1	0	1	710	5	5	0	0	NA	NA	NA	49	36	172	170	507	116	149	445	14	8	4	0.081	0.047	0.008
.	19.01.16-00.22.15-1-398516	88	5	5	1	0	1	718	4	4	0	0	NA	NA	NA	36	39	171	174	507	116	153	449	22	4	5	0.129	0.023	0.01
.	19.01.16-00.22.19-1-398519	119	4	4	1	0	1	710	2	2	0	0	NA	NA	NA	41	33	171	166	509	116	144	450	1	0	10	0.006	0	0.02
.	19.01.16-00.22.22-1-398525	90	10	10	4	0	3	695	9	9	0	0	NA	NA	NA	37	22	165	169	501	110	146	439	14	8	16	0.085	0.047	0.032
.	19.01.16-00.22.32-1-398538	117	11	11	2	0	1	708	10	10	0	0	NA	NA	NA	42	35	171	167	510	115	147	446	8	5	22	0.047	0.03	0.043
.	19.01.16-00.22.35-1-398546	64	2	2	0	0	0	445	1	1	0	0	NA	NA	NA	17	19	167	169	496	79	89	277	0	0	2	0	0	0.004
.	19.01.16-00.22.38-1-398551	119	13	13	2	0	1	717	11	11	0	0	NA	NA	NA	48	38	168	172	511	113	152	452	15	12	14	0.089	0.07	0.027
.	19.01.16-00.22.39-1-398554	93	3	3	0	0	0	710	2	2	0	0	NA	NA	NA	17	27	173	168	499	118	150	442	3	0	2	0.017	0	0.004
.	19.01.16-00.22.40-1-398555	144	9	9	2	0	1	734	8	8	0	0	NA	NA	NA	61	55	179	176	513	125	158	451	12	7	10	0.067	0.04	0.019
.	19.01.16-00.22.43-1-398557	89	13	13	5	0	5	716	11	11	0	0	NA	NA	NA	30	35	176	171	501	122	152	442	5	21	11	0.028	0.123	0.022
.	19.01.16-00.22.46-1-398559	34	1	1	0	0	0	0	0	0	0	0	NA	NA	NA	12	10	163	164	496	0	0	0	0	2	0	0	0.012	0
.	19.01.16-00.22.47-1-398561	67	3	3	0	0	0	717	2	2	0	0	NA	NA	NA	24	29	169	170	503	117	155	445	7	3	3	0.041	0.018	0.006
.	19.01.16-00.22.48-1-398563	89	5	5	0	0	0	718	4	4	0	0	NA	NA	NA	31	39	169	174	509	116	152	450	5	10	4	0.03	0.057	0.008
.	19.01.16-00.22.49-1-398565	57	2	2	1	0	1	718	1	1	0	0	NA	NA	NA	20	35	174	168	506	120	147	451	0	1	1	0	0.006	0.002
.	19.01.16-00.22.55-1-398583	62	4	4	2	0	2	398	3	3	0	0	NA	NA	NA	16	14	168	164	495	70	90	238	0	7	7	0	0.043	0.014
.	19.01.16-00.22.56-1-398584	118	11	11	3	0	3	709	10	10	0	0	NA	NA	NA	38	33	169	166	511	115	148	446	11	6	5	0.065	0.036	0.01
.	19.01.16-00.23.03-1-398594	87	4	4	1	0	1	709	2	2	0	0	NA	NA	NA	24	24	168	168	501	116	149	444	12	0	3	0.071	0	0.006
.	19.01.16-00.23.04-1-398595	38	1	1	1	0	1	0	0	0	0	0	NA	NA	NA	9	9	164	164	494	0	0	0	0	0	1	0	0	0.002
.	19.01.16-00.23.05-1-398596	98	4	4	1	0	1	719	2	2	0	0	NA	NA	NA	37	39	169	172	511	115	154	450	5	7	5	0.03	0.041	0.01
.	19.01.16-00.23.08-1-398597	35	1	1	1	0	1	0	0	0	0	0	NA	NA	NA	7	11	164	164	496	0	0	0	0	0	2	0	0	0.004
.	19.01.16-00.23.10-1-398604	55	2	2	0	0	0	150	1	1	0	0	NA	NA	NA	17	13	167	163	496	22	28	100	1	0	0	0.006	0	0
.	19.01.16-00.23.20-1-398610	93	9	9	1	0	0	721	8	8	0	0	NA	NA	NA	31	39	169	173	510	117	151	453	10	0	17	0.059	0	0.033
.	19.01.16-00.23.20-1-398612	83	3	3	0	0	0	714	2	2	0	0	NA	NA	NA	39	33	168	170	508	115	152	447	3	1	8	0.018	0.006	0.016
.	19.01.16-00.23.21-1-398615	92	8	8	3	0	2	720	5	5	0	0	NA	NA	NA	31	44	168	170	519	116	145	459	4	14	5	0.024	0.082	0.01
.	19.01.16-00.23.24-1-398618	33	1	1	0	0	0	0	0	0	0	0	NA	NA	NA	6	13	166	165	495	0	0	0	0	0	2	0	0	0.004
.	19.01.16-00.23.26-1-398623	118	7	7	0	0	0	712	6	6	0	0	NA	NA	NA	42	35	171	169	508	119	150	443	2	0	12	0.012	0	0.024
.	19.01.16-00.23.26-1-398624	31	1	1	1	0	1	0	0	0	0	0	NA	NA	NA	4	10	164	164	495	0	0	0	0	0	1	0	0	0.002
.	19.01.16-00.23.27-1-398626	63	2	2	1	0	1	401	1	1	0	0	NA	NA	NA	17	6	163	163	493	62	71	268	1	3	0	0.006	0.018	0
.	19.01.16-00.23.29-1-398629	96	4	4	3	0	2	711	2	2	0	0	NA	NA	NA	29	31	172	168	504	120	150	441	20	0	0	0.116	0	0
.	19.01.16-00.23.35-1-398634	85	5	5	3	0	3	707	3	3	0	0	NA	NA	NA	35	21	167	168	499	115	150	442	0	13	8	0	0.077	0.016
.	19.01.16-00.23.36-1-398635	110	7	7	6	0	3	713	6	6	0	0	NA	NA	NA	28	30	169	171	503	118	151	444	15	4	11	0.089	0.023	0.022
.	19.01.16-00.23.37-1-398639	98	8	8	4	0	4	699	5	5	0	0	NA	NA	NA	35	30	169	170	504	114	148	437	5	0	12	0.03	0	0.024
.	19.01.16-00.23.40-1-398642	92	3	3	1	0	1	702	2	2	0	0	NA	NA	NA	36	23	166	168	502	113	150	439	2	0	4	0.012	0	0.008
.	19.01.16-00.23.48-1-398646	90	7	7	2	0	2	714	4	4	0	0	NA	NA	NA	44	37	171	171	508	112	152	450	9	4	14	0.053	0.023	0.028
.	19.01.16-00.23.53-1-398663	123	8	8	2	0	1	722	7	7	0	0	NA	NA	NA	38	35	169	171	508	117	154	451	4	17	15	0.024	0.099	0.03
.	19.01.16-00.23.53-1-398664	126	10	10	0	0	0	719	8	8	0	0	NA	NA	NA	46	47	174	169	517	117	150	452	8	24	0	0.046	0.142	0
.	19.01.16-00.23.54-1-398665	88	6	6	1	0	0	702	4	4	0	0	NA	NA	NA	31	30	170	170	503	118	146	438	4	8	11	0.024	0.047	0.022
.	19.01.16-00.24.02-1-398672	32	1	1	0	0	0	0	0	0	0	0	NA	NA	NA	6	10	165	165	493	0	0	0	2	0	0	0.012	0	0
.	19.01.16-00.24.04-1-398674	64	5	5	2	0	1	705	4	4	0	0	NA	NA	NA	24	24	167	168	502	113	148	444	9	5	6	0.054	0.03	0.012
.	19.01.16-00.24.04-1-398675	64	3	3	0	0	0	700	2	2	0	0	NA	NA	NA	32	23	166	167	503	112	147	441	0	5	3	0	0.03	0.006
.	19.01.16-00.24.07-1-398676	61	2	2	1	0	1	703	1	1	0	0	NA	NA	NA	27	20	166	169	498	110	151	442	4	0	2	0.024	0	0.004
.	19.01.16-00.24.07-1-398678	63	5	5	2	0	1	701	4	4	0	0	NA	NA	NA	27	19	164	167	501	113	152	436	4	0	12	0.024	0	0.024
.	19.01.16-00.24.08-1-398680	65	2	2	0	0	0	200	1	1	0	0	NA	NA	NA	24	24	166	170	501	29	39	132	0	0	3	0	0	0.006
.	19.01.16-00.24.13-1-398687	60	6	6	2	0	2	704	5	5	0	0	NA	NA	NA	25	24	170	165	502	114	147	443	7	0	4	0.041	0	0.008
.	19.01.16-00.24.16-1-398689	35	1	1	1	0	1	0	0	0	0	0	NA	NA	NA	13	11	165	164	495	0	0	0	0	0	1	0	0	0.002
.	19.01.16-00.24.18-1-398691	92	3	3	2	0	1	710	2	2	0	0	NA	NA	NA	29	30	170	173	500	119	154	437	0	0	7	0	0	0.014
.	19.01.16-00.24.18-1-398693	212	21	21	5	0	3	741	20	20	0	0	NA	NA	NA	66	54	172	176	519	121	158	462	30	28	36	0.174	0.159	0.069
.	19.01.16-00.24.19-1-398694	90	8	8	3	0	3	716	6	6	0	0	NA	NA	NA	31	36	169	173	507	117	153	446	8	1	14	0.047	0.006	0.028
.	19.01.16-00.24.20-1-398697	71	4	4	0	0	0	696	2	2	0	0	NA	NA	NA	35	25	167	172	499	109	152	435	0	1	7	0	0.006	0.014
.	19.01.16-00.24.21-1-398700	31	1	1	0	0	0	0	0	0	0	0	NA	NA	NA	9	7	165	165	490	0	0	0	0	0	0	0	0	0
.	19.01.16-00.24.21-1-398701	35	1	1	0	0	0	0	0	0	0	0	NA	NA	NA	7	6	166	165	488	0	0	0	1	0	0	0.006	0	0
.	19.01.16-00.24.23-1-398705	102	8	8	1	0	0	710	6	6	0	0	NA	NA	NA	27	34	172	169	506	117	151	442	5	0	14	0.029	0	0.028
.	19.01.16-00.24.24-1-398708	66	3	3	0	0	0	714	1	1	0	0	NA	NA	NA	20	24	169	170	498	117	155	442	3	0	8	0.018	0	0.016
.	19.01.16-00.24.27-1-398713	58	2	2	0	0	0	706	1	1	0	0	NA	NA	NA	23	21	169	171	494	115	154	437	4	0	1	0.024	0	0.002
.	19.01.16-00.24.31-1-398721	36	1	1	1	0	1	0	0	0	0	0	NA	NA	NA	6	6	164	164	491	0	0	0	1	0	0	0.006	0	0
.	19.01.16-00.24.32-1-398722	32	1	1	1	0	1	0	0	0	0	0	NA	NA	NA	9	14	165	167	495	0	0	0	0	0	2	0	0	0.004
.	19.01.16-00.24.34-1-398728	56	3	3	0	0	0	199	2	2	0	0	NA	NA	NA	17	21	168	166	500	33	40	126	0	0	4	0	0	0.008
.	19.01.16-00.24.34-1-398729	91	7	7	1	0	1	698	6	6	0	0	NA	NA	NA	38	23	166	168	502	109	148	441	15	4	5	0.09	0.024	0.01
.	19.01.16-00.24.36-1-398734	61	10	10	1	0	0	722	8	8	0	0	NA	NA	NA	20	37	170	172	508	116	155	451	3	14	13	0.018	0.081	0.026
.	19.01.16-00.24.40-1-398737	122	19	19	4	0	3	729	16	16	0	0	NA	NA	NA	40	46	173	173	513	120	153	456	23	23	20	0.133	0.133	0.039
.	19.01.16-00.24.41-1-398738	91	8	8	4	0	4	713	7	7	0	0	NA	NA	NA	26	26	168	169	502	117	152	444	5	0	14	0.03	0	0.028
.	19.01.16-00.24.41-1-398739	65	2	2	0	0	0	707	1	1	0	0	NA	NA	NA	22	23	170	169	497	117	150	440	0	0	2	0	0	0.004
.	19.01.16-00.24.44-1-398740	180	11	11	2	0	1	742	10	10	0	0	NA	NA	NA	48	58	172	177	522	118	159	465	23	9	11	0.134	0.051	0.021
.	19.01.16-00.24.49-1-398742	95	3	3	1	0	1	716	2	2	0	0	NA	NA	NA	33	32	170	169	506	115	154	447	15	0	0	0.088	0	0
.	19.01.16-00.24.55-1-398764	61	2	2	0	0	0	698	1	1	0	0	NA	NA	NA	30	26	174	165	500	118	144	436	0	3	2	0	0.018	0.004
.	19.01.16-00.24.57-1-398768	65	2	2	0	0	0	715	1	1	0	0	NA	NA	NA	25	33	169	172	505	115	154	446	2	0	4	0.012	0	0.008
.	19.01.16-00.24.58-1-398769	85	3	3	1	0	1	700	2	2	0	0	NA	NA	NA	24	21	165	167	502	113	146	441	0	2	1	0	0.012	0.002
.	19.01.16-00.24.58-1-398770	61	3	3	0	0	0	702	2	2	0	0	NA	NA	NA	24	25	169	170	499	116	144	442	5	2	2	0.03	0.012	0.004
.	19.01.16-00.25.03-1-398773	114	13	13	3	0	2	714	12	12	0	0	NA	NA	NA	44	39	169	169	514	114	148	452	4	12	35	0.024	0.071	0.068
.	19.01.16-00.25.06-1-398775	57	2	2	2	0	2	149	1	1	0	0	NA	NA	NA	18	20	168	166	499	24	30	95	5	0	1	0.03	0	0.002
.	19.01.16-00.25.11-1-398781	62	3	3	2	0	1	707	2	2	0	0	NA	NA	NA	22	22	170	165	500	116	147	444	8	3	0	0.047	0.018	0
.	19.01.16-00.25.13-1-398782	34	1	1	0	0	0	0	0	0	0	0	NA	NA	NA	8	10	163	164	496	0	0	0	0	0	1	0	0	0.002
.	19.01.16-00.25.13-1-398783	91	5	5	1	0	1	710	4	4	0	0	NA	NA	NA	23	27	166	167	507	114	147	449	0	0	16	0	0	0.032
.	19.01.16-00.25.14-1-398784	84	3	3	0	0	0	704	2	2	0	0	NA	NA	NA	22	23	166	167	503	110	149	445	0	4	3	0	0.024	0.006
.	19.01.16-00.25.15-1-398786	129	12	12	8	0	5	718	11	11	0	0	NA	NA	NA	48	35	170	170	508	118	151	449	26	20	4	0.153	0.118	0.008
.	19.01.16-00.25.16-1-398788	67	6	6	2	0	1	719	4	4	0	0	NA	NA	NA	29	35	170	170	508	116	153	450	2	0	14	0.012	0	0.028
.	19.01.16-00.25.17-1-398790	84	5	5	2	0	2	712	4	4	0	0	NA	NA	NA	25	27	168	170	502	117	150	445	3	0	4	0.018	0	0.008
.	19.01.16-00.25.18-1-398791	86	3	3	1	0	1	699	2	2	0	0	NA	NA	NA	21	19	167	168	497	112	151	436	0	0	8	0	0	0.016
.	19.01.16-00.25.29-1-398810	120	6	6	2	0	1	723	4	4	0	0	NA	NA	NA	43	46	171	170	518	114	151	458	7	2	11	0.041	0.012	0.021
.	19.01.16-00.25.30-1-398811	96	11	11	2	0	2	724	9	9	0	0	NA	NA	NA	31	42	170	172	513	116	152	456	3	3	21	0.018	0.017	0.041
.	19.01.16-00.25.31-1-398812	35	1	1	0	0	0	0	0	0	0	0	NA	NA	NA	13	7	164	165	491	0	0	0	0	0	0	0	0	0
.	19.01.16-00.25.32-1-398814	32	1	1	1	0	1	0	0	0	0	0	NA	NA	NA	9	6	164	166	489	0	0	0	0	0	0	0	0	0
.	19.01.16-00.25.34-1-398816	64	4	4	3	0	3	726	3	3	0	0	NA	NA	NA	18	41	169	173	512	117	155	454	0	4	3	0	0.023	0.006
.	19.01.16-00.25.34-1-398817	96	7	7	3	0	3	704	5	5	0	0	NA	NA	NA	33	27	167	166	507	115	144	445	1	4	18	0.006	0.024	0.036
.	19.01.16-00.25.35-1-398819	36	1	1	0	0	0	0	0	0	0	0	NA	NA	NA	9	12	166	166	493	0	0	0	0	2	0	0	0.012	0
.	19.01.16-00.25.35-1-398820	159	24	24	7	0	6	730	20	20	0	0	NA	NA	NA	44	40	171	169	513	120	152	458	47	5	37	0.275	0.03	0.072
.	19.01.16-00.25.36-1-398822	120	6	6	2	0	1	723	5	5	0	0	NA	NA	NA	40	40	173	169	511	121	149	453	2	13	17	0.012	0.077	0.033
.	19.01.16-00.25.38-1-398825	88	4	4	2	0	2	701	3	3	0	0	NA	NA	NA	30	21	168	166	500	115	147	439	2	0	10	0.012	0	0.02
.	19.01.16-00.25.44-1-398829	63	5	5	1	0	1	705	3	3	0	0	NA	NA	NA	30	29	171	166	505	115	146	444	8	0	5	0.047	0	0.01
.	19.01.16-00.25.48-1-398831	127	13	13	5	0	3	717	11	11	0	0	NA	NA	NA	45	38	170	170	511	116	151	450	30	18	16	0.176	0.106	0.031
.	19.01.16-00.25.52-1-398849	91	6	6	2	0	1	714	5	5	0	0	NA	NA	NA	40	29	170	168	504	119	151	444	4	9	14	0.024	0.054	0.028
.	19.01.16-00.25.53-1-398850	244	28	28	6	0	6	752	19	19	0	0	NA	NA	NA	62	69	175	175	532	124	154	474	20	28	35	0.114	0.16	0.066
.	19.01.16-00.25.54-1-398851	92	6	6	2	0	2	700	5	5	0	0	NA	NA	NA	31	22	169	168	498	114	148	438	0	7	12	0	0.042	0.024
.	19.01.16-00.25.56-1-398854	66	4	4	2	0	1	706	3	3	0	0	NA	NA	NA	28	26	167	170	502	113	153	440	4	0	4	0.024	0	0.008
.	19.01.16-00.25.59-1-398859	95	4	4	2	0	1	716	3	3	0	0	NA	NA	NA	40	41	173	170	511	117	148	451	0	6	4	0	0.035	0.008
.	19.01.16-00.26.02-1-398861	32	1	1	0	0	0	0	0	0	0	0	NA	NA	NA	7	8	163	167	491	0	0	0	0	0	0	0	0	0
.	19.01.16-00.26.04-1-398862	150	5	5	1	0	0	728	4	4	0	0	NA	NA	NA	44	43	172	174	510	118	157	453	3	3	6	0.017	0.017	0.012
.	19.01.16-00.26.13-1-398865	95	7	7	0	0	0	712	5	5	0	0	NA	NA	NA	43	33	167	169	510	114	149	449	3	11	6	0.018	0.065	0.012
.	19.01.16-00.26.14-1-398870	94	7	7	1	0	1	722	6	6	0	0	NA	NA	NA	17	32	170	170	505	114	154	454	5	2	12	0.029	0.012	0.024
.	19.01.16-00.26.15-1-398872	178	23	23	5	0	4	740	20	20	0	0	NA	NA	NA	47	53	172	175	519	120	156	464	25	26	34	0.145	0.149	0.066
.	19.01.16-00.26.16-1-398873	32	1	1	0	0	0	0	0	0	0	0	NA	NA	NA	8	9	165	165	492	0	0	0	3	0	0	0.018	0	0
.	19.01.16-00.26.17-1-398874	93	3	3	0	0	0	719	2	2	0	0	NA	NA	NA	34	39	171	173	508	117	156	446	0	2	3	0	0.012	0.006
.	19.01.16-00.26.19-1-398880	95	7	7	0	0	0	710	5	5	0	0	NA	NA	NA	32	28	169	168	504	113	150	447	5	8	6	0.03	0.048	0.012
.	19.01.16-00.26.20-1-398881	34	1	1	0	0	0	0	0	0	0	0	NA	NA	NA	15	12	164	165	496	0	0	0	0	0	2	0	0	0.004
.	19.01.16-00.26.22-1-398884	35	1	1	0	0	0	0	0	0	0	0	NA	NA	NA	10	7	166	165	489	0	0	0	0	0	2	0	0	0.004
.	19.01.16-00.26.23-1-398887	57	2	2	0	0	0	149	1	1	0	0	NA	NA	NA	10	20	167	166	500	29	29	91	2	0	1	0.012	0	0.002
.	19.01.16-00.26.25-1-398890	63	5	5	1	0	1	712	3	3	0	0	NA	NA	NA	34	30	167	171	505	114	152	446	0	15	4	0	0.088	0.008
.	19.01.16-00.26.32-1-398896	71	7	7	3	0	3	712	6	6	0	0	NA	NA	NA	19	26	167	168	504	116	151	445	22	0	12	0.132	0	0.024
.	19.01.16-00.26.33-1-398898	64	5	5	0	0	0	707	4	4	0	0	NA	NA	NA	18	20	166	166	501	114	147	446	3	0	8	0.018	0	0.016
.	19.01.16-00.26.33-1-398899	71	4	4	3	0	2	703	3	3	0	0	NA	NA	NA	31	25	167	169	502	114	151	438	0	0	22	0	0	0.044
.	19.01.16-00.26.33-1-398900	88	4	4	0	0	0	722	3	3	0	0	NA	NA	NA	23	37	168	173	509	116	152	454	0	5	8	0	0.029	0.016
.	19.01.16-00.26.38-1-398915	92	6	6	2	0	0	716	5	5	0	0	NA	NA	NA	33	31	170	171	503	119	152	445	8	14	0	0.047	0.082	0
.	19.01.16-00.26.41-1-398916	36	1	1	0	0	0	0	0	0	0	0	NA	NA	NA	10	8	163	164	494	0	0	0	0	0	1	0	0	0.002
.	19.01.16-00.26.44-1-398920	65	4	4	1	0	1	696	1	1	0	0	NA	NA	NA	18	11	164	167	493	112	148	436	0	4	3	0	0.024	0.006
.	19.01.16-00.26.45-1-398921	32	1	1	0	0	0	0	0	0	0	0	NA	NA	NA	9	11	164	164	496	0	0	0	0	0	1	0	0	0.002
.	19.01.16-00.26.48-1-398925	35	1	1	0	0	0	0	0	0	0	0	NA	NA	NA	15	7	164	164	492	0	0	0	0	0	1	0	0	0.002
.	19.01.16-00.26.50-1-398926	158	10	10	4	0	3	746	8	8	0	0	NA	NA	NA	38	62	168	181	526	117	160	469	0	9	23	0	0.05	0.044
.	19.01.16-00.26.50-1-398927	35	1	1	1	0	1	0	0	0	0	0	NA	NA	NA	12	9	166	166	490	0	0	0	0	0	1	0	0	0.002
.	19.01.16-00.26.53-1-398944	65	4	4	3	0	2	702	2	2	0	0	NA	NA	NA	27	21	170	165	499	118	146	438	0	4	11	0	0.024	0.022
.	19.01.16-00.26.55-1-398946	62	4	4	2	0	1	711	3	3	0	0	NA	NA	NA	26	29	169	169	504	115	151	445	0	10	3	0	0.059	0.006
.	19.01.16-00.26.58-1-398953	96	7	7	2	0	2	712	6	6	0	0	NA	NA	NA	46	35	168	171	509	116	151	445	8	3	18	0.048	0.018	0.035
.	19.01.16-00.26.59-1-398954	64	5	5	1	0	1	703	3	3	0	0	NA	NA	NA	29	27	168	170	502	115	150	438	0	8	8	0	0.047	0.016
.	19.01.16-00.27.01-1-398955	61	3	3	1	0	1	703	1	1	0	0	NA	NA	NA	23	18	164	167	500	112	151	440	0	4	6	0	0.024	0.012
.	19.01.16-00.27.01-1-398956	66	2	2	1	0	1	708	1	1	0	0	NA	NA	NA	21	20	163	164	506	112	147	449	3	0	2	0.018	0	0.004
.	19.01.16-00.27.04-1-398957	62	3	3	1	0	1	710	2	2	0	0	NA	NA	NA	16	24	165	170	502	114	152	444	0	0	4	0	0	0.008
.	19.01.16-00.27.09-1-398962	87	7	7	3	0	2	711	6	6	0	0	NA	NA	NA	30	33	170	167	509	117	149	445	7	3	10	0.041	0.018	0.02
.	19.01.16-00.27.12-1-398968	34	1	1	0	0	0	0	0	0	0	0	NA	NA	NA	9	10	165	165	493	0	0	0	0	0	0	0	0	0
.	19.01.16-00.27.14-1-398971	126	15	15	2	0	2	723	12	12	0	0	NA	NA	NA	36	43	166	180	510	111	161	451	31	3	13	0.187	0.017	0.025
.	19.01.16-00.27.15-1-398972	119	17	17	5	0	4	719	13	13	0	0	NA	NA	NA	56	48	175	176	510	118	155	446	33	33	16	0.189	0.188	0.031
.	19.01.16-00.27.16-1-398974	89	8	8	2	0	2	725	6	6	0	0	NA	NA	NA	24	37	166	173	511	116	153	456	13	3	20	0.078	0.017	0.039
.	19.01.16-00.27.18-1-398975	62	3	3	1	0	1	714	1	1	0	0	NA	NA	NA	18	27	172	167	501	118	151	445	0	4	4	0	0.024	0.008
.	19.01.16-00.27.18-1-398976	66	6	6	1	0	1	704	5	5	0	0	NA	NA	NA	17	15	166	165	497	113	149	442	0	4	14	0	0.024	0.028
.	19.01.16-00.27.18-1-398978	30	1	1	0	0	0	0	0	0	0	0	NA	NA	NA	8	10	166	164	493	0	0	0	0	0	0	0	0	0
.	19.01.16-00.27.20-1-398981	84	5	5	1	0	1	718	4	4	0	0	NA	NA	NA	21	33	167	175	504	117	157	444	8	0	7	0.048	0	0.014
.	19.01.16-00.27.21-1-398985	118	8	8	0	0	0	726	6	6	0	0	NA	NA	NA	45	47	170	171	519	118	152	456	6	12	17	0.035	0.07	0.033
.	19.01.16-00.27.30-1-398995	88	3	3	0	0	0	709	2	2	0	0	NA	NA	NA	27	29	169	173	500	116	151	442	4	0	2	0.024	0	0.004
.	19.01.16-00.27.35-1-399000	61	4	4	0	0	0	704	3	3	0	0	NA	NA	NA	21	21	167	167	500	113	151	440	7	3	8	0.042	0.018	0.016
.	19.01.16-00.27.36-1-399004	35	1	1	0	0	0	0	0	0	0	0	NA	NA	NA	10	12	167	165	493	0	0	0	0	2	0	0	0.012	0
.	19.01.16-00.27.39-1-399005	59	2	2	0	0	0	703	0	0	0	0	NA	NA	NA	18	20	166	167	500	114	149	440	0	6	0	0	0.036	0
.	19.01.16-00.27.39-1-399006	142	8	8	2	0	1	730	7	7	0	0	NA	NA	NA	43	47	173	172	515	120	153	457	8	0	16	0.046	0	0.031
.	19.01.16-00.27.40-1-399007	88	8	8	6	0	4	713	7	7	0	0	NA	NA	NA	29	28	169	166	506	115	147	451	6	9	12	0.036	0.054	0.024
.	19.01.16-00.27.42-1-399009	117	12	12	1	0	1	708	10	10	0	0	NA	NA	NA	33	25	171	164	503	119	145	444	13	6	25	0.076	0.037	0.05
.	19.01.16-00.27.47-1-399013	34	1	1	0	0	0	0	0	0	0	0	NA	NA	NA	12	14	168	165	494	0	0	0	0	1	0	0	0.006	0
.	19.01.16-00.27.47-1-399014	62	2	2	1	0	0	705	1	1	0	0	NA	NA	NA	26	23	166	168	502	113	148	444	0	3	1	0	0.018	0.002
.	19.01.16-00.27.49-1-399015	65	3	3	1	0	1	702	1	1	0	0	NA	NA	NA	36	23	168	167	501	111	149	442	5	0	4	0.03	0	0.008
.	19.01.16-00.27.52-1-399031	116	7	7	3	0	2	723	6	6	0	0	NA	NA	NA	40	37	168	174	508	116	157	450	16	3	14	0.095	0.017	0.028
.	19.01.16-00.27.52-1-399032	58	2	2	1	0	1	301	1	1	0	0	NA	NA	NA	13	14	165	167	495	51	64	186	2	0	0	0.012	0	0
.	19.01.16-00.27.53-1-399033	92	4	4	1	0	1	723	3	3	0	0	NA	NA	NA	27	35	170	170	508	117	153	453	5	0	8	0.029	0	0.016
.	19.01.16-00.28.02-1-399039	93	5	5	1	0	0	709	4	4	0	0	NA	NA	NA	29	25	168	167	503	115	150	444	0	4	13	0	0.024	0.026
.	19.01.16-00.28.02-1-399040	31	1	1	0	0	0	0	0	0	0	0	NA	NA	NA	6	11	167	165	492	0	0	0	0	0	0	0	0	0
.	19.01.16-00.28.02-1-399042	65	4	4	1	0	1	714	3	3	0	0	NA	NA	NA	36	38	171	172	508	115	154	445	1	0	6	0.006	0	0.012
.	19.01.16-00.28.03-1-399043	64	4	4	0	0	0	708	3	3	0	0	NA	NA	NA	23	26	166	167	506	116	145	447	0	6	5	0	0.036	0.01
.	19.01.16-00.28.04-1-399046	32	1	1	0	0	0	0	0	0	0	0	NA	NA	NA	10	3	163	164	489	0	0	0	0	0	0	0	0	0
.	19.01.16-00.28.04-1-399047	64	3	3	1	0	1	101	2	2	0	0	NA	NA	NA	17	23	168	165	503	14	26	61	0	1	2	0	0.006	0.004
.	19.01.16-00.28.07-1-399049	33	1	1	0	0	0	0	0	0	0	0	NA	NA	NA	14	11	165	164	495	0	0	0	0	0	3	0	0	0.006
.	19.01.16-00.28.09-1-399052	66	2	2	1	0	0	704	1	1	0	0	NA	NA	NA	33	24	165	167	505	113	148	443	0	8	4	0	0.048	0.008
.	19.01.16-00.28.11-1-399053	63	2	2	0	0	0	704	1	1	0	0	NA	NA	NA	26	25	171	168	499	117	149	438	0	6	1	0	0.036	0.002
.	19.01.16-00.28.12-1-399054	93	8	8	1	0	0	705	7	7	0	0	NA	NA	NA	44	34	166	170	511	110	147	448	12	0	11	0.072	0	0.022
.	19.01.16-00.28.12-1-399055	125	24	24	3	0	2	735	22	22	0	0	NA	NA	NA	49	59	178	177	517	120	156	459	62	8	25	0.348	0.045	0.048
.	19.01.16-00.28.14-1-399057	88	4	4	1	0	0	711	3	3	0	0	NA	NA	NA	32	24	165	171	501	113	154	444	10	5	4	0.061	0.029	0.008
.	19.01.16-00.28.20-1-399069	86	7	7	1	0	0	713	6	6	0	0	NA	NA	NA	37	32	171	168	506	115	143	455	21	4	4	0.123	0.024	0.008
.	19.01.16-00.28.20-1-399071	63	4	4	1	0	1	702	3	3	0	0	NA	NA	NA	23	20	168	168	497	114	149	439	0	9	10	0	0.054	0.02
.	19.01.16-00.28.22-1-399073	63	4	4	1	0	0	699	3	3	0	0	NA	NA	NA	25	18	166	166	499	114	145	440	7	5	10	0.042	0.03	0.02
.	19.01.16-00.28.25-1-399079	120	11	11	1	0	1	723	9	9	0	0	NA	NA	NA	43	40	175	170	508	119	152	452	21	10	6	0.12	0.059	0.012
.	19.01.16-00.28.27-1-399082	36	1	1	0	0	0	0	0	0	0	0	NA	NA	NA	8	8	163	166	492	0	0	0	0	0	2	0	0	0.004
.	19.01.16-00.28.29-1-399086	32	1	1	0	0	0	0	0	0	0	0	NA	NA	NA	3	9	164	166	492	0	0	0	0	1	0	0	0.006	0
.	19.01.16-00.28.31-1-399089	148	12	12	3	0	2	721	9	9	0	0	NA	NA	NA	56	49	177	173	512	122	148	451	16	9	16	0.09	0.052	0.031
.	19.01.16-00.28.33-1-399090	34	1	1	1	0	1	0	0	0	0	0	NA	NA	NA	9	9	165	166	491	0	0	0	0	0	1	0	0	0.002
.	19.01.16-00.28.35-1-399097	152	23	23	9	0	6	730	20	20	0	0	NA	NA	NA	49	57	180	178	512	123	154	453	44	16	30	0.244	0.09	0.059
.	19.01.16-00.28.35-1-399098	66	3	3	1	0	1	707	1	1	0	0	NA	NA	NA	19	24	172	168	497	115	150	442	0	0	11	0	0	0.022
.	19.01.16-00.28.39-1-399103	58	2	2	0	0	0	710	1	1	0	0	NA	NA	NA	21	23	172	167	497	117	148	445	0	1	1	0	0.006	0.002
.	19.01.16-00.28.40-1-399105	33	1	1	0	0	0	0	0	0	0	0	NA	NA	NA	12	5	163	165	490	0	0	0	0	0	0	0	0	0
.	19.01.16-00.28.41-1-399106	90	4	4	2	0	2	726	3	3	0	0	NA	NA	NA	25	41	169	175	510	118	154	454	0	0	12	0	0	0.024
.	19.01.16-00.28.42-1-399107	63	2	2	0	0	0	713	1	1	0	0	NA	NA	NA	21	22	166	166	503	113	149	451	2	0	3	0.012	0	0.006
.	19.01.16-00.28.51-1-399113	120	25	25	7	0	5	695	23	23	0	0	NA	NA	NA	40	31	167	168	509	111	143	441	8	33	22	0.048	0.196	0.043
.	19.01.16-00.28.53-1-399129	57	2	2	0	0	0	0	0	0	0	0	NA	NA	NA	14	15	167	166	495	0	0	0	0	1	1	0	0.006	0.002
.	19.01.16-00.28.54-1-399130	30	1	1	0	0	0	0	0	0	0	0	NA	NA	NA	5	9	165	163	494	0	0	0	0	0	0	0	0	0
.	19.01.16-00.28.56-1-399132	96	7	7	2	0	2	717	6	6	0	0	NA	NA	NA	31	38	172	173	506	119	153	445	3	8	6	0.017	0.046	0.012
.	19.01.16-00.28.56-1-399133	34	1	1	0	0	0	0	0	0	0	0	NA	NA	NA	3	7	163	166	491	0	0	0	0	0	4	0	0	0.008
.	19.01.16-00.28.57-1-399137	127	6	6	1	0	1	722	5	5	0	0	NA	NA	NA	47	40	173	176	504	121	156	445	11	1	6	0.064	0.006	0.012
.	19.01.16-00.28.57-1-399138	130	6	6	3	0	3	721	4	4	0	0	NA	NA	NA	49	41	166	176	512	111	156	454	15	4	5	0.09	0.023	0.01
.	19.01.16-00.28.59-1-399140	122	21	21	11	0	7	729	19	19	0	0	NA	NA	NA	51	49	176	173	513	121	156	452	24	37	19	0.136	0.214	0.037
.	19.01.16-00.28.59-1-399141	87	5	5	5	0	4	705	4	4	0	0	NA	NA	NA	45	34	175	168	504	116	145	444	8	0	9	0.046	0	0.018
.	19.01.16-00.29.00-1-399142	96	3	3	1	0	1	719	2	2	0	0	NA	NA	NA	40	36	168	172	509	114	153	452	2	0	4	0.012	0	0.008
.	19.01.16-00.29.16-1-399152	147	8	8	3	0	3	705	5	5	0	0	NA	NA	NA	51	32	172	165	508	118	141	446	12	0	13	0.07	0	0.026
.	19.01.16-00.29.17-1-399154	121	9	9	5	0	4	727	8	8	0	0	NA	NA	NA	39	48	175	172	514	121	151	455	13	15	7	0.074	0.087	0.014
.	19.01.16-00.29.18-1-399156	33	1	1	0	0	0	0	0	0	0	0	NA	NA	NA	9	9	163	165	494	0	0	0	0	0	1	0	0	0.002
.	19.01.16-00.29.18-1-399157	64	3	3	3	0	2	700	2	2	0	0	NA	NA	NA	23	16	166	167	496	111	148	441	4	0	7	0.024	0	0.014
.	19.01.16-00.29.18-1-399158	120	12	12	4	0	3	717	10	10	0	0	NA	NA	NA	40	39	168	173	511	109	155	453	11	8	16	0.065	0.046	0.031
.	19.01.16-00.29.19-1-399161	120	15	15	6	0	5	728	14	14	0	0	NA	NA	NA	31	40	175	170	508	119	152	457	28	6	21	0.16	0.035	0.041
.	19.01.16-00.29.20-1-399164	63	4	4	2	0	2	705	3	3	0	0	NA	NA	NA	27	25	168	165	505	115	147	443	6	3	2	0.036	0.018	0.004
.	19.01.16-00.29.33-1-399183	56	2	2	0	0	0	150	1	1	0	0	NA	NA	NA	24	16	165	170	494	25	29	96	0	0	2	0	0	0.004
.	19.01.16-00.29.36-1-399188	35	1	1	0	0	0	0	0	0	0	0	NA	NA	NA	13	13	166	170	490	0	0	0	0	0	0	0	0	0
.	19.01.16-00.29.38-1-399190	65	6	6	3	0	2	717	4	4	0	0	NA	NA	NA	26	29	168	166	508	113	149	455	0	9	10	0	0.054	0.02
.	19.01.16-00.29.38-1-399191	94	4	4	1	0	1	709	3	3	0	0	NA	NA	NA	35	32	168	173	504	115	157	437	1	0	11	0.006	0	0.022
.	19.01.16-00.29.39-1-399192	91	5	5	1	0	1	698	4	4	0	0	NA	NA	NA	40	29	167	171	504	108	151	439	5	2	9	0.03	0.012	0.018
.	19.01.16-00.29.40-1-399193	87	7	7	1	0	1	708	6	6	0	0	NA	NA	NA	24	26	165	172	502	114	154	440	1	4	10	0.006	0.023	0.02
.	19.01.16-00.29.41-1-399194	121	14	14	4	0	3	707	11	11	0	0	NA	NA	NA	46	32	170	167	508	118	146	443	13	26	19	0.076	0.156	0.037
.	19.01.16-00.29.41-1-399195	36	1	1	1	0	1	0	0	0	0	0	NA	NA	NA	7	15	166	166	496	0	0	0	0	0	1	0	0	0.002
.	19.01.16-00.29.44-1-399197	62	2	2	1	0	1	711	1	1	0	0	NA	NA	NA	16	24	170	167	500	116	149	446	0	4	3	0	0.024	0.006
.	19.01.16-00.29.46-1-399200	31	1	1	0	0	0	0	0	0	0	0	NA	NA	NA	6	9	165	163	494	0	0	0	0	0	1	0	0	0.002
.	19.01.16-00.29.48-1-399201	58	2	2	1	0	1	701	1	1	0	0	NA	NA	NA	22	23	168	166	502	113	149	439	3	0	4	0.018	0	0.008
.	19.01.16-00.29.53-1-399220	120	12	12	2	0	1	708	9	9	0	0	NA	NA	NA	29	23	172	167	497	119	151	438	12	1	11	0.07	0.006	0.022
.	19.01.16-00.29.56-1-399223	33	1	1	0	0	0	0	0	0	0	0	NA	NA	NA	8	16	165	168	496	0	0	0	0	0	1	0	0	0.002
.	19.01.16-00.29.57-1-399227	86	6	6	1	0	1	716	4	4	0	0	NA	NA	NA	29	35	166	168	514	112	149	455	9	1	6	0.054	0.006	0.012
.	19.01.16-00.29.57-1-399228	65	3	3	0	0	0	712	2	2	0	0	NA	NA	NA	31	33	173	166	507	119	149	444	0	5	3	0	0.03	0.006
.	19.01.16-00.29.59-1-399229	59	3	3	1	0	1	449	2	2	0	0	NA	NA	NA	17	16	165	165	499	77	92	280	0	5	2	0	0.03	0.004
.	19.01.16-00.29.59-1-399230	105	10	10	3	0	3	713	9	9	0	0	NA	NA	NA	39	32	166	172	507	114	155	444	23	0	18	0.139	0	0.036
.	19.01.16-00.30.01-1-399233	89	4	4	0	0	0	708	3	3	0	0	NA	NA	NA	22	28	172	168	501	116	149	443	0	0	4	0	0	0.008
.	19.01.16-00.30.04-1-399239	124	12	12	5	0	4	724	11	11	0	0	NA	NA	NA	47	43	169	171	516	119	153	452	10	6	34	0.059	0.035	0.066
.	19.01.16-00.30.12-1-399242	64	4	4	0	0	0	703	3	3	0	0	NA	NA	NA	27	28	165	172	504	111	152	440	6	5	0	0.036	0.029	0
.	19.01.16-00.30.12-1-399243	149	7	7	0	0	0	721	5	5	0	0	NA	NA	NA	43	45	169	172	517	119	150	452	9	4	8	0.053	0.023	0.015
.	19.01.16-00.30.14-1-399245	117	7	7	0	0	0	722	6	6	0	0	NA	NA	NA	41	41	171	175	508	119	155	448	3	9	15	0.018	0.051	0.03
.	19.01.16-00.30.17-1-399246	61	2	2	2	0	2	710	1	1	0	0	NA	NA	NA	26	28	172	166	503	117	150	443	1	5	0	0.006	0.03	0
.	19.01.16-00.30.19-1-399254	57	2	2	0	0	0	695	1	1	0	0	NA	NA	NA	24	14	165	166	496	111	146	438	2	0	3	0.012	0	0.006
.	19.01.16-00.30.22-1-399259	86	4	4	1	0	1	698	3	3	0	0	NA	NA	NA	29	21	169	165	500	116	140	442	0	3	5	0	0.018	0.01
.	19.01.16-00.30.22-1-399260	37	1	1	0	0	0	0	0	0	0	0	NA	NA	NA	9	12	163	165	497	0	0	0	0	0	2	0	0	0.004
.	19.01.16-00.30.25-1-399265	91	5	5	4	0	3	712	4	4	0	0	NA	NA	NA	26	31	170	173	501	113	155	444	5	10	6	0.029	0.058	0.012
.	19.01.16-00.30.29-1-399273	32	1	1	1	0	1	0	0	0	0	0	NA	NA	NA	8	9	165	167	490	0	0	0	0	0	4	0	0	0.008
.	19.01.16-00.30.32-1-399274	90	4	4	1	0	1	713	2	2	0	0	NA	NA	NA	34	34	169	171	507	116	154	443	7	8	1	0.041	0.047	0.002
.	19.01.16-00.30.32-1-399275	67	4	4	1	0	0	718	3	3	0	0	NA	NA	NA	16	31	169	166	509	116	147	455	0	9	4	0	0.054	0.008
.	19.01.16-00.30.33-1-399277	92	7	7	2	0	2	716	4	4	0	0	NA	NA	NA	25	37	168	167	515	111	148	457	5	11	5	0.03	0.066	0.01
.	19.01.16-00.30.34-1-399279	121	10	10	4	0	4	711	9	9	0	0	NA	NA	NA	32	26	171	165	503	119	148	444	2	9	19	0.012	0.055	0.038
.	19.01.16-00.30.35-1-399280	37	1	1	1	0	1	0	0	0	0	0	NA	NA	NA	9	16	165	165	499	0	0	0	2	0	0	0.012	0	0
.	19.01.16-00.30.36-1-399283	57	2	2	0	0	0	350	1	1	0	0	NA	NA	NA	11	13	166	166	494	52	76	222	2	0	1	0.012	0	0.002
.	19.01.16-00.30.38-1-399287	129	11	11	1	0	0	721	9	9	0	0	NA	NA	NA	38	36	166	176	507	114	154	453	21	10	13	0.127	0.057	0.026
.	19.01.16-00.30.40-1-399289	118	4	4	0	0	0	718	3	3	0	0	NA	NA	NA	37	38	174	171	506	119	152	447	12	0	6	0.069	0	0.012
.	19.01.16-00.30.45-1-399294	39	1	1	1	0	1	0	0	0	0	0	NA	NA	NA	8	15	165	168	495	0	0	0	0	0	2	0	0	0.004
.	19.01.16-00.30.48-1-399296	31	1	1	0	0	0	0	0	0	0	0	NA	NA	NA	14	3	163	164	489	0	0	0	0	0	1	0	0	0.002
.	19.01.16-00.30.49-1-399298	65	3	3	0	0	0	714	2	2	0	0	NA	NA	NA	27	29	167	168	507	117	147	450	6	0	7	0.036	0	0.014
.	19.01.16-00.30.50-1-399301	83	4	4	0	0	0	704	3	3	0	0	NA	NA	NA	31	31	171	167	506	115	146	443	0	0	12	0	0	0.024
.	19.01.16-00.30.51-1-399302	182	26	26	6	0	5	724	24	24	0	0	NA	NA	NA	60	51	172	170	522	113	152	459	49	24	21	0.285	0.141	0.04
.	19.01.16-00.30.51-1-399318	89	5	5	1	0	1	707	4	4	0	0	NA	NA	NA	39	32	176	167	502	119	143	445	0	8	9	0	0.048	0.018
.	19.01.16-00.30.56-1-399319	92	4	4	1	0	0	714	3	3	0	0	NA	NA	NA	27	28	172	168	501	118	151	445	0	8	8	0	0.048	0.016
.	19.01.16-00.30.56-1-399320	64	2	2	0	0	0	711	1	1	0	0	NA	NA	NA	22	25	169	170	499	117	153	441	0	5	0	0	0.029	0
.	19.01.16-00.31.00-1-399326	63	2	2	1	0	1	348	1	1	0	0	NA	NA	NA	10	20	165	166	502	55	64	229	0	2	4	0	0.012	0.008
.	19.01.16-00.31.06-1-399351	123	12	12	4	0	3	721	10	10	0	0	NA	NA	NA	42	37	170	169	511	116	153	452	23	9	19	0.135	0.053	0.037
.	19.01.16-00.31.07-1-399352	92	6	6	1	0	1	706	5	5	0	0	NA	NA	NA	29	28	170	169	502	116	151	439	0	1	8	0	0.006	0.016
.	19.01.16-00.31.07-1-399353	62	2	2	1	0	1	705	1	1	0	0	NA	NA	NA	26	28	170	172	499	114	153	438	8	0	0	0.047	0	0
.	19.01.16-00.31.09-1-399355	34	1	1	0	0	0	0	0	0	0	0	NA	NA	NA	7	5	165	165	488	0	0	0	0	0	2	0	0	0.004
.	19.01.16-00.31.12-1-399378	88	5	5	2	0	2	704	4	4	0	0	NA	NA	NA	36	22	164	170	501	110	153	441	7	4	0	0.043	0.024	0
.	19.01.16-00.31.12-1-399379	145	9	9	4	0	3	726	7	7	0	0	NA	NA	NA	41	41	166	177	511	114	159	453	10	3	24	0.06	0.017	0.047
.	19.01.16-00.31.12-1-399380	39	1	1	0	0	0	0	0	0	0	0	NA	NA	NA	10	7	165	165	490	0	0	0	0	0	0	0	0	0
.	19.01.16-00.31.13-1-399386	91	3	3	2	0	2	712	2	2	0	0	NA	NA	NA	18	26	168	168	503	116	149	447	1	0	12	0.006	0	0.024
.	19.01.16-00.31.16-1-399389	64	2	2	1	0	1	344	1	1	0	0	NA	NA	NA	15	18	165	166	500	67	67	210	0	0	2	0	0	0.004
.	19.01.16-00.31.23-1-399400	86	4	4	1	0	1	712	2	2	0	0	NA	NA	NA	39	36	172	171	506	118	150	444	5	0	4	0.029	0	0.008
.	19.01.16-00.31.27-1-399409	91	6	6	3	0	2	717	4	4	0	0	NA	NA	NA	33	38	172	170	509	117	151	449	15	8	3	0.087	0.047	0.006
.	19.01.16-00.31.28-1-399410	61	3	3	0	0	0	692	2	2	0	0	NA	NA	NA	33	17	165	166	499	111	147	434	4	6	4	0.024	0.036	0.008
.	19.01.16-00.31.30-1-399414	97	6	6	0	0	0	713	5	5	0	0	NA	NA	NA	41	40	168	178	507	111	157	445	8	15	7	0.048	0.084	0.014
.	19.01.16-00.31.31-1-399415	96	6	6	1	0	1	712	5	5	0	0	NA	NA	NA	38	35	167	166	515	112	145	455	6	0	12	0.036	0	0.023
.	19.01.16-00.31.36-1-399423	116	8	8	1	0	1	729	7	7	0	0	NA	NA	NA	32	43	173	173	510	119	156	454	13	0	7	0.075	0	0.014
.	19.01.16-00.31.37-1-399425	88	3	3	1	0	1	702	2	2	0	0	NA	NA	NA	22	23	167	166	503	114	145	443	0	10	0	0	0.06	0
.	19.01.16-00.31.38-1-399426	95	6	6	2	0	2	711	4	4	0	0	NA	NA	NA	30	30	168	166	509	113	147	451	1	3	8	0.006	0.018	0.016
.	19.01.16-00.31.41-1-399428	85	5	5	0	0	0	713	4	4	0	0	NA	NA	NA	30	30	166	170	507	113	149	451	12	6	0	0.072	0.035	0
.	19.01.16-00.31.43-1-399430	89	6	6	3	0	2	709	4	4	0	0	NA	NA	NA	29	29	173	170	499	118	148	443	8	0	10	0.046	0	0.02
.	19.01.16-00.31.50-1-399435	65	4	4	2	0	2	710	3	3	0	0	NA	NA	NA	22	28	170	174	497	116	154	440	0	7	11	0	0.04	0.022
.	19.01.16-00.31.52-1-399451	66	2	2	0	0	0	396	1	1	0	0	NA	NA	NA	17	19	166	167	499	69	75	252	0	1	1	0	0.006	0.002
.	19.01.16-00.31.52-1-399452	184	9	9	1	0	1	747	8	8	0	0	NA	NA	NA	42	65	183	176	519	131	158	458	9	13	9	0.049	0.074	0.017
.	19.01.16-00.31.54-1-399455	65	4	4	2	0	2	712	3	3	0	0	NA	NA	NA	34	31	167	173	504	112	156	444	0	5	10	0	0.029	0.02
.	19.01.16-00.31.57-1-399456	61	3	3	1	0	1	693	2	2	0	0	NA	NA	NA	28	15	163	167	498	109	149	435	2	2	3	0.012	0.012	0.006
.	19.01.16-00.31.57-1-399460	93	5	5	2	0	2	706	4	4	0	0	NA	NA	NA	26	27	168	176	496	116	154	436	9	14	0	0.054	0.08	0
.	19.01.16-00.32.00-1-399462	61	6	6	1	0	1	717	5	5	0	0	NA	NA	NA	16	27	173	168	499	119	154	444	11	0	13	0.064	0	0.026
.	19.01.16-00.32.04-1-399468	87	4	4	0	0	0	719	3	3	0	0	NA	NA	NA	30	42	172	176	507	113	157	449	0	5	5	0	0.028	0.01
.	19.01.16-00.32.05-1-399470	91	5	5	1	0	1	718	4	4	0	0	NA	NA	NA	25	33	168	171	507	117	152	449	2	5	5	0.012	0.029	0.01
.	19.01.16-00.32.07-1-399472	90	8	8	2	0	2	713	7	7	0	0	NA	NA	NA	38	32	169	172	504	115	151	447	6	17	9	0.036	0.099	0.018
.	19.01.16-00.32.11-1-399476	118	10	10	2	0	2	719	9	9	0	0	NA	NA	NA	28	38	170	171	510	117	152	450	5	13	14	0.029	0.076	0.027
.	19.01.16-00.32.13-1-399477	88	5	5	1	0	1	701	3	3	0	0	NA	NA	NA	32	24	167	168	502	115	147	439	0	4	11	0	0.024	0.022
.	19.01.16-00.32.15-1-399478	90	6	6	2	0	2	714	4	4	0	0	NA	NA	NA	22	27	170	166	504	117	149	448	2	2	8	0.012	0.012	0.016
.	19.01.16-00.32.20-1-399488	92	10	10	4	0	3	728	9	9	0	0	NA	NA	NA	23	43	168	175	513	116	156	456	1	6	19	0.006	0.034	0.037
.	19.01.16-00.32.21-1-399490	59	2	2	0	0	0	348	1	1	0	0	NA	NA	NA	9	23	167	169	500	53	71	224	0	4	5	0	0.024	0.01
.	19.01.16-00.32.22-1-399495	61	3	3	0	0	0	705	2	2	0	0	NA	NA	NA	22	22	170	169	496	114	152	439	2	0	2	0.012	0	0.004
.	19.01.16-00.32.27-1-399504	60	3	3	1	0	1	251	2	2	0	0	NA	NA	NA	24	12	164	167	494	43	55	153	0	2	5	0	0.012	0.01
.	19.01.16-00.32.32-1-399508	39	1	1	0	0	0	0	0	0	0	0	NA	NA	NA	10	11	166	167	491	0	0	0	0	2	0	0	0.012	0
.	19.01.16-00.32.34-1-399510	151	6	6	3	0	1	739	5	5	0	0	NA	NA	NA	57	60	177	174	522	124	156	459	19	8	7	0.107	0.046	0.013
.	19.01.16-00.32.34-1-399515	145	8	8	6	0	4	728	7	7	0	0	NA	NA	NA	49	47	169	171	520	117	152	459	11	6	15	0.065	0.035	0.029
.	19.01.16-00.32.35-1-399517	83	3	3	1	0	0	708	2	2	0	0	NA	NA	NA	28	25	169	168	501	116	150	442	0	0	5	0	0	0.01
.	19.01.16-00.32.36-1-399520	140	7	7	1	0	1	736	5	5	0	0	NA	NA	NA	54	53	174	175	517	118	157	461	6	3	6	0.034	0.017	0.012
.	19.01.16-00.32.37-1-399523	149	7	7	2	0	1	741	6	6	0	0	NA	NA	NA	35	57	179	173	518	126	154	461	14	18	13	0.078	0.104	0.025
.	19.01.16-00.32.37-1-399524	34	1	1	0	0	0	0	0	0	0	0	NA	NA	NA	13	10	165	164	494	0	0	0	3	0	0	0.018	0	0
.	19.01.16-00.32.40-1-399526	130	29	29	6	0	4	728	25	25	0	0	NA	NA	NA	30	45	171	171	516	116	152	460	47	27	43	0.275	0.158	0.083
.	19.01.16-00.32.40-1-399527	67	3	3	1	0	1	499	2	2	0	0	NA	NA	NA	17	24	170	168	499	87	102	310	0	5	1	0	0.03	0.002
.	19.01.16-00.32.44-1-399530	32	1	1	1	0	1	0	0	0	0	0	NA	NA	NA	11	7	164	163	493	0	0	0	0	1	0	0	0.006	0
.	19.01.16-00.32.46-1-399532	33	1	1	1	0	1	0	0	0	0	0	NA	NA	NA	9	11	166	164	494	0	0	0	0	0	3	0	0	0.006
.	19.01.16-00.32.50-1-399534	62	2	2	0	0	0	401	1	1	0	0	NA	NA	NA	10	11	163	168	493	60	82	259	1	0	4	0.006	0	0.008
.	19.01.16-00.32.52-1-399551	86	5	5	0	0	0	703	4	4	0	0	NA	NA	NA	41	28	168	168	505	114	149	440	0	3	4	0	0.018	0.008
.	19.01.16-00.32.55-1-399555	120	9	9	2	0	2	716	8	8	0	0	NA	NA	NA	41	34	167	172	508	114	153	449	5	4	16	0.03	0.023	0.031
.	19.01.16-00.32.56-1-399557	207	11	11	6	0	2	754	10	10	0	0	NA	NA	NA	62	69	174	176	532	124	161	469	4	9	36	0.023	0.051	0.068
.	19.01.16-00.32.57-1-399561	123	8	8	3	0	3	720	6	6	0	0	NA	NA	NA	44	37	169	170	511	116	153	451	10	7	7	0.059	0.041	0.014
.	19.01.16-00.32.59-1-399562	121	11	11	3	0	2	728	8	8	0	0	NA	NA	NA	42	46	171	176	512	117	155	456	9	19	10	0.053	0.108	0.02
.	19.01.16-00.33.02-1-399563	59	2	2	1	0	1	701	1	1	0	0	NA	NA	NA	26	22	167	167	501	113	149	439	2	2	0	0.012	0.012	0
.	19.01.16-00.33.02-1-399564	90	7	7	4	0	4	709	5	5	0	0	NA	NA	NA	19	25	167	169	502	115	151	443	4	3	10	0.024	0.018	0.02
.	19.01.16-00.33.10-1-399569	34	1	1	0	0	0	0	0	0	0	0	NA	NA	NA	14	7	166	163	491	0	0	0	0	0	0	0	0	0
.	19.01.16-00.33.13-1-399574	31	1	1	0	0	0	0	0	0	0	0	NA	NA	NA	7	14	165	170	492	0	0	0	0	0	0	0	0	0
.	19.01.16-00.33.15-1-399580	96	3	3	2	0	1	722	2	2	0	0	NA	NA	NA	29	36	167	170	512	113	153	456	7	0	4	0.042	0	0.008
.	19.01.16-00.33.17-1-399581	117	11	11	2	0	0	714	10	10	0	0	NA	NA	NA	45	36	172	169	508	116	149	449	1	4	22	0.006	0.024	0.043
.	19.01.16-00.33.18-1-399583	91	5	5	4	0	4	706	4	4	0	0	NA	NA	NA	27	28	168	172	501	112	155	439	5	3	5	0.03	0.017	0.01
.	19.01.16-00.33.23-1-399589	140	11	11	2	0	2	729	8	8	0	0	NA	NA	NA	56	52	178	173	514	122	156	451	15	3	30	0.084	0.017	0.058
.	19.01.16-00.33.23-1-399591	32	1	1	0	0	0	0	0	0	0	0	NA	NA	NA	9	10	165	163	495	0	0	0	0	1	0	0	0.006	0
.	19.01.16-00.33.25-1-399595	97	4	4	2	0	2	723	3	3	0	0	NA	NA	NA	32	44	177	173	507	123	152	448	9	4	6	0.051	0.023	0.012
.	19.01.16-00.33.27-1-399598	122	8	8	3	0	3	723	7	7	0	0	NA	NA	NA	39	38	168	171	512	118	152	453	21	0	22	0.125	0	0.043
.	19.01.16-00.33.28-1-399600	91	5	5	3	0	2	709	3	3	0	0	NA	NA	NA	30	26	165	168	506	113	147	449	3	8	6	0.018	0.048	0.012
.	19.01.16-00.33.32-1-399605	117	7	7	2	0	2	723	6	6	0	0	NA	NA	NA	36	44	167	175	515	114	153	456	8	6	3	0.048	0.034	0.006
.	19.01.16-00.33.33-1-399606	32	1	1	0	0	0	0	0	0	0	0	NA	NA	NA	9	9	165	164	493	0	0	0	0	0	2	0	0	0.004
.	19.01.16-00.33.36-1-399611	90	5	5	0	0	0	708	4	4	0	0	NA	NA	NA	21	26	172	164	503	118	145	445	6	0	11	0.035	0	0.022
.	19.01.16-00.33.36-1-399612	123	6	6	2	0	1	718	4	4	0	0	NA	NA	NA	35	34	166	174	507	113	153	452	12	0	8	0.072	0	0.016
.	19.01.16-00.33.44-1-399616	87	3	3	0	0	0	704	2	2	0	0	NA	NA	NA	28	20	168	167	498	114	150	440	2	0	4	0.012	0	0.008
.	19.01.16-00.33.44-1-399617	93	6	6	2	0	2	716	4	4	0	0	NA	NA	NA	28	34	173	166	508	117	150	449	3	0	6	0.017	0	0.012
.	19.01.16-00.33.45-1-399618	95	6	6	4	0	3	712	5	5	0	0	NA	NA	NA	35	33	169	173	504	115	152	445	6	10	8	0.036	0.058	0.016
.	19.01.16-00.33.59-1-399639	113	4	4	1	0	0	721	2	2	0	0	NA	NA	NA	42	37	170	169	511	116	150	455	16	0	9	0.094	0	0.018
.	19.01.16-00.33.59-1-399641	64	3	3	0	0	0	702	2	2	0	0	NA	NA	NA	34	27	172	164	504	118	142	442	0	3	6	0	0.018	0.012
.	19.01.16-00.34.02-1-399642	137	15	15	4	0	4	727	14	14	0	0	NA	NA	NA	51	40	169	167	517	117	149	461	20	10	24	0.118	0.06	0.046
.	19.01.16-00.34.03-1-399644	118	10	10	0	0	0	711	9	9	0	0	NA	NA	NA	55	38	173	178	500	121	155	435	10	7	8	0.058	0.039	0.016
.	19.01.16-00.34.06-1-399646	36	1	1	1	0	1	0	0	0	0	0	NA	NA	NA	13	10	163	163	497	0	0	0	0	0	6	0	0	0.012
.	19.01.16-00.34.09-1-399653	62	4	4	1	0	0	704	3	3	0	0	NA	NA	NA	22	19	168	166	498	110	149	445	2	7	5	0.012	0.042	0.01
.	19.01.16-00.34.12-1-399655	38	1	1	0	0	0	0	0	0	0	0	NA	NA	NA	9	16	166	165	498	0	0	0	0	0	2	0	0	0.004
.	19.01.16-00.34.13-1-399656	33	1	1	0	0	0	0	0	0	0	0	NA	NA	NA	13	9	167	164	491	0	0	0	0	0	0	0	0	0
.	19.01.16-00.34.14-1-399657	94	4	4	0	0	0	709	3	3	0	0	NA	NA	NA	43	32	166	167	512	115	147	447	2	4	6	0.012	0.024	0.012
.	19.01.16-00.34.15-1-399658	95	8	8	3	0	3	714	7	7	0	0	NA	NA	NA	34	33	167	169	510	114	145	455	0	5	16	0	0.03	0.031
.	19.01.16-00.34.15-1-399659	118	6	6	2	0	1	707	5	5	0	0	NA	NA	NA	42	35	168	171	509	110	151	446	1	1	10	0.006	0.006	0.02
.	19.01.16-00.34.18-1-399662	35	1	1	1	0	1	0	0	0	0	0	NA	NA	NA	9	11	166	166	492	0	0	0	0	0	3	0	0	0.006
.	19.01.16-00.34.20-1-399669	105	10	10	1	0	1	713	7	7	0	0	NA	NA	NA	37	34	170	166	511	117	147	449	0	22	7	0	0.133	0.014
.	19.01.16-00.34.20-1-399670	180	15	15	6	0	6	711	12	12	0	0	NA	NA	NA	56	45	174	171	513	116	153	442	1	16	36	0.006	0.094	0.07
.	19.01.16-00.34.28-1-399686	63	2	2	0	0	0	200	1	1	0	0	NA	NA	NA	22	16	168	165	496	29	36	135	0	4	0	0	0.024	0
.	19.01.16-00.34.29-1-399688	62	2	2	0	0	0	705	1	1	0	0	NA	NA	NA	30	29	169	166	507	116	145	444	0	0	6	0	0	0.012
.	19.01.16-00.34.33-1-399692	91	10	10	5	0	4	715	8	8	0	0	NA	NA	NA	33	34	170	167	510	117	147	451	6	10	11	0.035	0.06	0.022
.	19.01.16-00.34.35-1-399696	213	15	15	6	0	6	751	11	11	0	0	NA	NA	NA	66	65	177	179	522	125	162	464	39	26	3	0.22	0.145	0.006
.	19.01.16-00.34.37-1-399699	90	9	9	1	0	1	715	8	8	0	0	NA	NA	NA	34	34	168	169	510	114	151	450	4	0	30	0.024	0	0.059
.	19.01.16-00.34.37-1-399700	94	9	9	2	0	2	712	8	8	0	0	NA	NA	NA	29	28	168	165	508	117	147	448	8	7	18	0.048	0.042	0.035
.	19.01.16-00.34.37-1-399701	63	3	3	2	0	1	714	2	2	0	0	NA	NA	NA	25	28	167	170	504	112	155	447	9	0	9	0.054	0	0.018
.	19.01.16-00.34.44-1-399703	150	10	10	4	0	2	724	9	9	0	0	NA	NA	NA	46	37	168	167	515	118	148	458	11	18	23	0.065	0.108	0.045
.	19.01.16-00.34.45-1-399705	100	7	7	4	0	2	717	6	6	0	0	NA	NA	NA	28	28	168	172	501	117	152	448	9	0	24	0.054	0	0.048
.	19.01.16-00.34.52-1-399724	37	1	1	1	0	1	0	0	0	0	0	NA	NA	NA	14	13	165	166	495	0	0	0	0	0	0	0	0	0
.	19.01.16-00.34.55-1-399727	124	12	12	6	0	4	712	10	10	0	0	NA	NA	NA	45	31	168	170	506	112	155	445	21	4	20	0.125	0.024	0.04
.	19.01.16-00.34.55-1-399728	95	3	3	1	0	1	715	2	2	0	0	NA	NA	NA	27	35	170	175	503	118	154	443	0	0	7	0	0	0.014
.	19.01.16-00.34.55-1-399729	144	8	8	3	0	3	726	7	7	0	0	NA	NA	NA	58	47	174	173	513	121	155	450	5	0	30	0.029	0	0.058
.	19.01.16-00.35.01-1-399736	116	8	8	2	0	2	705	7	7	0	0	NA	NA	NA	30	29	171	169	502	114	147	444	18	6	13	0.105	0.036	0.026
.	19.01.16-00.35.02-1-399737	65	3	3	1	0	1	712	1	1	0	0	NA	NA	NA	23	28	167	171	503	115	152	445	0	2	3	0	0.012	0.006
.	19.01.16-00.35.06-1-399740	89	5	5	2	0	2	702	4	4	0	0	NA	NA	NA	21	16	165	166	498	110	149	443	0	0	12	0	0	0.024
.	19.01.16-00.35.08-1-399742	33	1	1	0	0	0	0	0	0	0	0	NA	NA	NA	10	5	163	165	490	0	0	0	0	0	0	0	0	0
.	19.01.16-00.35.11-1-399744	88	4	4	1	0	0	730	3	3	0	0	NA	NA	NA	32	50	178	165	520	124	146	460	4	0	16	0.022	0	0.031
.	19.01.16-00.35.13-1-399747	118	12	12	5	0	4	711	9	9	0	0	NA	NA	NA	46	33	172	169	505	121	147	443	26	13	13	0.151	0.077	0.026
.	19.01.16-00.35.13-1-399748	64	2	2	2	0	2	703	1	1	0	0	NA	NA	NA	21	15	163	170	495	110	151	442	2	0	1	0.012	0	0.002
.	19.01.16-00.35.19-1-399755	67	2	2	0	0	0	719	1	1	0	0	NA	NA	NA	22	27	167	166	507	117	148	454	6	0	3	0.036	0	0.006
.	19.01.16-00.35.21-1-399762	117	9	9	3	0	2	710	8	8	0	0	NA	NA	NA	37	38	167	171	513	115	149	446	18	15	5	0.108	0.088	0.01
.	19.01.16-00.35.22-1-399764	120	6	6	1	0	1	713	5	5	0	0	NA	NA	NA	44	35	176	169	503	121	147	445	2	8	8	0.011	0.047	0.016
.	19.01.16-00.35.23-1-399766	90	3	3	1	0	1	710	2	2	0	0	NA	NA	NA	31	26	167	170	502	112	152	446	0	3	5	0	0.018	0.01
.	19.01.16-00.35.25-1-399770	66	3	3	1	0	1	703	2	2	0	0	NA	NA	NA	23	21	166	167	501	114	148	441	0	0	7	0	0	0.014
.	19.01.16-00.35.28-1-399775	68	3	3	2	0	2	599	1	1	0	0	NA	NA	NA	24	23	167	170	499	98	133	368	0	0	4	0	0	0.008
.	19.01.16-00.35.30-1-399778	170	12	12	2	0	2	741	9	9	0	0	NA	NA	NA	59	60	175	169	529	122	152	467	31	5	13	0.177	0.03	0.025
.	19.01.16-00.35.34-1-399780	64	3	3	2	0	1	718	2	2	0	0	NA	NA	NA	29	35	166	172	510	114	156	448	0	0	11	0	0	0.022
.	19.01.16-00.35.40-1-399789	63	2	2	1	0	1	714	1	1	0	0	NA	NA	NA	18	29	168	168	506	115	149	450	0	0	8	0	0	0.016
.	19.01.16-00.35.41-1-399790	68	3	3	0	0	0	706	2	2	0	0	NA	NA	NA	14	18	167	166	498	115	147	444	6	7	0	0.036	0.042	0
.	19.01.16-00.35.42-1-399791	31	1	1	0	0	0	0	0	0	0	0	NA	NA	NA	8	6	166	164	489	0	0	0	0	0	0	0	0	0
.	19.01.16-00.35.42-1-399792	62	3	3	1	0	0	706	2	2	0	0	NA	NA	NA	20	26	163	170	506	111	152	443	6	3	4	0.037	0.018	0.008
.	19.01.16-00.35.42-1-399793	56	2	2	0	0	0	697	1	1	0	0	NA	NA	NA	26	22	165	167	503	110	148	439	0	3	1	0	0.018	0.002
.	19.01.16-00.35.44-1-399795	121	9	9	0	0	0	711	8	8	0	0	NA	NA	NA	45	31	169	170	505	116	148	447	40	4	0	0.237	0.024	0
.	19.01.16-00.35.49-1-399798	63	3	3	1	0	0	703	2	2	0	0	NA	NA	NA	23	23	169	166	501	113	146	444	0	9	7	0	0.054	0.014
.	19.01.16-00.35.52-1-399814	67	3	3	1	0	1	713	2	2	0	0	NA	NA	NA	18	29	164	173	505	113	156	444	0	8	4	0	0.046	0.008
.	19.01.16-00.35.55-1-399815	121	10	10	2	0	1	725	9	9	0	0	NA	NA	NA	42	40	173	169	511	120	152	453	17	5	20	0.098	0.03	0.039
.	19.01.16-00.35.59-1-399820	63	2	2	1	0	1	251	1	1	0	0	NA	NA	NA	18	15	164	168	496	40	52	159	1	0	1	0.006	0	0.002
.	19.01.16-00.35.59-1-399821	129	4	4	0	0	0	719	3	3	0	0	NA	NA	NA	30	39	171	170	511	119	150	450	5	0	5	0.029	0	0.01
.	19.01.16-00.35.59-1-399822	62	3	3	1	0	1	709	1	1	0	0	NA	NA	NA	19	28	169	169	503	117	151	441	0	0	7	0	0	0.014
.	19.01.16-00.36.02-1-399824	129	6	6	0	0	0	708	4	4	0	0	NA	NA	NA	38	29	166	170	506	115	149	444	2	0	21	0.012	0	0.042
.	19.01.16-00.36.07-1-399831	34	1	1	0	0	0	0	0	0	0	0	NA	NA	NA	9	6	165	164	490	0	0	0	0	0	2	0	0	0.004
.	19.01.16-00.36.09-1-399832	173	20	20	7	0	5	732	18	18	0	0	NA	NA	NA	62	48	173	174	514	120	154	458	38	21	34	0.22	0.121	0.066
.	19.01.16-00.36.10-1-399835	87	4	4	0	0	0	700	3	3	0	0	NA	NA	NA	32	26	169	167	503	115	146	439	4	0	10	0.024	0	0.02
.	19.01.16-00.36.10-1-399836	93	4	4	2	0	2	705	2	2	0	0	NA	NA	NA	37	26	166	169	504	115	150	440	6	0	8	0.036	0	0.016
.	19.01.16-00.36.11-1-399837	58	3	3	1	0	1	711	2	2	0	0	NA	NA	NA	19	26	172	170	497	117	152	442	3	3	2	0.017	0.018	0.004
.	19.01.16-00.36.16-1-399839	86	11	11	3	0	2	706	10	10	0	0	NA	NA	NA	38	26	171	166	502	117	149	440	15	1	13	0.088	0.006	0.026
.	19.01.16-00.36.17-1-399840	67	6	6	2	0	1	722	5	5	0	0	NA	NA	NA	34	47	173	170	517	117	151	454	0	2	11	0	0.012	0.021
.	19.01.16-00.36.19-1-399843	61	3	3	0	0	0	716	2	2	0	0	NA	NA	NA	17	25	170	165	503	121	149	446	0	0	6	0	0	0.012
.	19.01.16-00.36.21-1-399850	32	1	1	0	0	0	0	0	0	0	0	NA	NA	NA	6	7	163	166	491	0	0	0	0	0	1	0	0	0.002
.	19.01.16-00.36.28-1-399858	117	11	11	3	0	3	714	10	10	0	0	NA	NA	NA	25	37	174	165	511	119	144	451	5	0	17	0.029	0	0.033
.	19.01.16-00.36.29-1-399861	62	5	5	0	0	0	705	4	4	0	0	NA	NA	NA	18	18	167	167	497	113	148	444	0	8	1	0	0.048	0.002
.	19.01.16-00.36.29-1-399862	116	11	11	5	0	5	712	10	10	0	0	NA	NA	NA	32	33	168	165	513	114	146	452	31	0	19	0.185	0	0.037
.	19.01.16-00.36.29-1-399863	113	8	8	3	0	2	714	7	7	0	0	NA	NA	NA	47	28	171	170	500	117	153	444	2	0	22	0.012	0	0.044
.	19.01.16-00.36.38-1-399877	112	10	10	4	0	3	710	7	7	0	0	NA	NA	NA	38	33	169	170	507	114	153	443	9	9	17	0.053	0.053	0.034
.	19.01.16-00.36.42-1-399880	122	31	31	11	0	8	733	29	29	0	0	NA	NA	NA	42	44	172	175	510	122	157	454	70	19	27	0.407	0.109	0.053
.	19.01.16-00.36.43-1-399881	116	7	7	0	0	0	730	6	6	0	0	NA	NA	NA	39	49	174	173	515	119	151	460	6	16	1	0.034	0.092	0.002
.	19.01.16-00.36.45-1-399886	33	1	1	0	0	0	0	0	0	0	0	NA	NA	NA	7	5	165	163	490	0	0	0	0	0	2	0	0	0.004
.	19.01.16-00.36.48-1-399888	31	1	1	0	0	0	0	0	0	0	0	NA	NA	NA	9	5	164	164	490	0	0	0	0	0	1	0	0	0.002
.	19.01.16-00.36.50-1-399889	118	6	6	0	0	0	704	5	5	0	0	NA	NA	NA	34	25	173	169	496	118	150	436	3	5	8	0.017	0.03	0.016
.	19.01.16-00.36.54-1-399907	93	10	10	3	0	2	723	8	8	0	0	NA	NA	NA	37	45	171	172	515	118	150	455	29	5	8	0.17	0.029	0.016
.	19.01.16-00.36.54-1-399908	97	7	7	2	0	2	714	6	6	0	0	NA	NA	NA	39	34	169	166	512	114	148	452	6	11	15	0.036	0.066	0.029
.	19.01.16-00.36.54-1-399909	62	3	3	0	0	0	98	2	2	0	0	NA	NA	NA	15	13	163	169	494	16	17	65	0	0	4	0	0	0.008
.	19.01.16-00.36.57-1-399914	58	3	3	1	0	1	700	2	2	0	0	NA	NA	NA	21	16	168	166	495	115	145	440	2	3	0	0.012	0.018	0
.	19.01.16-00.37.02-1-399916	116	7	7	1	0	1	725	6	6	0	0	NA	NA	NA	40	39	171	176	505	120	159	446	8	5	5	0.047	0.028	0.01
.	19.01.16-00.37.03-1-399917	31	1	1	0	0	0	0	0	0	0	0	NA	NA	NA	9	15	169	167	492	0	0	0	0	2	0	0	0.012	0
.	19.01.16-00.37.04-1-399919	144	6	6	4	0	3	722	5	5	0	0	NA	NA	NA	53	37	170	171	509	117	153	452	19	0	12	0.112	0	0.024
.	19.01.16-00.37.05-1-399922	115	7	7	3	0	2	707	6	6	0	0	NA	NA	NA	54	32	165	175	505	111	154	442	7	0	18	0.042	0	0.036
.	19.01.16-00.37.11-1-399925	57	2	2	1	0	1	711	1	1	0	0	NA	NA	NA	26	30	165	167	511	113	144	454	0	4	0	0	0.024	0
.	19.01.16-00.37.13-1-399927	70	4	4	4	0	2	706	3	3	0	0	NA	NA	NA	28	31	170	169	505	113	148	445	5	2	7	0.029	0.012	0.014
.	19.01.16-00.37.15-1-399928	34	1	1	0	0	0	0	0	0	0	0	NA	NA	NA	14	10	165	164	494	0	0	0	0	0	0	0	0	0
.	19.01.16-00.37.18-1-399934	86	3	3	0	0	0	716	2	2	0	0	NA	NA	NA	36	37	169	172	509	117	147	452	0	2	3	0	0.012	0.006
.	19.01.16-00.37.18-1-399935	62	3	3	0	0	0	715	2	2	0	0	NA	NA	NA	21	28	165	166	510	114	149	452	1	6	3	0.006	0.036	0.006
.	19.01.16-00.37.26-1-399950	82	5	5	0	0	0	724	4	4	0	0	NA	NA	NA	26	40	171	171	511	117	151	456	0	0	13	0	0	0.025
.	19.01.16-00.37.26-1-399951	93	7	7	1	0	1	712	6	6	0	0	NA	NA	NA	26	29	168	167	507	115	148	449	0	15	6	0	0.09	0.012
.	19.01.16-00.37.27-1-399954	57	2	2	1	0	1	0	1	1	0	0	NA	NA	NA	11	19	164	168	500	0	0	0	0	3	2	0	0.018	0.004
.	19.01.16-00.37.27-1-399956	31	1	1	1	0	1	0	0	0	0	0	NA	NA	NA	15	6	166	163	490	0	0	0	1	0	0	0.006	0	0
.	19.01.16-00.37.29-1-399959	59	2	2	0	0	0	201	1	1	0	0	NA	NA	NA	15	19	168	169	495	28	30	143	0	1	1	0	0.006	0.002
.	19.01.16-00.37.30-1-399961	59	2	2	1	0	1	708	1	1	0	0	NA	NA	NA	26	29	167	170	505	114	150	444	0	3	1	0	0.018	0.002
.	19.01.16-00.37.33-1-399963	62	4	4	1	0	1	698	3	3	0	0	NA	NA	NA	22	15	165	165	498	112	149	437	6	3	4	0.036	0.018	0.008
.	19.01.16-00.37.35-1-399966	63	3	3	0	0	0	200	2	2	0	0	NA	NA	NA	18	17	166	166	498	35	48	117	0	7	0	0	0.042	0
.	19.01.16-00.37.35-1-399967	65	5	5	3	0	3	701	4	4	0	0	NA	NA	NA	32	20	166	168	499	112	153	436	10	0	4	0.06	0	0.008
.	19.01.16-00.37.36-1-399970	87	3	3	1	0	1	722	2	2	0	0	NA	NA	NA	24	37	168	168	514	116	151	455	0	0	11	0	0	0.021
.	19.01.16-00.37.38-1-399972	89	7	7	2	0	2	716	6	6	0	0	NA	NA	NA	33	41	171	169	514	119	149	448	1	5	13	0.006	0.03	0.025
.	19.01.16-00.37.46-1-399976	61	2	2	0	0	0	714	1	1	0	0	NA	NA	NA	24	27	171	166	503	119	148	447	0	7	0	0	0.042	0
.	19.01.16-00.37.46-1-399977	32	1	1	0	0	0	0	0	0	0	0	NA	NA	NA	10	11	169	164	491	0	0	0	0	0	3	0	0	0.006
.	19.01.16-00.37.46-1-399978	38	1	1	1	0	1	0	0	0	0	0	NA	NA	NA	13	9	164	168	490	0	0	0	0	0	1	0	0	0.002
.	19.01.16-00.37.48-1-399979	123	6	6	1	0	1	723	5	5	0	0	NA	NA	NA	31	42	172	171	512	117	155	451	2	2	11	0.012	0.012	0.021
.	19.01.16-00.37.49-1-399980	59	3	3	0	0	0	153	1	1	0	0	NA	NA	NA	16	13	164	166	496	19	32	102	0	7	0	0	0.042	0
.	19.01.16-00.37.49-1-399981	116	15	15	8	0	8	724	11	11	0	0	NA	NA	NA	34	41	176	171	507	120	156	448	28	11	15	0.159	0.064	0.03
.	19.01.16-00.37.50-1-399982	96	9	9	3	0	2	715	8	8	0	0	NA	NA	NA	24	33	167	171	508	113	149	453	5	5	11	0.03	0.029	0.022
.	19.01.16-00.37.53-1-399998	59	3	3	1	0	0	701	2	2	0	0	NA	NA	NA	25	23	169	163	504	114	143	444	0	4	11	0	0.025	0.022
.	19.01.16-00.37.53-1-399999	90	3	3	0	0	0	702	2	2	0	0	NA	NA	NA	22	23	168	167	501	113	148	441	0	11	2	0	0.066	0.004
.	19.01.16-00.37.59-1-400007	30	1	1	1	0	1	0	0	0	0	0	NA	NA	NA	13	7	166	164	490	0	0	0	0	0	0	0	0	0
.	19.01.16-00.38.00-1-400008	85	6	6	3	0	3	708	5	5	0	0	NA	NA	NA	41	33	168	171	507	113	152	443	13	2	9	0.077	0.012	0.018
.	19.01.16-00.38.02-1-400010	99	9	9	4	0	1	719	8	8	0	0	NA	NA	NA	40	40	173	169	511	117	153	449	17	0	18	0.098	0	0.035
.	19.01.16-00.38.03-1-400011	173	16	16	5	0	4	735	15	15	0	0	NA	NA	NA	40	49	170	177	515	117	160	458	20	15	21	0.118	0.085	0.041
.	19.01.16-00.38.11-1-400015	111	12	12	1	0	1	724	9	9	0	0	NA	NA	NA	42	41	171	168	515	116	152	456	2	21	19	0.012	0.125	0.037
.	19.01.16-00.38.11-1-400016	61	2	2	1	0	1	101	1	1	0	0	NA	NA	NA	18	15	165	165	498	16	25	60	2	0	2	0.012	0	0.004
.	19.01.16-00.38.12-1-400017	34	1	1	0	0	0	0	0	0	0	0	NA	NA	NA	9	5	165	163	490	0	0	0	0	0	0	0	0	0
.	19.01.16-00.38.13-1-400018	83	4	4	1	0	1	705	3	3	0	0	NA	NA	NA	27	23	166	170	500	114	151	440	6	0	4	0.036	0	0.008
.	19.01.16-00.38.14-1-400021	85	10	10	3	0	3	714	9	9	0	0	NA	NA	NA	25	28	168	167	506	114	152	448	17	1	7	0.101	0.006	0.014
.	19.01.16-00.38.18-1-400023	65	4	4	1	0	1	694	3	3	0	0	NA	NA	NA	31	20	169	166	498	113	145	436	1	0	10	0.006	0	0.02
.	19.01.16-00.38.21-1-400029	125	6	6	2	0	2	722	4	4	0	0	NA	NA	NA	25	38	168	171	512	116	153	453	9	4	4	0.054	0.023	0.008
.	19.01.16-00.38.23-1-400037	33	1	1	1	0	1	0	0	0	0	0	NA	NA	NA	9	6	163	164	492	0	0	0	0	0	2	0	0	0.004
.	19.01.16-00.38.25-1-400042	91	5	5	2	0	2	721	3	3	0	0	NA	NA	NA	30	40	173	171	509	117	151	453	4	2	11	0.023	0.012	0.022
.	19.01.16-00.38.30-1-400049	119	7	7	3	0	3	729	4	4	0	0	NA	NA	NA	33	46	176	170	513	122	149	458	7	14	7	0.04	0.082	0.014
.	19.01.16-00.38.31-1-400050	34	1	1	1	0	1	0	0	0	0	0	NA	NA	NA	18	17	165	166	499	0	0	0	0	0	2	0	0	0.004
.	19.01.16-00.38.34-1-400057	92	3	3	0	0	0	718	2	2	0	0	NA	NA	NA	27	34	171	171	505	117	155	446	0	0	7	0	0	0.014
.	19.01.16-00.38.35-1-400059	33	1	1	0	0	0	0	0	0	0	0	NA	NA	NA	9	11	166	165	493	0	0	0	0	0	3	0	0	0.006
.	19.01.16-00.38.37-1-400061	116	13	13	2	0	0	711	11	11	0	0	NA	NA	NA	39	31	171	168	505	118	150	443	10	3	20	0.058	0.018	0.04
.	19.01.16-00.38.38-1-400063	87	3	3	1	0	1	720	2	2	0	0	NA	NA	NA	27	39	170	169	513	114	149	457	1	0	8	0.006	0	0.016
.	19.01.16-00.38.38-1-400064	116	6	6	4	0	3	706	5	5	0	0	NA	NA	NA	23	21	165	165	504	114	145	447	15	5	12	0.091	0.03	0.024
.	19.01.16-00.38.39-1-400065	126	5	5	0	0	0	720	3	3	0	0	NA	NA	NA	43	35	170	167	511	117	149	454	12	0	3	0.071	0	0.006
.	19.01.16-00.38.42-1-400071	88	4	4	0	0	0	702	3	3	0	0	NA	NA	NA	34	20	166	164	503	112	147	443	2	1	12	0.012	0.006	0.024
.	19.01.16-00.38.44-1-400072	88	4	4	1	0	1	714	3	3	0	0	NA	NA	NA	28	31	167	172	505	115	156	443	0	6	13	0	0.035	0.026
.	19.01.16-00.38.49-1-400073	55	2	2	1	0	1	0	1	1	0	0	NA	NA	NA	12	11	166	167	491	0	0	0	0	0	2	0	0	0.004
.	19.01.16-00.38.53-1-400092	65	3	3	0	0	0	348	2	2	0	0	NA	NA	NA	17	15	167	165	496	62	74	212	0	7	0	0	0.042	0
.	19.01.16-00.38.53-1-400093	119	9	9	2	0	2	729	8	8	0	0	NA	NA	NA	27	44	171	170	516	120	149	460	7	16	8	0.041	0.094	0.016
.	19.01.16-00.38.54-1-400094	154	6	6	1	0	1	711	5	5	0	0	NA	NA	NA	46	38	170	173	508	117	151	443	4	8	0	0.024	0.046	0
.	19.01.16-00.38.56-1-400099	66	4	4	3	0	3	695	3	3	0	0	NA	NA	NA	30	15	167	165	496	116	144	435	8	0	5	0.048	0	0.01
.	19.01.16-00.38.59-1-400103	97	6	6	0	0	0	710	5	5	0	0	NA	NA	NA	30	30	168	170	505	115	151	444	11	1	3	0.065	0.006	0.006
.	19.01.16-00.39.00-1-400105	33	1	1	1	0	1	0	0	0	0	0	NA	NA	NA	7	11	165	167	492	0	0	0	0	0	5	0	0	0.01
.	19.01.16-00.39.02-1-400106	56	2	2	0	0	0	252	1	1	0	0	NA	NA	NA	12	16	166	167	496	40	53	159	0	0	3	0	0	0.006
.	19.01.16-00.39.02-1-400107	64	2	2	1	0	1	710	1	1	0	0	NA	NA	NA	25	29	170	167	505	115	145	450	2	0	1	0.012	0	0.002
.	19.01.16-00.39.05-1-400108	89	8	8	1	0	1	694	6	6	0	0	NA	NA	NA	31	17	168	164	498	116	146	432	0	10	5	0	0.061	0.01
.	19.01.16-00.39.06-1-400109	31	1	1	0	0	0	0	0	0	0	0	NA	NA	NA	7	4	165	164	488	0	0	0	0	0	0	0	0	0
.	19.01.16-00.39.07-1-400111	32	1	1	0	0	0	0	0	0	0	0	NA	NA	NA	6	7	165	164	491	0	0	0	0	0	1	0	0	0.002
.	19.01.16-00.39.09-1-400112	144	20	20	8	0	4	700	18	18	0	0	NA	NA	NA	42	30	169	168	506	114	146	440	3	10	35	0.018	0.06	0.069
.	19.01.16-00.39.12-1-400115	61	2	2	0	0	0	52	1	1	0	0	NA	NA	NA	20	22	165	168	502	6	14	32	0	0	1	0	0	0.002
.	19.01.16-00.39.13-1-400116	149	14	14	3	0	3	730	11	11	0	0	NA	NA	NA	52	49	171	172	519	119	154	457	30	17	18	0.175	0.099	0.035
.	19.01.16-00.39.16-1-400119	119	10	10	4	0	3	722	9	9	0	0	NA	NA	NA	37	42	169	174	512	114	154	454	17	9	15	0.101	0.052	0.029
.	19.01.16-00.39.17-1-400124	60	2	2	2	0	2	703	1	1	0	0	NA	NA	NA	21	20	166	166	501	115	145	443	1	0	2	0.006	0	0.004
.	19.01.16-00.39.19-1-400127	55	2	2	1	0	1	0	1	1	0	0	NA	NA	NA	10	12	165	165	495	0	0	0	0	0	6	0	0	0.012
.	19.01.16-00.39.19-1-400128	33	1	1	0	0	0	0	0	0	0	0	NA	NA	NA	8	19	169	164	499	0	0	0	0	0	0	0	0	0
.	19.01.16-00.39.19-1-400129	88	3	3	2	0	1	713	2	2	0	0	NA	NA	NA	27	27	168	167	505	118	148	447	0	5	5	0	0.03	0.01
.	19.01.16-00.39.22-1-400135	98	6	6	3	0	3	721	5	5	0	0	NA	NA	NA	33	38	173	173	505	119	153	449	5	1	18	0.029	0.006	0.036
.	19.01.16-00.39.22-1-400137	175	9	9	1	0	1	737	8	8	0	0	NA	NA	NA	54	59	174	171	527	120	150	467	5	6	17	0.029	0.035	0.032
.	19.01.16-00.39.28-1-400148	152	11	11	3	0	3	734	10	10	0	0	NA	NA	NA	47	51	173	176	515	120	158	456	27	6	5	0.156	0.034	0.01
.	19.01.16-00.39.32-1-400149	36	1	1	0	0	0	0	0	0	0	0	NA	NA	NA	6	10	167	163	493	0	0	0	0	0	1	0	0	0.002
.	19.01.16-00.39.35-1-400155	35	1	1	1	0	1	0	0	0	0	0	NA	NA	NA	4	7	164	165	491	0	0	0	0	0	1	0	0	0.002
.	19.01.16-00.39.36-1-400156	33	1	1	0	0	0	0	0	0	0	0	NA	NA	NA	10	10	167	164	492	0	0	0	0	0	0	0	0	0
.	19.01.16-00.39.38-1-400159	95	4	4	0	0	0	709	2	2	0	0	NA	NA	NA	38	28	166	168	507	114	149	446	1	0	17	0.006	0	0.034
.	19.01.16-00.39.39-1-400161	31	1	1	0	0	0	0	0	0	0	0	NA	NA	NA	6	10	165	168	490	0	0	0	0	0	0	0	0	0
.	19.01.16-00.39.40-1-400163	85	6	6	0	0	0	718	5	5	0	0	NA	NA	NA	38	31	170	167	507	116	148	454	2	1	12	0.012	0.006	0.024
.	19.01.16-00.39.41-1-400164	30	1	1	0	0	0	0	0	0	0	0	NA	NA	NA	6	4	164	165	488	0	0	0	0	0	1	0	0	0.002
.	19.01.16-00.39.41-1-400165	34	1	1	0	0	0	0	0	0	0	0	NA	NA	NA	10	12	166	164	495	0	0	0	1	0	0	0.006	0	0
.	19.01.16-00.39.42-1-400166	90	8	8	4	0	4	725	7	7	0	0	NA	NA	NA	29	45	173	169	516	116	151	458	4	0	14	0.023	0	0.027
.	19.01.16-00.39.43-1-400167	33	1	1	0	0	0	0	0	0	0	0	NA	NA	NA	13	7	165	165	490	0	0	0	0	0	2	0	0	0.004
.	19.01.16-00.39.44-1-400168	116	5	5	1	0	1	716	3	3	0	0	NA	NA	NA	40	39	170	173	509	117	155	444	2	15	3	0.012	0.087	0.006
.	19.01.16-00.39.45-1-400170	177	7	7	2	0	2	731	5	5	0	0	NA	NA	NA	63	58	174	177	520	121	157	453	15	4	6	0.086	0.023	0.012
.	19.01.16-00.39.45-1-400171	140	6	6	5	0	3	713	5	5	0	0	NA	NA	NA	54	33	172	169	505	116	149	448	5	19	6	0.029	0.112	0.012
.	19.01.16-00.39.46-1-400172	65	3	3	0	0	0	715	2	2	0	0	NA	NA	NA	22	26	170	168	501	115	150	450	0	6	3	0	0.036	0.006
.	19.01.16-00.39.53-1-400192	65	7	7	2	0	1	708	5	5	0	0	NA	NA	NA	22	23	167	169	500	115	150	443	4	9	11	0.024	0.053	0.022
.	19.01.16-00.39.56-1-400194	91	4	4	1	0	1	708	3	3	0	0	NA	NA	NA	47	31	167	172	505	113	147	448	8	4	3	0.048	0.023	0.006
.	19.01.16-00.39.58-1-400199	96	6	6	3	0	0	714	5	5	0	0	NA	NA	NA	34	38	176	167	508	120	146	448	31	1	3	0.176	0.006	0.006
.	19.01.16-00.40.02-1-400204	63	2	2	0	0	0	502	1	1	0	0	NA	NA	NA	12	19	170	169	493	80	118	304	0	4	0	0	0.024	0
.	19.01.16-00.40.02-1-400205	60	3	3	0	0	0	709	2	2	0	0	NA	NA	NA	25	28	170	171	500	115	152	442	0	0	6	0	0	0.012
.	19.01.16-00.40.03-1-400206	66	4	4	0	0	0	707	2	2	0	0	NA	NA	NA	28	28	170	169	502	116	152	439	1	1	5	0.006	0.006	0.01
.	19.01.16-00.40.06-1-400209	56	2	2	0	0	0	706	1	1	0	0	NA	NA	NA	25	24	166	169	502	112	148	446	2	3	0	0.012	0.018	0
.	19.01.16-00.40.07-1-400212	39	1	1	0	0	0	0	0	0	0	0	NA	NA	NA	14	13	168	168	490	0	0	0	0	0	2	0	0	0.004
.	19.01.16-00.40.11-1-400214	94	6	6	1	0	1	714	5	5	0	0	NA	NA	NA	34	37	171	170	509	116	153	445	12	0	14	0.07	0	0.028
.	19.01.16-00.40.14-1-400215	118	5	5	1	0	1	714	2	2	0	0	NA	NA	NA	30	35	166	174	508	114	153	447	4	0	7	0.024	0	0.014
.	19.01.16-00.40.15-1-400217	119	9	9	3	0	3	727	8	8	0	0	NA	NA	NA	42	45	171	172	515	114	155	458	17	19	17	0.099	0.11	0.033
.	19.01.16-00.40.17-1-400220	87	8	8	2	0	2	723	6	6	0	0	NA	NA	NA	33	37	170	170	510	117	153	453	0	8	17	0	0.047	0.033
.	19.01.16-00.40.18-1-400223	34	1	1	0	0	0	0	0	0	0	0	NA	NA	NA	9	4	165	163	489	0	0	0	0	0	0	0	0	0
.	19.01.16-00.40.20-1-400225	64	4	4	0	0	0	699	3	3	0	0	NA	NA	NA	32	24	168	168	501	115	147	437	0	2	13	0	0.012	0.026
.	19.01.16-00.40.21-1-400228	33	1	1	0	0	0	0	0	0	0	0	NA	NA	NA	6	11	165	165	494	0	0	0	0	0	0	0	0	0
.	19.01.16-00.40.21-1-400229	38	1	1	0	0	0	0	0	0	0	0	NA	NA	NA	7	10	165	165	493	0	0	0	0	0	2	0	0	0.004
.	19.01.16-00.40.21-1-400230	123	7	7	0	0	0	716	6	6	0	0	NA	NA	NA	23	30	169	167	507	117	146	453	0	9	7	0	0.054	0.014
.	19.01.16-00.40.24-1-400239	127	9	9	2	0	1	726	8	8	0	0	NA	NA	NA	42	41	171	169	514	119	149	458	14	0	14	0.082	0	0.027
.	19.01.16-00.40.25-1-400243	60	3	3	1	0	1	713	2	2	0	0	NA	NA	NA	25	33	167	171	508	113	151	449	0	4	5	0	0.023	0.01
.	19.01.16-00.40.33-1-400250	85	8	8	2	0	2	693	7	7	0	0	NA	NA	NA	32	18	167	167	497	112	144	437	1	10	5	0.006	0.06	0.01
.	19.01.16-00.40.33-1-400251	35	1	1	0	0	0	0	0	0	0	0	NA	NA	NA	10	16	168	166	495	0	0	0	0	0	0	0	0	0
.	19.01.16-00.40.36-1-400256	61	2	2	1	0	0	709	1	1	0	0	NA	NA	NA	21	24	169	166	502	116	150	443	0	5	2	0	0.03	0.004
.	19.01.16-00.40.39-1-400262	61	2	2	1	0	1	703	1	1	0	0	NA	NA	NA	31	24	169	167	501	112	145	446	0	6	6	0	0.036	0.012
.	19.01.16-00.40.42-1-400264	33	1	1	0	0	0	0	0	0	0	0	NA	NA	NA	10	7	164	164	492	0	0	0	0	0	2	0	0	0.004
.	19.01.16-00.40.42-1-400265	61	3	3	1	0	0	707	2	2	0	0	NA	NA	NA	21	17	167	169	494	115	151	441	8	0	5	0.048	0	0.01
.	19.01.16-00.40.43-1-400266	181	26	26	5	0	3	736	20	20	0	0	NA	NA	NA	54	51	171	177	516	117	161	458	50	15	33	0.292	0.085	0.064
.	19.01.16-00.40.44-1-400269	35	1	1	0	0	0	0	0	0	0	0	NA	NA	NA	6	11	164	168	492	0	0	0	0	0	4	0	0	0.008
.	19.01.16-00.40.45-1-400270	113	4	4	1	0	1	726	3	3	0	0	NA	NA	NA	37	49	174	170	518	120	149	457	2	0	11	0.011	0	0.021
.	19.01.16-00.40.47-1-400273	177	13	13	2	0	1	739	12	12	0	0	NA	NA	NA	53	52	177	177	511	125	161	453	26	17	17	0.147	0.096	0.033
.	19.01.16-00.40.48-1-400274	101	6	6	0	0	0	728	5	5	0	0	NA	NA	NA	32	43	174	170	512	119	155	454	8	0	11	0.046	0	0.021
.	19.01.16-00.40.52-1-400293	35	1	1	0	0	0	0	0	0	0	0	NA	NA	NA	8	11	167	163	494	0	0	0	0	0	4	0	0	0.008
.	19.01.16-00.40.55-1-400298	96	10	10	2	0	1	728	9	9	0	0	NA	NA	NA	30	41	169	169	516	118	152	458	25	6	3	0.148	0.036	0.006
.	19.01.16-00.40.56-1-400302	64	4	4	1	0	1	697	3	3	0	0	NA	NA	NA	29	23	172	168	496	118	147	432	8	0	11	0.047	0	0.022
.	19.01.16-00.40.56-1-400303	93	4	4	2	0	1	726	2	2	0	0	NA	NA	NA	27	38	171	170	510	118	152	456	6	0	9	0.035	0	0.018
.	19.01.16-00.40.59-1-400305	58	2	2	1	0	1	297	1	1	0	0	NA	NA	NA	14	19	165	165	502	58	61	178	0	0	1	0	0	0.002
.	19.01.16-00.41.05-1-400306	126	6	6	1	0	1	717	5	5	0	0	NA	NA	NA	38	32	166	170	509	116	153	448	1	5	6	0.006	0.029	0.012
.	19.01.16-00.41.09-1-400310	123	4	4	0	0	0	708	3	3	0	0	NA	NA	NA	39	29	170	168	504	116	147	445	1	9	1	0.006	0.054	0.002
.	19.01.16-00.41.11-1-400311	182	11	11	6	0	5	740	10	10	0	0	NA	NA	NA	60	53	171	174	521	118	157	465	24	8	8	0.14	0.046	0.015
.	19.01.16-00.41.15-1-400313	64	3	3	0	0	0	709	2	2	0	0	NA	NA	NA	16	20	167	168	498	113	151	445	3	3	1	0.018	0.018	0.002
.	19.01.16-00.41.15-1-400314	64	3	3	1	0	1	546	2	2	0	0	NA	NA	NA	17	15	166	166	496	92	108	346	0	0	5	0	0	0.01
.	19.01.16-00.41.17-1-400320	178	7	7	2	0	2	740	6	6	0	0	NA	NA	NA	40	54	172	172	523	120	154	466	6	11	6	0.035	0.064	0.011
.	19.01.16-00.41.21-1-400325	67	10	10	0	0	0	703	9	9	0	0	NA	NA	NA	27	26	169	165	505	117	144	442	21	6	1	0.124	0.036	0.002
.	19.01.16-00.41.27-1-400334	180	21	21	3	0	3	730	20	20	0	0	NA	NA	NA	53	46	167	170	522	112	153	465	14	4	56	0.084	0.024	0.107
.	19.01.16-00.41.28-1-400338	124	6	6	2	0	2	708	5	5	0	0	NA	NA	NA	51	31	166	175	503	114	151	443	5	9	4	0.03	0.051	0.008
.	19.01.16-00.41.29-1-400339	33	1	1	0	0	0	0	0	0	0	0	NA	NA	NA	9	5	165	163	490	0	0	0	0	0	1	0	0	0.002
.	19.01.16-00.41.31-1-400341	94	7	7	3	0	2	705	6	6	0	0	NA	NA	NA	19	23	169	167	500	115	147	443	8	6	7	0.047	0.036	0.014
.	19.01.16-00.41.32-1-400342	65	4	4	1	0	1	498	2	2	0	0	NA	NA	NA	18	20	166	167	500	83	101	314	0	0	7	0	0	0.014
.	19.01.16-00.41.33-1-400344	92	14	14	3	0	3	720	13	13	0	0	NA	NA	NA	25	33	169	170	507	116	152	452	13	20	6	0.077	0.118	0.012
.	19.01.16-00.41.37-1-400349	85	5	5	0	0	0	712	4	4	0	0	NA	NA	NA	33	35	166	174	508	111	153	448	7	2	8	0.042	0.011	0.016
.	19.01.16-00.41.40-1-400352	70	2	2	1	0	1	704	0	0	0	0	NA	NA	NA	28	23	169	167	500	113	147	444	0	3	4	0	0.018	0.008
.	19.01.16-00.41.47-1-400355	125	10	10	3	0	3	728	8	8	0	0	NA	NA	NA	38	47	177	171	512	121	151	456	4	10	33	0.023	0.058	0.064
.	19.01.16-00.41.48-1-400356	66	3	3	1	0	1	704	2	2	0	0	NA	NA	NA	28	22	167	168	500	114	150	440	0	0	12	0	0	0.024
.	19.01.16-00.41.49-1-400358	30	1	1	0	0	0	0	0	0	0	0	NA	NA	NA	9	13	165	166	495	0	0	0	2	0	0	0.012	0	0
.	19.01.16-00.41.51-1-400375	62	2	2	0	0	0	696	1	1	0	0	NA	NA	NA	26	21	165	165	504	114	141	441	4	1	0	0.024	0.006	0
.	19.01.16-00.41.52-1-400376	33	1	1	0	0	0	0	0	0	0	0	NA	NA	NA	5	4	164	164	489	0	0	0	0	0	4	0	0	0.008
.	19.01.16-00.41.54-1-400380	121	6	6	2	0	2	722	5	5	0	0	NA	NA	NA	42	42	172	172	511	116	155	451	17	7	8	0.099	0.041	0.016
.	19.01.16-00.41.55-1-400381	91	4	4	2	0	2	698	3	3	0	0	NA	NA	NA	33	24	165	172	500	112	150	436	2	2	2	0.012	0.012	0.004
.	19.01.16-00.41.56-1-400383	95	3	3	0	0	0	715	2	2	0	0	NA	NA	NA	31	33	175	169	502	121	147	447	0	3	4	0	0.018	0.008
.	19.01.16-00.42.01-1-400389	35	1	1	1	0	1	0	0	0	0	0	NA	NA	NA	10	5	164	163	491	0	0	0	0	0	1	0	0	0.002
.	19.01.16-00.42.03-1-400390	36	1	1	0	0	0	0	0	0	0	0	NA	NA	NA	11	12	164	164	497	0	0	0	0	0	2	0	0	0.004
.	19.01.16-00.42.06-1-400391	38	1	1	1	0	1	0	0	0	0	0	NA	NA	NA	9	16	164	167	498	0	0	0	0	4	0	0	0.024	0
.	19.01.16-00.42.06-1-400392	63	3	3	0	0	0	691	1	1	0	0	NA	NA	NA	33	19	165	166	501	109	147	435	0	2	9	0	0.012	0.018
.	19.01.16-00.42.06-1-400393	117	10	10	3	0	2	737	8	8	0	0	NA	NA	NA	33	52	176	170	519	118	153	466	10	14	8	0.057	0.082	0.015
.	19.01.16-00.42.08-1-400394	92	5	5	2	0	1	727	4	4	0	0	NA	NA	NA	32	44	176	171	510	123	153	451	3	0	12	0.017	0	0.024
.	19.01.16-00.42.09-1-400397	139	17	17	6	0	4	732	14	14	0	0	NA	NA	NA	43	50	173	174	516	118	154	460	29	11	21	0.168	0.063	0.041
.	19.01.16-00.42.13-1-400401	90	8	8	1	0	1	712	6	6	0	0	NA	NA	NA	36	31	169	168	507	114	149	449	7	6	17	0.041	0.036	0.034
.	19.01.16-00.42.14-1-400402	35	1	1	1	0	1	0	0	0	0	0	NA	NA	NA	11	11	164	166	494	0	0	0	0	1	0	0	0.006	0
.	19.01.16-00.42.14-1-400403	85	5	5	0	0	0	715	4	4	0	0	NA	NA	NA	38	35	171	173	504	116	153	446	3	4	10	0.018	0.023	0.02
.	19.01.16-00.42.16-1-400405	91	4	4	1	0	1	726	2	2	0	0	NA	NA	NA	27	41	171	174	509	116	156	454	5	6	3	0.029	0.034	0.006
.	19.01.16-00.42.16-1-400407	64	2	2	0	0	0	716	1	1	0	0	NA	NA	NA	22	28	165	173	503	115	155	446	2	0	4	0.012	0	0.008
.	19.01.16-00.42.22-1-400414	32	1	1	1	0	1	0	0	0	0	0	NA	NA	NA	9	11	166	166	492	0	0	0	4	0	0	0.024	0	0
.	19.01.16-00.42.24-1-400417	64	3	3	0	0	0	710	2	2	0	0	NA	NA	NA	18	19	164	171	497	111	153	446	0	0	8	0	0	0.016
.	19.01.16-00.42.25-1-400423	93	3	3	0	0	0	704	2	2	0	0	NA	NA	NA	37	26	171	168	500	117	146	441	5	2	1	0.029	0.012	0.002
.	19.01.16-00.42.32-1-400433	36	1	1	0	0	0	0	0	0	0	0	NA	NA	NA	12	15	165	165	498	0	0	0	0	0	5	0	0	0.01
.	19.01.16-00.42.32-1-400434	92	6	6	3	0	2	715	5	5	0	0	NA	NA	NA	29	32	168	174	503	115	155	445	9	14	7	0.054	0.08	0.014
.	19.01.16-00.42.34-1-400436	34	1	1	0	0	0	0	0	0	0	0	NA	NA	NA	10	7	166	164	490	0	0	0	0	0	2	0	0	0.004
.	19.01.16-00.42.34-1-400437	91	3	3	0	0	0	705	2	2	0	0	NA	NA	NA	37	26	167	169	503	113	148	444	1	7	0	0.006	0.041	0
.	19.01.16-00.42.35-1-400443	91	5	5	2	0	2	714	4	4	0	0	NA	NA	NA	32	31	170	170	504	116	151	447	11	0	6	0.065	0	0.012
.	19.01.16-00.42.35-1-400446	62	4	4	0	0	0	705	3	3	0	0	NA	NA	NA	25	29	173	168	501	116	148	441	0	2	7	0	0.012	0.014
.	19.01.16-00.42.36-1-400447	120	12	12	6	0	3	710	11	11	0	0	NA	NA	NA	44	37	169	171	510	112	150	448	17	10	23	0.101	0.058	0.045
.	19.01.16-00.42.41-1-400452	118	10	10	3	0	3	719	7	7	0	0	NA	NA	NA	37	38	173	167	511	120	146	453	6	1	15	0.035	0.006	0.029
.	19.01.16-00.42.41-1-400453	60	4	4	0	0	0	700	3	3	0	0	NA	NA	NA	25	20	167	168	498	115	148	437	0	0	8	0	0	0.016
.	19.01.16-00.42.44-1-400455	60	2	2	1	0	1	200	1	1	0	0	NA	NA	NA	20	13	166	164	496	33	29	138	0	0	4	0	0	0.008
.	19.01.16-00.42.50-1-400461	63	3	3	1	0	0	716	2	2	0	0	NA	NA	NA	20	28	167	170	504	114	153	449	3	0	9	0.018	0	0.018
.	19.01.16-00.42.52-1-400478	66	6	6	0	0	0	695	5	5	0	0	NA	NA	NA	26	17	167	166	497	112	145	438	2	9	3	0.012	0.054	0.006
.	19.01.16-00.42.54-1-400480	88	4	4	2	0	2	713	3	3	0	0	NA	NA	NA	24	28	170	165	506	116	147	450	19	4	0	0.112	0.024	0
.	19.01.16-00.42.54-1-400481	32	1	1	0	0	0	0	0	0	0	0	NA	NA	NA	8	8	166	165	490	0	0	0	0	2	0	0	0.012	0
.	19.01.16-00.42.54-1-400482	123	5	5	0	0	0	714	4	4	0	0	NA	NA	NA	51	32	167	169	509	115	148	451	5	10	9	0.03	0.059	0.018
.	19.01.16-00.42.56-1-400483	61	2	2	0	0	0	449	1	1	0	0	NA	NA	NA	26	7	163	163	494	74	94	281	0	3	0	0	0.018	0
.	19.01.16-00.42.59-1-400489	123	4	4	2	0	2	711	3	3	0	0	NA	NA	NA	41	33	169	168	509	118	145	448	0	6	6	0	0.036	0.012
.	19.01.16-00.43.06-1-400492	91	9	9	4	0	2	720	7	7	0	0	NA	NA	NA	35	39	169	170	513	116	153	451	8	3	19	0.047	0.018	0.037
.	19.01.16-00.43.07-1-400493	64	3	3	0	0	0	709	2	2	0	0	NA	NA	NA	22	24	165	169	503	113	152	444	0	2	5	0	0.012	0.01
.	19.01.16-00.43.07-1-400494	97	5	5	0	0	0	713	4	4	0	0	NA	NA	NA	30	33	173	168	505	119	150	444	3	4	7	0.017	0.024	0.014
.	19.01.16-00.43.08-1-400496	34	1	1	0	0	0	0	0	0	0	0	NA	NA	NA	8	8	164	165	492	0	0	0	0	0	1	0	0	0.002
.	19.01.16-00.43.09-1-400497	60	3	3	1	0	1	698	2	2	0	0	NA	NA	NA	27	23	167	167	502	109	150	439	2	3	3	0.012	0.018	0.006
.	19.01.16-00.43.10-1-400499	60	3	3	0	0	0	699	2	2	0	0	NA	NA	NA	19	15	168	166	494	116	147	436	0	7	4	0	0.042	0.008
.	19.01.16-00.43.13-1-400501	172	15	15	1	0	1	727	14	14	0	0	NA	NA	NA	62	44	173	168	516	117	151	459	17	0	25	0.098	0	0.048
.	19.01.16-00.43.15-1-400503	83	5	5	4	0	1	716	4	4	0	0	NA	NA	NA	23	28	169	168	504	118	151	447	0	10	9	0	0.06	0.018
.	19.01.16-00.43.17-1-400504	66	3	3	1	0	1	699	2	2	0	0	NA	NA	NA	18	12	165	166	494	111	148	440	2	3	4	0.012	0.018	0.008
.	19.01.16-00.43.25-1-400523	87	5	5	1	0	1	718	4	4	0	0	NA	NA	NA	31	33	167	168	511	114	145	459	8	6	6	0.048	0.036	0.012
.	19.01.16-00.43.26-1-400526	95	4	4	0	0	0	723	3	3	0	0	NA	NA	NA	40	49	173	171	518	118	152	453	8	0	6	0.046	0	0.012
.	19.01.16-00.43.26-1-400527	32	1	1	0	0	0	0	0	0	0	0	NA	NA	NA	14	14	167	164	496	0	0	0	0	0	0	0	0	0
.	19.01.16-00.43.28-1-400533	94	4	4	1	0	1	713	2	2	0	0	NA	NA	NA	37	32	171	171	503	114	154	445	1	6	1	0.006	0.035	0.002
.	19.01.16-00.43.29-1-400534	90	8	8	5	0	4	709	7	7	0	0	NA	NA	NA	29	27	167	168	505	117	149	443	6	6	8	0.036	0.036	0.016
.	19.01.16-00.43.34-1-400536	177	15	15	4	0	1	715	13	13	0	0	NA	NA	NA	57	38	174	171	506	120	151	444	6	11	24	0.034	0.064	0.047
.	19.01.16-00.43.34-1-400537	31	1	1	1	0	1	0	0	0	0	0	NA	NA	NA	7	7	165	164	491	0	0	0	3	0	0	0.018	0	0
.	19.01.16-00.43.34-1-400538	34	1	1	0	0	0	0	0	0	0	0	NA	NA	NA	9	3	164	163	489	0	0	0	0	0	2	0	0	0.004
.	19.01.16-00.43.36-1-400541	37	1	1	0	0	0	0	0	0	0	0	NA	NA	NA	11	7	164	165	491	0	0	0	0	0	1	0	0	0.002
.	19.01.16-00.43.38-1-400544	117	12	12	4	0	4	711	10	10	0	0	NA	NA	NA	44	39	172	170	510	119	148	444	17	13	20	0.099	0.076	0.039
.	19.01.16-00.43.40-1-400545	63	2	2	0	0	0	299	1	1	0	0	NA	NA	NA	26	15	166	163	499	56	60	183	0	0	1	0	0	0.002
.	19.01.16-00.43.44-1-400549	90	5	5	2	0	2	713	4	4	0	0	NA	NA	NA	28	28	170	166	505	118	150	445	6	0	9	0.035	0	0.018
.	19.01.16-00.43.44-1-400551	89	6	6	2	0	0	720	5	5	0	0	NA	NA	NA	28	38	172	170	509	119	148	453	21	2	2	0.122	0.012	0.004
.	19.01.16-00.43.46-1-400552	90	8	8	1	0	1	723	6	6	0	0	NA	NA	NA	31	41	170	170	514	117	148	458	15	1	13	0.088	0.006	0.025
.	19.01.16-00.43.47-1-400553	31	1	1	0	0	0	0	0	0	0	0	NA	NA	NA	10	8	165	165	491	0	0	0	0	0	0	0	0	0
.	19.01.16-00.43.50-1-400556	154	17	17	4	0	4	717	13	13	0	0	NA	NA	NA	61	39	172	168	512	117	146	454	25	18	32	0.145	0.107	0.062
.	19.01.16-00.43.51-1-400557	149	20	20	1	0	0	736	16	16	0	0	NA	NA	NA	64	51	171	176	517	121	156	459	34	14	27	0.199	0.08	0.052
.	19.01.16-00.43.51-1-400558	95	3	3	0	0	0	704	1	1	0	0	NA	NA	NA	36	29	164	169	509	108	151	445	0	0	4	0	0	0.008
.	19.01.16-00.44.02-1-400580	63	3	3	2	0	2	708	2	2	0	0	NA	NA	NA	25	22	165	171	499	114	152	442	0	4	6	0	0.023	0.012
.	19.01.16-00.44.02-1-400581	58	2	2	0	0	0	199	1	1	0	0	NA	NA	NA	12	16	167	166	496	31	35	133	2	0	1	0.012	0	0.002
.	19.01.16-00.44.04-1-400585	91	5	5	0	0	0	703	4	4	0	0	NA	NA	NA	46	26	170	165	504	115	146	442	4	1	3	0.024	0.006	0.006
.	19.01.16-00.44.07-1-400586	60	2	2	1	0	1	701	1	1	0	0	NA	NA	NA	31	27	169	172	499	117	151	433	0	0	5	0	0	0.01
.	19.01.16-00.44.09-1-400589	86	7	7	1	0	1	698	6	6	0	0	NA	NA	NA	31	23	169	167	500	114	145	439	13	5	7	0.077	0.03	0.014
.	19.01.16-00.44.11-1-400591	90	10	10	3	0	3	701	9	9	0	0	NA	NA	NA	33	25	169	164	505	115	140	446	5	0	26	0.03	0	0.051
.	19.01.16-00.44.11-1-400592	122	7	7	1	0	0	708	6	6	0	0	NA	NA	NA	49	35	172	172	504	113	156	439	5	5	3	0.029	0.029	0.006
.	19.01.16-00.44.18-1-400596	89	3	3	0	0	0	711	2	2	0	0	NA	NA	NA	21	18	166	168	497	112	152	447	9	0	8	0.054	0	0.016
.	19.01.16-00.44.22-1-400604	124	16	16	7	0	6	713	15	15	0	0	NA	NA	NA	45	32	166	171	508	111	153	449	33	10	20	0.199	0.058	0.039
.	19.01.16-00.44.22-1-400605	92	7	7	2	0	2	717	6	6	0	0	NA	NA	NA	23	30	169	169	505	117	149	451	1	10	9	0.006	0.059	0.018
.	19.01.16-00.44.28-1-400620	119	8	8	1	0	0	714	7	7	0	0	NA	NA	NA	50	44	175	172	510	118	152	444	20	0	21	0.114	0	0.041
.	19.01.16-00.44.31-1-400625	32	1	1	0	0	0	0	0	0	0	0	NA	NA	NA	9	12	165	165	495	0	0	0	4	0	0	0.024	0	0
.	19.01.16-00.44.34-1-400628	150	14	14	4	0	4	719	13	13	0	0	NA	NA	NA	48	45	172	169	517	113	152	454	17	1	16	0.099	0.006	0.031
.	19.01.16-00.44.34-1-400630	34	1	1	0	0	0	0	0	0	0	0	NA	NA	NA	6	10	164	164	495	0	0	0	1	0	0	0.006	0	0
.	19.01.16-00.44.35-1-400632	255	33	33	6	0	5	744	32	32	0	0	NA	NA	NA	78	70	179	178	526	126	159	459	79	26	44	0.441	0.146	0.084
.	19.01.16-00.44.35-1-400633	89	4	4	1	0	1	710	3	3	0	0	NA	NA	NA	25	26	170	168	501	114	148	448	5	0	5	0.029	0	0.01
.	19.01.16-00.44.35-1-400634	92	3	3	2	0	1	707	2	2	0	0	NA	NA	NA	37	32	169	169	507	116	148	443	2	0	9	0.012	0	0.018
.	19.01.16-00.44.37-1-400638	90	3	3	0	0	0	711	2	2	0	0	NA	NA	NA	19	23	168	166	502	117	148	446	4	3	0	0.024	0.018	0
.	19.01.16-00.44.46-1-400641	95	7	7	1	0	1	725	6	6	0	0	NA	NA	NA	29	38	176	165	510	123	145	457	0	16	22	0	0.097	0.043
.	19.01.16-00.44.52-1-400658	91	4	4	1	0	1	719	3	3	0	0	NA	NA	NA	22	34	178	168	501	124	148	447	3	0	9	0.017	0	0.018
.	19.01.16-00.44.56-1-400665	120	4	4	0	0	0	732	3	3	0	0	NA	NA	NA	53	52	171	175	519	115	157	460	7	9	3	0.041	0.051	0.006
.	19.01.16-00.44.57-1-400667	120	11	11	5	0	3	729	9	9	0	0	NA	NA	NA	37	45	170	175	513	117	156	456	24	0	32	0.141	0	0.062
.	19.01.16-00.44.58-1-400668	65	6	6	3	0	2	689	5	5	0	0	NA	NA	NA	28	12	166	167	492	108	145	436	14	1	8	0.084	0.006	0.016
.	19.01.16-00.44.59-1-400671	61	2	2	1	0	1	699	1	1	0	0	NA	NA	NA	25	21	170	163	501	116	144	439	0	0	3	0	0	0.006
.	19.01.16-00.45.06-1-400674	90	4	4	0	0	0	710	3	3	0	0	NA	NA	NA	32	33	170	167	509	114	147	449	3	6	10	0.018	0.036	0.02
.	19.01.16-00.45.10-1-400675	88	6	6	1	0	1	706	5	5	0	0	NA	NA	NA	27	27	168	167	505	115	145	446	6	13	11	0.036	0.078	0.022
.	19.01.16-00.45.12-1-400676	119	18	18	4	0	3	724	16	16	0	0	NA	NA	NA	44	49	173	175	514	115	154	455	18	36	8	0.104	0.206	0.016
.	19.01.16-00.45.14-1-400678	122	6	6	2	0	1	708	4	4	0	0	NA	NA	NA	37	31	165	171	508	110	149	449	2	17	5	0.012	0.099	0.01
.	19.01.16-00.45.17-1-400683	86	3	3	1	0	1	705	2	2	0	0	NA	NA	NA	26	29	170	168	504	114	145	446	3	3	4	0.018	0.018	0.008
.	19.01.16-00.45.19-1-400693	93	8	8	1	0	1	720	7	7	0	0	NA	NA	NA	36	42	171	173	511	117	155	448	5	22	6	0.029	0.127	0.012
.	19.01.16-00.45.26-1-400704	122	9	9	1	0	1	723	8	8	0	0	NA	NA	NA	53	44	170	175	512	115	156	452	5	13	22	0.029	0.074	0.043
.	19.01.16-00.45.26-1-400705	124	9	9	3	0	3	734	5	5	0	0	NA	NA	NA	34	43	170	173	513	118	156	460	10	0	6	0.059	0	0.012
.	19.01.16-00.45.33-1-400710	88	5	5	2	0	2	723	4	4	0	0	NA	NA	NA	36	41	174	170	510	119	152	452	2	0	24	0.011	0	0.047
.	19.01.16-00.45.33-1-400711	65	3	3	1	0	1	693	2	2	0	0	NA	NA	NA	36	22	165	169	501	111	146	436	0	0	5	0	0	0.01
.	19.01.16-00.45.35-1-400715	61	2	2	0	0	0	451	1	1	0	0	NA	NA	NA	15	15	164	167	497	67	99	285	4	0	2	0.024	0	0.004
.	19.01.16-00.45.36-1-400718	83	9	9	1	0	1	708	7	7	0	0	NA	NA	NA	26	27	173	166	501	120	144	444	1	13	5	0.006	0.078	0.01
.	19.01.16-00.45.42-1-400721	65	3	3	1	0	1	499	2	2	0	0	NA	NA	NA	14	22	165	166	504	78	97	324	1	0	5	0.006	0	0.01
.	19.01.16-00.45.47-1-400728	144	7	7	1	0	0	729	5	5	0	0	NA	NA	NA	46	46	173	172	514	120	151	458	8	0	13	0.046	0	0.025
.	19.01.16-00.45.48-1-400729	64	5	5	3	0	3	704	4	4	0	0	NA	NA	NA	20	21	168	164	502	114	148	442	0	1	16	0	0.006	0.032
.	19.01.16-00.45.49-1-400730	60	2	2	1	0	1	99	1	1	0	0	NA	NA	NA	18	18	167	170	494	17	16	66	0	4	1	0	0.024	0.002
.	19.01.16-00.45.50-1-400731	32	1	1	0	0	0	0	0	0	0	0	NA	NA	NA	9	9	166	164	492	0	0	0	2	0	0	0.012	0	0
.	19.01.16-00.45.52-1-400748	67	3	3	1	0	1	705	2	2	0	0	NA	NA	NA	26	26	167	173	499	114	150	441	9	0	3	0.054	0	0.006
.	19.01.16-00.45.53-1-400749	93	7	7	3	0	3	708	6	6	0	0	NA	NA	NA	45	38	172	175	504	115	149	444	26	1	0	0.151	0.006	0
.	19.01.16-00.45.53-1-400750	152	9	9	5	0	4	742	8	8	0	0	NA	NA	NA	53	57	172	171	527	119	155	468	0	13	28	0	0.076	0.053
.	19.01.16-00.45.56-1-400755	64	2	2	1	0	1	249	1	1	0	0	NA	NA	NA	15	15	166	165	497	45	52	152	0	4	3	0	0.024	0.006
.	19.01.16-00.45.58-1-400756	91	4	4	1	0	1	702	3	3	0	0	NA	NA	NA	27	25	169	170	499	113	150	439	0	0	12	0	0	0.024
.	19.01.16-00.46.00-1-400759	57	2	2	0	0	0	705	1	1	0	0	NA	NA	NA	28	21	167	165	502	114	150	441	0	0	4	0	0	0.008
.	19.01.16-00.46.05-1-400762	86	3	3	0	0	0	706	2	2	0	0	NA	NA	NA	21	24	166	170	501	111	150	445	0	0	4	0	0	0.008
.	19.01.16-00.46.07-1-400764	59	2	2	2	0	2	0	1	1	0	0	NA	NA	NA	17	13	166	165	495	0	0	0	0	0	4	0	0	0.008
.	19.01.16-00.46.08-1-400767	90	8	8	1	0	1	708	7	7	0	0	NA	NA	NA	43	32	170	167	508	110	149	449	16	11	14	0.094	0.066	0.028
.	19.01.16-00.46.10-1-400768	88	3	3	0	0	0	723	2	2	0	0	NA	NA	NA	21	36	171	170	508	116	152	455	1	1	4	0.006	0.006	0.008
.	19.01.16-00.46.12-1-400769	89	5	5	3	0	1	716	4	4	0	0	NA	NA	NA	28	39	170	173	509	115	155	446	0	9	10	0	0.052	0.02
.	19.01.16-00.46.14-1-400770	31	1	1	1	0	1	0	0	0	0	0	NA	NA	NA	4	11	166	165	493	0	0	0	0	0	0	0	0	0
.	19.01.16-00.46.16-1-400773	156	7	7	3	0	2	739	6	6	0	0	NA	NA	NA	49	53	178	172	516	124	153	462	26	2	4	0.146	0.012	0.008
.	19.01.16-00.46.16-1-400774	124	15	15	4	0	4	728	14	14	0	0	NA	NA	NA	39	47	170	175	515	113	157	458	45	6	10	0.265	0.034	0.019
.	19.01.16-00.46.17-1-400776	118	14	14	2	0	2	713	11	11	0	0	NA	NA	NA	37	32	171	171	503	119	150	444	16	44	19	0.094	0.257	0.038
.	19.01.16-00.46.20-1-400781	63	2	2	0	0	0	716	1	1	0	0	NA	NA	NA	27	34	165	173	509	113	153	450	2	0	2	0.012	0	0.004
.	19.01.16-00.46.21-1-400784	61	3	3	0	0	0	714	2	2	0	0	NA	NA	NA	23	31	170	172	502	117	152	445	1	6	2	0.006	0.035	0.004
.	19.01.16-00.46.27-1-400793	127	15	15	2	0	1	728	14	14	0	0	NA	NA	NA	46	46	177	171	511	122	152	454	8	10	24	0.045	0.058	0.047
.	19.01.16-00.46.31-1-400801	92	6	6	3	0	3	708	4	4	0	0	NA	NA	NA	36	30	168	170	505	114	154	440	0	3	11	0	0.018	0.022
.	19.01.16-00.46.32-1-400802	28	1	1	0	0	0	0	0	0	0	0	NA	NA	NA	4	7	164	164	492	0	0	0	0	0	1	0	0	0.002
.	19.01.16-00.46.34-1-400806	32	1	1	1	0	1	0	0	0	0	0	NA	NA	NA	15	9	164	165	493	0	0	0	4	0	0	0.024	0	0
.	19.01.16-00.46.37-1-400816	96	14	14	2	0	2	730	13	13	0	0	NA	NA	NA	22	41	172	167	515	118	149	463	11	1	23	0.064	0.006	0.045
.	19.01.16-00.46.38-1-400817	63	3	3	1	0	1	697	2	2	0	0	NA	NA	NA	25	15	167	164	497	111	144	442	2	6	1	0.012	0.037	0.002
.	19.01.16-00.46.38-1-400818	67	7	7	3	0	3	702	6	6	0	0	NA	NA	NA	29	25	167	170	501	113	153	436	6	3	7	0.036	0.018	0.014
.	19.01.16-00.46.39-1-400819	33	1	1	0	0	0	0	0	0	0	0	NA	NA	NA	4	8	163	166	492	0	0	0	0	0	1	0	0	0.002
.	19.01.16-00.46.42-1-400824	91	5	5	0	0	0	709	4	4	0	0	NA	NA	NA	30	27	168	168	504	113	151	445	2	6	11	0.012	0.036	0.022
.	19.01.16-00.46.48-1-400829	92	5	5	0	0	0	718	4	4	0	0	NA	NA	NA	22	36	169	169	511	116	150	452	0	4	14	0	0.024	0.027
.	19.01.16-00.46.50-1-400831	64	4	4	1	0	0	706	3	3	0	0	NA	NA	NA	18	23	166	169	501	109	153	444	10	0	2	0.06	0	0.004
.	19.01.16-00.46.52-1-400832	149	14	14	7	0	5	723	12	12	0	0	NA	NA	NA	44	39	174	170	508	121	151	451	25	14	25	0.144	0.082	0.049
.	19.01.16-00.46.54-1-400849	62	2	2	0	0	0	704	1	1	0	0	NA	NA	NA	29	27	168	171	501	114	147	443	0	7	1	0	0.041	0.002
.	19.01.16-00.46.58-1-400853	96	5	5	3	0	2	718	4	4	0	0	NA	NA	NA	35	39	172	168	512	120	149	449	0	8	7	0	0.048	0.014
.	19.01.16-00.47.00-1-400856	32	1	1	0	0	0	0	0	0	0	0	NA	NA	NA	10	10	167	164	492	0	0	0	0	0	0	0	0	0
.	19.01.16-00.47.02-1-400857	35	1	1	1	0	1	0	0	0	0	0	NA	NA	NA	13	8	166	164	491	0	0	0	0	0	3	0	0	0.006
.	19.01.16-00.47.02-1-400858	30	1	1	0	0	0	0	0	0	0	0	NA	NA	NA	8	9	166	166	490	0	0	0	0	0	1	0	0	0.002
.	19.01.16-00.47.04-1-400859	34	1	1	0	0	0	0	0	0	0	0	NA	NA	NA	13	5	164	163	491	0	0	0	0	0	0	0	0	0
.	19.01.16-00.47.05-1-400860	60	3	3	0	0	0	705	2	2	0	0	NA	NA	NA	17	24	171	168	498	116	148	441	1	0	7	0.006	0	0.014
.	19.01.16-00.47.05-1-400861	33	1	1	0	0	0	0	0	0	0	0	NA	NA	NA	11	5	164	164	490	0	0	0	0	0	2	0	0	0.004
.	19.01.16-00.47.06-1-400862	91	9	9	3	0	3	698	6	6	0	0	NA	NA	NA	38	28	168	169	504	114	148	436	11	0	15	0.065	0	0.03
.	19.01.16-00.47.07-1-400863	142	15	15	3	0	3	712	13	13	0	0	NA	NA	NA	54	37	172	173	505	119	155	438	26	10	30	0.151	0.058	0.059
.	19.01.16-00.47.07-1-400864	120	6	6	2	0	1	734	5	5	0	0	NA	NA	NA	36	53	173	177	516	120	158	456	9	8	9	0.052	0.045	0.017
.	19.01.16-00.47.09-1-400866	64	3	3	1	0	1	707	1	1	0	0	NA	NA	NA	22	25	168	168	502	114	150	443	7	0	6	0.042	0	0.012
.	19.01.16-00.47.09-1-400867	32	1	1	0	0	0	0	0	0	0	0	NA	NA	NA	10	8	165	164	492	0	0	0	0	0	1	0	0	0.002
.	19.01.16-00.47.12-1-400868	94	4	4	0	0	0	717	3	3	0	0	NA	NA	NA	23	31	166	169	509	113	149	455	5	11	3	0.03	0.065	0.006
.	19.01.16-00.47.18-1-400872	65	3	3	2	0	2	699	0	0	0	0	NA	NA	NA	22	17	168	166	496	116	148	435	0	1	4	0	0.006	0.008
.	19.01.16-00.47.20-1-400877	87	5	5	1	0	1	712	4	4	0	0	NA	NA	NA	29	28	170	170	501	118	150	444	0	0	25	0	0	0.05
.	19.01.16-00.47.21-1-400883	87	6	6	3	0	1	711	5	5	0	0	NA	NA	NA	29	30	167	173	503	113	156	442	0	11	5	0	0.064	0.01
.	19.01.16-00.47.26-1-400892	56	2	2	1	0	0	707	1	1	0	0	NA	NA	NA	21	22	166	169	500	113	151	443	0	4	2	0	0.024	0.004
.	19.01.16-00.47.29-1-400897	36	1	1	0	0	0	0	0	0	0	0	NA	NA	NA	13	6	164	164	491	0	0	0	0	0	0	0	0	0
.	19.01.16-00.47.30-1-400898	116	12	12	3	0	2	715	11	11	0	0	NA	NA	NA	44	41	169	171	514	113	150	452	8	11	15	0.047	0.064	0.029
.	19.01.16-00.47.31-1-400900	32	1	1	1	0	1	0	0	0	0	0	NA	NA	NA	11	10	167	165	491	0	0	0	1	0	0	0.006	0	0
.	19.01.16-00.47.32-1-400901	125	17	17	9	0	6	720	15	15	0	0	NA	NA	NA	40	35	170	170	508	118	151	451	21	13	28	0.124	0.076	0.055
.	19.01.16-00.47.32-1-400902	238	11	11	2	0	2	749	8	8	0	0	NA	NA	NA	84	71	181	183	520	127	165	457	0	19	18	0	0.104	0.035
.	19.01.16-00.47.33-1-400904	94	8	8	4	0	4	711	5	5	0	0	NA	NA	NA	29	29	171	168	503	118	149	444	16	2	15	0.094	0.012	0.03
.	19.01.16-00.47.39-1-400911	116	8	8	3	0	2	706	7	7	0	0	NA	NA	NA	42	26	171	167	501	118	146	442	4	8	8	0.023	0.048	0.016
.	19.01.16-00.47.40-1-400913	92	7	7	0	0	0	713	5	5	0	0	NA	NA	NA	32	35	170	166	512	116	149	448	0	2	20	0	0.012	0.039
.	19.01.16-00.47.42-1-400914	60	3	3	2	0	2	699	2	2	0	0	NA	NA	NA	29	21	164	166	504	112	147	440	0	5	4	0	0.03	0.008
.	19.01.16-00.47.42-1-400915	95	11	11	4	0	3	712	8	8	0	0	NA	NA	NA	32	28	168	169	504	114	151	447	22	7	9	0.131	0.041	0.018
.	19.01.16-00.47.55-1-400935	89	9	9	3	0	3	718	8	8	0	0	NA	NA	NA	28	33	172	169	505	116	152	450	6	8	8	0.035	0.047	0.016
.	19.01.16-00.47.57-1-400940	60	2	2	0	0	0	299	1	1	0	0	NA	NA	NA	21	16	165	165	499	51	61	187	0	0	5	0	0	0.01
.	19.01.16-00.47.59-1-400941	36	1	1	1	0	1	0	0	0	0	0	NA	NA	NA	10	9	165	163	494	0	0	0	0	0	4	0	0	0.008
.	19.01.16-00.48.01-1-400943	128	19	19	10	0	6	726	17	17	0	0	NA	NA	NA	34	40	169	172	512	115	151	460	21	8	54	0.124	0.047	0.105
.	19.01.16-00.48.03-1-400944	147	17	17	5	0	2	730	15	15	0	0	NA	NA	NA	42	45	168	173	517	115	152	463	44	19	10	0.262	0.11	0.019
.	19.01.16-00.48.03-1-400946	63	4	4	0	0	0	711	3	3	0	0	NA	NA	NA	24	33	172	167	507	119	146	446	4	2	6	0.023	0.012	0.012
.	19.01.16-00.48.04-1-400947	61	3	3	0	0	0	707	2	2	0	0	NA	NA	NA	23	26	168	166	505	117	146	444	0	0	4	0	0	0.008
.	19.01.16-00.48.08-1-400948	59	2	2	2	0	2	711	1	1	0	0	NA	NA	NA	17	25	170	169	499	119	154	438	0	0	9	0	0	0.018
.	19.01.16-00.48.11-1-400950	145	6	6	1	0	1	724	5	5	0	0	NA	NA	NA	40	41	171	171	512	115	152	457	12	4	5	0.07	0.023	0.01
.	19.01.16-00.48.11-1-400951	61	4	4	0	0	0	708	3	3	0	0	NA	NA	NA	24	22	166	168	501	114	148	446	3	4	1	0.018	0.024	0.002
.	19.01.16-00.48.22-1-400965	145	18	18	5	0	4	721	16	16	0	0	NA	NA	NA	45	42	174	171	510	119	149	453	17	18	31	0.098	0.105	0.061
.	19.01.16-00.48.23-1-400966	123	25	25	9	0	7	729	23	23	0	0	NA	NA	NA	34	48	174	167	520	118	148	463	54	10	34	0.31	0.06	0.065
.	19.01.16-00.48.23-1-400967	65	3	3	0	0	0	699	2	2	0	0	NA	NA	NA	31	24	169	166	502	116	143	440	10	3	0	0.059	0.018	0
.	19.01.16-00.48.25-1-400970	89	3	3	0	0	0	721	2	2	0	0	NA	NA	NA	32	39	170	174	508	118	154	449	7	4	3	0.041	0.023	0.006
.	19.01.16-00.48.28-1-400978	35	1	1	1	0	1	0	0	0	0	0	NA	NA	NA	11	8	165	164	492	0	0	0	3	0	0	0.018	0	0
.	19.01.16-00.48.30-1-400985	66	3	3	0	0	0	715	2	2	0	0	NA	NA	NA	24	26	169	167	503	116	150	449	0	5	3	0	0.03	0.006
.	19.01.16-00.48.36-1-400995	63	4	4	1	0	1	300	3	3	0	0	NA	NA	NA	27	13	166	166	494	44	63	193	5	0	0	0.03	0	0
.	19.01.16-00.48.37-1-400997	63	5	5	1	0	1	701	3	3	0	0	NA	NA	NA	22	18	168	168	495	116	149	436	6	0	11	0.036	0	0.022
.	19.01.16-00.48.45-1-400999	63	2	2	0	0	0	713	1	1	0	0	NA	NA	NA	16	25	169	167	502	117	150	446	0	6	1	0	0.036	0.002
.	19.01.16-00.48.45-1-401000	65	5	5	1	0	1	703	4	4	0	0	NA	NA	NA	22	22	169	165	501	118	143	442	1	3	8	0.006	0.018	0.016
.	19.01.16-00.48.54-1-401016	144	11	11	3	0	2	718	7	7	0	0	NA	NA	NA	52	37	168	172	510	114	154	450	29	8	12	0.173	0.047	0.024
.	19.01.16-00.48.57-1-401021	38	1	1	0	0	0	0	0	0	0	0	NA	NA	NA	6	10	167	164	492	0	0	0	2	0	0	0.012	0	0
.	19.01.16-00.48.59-1-401023	147	7	7	3	0	1	717	6	6	0	0	NA	NA	NA	54	38	169	173	509	113	153	451	28	0	5	0.166	0	0.01
.	19.01.16-00.49.00-1-401025	34	1	1	0	0	0	0	0	0	0	0	NA	NA	NA	10	10	165	163	495	0	0	0	0	0	2	0	0	0.004
.	19.01.16-00.49.02-1-401026	287	19	19	5	0	2	758	18	18	0	0	NA	NA	NA	76	75	182	176	530	130	157	471	9	18	44	0.049	0.102	0.083
.	19.01.16-00.49.03-1-401027	202	29	29	12	0	9	743	25	25	0	0	NA	NA	NA	59	62	181	177	517	125	158	460	52	28	37	0.287	0.158	0.072
.	19.01.16-00.49.06-1-401030	63	2	2	0	0	0	200	1	1	0	0	NA	NA	NA	20	18	166	171	494	34	36	130	3	0	4	0.018	0	0.008
.	19.01.16-00.49.07-1-401031	32	1	1	0	0	0	0	0	0	0	0	NA	NA	NA	10	8	165	164	492	0	0	0	0	0	0	0	0	0
.	19.01.16-00.49.09-1-401032	62	2	2	1	0	1	151	1	1	0	0	NA	NA	NA	16	14	164	166	497	21	31	99	3	0	2	0.018	0	0.004
.	19.01.16-00.49.15-1-401035	118	6	6	3	0	3	734	4	4	0	0	NA	NA	NA	38	51	166	180	518	114	159	461	7	9	6	0.042	0.05	0.012
.	19.01.16-00.49.15-1-401036	116	4	4	1	0	1	725	3	3	0	0	NA	NA	NA	43	44	171	181	505	118	164	443	0	0	11	0	0	0.022
.	19.01.16-00.49.18-1-401040	56	2	2	0	0	0	199	1	1	0	0	NA	NA	NA	14	15	164	168	496	32	38	129	0	0	5	0	0	0.01
.	19.01.16-00.49.18-1-401041	94	8	8	3	0	3	707	5	5	0	0	NA	NA	NA	33	27	171	166	503	117	148	442	4	1	20	0.023	0.006	0.04
.	19.01.16-00.49.23-1-401055	90	3	3	1	0	1	707	2	2	0	0	NA	NA	NA	30	29	170	168	504	115	148	444	8	0	3	0.047	0	0.006
.	19.01.16-00.49.23-1-401056	147	8	8	2	0	2	717	6	6	0	0	NA	NA	NA	62	42	172	172	511	119	152	446	7	6	7	0.041	0.035	0.014
.	19.01.16-00.49.27-1-401062	147	26	26	6	0	4	730	23	23	0	0	NA	NA	NA	46	51	177	174	513	120	155	455	24	35	43	0.136	0.201	0.084
.	19.01.16-00.49.34-1-401076	90	4	4	0	0	0	715	3	3	0	0	NA	NA	NA	27	35	172	173	503	118	155	442	0	2	8	0	0.012	0.016
.	19.01.16-00.49.36-1-401079	62	4	4	1	0	1	712	3	3	0	0	NA	NA	NA	25	30	165	170	508	113	154	445	9	0	12	0.055	0	0.024
.	19.01.16-00.49.38-1-401082	63	3	3	1	0	1	697	2	2	0	0	NA	NA	NA	27	21	168	165	501	116	145	436	5	0	4	0.03	0	0.008
.	19.01.16-00.49.38-1-401083	123	11	11	4	0	3	717	9	9	0	0	NA	NA	NA	52	39	170	169	513	117	148	452	17	9	11	0.1	0.053	0.021
.	19.01.16-00.49.43-1-401084	64	2	2	0	0	0	700	1	1	0	0	NA	NA	NA	21	19	170	167	495	116	145	439	0	10	0	0	0.06	0
.	19.01.16-00.49.46-1-401088	38	1	1	1	0	1	0	0	0	0	0	NA	NA	NA	12	18	168	165	498	0	0	0	0	0	0	0	0	0
.	19.01.16-00.49.47-1-401090	82	3	3	0	0	0	704	2	2	0	0	NA	NA	NA	29	22	167	166	502	112	149	443	0	2	6	0	0.012	0.012
.	19.01.16-00.49.48-1-401092	31	1	1	0	0	0	0	0	0	0	0	NA	NA	NA	9	5	164	164	490	0	0	0	0	0	0	0	0	0
.	19.01.16-00.49.50-1-401095	59	4	4	1	0	1	697	3	3	0	0	NA	NA	NA	28	18	166	167	498	112	147	438	8	7	0	0.048	0.042	0
.	19.01.16-00.49.53-1-401115	33	1	1	1	0	1	0	0	0	0	0	NA	NA	NA	10	11	165	166	493	0	0	0	0	0	0	0	0	0
.	19.01.16-00.49.53-1-401116	91	6	6	2	0	1	699	5	5	0	0	NA	NA	NA	52	33	167	173	506	113	148	438	8	0	20	0.048	0	0.04
.	19.01.16-00.49.54-1-401117	115	4	4	0	0	0	723	3	3	0	0	NA	NA	NA	36	36	173	172	504	122	155	446	0	7	1	0	0.041	0.002
.	19.01.16-00.49.56-1-401118	150	10	10	4	0	3	725	8	8	0	0	NA	NA	NA	49	44	169	174	514	119	157	449	20	7	20	0.118	0.04	0.039
.	19.01.16-00.49.59-1-401122	179	17	17	2	0	2	724	15	15	0	0	NA	NA	NA	44	43	173	175	508	115	156	453	20	26	24	0.116	0.149	0.047
.	19.01.16-00.50.05-1-401130	94	7	7	1	0	1	712	6	6	0	0	NA	NA	NA	42	30	167	171	505	114	152	446	7	5	13	0.042	0.029	0.026
.	19.01.16-00.50.07-1-401131	33	1	1	0	0	0	0	0	0	0	0	NA	NA	NA	9	6	164	164	491	0	0	0	1	0	0	0.006	0	0
.	19.01.16-00.50.07-1-401132	63	2	2	0	0	0	248	1	1	0	0	NA	NA	NA	11	14	165	165	497	42	49	157	1	1	0	0.006	0.006	0
.	19.01.16-00.50.09-1-401134	127	8	8	0	0	0	708	6	6	0	0	NA	NA	NA	47	33	169	171	506	116	148	444	5	5	13	0.03	0.029	0.026
.	19.01.16-00.50.10-1-401136	93	5	5	0	0	0	705	4	4	0	0	NA	NA	NA	25	21	170	165	499	114	149	442	10	0	16	0.059	0	0.032
.	19.01.16-00.50.12-1-401138	119	14	14	4	0	4	716	13	13	0	0	NA	NA	NA	37	32	171	172	502	120	152	444	23	13	20	0.135	0.076	0.04
.	19.01.16-00.50.12-1-401140	60	2	2	0	0	0	714	1	1	0	0	NA	NA	NA	17	29	167	169	506	116	148	450	0	1	1	0	0.006	0.002
.	19.01.16-00.50.19-1-401144	35	1	1	0	0	0	0	0	0	0	0	NA	NA	NA	18	12	167	165	493	0	0	0	0	0	2	0	0	0.004
.	19.01.16-00.50.22-1-401149	63	3	3	2	0	2	709	2	2	0	0	NA	NA	NA	31	28	166	171	504	116	147	446	0	11	0	0	0.064	0
.	19.01.16-00.50.26-1-401156	34	1	1	0	0	0	0	0	0	0	0	NA	NA	NA	5	8	164	165	492	0	0	0	0	0	3	0	0	0.006
.	19.01.16-00.50.29-1-401162	31	1	1	0	0	0	0	0	0	0	0	NA	NA	NA	12	3	164	164	488	0	0	0	0	1	0	0	0.006	0
.	19.01.16-00.50.29-1-401163	32	1	1	0	0	0	0	0	0	0	0	NA	NA	NA	8	11	168	165	491	0	0	0	0	0	3	0	0	0.006
.	19.01.16-00.50.30-1-401164	34	1	1	0	0	0	0	0	0	0	0	NA	NA	NA	7	10	166	166	491	0	0	0	0	0	3	0	0	0.006
.	19.01.16-00.50.31-1-401169	87	3	3	2	0	1	699	2	2	0	0	NA	NA	NA	20	15	165	164	499	112	149	438	6	0	2	0.036	0	0.004
.	19.01.16-00.50.32-1-401170	57	3	3	2	0	1	713	2	2	0	0	NA	NA	NA	19	25	164	172	502	110	155	448	8	5	5	0.049	0.029	0.01
.	19.01.16-00.50.32-1-401171	115	12	12	4	0	4	722	9	9	0	0	NA	NA	NA	42	45	167	171	520	113	149	460	6	11	34	0.036	0.064	0.065
.	19.01.16-00.50.33-1-401173	32	1	1	1	0	1	0	0	0	0	0	NA	NA	NA	10	7	165	166	489	0	0	0	1	0	0	0.006	0	0
.	19.01.16-00.50.33-1-401175	86	4	4	1	0	1	718	3	3	0	0	NA	NA	NA	41	38	169	167	515	118	146	454	3	6	2	0.018	0.036	0.004
.	19.01.16-00.50.34-1-401179	143	20	20	3	0	3	729	19	19	0	0	NA	NA	NA	52	54	176	176	515	119	155	455	39	21	14	0.222	0.119	0.027
.	19.01.16-00.50.36-1-401183	120	4	4	2	0	1	725	3	3	0	0	NA	NA	NA	47	46	165	177	517	111	156	458	2	15	0	0.012	0.085	0
.	19.01.16-00.50.41-1-401185	69	9	9	0	0	0	705	8	8	0	0	NA	NA	NA	23	24	166	168	503	115	150	440	3	2	19	0.018	0.012	0.038
.	19.01.16-00.50.46-1-401188	151	12	12	5	0	3	731	10	10	0	0	NA	NA	NA	56	55	176	174	518	119	155	457	18	25	13	0.102	0.144	0.025
.	19.01.16-00.50.55-1-401208	56	2	2	0	0	0	0	1	1	0	0	NA	NA	NA	25	7	167	164	489	0	0	0	0	0	4	0	0	0.008
.	19.01.16-00.50.56-1-401209	88	3	3	0	0	0	711	2	2	0	0	NA	NA	NA	34	30	166	171	506	114	151	446	2	0	5	0.012	0	0.01
.	19.01.16-00.50.59-1-401214	60	2	2	1	0	1	0	1	1	0	0	NA	NA	NA	26	12	164	164	497	0	0	0	0	0	4	0	0	0.008
.	19.01.16-00.50.59-1-401215	63	3	3	1	0	1	349	2	2	0	0	NA	NA	NA	14	18	168	167	496	59	72	218	7	0	0	0.042	0	0
.	19.01.16-00.50.59-1-401216	61	4	4	1	0	1	708	3	3	0	0	NA	NA	NA	20	24	167	165	505	113	148	447	3	4	6	0.018	0.024	0.012
.	19.01.16-00.51.04-1-401217	117	8	8	1	0	1	725	7	7	0	0	NA	NA	NA	40	44	168	173	516	115	155	455	0	11	13	0	0.064	0.025
.	19.01.16-00.51.04-1-401218	67	4	4	2	0	1	708	3	3	0	0	NA	NA	NA	29	31	170	174	500	116	152	440	8	2	4	0.047	0.011	0.008
.	19.01.16-00.51.10-1-401222	95	7	7	2	0	2	727	6	6	0	0	NA	NA	NA	25	41	169	171	514	116	153	458	4	8	13	0.024	0.047	0.025
.	19.01.16-00.51.11-1-401223	86	5	5	2	0	2	714	4	4	0	0	NA	NA	NA	32	36	170	170	509	115	152	447	0	7	11	0	0.041	0.022
.	19.01.16-00.51.16-1-401225	92	4	4	3	0	2	718	3	3	0	0	NA	NA	NA	32	35	172	170	506	119	153	446	7	0	3	0.041	0	0.006
.	19.01.16-00.51.22-1-401235	39	1	1	0	0	0	0	0	0	0	0	NA	NA	NA	13	10	165	165	493	0	0	0	0	0	2	0	0	0.004
.	19.01.16-00.51.23-1-401238	63	3	3	0	0	0	701	2	2	0	0	NA	NA	NA	33	24	166	168	503	112	146	443	2	2	2	0.012	0.012	0.004
.	19.01.16-00.51.26-1-401245	89	3	3	1	0	1	728	2	2	0	0	NA	NA	NA	26	40	172	174	507	118	156	454	7	0	8	0.041	0	0.016
.	19.01.16-00.51.30-1-401252	91	4	4	0	0	0	711	2	2	0	0	NA	NA	NA	22	30	172	168	503	113	150	448	0	3	3	0	0.018	0.006
.	19.01.16-00.51.32-1-401253	125	12	12	5	0	4	709	7	7	0	0	NA	NA	NA	49	31	168	174	502	110	156	443	12	5	25	0.071	0.029	0.05
.	19.01.16-00.51.32-1-401255	90	7	7	2	0	2	712	4	4	0	0	NA	NA	NA	22	28	170	169	502	116	150	446	0	0	20	0	0	0.04
.	19.01.16-00.51.33-1-401256	92	5	5	1	0	1	704	4	4	0	0	NA	NA	NA	24	21	166	167	501	116	146	442	4	0	8	0.024	0	0.016
.	19.01.16-00.51.35-1-401259	169	16	16	7	0	5	743	14	14	0	0	NA	NA	NA	52	65	180	179	519	127	157	459	16	24	28	0.089	0.134	0.054
.	19.01.16-00.51.37-1-401263	113	7	7	2	0	2	709	6	6	0	0	NA	NA	NA	32	25	167	172	499	115	152	442	9	1	3	0.054	0.006	0.006
.	19.01.16-00.51.39-1-401264	96	6	6	1	0	1	716	5	5	0	0	NA	NA	NA	36	30	166	172	505	117	153	446	1	0	12	0.006	0	0.024
.	19.01.16-00.51.42-1-401266	60	2	2	1	0	1	700	1	1	0	0	NA	NA	NA	26	24	168	171	498	113	152	435	5	0	0	0.03	0	0
.	19.01.16-00.51.47-1-401271	95	4	4	1	0	1	713	2	2	0	0	NA	NA	NA	38	33	167	167	512	117	143	453	0	0	18	0	0	0.035
.	19.01.16-00.51.50-1-401273	89	3	3	2	0	2	707	2	2	0	0	NA	NA	NA	29	26	170	168	501	118	147	442	0	6	5	0	0.036	0.01
.	19.01.16-00.51.51-1-401274	94	7	7	1	0	1	716	5	5	0	0	NA	NA	NA	27	29	170	166	506	115	150	451	9	4	4	0.053	0.024	0.008
.	19.01.16-00.51.56-1-401295	118	7	7	2	0	2	728	5	5	0	0	NA	NA	NA	22	42	166	174	515	113	154	461	7	0	18	0.042	0	0.035
.	19.01.16-00.51.57-1-401296	66	2	2	0	0	0	710	1	1	0	0	NA	NA	NA	19	21	167	166	501	114	148	448	9	5	0	0.054	0.03	0
.	19.01.16-00.51.57-1-401300	95	8	8	2	0	2	727	7	7	0	0	NA	NA	NA	32	42	177	171	507	122	154	451	13	4	12	0.073	0.023	0.024
.	19.01.16-00.51.58-1-401303	59	2	2	0	0	0	710	1	1	0	0	NA	NA	NA	17	25	165	173	500	113	152	445	2	3	0	0.012	0.017	0
.	19.01.16-00.52.06-1-401309	37	1	1	0	0	0	0	0	0	0	0	NA	NA	NA	16	19	167	168	497	0	0	0	0	0	0	0	0	0
.	19.01.16-00.52.08-1-401310	128	7	7	2	0	1	716	6	6	0	0	NA	NA	NA	45	37	168	170	512	112	151	453	15	11	7	0.089	0.065	0.014
.	19.01.16-00.52.08-1-401311	119	8	8	1	0	1	722	7	7	0	0	NA	NA	NA	44	43	171	171	514	119	153	450	14	4	16	0.082	0.023	0.031
.	19.01.16-00.52.10-1-401314	142	8	8	3	0	3	736	7	7	0	0	NA	NA	NA	34	53	170	179	517	118	161	457	8	0	10	0.047	0	0.019
.	19.01.16-00.52.13-1-401315	32	1	1	0	0	0	0	0	0	0	0	NA	NA	NA	8	5	163	164	491	0	0	0	0	1	0	0	0.006	0
.	19.01.16-00.52.13-1-401316	229	13	13	3	0	1	753	12	12	0	0	NA	NA	NA	66	77	181	175	534	124	155	474	56	3	10	0.309	0.017	0.019
.	19.01.16-00.52.14-1-401317	62	6	6	0	0	0	704	5	5	0	0	NA	NA	NA	30	24	167	168	502	114	153	437	0	3	8	0	0.018	0.016
.	19.01.16-00.52.15-1-401319	93	6	6	4	0	1	722	5	5	0	0	NA	NA	NA	31	36	177	168	504	122	150	450	22	1	7	0.124	0.006	0.014
.	19.01.16-00.52.19-1-401324	56	2	2	0	0	0	708	1	1	0	0	NA	NA	NA	21	19	166	165	501	112	150	446	0	0	6	0	0	0.012
.	19.01.16-00.52.19-1-401325	205	21	21	4	0	4	724	18	18	0	0	NA	NA	NA	61	49	175	171	516	121	148	455	40	30	9	0.229	0.175	0.017
.	19.01.16-00.52.30-1-401340	29	1	1	0	0	0	0	0	0	0	0	NA	NA	NA	4	10	164	164	495	0	0	0	0	0	0	0	0	0
.	19.01.16-00.52.32-1-401346	123	10	10	2	0	2	746	8	8	0	0	NA	NA	NA	35	66	180	174	525	126	155	465	11	11	12	0.061	0.063	0.023
.	19.01.16-00.52.32-1-401347	63	6	6	1	0	1	597	5	5	0	0	NA	NA	NA	16	18	166	164	501	100	116	381	7	2	3	0.042	0.012	0.006
.	19.01.16-00.52.33-1-401348	64	2	2	1	0	1	691	1	1	0	0	NA	NA	NA	27	14	166	167	494	113	149	429	0	0	6	0	0	0.012
.	19.01.16-00.52.33-1-401349	37	1	1	0	0	0	0	0	0	0	0	NA	NA	NA	10	17	166	164	500	0	0	0	0	0	0	0	0	0
.	19.01.16-00.52.34-1-401355	35	1	1	0	0	0	0	0	0	0	0	NA	NA	NA	13	5	164	166	488	0	0	0	0	1	0	0	0.006	0
.	19.01.16-00.52.35-1-401356	96	8	8	2	0	2	713	7	7	0	0	NA	NA	NA	31	29	168	166	508	115	149	449	2	0	17	0.012	0	0.033
.	19.01.16-00.52.35-1-401357	92	4	4	2	0	2	713	3	3	0	0	NA	NA	NA	39	33	170	170	506	116	153	444	7	2	2	0.041	0.012	0.004
.	19.01.16-00.52.37-1-401363	140	7	7	0	0	0	734	5	5	0	0	NA	NA	NA	45	54	173	173	521	121	154	459	15	0	5	0.087	0	0.01
.	19.01.16-00.52.46-1-401367	91	4	4	1	0	1	704	2	2	0	0	NA	NA	NA	24	23	166	169	501	112	152	440	2	0	2	0.012	0	0.004
.	19.01.16-00.52.48-1-401368	64	3	3	2	0	2	704	2	2	0	0	NA	NA	NA	28	27	167	172	501	111	153	440	3	3	0	0.018	0.017	0
.	19.01.16-00.52.49-1-401369	131	19	19	4	0	2	719	16	16	0	0	NA	NA	NA	39	36	171	171	507	117	150	452	26	31	17	0.152	0.181	0.034
.	19.01.16-00.52.54-1-401388	188	21	21	13	0	11	729	20	20	0	0	NA	NA	NA	58	48	173	173	515	119	155	455	29	18	42	0.168	0.104	0.082
.	19.01.16-00.52.54-1-401389	63	2	2	0	0	0	712	1	1	0	0	NA	NA	NA	23	28	169	168	504	113	151	448	8	0	1	0.047	0	0.002
.	19.01.16-00.52.55-1-401390	178	12	12	1	0	1	745	11	11	0	0	NA	NA	NA	57	71	178	177	529	123	159	463	19	2	12	0.107	0.011	0.023
.	19.01.16-00.52.58-1-401394	63	3	3	2	0	2	552	2	2	0	0	NA	NA	NA	23	14	169	166	492	91	121	340	0	0	12	0	0	0.024
.	19.01.16-00.52.58-1-401395	87	8	8	2	0	1	703	7	7	0	0	NA	NA	NA	35	20	168	167	498	116	149	438	1	10	13	0.006	0.06	0.026
.	19.01.16-00.53.02-1-401400	130	5	5	0	0	0	734	3	3	0	0	NA	NA	NA	40	47	171	173	516	119	155	460	0	8	11	0	0.046	0.021
.	19.01.16-00.53.04-1-401401	62	3	3	1	0	1	695	2	2	0	0	NA	NA	NA	29	18	168	165	498	113	145	437	7	0	1	0.042	0	0.002
.	19.01.16-00.53.11-1-401406	149	7	7	3	0	2	729	6	6	0	0	NA	NA	NA	45	44	174	173	510	121	156	452	13	7	6	0.075	0.04	0.012
.	19.01.16-00.53.12-1-401408	31	1	1	0	0	0	0	0	0	0	0	NA	NA	NA	12	10	163	168	492	0	0	0	0	0	1	0	0	0.002
.	19.01.16-00.53.15-1-401411	90	6	6	1	0	1	712	5	5	0	0	NA	NA	NA	29	34	174	166	507	115	148	449	14	0	13	0.08	0	0.026
.	19.01.16-00.53.20-1-401419	57	2	2	0	0	0	704	1	1	0	0	NA	NA	NA	23	23	168	167	501	113	150	441	0	0	3	0	0	0.006
.	19.01.16-00.53.22-1-401422	66	2	2	0	0	0	706	1	1	0	0	NA	NA	NA	29	25	174	169	495	119	153	434	0	0	4	0	0	0.008
.	19.01.16-00.53.22-1-401423	60	2	2	0	0	0	197	1	1	0	0	NA	NA	NA	19	10	164	165	494	38	45	114	0	1	0	0	0.006	0
.	19.01.16-00.53.23-1-401425	33	1	1	1	0	1	0	0	0	0	0	NA	NA	NA	9	11	166	164	494	0	0	0	0	0	1	0	0	0.002
.	19.01.16-00.53.26-1-401436	82	5	5	1	0	1	716	4	4	0	0	NA	NA	NA	25	29	170	170	502	117	153	446	8	5	1	0.047	0.029	0.002
.	19.01.16-00.53.26-1-401438	53	2	2	1	0	0	705	1	1	0	0	NA	NA	NA	19	23	169	167	500	115	147	443	3	2	0	0.018	0.012	0
.	19.01.16-00.53.32-1-401444	60	2	2	0	0	0	0	1	1	0	0	NA	NA	NA	17	17	166	165	499	0	0	0	2	4	0	0.012	0.024	0
.	19.01.16-00.53.35-1-401449	126	6	6	3	0	2	732	5	5	0	0	NA	NA	NA	34	44	172	173	512	119	157	456	0	4	15	0	0.023	0.029
.	19.01.16-00.53.35-1-401451	97	5	5	4	0	4	715	4	4	0	0	NA	NA	NA	31	31	169	168	507	115	149	451	1	5	8	0.006	0.03	0.016
.	19.01.16-00.53.35-1-401452	125	13	13	1	0	0	726	12	12	0	0	NA	NA	NA	44	48	171	173	517	114	153	459	45	7	7	0.263	0.04	0.014
.	19.01.16-00.53.36-1-401454	118	5	5	1	0	1	716	4	4	0	0	NA	NA	NA	32	36	170	168	511	117	149	450	20	4	3	0.118	0.024	0.006
.	19.01.16-00.53.36-1-401456	67	3	3	1	0	1	600	1	1	0	0	NA	NA	NA	20	15	167	165	496	105	122	373	0	3	0	0	0.018	0
.	19.01.16-00.53.37-1-401458	115	18	18	8	0	5	715	15	15	0	0	NA	NA	NA	37	41	172	171	511	115	152	448	13	27	29	0.076	0.158	0.057
.	19.01.16-00.53.44-1-401461	90	6	6	1	0	0	715	5	5	0	0	NA	NA	NA	29	33	168	171	507	115	151	449	0	1	23	0	0.006	0.045
.	19.01.16-00.53.50-1-401462	127	29	29	7	0	6	718	27	27	0	0	NA	NA	NA	43	36	174	168	507	123	151	444	22	25	63	0.126	0.149	0.124
.	19.01.16-00.53.51-1-401463	94	7	7	5	0	3	720	5	5	0	0	NA	NA	NA	30	43	172	173	511	122	151	447	15	5	5	0.087	0.029	0.01
.	19.01.16-00.53.53-1-401480	60	2	2	0	0	0	706	1	1	0	0	NA	NA	NA	29	28	170	169	502	116	151	439	4	0	3	0.024	0	0.006
.	19.01.16-00.54.03-1-401486	117	11	11	5	0	3	715	10	10	0	0	NA	NA	NA	41	33	166	169	511	114	145	456	15	33	9	0.09	0.195	0.018
.	19.01.16-00.54.07-1-401489	33	1	1	1	0	1	0	0	0	0	0	NA	NA	NA	11	7	164	164	492	0	0	0	0	0	1	0	0	0.002
.	19.01.16-00.54.09-1-401490	120	11	11	1	0	1	726	9	9	0	0	NA	NA	NA	46	45	173	168	517	117	151	458	14	2	10	0.081	0.012	0.019
.	19.01.16-00.54.10-1-401491	63	2	2	1	0	1	720	1	1	0	0	NA	NA	NA	16	30	168	168	507	116	153	451	0	0	4	0	0	0.008
.	19.01.16-00.54.11-1-401492	86	3	3	1	0	1	705	2	2	0	0	NA	NA	NA	19	18	167	166	498	115	147	443	1	0	9	0.006	0	0.018
.	19.01.16-00.54.17-1-401496	144	9	9	5	0	3	712	7	7	0	0	NA	NA	NA	41	35	169	170	509	114	151	447	14	16	4	0.083	0.094	0.008
.	19.01.16-00.54.18-1-401501	126	16	16	9	0	6	720	15	15	0	0	NA	NA	NA	34	39	171	171	510	120	152	448	22	11	54	0.129	0.064	0.106
.	19.01.16-00.54.22-1-401508	34	1	1	0	0	0	0	0	0	0	0	NA	NA	NA	8	9	165	165	492	0	0	0	0	0	0	0	0	0
.	19.01.16-00.54.25-1-401514	62	2	2	2	0	1	709	1	1	0	0	NA	NA	NA	15	22	167	170	498	116	154	439	0	3	1	0	0.018	0.002
.	19.01.16-00.54.26-1-401518	31	1	1	0	0	0	0	0	0	0	0	NA	NA	NA	7	8	166	163	492	0	0	0	0	0	3	0	0	0.006
.	19.01.16-00.54.28-1-401523	63	3	3	0	0	0	701	2	2	0	0	NA	NA	NA	29	25	167	169	502	112	152	437	5	0	11	0.03	0	0.022
.	19.01.16-00.54.29-1-401525	60	2	2	0	0	0	346	0	0	0	0	NA	NA	NA	13	17	166	166	498	55	68	223	0	0	3	0	0	0.006
.	19.01.16-00.54.34-1-401532	57	2	2	1	0	1	149	1	1	0	0	NA	NA	NA	24	14	165	164	498	23	24	102	1	0	1	0.006	0	0.002
.	19.01.16-00.54.35-1-401536	209	21	21	6	0	5	751	19	19	0	0	NA	NA	NA	42	65	177	174	527	124	156	471	35	29	24	0.198	0.167	0.046
.	19.01.16-00.54.39-1-401541	65	5	5	2	0	2	710	4	4	0	0	NA	NA	NA	24	26	167	169	503	114	154	442	0	8	12	0	0.047	0.024
.	19.01.16-00.54.42-1-401543	174	18	18	6	0	5	707	15	15	0	0	NA	NA	NA	55	38	171	168	512	117	146	444	7	6	33	0.041	0.036	0.064
.	19.01.16-00.54.43-1-401544	34	1	1	0	0	0	0	0	0	0	0	NA	NA	NA	11	11	166	166	492	0	0	0	2	0	0	0.012	0	0
.	19.01.16-00.54.43-1-401545	129	8	8	2	0	2	724	6	6	0	0	NA	NA	NA	30	41	169	175	510	116	158	450	5	6	12	0.03	0.034	0.024
.	19.01.16-00.54.45-1-401546	61	2	2	0	0	0	702	1	1	0	0	NA	NA	NA	22	17	165	167	498	112	146	444	7	2	0	0.042	0.012	0
.	19.01.16-00.54.46-1-401547	64	3	3	1	0	1	697	2	2	0	0	NA	NA	NA	25	18	171	164	496	116	143	438	2	5	3	0.012	0.03	0.006
.	19.01.16-00.54.46-1-401548	58	2	2	0	0	0	697	1	1	0	0	NA	NA	NA	26	20	168	166	499	113	144	440	1	0	5	0.006	0	0.01
.	19.01.16-00.54.53-1-401570	147	12	12	2	0	2	722	11	11	0	0	NA	NA	NA	35	38	168	173	510	113	153	456	14	13	11	0.083	0.075	0.022
.	19.01.16-00.54.57-1-401577	147	8	8	3	0	1	721	7	7	0	0	NA	NA	NA	36	40	171	171	511	117	157	447	14	12	19	0.082	0.07	0.037
.	19.01.16-00.55.01-1-401578	92	7	7	4	0	1	711	6	6	0	0	NA	NA	NA	35	32	166	169	510	112	147	452	20	4	8	0.12	0.024	0.016
.	19.01.16-00.55.01-1-401579	139	5	5	0	0	0	718	4	4	0	0	NA	NA	NA	36	37	171	171	508	116	150	452	2	5	4	0.012	0.029	0.008
.	19.01.16-00.55.01-1-401580	93	6	6	2	0	2	713	5	5	0	0	NA	NA	NA	32	28	168	168	505	116	149	448	5	1	18	0.03	0.006	0.036
.	19.01.16-00.55.07-1-401585	119	13	13	5	0	4	725	12	12	0	0	NA	NA	NA	39	40	171	167	515	119	148	458	24	18	11	0.14	0.108	0.021
.	19.01.16-00.55.17-1-401589	148	7	7	4	0	3	719	6	6	0	0	NA	NA	NA	45	38	173	171	507	120	154	445	12	3	15	0.069	0.018	0.03
.	19.01.16-00.55.18-1-401591	65	3	3	1	0	1	715	2	2	0	0	NA	NA	NA	15	29	170	168	504	117	151	447	0	2	6	0	0.012	0.012
.	19.01.16-00.55.21-1-401596	97	6	6	2	0	2	721	5	5	0	0	NA	NA	NA	41	34	169	173	505	118	153	450	2	4	19	0.012	0.023	0.038
.	19.01.16-00.55.21-1-401597	64	2	2	0	0	0	709	1	1	0	0	NA	NA	NA	15	21	168	170	496	117	151	441	0	0	4	0	0	0.008
.	19.01.16-00.55.21-1-401599	63	2	2	0	0	0	704	1	1	0	0	NA	NA	NA	28	24	167	170	500	113	151	440	0	5	2	0	0.029	0.004
.	19.01.16-00.55.22-1-401601	97	4	4	1	0	0	732	2	2	0	0	NA	NA	NA	40	52	177	173	515	121	152	459	5	11	5	0.028	0.064	0.01
.	19.01.16-00.55.23-1-401604	90	9	9	4	0	4	715	7	7	0	0	NA	NA	NA	38	35	173	170	505	120	151	444	18	0	23	0.104	0	0.046
.	19.01.16-00.55.34-1-401621	85	6	6	1	0	0	713	5	5	0	0	NA	NA	NA	26	27	170	168	502	118	150	445	1	14	1	0.006	0.083	0.002
.	19.01.16-00.55.36-1-401625	38	1	1	0	0	0	0	0	0	0	0	NA	NA	NA	11	13	168	164	494	0	0	0	0	0	3	0	0	0.006
.	19.01.16-00.55.37-1-401627	34	1	1	0	0	0	0	0	0	0	0	NA	NA	NA	8	8	164	163	494	0	0	0	0	0	1	0	0	0.002
.	19.01.16-00.55.37-1-401628	34	1	1	0	0	0	0	0	0	0	0	NA	NA	NA	9	7	164	164	492	0	0	0	0	2	0	0	0.012	0
.	19.01.16-00.55.39-1-401631	64	2	2	0	0	0	702	1	1	0	0	NA	NA	NA	32	29	168	168	506	113	144	445	0	0	5	0	0	0.01
.	19.01.16-00.55.39-1-401632	31	1	1	1	0	1	0	0	0	0	0	NA	NA	NA	11	12	163	164	498	0	0	0	0	0	0	0	0	0
.	19.01.16-00.55.39-1-401633	121	6	6	2	0	2	730	5	5	0	0	NA	NA	NA	42	51	178	174	512	124	155	451	10	0	10	0.056	0	0.02
.	19.01.16-00.55.39-1-401634	93	5	5	2	0	2	703	4	4	0	0	NA	NA	NA	20	21	165	168	501	111	150	442	5	0	6	0.03	0	0.012
.	19.01.16-00.55.41-1-401636	34	1	1	0	0	0	0	0	0	0	0	NA	NA	NA	6	8	166	163	492	0	0	0	0	4	0	0	0.025	0
.	19.01.16-00.55.41-1-401637	32	1	1	1	0	1	0	0	0	0	0	NA	NA	NA	9	10	164	165	494	0	0	0	1	0	0	0.006	0	0
.	19.01.16-00.55.42-1-401638	151	20	20	7	0	4	724	14	14	0	0	NA	NA	NA	48	47	175	176	509	121	156	447	29	28	23	0.166	0.159	0.045
.	19.01.16-00.55.42-1-401639	60	2	2	0	0	0	706	0	0	0	0	NA	NA	NA	23	21	168	167	499	113	149	444	3	0	1	0.018	0	0.002
.	19.01.16-00.55.43-1-401642	36	1	1	0	0	0	0	0	0	0	0	NA	NA	NA	11	8	166	165	490	0	0	0	0	0	1	0	0	0.002
.	19.01.16-00.55.46-1-401644	64	2	2	0	0	0	707	1	1	0	0	NA	NA	NA	34	27	167	169	504	112	153	442	0	8	3	0	0.047	0.006
.	19.01.16-00.55.47-1-401647	114	6	6	0	0	0	727	5	5	0	0	NA	NA	NA	34	41	170	171	513	117	150	460	7	0	11	0.041	0	0.021
.	19.01.16-00.55.54-1-401664	115	6	6	3	0	2	719	5	5	0	0	NA	NA	NA	43	41	171	172	511	119	149	451	5	9	1	0.029	0.052	0.002
.	19.01.16-00.55.54-1-401665	64	4	4	1	0	1	707	3	3	0	0	NA	NA	NA	34	34	170	169	508	115	150	442	7	5	0	0.041	0.03	0
.	19.01.16-00.55.57-1-401671	100	5	5	2	0	2	717	4	4	0	0	NA	NA	NA	31	40	169	175	509	114	156	447	0	5	6	0	0.029	0.012
.	19.01.16-00.55.58-1-401672	66	5	5	1	0	1	712	4	4	0	0	NA	NA	NA	29	33	169	173	504	111	154	447	4	0	6	0.024	0	0.012
.	19.01.16-00.56.00-1-401674	92	5	5	0	0	0	716	4	4	0	0	NA	NA	NA	27	32	172	170	503	120	149	447	10	3	5	0.058	0.018	0.01
.	19.01.16-00.56.02-1-401677	90	6	6	1	0	1	710	5	5	0	0	NA	NA	NA	35	27	167	171	502	115	154	441	15	3	1	0.09	0.018	0.002
.	19.01.16-00.56.08-1-401679	91	5	5	1	0	1	701	4	4	0	0	NA	NA	NA	15	16	165	168	496	112	149	440	0	4	8	0	0.024	0.016
.	19.01.16-00.56.14-1-401682	91	8	8	2	0	2	710	6	6	0	0	NA	NA	NA	37	27	169	168	503	117	150	443	11	3	14	0.065	0.018	0.028
.	19.01.16-00.56.14-1-401683	64	2	2	0	0	0	246	1	1	0	0	NA	NA	NA	15	12	168	165	492	51	51	144	0	0	1	0	0	0.002
.	19.01.16-00.56.17-1-401686	60	2	2	0	0	0	710	1	1	0	0	NA	NA	NA	17	27	170	168	502	117	147	446	2	8	0	0.012	0.048	0
.	19.01.16-00.56.18-1-401687	35	1	1	0	0	0	0	0	0	0	0	NA	NA	NA	12	8	165	164	492	0	0	0	0	0	1	0	0	0.002
.	19.01.16-00.56.19-1-401692	97	4	4	1	0	1	716	3	3	0	0	NA	NA	NA	23	31	166	170	508	115	152	449	0	13	2	0	0.076	0.004
.	19.01.16-00.56.20-1-401694	63	2	2	2	0	1	708	1	1	0	0	NA	NA	NA	27	26	168	170	501	113	149	446	0	0	9	0	0	0.018
.	19.01.16-00.56.20-1-401695	35	1	1	0	0	0	0	0	0	0	0	NA	NA	NA	14	11	165	165	494	0	0	0	0	0	2	0	0	0.004
.	19.01.16-00.56.20-1-401697	90	4	4	1	0	1	705	1	1	0	0	NA	NA	NA	25	26	169	170	500	116	149	440	5	0	7	0.03	0	0.014
.	19.01.16-00.56.24-1-401704	85	3	3	0	0	0	704	2	2	0	0	NA	NA	NA	41	35	171	168	509	112	146	446	3	1	6	0.018	0.006	0.012
.	19.01.16-00.56.24-1-401705	63	4	4	0	0	0	709	2	2	0	0	NA	NA	NA	23	28	173	171	497	117	154	438	6	1	0	0.035	0.006	0
.	19.01.16-00.56.31-1-401714	88	7	7	5	0	2	718	4	4	0	0	NA	NA	NA	30	31	170	169	505	117	152	449	11	7	8	0.065	0.041	0.016
.	19.01.16-00.56.32-1-401715	176	8	8	4	0	1	747	7	7	0	0	NA	NA	NA	59	65	175	174	529	125	155	467	0	18	22	0	0.103	0.042
.	19.01.16-00.56.35-1-401724	118	18	18	4	0	3	722	16	16	0	0	NA	NA	NA	47	45	168	175	515	115	155	452	20	18	32	0.119	0.103	0.062
.	19.01.16-00.56.36-1-401731	87	4	4	1	0	1	725	3	3	0	0	NA	NA	NA	31	43	173	171	512	115	153	457	3	7	3	0.017	0.041	0.006
.	19.01.16-00.56.38-1-401732	122	5	5	3	0	2	722	4	4	0	0	NA	NA	NA	55	44	170	171	516	115	152	455	2	7	4	0.012	0.041	0.008
.	19.01.16-00.56.45-1-401734	36	1	1	0	0	0	0	0	0	0	0	NA	NA	NA	11	9	164	165	493	0	0	0	0	0	0	0	0	0
.	19.01.16-00.56.46-1-401735	58	2	2	2	0	2	695	1	1	0	0	NA	NA	NA	30	21	167	167	500	115	146	434	0	3	2	0	0.018	0.004
.	19.01.16-00.56.48-1-401736	35	1	1	0	0	0	0	0	0	0	0	NA	NA	NA	14	13	166	164	496	0	0	0	0	0	1	0	0	0.002
.	19.01.16-00.56.50-1-401738	59	3	3	1	0	1	703	2	2	0	0	NA	NA	NA	24	19	166	166	500	113	150	440	1	0	12	0.006	0	0.024
.	19.01.16-00.56.50-1-401740	89	3	3	1	0	1	709	2	2	0	0	NA	NA	NA	25	28	167	173	501	115	154	440	0	0	6	0	0	0.012
.	19.01.16-00.57.01-1-401766	123	5	5	0	0	0	714	4	4	0	0	NA	NA	NA	37	36	173	169	507	117	149	448	7	10	2	0.04	0.059	0.004
.	19.01.16-00.57.02-1-401767	115	4	4	0	0	0	724	2	2	0	0	NA	NA	NA	37	47	175	167	518	122	151	451	4	0	12	0.023	0	0.023
.	19.01.16-00.57.02-1-401768	91	7	7	1	0	1	712	6	6	0	0	NA	NA	NA	20	24	170	167	500	119	149	444	1	9	3	0.006	0.054	0.006
.	19.01.16-00.57.03-1-401769	176	24	24	4	0	2	725	21	21	0	0	NA	NA	NA	69	55	178	173	517	122	150	453	18	24	38	0.101	0.139	0.074
.	19.01.16-00.57.03-1-401770	61	2	2	1	0	1	704	1	1	0	0	NA	NA	NA	32	24	167	168	502	117	149	438	0	0	2	0	0	0.004
.	19.01.16-00.57.06-1-401772	68	3	3	0	0	0	703	2	2	0	0	NA	NA	NA	19	19	167	168	497	112	151	440	0	1	2	0	0.006	0.004
.	19.01.16-00.57.07-1-401773	39	1	1	0	0	0	0	0	0	0	0	NA	NA	NA	14	15	166	166	496	0	0	0	2	0	0	0.012	0	0
.	19.01.16-00.57.11-1-401774	94	9	9	2	0	1	712	8	8	0	0	NA	NA	NA	46	37	175	168	507	119	148	445	11	18	6	0.063	0.107	0.012
.	19.01.16-00.57.18-1-401784	63	2	2	1	0	1	711	1	1	0	0	NA	NA	NA	17	27	168	169	503	115	151	445	0	3	2	0	0.018	0.004
.	19.01.16-00.57.18-1-401786	114	14	14	4	0	3	730	12	12	0	0	NA	NA	NA	37	48	174	173	514	125	155	450	8	24	22	0.046	0.139	0.043
.	19.01.16-00.57.19-1-401788	60	2	2	0	0	0	151	1	1	0	0	NA	NA	NA	17	21	165	167	502	23	33	95	0	0	1	0	0	0.002
.	19.01.16-00.57.22-1-401791	173	14	14	4	0	2	731	12	12	0	0	NA	NA	NA	49	52	179	169	517	123	150	458	22	8	33	0.123	0.047	0.064
.	19.01.16-00.57.23-1-401794	57	2	2	1	0	0	708	1	1	0	0	NA	NA	NA	24	27	173	167	500	118	149	441	2	3	0	0.012	0.018	0
.	19.01.16-00.57.24-1-401796	168	30	30	9	0	7	729	25	25	0	0	NA	NA	NA	49	54	173	176	518	120	154	455	31	41	40	0.179	0.233	0.077
.	19.01.16-00.57.29-1-401807	84	5	5	2	0	2	712	3	3	0	0	NA	NA	NA	30	28	167	173	501	114	156	442	7	14	4	0.042	0.081	0.008
.	19.01.16-00.57.33-1-401812	59	2	2	0	0	0	199	1	1	0	0	NA	NA	NA	14	25	171	169	498	35	48	116	0	0	4	0	0	0.008
.	19.01.16-00.57.34-1-401813	32	1	1	0	0	0	0	0	0	0	0	NA	NA	NA	6	13	168	165	493	0	0	0	0	0	1	0	0	0.002
.	19.01.16-00.57.36-1-401819	30	1	1	0	0	0	0	0	0	0	0	NA	NA	NA	10	8	163	164	494	0	0	0	0	1	0	0	0.006	0
.	19.01.16-00.57.38-1-401822	118	5	5	1	0	1	732	4	4	0	0	NA	NA	NA	35	45	167	177	514	116	157	459	4	1	13	0.024	0.006	0.025
.	19.01.16-00.57.39-1-401823	93	7	7	1	0	1	729	6	6	0	0	NA	NA	NA	31	43	172	170	514	121	151	457	0	14	11	0	0.082	0.021
.	19.01.16-00.57.42-1-401825	150	7	7	3	0	3	722	6	6	0	0	NA	NA	NA	42	45	171	175	512	117	157	448	1	2	16	0.006	0.011	0.031
.	19.01.16-00.57.54-1-401843	85	8	8	1	0	1	710	7	7	0	0	NA	NA	NA	26	28	166	167	508	109	150	451	12	5	8	0.072	0.03	0.016
.	19.01.16-00.57.55-1-401844	120	18	18	4	0	3	720	17	17	0	0	NA	NA	NA	43	41	168	176	510	116	156	448	1	6	29	0.006	0.034	0.057
.	19.01.16-00.57.57-1-401849	151	7	7	2	0	1	735	6	6	0	0	NA	NA	NA	52	55	175	174	519	123	151	461	14	6	11	0.08	0.034	0.021
.	19.01.16-00.57.57-1-401850	38	1	1	0	0	0	0	0	0	0	0	NA	NA	NA	13	12	165	164	496	0	0	0	0	2	0	0	0.012	0
.	19.01.16-00.58.00-1-401852	88	4	4	1	0	1	701	3	3	0	0	NA	NA	NA	26	27	174	165	501	118	146	437	0	1	7	0	0.006	0.014
.	19.01.16-00.58.01-1-401853	36	1	1	0	0	0	0	0	0	0	0	NA	NA	NA	8	11	166	164	494	0	0	0	0	0	1	0	0	0.002
.	19.01.16-00.58.04-1-401857	92	4	4	1	0	1	711	3	3	0	0	NA	NA	NA	23	30	168	166	509	114	147	450	0	4	12	0	0.024	0.024
.	19.01.16-00.58.09-1-401863	90	3	3	0	0	0	711	2	2	0	0	NA	NA	NA	30	27	166	171	503	114	154	443	0	6	4	0	0.035	0.008
.	19.01.16-00.58.11-1-401864	58	2	2	1	0	1	296	1	1	0	0	NA	NA	NA	21	23	165	168	503	52	60	184	0	0	1	0	0	0.002
.	19.01.16-00.58.22-1-401872	30	1	1	0	0	0	0	0	0	0	0	NA	NA	NA	8	8	164	165	492	0	0	0	0	0	0	0	0	0
.	19.01.16-00.58.23-1-401873	96	6	6	0	0	0	712	5	5	0	0	NA	NA	NA	35	32	167	169	509	114	153	445	5	12	5	0.03	0.071	0.01
.	19.01.16-00.58.23-1-401875	38	1	1	0	0	0	701	0	0	0	0	NA	NA	NA	16	13	167	166	493	115	146	440	1	0	0	0.006	0	0
.	19.01.16-00.58.26-1-401879	88	4	4	1	0	1	716	3	3	0	0	NA	NA	NA	34	32	167	170	508	115	150	451	5	0	5	0.03	0	0.01
.	19.01.16-00.58.27-1-401882	56	2	2	0	0	0	706	0	0	0	0	NA	NA	NA	21	23	169	167	500	114	149	443	0	0	3	0	0	0.006
.	19.01.16-00.58.29-1-401886	37	1	1	0	0	0	0	0	0	0	0	NA	NA	NA	12	13	164	164	498	0	0	0	0	0	1	0	0	0.002
.	19.01.16-00.58.30-1-401888	124	6	6	3	0	1	719	4	4	0	0	NA	NA	NA	45	40	173	168	512	116	151	452	2	5	15	0.012	0.03	0.029
.	19.01.16-00.58.32-1-401891	123	4	4	1	0	0	723	3	3	0	0	NA	NA	NA	34	37	174	172	504	120	156	447	3	11	3	0.017	0.064	0.006
.	19.01.16-00.58.33-1-401896	64	2	2	0	0	0	701	1	1	0	0	NA	NA	NA	24	22	168	169	498	113	149	439	0	0	5	0	0	0.01
.	19.01.16-00.58.34-1-401898	174	12	12	1	0	1	726	9	9	0	0	NA	NA	NA	82	54	179	174	514	121	155	450	18	21	19	0.101	0.121	0.037
.	19.01.16-00.58.36-1-401907	93	9	9	1	0	0	717	7	7	0	0	NA	NA	NA	43	38	173	169	509	122	146	449	12	2	15	0.069	0.012	0.029
.	19.01.16-00.58.42-1-401911	65	3	3	1	0	1	702	2	2	0	0	NA	NA	NA	27	24	170	169	498	114	147	441	5	0	2	0.029	0	0.004
.	19.01.16-00.58.43-1-401912	60	2	2	2	0	1	700	1	1	0	0	NA	NA	NA	28	25	168	170	500	112	149	439	0	0	7	0	0	0.014
.	19.01.16-00.58.44-1-401913	59	2	2	1	0	1	720	1	1	0	0	NA	NA	NA	13	31	166	170	508	114	153	453	2	0	2	0.012	0	0.004
.	19.01.16-00.58.48-1-401916	121	7	7	0	0	0	710	5	5	0	0	NA	NA	NA	31	34	170	170	507	114	150	446	2	2	8	0.012	0.012	0.016
.	19.01.16-00.58.51-1-401918	32	1	1	0	0	0	0	0	0	0	0	NA	NA	NA	11	8	163	167	491	0	0	0	0	0	0	0	0	0
.	19.01.16-00.58.52-1-401935	89	3	3	0	0	0	710	2	2	0	0	NA	NA	NA	27	26	170	167	502	118	148	444	7	3	6	0.041	0.018	0.012
.	19.01.16-00.58.54-1-401936	62	3	3	1	0	0	711	2	2	0	0	NA	NA	NA	22	27	166	168	506	115	151	445	7	3	0	0.042	0.018	0
.	19.01.16-00.58.57-1-401941	61	2	2	1	0	1	710	1	1	0	0	NA	NA	NA	28	30	168	171	504	113	153	444	0	0	11	0	0	0.022
.	19.01.16-00.58.58-1-401942	33	1	1	0	0	0	0	0	0	0	0	NA	NA	NA	7	4	165	164	488	0	0	0	0	1	0	0	0.006	0
.	19.01.16-00.58.58-1-401945	153	10	10	2	0	2	729	9	9	0	0	NA	NA	NA	40	45	168	174	516	115	153	461	1	15	4	0.006	0.086	0.008
.	19.01.16-00.59.00-1-401946	90	5	5	0	0	0	710	4	4	0	0	NA	NA	NA	30	27	167	166	507	115	147	448	3	4	5	0.018	0.024	0.01
.	19.01.16-00.59.00-1-401947	91	5	5	1	0	1	703	4	4	0	0	NA	NA	NA	26	23	164	168	504	116	146	441	4	0	10	0.024	0	0.02
.	19.01.16-00.59.03-1-401949	90	4	4	1	0	1	712	2	2	0	0	NA	NA	NA	39	35	166	175	507	112	154	446	5	3	3	0.03	0.017	0.006
.	19.01.16-00.59.08-1-401954	92	9	9	6	0	4	711	8	8	0	0	NA	NA	NA	35	30	168	165	510	114	149	448	15	11	12	0.089	0.067	0.024
.	19.01.16-00.59.09-1-401955	121	14	14	5	0	5	722	13	13	0	0	NA	NA	NA	34	39	171	175	506	117	157	448	19	3	20	0.111	0.017	0.04
.	19.01.16-00.59.11-1-401958	120	15	15	3	0	2	719	11	11	0	0	NA	NA	NA	45	41	171	170	513	116	149	454	8	11	17	0.047	0.065	0.033
.	19.01.16-00.59.12-1-401960	62	2	2	0	0	0	499	1	1	0	0	NA	NA	NA	22	11	166	169	489	87	112	300	0	1	3	0	0.006	0.006
.	19.01.16-00.59.18-1-401963	27	1	1	0	0	0	0	0	0	0	0	NA	NA	NA	9	9	164	165	493	0	0	0	0	0	1	0	0	0.002
.	19.01.16-00.59.20-1-401967	30	1	1	1	0	1	0	0	0	0	0	NA	NA	NA	11	11	164	165	495	0	0	0	0	0	0	0	0	0
.	19.01.16-00.59.22-1-401970	31	1	1	1	0	1	0	0	0	0	0	NA	NA	NA	14	12	164	168	493	0	0	0	0	1	0	0	0.006	0
.	19.01.16-00.59.23-1-401974	95	6	6	1	0	1	710	5	5	0	0	NA	NA	NA	31	29	171	168	503	118	149	443	12	7	2	0.07	0.042	0.004
.	19.01.16-00.59.23-1-401975	89	12	12	4	0	4	712	9	9	0	0	NA	NA	NA	28	33	171	173	502	117	152	443	1	33	18	0.006	0.191	0.036
.	19.01.16-00.59.24-1-401976	60	2	2	0	0	0	711	1	1	0	0	NA	NA	NA	21	24	171	169	497	121	150	440	7	0	0	0.041	0	0
.	19.01.16-00.59.25-1-401978	149	6	6	2	0	1	730	5	5	0	0	NA	NA	NA	57	47	172	176	512	120	158	452	0	0	23	0	0	0.045
.	19.01.16-00.59.27-1-401982	119	7	7	2	0	2	737	5	5	0	0	NA	NA	NA	37	51	173	178	513	119	159	459	18	1	14	0.104	0.006	0.027
.	19.01.16-00.59.33-1-401993	35	1	1	0	0	0	0	0	0	0	0	NA	NA	NA	9	12	166	168	491	0	0	0	0	0	0	0	0	0
.	19.01.16-00.59.35-1-401999	94	8	8	5	0	5	721	7	7	0	0	NA	NA	NA	26	36	173	168	508	117	149	455	10	6	11	0.058	0.036	0.022
.	19.01.16-00.59.40-1-402002	32	1	1	0	0	0	0	0	0	0	0	NA	NA	NA	8	6	166	163	490	0	0	0	0	0	0	0	0	0
.	19.01.16-00.59.40-1-402003	30	1	1	1	0	1	0	0	0	0	0	NA	NA	NA	13	10	163	164	496	0	0	0	0	0	1	0	0	0.002
.	19.01.16-00.59.42-1-402005	62	3	3	1	0	1	643	2	2	0	0	NA	NA	NA	15	15	166	166	496	105	136	402	4	1	1	0.024	0.006	0.002
.	19.01.16-00.59.42-1-402006	245	31	31	10	0	8	744	26	26	0	0	NA	NA	NA	83	64	178	177	522	123	159	462	66	18	48	0.371	0.102	0.092
.	19.01.16-00.59.44-1-402007	140	8	8	2	0	2	729	6	6	0	0	NA	NA	NA	43	52	174	174	517	120	154	455	2	2	10	0.011	0.011	0.019
.	19.01.16-00.59.44-1-402008	98	10	10	3	0	2	712	9	9	0	0	NA	NA	NA	32	33	170	169	507	116	148	448	8	2	19	0.047	0.012	0.037
.	19.01.16-00.59.48-1-402009	64	3	3	0	0	0	348	2	2	0	0	NA	NA	NA	21	11	165	163	496	60	64	224	0	4	6	0	0.025	0.012
.	19.01.16-00.59.50-1-402013	69	3	3	1	0	1	718	2	2	0	0	NA	NA	NA	24	38	165	170	516	112	151	455	5	0	3	0.03	0	0.006
.	19.01.16-00.59.52-1-402032	123	14	14	3	0	0	725	13	13	0	0	NA	NA	NA	43	38	170	171	510	115	153	457	30	14	19	0.176	0.082	0.037
.	19.01.16-00.59.57-1-402039	181	13	13	4	0	3	747	12	12	0	0	NA	NA	NA	48	65	178	176	524	124	156	467	27	21	22	0.152	0.119	0.042
.	19.01.16-00.59.58-1-402040	60	4	4	2	0	2	700	3	3	0	0	NA	NA	NA	23	18	165	166	500	111	148	441	9	2	3	0.055	0.012	0.006
.	19.01.16-01.00.01-1-402043	87	9	9	1	0	1	718	8	8	0	0	NA	NA	NA	19	39	168	172	512	113	152	453	7	6	1	0.042	0.035	0.002
.	19.01.16-01.00.09-1-402050	160	11	11	4	0	3	732	10	10	0	0	NA	NA	NA	59	48	175	175	511	120	158	454	10	6	30	0.057	0.034	0.059
.	19.01.16-01.00.09-1-402051	201	21	21	4	0	3	734	17	17	0	0	NA	NA	NA	52	57	177	174	519	122	155	457	18	34	15	0.102	0.195	0.029
.	19.01.16-01.00.10-1-402052	91	12	12	5	0	3	705	11	11	0	0	NA	NA	NA	33	24	166	173	498	112	153	440	2	22	32	0.012	0.127	0.064
.	19.01.16-01.00.16-1-402056	96	7	7	4	0	3	700	6	6	0	0	NA	NA	NA	40	29	169	170	503	113	151	436	4	6	17	0.024	0.035	0.034
.	19.01.16-01.00.23-1-402066	90	8	8	3	0	3	723	7	7	0	0	NA	NA	NA	39	37	173	169	508	118	152	453	7	2	14	0.04	0.012	0.028
.	19.01.16-01.00.26-1-402070	63	2	2	0	0	0	449	0	0	0	0	NA	NA	NA	19	12	163	165	497	75	91	283	0	2	1	0	0.012	0.002
.	19.01.16-01.00.34-1-402078	173	10	10	5	0	4	740	9	9	0	0	NA	NA	NA	45	59	172	173	527	118	153	469	19	0	19	0.11	0	0.036
.	19.01.16-01.00.34-1-402079	63	7	7	0	0	0	250	6	6	0	0	NA	NA	NA	18	16	164	169	496	41	53	156	0	9	4	0	0.053	0.008
.	19.01.16-01.00.38-1-402089	66	5	5	1	0	1	703	3	3	0	0	NA	NA	NA	21	19	170	166	496	116	149	438	0	0	13	0	0	0.026
.	19.01.16-01.00.38-1-402090	31	1	1	0	0	0	0	0	0	0	0	NA	NA	NA	8	10	165	166	492	0	0	0	0	0	0	0	0	0
.	19.01.16-01.00.40-1-402091	89	9	9	2	0	2	713	6	6	0	0	NA	NA	NA	32	35	174	167	507	123	146	444	4	1	13	0.023	0.006	0.026
.	19.01.16-01.00.40-1-402092	63	4	4	0	0	0	712	3	3	0	0	NA	NA	NA	20	26	169	166	504	114	149	449	4	5	0	0.024	0.03	0
.	19.01.16-01.00.42-1-402095	67	4	4	0	0	0	700	3	3	0	0	NA	NA	NA	30	22	170	166	499	114	149	437	6	6	9	0.035	0.036	0.018
.	19.01.16-01.00.44-1-402098	87	4	4	0	0	0	709	3	3	0	0	NA	NA	NA	20	23	166	171	499	114	154	441	10	2	1	0.06	0.012	0.002
.	19.01.16-01.00.45-1-402100	93	8	8	3	0	2	698	6	6	0	0	NA	NA	NA	38	28	165	169	507	111	143	444	7	15	9	0.042	0.089	0.018
.	19.01.16-01.00.51-1-402103	85	6	6	1	0	1	715	5	5	0	0	NA	NA	NA	41	33	171	171	504	115	150	450	18	1	0	0.105	0.006	0
.	19.01.16-01.00.58-1-402124	85	4	4	2	0	1	711	2	2	0	0	NA	NA	NA	17	23	167	165	504	115	150	446	9	0	3	0.054	0	0.006
.	19.01.16-01.00.59-1-402126	29	1	1	0	0	0	0	0	0	0	0	NA	NA	NA	6	13	165	166	495	0	0	0	0	0	1	0	0	0.002
.	19.01.16-01.01.01-1-402128	63	2	2	0	0	0	712	1	1	0	0	NA	NA	NA	21	33	171	166	509	116	146	450	0	6	0	0	0.036	0
.	19.01.16-01.01.01-1-402129	63	2	2	1	0	1	703	0	0	0	0	NA	NA	NA	24	21	164	167	503	112	150	441	0	4	1	0	0.024	0.002
.	19.01.16-01.01.02-1-402130	63	6	6	4	0	4	705	5	5	0	0	NA	NA	NA	27	25	167	164	507	113	147	445	6	2	12	0.036	0.012	0.024
.	19.01.16-01.01.02-1-402165	114	25	25	10	0	7	722	20	20	0	0	NA	NA	NA	35	43	169	172	515	112	152	458	48	20	22	0.284	0.116	0.043
.	19.01.16-01.01.03-1-402166	90	4	4	0	0	0	726	3	3	0	0	NA	NA	NA	25	35	173	166	509	121	150	455	5	0	4	0.029	0	0.008
.	19.01.16-01.01.11-1-402211	88	3	3	0	0	0	697	2	2	0	0	NA	NA	NA	26	14	164	166	497	116	144	437	0	7	4	0	0.042	0.008
.	19.01.16-01.01.14-1-402213	32	1	1	0	0	0	0	0	0	0	0	NA	NA	NA	10	3	165	163	488	0	0	0	0	0	0	0	0	0
.	19.01.16-01.01.14-1-402216	94	5	5	2	0	0	722	4	4	0	0	NA	NA	NA	37	44	173	174	510	116	154	452	3	6	6	0.017	0.034	0.012
.	19.01.16-01.01.15-1-402217	36	1	1	0	0	0	0	0	0	0	0	NA	NA	NA	10	13	165	166	495	0	0	0	0	0	0	0	0	0
.	19.01.16-01.01.16-1-402218	87	6	6	1	0	1	697	5	5	0	0	NA	NA	NA	43	27	168	172	500	111	150	436	11	1	9	0.065	0.006	0.018
.	19.01.16-01.01.17-1-402219	90	7	7	3	0	1	709	5	5	0	0	NA	NA	NA	44	27	167	172	501	112	155	442	3	0	7	0.018	0	0.014
.	19.01.16-01.01.18-1-402222	88	4	4	1	0	1	710	3	3	0	0	NA	NA	NA	33	25	168	166	504	116	149	445	9	2	0	0.054	0.012	0
.	19.01.16-01.01.21-1-402226	61	3	3	3	0	2	701	2	2	0	0	NA	NA	NA	31	25	172	167	499	116	147	438	0	4	9	0	0.024	0.018
.	19.01.16-01.01.23-1-402229	34	1	1	0	0	0	0	0	0	0	0	NA	NA	NA	12	4	164	164	489	0	0	0	0	0	1	0	0	0.002
.	19.01.16-01.01.26-1-402233	146	10	10	2	0	2	738	8	8	0	0	NA	NA	NA	41	48	176	177	508	122	160	456	23	12	11	0.131	0.068	0.022
.	19.01.16-01.01.28-1-402238	176	15	15	4	0	4	740	11	11	0	0	NA	NA	NA	52	53	172	170	524	119	154	467	11	8	24	0.064	0.047	0.046
.	19.01.16-01.01.33-1-402246	149	8	8	4	0	2	736	6	6	0	0	NA	NA	NA	53	57	175	179	516	123	160	453	5	7	15	0.029	0.039	0.029
.	19.01.16-01.01.36-1-402250	60	2	2	1	0	1	695	1	1	0	0	NA	NA	NA	30	19	164	172	496	111	146	438	0	5	1	0	0.029	0.002
.	19.01.16-01.01.37-1-402251	67	5	5	1	0	0	704	4	4	0	0	NA	NA	NA	29	26	168	171	500	113	153	438	8	3	5	0.048	0.018	0.01
.	19.01.16-01.01.37-1-402254	31	1	1	0	0	0	0	0	0	0	0	NA	NA	NA	12	14	167	165	495	0	0	0	0	0	3	0	0	0.006
.	19.01.16-01.01.39-1-402255	142	7	7	1	0	1	720	6	6	0	0	NA	NA	NA	43	38	167	170	514	114	150	456	10	7	0	0.06	0.041	0
.	19.01.16-01.01.40-1-402256	95	8	8	0	0	0	727	7	7	0	0	NA	NA	NA	35	44	172	172	513	116	153	458	6	2	12	0.035	0.012	0.023
.	19.01.16-01.01.46-1-402260	115	5	5	1	0	1	720	4	4	0	0	NA	NA	NA	51	40	170	171	512	119	150	451	1	0	23	0.006	0	0.045
.	19.01.16-01.01.49-1-402265	83	4	4	1	0	0	712	3	3	0	0	NA	NA	NA	31	31	172	167	505	119	147	446	10	1	9	0.058	0.006	0.018
.	19.01.16-01.01.51-1-402266	93	4	4	1	0	0	719	3	3	0	0	NA	NA	NA	27	37	174	169	507	118	150	451	8	3	6	0.046	0.018	0.012
.	19.01.16-01.01.55-1-402284	66	5	5	0	0	0	707	4	4	0	0	NA	NA	NA	19	23	171	165	500	118	148	441	3	0	14	0.018	0	0.028
.	19.01.16-01.01.57-1-402288	63	4	4	3	0	2	708	2	2	0	0	NA	NA	NA	28	24	163	167	507	113	148	447	12	9	2	0.074	0.054	0.004
.	19.01.16-01.01.58-1-402290	37	1	1	0	0	0	0	0	0	0	0	NA	NA	NA	13	14	166	167	494	0	0	0	0	0	0	0	0	0
.	19.01.16-01.02.00-1-402291	32	1	1	0	0	0	0	0	0	0	0	NA	NA	NA	7	5	163	164	491	0	0	0	0	2	0	0	0.012	0
.	19.01.16-01.02.01-1-402292	61	2	2	0	0	0	710	1	1	0	0	NA	NA	NA	17	22	168	168	499	116	150	444	3	6	0	0.018	0.036	0
.	19.01.16-01.02.01-1-402293	95	4	4	1	0	1	725	2	2	0	0	NA	NA	NA	35	41	168	171	515	111	156	458	5	5	4	0.03	0.029	0.008
.	19.01.16-01.02.02-1-402294	89	3	3	1	0	1	715	2	2	0	0	NA	NA	NA	30	30	171	167	505	119	149	447	5	5	3	0.029	0.03	0.006
.	19.01.16-01.02.05-1-402300	33	1	1	0	0	0	0	0	0	0	0	NA	NA	NA	13	9	164	166	492	0	0	0	1	0	0	0.006	0	0
.	19.01.16-01.02.08-1-402301	167	9	9	1	0	1	732	8	8	0	0	NA	NA	NA	56	48	176	172	513	123	154	455	1	8	20	0.006	0.047	0.039
.	19.01.16-01.02.09-1-402304	62	2	2	0	0	0	252	1	1	0	0	NA	NA	NA	18	20	165	168	500	37	55	160	0	0	2	0	0	0.004
.	19.01.16-01.02.09-1-402305	90	4	4	1	0	1	706	3	3	0	0	NA	NA	NA	20	23	166	168	502	112	150	444	0	6	2	0	0.036	0.004
.	19.01.16-01.02.15-1-402307	154	14	14	6	0	6	730	12	12	0	0	NA	NA	NA	38	47	169	175	516	116	157	457	12	7	46	0.071	0.04	0.089
.	19.01.16-01.02.15-1-402308	90	4	4	2	0	2	706	3	3	0	0	NA	NA	NA	30	26	166	168	505	113	146	447	3	10	1	0.018	0.06	0.002
.	19.01.16-01.02.16-1-402309	60	2	2	1	0	1	250	1	1	0	0	NA	NA	NA	16	13	166	168	492	48	55	147	0	0	3	0	0	0.006
.	19.01.16-01.02.18-1-402311	123	6	6	1	0	1	725	5	5	0	0	NA	NA	NA	47	42	169	172	514	120	153	452	1	11	17	0.006	0.064	0.033
.	19.01.16-01.02.20-1-402315	89	3	3	2	0	2	708	2	2	0	0	NA	NA	NA	25	24	167	165	505	115	147	446	0	0	8	0	0	0.016
.	19.01.16-01.02.20-1-402316	87	10	10	1	0	1	719	9	9	0	0	NA	NA	NA	28	32	170	168	507	115	150	454	15	4	21	0.088	0.024	0.041
.	19.01.16-01.02.26-1-402323	157	20	20	5	0	3	726	17	17	0	0	NA	NA	NA	49	44	171	168	518	120	148	458	26	2	47	0.152	0.012	0.091
.	19.01.16-01.02.26-1-402324	88	6	6	2	0	1	702	5	5	0	0	NA	NA	NA	25	23	170	166	500	115	150	437	0	9	7	0	0.054	0.014
.	19.01.16-01.02.31-1-402328	65	6	6	3	0	2	690	5	5	0	0	NA	NA	NA	37	16	167	164	498	115	143	432	6	2	13	0.036	0.012	0.026
.	19.01.16-01.02.33-1-402332	126	13	13	4	0	4	720	11	11	0	0	NA	NA	NA	42	45	174	170	514	116	151	453	21	4	21	0.121	0.024	0.041
.	19.01.16-01.02.34-1-402338	95	8	8	3	0	2	718	7	7	0	0	NA	NA	NA	38	41	169	172	513	115	152	451	17	0	7	0.101	0	0.014
.	19.01.16-01.02.39-1-402350	154	9	9	6	0	4	736	8	8	0	0	NA	NA	NA	35	52	175	172	518	120	155	461	6	0	20	0.034	0	0.039
.	19.01.16-01.02.43-1-402351	39	1	1	0	0	0	0	0	0	0	0	NA	NA	NA	13	11	164	165	495	0	0	0	0	0	5	0	0	0.01
.	19.01.16-01.02.43-1-402352	91	10	10	2	0	1	714	9	9	0	0	NA	NA	NA	28	32	169	167	509	115	149	450	9	9	23	0.053	0.054	0.045
.	19.01.16-01.02.43-1-402353	96	4	4	0	0	0	716	2	2	0	0	NA	NA	NA	26	31	168	169	507	116	151	449	4	3	5	0.024	0.018	0.01
.	19.01.16-01.02.46-1-402359	32	1	1	0	0	0	0	0	0	0	0	NA	NA	NA	9	9	167	165	490	0	0	0	0	0	0	0	0	0
.	19.01.16-01.02.48-1-402360	31	1	1	0	0	0	0	0	0	0	0	NA	NA	NA	11	6	164	165	490	0	0	0	0	0	0	0	0	0
.	19.01.16-01.02.49-1-402361	61	2	2	0	0	0	147	1	1	0	0	NA	NA	NA	22	13	165	166	495	26	24	97	0	2	4	0	0.012	0.008
.	19.01.16-01.02.53-1-402377	94	8	8	2	0	2	711	7	7	0	0	NA	NA	NA	36	30	169	169	505	114	150	447	4	4	10	0.024	0.024	0.02
.	19.01.16-01.02.55-1-402390	62	5	5	0	0	0	715	4	4	0	0	NA	NA	NA	24	31	167	166	511	116	150	449	0	4	9	0	0.024	0.018
.	19.01.16-01.02.59-1-402416	96	9	9	4	0	3	717	8	8	0	0	NA	NA	NA	35	39	171	172	509	118	154	445	10	14	16	0.058	0.081	0.031
.	19.01.16-01.02.59-1-402417	87	4	4	1	0	0	716	3	3	0	0	NA	NA	NA	20	30	170	168	505	117	149	450	0	0	15	0	0	0.03
.	19.01.16-01.03.01-1-402418	90	10	10	3	0	2	708	9	9	0	0	NA	NA	NA	48	34	168	171	508	114	154	440	1	2	29	0.006	0.012	0.057
.	19.01.16-01.03.01-1-402419	35	1	1	0	0	0	0	0	0	0	0	NA	NA	NA	12	7	164	167	489	0	0	0	0	0	1	0	0	0.002
.	19.01.16-01.03.03-1-402428	93	4	4	0	0	0	719	3	3	0	0	NA	NA	NA	29	34	172	172	503	118	156	445	0	0	11	0	0	0.022
.	19.01.16-01.03.03-1-402429	34	1	1	0	0	0	0	0	0	0	0	NA	NA	NA	8	7	164	167	489	0	0	0	1	0	0	0.006	0	0
.	19.01.16-01.03.05-1-402430	177	9	9	2	0	2	726	8	8	0	0	NA	NA	NA	55	45	170	173	515	117	154	455	14	2	9	0.082	0.012	0.017
.	19.01.16-01.03.07-1-402431	61	4	4	2	0	2	709	3	3	0	0	NA	NA	NA	28	23	169	167	500	117	150	442	5	0	13	0.03	0	0.026
.	19.01.16-01.03.11-1-402433	90	13	13	4	0	4	714	10	10	0	0	NA	NA	NA	25	32	168	172	505	115	153	446	5	13	17	0.03	0.076	0.034
.	19.01.16-01.03.11-1-402434	118	7	7	2	0	1	724	6	6	0	0	NA	NA	NA	28	41	174	171	509	119	152	453	0	3	12	0	0.018	0.024
.	19.01.16-01.03.15-1-402436	151	37	37	6	0	6	704	34	34	0	0	NA	NA	NA	52	36	170	170	509	114	146	444	45	11	54	0.265	0.065	0.106
.	19.01.16-01.03.21-1-402513	30	1	1	0	0	0	0	0	0	0	0	NA	NA	NA	4	7	165	165	490	0	0	0	0	0	0	0	0	0
.	19.01.16-01.03.22-1-402518	31	1	1	0	0	0	0	0	0	0	0	NA	NA	NA	9	12	164	168	493	0	0	0	2	0	0	0.012	0	0
.	19.01.16-01.03.22-1-402520	86	5	5	1	0	1	692	3	3	0	0	NA	NA	NA	28	15	167	164	497	115	145	432	6	1	4	0.036	0.006	0.008
.	19.01.16-01.03.23-1-402521	87	4	4	0	0	0	698	3	3	0	0	NA	NA	NA	24	19	166	166	500	109	145	444	3	3	1	0.018	0.018	0.002
.	19.01.16-01.03.23-1-402522	92	8	8	2	0	2	713	6	6	0	0	NA	NA	NA	27	31	173	166	505	121	148	444	3	1	17	0.017	0.006	0.034
.	19.01.16-01.03.24-1-402524	88	4	4	1	0	1	718	3	3	0	0	NA	NA	NA	21	30	167	166	510	113	147	458	7	2	0	0.042	0.012	0
.	19.01.16-01.03.27-1-402529	90	4	4	2	0	2	707	3	3	0	0	NA	NA	NA	35	30	169	170	504	115	151	441	0	0	9	0	0	0.018
.	19.01.16-01.03.31-1-402537	35	1	1	0	0	0	0	0	0	0	0	NA	NA	NA	11	10	165	167	491	0	0	0	0	0	0	0	0	0
.	19.01.16-01.03.33-1-402538	65	3	3	1	0	1	694	2	2	0	0	NA	NA	NA	32	24	170	172	495	114	150	430	0	5	4	0	0.029	0.008
.	19.01.16-01.03.38-1-402548	119	8	8	2	0	1	710	7	7	0	0	NA	NA	NA	37	33	170	166	510	119	143	448	4	5	20	0.024	0.03	0.039
.	19.01.16-01.03.39-1-402550	61	3	3	0	0	0	710	2	2	0	0	NA	NA	NA	19	26	166	170	503	111	153	446	0	0	11	0	0	0.022
.	19.01.16-01.03.40-1-402551	32	1	1	1	0	1	0	0	0	0	0	NA	NA	NA	11	9	166	165	491	0	0	0	0	2	0	0	0.012	0
.	19.01.16-01.03.42-1-402552	119	6	6	1	0	0	726	5	5	0	0	NA	NA	NA	37	39	168	168	516	115	151	460	8	3	3	0.048	0.018	0.006
.	19.01.16-01.03.42-1-402553	92	7	7	2	0	2	708	5	5	0	0	NA	NA	NA	35	28	172	168	501	115	148	445	8	12	5	0.047	0.071	0.01
.	19.01.16-01.03.46-1-402554	66	4	4	4	0	4	707	3	3	0	0	NA	NA	NA	27	27	165	169	506	112	149	446	0	5	5	0	0.03	0.01
.	19.01.16-01.03.49-1-402555	66	4	4	1	0	1	715	3	3	0	0	NA	NA	NA	24	32	170	170	505	117	149	449	3	2	6	0.018	0.012	0.012
.	19.01.16-01.03.56-1-402574	206	33	33	11	0	9	742	31	31	0	0	NA	NA	NA	64	65	175	177	526	120	158	464	42	16	54	0.24	0.09	0.103
.	19.01.16-01.04.01-1-402580	91	5	5	1	0	1	707	4	4	0	0	NA	NA	NA	27	28	167	169	505	114	150	443	10	0	4	0.06	0	0.008
.	19.01.16-01.04.05-1-402585	64	3	3	0	0	0	707	2	2	0	0	NA	NA	NA	21	20	166	172	495	114	152	441	1	0	9	0.006	0	0.018
.	19.01.16-01.04.08-1-402586	57	2	2	1	0	1	151	1	1	0	0	NA	NA	NA	17	11	168	163	493	22	27	102	0	0	5	0	0	0.01
.	19.01.16-01.04.08-1-402587	37	1	1	0	0	0	0	0	0	0	0	NA	NA	NA	16	13	166	165	495	0	0	0	0	0	2	0	0	0.004
.	19.01.16-01.04.09-1-402588	60	2	2	0	0	0	449	1	1	0	0	NA	NA	NA	24	21	173	165	496	76	88	285	0	0	6	0	0	0.012
.	19.01.16-01.04.12-1-402591	60	3	3	1	0	1	696	2	2	0	0	NA	NA	NA	30	24	171	166	500	116	147	433	1	4	4	0.006	0.024	0.008
.	19.01.16-01.04.15-1-402597	64	3	3	1	0	1	716	2	2	0	0	NA	NA	NA	26	36	167	168	514	114	151	451	6	0	5	0.036	0	0.01
.	19.01.16-01.04.17-1-402598	150	10	10	5	0	3	733	9	9	0	0	NA	NA	NA	52	48	174	174	513	121	155	457	11	21	4	0.063	0.121	0.008
.	19.01.16-01.04.18-1-402600	60	2	2	0	0	0	150	1	1	0	0	NA	NA	NA	21	20	165	165	503	25	32	93	1	0	2	0.006	0	0.004
.	19.01.16-01.04.20-1-402603	120	10	10	3	0	2	719	6	6	0	0	NA	NA	NA	44	41	173	169	512	119	150	450	8	7	15	0.046	0.041	0.029
.	19.01.16-01.04.22-1-402606	98	6	6	3	0	1	721	4	4	0	0	NA	NA	NA	29	36	171	173	505	119	154	448	5	0	18	0.029	0	0.036
.	19.01.16-01.04.23-1-402610	86	5	5	2	0	2	716	4	4	0	0	NA	NA	NA	32	36	169	169	511	114	148	454	0	0	19	0	0	0.037
.	19.01.16-01.04.26-1-402613	58	3	3	0	0	0	253	2	2	0	0	NA	NA	NA	8	23	170	166	500	36	62	155	3	0	2	0.018	0	0.004
.	19.01.16-01.04.29-1-402619	32	1	1	1	0	1	0	0	0	0	0	NA	NA	NA	9	12	164	167	494	0	0	0	0	0	1	0	0	0.002
.	19.01.16-01.04.31-1-402623	139	14	14	3	0	3	711	12	12	0	0	NA	NA	NA	41	35	168	170	510	114	150	447	8	2	23	0.048	0.012	0.045
.	19.01.16-01.04.33-1-402626	124	9	9	4	0	3	729	7	7	0	0	NA	NA	NA	41	46	176	171	512	121	153	455	3	6	17	0.017	0.035	0.033
.	19.01.16-01.04.38-1-402637	98	9	9	3	0	2	711	7	7	0	0	NA	NA	NA	39	29	170	168	504	115	151	445	0	2	29	0	0.012	0.058
.	19.01.16-01.04.42-1-402639	86	3	3	2	0	2	701	2	2	0	0	NA	NA	NA	24	26	166	170	503	111	148	442	3	4	0	0.018	0.024	0
.	19.01.16-01.04.44-1-402641	92	6	6	1	0	0	717	5	5	0	0	NA	NA	NA	28	32	172	171	502	118	154	445	12	3	6	0.07	0.018	0.012
.	19.01.16-01.04.44-1-402642	96	4	4	2	0	1	728	2	2	0	0	NA	NA	NA	49	44	169	173	515	118	154	456	0	1	17	0	0.006	0.033
.	19.01.16-01.04.46-1-402643	60	2	2	0	0	0	699	1	1	0	0	NA	NA	NA	23	19	167	166	499	111	147	441	0	0	3	0	0	0.006
.	19.01.16-01.04.48-1-402645	116	7	7	2	0	2	716	6	6	0	0	NA	NA	NA	31	32	170	166	509	116	147	453	12	10	0	0.071	0.06	0
.	19.01.16-01.04.53-1-402663	88	4	4	1	0	1	711	3	3	0	0	NA	NA	NA	22	29	169	172	501	114	155	442	7	7	0	0.041	0.041	0
.	19.01.16-01.04.56-1-402668	91	3	3	1	0	1	717	2	2	0	0	NA	NA	NA	34	29	171	166	505	119	148	450	0	0	12	0	0	0.024
.	19.01.16-01.04.58-1-402671	72	4	4	1	0	1	698	3	3	0	0	NA	NA	NA	20	22	168	170	497	111	152	435	0	5	1	0	0.029	0.002
.	19.01.16-01.05.00-1-402673	30	1	1	0	0	0	0	0	0	0	0	NA	NA	NA	9	8	166	165	490	0	0	0	0	0	2	0	0	0.004
.	19.01.16-01.05.01-1-402674	65	2	2	0	0	0	599	1	1	0	0	NA	NA	NA	8	13	169	163	494	96	122	381	1	0	2	0.006	0	0.004
.	19.01.16-01.05.01-1-402675	93	13	13	7	0	6	707	12	12	0	0	NA	NA	NA	42	33	169	168	509	115	149	443	13	15	19	0.077	0.089	0.037
.	19.01.16-01.05.02-1-402676	93	3	3	1	0	1	720	2	2	0	0	NA	NA	NA	32	35	167	166	515	115	148	457	6	0	8	0.036	0	0.016
.	19.01.16-01.05.04-1-402679	118	14	14	6	0	4	719	13	13	0	0	NA	NA	NA	44	39	166	170	516	109	152	458	13	18	19	0.078	0.106	0.037
.	19.01.16-01.05.08-1-402682	115	7	7	2	0	2	726	6	6	0	0	NA	NA	NA	37	47	173	178	509	121	155	450	9	13	7	0.052	0.073	0.014
.	19.01.16-01.05.13-1-402685	86	4	4	1	0	1	705	3	3	0	0	NA	NA	NA	23	24	170	167	500	117	149	439	0	4	9	0	0.024	0.018
.	19.01.16-01.05.14-1-402686	87	5	5	4	0	1	731	4	4	0	0	NA	NA	NA	22	42	171	174	510	118	154	459	13	3	10	0.076	0.017	0.02
.	19.01.16-01.05.14-1-402687	68	3	3	1	0	1	709	2	2	0	0	NA	NA	NA	22	26	166	167	506	113	148	448	0	2	7	0	0.012	0.014
.	19.01.16-01.05.16-1-402690	96	5	5	2	0	1	716	4	4	0	0	NA	NA	NA	19	30	170	167	506	115	148	453	0	11	2	0	0.066	0.004
.	19.01.16-01.05.21-1-402696	118	19	19	10	0	7	724	18	18	0	0	NA	NA	NA	39	40	167	175	511	117	157	450	5	35	23	0.03	0.2	0.045
.	19.01.16-01.05.28-1-402705	143	19	19	4	0	3	746	18	18	0	0	NA	NA	NA	50	65	177	181	520	121	164	461	33	0	36	0.186	0	0.069
.	19.01.16-01.05.29-1-402707	117	9	9	3	0	3	716	8	8	0	0	NA	NA	NA	40	37	168	171	511	116	150	450	16	2	10	0.095	0.012	0.02
.	19.01.16-01.05.29-1-402708	35	1	1	1	0	1	0	0	0	0	0	NA	NA	NA	12	7	164	165	491	0	0	0	0	0	3	0	0	0.006
.	19.01.16-01.05.30-1-402713	31	1	1	0	0	0	0	0	0	0	0	NA	NA	NA	10	9	165	166	491	0	0	0	0	0	2	0	0	0.004
.	19.01.16-01.05.32-1-402714	96	15	15	3	0	2	712	13	13	0	0	NA	NA	NA	39	35	172	170	506	116	150	446	17	20	4	0.099	0.118	0.008
.	19.01.16-01.05.32-1-402715	64	2	2	1	0	1	706	1	1	0	0	NA	NA	NA	25	21	166	166	502	111	148	447	0	0	4	0	0	0.008
.	19.01.16-01.05.33-1-402718	60	2	2	0	0	0	708	1	1	0	0	NA	NA	NA	27	25	168	169	501	113	152	443	0	0	9	0	0	0.018
.	19.01.16-01.05.34-1-402720	87	5	5	1	0	1	710	4	4	0	0	NA	NA	NA	31	30	167	170	506	116	153	441	1	0	14	0.006	0	0.028
.	19.01.16-01.05.36-1-402724	112	12	12	4	0	3	725	9	9	0	0	NA	NA	NA	47	49	172	175	515	119	151	455	26	19	16	0.151	0.109	0.031
.	19.01.16-01.05.48-1-402734	62	3	3	1	0	1	299	2	2	0	0	NA	NA	NA	18	10	169	166	488	56	51	192	0	0	8	0	0	0.016
.	19.01.16-01.05.56-1-402751	36	1	1	0	0	0	0	0	0	0	0	NA	NA	NA	7	7	164	164	492	0	0	0	1	0	0	0.006	0	0
.	19.01.16-01.05.56-1-402752	62	2	2	2	0	2	715	1	1	0	0	NA	NA	NA	12	32	170	168	507	116	150	449	0	1	2	0	0.006	0.004
.	19.01.16-01.05.56-1-402757	64	2	2	0	0	0	711	1	1	0	0	NA	NA	NA	25	27	166	170	504	115	150	446	3	0	2	0.018	0	0.004
.	19.01.16-01.05.58-1-402760	122	15	15	6	0	5	704	12	12	0	0	NA	NA	NA	53	31	174	167	503	120	145	439	9	1	20	0.052	0.006	0.04
.	19.01.16-01.06.03-1-402763	117	5	5	1	0	1	715	4	4	0	0	NA	NA	NA	47	34	171	171	505	117	150	448	5	1	5	0.029	0.006	0.01
.	19.01.16-01.06.08-1-402766	60	2	2	1	0	1	300	1	1	0	0	NA	NA	NA	19	19	165	168	499	52	66	182	0	1	0	0	0.006	0
.	19.01.16-01.06.08-1-402767	58	2	2	0	0	0	706	1	1	0	0	NA	NA	NA	15	19	166	167	499	114	149	443	0	3	2	0	0.018	0.004
.	19.01.16-01.06.09-1-402768	35	1	1	0	0	0	0	0	0	0	0	NA	NA	NA	10	9	164	164	494	0	0	0	0	0	1	0	0	0.002
.	19.01.16-01.06.11-1-402769	94	7	7	0	0	0	712	6	6	0	0	NA	NA	NA	37	40	169	169	515	117	149	446	12	3	6	0.071	0.018	0.012
.	19.01.16-01.06.11-1-402770	66	3	3	0	0	0	704	2	2	0	0	NA	NA	NA	27	25	168	164	506	116	143	445	0	0	4	0	0	0.008
.	19.01.16-01.06.12-1-402771	287	13	13	3	0	3	761	12	12	0	0	NA	NA	NA	87	81	184	177	533	125	158	478	30	18	16	0.163	0.102	0.03
.	19.01.16-01.06.12-1-402772	30	1	1	0	0	0	0	0	0	0	0	NA	NA	NA	7	11	165	164	495	0	0	0	0	0	2	0	0	0.004
.	19.01.16-01.06.15-1-402773	35	1	1	0	0	0	0	0	0	0	0	NA	NA	NA	13	10	166	165	492	0	0	0	1	0	0	0.006	0	0
.	19.01.16-01.06.16-1-402774	150	15	15	7	0	7	738	12	12	0	0	NA	NA	NA	47	61	175	182	517	120	161	457	24	16	22	0.137	0.088	0.043
.	19.01.16-01.06.19-1-402780	158	10	10	5	0	3	730	9	9	0	0	NA	NA	NA	39	46	174	174	511	119	156	455	8	18	4	0.046	0.103	0.008
.	19.01.16-01.06.22-1-402786	89	3	3	1	0	1	710	2	2	0	0	NA	NA	NA	45	42	170	173	512	113	152	445	0	5	5	0	0.029	0.01
.	19.01.16-01.06.22-1-402787	93	8	8	5	0	4	720	6	6	0	0	NA	NA	NA	33	38	169	170	512	117	152	451	15	18	5	0.089	0.106	0.01
.	19.01.16-01.06.24-1-402790	89	7	7	3	0	3	711	5	5	0	0	NA	NA	NA	22	28	170	166	505	114	149	448	11	7	6	0.065	0.042	0.012
.	19.01.16-01.06.29-1-402797	33	1	1	0	0	0	0	0	0	0	0	NA	NA	NA	9	11	165	164	495	0	0	0	2	0	0	0.012	0	0
.	19.01.16-01.06.31-1-402798	63	5	5	1	0	1	715	4	4	0	0	NA	NA	NA	20	31	167	172	505	116	153	446	0	0	9	0	0	0.018
.	19.01.16-01.06.32-1-402800	115	6	6	2	0	2	729	5	5	0	0	NA	NA	NA	38	39	169	171	512	117	155	457	4	3	13	0.024	0.018	0.025
.	19.01.16-01.06.40-1-402821	120	14	14	2	0	2	717	13	13	0	0	NA	NA	NA	28	28	173	166	502	118	148	451	41	1	5	0.237	0.006	0.01
.	19.01.16-01.06.45-1-402826	59	2	2	1	0	1	199	1	1	0	0	NA	NA	NA	13	21	168	166	500	38	46	115	1	0	2	0.006	0	0.004
.	19.01.16-01.06.45-1-402827	90	6	6	2	0	2	715	5	5	0	0	NA	NA	NA	40	32	170	169	506	114	147	454	2	13	11	0.012	0.077	0.022
.	19.01.16-01.06.45-1-402828	121	13	13	2	0	2	704	12	12	0	0	NA	NA	NA	40	28	169	167	505	113	146	445	3	17	12	0.018	0.102	0.024
.	19.01.16-01.06.46-1-402829	91	4	4	0	0	0	710	3	3	0	0	NA	NA	NA	22	25	168	165	505	114	148	448	0	3	7	0	0.018	0.014
.	19.01.16-01.06.46-1-402830	151	10	10	4	0	2	718	8	8	0	0	NA	NA	NA	47	37	173	173	504	118	156	444	10	9	8	0.058	0.052	0.016
.	19.01.16-01.06.51-1-402831	61	2	2	0	0	0	712	1	1	0	0	NA	NA	NA	34	41	173	167	514	117	150	445	0	3	2	0	0.018	0.004
.	19.01.16-01.06.53-1-402850	146	7	7	2	0	2	730	6	6	0	0	NA	NA	NA	37	46	171	172	516	119	154	457	0	24	23	0	0.14	0.045
.	19.01.16-01.06.54-1-402851	66	2	2	1	0	1	702	1	1	0	0	NA	NA	NA	26	20	168	165	500	115	145	442	0	0	3	0	0	0.006
.	19.01.16-01.07.02-1-402859	34	1	1	0	0	0	0	0	0	0	0	NA	NA	NA	7	7	165	165	490	0	0	0	0	0	0	0	0	0
.	19.01.16-01.07.05-1-402861	59	2	2	0	0	0	713	1	1	0	0	NA	NA	NA	25	28	167	169	505	114	153	446	0	0	3	0	0	0.006
.	19.01.16-01.07.05-1-402862	89	13	13	4	0	3	720	11	11	0	0	NA	NA	NA	36	38	167	173	511	113	154	453	4	7	18	0.024	0.04	0.035
.	19.01.16-01.07.06-1-402863	154	12	12	6	0	5	717	10	10	0	0	NA	NA	NA	56	42	176	172	507	117	152	448	31	5	6	0.176	0.029	0.012
.	19.01.16-01.07.09-1-402864	88	3	3	1	0	1	710	2	2	0	0	NA	NA	NA	25	31	169	175	500	116	158	436	1	10	2	0.006	0.057	0.004
.	19.01.16-01.07.10-1-402865	32	1	1	1	0	1	0	0	0	0	0	NA	NA	NA	8	12	163	164	498	0	0	0	0	0	2	0	0	0.004
.	19.01.16-01.07.10-1-402866	92	4	4	0	0	0	721	3	3	0	0	NA	NA	NA	34	39	170	171	511	117	154	450	13	2	0	0.076	0.012	0
.	19.01.16-01.07.12-1-402869	93	4	4	2	0	2	722	2	2	0	0	NA	NA	NA	31	44	175	167	515	120	146	456	4	8	7	0.023	0.048	0.014
.	19.01.16-01.07.15-1-402872	36	1	1	0	0	0	0	0	0	0	0	NA	NA	NA	14	15	164	166	498	0	0	0	0	0	0	0	0	0
.	19.01.16-01.07.18-1-402876	143	21	21	6	0	4	732	19	19	0	0	NA	NA	NA	39	50	180	165	518	124	147	461	39	2	23	0.217	0.012	0.044
.	19.01.16-01.07.18-1-402877	203	17	17	8	0	5	748	16	16	0	0	NA	NA	NA	71	69	175	176	531	120	158	470	9	21	43	0.051	0.119	0.081
.	19.01.16-01.07.19-1-402880	89	4	4	0	0	0	697	3	3	0	0	NA	NA	NA	20	15	164	164	500	109	144	444	10	6	2	0.061	0.037	0.004
.	19.01.16-01.07.26-1-402888	31	1	1	0	0	0	0	0	0	0	0	NA	NA	NA	12	9	163	165	494	0	0	0	0	1	0	0	0.006	0
.	19.01.16-01.07.28-1-402895	91	5	5	2	0	2	702	4	4	0	0	NA	NA	NA	26	18	167	166	498	112	149	441	0	0	12	0	0	0.024
.	19.01.16-01.07.29-1-402896	114	11	11	5	0	5	707	9	9	0	0	NA	NA	NA	41	37	173	168	509	118	150	439	3	4	19	0.017	0.024	0.037
.	19.01.16-01.07.32-1-402900	116	6	6	1	0	0	731	5	5	0	0	NA	NA	NA	33	47	174	171	515	117	157	457	9	5	5	0.052	0.029	0.01
.	19.01.16-01.07.32-1-402905	60	2	2	1	0	1	249	1	1	0	0	NA	NA	NA	23	13	166	164	496	43	51	155	0	5	1	0	0.03	0.002
.	19.01.16-01.07.33-1-402906	87	6	6	2	0	1	705	5	5	0	0	NA	NA	NA	31	27	171	165	504	117	146	442	14	0	4	0.082	0	0.008
.	19.01.16-01.07.38-1-402913	33	1	1	0	0	0	0	0	0	0	0	NA	NA	NA	10	11	165	164	495	0	0	0	0	0	0	0	0	0
.	19.01.16-01.07.45-1-402916	65	5	5	3	0	3	706	4	4	0	0	NA	NA	NA	19	23	168	168	500	114	146	446	0	5	13	0	0.03	0.026
.	19.01.16-01.07.48-1-402918	67	4	4	2	0	2	714	3	3	0	0	NA	NA	NA	24	36	170	167	512	116	150	448	0	11	5	0	0.066	0.01
.	19.01.16-01.07.49-1-402919	97	16	16	4	0	4	706	15	15	0	0	NA	NA	NA	44	32	170	168	507	116	144	446	7	34	21	0.041	0.202	0.041
.	19.01.16-01.07.52-1-402936	66	5	5	3	0	3	697	4	4	0	0	NA	NA	NA	21	15	165	165	498	111	145	441	13	0	1	0.079	0	0.002
.	19.01.16-01.08.04-1-402944	61	3	3	3	0	3	202	2	2	0	0	NA	NA	NA	22	23	167	167	502	30	44	128	4	0	1	0.024	0	0.002
.	19.01.16-01.08.04-1-402945	60	3	3	0	0	0	250	2	2	0	0	NA	NA	NA	18	12	164	164	497	40	45	165	0	3	4	0	0.018	0.008
.	19.01.16-01.08.07-1-402947	87	3	3	0	0	0	706	2	2	0	0	NA	NA	NA	22	25	166	172	500	114	153	439	0	1	8	0	0.006	0.016
.	19.01.16-01.08.17-1-402953	117	4	4	2	0	2	731	3	3	0	0	NA	NA	NA	33	49	169	176	517	117	161	453	14	0	7	0.083	0	0.014
.	19.01.16-01.08.17-1-402954	94	3	3	1	0	1	723	2	2	0	0	NA	NA	NA	35	43	175	167	514	120	150	453	3	5	1	0.017	0.03	0.002
.	19.01.16-01.08.19-1-402957	100	9	9	4	0	3	722	6	6	0	0	NA	NA	NA	34	36	172	169	508	121	153	448	13	10	10	0.076	0.059	0.02
.	19.01.16-01.08.21-1-402963	95	13	13	2	0	1	711	10	10	0	0	NA	NA	NA	35	33	170	169	507	114	150	447	4	17	22	0.024	0.101	0.043
.	19.01.16-01.08.22-1-402964	66	9	9	1	0	0	709	7	7	0	0	NA	NA	NA	23	25	169	170	499	115	154	440	9	0	16	0.053	0	0.032
.	19.01.16-01.08.30-1-402974	120	7	7	3	0	2	737	6	6	0	0	NA	NA	NA	32	53	178	170	518	124	152	461	2	0	28	0.011	0	0.054
.	19.01.16-01.08.42-1-402988	237	29	29	10	0	7	746	27	27	0	0	NA	NA	NA	66	68	180	179	522	125	162	459	71	11	46	0.394	0.061	0.088
.	19.01.16-01.08.43-1-402989	92	5	5	0	0	0	701	4	4	0	0	NA	NA	NA	37	24	166	170	501	113	148	440	6	0	6	0.036	0	0.012
.	19.01.16-01.08.46-1-402991	160	9	9	1	0	1	733	7	7	0	0	NA	NA	NA	47	47	170	175	515	120	157	456	6	0	30	0.035	0	0.058
.	19.01.16-01.08.52-1-403008	35	1	1	0	0	0	0	0	0	0	0	NA	NA	NA	7	9	164	164	494	0	0	0	0	0	1	0	0	0.002
.	19.01.16-01.09.01-1-403014	118	9	9	7	0	5	717	8	8	0	0	NA	NA	NA	27	34	175	167	505	121	147	449	4	2	18	0.023	0.012	0.036
.	19.01.16-01.09.02-1-403015	86	4	4	0	0	0	712	3	3	0	0	NA	NA	NA	26	35	170	171	507	116	152	444	0	4	6	0	0.023	0.012
.	19.01.16-01.09.05-1-403017	68	3	3	0	0	0	549	2	2	0	0	NA	NA	NA	20	17	167	166	497	92	110	347	0	4	0	0	0.024	0
.	19.01.16-01.09.06-1-403018	67	4	4	0	0	0	708	3	3	0	0	NA	NA	NA	16	22	169	167	499	117	149	442	2	0	7	0.012	0	0.014
.	19.01.16-01.09.12-1-403021	33	1	1	0	0	0	0	0	0	0	0	NA	NA	NA	8	5	163	164	491	0	0	0	0	0	0	0	0	0
.	19.01.16-01.09.14-1-403022	59	4	4	2	0	2	711	3	3	0	0	NA	NA	NA	27	29	167	166	509	115	147	449	0	10	7	0	0.06	0.014
.	19.01.16-01.09.14-1-403023	66	4	4	1	0	1	710	3	3	0	0	NA	NA	NA	25	31	167	173	504	115	151	444	4	0	12	0.024	0	0.024
.	19.01.16-01.09.19-1-403026	62	4	4	2	0	1	702	2	2	0	0	NA	NA	NA	19	19	165	165	502	110	148	444	6	0	5	0.036	0	0.01
.	19.01.16-01.09.19-1-403028	64	2	2	2	0	1	701	1	1	0	0	NA	NA	NA	22	19	167	168	497	113	150	438	5	0	2	0.03	0	0.004
.	19.01.16-01.09.23-1-403035	95	6	6	1	0	1	710	5	5	0	0	NA	NA	NA	33	30	167	166	510	112	148	450	7	0	9	0.042	0	0.018
.	19.01.16-01.09.24-1-403037	88	9	9	0	0	0	705	8	8	0	0	NA	NA	NA	40	30	170	172	501	115	149	441	6	8	6	0.035	0.047	0.012
.	19.01.16-01.09.25-1-403040	66	5	5	1	0	1	703	3	3	0	0	NA	NA	NA	26	25	166	167	505	112	145	446	2	1	6	0.012	0.006	0.012
.	19.01.16-01.09.30-1-403048	91	8	8	0	0	0	719	7	7	0	0	NA	NA	NA	35	40	167	172	514	114	151	454	5	4	25	0.03	0.023	0.049
.	19.01.16-01.09.32-1-403050	35	1	1	1	0	1	0	0	0	0	0	NA	NA	NA	10	12	164	164	497	0	0	0	0	0	1	0	0	0.002
.	19.01.16-01.09.35-1-403059	68	2	2	1	0	1	501	1	1	0	0	NA	NA	NA	25	17	166	167	497	82	110	309	0	0	3	0	0	0.006
.	19.01.16-01.09.35-1-403061	127	13	13	6	0	3	717	11	11	0	0	NA	NA	NA	37	38	169	173	509	114	157	446	33	21	18	0.195	0.121	0.035
.	19.01.16-01.09.36-1-403063	113	8	8	3	0	3	717	6	6	0	0	NA	NA	NA	35	40	171	169	513	116	150	451	5	11	9	0.029	0.065	0.018
.	19.01.16-01.09.38-1-403068	146	5	5	2	0	2	719	3	3	0	0	NA	NA	NA	43	40	169	172	512	114	154	451	10	4	7	0.059	0.023	0.014
.	19.01.16-01.09.43-1-403071	151	12	12	3	0	1	725	10	10	0	0	NA	NA	NA	40	39	173	169	510	124	151	450	22	5	16	0.127	0.03	0.031
.	19.01.16-01.09.43-1-403072	116	11	11	2	0	2	732	9	9	0	0	NA	NA	NA	33	55	178	173	517	123	152	457	10	0	16	0.056	0	0.031
.	19.01.16-01.09.45-1-403073	32	1	1	0	0	0	0	0	0	0	0	NA	NA	NA	9	11	163	166	495	0	0	0	0	0	0	0	0	0
.	19.01.16-01.09.48-1-403074	59	2	2	0	0	0	299	1	1	0	0	NA	NA	NA	18	13	168	164	494	50	53	196	0	0	4	0	0	0.008
.	19.01.16-01.09.48-1-403075	111	4	4	1	0	1	723	3	3	0	0	NA	NA	NA	35	45	170	171	517	119	149	455	1	1	3	0.006	0.006	0.006
.	19.01.16-01.09.52-1-403092	39	1	1	0	0	0	0	0	0	0	0	NA	NA	NA	12	14	164	164	499	0	0	0	0	0	1	0	0	0.002
.	19.01.16-01.09.55-1-403095	63	2	2	1	0	1	300	1	1	0	0	NA	NA	NA	24	17	168	164	498	52	60	188	0	0	4	0	0	0.008
.	19.01.16-01.09.57-1-403102	60	2	2	2	0	2	149	1	1	0	0	NA	NA	NA	22	13	163	166	497	20	41	88	0	5	0	0	0.03	0
.	19.01.16-01.09.57-1-403103	203	36	36	7	0	6	738	31	31	0	0	NA	NA	NA	60	55	175	172	521	122	151	465	65	26	41	0.371	0.151	0.079
.	19.01.16-01.09.59-1-403107	33	1	1	0	0	0	0	0	0	0	0	NA	NA	NA	8	14	167	167	493	0	0	0	0	0	1	0	0	0.002
.	19.01.16-01.10.02-1-403111	152	19	19	6	0	5	722	16	16	0	0	NA	NA	NA	43	45	171	174	513	118	152	452	17	41	30	0.099	0.236	0.058
.	19.01.16-01.10.07-1-403116	64	2	2	0	0	0	706	0	0	0	0	NA	NA	NA	33	23	167	171	498	116	154	436	0	0	2	0	0	0.004
.	19.01.16-01.10.09-1-403117	88	5	5	1	0	1	696	4	4	0	0	NA	NA	NA	35	23	167	168	501	114	145	437	0	5	11	0	0.03	0.022
.	19.01.16-01.10.09-1-403118	116	5	5	1	0	1	737	3	3	0	0	NA	NA	NA	29	49	171	177	514	121	160	456	0	10	3	0	0.056	0.006
.	19.01.16-01.10.16-1-403120	92	7	7	3	0	2	706	6	6	0	0	NA	NA	NA	28	26	169	168	502	117	146	443	1	11	10	0.006	0.065	0.02
.	19.01.16-01.10.20-1-403125	174	25	25	5	0	4	729	24	24	0	0	NA	NA	NA	59	47	172	170	518	117	153	459	51	26	12	0.297	0.153	0.023
.	19.01.16-01.10.23-1-403130	60	2	2	0	0	0	100	1	1	0	0	NA	NA	NA	11	14	164	165	498	14	24	62	0	0	2	0	0	0.004
.	19.01.16-01.10.23-1-403131	120	5	5	1	0	1	721	4	4	0	0	NA	NA	NA	36	35	170	169	509	116	153	452	1	2	13	0.006	0.012	0.026
.	19.01.16-01.10.31-1-403142	64	2	2	0	0	0	446	1	1	0	0	NA	NA	NA	19	19	165	167	500	80	92	274	1	0	1	0.006	0	0.002
.	19.01.16-01.10.31-1-403144	32	1	1	0	0	0	0	0	0	0	0	NA	NA	NA	6	13	166	165	495	0	0	0	0	0	2	0	0	0.004
.	19.01.16-01.10.34-1-403146	62	2	2	0	0	0	706	1	1	0	0	NA	NA	NA	28	26	168	165	506	114	149	443	0	2	6	0	0.012	0.012
.	19.01.16-01.10.35-1-403148	33	1	1	0	0	0	0	0	0	0	0	NA	NA	NA	9	8	164	166	491	0	0	0	0	0	4	0	0	0.008
.	19.01.16-01.10.39-1-403153	62	3	3	0	0	0	708	2	2	0	0	NA	NA	NA	13	18	164	170	497	112	154	442	0	0	4	0	0	0.008
.	19.01.16-01.10.39-1-403156	90	12	12	0	0	0	695	11	11	0	0	NA	NA	NA	32	16	165	166	498	112	145	438	0	3	22	0	0.018	0.044
.	19.01.16-01.10.44-1-403164	66	3	3	0	0	0	709	2	2	0	0	NA	NA	NA	22	21	166	167	501	116	148	445	6	0	9	0.036	0	0.018
.	19.01.16-01.10.45-1-403165	66	2	2	0	0	0	450	1	1	0	0	NA	NA	NA	13	23	169	167	500	75	96	279	0	0	1	0	0	0.002
.	19.01.16-01.10.53-1-403181	94	6	6	0	0	0	713	5	5	0	0	NA	NA	NA	32	33	168	166	512	114	147	452	11	2	7	0.065	0.012	0.014
.	19.01.16-01.10.54-1-403182	88	3	3	0	0	0	710	2	2	0	0	NA	NA	NA	26	26	169	171	499	115	154	441	1	0	5	0.006	0	0.01
.	19.01.16-01.10.56-1-403184	31	1	1	1	0	1	0	0	0	0	0	NA	NA	NA	12	8	167	163	491	0	0	0	0	0	0	0	0	0
.	19.01.16-01.10.58-1-403190	37	1	1	0	0	0	0	0	0	0	0	NA	NA	NA	13	12	166	164	495	0	0	0	0	0	0	0	0	0
.	19.01.16-01.11.01-1-403193	95	5	5	1	0	1	723	4	4	0	0	NA	NA	NA	38	42	168	170	517	114	152	457	4	5	10	0.024	0.029	0.019
.	19.01.16-01.11.04-1-403195	64	4	4	3	0	3	345	3	3	0	0	NA	NA	NA	21	18	164	166	501	60	72	213	2	0	5	0.012	0	0.01
.	19.01.16-01.11.05-1-403196	118	4	4	0	0	0	704	3	3	0	0	NA	NA	NA	41	34	171	169	507	117	148	439	5	0	3	0.029	0	0.006
.	19.01.16-01.11.11-1-403197	34	1	1	0	0	0	0	0	0	0	0	NA	NA	NA	12	8	164	165	492	0	0	0	0	0	0	0	0	0
.	19.01.16-01.11.11-1-403198	123	6	6	0	0	0	720	4	4	0	0	NA	NA	NA	52	50	169	176	518	115	155	450	10	0	8	0.059	0	0.015
.	19.01.16-01.11.12-1-403200	89	4	4	0	0	0	704	3	3	0	0	NA	NA	NA	34	24	167	170	500	112	154	438	6	6	2	0.036	0.035	0.004
.	19.01.16-01.11.12-1-403202	123	7	7	1	0	1	731	5	5	0	0	NA	NA	NA	35	49	168	175	519	115	156	460	15	4	9	0.089	0.023	0.017
.	19.01.16-01.11.13-1-403203	67	3	3	1	0	1	708	2	2	0	0	NA	NA	NA	29	28	170	166	505	117	146	445	0	0	13	0	0	0.026
.	19.01.16-01.11.15-1-403204	56	2	2	0	0	0	710	1	1	0	0	NA	NA	NA	19	24	167	169	501	112	151	447	2	0	0	0.012	0	0
.	19.01.16-01.11.16-1-403205	31	1	1	0	0	0	0	0	0	0	0	NA	NA	NA	8	7	163	164	493	0	0	0	0	0	1	0	0	0.002
.	19.01.16-01.11.18-1-403207	55	2	2	0	0	0	251	1	1	0	0	NA	NA	NA	16	17	164	167	499	36	53	162	3	1	0	0.018	0.006	0
.	19.01.16-01.11.20-1-403211	69	5	5	2	0	2	712	4	4	0	0	NA	NA	NA	30	31	168	167	509	117	147	448	3	4	11	0.018	0.024	0.022
.	19.01.16-01.11.24-1-403220	96	29	29	6	0	5	710	26	26	0	0	NA	NA	NA	38	36	169	170	510	112	153	445	34	28	25	0.201	0.165	0.049
.	19.01.16-01.11.28-1-403227	33	1	1	0	0	0	0	0	0	0	0	NA	NA	NA	13	11	163	165	496	0	0	0	0	0	0	0	0	0
.	19.01.16-01.11.30-1-403229	59	2	2	0	0	0	709	1	1	0	0	NA	NA	NA	27	31	169	170	505	116	150	443	3	0	2	0.018	0	0.004
.	19.01.16-01.11.31-1-403230	85	4	4	1	0	1	712	3	3	0	0	NA	NA	NA	31	34	168	172	507	111	154	447	0	0	14	0	0	0.028
.	19.01.16-01.11.31-1-403232	33	1	1	1	0	1	0	0	0	0	0	NA	NA	NA	13	9	166	166	490	0	0	0	0	0	0	0	0	0
.	19.01.16-01.11.31-1-403233	119	10	10	1	0	1	712	8	8	0	0	NA	NA	NA	44	30	169	167	507	116	151	445	11	4	16	0.065	0.024	0.032
.	19.01.16-01.11.31-1-403234	61	4	4	1	0	1	697	3	3	0	0	NA	NA	NA	25	18	168	167	496	113	146	438	6	6	2	0.036	0.036	0.004
.	19.01.16-01.11.33-1-403235	113	11	11	3	0	2	718	10	10	0	0	NA	NA	NA	34	37	168	172	510	115	155	448	15	0	17	0.089	0	0.033
.	19.01.16-01.11.34-1-403237	146	7	7	2	0	2	724	4	4	0	0	NA	NA	NA	33	43	176	170	510	119	152	453	29	0	6	0.165	0	0.012
.	19.01.16-01.11.38-1-403250	58	2	2	0	0	0	709	1	1	0	0	NA	NA	NA	17	26	169	169	501	114	150	445	1	0	2	0.006	0	0.004
.	19.01.16-01.11.45-1-403255	119	6	6	3	0	2	712	5	5	0	0	NA	NA	NA	35	33	169	170	507	115	150	447	7	9	12	0.041	0.053	0.024
.	19.01.16-01.11.48-1-403256	118	8	8	0	0	0	718	6	6	0	0	NA	NA	NA	44	40	171	171	511	114	151	453	11	13	2	0.064	0.076	0.004
.	19.01.16-01.11.49-1-403257	60	2	2	0	0	0	250	1	1	0	0	NA	NA	NA	22	17	164	166	500	39	52	159	2	0	4	0.012	0	0.008
.	19.01.16-01.11.55-1-403276	94	3	3	0	0	0	715	2	2	0	0	NA	NA	NA	33	32	173	165	507	117	148	450	0	0	8	0	0	0.016
.	19.01.16-01.11.55-1-403277	55	2	2	0	0	0	714	1	1	0	0	NA	NA	NA	22	27	173	168	499	119	152	443	1	0	4	0.006	0	0.008
.	19.01.16-01.11.55-1-403278	62	4	4	0	0	0	706	3	3	0	0	NA	NA	NA	25	22	166	166	503	115	146	445	0	12	6	0	0.072	0.012
.	19.01.16-01.12.01-1-403287	63	4	4	0	0	0	710	3	3	0	0	NA	NA	NA	25	28	171	167	503	115	150	445	5	0	3	0.029	0	0.006
.	19.01.16-01.12.01-1-403288	86	3	3	2	0	2	709	2	2	0	0	NA	NA	NA	22	21	169	166	499	116	149	444	0	0	8	0	0	0.016
.	19.01.16-01.12.08-1-403292	62	2	2	0	0	0	452	0	0	0	0	NA	NA	NA	11	27	171	167	502	68	93	291	0	0	3	0	0	0.006
.	19.01.16-01.12.11-1-403295	65	2	2	1	0	1	496	1	1	0	0	NA	NA	NA	19	18	167	169	495	82	106	308	0	0	5	0	0	0.01
.	19.01.16-01.12.11-1-403296	119	9	9	3	0	1	724	7	7	0	0	NA	NA	NA	37	41	175	169	510	122	150	452	1	13	13	0.006	0.077	0.025
.	19.01.16-01.12.13-1-403297	68	4	4	2	0	2	707	3	3	0	0	NA	NA	NA	37	35	173	171	504	119	148	440	8	0	15	0.046	0	0.03
.	19.01.16-01.12.13-1-403298	34	1	1	0	0	0	0	0	0	0	0	NA	NA	NA	9	10	166	165	492	0	0	0	0	0	2	0	0	0.004
.	19.01.16-01.12.14-1-403299	88	9	9	5	0	4	719	8	8	0	0	NA	NA	NA	24	33	172	166	508	118	146	455	10	22	10	0.058	0.133	0.02
.	19.01.16-01.12.16-1-403300	124	14	14	3	0	2	716	11	11	0	0	NA	NA	NA	40	31	174	169	501	121	152	443	30	8	18	0.172	0.047	0.036
.	19.01.16-01.12.17-1-403301	91	3	3	0	0	0	708	2	2	0	0	NA	NA	NA	25	24	164	166	507	112	147	449	0	1	1	0	0.006	0.002
.	19.01.16-01.12.17-1-403302	113	9	9	2	0	1	713	8	8	0	0	NA	NA	NA	28	32	169	169	507	112	149	452	19	6	4	0.112	0.036	0.008
.	19.01.16-01.12.22-1-403310	63	4	4	0	0	0	707	3	3	0	0	NA	NA	NA	26	28	170	167	504	118	147	442	0	0	9	0	0	0.018
.	19.01.16-01.12.24-1-403314	65	3	3	0	0	0	709	2	2	0	0	NA	NA	NA	29	33	170	167	509	116	148	445	3	0	8	0.018	0	0.016
.	19.01.16-01.12.31-1-403324	86	3	3	1	0	1	723	2	2	0	0	NA	NA	NA	27	37	170	172	508	117	154	452	0	3	4	0	0.017	0.008
.	19.01.16-01.12.32-1-403325	62	2	2	0	0	0	699	1	1	0	0	NA	NA	NA	22	18	169	167	495	114	150	435	0	0	6	0	0	0.012
.	19.01.16-01.12.33-1-403327	66	2	2	0	0	0	721	1	1	0	0	NA	NA	NA	26	37	174	168	508	118	151	452	0	2	2	0	0.012	0.004
.	19.01.16-01.12.39-1-403339	59	2	2	1	0	0	712	1	1	0	0	NA	NA	NA	24	21	167	165	502	115	149	448	0	0	3	0	0	0.006
.	19.01.16-01.12.41-1-403340	98	6	6	2	0	1	720	5	5	0	0	NA	NA	NA	29	35	172	168	508	120	150	450	13	7	9	0.076	0.042	0.018
.	19.01.16-01.12.41-1-403341	179	8	8	1	0	0	737	7	7	0	0	NA	NA	NA	59	54	177	176	514	122	157	458	0	5	23	0	0.028	0.045
.	19.01.16-01.12.41-1-403343	151	16	16	4	0	3	744	12	12	0	0	NA	NA	NA	53	56	169	174	526	116	155	473	24	25	10	0.142	0.144	0.019
.	19.01.16-01.12.48-1-403349	89	4	4	3	0	3	703	3	3	0	0	NA	NA	NA	31	26	169	169	501	114	148	441	7	5	5	0.041	0.03	0.01
.	19.01.16-01.12.48-1-403350	68	4	4	2	0	1	719	3	3	0	0	NA	NA	NA	26	30	169	169	505	115	154	450	0	0	8	0	0	0.016
.	19.01.16-01.12.49-1-403351	86	7	7	2	0	1	714	6	6	0	0	NA	NA	NA	36	42	173	170	512	114	147	453	5	2	5	0.029	0.012	0.01
.	19.01.16-01.12.49-1-403352	64	8	8	1	0	0	705	6	6	0	0	NA	NA	NA	34	28	169	170	502	116	150	439	0	11	19	0	0.065	0.038
.	19.01.16-01.12.54-1-403370	59	4	4	1	0	1	702	3	3	0	0	NA	NA	NA	21	17	168	167	495	114	149	439	0	2	7	0	0.012	0.014
.	19.01.16-01.13.05-1-403379	119	5	5	3	0	2	720	3	3	0	0	NA	NA	NA	40	38	168	173	510	113	156	451	19	3	0	0.113	0.017	0
.	19.01.16-01.13.05-1-403380	88	4	4	1	0	1	713	2	2	0	0	NA	NA	NA	36	32	170	171	504	115	153	445	0	4	9	0	0.023	0.018
.	19.01.16-01.13.07-1-403381	59	2	2	1	0	1	711	1	1	0	0	NA	NA	NA	35	31	168	173	503	116	151	444	2	1	0	0.012	0.006	0
.	19.01.16-01.13.08-1-403383	65	3	3	1	0	1	714	2	2	0	0	NA	NA	NA	26	33	168	170	508	115	152	447	1	6	0	0.006	0.035	0
.	19.01.16-01.13.08-1-403384	150	20	20	4	0	4	732	17	17	0	0	NA	NA	NA	47	51	172	172	520	116	152	464	28	26	17	0.163	0.151	0.033
.	19.01.16-01.13.08-1-403385	60	2	2	1	0	1	706	1	1	0	0	NA	NA	NA	22	20	168	164	501	115	145	446	0	1	4	0	0.006	0.008
.	19.01.16-01.13.10-1-403387	90	4	4	2	0	1	720	3	3	0	0	NA	NA	NA	30	41	170	171	513	115	152	453	1	0	15	0.006	0	0.029
.	19.01.16-01.13.13-1-403394	93	13	13	2	0	2	714	12	12	0	0	NA	NA	NA	45	40	172	170	511	118	147	449	13	15	7	0.076	0.088	0.014
.	19.01.16-01.13.22-1-403403	65	2	2	0	0	0	350	1	1	0	0	NA	NA	NA	23	33	170	172	504	57	73	220	0	0	8	0	0	0.016
.	19.01.16-01.13.23-1-403405	84	4	4	0	0	0	709	3	3	0	0	NA	NA	NA	33	28	170	172	499	116	155	438	3	0	6	0.018	0	0.012
.	19.01.16-01.13.23-1-403406	92	8	8	2	0	1	711	7	7	0	0	NA	NA	NA	28	29	171	170	501	118	151	442	16	0	16	0.094	0	0.032
.	19.01.16-01.13.24-1-403409	62	3	3	0	0	0	705	2	2	0	0	NA	NA	NA	15	17	168	166	496	118	148	439	3	0	6	0.018	0	0.012
.	19.01.16-01.13.25-1-403411	90	9	9	3	0	2	719	7	7	0	0	NA	NA	NA	34	30	169	169	505	118	154	447	16	2	24	0.095	0.012	0.048
.	19.01.16-01.13.32-1-403418	56	3	3	1	0	1	707	2	2	0	0	NA	NA	NA	23	26	173	165	501	119	149	439	8	0	2	0.046	0	0.004
.	19.01.16-01.13.36-1-403426	92	6	6	3	0	2	717	5	5	0	0	NA	NA	NA	37	37	170	172	508	116	155	446	14	6	13	0.082	0.035	0.026
.	19.01.16-01.13.38-1-403428	39	1	1	0	0	0	0	0	0	0	0	NA	NA	NA	10	13	163	163	500	0	0	0	0	0	0	0	0	0
.	19.01.16-01.13.41-1-403429	118	5	5	1	0	1	725	4	4	0	0	NA	NA	NA	52	44	173	172	512	118	152	455	1	11	4	0.006	0.064	0.008
.	19.01.16-01.13.41-1-403430	143	22	22	5	0	4	731	20	20	0	0	NA	NA	NA	45	48	168	173	520	114	156	461	31	3	43	0.185	0.017	0.083
.	19.01.16-01.13.51-1-403434	66	4	4	3	0	3	689	3	3	0	0	NA	NA	NA	30	14	163	168	496	109	148	432	8	0	3	0.049	0	0.006
.	19.01.16-01.13.55-1-403452	117	14	14	5	0	5	730	13	13	0	0	NA	NA	NA	33	51	169	179	516	117	160	453	17	4	21	0.101	0.022	0.041
.	19.01.16-01.13.56-1-403453	118	6	6	2	0	2	717	5	5	0	0	NA	NA	NA	35	38	170	171	510	116	153	448	0	12	7	0	0.07	0.014
.	19.01.16-01.13.56-1-403454	90	6	6	2	0	1	705	5	5	0	0	NA	NA	NA	44	28	167	170	504	112	152	441	9	2	10	0.054	0.012	0.02
.	19.01.16-01.13.57-1-403455	63	2	2	0	0	0	712	1	1	0	0	NA	NA	NA	19	29	172	170	500	118	150	444	0	0	5	0	0	0.01
.	19.01.16-01.14.00-1-403461	67	7	7	1	0	1	711	6	6	0	0	NA	NA	NA	21	25	168	165	505	113	148	450	3	3	12	0.018	0.018	0.024
.	19.01.16-01.14.05-1-403464	35	1	1	0	0	0	0	0	0	0	0	NA	NA	NA	11	11	167	164	493	0	0	0	0	0	3	0	0	0.006
.	19.01.16-01.14.07-1-403465	114	6	6	1	0	1	720	5	5	0	0	NA	NA	NA	49	40	168	172	513	111	153	456	2	4	8	0.012	0.023	0.016
.	19.01.16-01.14.09-1-403469	63	4	4	2	0	2	712	3	3	0	0	NA	NA	NA	34	32	170	171	504	116	154	442	1	0	12	0.006	0	0.024
.	19.01.16-01.14.13-1-403470	61	2	2	1	0	1	298	1	1	0	0	NA	NA	NA	18	21	165	171	498	49	68	181	1	0	1	0.006	0	0.002
.	19.01.16-01.14.18-1-403474	90	10	10	2	0	1	718	9	9	0	0	NA	NA	NA	30	32	170	171	504	116	152	450	12	1	15	0.071	0.006	0.03
.	19.01.16-01.14.21-1-403480	180	13	13	2	0	2	732	10	10	0	0	NA	NA	NA	56	48	173	170	518	119	151	462	51	8	3	0.295	0.047	0.006
.	19.01.16-01.14.24-1-403487	114	4	4	0	0	0	738	2	2	0	0	NA	NA	NA	45	57	174	172	524	118	158	462	5	3	3	0.029	0.017	0.006
.	19.01.16-01.14.26-1-403491	116	10	10	2	0	2	725	9	9	0	0	NA	NA	NA	34	42	174	171	510	120	153	452	20	0	22	0.115	0	0.043
.	19.01.16-01.14.26-1-403492	98	12	12	4	0	4	708	11	11	0	0	NA	NA	NA	36	34	171	167	509	117	146	445	17	6	20	0.099	0.036	0.039
.	19.01.16-01.14.29-1-403498	29	1	1	0	0	0	0	0	0	0	0	NA	NA	NA	10	6	165	163	491	0	0	0	0	0	0	0	0	0
.	19.01.16-01.14.29-1-403499	212	21	21	4	0	3	746	20	20	0	0	NA	NA	NA	67	72	181	173	531	127	152	467	51	9	40	0.282	0.052	0.075
.	19.01.16-01.14.31-1-403500	116	9	9	3	0	2	711	8	8	0	0	NA	NA	NA	30	29	170	167	505	118	144	449	11	18	6	0.065	0.108	0.012
.	19.01.16-01.14.31-1-403501	33	1	1	0	0	0	0	0	0	0	0	NA	NA	NA	14	5	164	165	489	0	0	0	0	0	0	0	0	0
.	19.01.16-01.14.33-1-403502	125	10	10	2	0	2	737	9	9	0	0	NA	NA	NA	34	55	179	175	514	122	158	457	14	22	11	0.078	0.126	0.021
.	19.01.16-01.14.39-1-403509	60	2	2	1	0	1	697	1	1	0	0	NA	NA	NA	26	19	166	168	498	109	146	442	0	0	3	0	0	0.006
.	19.01.16-01.14.41-1-403512	66	4	4	2	0	2	708	3	3	0	0	NA	NA	NA	20	25	166	169	503	112	149	447	1	0	12	0.006	0	0.024
.	19.01.16-01.14.52-1-403538	172	16	16	1	0	1	740	12	12	0	0	NA	NA	NA	37	53	177	173	516	123	155	462	13	10	18	0.073	0.058	0.035
.	19.01.16-01.14.54-1-403539	86	6	6	0	0	0	715	5	5	0	0	NA	NA	NA	26	30	171	168	504	117	151	447	6	4	19	0.035	0.024	0.038
.	19.01.16-01.14.54-1-403540	93	7	7	1	0	1	705	6	6	0	0	NA	NA	NA	46	30	168	166	509	112	147	446	4	9	10	0.024	0.054	0.02
.	19.01.16-01.14.54-1-403541	87	3	3	3	0	2	718	2	2	0	0	NA	NA	NA	39	42	169	173	513	114	155	449	12	0	1	0.071	0	0.002
.	19.01.16-01.14.54-1-403542	120	8	8	3	0	3	708	6	6	0	0	NA	NA	NA	39	25	169	166	503	116	147	445	0	15	18	0	0.09	0.036
.	19.01.16-01.15.01-1-403547	89	9	9	0	0	0	720	8	8	0	0	NA	NA	NA	29	35	169	173	506	118	153	449	10	7	6	0.059	0.04	0.012
.	19.01.16-01.15.01-1-403548	65	3	3	0	0	0	705	2	2	0	0	NA	NA	NA	26	19	169	167	496	116	149	440	11	0	0	0.065	0	0
.	19.01.16-01.15.10-1-403554	91	7	7	2	0	2	717	6	6	0	0	NA	NA	NA	43	37	171	167	512	116	148	453	11	9	3	0.064	0.054	0.006
.	19.01.16-01.15.13-1-403556	63	3	3	0	0	0	350	1	1	0	0	NA	NA	NA	21	18	166	167	498	52	75	223	5	0	1	0.03	0	0.002
.	19.01.16-01.15.14-1-403557	65	3	3	0	0	0	707	2	2	0	0	NA	NA	NA	18	18	165	164	502	113	145	449	0	10	0	0	0.061	0
.	19.01.16-01.15.15-1-403558	64	4	4	1	0	1	713	3	3	0	0	NA	NA	NA	21	25	170	167	501	116	150	447	7	0	4	0.041	0	0.008
.	19.01.16-01.15.17-1-403560	174	16	16	7	0	5	748	15	15	0	0	NA	NA	NA	32	65	170	183	525	116	164	468	17	17	22	0.1	0.093	0.042
.	19.01.16-01.15.19-1-403563	33	1	1	0	0	0	0	0	0	0	0	NA	NA	NA	9	6	165	164	490	0	0	0	1	0	0	0.006	0	0
.	19.01.16-01.15.20-1-403566	123	10	10	1	0	1	712	8	8	0	0	NA	NA	NA	42	39	172	174	506	117	153	442	10	10	8	0.058	0.057	0.016
.	19.01.16-01.15.21-1-403567	36	1	1	1	0	1	0	0	0	0	0	NA	NA	NA	9	11	164	165	495	0	0	0	0	0	1	0	0	0.002
.	19.01.16-01.15.22-1-403569	87	4	4	1	0	1	695	3	3	0	0	NA	NA	NA	27	18	165	167	499	111	146	438	1	1	4	0.006	0.006	0.008
.	19.01.16-01.15.24-1-403572	35	1	1	0	0	0	0	0	0	0	0	NA	NA	NA	10	12	166	167	492	0	0	0	0	0	1	0	0	0.002
.	19.01.16-01.15.26-1-403575	90	5	5	1	0	1	705	3	3	0	0	NA	NA	NA	27	21	167	166	501	116	146	443	7	0	10	0.042	0	0.02
.	19.01.16-01.15.27-1-403578	32	1	1	0	0	0	0	0	0	0	0	NA	NA	NA	9	12	166	166	493	0	0	0	3	0	0	0.018	0	0
.	19.01.16-01.15.29-1-403581	33	1	1	0	0	0	0	0	0	0	0	NA	NA	NA	10	11	164	165	495	0	0	0	0	0	0	0	0	0
.	19.01.16-01.15.31-1-403584	125	18	18	7	0	6	709	16	16	0	0	NA	NA	NA	40	32	171	170	504	118	148	443	43	7	26	0.251	0.041	0.052
.	19.01.16-01.15.31-1-403585	37	1	1	1	0	1	0	0	0	0	0	NA	NA	NA	9	11	166	167	491	0	0	0	0	0	3	0	0	0.006
.	19.01.16-01.15.31-1-403586	123	15	15	3	0	1	722	14	14	0	0	NA	NA	NA	41	43	173	174	509	116	157	449	11	10	34	0.064	0.057	0.067
.	19.01.16-01.15.31-1-403587	151	15	15	3	0	3	726	12	12	0	0	NA	NA	NA	58	50	173	174	516	116	156	454	19	11	33	0.11	0.063	0.064
.	19.01.16-01.15.34-1-403591	63	3	3	1	0	1	708	1	1	0	0	NA	NA	NA	28	28	169	169	503	115	146	447	7	0	3	0.041	0	0.006
.	19.01.16-01.15.39-1-403601	33	1	1	0	0	0	0	0	0	0	0	NA	NA	NA	9	7	163	164	493	0	0	0	0	3	0	0	0.018	0
.	19.01.16-01.15.41-1-403602	69	6	6	3	0	3	714	5	5	0	0	NA	NA	NA	21	32	170	168	507	117	152	445	3	2	15	0.018	0.012	0.03
.	19.01.16-01.15.42-1-403603	32	1	1	0	0	0	0	0	0	0	0	NA	NA	NA	8	7	165	165	490	0	0	0	0	0	1	0	0	0.002
.	19.01.16-01.15.44-1-403608	34	1	1	0	0	0	0	0	0	0	0	NA	NA	NA	5	6	163	166	490	0	0	0	0	0	0	0	0	0
.	19.01.16-01.15.45-1-403609	122	7	7	3	0	2	729	5	5	0	0	NA	NA	NA	43	41	169	171	514	119	152	458	0	11	13	0	0.064	0.025
.	19.01.16-01.15.47-1-403610	63	2	2	0	0	0	703	1	1	0	0	NA	NA	NA	27	19	164	166	502	113	148	442	0	0	4	0	0	0.008
.	19.01.16-01.15.48-1-403612	31	1	1	0	0	0	0	0	0	0	0	NA	NA	NA	7	12	165	167	493	0	0	0	0	0	0	0	0	0
.	19.01.16-01.15.50-1-403614	114	15	15	10	0	6	718	11	11	0	0	NA	NA	NA	45	43	167	171	518	112	150	456	25	22	13	0.15	0.129	0.025
.	19.01.16-01.15.52-1-403615	99	9	9	3	0	2	710	8	8	0	0	NA	NA	NA	33	31	166	177	501	116	155	439	3	10	17	0.018	0.056	0.034
.	19.01.16-01.16.03-1-403638	64	3	3	0	0	0	707	2	2	0	0	NA	NA	NA	30	28	164	168	509	112	151	444	0	3	7	0	0.018	0.014
.	19.01.16-01.16.03-1-403639	90	4	4	3	0	3	717	3	3	0	0	NA	NA	NA	36	37	170	171	509	118	152	447	0	0	14	0	0	0.028
.	19.01.16-01.16.07-1-403642	61	2	2	1	0	1	549	1	1	0	0	NA	NA	NA	14	16	168	166	495	89	115	345	0	0	1	0	0	0.002
.	19.01.16-01.16.10-1-403644	141	10	10	2	0	2	721	9	9	0	0	NA	NA	NA	42	37	169	168	513	113	150	458	20	18	11	0.118	0.107	0.021
.	19.01.16-01.16.11-1-403646	37	1	1	0	0	0	0	0	0	0	0	NA	NA	NA	14	8	165	164	492	0	0	0	4	0	0	0.024	0	0
.	19.01.16-01.16.12-1-403647	130	17	17	4	0	2	722	16	16	0	0	NA	NA	NA	43	44	172	171	514	119	150	453	33	20	26	0.192	0.117	0.051
.	19.01.16-01.16.14-1-403648	63	5	5	2	0	0	705	4	4	0	0	NA	NA	NA	24	26	169	170	500	118	150	437	0	12	5	0	0.071	0.01
.	19.01.16-01.16.18-1-403653	65	4	4	0	0	0	705	2	2	0	0	NA	NA	NA	26	27	167	169	504	114	152	439	4	3	0	0.024	0.018	0
.	19.01.16-01.16.19-1-403655	93	11	11	3	0	3	719	9	9	0	0	NA	NA	NA	19	34	170	174	503	114	157	448	10	7	10	0.059	0.04	0.02
.	19.01.16-01.16.20-1-403658	83	5	5	0	0	0	714	3	3	0	0	NA	NA	NA	23	26	170	167	502	118	151	445	0	7	6	0	0.042	0.012
.	19.01.16-01.16.20-1-403659	88	3	3	1	0	1	708	2	2	0	0	NA	NA	NA	19	24	168	166	503	116	145	447	0	2	2	0	0.012	0.004
.	19.01.16-01.16.23-1-403663	97	5	5	2	0	2	721	4	4	0	0	NA	NA	NA	33	41	173	171	510	119	151	451	11	0	5	0.064	0	0.01
.	19.01.16-01.16.32-1-403676	84	6	6	1	0	1	715	5	5	0	0	NA	NA	NA	34	39	168	175	509	112	155	448	2	0	16	0.012	0	0.031
.	19.01.16-01.16.35-1-403686	86	4	4	1	0	1	697	3	3	0	0	NA	NA	NA	33	24	170	164	503	115	148	434	2	2	2	0.012	0.012	0.004
.	19.01.16-01.16.36-1-403689	61	2	2	0	0	0	351	1	1	0	0	NA	NA	NA	18	15	166	166	496	53	77	221	0	0	3	0	0	0.006
.	19.01.16-01.16.39-1-403691	142	17	17	4	0	4	713	15	15	0	0	NA	NA	NA	49	41	174	172	508	119	155	439	3	0	54	0.017	0	0.106
.	19.01.16-01.16.40-1-403693	150	11	11	2	0	1	731	10	10	0	0	NA	NA	NA	50	49	170	179	513	118	162	451	25	6	20	0.147	0.034	0.039
.	19.01.16-01.16.41-1-403694	59	2	2	0	0	0	710	1	1	0	0	NA	NA	NA	24	27	167	169	504	116	150	444	0	2	2	0	0.012	0.004
.	19.01.16-01.16.41-1-403695	153	9	9	2	0	2	718	8	8	0	0	NA	NA	NA	59	42	172	166	517	117	148	453	11	4	9	0.064	0.024	0.017
.	19.01.16-01.16.46-1-403702	118	17	17	4	0	3	720	16	16	0	0	NA	NA	NA	34	37	167	176	507	116	157	447	49	7	16	0.293	0.04	0.032
.	19.01.16-01.16.48-1-403704	94	6	6	1	0	0	712	2	2	0	0	NA	NA	NA	32	37	176	169	505	120	146	446	3	3	12	0.017	0.018	0.024
.	19.01.16-01.16.52-1-403721	93	7	7	1	0	1	711	5	5	0	0	NA	NA	NA	28	30	172	167	504	119	150	442	8	0	4	0.047	0	0.008
.	19.01.16-01.16.53-1-403723	88	9	9	3	0	3	718	6	6	0	0	NA	NA	NA	26	35	172	170	506	114	153	451	19	5	3	0.11	0.029	0.006
.	19.01.16-01.16.56-1-403725	88	4	4	1	0	1	707	2	2	0	0	NA	NA	NA	39	35	169	171	508	113	153	441	0	0	15	0	0	0.03
.	19.01.16-01.17.05-1-403733	153	15	15	4	0	0	734	13	13	0	0	NA	NA	NA	46	43	169	169	518	119	152	463	49	16	18	0.29	0.095	0.035
.	19.01.16-01.17.05-1-403734	115	7	7	3	0	3	709	6	6	0	0	NA	NA	NA	33	33	168	171	507	114	150	445	4	0	14	0.024	0	0.028
.	19.01.16-01.17.10-1-403739	61	2	2	1	0	1	152	1	1	0	0	NA	NA	NA	16	16	166	165	498	22	27	103	4	0	0	0.024	0	0
.	19.01.16-01.17.10-1-403740	59	2	2	0	0	0	51	1	1	0	0	NA	NA	NA	21	15	164	166	498	6	9	36	0	3	0	0	0.018	0
.	19.01.16-01.17.11-1-403741	67	5	5	0	0	0	709	4	4	0	0	NA	NA	NA	26	28	166	173	502	116	155	438	5	4	6	0.03	0.023	0.012
.	19.01.16-01.17.15-1-403744	90	7	7	0	0	0	714	4	4	0	0	NA	NA	NA	28	26	167	167	505	116	152	446	13	6	4	0.078	0.036	0.008
.	19.01.16-01.17.15-1-403745	90	6	6	1	0	1	714	5	5	0	0	NA	NA	NA	28	32	169	169	507	118	150	446	0	9	3	0	0.053	0.006
.	19.01.16-01.17.18-1-403748	94	7	7	2	0	2	706	6	6	0	0	NA	NA	NA	41	32	172	171	502	116	152	438	0	13	7	0	0.076	0.014
.	19.01.16-01.17.20-1-403750	72	12	12	3	0	3	708	10	10	0	0	NA	NA	NA	28	33	168	169	509	113	148	447	16	8	4	0.095	0.047	0.008
.	19.01.16-01.17.27-1-403763	32	1	1	0	0	0	0	0	0	0	0	NA	NA	NA	11	10	163	168	492	0	0	0	0	3	0	0	0.018	0
.	19.01.16-01.17.29-1-403767	63	2	2	0	0	0	707	1	1	0	0	NA	NA	NA	21	25	169	170	499	115	151	441	0	0	2	0	0	0.004
.	19.01.16-01.17.31-1-403769	33	1	1	1	0	1	0	0	0	0	0	NA	NA	NA	4	12	165	166	494	0	0	0	0	0	1	0	0	0.002
.	19.01.16-01.17.33-1-403772	119	13	13	3	0	1	707	12	12	0	0	NA	NA	NA	31	21	165	165	504	113	145	449	2	13	17	0.012	0.079	0.034
.	19.01.16-01.17.33-1-403773	91	21	21	4	0	3	704	18	18	0	0	NA	NA	NA	50	33	167	170	509	113	145	446	12	17	37	0.072	0.1	0.073
.	19.01.16-01.17.35-1-403776	66	7	7	2	0	2	708	6	6	0	0	NA	NA	NA	28	28	167	169	505	113	151	444	3	0	19	0.018	0	0.038
.	19.01.16-01.17.38-1-403784	93	12	12	3	0	2	715	11	11	0	0	NA	NA	NA	26	31	167	169	508	115	148	452	23	13	8	0.138	0.077	0.016
.	19.01.16-01.17.40-1-403785	95	4	4	3	0	1	725	3	3	0	0	NA	NA	NA	31	44	173	170	514	119	150	456	13	0	8	0.075	0	0.016
.	19.01.16-01.17.40-1-403786	33	1	1	0	0	0	0	0	0	0	0	NA	NA	NA	6	8	163	166	492	0	0	0	0	0	0	0	0	0
.	19.01.16-01.17.43-1-403788	30	1	1	0	0	0	0	0	0	0	0	NA	NA	NA	10	12	166	169	490	0	0	0	0	0	3	0	0	0.006
.	19.01.16-01.17.45-1-403791	92	6	6	4	0	2	717	5	5	0	0	NA	NA	NA	37	37	171	168	511	116	149	452	8	8	5	0.047	0.048	0.01
.	19.01.16-01.17.45-1-403792	61	2	2	0	0	0	706	1	1	0	0	NA	NA	NA	26	26	166	167	506	109	149	448	3	0	4	0.018	0	0.008
.	19.01.16-01.17.48-1-403793	63	3	3	0	0	0	300	2	2	0	0	NA	NA	NA	20	14	166	164	497	46	67	187	0	2	5	0	0.012	0.01
.	19.01.16-01.17.56-1-403816	90	3	3	1	0	1	714	2	2	0	0	NA	NA	NA	22	30	170	169	504	118	151	445	0	6	0	0	0.036	0
.	19.01.16-01.18.01-1-403821	154	7	7	2	0	2	734	5	5	0	0	NA	NA	NA	58	51	172	174	518	117	158	459	3	10	12	0.017	0.057	0.023
.	19.01.16-01.18.02-1-403822	116	8	8	3	0	2	717	6	6	0	0	NA	NA	NA	42	40	174	169	510	119	147	451	10	14	1	0.057	0.083	0.002
.	19.01.16-01.18.03-1-403824	62	2	2	0	0	0	704	1	1	0	0	NA	NA	NA	20	12	163	166	496	110	150	444	0	0	5	0	0	0.01
.	19.01.16-01.18.04-1-403825	97	12	12	1	0	1	713	11	11	0	0	NA	NA	NA	39	34	170	168	509	118	147	448	36	4	19	0.212	0.024	0.037
.	19.01.16-01.18.06-1-403828	32	1	1	0	0	0	0	0	0	0	0	NA	NA	NA	11	8	164	165	492	0	0	0	0	0	1	0	0	0.002
.	19.01.16-01.18.08-1-403832	60	3	3	1	0	1	706	2	2	0	0	NA	NA	NA	27	28	170	165	506	116	146	444	3	3	3	0.018	0.018	0.006
.	19.01.16-01.18.09-1-403833	35	1	1	0	0	0	0	0	0	0	0	NA	NA	NA	8	11	165	163	496	0	0	0	0	0	0	0	0	0
.	19.01.16-01.18.11-1-403835	95	8	8	3	0	3	707	7	7	0	0	NA	NA	NA	41	24	163	170	504	109	149	449	10	11	0	0.061	0.065	0
.	19.01.16-01.18.12-1-403836	116	4	4	1	0	1	713	2	2	0	0	NA	NA	NA	45	38	169	171	511	114	151	448	4	0	9	0.024	0	0.018
.	19.01.16-01.18.16-1-403838	61	5	5	1	0	1	702	4	4	0	0	NA	NA	NA	29	27	165	173	502	112	149	441	7	0	8	0.042	0	0.016
.	19.01.16-01.18.19-1-403842	32	1	1	0	0	0	0	0	0	0	0	NA	NA	NA	13	7	164	166	490	0	0	0	0	0	0	0	0	0
.	19.01.16-01.18.21-1-403847	203	17	17	4	0	3	735	16	16	0	0	NA	NA	NA	69	59	172	174	526	121	150	464	26	34	14	0.151	0.195	0.027
.	19.01.16-01.18.22-1-403849	89	3	3	0	0	0	725	2	2	0	0	NA	NA	NA	24	38	171	170	510	119	152	454	4	6	2	0.023	0.035	0.004
.	19.01.16-01.18.24-1-403852	61	3	3	0	0	0	690	2	2	0	0	NA	NA	NA	29	14	165	166	496	113	146	431	0	0	11	0	0	0.022
.	19.01.16-01.18.24-1-403853	92	5	5	2	0	2	721	4	4	0	0	NA	NA	NA	30	36	171	170	508	117	153	451	5	0	9	0.029	0	0.018
.	19.01.16-01.18.30-1-403862	118	8	8	2	0	1	717	7	7	0	0	NA	NA	NA	31	41	171	169	514	117	146	454	19	9	6	0.111	0.053	0.012
.	19.01.16-01.18.34-1-403868	61	2	2	0	0	0	704	1	1	0	0	NA	NA	NA	30	26	170	166	503	116	144	444	2	0	3	0.012	0	0.006
.	19.01.16-01.18.34-1-403869	63	3	3	0	0	0	547	2	2	0	0	NA	NA	NA	19	20	172	164	497	95	110	342	0	0	3	0	0	0.006
.	19.01.16-01.18.36-1-403871	84	4	4	0	0	0	723	3	3	0	0	NA	NA	NA	35	41	173	171	510	121	152	450	10	0	3	0.058	0	0.006
.	19.01.16-01.18.38-1-403875	58	2	2	0	0	0	49	1	1	0	0	NA	NA	NA	19	19	168	168	496	12	6	31	0	0	2	0	0	0.004
.	19.01.16-01.18.39-1-403878	63	3	3	2	0	1	693	2	2	0	0	NA	NA	NA	33	16	165	166	498	112	146	435	0	0	17	0	0	0.034
.	19.01.16-01.18.43-1-403880	57	2	2	1	0	1	153	1	1	0	0	NA	NA	NA	12	19	166	167	499	19	34	100	0	0	7	0	0	0.014
.	19.01.16-01.18.46-1-403886	89	7	7	0	0	0	714	6	6	0	0	NA	NA	NA	31	32	170	166	509	116	147	451	1	0	13	0.006	0	0.026
.	19.01.16-01.18.49-1-403888	93	4	4	1	0	1	710	3	3	0	0	NA	NA	NA	26	31	169	169	506	117	147	446	11	2	0	0.065	0.012	0
.	19.01.16-01.18.51-1-403889	56	2	2	0	0	0	151	0	0	0	0	NA	NA	NA	15	20	166	165	502	18	35	98	0	0	1	0	0	0.002
.	19.01.16-01.18.53-1-403906	85	3	3	1	0	1	711	2	2	0	0	NA	NA	NA	28	27	170	165	505	118	147	446	0	6	4	0	0.036	0.008
.	19.01.16-01.18.56-1-403910	61	3	3	2	0	1	705	2	2	0	0	NA	NA	NA	26	24	171	169	497	118	153	434	4	0	3	0.023	0	0.006
.	19.01.16-01.18.56-1-403912	66	6	6	2	0	1	712	5	5	0	0	NA	NA	NA	26	30	170	166	507	116	147	449	10	9	6	0.059	0.054	0.012
.	19.01.16-01.18.57-1-403913	32	1	1	0	0	0	0	0	0	0	0	NA	NA	NA	12	9	168	163	491	0	0	0	0	0	0	0	0	0
.	19.01.16-01.18.57-1-403914	123	6	6	3	0	3	713	5	5	0	0	NA	NA	NA	34	29	171	167	504	119	148	446	10	4	9	0.058	0.024	0.018
.	19.01.16-01.18.59-1-403916	119	12	12	7	0	4	715	11	11	0	0	NA	NA	NA	29	27	169	170	501	115	155	445	13	8	29	0.077	0.047	0.058
.	19.01.16-01.19.00-1-403917	90	4	4	0	0	0	708	3	3	0	0	NA	NA	NA	20	25	166	166	506	111	149	448	0	4	6	0	0.024	0.012
.	19.01.16-01.19.06-1-403921	32	1	1	0	0	0	0	0	0	0	0	NA	NA	NA	3	12	165	166	494	0	0	0	0	0	0	0	0	0
.	19.01.16-01.19.09-1-403925	65	7	7	2	0	2	705	6	6	0	0	NA	NA	NA	31	27	168	170	502	118	152	435	1	0	12	0.006	0	0.024
.	19.01.16-01.19.10-1-403927	146	18	18	5	0	3	723	15	15	0	0	NA	NA	NA	43	45	171	174	513	116	155	452	26	6	36	0.152	0.034	0.07
.	19.01.16-01.19.10-1-403928	34	1	1	0	0	0	0	0	0	0	0	NA	NA	NA	18	12	166	165	494	0	0	0	0	0	0	0	0	0
.	19.01.16-01.19.12-1-403929	92	4	4	2	0	2	726	2	2	0	0	NA	NA	NA	19	36	169	171	509	115	154	457	4	0	4	0.024	0	0.008
.	19.01.16-01.19.13-1-403931	120	4	4	2	0	2	728	3	3	0	0	NA	NA	NA	45	45	170	172	516	117	157	454	0	0	10	0	0	0.019
.	19.01.16-01.19.16-1-403932	91	5	5	3	0	0	717	4	4	0	0	NA	NA	NA	28	34	171	169	507	119	151	447	21	0	8	0.123	0	0.016
.	19.01.16-01.19.18-1-403935	118	11	11	6	0	6	714	9	9	0	0	NA	NA	NA	44	35	171	167	510	116	147	451	12	6	13	0.07	0.036	0.025
.	19.01.16-01.19.20-1-403938	67	2	2	1	0	1	703	1	1	0	0	NA	NA	NA	23	19	167	166	499	113	148	442	2	0	3	0.012	0	0.006
.	19.01.16-01.19.26-1-403950	87	8	8	2	0	1	703	7	7	0	0	NA	NA	NA	33	24	167	172	498	115	146	442	11	7	3	0.066	0.041	0.006
.	19.01.16-01.19.30-1-403955	89	7	7	1	0	0	726	6	6	0	0	NA	NA	NA	29	42	172	169	514	118	153	455	1	5	24	0.006	0.03	0.047
.	19.01.16-01.19.31-1-403956	147	8	8	2	0	1	730	6	6	0	0	NA	NA	NA	43	46	167	177	515	113	160	457	9	14	11	0.054	0.079	0.021
.	19.01.16-01.19.32-1-403958	31	1	1	0	0	0	0	0	0	0	0	NA	NA	NA	11	9	164	164	494	0	0	0	2	0	0	0.012	0	0
.	19.01.16-01.19.34-1-403961	89	8	8	2	0	2	714	7	7	0	0	NA	NA	NA	40	40	170	170	513	116	149	449	7	1	8	0.041	0.006	0.016
.	19.01.16-01.19.35-1-403963	99	21	21	6	0	4	728	19	19	0	0	NA	NA	NA	28	43	171	173	512	120	152	456	39	16	30	0.228	0.092	0.059
.	19.01.16-01.19.37-1-403968	58	2	2	0	0	0	199	1	1	0	0	NA	NA	NA	16	14	167	166	494	34	44	121	0	0	1	0	0	0.002
.	19.01.16-01.19.42-1-403976	85	3	3	0	0	0	700	2	2	0	0	NA	NA	NA	25	21	169	166	499	115	146	439	0	5	2	0	0.03	0.004
.	19.01.16-01.19.47-1-403978	91	13	13	3	0	3	717	11	11	0	0	NA	NA	NA	32	43	170	172	514	116	150	451	6	16	9	0.035	0.093	0.018
.	19.01.16-01.19.51-1-403980	62	2	2	2	0	2	711	1	1	0	0	NA	NA	NA	27	30	169	170	504	115	148	448	4	2	0	0.024	0.012	0
.	19.01.16-01.19.51-1-403981	59	4	4	1	0	1	707	3	3	0	0	NA	NA	NA	19	19	166	166	500	112	148	447	0	3	13	0	0.018	0.026
.	19.01.16-01.19.51-1-403982	143	9	9	5	0	5	732	6	6	0	0	NA	NA	NA	42	50	175	173	515	119	156	457	5	11	21	0.029	0.064	0.041
.	19.01.16-01.19.54-1-404000	65	2	2	1	0	1	400	1	1	0	0	NA	NA	NA	23	21	166	168	500	61	89	250	0	4	0	0	0.024	0
.	19.01.16-01.19.56-1-404001	148	14	14	4	0	3	732	12	12	0	0	NA	NA	NA	54	51	175	174	515	120	155	457	18	13	33	0.103	0.075	0.064
.	19.01.16-01.19.57-1-404005	67	4	4	2	0	1	694	2	2	0	0	NA	NA	NA	31	19	166	166	500	113	146	435	0	2	10	0	0.012	0.02
.	19.01.16-01.20.07-1-404013	114	15	15	4	0	2	716	14	14	0	0	NA	NA	NA	31	32	167	172	506	110	155	451	11	3	30	0.066	0.017	0.059
.	19.01.16-01.20.07-1-404014	115	8	8	0	0	0	718	6	6	0	0	NA	NA	NA	36	31	171	170	503	116	152	450	3	0	22	0.018	0	0.044
.	19.01.16-01.20.11-1-404015	141	7	7	1	0	1	723	6	6	0	0	NA	NA	NA	28	37	173	175	502	118	157	448	10	8	15	0.058	0.046	0.03
.	19.01.16-01.20.12-1-404017	144	15	15	7	0	4	734	14	14	0	0	NA	NA	NA	46	52	167	176	522	110	161	463	35	0	28	0.21	0	0.054
.	19.01.16-01.20.19-1-404020	122	7	7	1	0	1	722	6	6	0	0	NA	NA	NA	37	39	171	169	512	117	153	452	0	15	9	0	0.089	0.018
.	19.01.16-01.20.23-1-404025	181	25	25	4	0	1	726	24	24	0	0	NA	NA	NA	63	51	175	171	518	122	151	453	35	13	40	0.2	0.076	0.077
.	19.01.16-01.20.26-1-404032	97	6	6	2	0	2	718	5	5	0	0	NA	NA	NA	34	37	169	171	510	115	151	452	3	3	11	0.018	0.018	0.022
.	19.01.16-01.20.26-1-404033	93	7	7	1	0	1	708	4	4	0	0	NA	NA	NA	25	24	166	167	504	112	150	446	9	0	9	0.054	0	0.018
.	19.01.16-01.20.33-1-404038	122	10	10	3	0	3	718	8	8	0	0	NA	NA	NA	31	41	172	167	515	119	145	454	13	0	10	0.076	0	0.019
.	19.01.16-01.20.34-1-404040	31	1	1	0	0	0	0	0	0	0	0	NA	NA	NA	9	11	164	167	493	0	0	0	0	0	0	0	0	0
.	19.01.16-01.20.36-1-404046	61	3	3	0	0	0	711	2	2	0	0	NA	NA	NA	19	30	168	172	503	119	153	439	0	6	5	0	0.035	0.01
.	19.01.16-01.20.41-1-404050	60	2	2	0	0	0	251	1	1	0	0	NA	NA	NA	13	21	167	164	503	39	61	151	0	0	5	0	0	0.01
.	19.01.16-01.20.44-1-404054	67	3	3	0	0	0	703	2	2	0	0	NA	NA	NA	33	27	169	168	503	114	147	442	0	13	1	0	0.077	0.002
.	19.01.16-01.20.50-1-404060	91	10	10	4	0	4	709	9	9	0	0	NA	NA	NA	40	31	167	167	510	116	146	447	24	1	15	0.144	0.006	0.029
.	19.01.16-01.20.50-1-404061	91	4	4	1	0	1	714	2	2	0	0	NA	NA	NA	21	24	166	166	505	114	149	451	0	4	10	0	0.024	0.02
.	19.01.16-01.20.51-1-404062	88	7	7	1	0	1	707	5	5	0	0	NA	NA	NA	34	29	169	168	505	115	149	443	4	0	14	0.024	0	0.028
.	19.01.16-01.20.53-1-404078	35	1	1	0	0	0	0	0	0	0	0	NA	NA	NA	11	14	165	165	497	0	0	0	1	0	0	0.006	0	0
.	19.01.16-01.20.57-1-404083	57	2	2	0	0	0	702	1	1	0	0	NA	NA	NA	23	23	166	172	498	114	152	436	3	2	0	0.018	0.012	0
.	19.01.16-01.21.01-1-404086	60	2	2	0	0	0	706	1	1	0	0	NA	NA	NA	22	20	166	167	500	114	150	442	0	0	7	0	0	0.014
.	19.01.16-01.21.02-1-404087	120	9	9	3	0	2	722	8	8	0	0	NA	NA	NA	30	37	169	166	515	117	146	459	18	13	14	0.107	0.078	0.027
.	19.01.16-01.21.03-1-404088	30	1	1	0	0	0	0	0	0	0	0	NA	NA	NA	11	8	165	163	493	0	0	0	0	0	0	0	0	0
.	19.01.16-01.21.05-1-404091	209	24	24	11	0	7	739	21	21	0	0	NA	NA	NA	63	56	176	172	521	121	156	462	47	18	49	0.267	0.105	0.094
.	19.01.16-01.21.06-1-404092	152	26	26	4	0	4	729	20	20	0	0	NA	NA	NA	41	43	171	174	511	117	154	458	55	15	27	0.322	0.086	0.053
.	19.01.16-01.21.12-1-404096	31	1	1	0	0	0	0	0	0	0	0	NA	NA	NA	5	10	165	165	493	0	0	0	0	1	0	0	0.006	0
.	19.01.16-01.21.14-1-404097	92	7	7	3	0	2	716	5	5	0	0	NA	NA	NA	26	32	167	170	508	115	151	450	1	4	18	0.006	0.024	0.035
.	19.01.16-01.21.15-1-404098	88	4	4	1	0	0	716	2	2	0	0	NA	NA	NA	30	30	169	169	505	115	153	448	0	0	10	0	0	0.02
.	19.01.16-01.21.16-1-404100	35	1	1	1	0	1	0	0	0	0	0	NA	NA	NA	7	12	164	169	492	0	0	0	0	0	1	0	0	0.002
.	19.01.16-01.21.17-1-404101	151	11	11	3	0	3	732	10	10	0	0	NA	NA	NA	38	42	171	173	511	121	157	454	6	9	9	0.035	0.052	0.018
.	19.01.16-01.21.18-1-404104	62	4	4	0	0	0	716	3	3	0	0	NA	NA	NA	25	29	168	165	509	120	149	447	4	5	3	0.024	0.03	0.006
.	19.01.16-01.21.19-1-404105	124	8	8	4	0	3	726	7	7	0	0	NA	NA	NA	40	45	170	174	514	118	154	454	0	2	21	0	0.011	0.041
.	19.01.16-01.21.29-1-404121	87	4	4	1	0	1	707	3	3	0	0	NA	NA	NA	22	23	167	166	503	115	146	446	5	1	6	0.03	0.006	0.012
.	19.01.16-01.21.38-1-404126	96	9	9	3	0	3	705	6	6	0	0	NA	NA	NA	30	29	170	172	500	115	149	441	0	6	20	0	0.035	0.04
.	19.01.16-01.21.40-1-404131	31	1	1	0	0	0	0	0	0	0	0	NA	NA	NA	12	4	163	164	490	0	0	0	0	0	0	0	0	0
.	19.01.16-01.21.40-1-404132	64	3	3	0	0	0	708	2	2	0	0	NA	NA	NA	29	28	168	170	503	114	152	442	11	0	9	0.065	0	0.018
.	19.01.16-01.21.43-1-404133	35	1	1	0	0	0	0	0	0	0	0	NA	NA	NA	14	12	164	168	493	0	0	0	0	0	0	0	0	0
.	19.01.16-01.21.51-1-404135	66	3	3	0	0	0	700	1	1	0	0	NA	NA	NA	30	23	169	167	500	112	149	439	2	2	1	0.012	0.012	0.002
.	19.01.16-01.21.53-1-404152	90	5	5	0	0	0	703	3	3	0	0	NA	NA	NA	34	23	167	169	500	113	147	443	2	0	12	0.012	0	0.024
.	19.01.16-01.22.06-1-404160	118	13	13	5	0	3	716	12	12	0	0	NA	NA	NA	38	35	166	169	513	111	152	453	8	29	25	0.048	0.172	0.049
.	19.01.16-01.22.13-1-404161	118	4	4	2	0	2	721	3	3	0	0	NA	NA	NA	32	34	168	171	508	116	153	452	6	0	4	0.036	0	0.008
.	19.01.16-01.22.14-1-404162	93	3	3	1	0	1	723	2	2	0	0	NA	NA	NA	37	45	172	169	517	115	150	458	1	0	7	0.006	0	0.014
.	19.01.16-01.22.18-1-404168	87	3	3	1	0	1	712	2	2	0	0	NA	NA	NA	39	32	174	169	502	119	147	446	8	7	0	0.046	0.041	0
.	19.01.16-01.22.18-1-404169	122	7	7	2	0	2	708	6	6	0	0	NA	NA	NA	45	31	168	173	503	113	154	441	15	5	10	0.089	0.029	0.02
.	19.01.16-01.22.24-1-404178	98	16	16	7	0	5	719	15	15	0	0	NA	NA	NA	39	39	169	172	511	118	150	451	32	1	32	0.189	0.006	0.063
.	19.01.16-01.22.29-1-404185	93	3	3	2	0	2	720	1	1	0	0	NA	NA	NA	29	36	170	169	510	118	149	453	0	4	1	0	0.024	0.002
.	19.01.16-01.22.29-1-404187	67	7	7	4	0	2	708	5	5	0	0	NA	NA	NA	26	29	171	166	505	119	148	441	3	7	18	0.018	0.042	0.036
.	19.01.16-01.22.31-1-404188	70	4	4	1	0	1	703	1	1	0	0	NA	NA	NA	27	21	168	168	498	113	149	441	1	5	5	0.006	0.03	0.01
.	19.01.16-01.22.31-1-404190	59	2	2	1	0	1	700	1	1	0	0	NA	NA	NA	25	24	167	165	505	114	143	443	0	0	3	0	0	0.006
.	19.01.16-01.22.36-1-404198	35	1	1	0	0	0	0	0	0	0	0	NA	NA	NA	9	16	164	167	498	0	0	0	0	1	0	0	0.006	0
.	19.01.16-01.22.39-1-404201	68	8	8	2	0	2	698	7	7	0	0	NA	NA	NA	26	20	168	169	496	115	147	436	9	1	20	0.054	0.006	0.04
.	19.01.16-01.22.40-1-404203	176	8	8	5	0	3	737	7	7	0	0	NA	NA	NA	50	50	172	170	521	121	150	466	15	2	13	0.087	0.012	0.025
.	19.01.16-01.22.43-1-404206	57	2	2	0	0	0	303	1	1	0	0	NA	NA	NA	19	8	164	164	493	46	64	193	0	0	2	0	0	0.004
.	19.01.16-01.22.45-1-404208	57	3	3	0	0	0	709	2	2	0	0	NA	NA	NA	20	23	167	166	503	116	147	446	3	0	3	0.018	0	0.006
.	19.01.16-01.22.45-1-404209	62	2	2	2	0	1	711	1	1	0	0	NA	NA	NA	24	30	166	173	504	113	155	443	0	0	5	0	0	0.01
.	19.01.16-01.22.46-1-404210	60	2	2	1	0	1	200	1	1	0	0	NA	NA	NA	13	23	165	166	505	32	42	126	0	0	1	0	0	0.002
.	19.01.16-01.22.51-1-404216	87	3	3	2	0	2	716	2	2	0	0	NA	NA	NA	37	36	170	171	508	118	149	449	0	4	1	0	0.023	0.002
.	19.01.16-01.22.54-1-404233	63	2	2	0	0	0	401	1	1	0	0	NA	NA	NA	13	15	169	166	493	61	85	255	0	0	3	0	0	0.006
.	19.01.16-01.22.56-1-404235	66	3	3	2	0	2	695	2	2	0	0	NA	NA	NA	26	18	166	169	496	115	148	432	0	6	3	0	0.036	0.006
.	19.01.16-01.22.58-1-404242	68	2	2	1	0	0	711	1	1	0	0	NA	NA	NA	26	23	168	164	504	117	147	447	0	2	1	0	0.012	0.002
.	19.01.16-01.23.01-1-404244	119	7	7	3	0	3	714	6	6	0	0	NA	NA	NA	41	36	165	171	513	110	151	453	12	0	12	0.073	0	0.023
.	19.01.16-01.23.02-1-404245	32	1	1	0	0	0	0	0	0	0	0	NA	NA	NA	10	13	168	166	492	0	0	0	0	0	4	0	0	0.008
.	19.01.16-01.23.03-1-404247	90	4	4	2	0	2	709	3	3	0	0	NA	NA	NA	21	21	169	166	499	117	149	443	0	0	6	0	0	0.012
.	19.01.16-01.23.04-1-404248	63	3	3	2	0	1	703	2	2	0	0	NA	NA	NA	27	19	167	165	500	113	149	441	5	0	8	0.03	0	0.016
.	19.01.16-01.23.04-1-404249	35	1	1	1	0	1	0	0	0	0	0	NA	NA	NA	11	14	168	164	495	0	0	0	2	0	0	0.012	0	0
.	19.01.16-01.23.06-1-404251	179	11	11	4	0	3	713	9	9	0	0	NA	NA	NA	54	38	168	170	513	113	152	448	36	14	6	0.214	0.082	0.012
.	19.01.16-01.23.07-1-404252	56	3	3	0	0	0	101	2	2	0	0	NA	NA	NA	16	23	167	165	504	14	20	67	3	0	1	0.018	0	0.002
.	19.01.16-01.23.08-1-404254	61	2	2	0	0	0	706	1	1	0	0	NA	NA	NA	21	26	168	168	503	113	149	444	0	2	4	0	0.012	0.008
.	19.01.16-01.23.11-1-404255	87	8	8	2	0	2	715	6	6	0	0	NA	NA	NA	36	31	170	167	507	116	147	452	21	0	5	0.124	0	0.01
.	19.01.16-01.23.14-1-404258	33	1	1	0	0	0	0	0	0	0	0	NA	NA	NA	9	11	165	169	490	0	0	0	0	0	1	0	0	0.002
.	19.01.16-01.23.15-1-404261	57	2	2	0	0	0	705	1	1	0	0	NA	NA	NA	23	23	168	165	503	115	144	446	0	6	0	0	0.036	0
.	19.01.16-01.23.16-1-404264	93	9	9	4	0	4	713	8	8	0	0	NA	NA	NA	38	34	169	168	510	114	151	448	3	9	18	0.018	0.054	0.035
.	19.01.16-01.23.20-1-404271	33	1	1	1	0	1	0	0	0	0	0	NA	NA	NA	7	9	166	164	492	0	0	0	0	0	0	0	0	0
.	19.01.16-01.23.22-1-404274	60	2	2	0	0	0	51	1	1	0	0	NA	NA	NA	21	15	165	169	494	8	13	30	0	0	1	0	0	0.002
.	19.01.16-01.23.22-1-404275	37	1	1	1	0	1	0	0	0	0	0	NA	NA	NA	14	10	166	166	491	0	0	0	0	0	0	0	0	0
.	19.01.16-01.23.22-1-404276	115	6	6	1	0	0	723	4	4	0	0	NA	NA	NA	41	44	172	178	507	117	159	447	10	0	10	0.058	0	0.02
.	19.01.16-01.23.25-1-404282	64	3	3	0	0	0	699	2	2	0	0	NA	NA	NA	25	22	164	168	503	112	143	444	3	0	2	0.018	0	0.004
.	19.01.16-01.23.25-1-404284	92	8	8	2	0	2	711	7	7	0	0	NA	NA	NA	39	32	170	168	507	117	146	448	15	0	8	0.088	0	0.016
.	19.01.16-01.23.27-1-404288	114	7	7	0	0	0	709	6	6	0	0	NA	NA	NA	35	32	167	166	512	116	146	447	1	0	13	0.006	0	0.025
.	19.01.16-01.23.30-1-404292	61	2	2	0	0	0	710	1	1	0	0	NA	NA	NA	21	26	171	169	499	117	151	442	0	0	4	0	0	0.008
.	19.01.16-01.23.33-1-404295	57	2	2	0	0	0	150	1	1	0	0	NA	NA	NA	12	21	165	167	502	26	31	93	1	0	0	0.006	0	0
.	19.01.16-01.23.35-1-404299	59	3	3	0	0	0	714	2	2	0	0	NA	NA	NA	15	29	169	168	505	116	150	448	2	2	0	0.012	0.012	0
.	19.01.16-01.23.40-1-404302	90	9	9	1	0	1	721	8	8	0	0	NA	NA	NA	28	45	171	173	514	115	155	451	19	5	12	0.111	0.029	0.023
.	19.01.16-01.23.41-1-404303	36	1	1	0	0	0	0	0	0	0	0	NA	NA	NA	19	8	165	165	491	0	0	0	0	0	0	0	0	0
.	19.01.16-01.23.41-1-404304	30	1	1	1	0	1	0	0	0	0	0	NA	NA	NA	12	13	164	165	497	0	0	0	0	0	1	0	0	0.002
.	19.01.16-01.23.43-1-404309	149	23	23	8	0	4	734	20	20	0	0	NA	NA	NA	45	58	175	174	522	122	152	460	17	27	16	0.097	0.155	0.031
.	19.01.16-01.23.43-1-404310	63	4	4	1	0	0	704	3	3	0	0	NA	NA	NA	29	23	166	168	502	112	149	443	6	0	5	0.036	0	0.01
.	19.01.16-01.23.43-1-404311	113	11	11	5	0	4	723	10	10	0	0	NA	NA	NA	39	46	173	170	516	118	151	454	10	13	24	0.058	0.076	0.047
.	19.01.16-01.23.46-1-404312	30	1	1	0	0	0	0	0	0	0	0	NA	NA	NA	7	7	165	164	491	0	0	0	0	0	0	0	0	0
.	19.01.16-01.23.47-1-404313	116	10	10	3	0	2	726	9	9	0	0	NA	NA	NA	41	35	172	166	510	117	151	458	28	6	7	0.163	0.036	0.014
.	19.01.16-01.23.47-1-404314	121	24	24	3	0	3	710	21	21	0	0	NA	NA	NA	27	28	166	173	502	116	152	442	8	13	28	0.048	0.075	0.056
.	19.01.16-01.23.48-1-404315	130	6	6	2	0	2	721	5	5	0	0	NA	NA	NA	33	33	169	173	504	117	153	451	13	2	0	0.077	0.012	0
.	19.01.16-01.23.52-1-404318	31	1	1	1	0	1	0	0	0	0	0	NA	NA	NA	9	6	165	164	490	0	0	0	0	0	1	0	0	0.002
.	19.01.16-01.23.54-1-404336	64	2	2	0	0	0	706	1	1	0	0	NA	NA	NA	36	31	168	168	508	113	150	443	6	0	1	0.036	0	0.002
.	19.01.16-01.24.02-1-404342	60	3	3	1	0	0	710	2	2	0	0	NA	NA	NA	22	24	169	168	500	116	152	442	6	0	6	0.036	0	0.012
.	19.01.16-01.24.08-1-404347	123	7	7	2	0	2	728	5	5	0	0	NA	NA	NA	36	45	172	172	514	118	156	454	25	2	7	0.145	0.012	0.014
.	19.01.16-01.24.10-1-404350	149	5	5	2	0	1	724	4	4	0	0	NA	NA	NA	47	49	173	172	517	121	152	451	2	6	11	0.012	0.035	0.021
.	19.01.16-01.24.13-1-404352	94	7	7	1	0	0	706	5	5	0	0	NA	NA	NA	40	30	169	167	507	116	149	441	7	13	9	0.041	0.078	0.018
.	19.01.16-01.24.16-1-404356	93	6	6	1	0	1	717	5	5	0	0	NA	NA	NA	24	33	169	166	511	114	152	451	13	2	1	0.077	0.012	0.002
.	19.01.16-01.24.18-1-404359	118	6	6	3	0	2	737	5	5	0	0	NA	NA	NA	40	50	175	171	517	122	152	463	22	0	5	0.126	0	0.01
.	19.01.16-01.24.20-1-404363	114	8	8	1	0	1	717	7	7	0	0	NA	NA	NA	37	30	171	168	504	120	149	448	20	5	18	0.117	0.03	0.036
.	19.01.16-01.24.21-1-404364	96	6	6	1	0	1	728	5	5	0	0	NA	NA	NA	33	50	174	174	515	120	156	452	0	5	21	0	0.029	0.041
.	19.01.16-01.24.25-1-404370	36	1	1	0	0	0	0	0	0	0	0	NA	NA	NA	4	14	166	165	496	0	0	0	0	0	0	0	0	0
.	19.01.16-01.24.27-1-404374	96	3	3	0	0	0	711	2	2	0	0	NA	NA	NA	21	29	167	171	504	114	152	445	4	3	0	0.024	0.018	0
.	19.01.16-01.24.29-1-404379	148	7	7	5	0	5	727	6	6	0	0	NA	NA	NA	41	47	167	177	516	115	155	457	9	5	6	0.054	0.028	0.012
.	19.01.16-01.24.32-1-404381	65	2	2	1	0	1	399	1	1	0	0	NA	NA	NA	21	17	166	166	498	66	87	246	5	0	3	0.03	0	0.006
.	19.01.16-01.24.37-1-404390	61	2	2	0	0	0	150	1	1	0	0	NA	NA	NA	17	16	165	169	495	23	31	96	0	0	5	0	0	0.01
.	19.01.16-01.24.37-1-404391	96	4	4	2	0	1	716	2	2	0	0	NA	NA	NA	37	34	172	168	507	116	152	448	0	11	3	0	0.065	0.006
.	19.01.16-01.24.41-1-404393	90	4	4	1	0	1	709	3	3	0	0	NA	NA	NA	24	25	168	174	496	114	157	438	0	1	6	0	0.006	0.012
.	19.01.16-01.24.42-1-404394	61	3	3	1	0	1	247	2	2	0	0	NA	NA	NA	18	19	165	166	501	43	49	155	0	0	3	0	0	0.006
.	19.01.16-01.24.45-1-404395	61	3	3	0	0	0	704	2	2	0	0	NA	NA	NA	27	28	170	169	502	116	147	441	0	6	4	0	0.036	0.008
.	19.01.16-01.24.45-1-404396	59	3	3	0	0	0	706	2	2	0	0	NA	NA	NA	18	19	168	165	499	115	148	443	1	0	3	0.006	0	0.006
.	19.01.16-01.24.45-1-404397	62	5	5	1	0	0	710	4	4	0	0	NA	NA	NA	24	30	170	168	505	116	150	444	4	0	13	0.024	0	0.026
.	19.01.16-01.24.46-1-404398	35	1	1	1	0	1	0	0	0	0	0	NA	NA	NA	13	16	169	163	497	0	0	0	0	0	1	0	0	0.002
.	19.01.16-01.24.49-1-404404	94	3	3	2	0	2	707	2	2	0	0	NA	NA	NA	33	27	168	166	506	114	145	448	10	11	0	0.06	0.066	0
.	19.01.16-01.24.50-1-404405	84	5	5	1	0	1	713	3	3	0	0	NA	NA	NA	33	37	170	171	509	115	151	447	4	6	3	0.024	0.035	0.006
.	19.01.16-01.24.54-1-404424	119	8	8	1	0	1	716	7	7	0	0	NA	NA	NA	27	29	168	167	507	116	150	450	7	12	3	0.042	0.072	0.006
.	19.01.16-01.24.56-1-404425	91	5	5	2	0	1	712	4	4	0	0	NA	NA	NA	43	33	172	170	504	119	151	442	3	5	9	0.017	0.029	0.018
.	19.01.16-01.24.59-1-404430	153	26	26	8	0	4	730	24	24	0	0	NA	NA	NA	54	50	173	176	514	117	156	457	43	21	31	0.249	0.119	0.06
.	19.01.16-01.25.01-1-404431	89	6	6	1	0	1	704	4	4	0	0	NA	NA	NA	21	20	167	169	497	113	151	440	3	2	9	0.018	0.012	0.018
.	19.01.16-01.25.02-1-404433	88	11	11	4	0	4	708	9	9	0	0	NA	NA	NA	32	28	171	167	503	118	147	443	7	3	33	0.041	0.018	0.066
.	19.01.16-01.25.06-1-404437	95	10	10	2	0	1	706	8	8	0	0	NA	NA	NA	37	27	165	167	508	112	149	445	10	24	12	0.061	0.144	0.024
.	19.01.16-01.25.06-1-404439	91	3	3	2	0	1	710	1	1	0	0	NA	NA	NA	32	31	171	170	503	114	150	446	4	3	2	0.023	0.018	0.004
.	19.01.16-01.25.09-1-404441	114	5	5	0	0	0	705	4	4	0	0	NA	NA	NA	33	28	171	170	500	115	147	443	0	5	6	0	0.029	0.012
.	19.01.16-01.25.15-1-404446	88	12	12	4	0	3	701	10	10	0	0	NA	NA	NA	48	25	172	164	502	117	145	439	12	13	31	0.07	0.079	0.062
.	19.01.16-01.25.16-1-404447	58	2	2	1	0	0	706	1	1	0	0	NA	NA	NA	18	23	168	170	498	116	153	437	0	2	2	0	0.012	0.004
.	19.01.16-01.25.19-1-404451	121	11	11	3	0	1	720	9	9	0	0	NA	NA	NA	35	41	171	169	514	118	149	453	26	20	12	0.152	0.118	0.023
.	19.01.16-01.25.23-1-404458	36	1	1	0	0	0	0	0	0	0	0	NA	NA	NA	15	11	166	163	495	0	0	0	0	0	2	0	0	0.004
.	19.01.16-01.25.26-1-404462	88	7	7	1	0	1	732	6	6	0	0	NA	NA	NA	20	38	169	169	513	118	151	463	11	5	11	0.065	0.03	0.021
.	19.01.16-01.25.26-1-404463	61	3	3	1	0	1	709	2	2	0	0	NA	NA	NA	17	23	166	166	504	113	150	446	2	2	2	0.012	0.012	0.004
.	19.01.16-01.25.28-1-404467	60	3	3	0	0	0	708	2	2	0	0	NA	NA	NA	18	23	167	167	502	115	148	445	0	0	7	0	0	0.014
.	19.01.16-01.25.31-1-404471	95	5	5	0	0	0	711	4	4	0	0	NA	NA	NA	33	34	174	171	502	118	149	444	12	4	4	0.069	0.023	0.008
.	19.01.16-01.25.32-1-404472	94	3	3	1	0	1	713	1	1	0	0	NA	NA	NA	32	38	172	175	504	116	153	444	5	0	1	0.029	0	0.002
.	19.01.16-01.25.43-1-404487	115	8	8	0	0	0	736	7	7	0	0	NA	NA	NA	26	50	177	173	513	127	153	456	12	2	9	0.068	0.012	0.018
.	19.01.16-01.25.44-1-404488	114	8	8	0	0	0	718	7	7	0	0	NA	NA	NA	29	31	171	169	504	120	153	445	6	4	9	0.035	0.024	0.018
.	19.01.16-01.25.44-1-404489	33	1	1	1	0	1	0	0	0	0	0	NA	NA	NA	10	8	165	168	488	0	0	0	0	0	0	0	0	0
.	19.01.16-01.25.46-1-404492	223	12	12	2	0	2	735	10	10	0	0	NA	NA	NA	57	52	175	168	522	120	150	465	33	11	11	0.189	0.065	0.021
.	19.01.16-01.25.46-1-404493	61	2	2	0	0	0	705	1	1	0	0	NA	NA	NA	20	16	163	169	497	112	150	443	0	0	2	0	0	0.004
.	19.01.16-01.25.47-1-404496	147	6	6	3	0	2	741	5	5	0	0	NA	NA	NA	61	62	174	178	523	122	160	459	0	6	9	0	0.034	0.017
.	19.01.16-01.25.48-1-404497	33	1	1	0	0	0	0	0	0	0	0	NA	NA	NA	9	4	165	163	489	0	0	0	0	1	0	0	0.006	0
.	19.01.16-01.25.48-1-404500	156	24	24	9	0	6	739	23	23	0	0	NA	NA	NA	51	53	173	174	519	120	159	460	33	14	41	0.191	0.08	0.079
.	19.01.16-01.25.51-1-404517	144	20	20	5	0	2	725	17	17	0	0	NA	NA	NA	39	48	176	173	512	119	155	451	32	14	23	0.182	0.081	0.045
.	19.01.16-01.25.51-1-404518	63	7	7	2	0	2	707	5	5	0	0	NA	NA	NA	27	21	166	167	501	114	149	444	5	14	1	0.03	0.084	0.002
.	19.01.16-01.26.02-1-404524	62	5	5	0	0	0	710	4	4	0	0	NA	NA	NA	19	25	169	169	500	115	153	442	4	1	6	0.024	0.006	0.012
.	19.01.16-01.26.03-1-404525	90	5	5	2	0	1	714	4	4	0	0	NA	NA	NA	29	34	172	171	504	119	152	443	0	5	9	0	0.029	0.018
.	19.01.16-01.26.04-1-404526	83	4	4	1	0	1	708	2	2	0	0	NA	NA	NA	25	27	168	168	504	115	145	448	6	0	6	0.036	0	0.012
.	19.01.16-01.26.07-1-404528	92	4	4	0	0	0	715	3	3	0	0	NA	NA	NA	24	32	168	167	510	111	151	453	5	0	4	0.03	0	0.008
.	19.01.16-01.26.10-1-404530	95	5	5	1	0	1	709	4	4	0	0	NA	NA	NA	25	25	170	165	503	119	146	444	1	0	8	0.006	0	0.016
.	19.01.16-01.26.17-1-404533	118	17	17	3	0	2	725	16	16	0	0	NA	NA	NA	33	41	166	172	516	113	153	459	20	18	34	0.12	0.105	0.066
.	19.01.16-01.26.20-1-404539	147	8	8	0	0	0	742	7	7	0	0	NA	NA	NA	29	56	171	172	526	118	154	470	17	0	18	0.099	0	0.034
.	19.01.16-01.26.20-1-404540	154	17	17	0	0	0	732	16	16	0	0	NA	NA	NA	46	54	173	176	518	119	151	462	28	18	23	0.162	0.102	0.044
.	19.01.16-01.26.22-1-404544	63	3	3	2	0	2	715	2	2	0	0	NA	NA	NA	30	32	171	169	505	115	155	445	0	0	8	0	0	0.016
.	19.01.16-01.26.25-1-404547	115	9	9	4	0	2	710	8	8	0	0	NA	NA	NA	44	32	170	174	501	117	150	443	15	3	14	0.088	0.017	0.028
.	19.01.16-01.26.28-1-404553	63	2	2	2	0	2	707	1	1	0	0	NA	NA	NA	20	18	166	167	498	111	150	446	9	0	0	0.054	0	0
.	19.01.16-01.26.29-1-404554	61	2	2	0	0	0	151	1	1	0	0	NA	NA	NA	16	16	170	165	494	25	34	92	0	0	4	0	0	0.008
.	19.01.16-01.26.32-1-404558	147	12	12	1	0	1	714	11	11	0	0	NA	NA	NA	36	37	168	169	513	113	149	452	20	8	12	0.119	0.047	0.023
.	19.01.16-01.26.45-1-404572	111	7	7	2	0	2	723	5	5	0	0	NA	NA	NA	27	37	172	169	509	118	153	452	11	0	14	0.064	0	0.028
.	19.01.16-01.26.47-1-404573	90	5	5	1	0	1	702	4	4	0	0	NA	NA	NA	24	23	168	169	499	114	147	441	6	0	3	0.036	0	0.006
.	19.01.16-01.26.51-1-404581	92	5	5	0	0	0	707	4	4	0	0	NA	NA	NA	36	27	167	172	501	113	154	440	4	4	7	0.024	0.023	0.014
.	19.01.16-01.26.54-1-404598	128	6	6	3	0	1	714	5	5	0	0	NA	NA	NA	34	36	168	167	514	115	145	454	10	7	9	0.06	0.042	0.018
.	19.01.16-01.26.58-1-404606	63	2	2	0	0	0	300	1	1	0	0	NA	NA	NA	18	14	164	167	496	44	64	192	0	4	0	0	0.024	0
.	19.01.16-01.27.04-1-404607	67	2	2	0	0	0	699	1	1	0	0	NA	NA	NA	27	19	167	166	499	117	149	433	3	0	2	0.018	0	0.004
.	19.01.16-01.27.04-1-404608	147	19	19	5	0	5	719	15	15	0	0	NA	NA	NA	47	41	175	169	510	121	149	449	57	18	8	0.326	0.107	0.016
.	19.01.16-01.27.09-1-404613	84	7	7	3	0	3	706	5	5	0	0	NA	NA	NA	39	28	168	171	502	116	152	438	0	9	15	0	0.053	0.03
.	19.01.16-01.27.10-1-404614	34	1	1	1	0	1	0	0	0	0	0	NA	NA	NA	15	8	163	165	493	0	0	0	0	0	2	0	0	0.004
.	19.01.16-01.27.12-1-404616	63	5	5	1	0	1	712	4	4	0	0	NA	NA	NA	23	33	170	169	507	117	150	445	5	1	5	0.029	0.006	0.01
.	19.01.16-01.27.12-1-404617	31	1	1	1	0	1	0	0	0	0	0	NA	NA	NA	12	9	164	167	491	0	0	0	0	0	0	0	0	0
.	19.01.16-01.27.13-1-404618	61	2	2	1	0	1	700	1	1	0	0	NA	NA	NA	26	19	168	169	495	114	152	434	0	2	2	0	0.012	0.004
.	19.01.16-01.27.15-1-404620	61	2	2	0	0	0	710	1	1	0	0	NA	NA	NA	22	21	166	164	504	116	144	450	0	4	2	0	0.024	0.004
[truncated: 1 more rows]
