# Supplementary material for: Modelling targeted rabies vaccination strategies for a domestic dog population with heterogeneous roaming patterns
Source: PLoS Negl Trop Dis. 2019 Jul 8;13(7):e0007582. doi: 10.1371/journal.pntd.0007582 (PMC6638970; doi:10.1371/journal.pntd.0007582)
Supplement: S1 Zip file folder — The files contain a summary for each simulation for its respective scenario. The files are named first with the population structure (FP, ED, RD, SD) and then the specific vaccination strategy used for that scenario. (ZIP) [file pntd.0007582.s002.zip › Supp_Files/SD_E0.9_R0.5_S0.5_all_measuresReport.txt]

scenario	iteration	duration	tot_deaths	rabid_dogs	moved	mov_DK	movInfect	n_vacc	n_cull	detDogs_cull	contDogs_cull	reactCull	preemptVaccCov_dogLevel	reactVaccCov_dogLevel	mean_Rt	non_rabid_dead	born	nb_in_exp_cat	nb_in_roam_cat	nb_stayhome	nb_exp_vacc	nb_roam_vacc	nb_stayhome_vacc	nb_contacting_explorer	nb_contacting_roamer	nb_contacting_stayhome	contact_per_explorer	contact_per_roamer	contact_per_stayhome
.	19.01.16-00.25.05-1-290109	204	17	17	4	0	2	509	14	14	0	0	NA	NA	NA	81	67	180	174	526	160	87	262	16	22	18	0.089	0.126	0.034
.	19.01.16-00.25.05-1-290110	91	4	4	1	0	1	485	3	3	0	0	NA	NA	NA	28	36	171	168	510	151	83	251	0	0	11	0	0	0.022
.	19.01.16-00.25.05-1-290111	58	2	2	0	0	0	0	1	1	0	0	NA	NA	NA	19	20	168	166	499	0	0	0	0	1	1	0	0.006	0.002
.	19.01.16-00.25.05-1-290112	296	55	55	20	0	17	545	49	49	0	0	NA	NA	NA	86	96	180	179	550	163	95	287	40	48	105	0.222	0.268	0.191
.	19.01.16-00.25.05-1-290113	61	3	3	1	0	1	481	2	2	0	0	NA	NA	NA	23	28	168	166	507	148	82	251	4	0	5	0.024	0	0.01
.	19.01.16-00.25.05-1-290114	343	37	37	9	0	7	561	32	32	0	0	NA	NA	NA	79	102	181	187	547	164	103	294	34	44	48	0.188	0.235	0.088
.	19.01.16-00.25.05-1-290115	90	7	7	0	0	0	490	6	6	0	0	NA	NA	NA	11	27	171	172	497	153	88	249	7	1	4	0.041	0.006	0.008
.	19.01.16-00.25.05-1-290116	58	2	2	1	0	1	249	1	1	0	0	NA	NA	NA	18	18	166	168	497	77	46	126	2	0	3	0.012	0	0.006
.	19.01.16-00.25.08-1-290120	325	85	85	18	0	15	537	79	79	0	0	NA	NA	NA	100	84	174	179	544	156	93	288	31	50	168	0.178	0.279	0.309
.	19.01.16-00.25.13-1-290126	389	58	58	14	0	12	553	54	54	0	0	NA	NA	NA	119	112	191	184	550	169	97	287	36	45	94	0.188	0.245	0.171
.	19.01.16-00.25.16-1-290130	89	4	4	0	0	0	481	2	2	0	0	NA	NA	NA	22	26	170	169	500	153	83	245	0	1	3	0	0.006	0.006
.	19.01.16-00.25.18-1-290132	141	7	7	1	0	1	496	5	5	0	0	NA	NA	NA	53	49	174	169	519	153	84	259	0	6	16	0	0.036	0.031
.	19.01.16-00.25.20-1-290133	93	7	7	3	0	2	483	6	6	0	0	NA	NA	NA	27	25	170	171	497	152	85	246	0	6	11	0	0.035	0.022
.	19.01.16-00.25.29-1-290142	62	2	2	1	0	1	101	1	1	0	0	NA	NA	NA	15	26	167	171	501	34	19	48	0	0	3	0	0	0.006
.	19.01.16-00.25.33-1-290143	87	6	6	1	0	1	479	5	5	0	0	NA	NA	NA	22	29	169	170	503	150	82	247	0	3	6	0	0.018	0.012
.	19.01.16-00.25.34-1-290144	182	8	8	4	0	4	512	6	6	0	0	NA	NA	NA	47	53	173	172	521	153	90	269	0	11	15	0	0.064	0.029
.	19.01.16-00.25.35-1-290145	232	17	17	4	0	3	520	16	16	0	0	NA	NA	NA	76	74	177	179	531	154	93	273	12	21	14	0.068	0.117	0.026
.	19.01.16-00.25.35-1-290146	68	3	3	1	0	1	470	2	2	0	0	NA	NA	NA	23	19	166	166	500	142	82	246	4	0	2	0.024	0	0.004
.	19.01.16-00.25.47-1-290165	322	20	20	5	0	4	542	18	18	0	0	NA	NA	NA	101	88	179	181	541	161	94	287	4	33	15	0.022	0.182	0.028
.	19.01.16-00.25.47-1-290166	35	1	1	0	0	0	0	0	0	0	0	NA	NA	NA	8	8	163	166	492	0	0	0	0	2	0	0	0.012	0
.	19.01.16-00.25.49-1-290167	92	4	4	2	0	2	485	3	3	0	0	NA	NA	NA	22	27	173	166	501	155	81	249	9	4	0	0.052	0.024	0
.	19.01.16-00.25.49-1-290168	56	2	2	0	0	0	477	1	1	0	0	NA	NA	NA	26	23	170	167	499	152	81	244	3	0	5	0.018	0	0.01
.	19.01.16-00.25.51-1-290169	207	30	30	9	0	6	507	26	26	0	0	NA	NA	NA	57	56	173	176	520	152	89	266	30	25	46	0.173	0.142	0.088
.	19.01.16-00.25.59-1-290174	33	1	1	0	0	0	0	0	0	0	0	NA	NA	NA	13	5	163	164	491	0	0	0	2	0	0	0.012	0	0
.	19.01.16-00.26.01-1-290175	70	2	2	0	0	0	477	0	0	0	0	NA	NA	NA	27	27	169	165	506	150	81	246	0	0	3	0	0	0.006
.	19.01.16-00.26.01-1-290176	213	36	36	11	0	7	505	34	34	0	0	NA	NA	NA	54	49	178	168	516	161	84	260	16	16	75	0.09	0.095	0.145
.	19.01.16-00.26.02-1-290177	60	2	2	0	0	0	302	1	1	0	0	NA	NA	NA	22	17	166	170	494	102	45	155	0	0	3	0	0	0.006
.	19.01.16-00.26.07-1-290180	63	4	4	0	0	0	481	3	3	0	0	NA	NA	NA	24	24	166	169	502	149	85	247	0	15	1	0	0.089	0.002
.	19.01.16-00.26.10-1-290184	176	15	15	4	0	4	512	14	14	0	0	NA	NA	NA	72	59	177	172	523	157	86	269	8	20	40	0.045	0.116	0.076
.	19.01.16-00.26.11-1-290186	177	17	17	3	0	3	517	16	16	0	0	NA	NA	NA	53	65	178	174	526	160	89	268	5	7	42	0.028	0.04	0.08
.	19.01.16-00.26.16-1-290192	59	3	3	1	0	1	100	2	2	0	0	NA	NA	NA	15	15	165	169	494	30	19	51	0	0	2	0	0	0.004
.	19.01.16-00.26.19-1-290195	60	2	2	0	0	0	474	1	1	0	0	NA	NA	NA	24	21	172	168	494	147	81	246	4	0	1	0.023	0	0.002
.	19.01.16-00.26.19-1-290196	146	8	8	0	0	0	496	6	6	0	0	NA	NA	NA	40	44	170	173	514	147	87	262	6	2	8	0.035	0.012	0.016
.	19.01.16-00.26.22-1-290198	127	15	15	4	0	2	495	14	14	0	0	NA	NA	NA	35	36	169	169	511	153	85	257	10	12	39	0.059	0.071	0.076
.	19.01.16-00.26.28-1-290208	116	8	8	2	0	2	487	7	7	0	0	NA	NA	NA	39	42	172	172	511	150	87	250	0	8	12	0	0.047	0.023
.	19.01.16-00.26.30-1-290209	120	11	11	3	0	3	485	9	9	0	0	NA	NA	NA	34	29	175	168	499	154	84	247	7	10	19	0.04	0.06	0.038
.	19.01.16-00.26.32-1-290210	32	1	1	1	0	1	0	0	0	0	0	NA	NA	NA	14	6	165	165	489	0	0	0	0	0	0	0	0	0
.	19.01.16-00.26.35-1-290211	39	1	1	0	0	0	0	0	0	0	0	NA	NA	NA	12	13	166	163	497	0	0	0	0	0	0	0	0	0
.	19.01.16-00.26.35-1-290212	62	3	3	0	0	0	452	2	2	0	0	NA	NA	NA	20	19	166	168	498	144	78	230	1	0	4	0.006	0	0.008
.	19.01.16-00.26.36-1-290213	88	5	5	0	0	0	484	4	4	0	0	NA	NA	NA	27	32	169	173	503	151	85	248	2	3	1	0.012	0.017	0.002
.	19.01.16-00.26.38-1-290229	65	3	3	0	0	0	249	2	2	0	0	NA	NA	NA	19	25	168	165	505	76	37	136	0	0	2	0	0	0.004
.	19.01.16-00.26.38-1-290230	204	14	14	2	0	2	516	12	12	0	0	NA	NA	NA	60	66	176	175	528	154	90	272	11	27	12	0.062	0.154	0.023
.	19.01.16-00.26.44-1-290231	35	1	1	0	0	0	0	0	0	0	0	NA	NA	NA	12	9	167	163	492	0	0	0	0	0	1	0	0	0.002
.	19.01.16-00.26.46-1-290232	199	13	13	3	0	2	513	10	10	0	0	NA	NA	NA	55	64	178	174	525	156	88	269	4	3	22	0.022	0.017	0.042
.	19.01.16-00.26.46-1-290233	64	3	3	1	0	1	471	2	2	0	0	NA	NA	NA	27	15	166	168	494	145	82	244	4	0	4	0.024	0	0.008
.	19.01.16-00.26.47-1-290234	97	7	7	2	0	2	474	6	6	0	0	NA	NA	NA	31	21	166	166	502	146	82	246	3	9	2	0.018	0.054	0.004
.	19.01.16-00.26.48-1-290235	153	11	11	5	0	4	498	10	10	0	0	NA	NA	NA	46	47	173	172	515	154	85	259	0	0	34	0	0	0.066
.	19.01.16-00.26.48-1-290236	57	3	3	1	0	1	348	2	2	0	0	NA	NA	NA	21	17	164	167	499	106	59	183	2	0	4	0.012	0	0.008
.	19.01.16-00.26.48-1-290237	62	2	2	2	0	2	201	1	1	0	0	NA	NA	NA	21	10	165	164	494	66	33	102	0	3	1	0	0.018	0.002
.	19.01.16-00.26.49-1-290238	115	9	9	2	0	2	495	8	8	0	0	NA	NA	NA	28	36	171	171	507	154	86	255	4	1	17	0.023	0.006	0.034
.	19.01.16-00.26.56-1-290242	35	1	1	1	0	1	0	0	0	0	0	NA	NA	NA	12	8	163	165	493	0	0	0	0	0	0	0	0	0
.	19.01.16-00.26.58-1-290243	58	2	2	1	0	1	100	1	1	0	0	NA	NA	NA	11	9	164	167	491	32	22	46	0	0	3	0	0	0.006
.	19.01.16-00.26.58-1-290244	59	2	2	1	0	1	469	1	1	0	0	NA	NA	NA	17	12	166	166	493	148	80	241	0	1	0	0	0.006	0
.	19.01.16-00.26.59-1-290245	213	9	9	1	0	1	513	5	5	0	0	NA	NA	NA	63	63	171	174	531	154	87	272	6	6	17	0.035	0.034	0.032
.	19.01.16-00.27.04-1-290246	145	13	13	4	0	3	502	11	11	0	0	NA	NA	NA	37	44	169	174	514	150	90	262	7	11	19	0.041	0.063	0.037
.	19.01.16-00.27.05-1-290247	32	1	1	0	0	0	0	0	0	0	0	NA	NA	NA	7	5	163	165	490	0	0	0	0	5	0	0	0.03	0
.	19.01.16-00.27.06-1-290248	143	11	11	0	0	0	501	9	9	0	0	NA	NA	NA	48	50	173	176	514	155	90	256	15	11	3	0.087	0.062	0.006
.	19.01.16-00.27.07-1-290251	259	21	21	6	0	6	513	19	19	0	0	NA	NA	NA	91	69	171	173	538	147	90	276	13	14	32	0.076	0.081	0.059
.	19.01.16-00.27.07-1-290252	123	11	11	4	0	3	490	10	10	0	0	NA	NA	NA	45	41	171	170	513	151	87	252	9	13	17	0.053	0.076	0.033
.	19.01.16-00.27.07-1-290253	71	3	3	0	0	0	479	1	1	0	0	NA	NA	NA	32	35	170	170	508	148	84	247	5	0	4	0.029	0	0.008
.	19.01.16-00.27.09-1-290256	208	21	21	10	0	9	522	18	18	0	0	NA	NA	NA	60	70	170	182	531	152	91	279	12	20	33	0.071	0.11	0.062
.	19.01.16-00.27.09-1-290257	85	3	3	1	0	0	481	2	2	0	0	NA	NA	NA	24	22	165	168	502	146	86	249	0	0	8	0	0	0.016
.	19.01.16-00.27.19-1-290267	35	1	1	0	0	0	0	0	0	0	0	NA	NA	NA	9	16	165	164	500	0	0	0	0	0	0	0	0	0
.	19.01.16-00.27.20-1-290268	294	23	23	6	0	4	529	19	19	0	0	NA	NA	NA	82	76	179	181	529	159	97	273	12	18	32	0.067	0.099	0.06
.	19.01.16-00.27.21-1-290269	57	2	2	0	0	0	50	1	1	0	0	NA	NA	NA	15	15	165	163	500	14	11	25	0	0	6	0	0	0.012
.	19.01.16-00.27.22-1-290272	85	4	4	0	0	0	473	3	3	0	0	NA	NA	NA	29	25	163	169	506	140	82	251	0	4	3	0	0.024	0.006
.	19.01.16-00.27.23-1-290273	270	59	59	17	0	17	548	54	54	0	0	NA	NA	NA	79	93	184	179	543	166	95	287	22	64	89	0.12	0.358	0.164
.	19.01.16-00.27.25-1-290276	98	7	7	4	0	3	483	5	5	0	0	NA	NA	NA	32	27	167	174	499	152	87	244	4	4	16	0.024	0.023	0.032
.	19.01.16-00.27.27-1-290277	259	17	17	5	0	5	519	15	15	0	0	NA	NA	NA	81	69	174	174	534	155	90	274	3	14	22	0.017	0.08	0.041
.	19.01.16-00.27.27-1-290278	58	2	2	0	0	0	471	1	1	0	0	NA	NA	NA	26	11	164	166	494	144	82	245	0	0	8	0	0	0.016
.	19.01.16-00.27.33-1-290284	62	3	3	1	0	1	477	2	2	0	0	NA	NA	NA	25	23	164	169	503	143	84	250	5	0	4	0.03	0	0.008
.	19.01.16-00.27.35-1-290285	174	19	19	2	0	2	508	16	16	0	0	NA	NA	NA	53	55	175	174	519	155	89	264	5	13	35	0.029	0.075	0.067
.	19.01.16-00.27.38-1-290286	56	2	2	0	0	0	148	1	1	0	0	NA	NA	NA	13	21	168	169	497	45	28	75	0	0	8	0	0	0.016
.	19.01.16-00.27.39-1-290305	238	13	13	6	0	6	525	11	11	0	0	NA	NA	NA	71	66	177	173	529	158	92	275	6	7	26	0.034	0.04	0.049
.	19.01.16-00.27.41-1-290306	61	2	2	0	0	0	476	1	1	0	0	NA	NA	NA	20	24	171	166	500	150	80	246	3	3	0	0.018	0.018	0
.	19.01.16-00.27.45-1-290307	36	1	1	0	0	0	0	0	0	0	0	NA	NA	NA	14	9	166	166	490	0	0	0	0	0	2	0	0	0.004
.	19.01.16-00.27.45-1-290308	123	10	10	2	0	1	497	9	9	0	0	NA	NA	NA	50	51	174	169	521	153	83	261	11	6	9	0.063	0.036	0.017
.	19.01.16-00.27.47-1-290309	241	19	19	6	0	5	515	18	18	0	0	NA	NA	NA	85	73	173	182	531	149	95	271	4	16	34	0.023	0.088	0.064
.	19.01.16-00.27.52-1-290310	90	5	5	1	0	1	495	4	4	0	0	NA	NA	NA	29	34	173	171	503	158	87	250	9	2	10	0.052	0.012	0.02
.	19.01.16-00.27.52-1-290311	39	1	1	0	0	0	0	0	0	0	0	NA	NA	NA	9	14	164	166	497	0	0	0	0	0	1	0	0	0.002
.	19.01.16-00.27.52-1-290312	32	1	1	1	0	1	0	0	0	0	0	NA	NA	NA	4	9	165	165	492	0	0	0	4	0	0	0.024	0	0
.	19.01.16-00.27.54-1-290316	155	15	15	5	0	4	508	13	13	0	0	NA	NA	NA	45	58	170	180	521	152	92	264	10	22	21	0.059	0.122	0.04
.	19.01.16-00.27.55-1-290317	64	3	3	1	0	1	486	2	2	0	0	NA	NA	NA	25	32	172	168	505	150	84	252	7	0	0	0.041	0	0
.	19.01.16-00.28.01-1-290318	62	2	2	0	0	0	449	1	1	0	0	NA	NA	NA	18	24	167	169	501	138	80	231	0	0	5	0	0	0.01
.	19.01.16-00.28.04-1-290319	238	30	30	13	0	10	535	26	26	0	0	NA	NA	NA	70	84	182	182	533	162	97	276	15	39	55	0.082	0.214	0.103
.	19.01.16-00.28.05-1-290320	60	3	3	1	0	1	401	2	2	0	0	NA	NA	NA	14	19	165	167	500	126	70	205	0	4	2	0	0.024	0.004
.	19.01.16-00.28.05-1-290321	56	2	2	0	0	0	0	1	1	0	0	NA	NA	NA	10	11	164	166	494	0	0	0	0	0	1	0	0	0.002
.	19.01.16-00.28.07-1-290324	208	22	22	5	0	5	508	21	21	0	0	NA	NA	NA	61	55	171	173	524	151	89	268	8	26	28	0.047	0.15	0.053
.	19.01.16-00.28.08-1-290326	63	2	2	2	0	2	350	1	1	0	0	NA	NA	NA	17	19	166	169	497	111	60	179	0	1	2	0	0.006	0.004
.	19.01.16-00.28.11-1-290330	31	1	1	1	0	1	0	0	0	0	0	NA	NA	NA	11	8	163	164	494	0	0	0	0	2	0	0	0.012	0
.	19.01.16-00.28.12-1-290333	66	4	4	1	0	1	474	3	3	0	0	NA	NA	NA	14	17	168	169	493	147	84	243	0	0	6	0	0	0.012
.	19.01.16-00.28.13-1-290334	96	4	4	0	0	0	484	3	3	0	0	NA	NA	NA	33	33	169	168	509	149	83	252	7	3	2	0.041	0.018	0.004
.	19.01.16-00.28.16-1-290338	304	62	62	19	0	16	529	59	59	0	0	NA	NA	NA	93	71	178	179	527	160	96	273	49	54	79	0.275	0.302	0.15
.	19.01.16-00.28.17-1-290340	29	1	1	0	0	0	0	0	0	0	0	NA	NA	NA	14	6	164	164	491	0	0	0	0	0	2	0	0	0.004
.	19.01.16-00.28.18-1-290341	173	17	17	5	0	2	510	14	14	0	0	NA	NA	NA	52	60	176	177	520	159	91	260	0	23	25	0	0.13	0.048
.	19.01.16-00.28.19-1-290342	33	1	1	0	0	0	0	0	0	0	0	NA	NA	NA	13	11	165	165	494	0	0	0	0	0	0	0	0	0
.	19.01.16-00.28.21-1-290343	89	6	6	2	0	1	485	5	5	0	0	NA	NA	NA	35	33	168	174	504	146	87	252	7	0	19	0.042	0	0.038
.	19.01.16-00.28.24-1-290347	179	19	19	5	0	4	496	17	17	0	0	NA	NA	NA	42	47	172	172	516	153	86	257	11	9	24	0.064	0.052	0.047
.	19.01.16-00.28.25-1-290354	234	15	15	4	0	4	523	13	13	0	0	NA	NA	NA	61	73	180	177	529	162	89	272	5	16	23	0.028	0.09	0.043
.	19.01.16-00.28.29-1-290359	169	16	16	7	0	6	514	14	14	0	0	NA	NA	NA	53	57	177	177	516	159	92	263	0	34	25	0	0.192	0.048
.	19.01.16-00.28.36-1-290360	93	8	8	1	0	1	474	6	6	0	0	NA	NA	NA	42	34	168	168	511	144	81	249	6	8	8	0.036	0.048	0.016
.	19.01.16-00.28.41-1-290376	121	18	18	2	0	2	476	16	16	0	0	NA	NA	NA	24	25	169	165	504	147	80	249	11	6	16	0.065	0.036	0.032
.	19.01.16-00.28.42-1-290377	61	4	4	4	0	4	484	2	2	0	0	NA	NA	NA	21	25	167	170	501	150	86	248	2	2	4	0.012	0.012	0.008
.	19.01.16-00.28.45-1-290378	118	5	5	0	0	0	495	4	4	0	0	NA	NA	NA	34	43	171	178	507	151	91	253	3	1	7	0.018	0.006	0.014
.	19.01.16-00.28.50-1-290380	375	72	72	23	0	16	569	59	59	0	0	NA	NA	NA	98	124	179	190	568	160	104	305	22	79	92	0.123	0.416	0.162
.	19.01.16-00.28.51-1-290381	63	3	3	1	0	1	473	2	2	0	0	NA	NA	NA	27	17	166	169	495	148	83	242	4	0	3	0.024	0	0.006
.	19.01.16-00.28.51-1-290382	116	9	9	1	0	1	478	8	8	0	0	NA	NA	NA	26	23	165	166	505	145	83	250	0	1	15	0	0.006	0.03
.	19.01.16-00.28.53-1-290383	65	4	4	1	0	1	348	3	3	0	0	NA	NA	NA	20	21	166	167	501	101	65	182	1	5	4	0.006	0.03	0.008
.	19.01.16-00.28.54-1-290384	32	1	1	1	0	1	0	0	0	0	0	NA	NA	NA	10	6	163	164	492	0	0	0	0	0	1	0	0	0.002
.	19.01.16-00.28.56-1-290388	66	3	3	1	0	0	479	2	2	0	0	NA	NA	NA	25	30	166	166	511	144	80	255	1	0	4	0.006	0	0.008
.	19.01.16-00.29.00-1-290389	36	1	1	0	0	0	0	0	0	0	0	NA	NA	NA	13	12	165	165	495	0	0	0	0	1	0	0	0.006	0
.	19.01.16-00.29.01-1-290390	175	20	20	6	0	5	503	19	19	0	0	NA	NA	NA	47	54	179	176	512	160	89	254	12	4	23	0.067	0.023	0.045
.	19.01.16-00.29.02-1-290391	34	1	1	0	0	0	0	0	0	0	0	NA	NA	NA	7	13	165	165	496	0	0	0	1	0	0	0.006	0	0
.	19.01.16-00.29.05-1-290392	92	4	4	3	0	2	486	3	3	0	0	NA	NA	NA	32	29	166	174	502	147	87	252	0	5	11	0	0.029	0.022
.	19.01.16-00.29.05-1-290393	87	5	5	1	0	1	482	4	4	0	0	NA	NA	NA	27	28	168	168	505	150	83	249	0	2	5	0	0.012	0.01
.	19.01.16-00.29.05-1-290394	121	13	13	2	0	2	483	11	11	0	0	NA	NA	NA	32	32	169	168	508	149	83	251	17	2	11	0.101	0.012	0.022
.	19.01.16-00.29.07-1-290398	86	5	5	0	0	0	474	4	4	0	0	NA	NA	NA	28	17	166	164	500	148	79	247	2	1	4	0.012	0.006	0.008
.	19.01.16-00.29.08-1-290399	128	4	4	3	0	3	480	2	2	0	0	NA	NA	NA	36	25	166	170	502	149	83	248	0	2	10	0	0.012	0.02
.	19.01.16-00.29.18-1-290409	63	2	2	0	0	0	480	1	1	0	0	NA	NA	NA	30	24	171	166	500	149	84	247	4	0	2	0.023	0	0.004
.	19.01.16-00.29.19-1-290410	125	31	31	7	0	7	479	28	28	0	0	NA	NA	NA	53	31	170	167	507	148	80	251	9	38	20	0.053	0.228	0.039
.	19.01.16-00.29.19-1-290411	96	12	12	2	0	2	477	11	11	0	0	NA	NA	NA	21	20	166	169	498	149	84	244	6	9	13	0.036	0.053	0.026
.	19.01.16-00.29.20-1-290412	93	3	3	1	0	1	495	2	2	0	0	NA	NA	NA	29	37	166	171	513	145	89	261	2	4	4	0.012	0.023	0.008
.	19.01.16-00.29.20-1-290413	86	8	8	4	0	3	476	6	6	0	0	NA	NA	NA	28	19	167	167	498	148	83	245	7	3	9	0.042	0.018	0.018
.	19.01.16-00.29.27-1-290418	60	2	2	0	0	0	99	1	1	0	0	NA	NA	NA	12	23	171	167	498	29	19	51	0	0	1	0	0	0.002
.	19.01.16-00.29.27-1-290419	213	27	27	7	0	7	506	25	25	0	0	NA	NA	NA	72	63	178	174	524	155	86	265	4	28	30	0.022	0.161	0.057
.	19.01.16-00.29.27-1-290420	277	84	84	27	0	19	518	77	77	0	0	NA	NA	NA	63	69	179	179	524	156	95	267	77	60	103	0.43	0.335	0.197
.	19.01.16-00.29.32-1-290425	178	14	14	3	0	2	516	11	11	0	0	NA	NA	NA	65	69	174	174	534	152	89	275	12	10	21	0.069	0.057	0.039
.	19.01.16-00.29.34-1-290426	348	36	36	10	0	8	550	34	34	0	0	NA	NA	NA	114	99	181	183	548	160	100	290	26	41	52	0.144	0.224	0.095
.	19.01.16-00.29.34-1-290427	64	3	3	0	0	0	478	2	2	0	0	NA	NA	NA	22	17	166	166	498	146	83	249	0	4	4	0	0.024	0.008
.	19.01.16-00.29.39-1-290443	149	7	7	4	0	1	492	4	4	0	0	NA	NA	NA	51	45	170	171	517	151	85	256	6	0	15	0.035	0	0.029
.	19.01.16-00.29.47-1-290448	124	9	9	6	0	4	500	8	8	0	0	NA	NA	NA	40	45	173	173	512	155	87	258	0	4	19	0	0.023	0.037
.	19.01.16-00.29.53-1-290449	35	1	1	0	0	0	0	0	0	0	0	NA	NA	NA	8	10	163	164	496	0	0	0	0	0	0	0	0	0
.	19.01.16-00.29.53-1-290450	93	4	4	2	0	2	473	3	3	0	0	NA	NA	NA	29	19	169	165	498	149	80	244	5	0	3	0.03	0	0.006
.	19.01.16-00.29.54-1-290454	209	10	10	5	0	5	518	9	9	0	0	NA	NA	NA	61	61	179	172	523	162	87	269	3	5	33	0.017	0.029	0.063
.	19.01.16-00.29.56-1-290455	114	5	5	3	0	2	480	4	4	0	0	NA	NA	NA	40	25	169	168	501	152	82	246	5	4	3	0.03	0.024	0.006
.	19.01.16-00.29.58-1-290456	242	29	29	8	0	7	516	23	23	0	0	NA	NA	NA	79	62	173	178	524	155	92	269	6	24	47	0.035	0.135	0.09
.	19.01.16-00.29.59-1-290457	95	9	9	5	0	3	485	8	8	0	0	NA	NA	NA	35	29	171	173	498	154	85	246	8	2	12	0.047	0.012	0.024
.	19.01.16-00.30.05-1-290463	62	2	2	1	0	1	151	1	1	0	0	NA	NA	NA	17	21	167	168	499	49	26	76	5	0	0	0.03	0	0
.	19.01.16-00.30.06-1-290464	93	4	4	0	0	0	493	3	3	0	0	NA	NA	NA	28	39	174	170	508	157	84	252	0	0	11	0	0	0.022
.	19.01.16-00.30.12-1-290471	147	5	5	0	0	0	503	4	4	0	0	NA	NA	NA	39	41	169	170	515	152	88	263	0	3	15	0	0.018	0.029
.	19.01.16-00.30.13-1-290474	229	36	36	15	0	12	520	32	32	0	0	NA	NA	NA	87	67	180	177	523	164	89	267	3	48	59	0.017	0.271	0.113
.	19.01.16-00.30.14-1-290476	179	22	22	6	0	6	508	19	19	0	0	NA	NA	NA	63	59	174	178	520	153	92	263	25	27	41	0.144	0.152	0.079
.	19.01.16-00.30.15-1-290478	33	1	1	0	0	0	0	0	0	0	0	NA	NA	NA	2	4	164	164	489	0	0	0	0	0	1	0	0	0.002
.	19.01.16-00.30.17-1-290481	217	39	39	7	0	6	517	33	33	0	0	NA	NA	NA	68	66	177	175	527	161	88	268	22	47	62	0.124	0.269	0.118
.	19.01.16-00.30.18-1-290482	34	1	1	0	0	0	0	0	0	0	0	NA	NA	NA	4	6	164	164	491	0	0	0	0	0	0	0	0	0
.	19.01.16-00.30.20-1-290483	233	29	29	10	0	7	525	27	27	0	0	NA	NA	NA	57	76	180	181	528	159	94	272	19	13	58	0.106	0.072	0.11
.	19.01.16-00.30.20-1-290484	207	9	9	1	0	0	497	6	6	0	0	NA	NA	NA	72	50	174	176	513	151	88	258	5	5	10	0.029	0.028	0.019
.	19.01.16-00.30.26-1-290489	34	1	1	0	0	0	0	0	0	0	0	NA	NA	NA	11	7	165	164	491	0	0	0	0	0	1	0	0	0.002
.	19.01.16-00.30.27-1-290490	242	27	27	7	0	5	513	24	24	0	0	NA	NA	NA	82	62	177	176	522	155	90	268	26	26	31	0.147	0.148	0.059
.	19.01.16-00.30.29-1-290491	82	7	7	3	0	3	484	6	6	0	0	NA	NA	NA	31	29	168	172	502	148	84	252	0	12	7	0	0.07	0.014
.	19.01.16-00.30.40-1-290507	62	2	2	0	0	0	0	1	1	0	0	NA	NA	NA	12	21	166	166	502	0	0	0	1	0	0	0.006	0	0
.	19.01.16-00.30.43-1-290508	32	1	1	0	0	0	0	0	0	0	0	NA	NA	NA	5	10	166	166	491	0	0	0	0	0	0	0	0	0
.	19.01.16-00.30.45-1-290509	61	4	4	3	0	2	470	3	3	0	0	NA	NA	NA	32	22	165	168	502	146	80	244	0	0	11	0	0	0.022
.	19.01.16-00.30.48-1-290510	86	3	3	2	0	2	489	2	2	0	0	NA	NA	NA	35	40	170	176	507	151	87	251	1	0	3	0.006	0	0.006
.	19.01.16-00.30.48-1-290511	291	60	60	23	0	20	520	54	54	0	0	NA	NA	NA	81	74	176	183	528	155	97	268	31	61	83	0.176	0.333	0.157
.	19.01.16-00.30.52-1-290512	37	1	1	0	0	0	0	0	0	0	0	NA	NA	NA	7	16	167	164	498	0	0	0	4	0	0	0.024	0	0
.	19.01.16-00.30.54-1-290513	92	5	5	0	0	0	485	4	4	0	0	NA	NA	NA	36	27	168	168	504	150	84	251	0	0	12	0	0	0.024
.	19.01.16-00.30.54-1-290517	148	8	8	1	0	1	496	7	7	0	0	NA	NA	NA	50	41	174	169	511	152	86	258	0	13	17	0	0.077	0.033
.	19.01.16-00.30.57-1-290519	93	5	5	1	0	1	476	4	4	0	0	NA	NA	NA	26	20	170	165	498	151	82	243	0	4	9	0	0.024	0.018
.	19.01.16-00.30.59-1-290520	151	39	39	10	0	8	489	35	35	0	0	NA	NA	NA	46	41	167	173	514	144	90	255	24	31	49	0.144	0.179	0.095
.	19.01.16-00.31.02-1-290521	149	9	9	1	0	1	498	8	8	0	0	NA	NA	NA	36	47	165	176	519	146	91	261	0	9	18	0	0.051	0.035
.	19.01.16-00.31.05-1-290542	61	2	2	1	0	1	252	1	1	0	0	NA	NA	NA	24	18	166	166	499	81	39	132	0	1	3	0	0.006	0.006
.	19.01.16-00.31.06-1-290544	39	1	1	1	0	1	0	0	0	0	0	NA	NA	NA	17	15	166	166	496	0	0	0	0	0	0	0	0	0
.	19.01.16-00.31.08-1-290546	178	8	8	1	0	1	496	7	7	0	0	NA	NA	NA	45	42	169	172	514	149	86	261	6	1	12	0.036	0.006	0.023
.	19.01.16-00.31.08-1-290549	208	13	13	5	0	5	517	12	12	0	0	NA	NA	NA	53	62	174	172	529	157	87	273	0	19	31	0	0.11	0.059
.	19.01.16-00.31.09-1-290570	149	18	18	2	0	2	500	13	13	0	0	NA	NA	NA	31	51	174	175	515	155	88	257	10	10	15	0.057	0.057	0.029
.	19.01.16-00.31.10-1-290572	62	2	2	1	0	1	477	1	1	0	0	NA	NA	NA	19	19	167	166	499	147	83	247	1	0	1	0.006	0	0.002
.	19.01.16-00.31.13-1-290576	226	33	33	4	0	4	520	30	30	0	0	NA	NA	NA	62	68	179	177	525	160	91	269	6	32	55	0.034	0.181	0.105
.	19.01.16-00.31.18-1-290582	94	6	6	2	0	2	478	5	5	0	0	NA	NA	NA	30	23	170	167	499	149	81	248	0	8	5	0	0.048	0.01
.	19.01.16-00.31.20-1-290583	142	9	9	3	0	2	500	7	7	0	0	NA	NA	NA	28	43	176	168	512	155	86	259	5	6	9	0.028	0.036	0.018
.	19.01.16-00.31.24-1-290587	142	32	32	10	0	10	499	24	24	0	0	NA	NA	NA	28	43	172	174	510	152	92	255	10	33	42	0.058	0.19	0.082
.	19.01.16-00.31.30-1-290593	33	1	1	0	0	0	0	0	0	0	0	NA	NA	NA	9	11	164	167	493	0	0	0	0	0	2	0	0	0.004
.	19.01.16-00.31.31-1-290594	61	3	3	0	0	0	471	2	2	0	0	NA	NA	NA	15	14	163	166	498	147	79	245	0	3	6	0	0.018	0.012
.	19.01.16-00.31.32-1-290595	208	18	18	4	0	4	517	15	15	0	0	NA	NA	NA	64	69	178	177	527	161	90	266	4	26	28	0.022	0.147	0.053
.	19.01.16-00.31.33-1-290596	61	2	2	1	0	1	476	1	1	0	0	NA	NA	NA	23	20	164	169	500	145	85	246	0	0	6	0	0	0.012
.	19.01.16-00.31.36-1-290597	123	10	10	1	0	1	481	9	9	0	0	NA	NA	NA	39	31	166	167	511	146	84	251	0	0	17	0	0	0.033
.	19.01.16-00.31.41-1-290616	210	11	11	5	0	3	510	10	10	0	0	NA	NA	NA	59	57	170	179	521	151	91	268	6	11	20	0.035	0.061	0.038
.	19.01.16-00.31.42-1-290617	34	1	1	0	0	0	0	0	0	0	0	NA	NA	NA	11	8	166	165	490	0	0	0	0	0	2	0	0	0.004
.	19.01.16-00.31.45-1-290618	68	3	3	0	0	0	470	2	2	0	0	NA	NA	NA	18	16	165	168	496	147	81	242	1	3	0	0.006	0.018	0
.	19.01.16-00.31.45-1-290619	241	33	33	9	0	5	513	32	32	0	0	NA	NA	NA	79	59	177	172	523	160	86	267	40	26	61	0.226	0.151	0.117
.	19.01.16-00.31.52-1-290620	65	2	2	0	0	0	470	1	1	0	0	NA	NA	NA	24	21	170	167	497	150	81	239	1	0	0	0.006	0	0
.	19.01.16-00.31.53-1-290621	120	6	6	2	0	1	489	3	3	0	0	NA	NA	NA	25	28	173	166	502	155	83	251	0	12	9	0	0.072	0.018
.	19.01.16-00.31.56-1-290625	59	2	2	1	0	1	486	1	1	0	0	NA	NA	NA	17	24	171	167	499	153	85	248	1	0	4	0.006	0	0.008
.	19.01.16-00.31.57-1-290626	117	7	7	0	0	0	493	6	6	0	0	NA	NA	NA	31	45	170	170	518	149	85	259	2	6	3	0.012	0.035	0.006
.	19.01.16-00.31.58-1-290627	88	3	3	2	0	2	482	2	2	0	0	NA	NA	NA	23	29	171	168	503	153	82	247	0	1	3	0	0.006	0.006
.	19.01.16-00.31.59-1-290628	98	6	6	2	0	2	494	5	5	0	0	NA	NA	NA	26	42	173	171	511	150	87	257	5	3	7	0.029	0.018	0.014
.	19.01.16-00.32.02-1-290629	117	6	6	2	0	2	488	5	5	0	0	NA	NA	NA	32	38	169	165	517	148	82	258	12	0	11	0.071	0	0.021
.	19.01.16-00.32.02-1-290630	35	1	1	0	0	0	0	0	0	0	0	NA	NA	NA	9	15	168	166	494	0	0	0	0	0	1	0	0	0.002
.	19.01.16-00.32.04-1-290631	32	1	1	1	0	1	0	0	0	0	0	NA	NA	NA	13	8	166	165	490	0	0	0	2	0	0	0.012	0	0
.	19.01.16-00.32.06-1-290634	31	1	1	0	0	0	0	0	0	0	0	NA	NA	NA	8	7	164	163	493	0	0	0	2	0	0	0.012	0	0
.	19.01.16-00.32.07-1-290635	118	11	11	5	0	3	496	9	9	0	0	NA	NA	NA	36	40	172	169	512	154	84	258	4	13	14	0.023	0.077	0.027
.	19.01.16-00.32.08-1-290637	176	29	29	5	0	3	498	24	24	0	0	NA	NA	NA	53	42	170	172	513	151	88	259	1	35	43	0.006	0.203	0.084
.	19.01.16-00.32.08-1-290638	93	9	9	1	0	0	490	8	8	0	0	NA	NA	NA	32	42	170	171	514	149	86	255	2	3	14	0.012	0.018	0.027
.	19.01.16-00.32.09-1-290640	63	3	3	1	0	1	397	2	2	0	0	NA	NA	NA	15	21	168	165	501	118	67	212	0	0	5	0	0	0.01
.	19.01.16-00.32.12-1-290645	124	14	14	1	0	1	489	13	13	0	0	NA	NA	NA	41	43	168	180	508	149	92	248	11	4	17	0.065	0.022	0.033
.	19.01.16-00.32.14-1-290648	174	30	30	8	0	6	509	25	25	0	0	NA	NA	NA	59	62	175	175	525	153	90	266	21	29	49	0.12	0.166	0.093
.	19.01.16-00.32.18-1-290652	120	6	6	0	0	0	489	4	4	0	0	NA	NA	NA	38	32	165	173	507	144	87	258	0	0	9	0	0	0.018
.	19.01.16-00.32.24-1-290656	120	17	17	4	0	3	494	13	13	0	0	NA	NA	NA	41	43	167	171	518	148	86	260	7	13	26	0.042	0.076	0.05
.	19.01.16-00.32.27-1-290658	121	14	14	2	0	0	487	12	12	0	0	NA	NA	NA	40	37	169	169	512	150	80	257	5	13	15	0.03	0.077	0.029
.	19.01.16-00.32.28-1-290659	190	12	12	2	0	2	503	9	9	0	0	NA	NA	NA	46	52	176	174	515	158	86	259	0	4	24	0	0.023	0.047
.	19.01.16-00.32.31-1-290660	84	4	4	2	0	2	490	3	3	0	0	NA	NA	NA	28	32	167	170	508	150	85	255	0	0	8	0	0	0.016
.	19.01.16-00.32.33-1-290662	60	3	3	2	0	2	474	2	2	0	0	NA	NA	NA	31	20	166	168	499	143	84	247	10	0	5	0.06	0	0.01
.	19.01.16-00.32.34-1-290663	346	52	52	10	0	8	535	48	48	0	0	NA	NA	NA	98	85	178	177	543	156	91	288	21	51	67	0.118	0.288	0.123
.	19.01.16-00.32.42-1-290679	120	8	8	4	0	4	488	5	5	0	0	NA	NA	NA	39	40	166	174	513	144	86	258	1	0	24	0.006	0	0.047
.	19.01.16-00.32.44-1-290680	65	4	4	1	0	1	481	3	3	0	0	NA	NA	NA	23	27	170	168	502	151	82	248	0	1	11	0	0.006	0.022
.	19.01.16-00.32.46-1-290681	116	6	6	0	0	0	480	5	5	0	0	NA	NA	NA	31	36	171	168	510	147	82	251	4	0	6	0.023	0	0.012
.	19.01.16-00.32.49-1-290682	64	4	4	1	0	0	478	3	3	0	0	NA	NA	NA	26	23	169	165	502	150	83	245	0	0	8	0	0	0.016
.	19.01.16-00.32.50-1-290683	34	1	1	0	0	0	0	0	0	0	0	NA	NA	NA	13	11	166	165	493	0	0	0	0	0	2	0	0	0.004
.	19.01.16-00.32.51-1-290684	125	7	7	2	0	2	495	6	6	0	0	NA	NA	NA	31	38	171	168	512	150	86	259	3	3	7	0.018	0.018	0.014
.	19.01.16-00.32.52-1-290685	98	7	7	1	0	1	489	6	6	0	0	NA	NA	NA	39	33	170	169	507	152	86	251	0	8	6	0	0.047	0.012
.	19.01.16-00.32.56-1-290689	63	2	2	0	0	0	465	1	1	0	0	NA	NA	NA	38	12	166	165	494	146	80	239	2	0	4	0.012	0	0.008
.	19.01.16-00.32.57-1-290690	31	1	1	0	0	0	0	0	0	0	0	NA	NA	NA	12	8	165	166	490	0	0	0	1	0	0	0.006	0	0
.	19.01.16-00.33.00-1-290691	60	2	2	1	0	1	248	1	1	0	0	NA	NA	NA	17	15	166	164	498	73	42	133	0	6	1	0	0.037	0.002
.	19.01.16-00.33.00-1-290692	58	2	2	0	0	0	478	1	1	0	0	NA	NA	NA	20	28	166	175	500	144	87	247	0	0	3	0	0	0.006
.	19.01.16-00.33.02-1-290693	92	5	5	2	0	2	478	4	4	0	0	NA	NA	NA	25	29	170	167	505	150	82	246	2	0	8	0.012	0	0.016
.	19.01.16-00.33.02-1-290694	134	10	10	4	0	4	487	7	7	0	0	NA	NA	NA	49	34	169	170	508	147	85	255	5	0	19	0.03	0	0.037
.	19.01.16-00.33.07-1-290697	33	1	1	0	0	0	0	0	0	0	0	NA	NA	NA	7	13	167	165	494	0	0	0	0	0	2	0	0	0.004
.	19.01.16-00.33.07-1-290699	90	7	7	1	0	1	490	6	6	0	0	NA	NA	NA	34	40	169	171	513	152	84	254	0	2	20	0	0.012	0.039
.	19.01.16-00.33.08-1-290700	154	5	5	0	0	0	497	3	3	0	0	NA	NA	NA	41	39	175	169	508	155	86	256	3	13	4	0.017	0.077	0.008
.	19.01.16-00.33.10-1-290703	177	15	15	0	0	0	491	13	13	0	0	NA	NA	NA	51	40	171	168	514	150	82	259	8	24	5	0.047	0.143	0.01
.	19.01.16-00.33.10-1-290705	126	10	10	2	0	2	498	9	9	0	0	NA	NA	NA	43	39	170	175	507	153	90	255	3	0	23	0.018	0	0.045
.	19.01.16-00.33.10-1-290706	88	6	6	0	0	0	483	4	4	0	0	NA	NA	NA	26	27	170	172	498	152	87	244	0	8	1	0	0.047	0.002
.	19.01.16-00.33.18-1-290713	120	7	7	1	0	1	499	6	6	0	0	NA	NA	NA	33	44	170	173	514	153	87	259	5	11	12	0.029	0.064	0.023
.	19.01.16-00.33.22-1-290715	176	9	9	3	0	2	498	8	8	0	0	NA	NA	NA	65	47	174	170	516	154	83	261	2	8	11	0.011	0.047	0.021
.	19.01.16-00.33.23-1-290718	209	22	22	7	0	6	512	17	17	0	0	NA	NA	NA	64	59	179	173	520	159	87	266	7	16	59	0.039	0.092	0.113
.	19.01.16-00.33.24-1-290720	92	4	4	1	0	1	496	3	3	0	0	NA	NA	NA	18	40	172	174	507	155	88	253	4	0	6	0.023	0	0.012
.	19.01.16-00.33.26-1-290722	31	1	1	1	0	1	0	0	0	0	0	NA	NA	NA	10	9	164	166	492	0	0	0	0	1	0	0	0.006	0
.	19.01.16-00.33.28-1-290723	32	1	1	0	0	0	0	0	0	0	0	NA	NA	NA	10	9	166	163	493	0	0	0	0	0	3	0	0	0.006
.	19.01.16-00.33.29-1-290724	36	1	1	0	0	0	0	0	0	0	0	NA	NA	NA	7	8	164	163	494	0	0	0	0	3	0	0	0.018	0
.	19.01.16-00.33.30-1-290725	91	3	3	1	0	1	486	2	2	0	0	NA	NA	NA	29	34	168	170	509	147	86	253	0	0	11	0	0	0.022
.	19.01.16-00.33.31-1-290730	143	8	8	3	0	3	506	6	6	0	0	NA	NA	NA	49	57	173	179	518	152	92	262	6	0	12	0.035	0	0.023
.	19.01.16-00.33.34-1-290731	152	33	33	8	0	7	510	32	32	0	0	NA	NA	NA	63	62	180	175	520	159	91	260	31	20	36	0.172	0.114	0.069
.	19.01.16-00.33.36-1-290732	38	1	1	0	0	0	0	0	0	0	0	NA	NA	NA	8	6	163	165	491	0	0	0	0	0	1	0	0	0.002
.	19.01.16-00.33.38-1-290733	188	19	19	4	0	2	504	16	16	0	0	NA	NA	NA	51	49	177	171	514	158	86	260	0	22	29	0	0.129	0.056
.	19.01.16-00.33.39-1-290749	198	20	20	5	0	4	503	19	19	0	0	NA	NA	NA	56	39	173	172	507	156	89	258	14	19	22	0.081	0.11	0.043
.	19.01.16-00.33.39-1-290750	64	3	3	1	0	1	476	2	2	0	0	NA	NA	NA	23	19	171	166	495	151	80	245	0	0	7	0	0	0.014
.	19.01.16-00.33.40-1-290751	87	3	3	0	0	0	477	2	2	0	0	NA	NA	NA	23	23	169	170	497	148	84	245	0	0	6	0	0	0.012
.	19.01.16-00.33.43-1-290755	129	12	12	4	0	3	489	10	10	0	0	NA	NA	NA	50	34	174	168	505	154	82	253	4	5	27	0.023	0.03	0.053
.	19.01.16-00.34.02-1-290760	62	2	2	0	0	0	451	1	1	0	0	NA	NA	NA	17	11	166	167	491	140	80	231	2	0	0	0.012	0	0
.	19.01.16-00.34.02-1-290761	215	21	21	6	0	5	515	18	18	0	0	NA	NA	NA	55	61	172	172	530	153	88	274	20	11	41	0.116	0.064	0.077
.	19.01.16-00.34.03-1-290762	267	30	30	7	0	5	524	26	26	0	0	NA	NA	NA	84	71	177	182	525	156	97	271	17	49	36	0.096	0.269	0.069
.	19.01.16-00.34.11-1-290769	398	36	36	15	0	8	556	33	33	0	0	NA	NA	NA	130	107	183	185	552	159	101	296	14	39	70	0.077	0.211	0.127
.	19.01.16-00.34.11-1-290770	115	7	7	3	0	3	496	6	6	0	0	NA	NA	NA	39	44	172	170	515	152	85	259	0	5	18	0	0.029	0.035
.	19.01.16-00.34.18-1-290777	268	44	44	13	0	9	516	38	38	0	0	NA	NA	NA	83	66	174	179	526	154	94	268	16	57	64	0.092	0.318	0.122
.	19.01.16-00.34.21-1-290779	198	17	17	5	0	4	510	14	14	0	0	NA	NA	NA	74	53	177	170	519	156	85	269	4	0	29	0.023	0	0.056
.	19.01.16-00.34.26-1-290783	180	13	13	8	0	5	509	12	12	0	0	NA	NA	NA	56	61	181	177	516	159	89	261	3	15	33	0.017	0.085	0.064
.	19.01.16-00.34.28-1-290784	128	11	11	2	0	2	481	9	9	0	0	NA	NA	NA	42	43	170	169	517	144	81	256	19	6	6	0.112	0.036	0.012
.	19.01.16-00.34.30-1-290785	123	10	10	1	0	1	477	9	9	0	0	NA	NA	NA	44	33	171	170	505	152	82	243	1	16	5	0.006	0.094	0.01
.	19.01.16-00.34.31-1-290786	115	6	6	1	0	1	495	5	5	0	0	NA	NA	NA	42	44	170	181	506	153	95	247	0	6	10	0	0.033	0.02
.	19.01.16-00.34.41-1-290803	60	2	2	1	0	1	99	1	1	0	0	NA	NA	NA	19	16	167	166	496	29	18	52	6	4	0	0.036	0.024	0
.	19.01.16-00.34.47-1-290804	59	2	2	0	0	0	470	1	1	0	0	NA	NA	NA	31	16	164	169	496	146	86	238	0	6	3	0	0.036	0.006
.	19.01.16-00.34.47-1-290805	86	5	5	0	0	0	477	4	4	0	0	NA	NA	NA	23	30	168	170	505	147	83	247	2	0	5	0.012	0	0.01
.	19.01.16-00.34.47-1-290806	403	23	23	9	0	8	576	22	22	0	0	NA	NA	NA	110	130	185	195	563	166	110	300	6	10	63	0.032	0.051	0.112
.	19.01.16-00.34.47-1-290807	35	1	1	0	0	0	0	0	0	0	0	NA	NA	NA	9	5	164	164	490	0	0	0	0	0	2	0	0	0.004
.	19.01.16-00.34.48-1-290808	450	64	64	27	0	22	580	56	56	0	0	NA	NA	NA	123	133	188	187	571	168	100	312	26	65	106	0.138	0.348	0.186
.	19.01.16-00.34.49-1-290809	177	8	8	2	0	2	500	7	7	0	0	NA	NA	NA	59	41	172	169	513	153	85	262	0	4	19	0	0.024	0.037
.	19.01.16-00.34.49-1-290810	150	11	11	6	0	5	492	8	8	0	0	NA	NA	NA	34	34	173	166	508	156	82	254	0	11	16	0	0.066	0.031
.	19.01.16-00.34.54-1-290811	206	10	10	4	0	4	503	9	9	0	0	NA	NA	NA	53	48	167	175	519	149	90	264	16	1	15	0.096	0.006	0.029
.	19.01.16-00.34.57-1-290815	122	8	8	1	0	0	498	6	6	0	0	NA	NA	NA	41	45	169	169	520	151	84	263	3	0	17	0.018	0	0.033
.	19.01.16-00.34.59-1-290816	64	4	4	0	0	0	466	2	2	0	0	NA	NA	NA	24	17	167	166	497	144	81	241	0	7	1	0	0.042	0.002
.	19.01.16-00.35.05-1-290818	32	1	1	0	0	0	0	0	0	0	0	NA	NA	NA	5	10	166	163	494	0	0	0	0	0	0	0	0	0
.	19.01.16-00.35.07-1-290821	62	2	2	1	0	1	477	1	1	0	0	NA	NA	NA	29	21	165	166	503	147	82	248	0	0	8	0	0	0.016
.	19.01.16-00.35.07-1-290822	109	6	6	2	0	2	495	4	4	0	0	NA	NA	NA	32	46	172	174	513	152	89	254	0	3	10	0	0.017	0.019
.	19.01.16-00.35.09-1-290825	89	8	8	2	0	2	492	7	7	0	0	NA	NA	NA	39	36	173	171	505	155	86	251	0	0	25	0	0	0.05
.	19.01.16-00.35.10-1-290827	37	1	1	1	0	1	0	0	0	0	0	NA	NA	NA	5	15	168	165	495	0	0	0	0	0	1	0	0	0.002
.	19.01.16-00.35.12-1-290831	67	4	4	1	0	1	479	3	3	0	0	NA	NA	NA	27	29	167	167	508	145	84	250	1	0	7	0.006	0	0.014
.	19.01.16-00.35.13-1-290832	145	11	11	3	0	3	496	10	10	0	0	NA	NA	NA	44	41	170	177	507	152	90	254	2	4	20	0.012	0.023	0.039
.	19.01.16-00.35.13-1-290833	262	19	19	6	0	5	548	18	18	0	0	NA	NA	NA	78	102	190	181	544	169	96	283	3	25	41	0.016	0.138	0.075
.	19.01.16-00.35.18-1-290838	33	1	1	0	0	0	0	0	0	0	0	NA	NA	NA	9	8	164	164	493	0	0	0	0	0	2	0	0	0.004
.	19.01.16-00.35.19-1-290839	164	26	26	6	0	4	495	25	25	0	0	NA	NA	NA	40	41	172	174	508	154	89	252	3	23	56	0.017	0.132	0.11
.	19.01.16-00.35.20-1-290840	182	10	10	2	0	2	513	8	8	0	0	NA	NA	NA	60	55	179	173	516	160	88	265	2	16	12	0.011	0.092	0.023
.	19.01.16-00.35.23-1-290843	113	5	5	2	0	1	480	2	2	0	0	NA	NA	NA	44	34	170	171	506	147	87	246	0	8	11	0	0.047	0.022
.	19.01.16-00.35.24-1-290845	66	4	4	2	0	2	475	2	2	0	0	NA	NA	NA	24	22	167	168	500	146	82	247	2	8	4	0.012	0.048	0.008
.	19.01.16-00.35.25-1-290847	238	24	24	4	0	4	525	23	23	0	0	NA	NA	NA	67	77	181	182	527	161	92	272	17	20	44	0.094	0.11	0.083
.	19.01.16-00.35.33-1-290852	199	11	11	2	0	2	512	10	10	0	0	NA	NA	NA	55	59	176	177	519	157	91	264	0	9	13	0	0.051	0.025
.	19.01.16-00.35.36-1-290853	149	5	5	2	0	2	486	4	4	0	0	NA	NA	NA	44	40	169	174	510	149	83	254	2	3	1	0.012	0.017	0.002
.	19.01.16-00.35.38-1-290869	32	1	1	0	0	0	0	0	0	0	0	NA	NA	NA	7	8	165	166	490	0	0	0	0	0	1	0	0	0.002
.	19.01.16-00.35.38-1-290870	126	10	10	3	0	2	500	8	8	0	0	NA	NA	NA	46	54	175	167	525	156	81	263	7	6	28	0.04	0.036	0.053
.	19.01.16-00.35.40-1-290871	118	6	6	2	0	2	491	4	4	0	0	NA	NA	NA	38	35	169	163	516	151	81	259	9	5	7	0.053	0.031	0.014
.	19.01.16-00.35.49-1-290875	180	19	19	1	0	1	511	17	17	0	0	NA	NA	NA	56	61	173	177	524	154	92	265	4	11	55	0.023	0.062	0.105
.	19.01.16-00.35.50-1-290876	33	1	1	1	0	1	0	0	0	0	0	NA	NA	NA	9	10	165	167	491	0	0	0	0	0	1	0	0	0.002
.	19.01.16-00.35.52-1-290877	57	2	2	0	0	0	469	1	1	0	0	NA	NA	NA	31	16	164	168	497	145	81	243	0	0	7	0	0	0.014
.	19.01.16-00.35.56-1-290882	232	12	12	5	0	4	520	10	10	0	0	NA	NA	NA	74	68	177	182	522	157	97	266	26	5	13	0.147	0.027	0.025
.	19.01.16-00.35.57-1-290883	174	15	15	3	0	3	495	13	13	0	0	NA	NA	NA	47	44	171	173	513	151	84	260	2	7	27	0.012	0.04	0.053
.	19.01.16-00.35.58-1-290884	146	13	13	2	0	1	500	11	11	0	0	NA	NA	NA	47	49	174	174	514	151	88	261	7	2	23	0.04	0.011	0.045
.	19.01.16-00.35.58-1-290885	37	1	1	0	0	0	0	0	0	0	0	NA	NA	NA	8	7	163	164	493	0	0	0	0	0	0	0	0	0
.	19.01.16-00.36.01-1-290886	37	1	1	1	0	1	0	0	0	0	0	NA	NA	NA	10	11	164	166	494	0	0	0	0	2	0	0	0.012	0
.	19.01.16-00.36.02-1-290887	89	3	3	1	0	1	481	2	2	0	0	NA	NA	NA	47	34	173	174	500	150	88	243	0	2	4	0	0.011	0.008
.	19.01.16-00.36.03-1-290888	295	40	40	12	0	12	530	35	35	0	0	NA	NA	NA	77	75	176	177	535	159	90	281	0	59	45	0	0.333	0.084
.	19.01.16-00.36.04-1-290889	121	15	15	5	0	5	487	13	13	0	0	NA	NA	NA	47	37	174	173	503	153	83	251	15	24	11	0.086	0.139	0.022
.	19.01.16-00.36.05-1-290890	115	5	5	0	0	0	490	4	4	0	0	NA	NA	NA	31	33	168	171	507	151	87	252	0	6	4	0	0.035	0.008
.	19.01.16-00.36.13-1-290899	147	8	8	2	0	2	497	7	7	0	0	NA	NA	NA	42	49	173	173	516	156	86	255	0	21	9	0	0.121	0.017
.	19.01.16-00.36.18-1-290905	146	24	24	7	0	7	492	21	21	0	0	NA	NA	NA	32	38	170	173	508	150	87	255	5	9	46	0.029	0.052	0.091
.	19.01.16-00.36.19-1-290906	331	26	26	5	0	2	527	24	24	0	0	NA	NA	NA	97	77	175	178	537	155	95	277	8	21	48	0.046	0.118	0.089
.	19.01.16-00.36.19-1-290907	34	1	1	0	0	0	0	0	0	0	0	NA	NA	NA	9	14	167	168	492	0	0	0	0	0	0	0	0	0
.	19.01.16-00.36.19-1-290908	59	3	3	1	0	1	480	2	2	0	0	NA	NA	NA	17	22	167	163	505	148	80	252	4	0	6	0.024	0	0.012
.	19.01.16-00.36.21-1-290909	147	19	19	6	0	6	498	18	18	0	0	NA	NA	NA	40	52	169	177	519	148	89	261	7	23	22	0.041	0.13	0.042
.	19.01.16-00.36.21-1-290910	178	23	23	6	0	5	511	21	21	0	0	NA	NA	NA	57	63	171	177	528	154	91	266	33	24	23	0.193	0.136	0.044
.	19.01.16-00.36.33-1-290921	88	8	8	0	0	0	484	7	7	0	0	NA	NA	NA	27	32	174	167	504	152	82	250	10	2	8	0.057	0.012	0.016
.	19.01.16-00.36.33-1-290922	172	27	27	8	0	7	511	26	26	0	0	NA	NA	NA	43	60	175	172	526	155	87	269	19	12	39	0.109	0.07	0.074
.	19.01.16-00.36.36-1-290923	150	13	13	2	0	2	491	12	12	0	0	NA	NA	NA	36	36	175	173	501	154	88	249	15	4	12	0.086	0.023	0.024
.	19.01.16-00.36.47-1-290939	207	15	15	2	0	2	509	13	13	0	0	NA	NA	NA	56	60	178	171	524	161	87	261	8	7	8	0.045	0.041	0.015
.	19.01.16-00.36.50-1-290940	123	8	8	3	0	2	486	7	7	0	0	NA	NA	NA	32	32	168	168	509	148	85	253	1	6	15	0.006	0.036	0.029
.	19.01.16-00.36.54-1-290941	38	1	1	1	0	1	0	0	0	0	0	NA	NA	NA	12	8	164	165	492	0	0	0	0	0	0	0	0	0
.	19.01.16-00.36.56-1-290945	182	10	10	0	0	0	508	9	9	0	0	NA	NA	NA	57	54	170	171	526	152	89	267	4	4	17	0.024	0.023	0.032
.	19.01.16-00.36.59-1-290946	96	6	6	0	0	0	475	3	3	0	0	NA	NA	NA	42	29	168	170	504	147	81	247	10	7	4	0.06	0.041	0.008
.	19.01.16-00.36.59-1-290947	30	1	1	0	0	0	0	0	0	0	0	NA	NA	NA	11	16	167	165	497	0	0	0	0	0	2	0	0	0.004
.	19.01.16-00.37.00-1-290948	89	5	5	1	0	1	478	4	4	0	0	NA	NA	NA	29	22	166	169	500	147	84	247	10	2	10	0.06	0.012	0.02
.	19.01.16-00.37.01-1-290949	124	16	16	3	0	3	486	14	14	0	0	NA	NA	NA	38	35	171	172	505	150	87	249	1	8	29	0.006	0.047	0.057
.	19.01.16-00.37.02-1-290950	33	1	1	0	0	0	0	0	0	0	0	NA	NA	NA	17	9	165	165	492	0	0	0	1	0	0	0.006	0	0
.	19.01.16-00.37.03-1-290951	121	20	20	8	0	7	476	18	18	0	0	NA	NA	NA	30	25	169	168	501	151	81	244	20	7	39	0.118	0.042	0.078
.	19.01.16-00.37.04-1-290952	84	4	4	1	0	1	476	3	3	0	0	NA	NA	NA	25	21	166	172	496	150	85	241	6	0	8	0.036	0	0.016
.	19.01.16-00.37.10-1-290958	208	36	36	5	0	5	505	33	33	0	0	NA	NA	NA	49	58	175	172	524	154	85	266	27	50	24	0.154	0.291	0.046
.	19.01.16-00.37.10-1-290959	34	1	1	0	0	0	0	0	0	0	0	NA	NA	NA	11	14	167	169	491	0	0	0	0	0	2	0	0	0.004
.	19.01.16-00.37.12-1-290963	93	9	9	3	0	2	475	8	8	0	0	NA	NA	NA	23	24	166	165	506	147	80	248	8	4	6	0.048	0.024	0.012
.	19.01.16-00.37.14-1-290966	92	6	6	4	0	4	477	5	5	0	0	NA	NA	NA	27	20	166	169	498	146	85	246	3	9	8	0.018	0.053	0.016
.	19.01.16-00.37.14-1-290967	267	31	31	11	0	9	535	26	26	0	0	NA	NA	NA	82	79	178	182	532	159	97	279	34	43	41	0.191	0.236	0.077
.	19.01.16-00.37.16-1-290969	60	2	2	0	0	0	305	1	1	0	0	NA	NA	NA	25	13	170	164	492	103	51	151	0	0	1	0	0	0.002
.	19.01.16-00.37.16-1-290971	91	8	8	1	0	1	473	6	6	0	0	NA	NA	NA	29	24	168	168	501	144	82	247	2	1	7	0.012	0.006	0.014
.	19.01.16-00.37.22-1-290974	94	9	9	3	0	3	480	5	5	0	0	NA	NA	NA	21	22	171	167	497	151	84	245	0	0	17	0	0	0.034
.	19.01.16-00.37.24-1-290977	316	23	23	5	0	5	545	16	16	0	0	NA	NA	NA	88	96	183	177	549	165	91	289	5	9	53	0.027	0.051	0.097
.	19.01.16-00.37.28-1-290979	118	8	8	0	0	0	491	7	7	0	0	NA	NA	NA	34	42	174	168	513	153	81	257	0	10	13	0	0.06	0.025
.	19.01.16-00.37.29-1-290980	33	1	1	0	0	0	0	0	0	0	0	NA	NA	NA	7	11	165	164	495	0	0	0	0	0	1	0	0	0.002
.	19.01.16-00.37.31-1-290981	305	32	32	10	0	9	546	31	31	0	0	NA	NA	NA	98	102	188	179	548	168	91	287	13	18	46	0.069	0.101	0.084
.	19.01.16-00.37.32-1-290983	211	26	26	7	0	7	507	22	22	0	0	NA	NA	NA	73	63	171	175	530	148	90	269	17	21	44	0.099	0.12	0.083
.	19.01.16-00.37.32-1-290988	85	4	4	1	0	1	472	3	3	0	0	NA	NA	NA	34	22	168	168	499	145	83	244	0	4	2	0	0.024	0.004
.	19.01.16-00.37.38-1-291004	61	2	2	1	0	1	474	1	1	0	0	NA	NA	NA	28	23	166	172	498	148	86	240	2	0	5	0.012	0	0.01
.	19.01.16-00.37.43-1-291005	156	9	9	2	0	2	503	8	8	0	0	NA	NA	NA	43	52	173	171	521	152	86	265	5	0	13	0.029	0	0.025
.	19.01.16-00.37.44-1-291009	61	2	2	0	0	0	479	1	1	0	0	NA	NA	NA	22	24	167	167	503	148	82	249	0	2	2	0	0.012	0.004
.	19.01.16-00.37.48-1-291010	31	1	1	0	0	0	0	0	0	0	0	NA	NA	NA	10	6	165	164	490	0	0	0	0	0	1	0	0	0.002
.	19.01.16-00.37.50-1-291011	31	1	1	0	0	0	0	0	0	0	0	NA	NA	NA	6	7	163	167	490	0	0	0	0	0	1	0	0	0.002
.	19.01.16-00.37.52-1-291012	525	60	60	18	0	14	629	56	56	0	0	NA	NA	NA	154	186	191	208	600	173	121	335	23	40	105	0.12	0.192	0.175
.	19.01.16-00.37.54-1-291013	95	6	6	1	0	1	483	4	4	0	0	NA	NA	NA	40	26	171	164	504	152	79	252	0	6	11	0	0.037	0.022
.	19.01.16-00.37.55-1-291017	347	42	42	6	0	5	542	37	37	0	0	NA	NA	NA	118	104	179	185	553	158	99	285	21	23	76	0.117	0.124	0.137
.	19.01.16-00.37.56-1-291018	86	6	6	0	0	0	476	5	5	0	0	NA	NA	NA	30	30	170	170	503	147	83	246	5	1	6	0.029	0.006	0.012
.	19.01.16-00.38.00-1-291019	94	5	5	1	0	1	477	4	4	0	0	NA	NA	NA	27	24	169	167	501	148	81	248	2	5	5	0.012	0.03	0.01
.	19.01.16-00.38.00-1-291020	241	11	11	5	0	4	509	10	10	0	0	NA	NA	NA	76	58	173	174	524	155	88	266	0	20	26	0	0.115	0.05
.	19.01.16-00.38.08-1-291023	176	18	18	9	0	6	505	16	16	0	0	NA	NA	NA	58	53	173	171	522	154	87	264	0	23	38	0	0.135	0.073
.	19.01.16-00.38.11-1-291028	207	22	22	7	0	6	509	21	21	0	0	NA	NA	NA	49	57	172	176	522	151	91	267	3	17	32	0.017	0.097	0.061
.	19.01.16-00.38.11-1-291029	264	20	20	4	0	4	531	19	19	0	0	NA	NA	NA	72	79	179	179	534	156	94	281	4	19	45	0.022	0.106	0.084
.	19.01.16-00.38.13-1-291032	34	1	1	0	0	0	0	0	0	0	0	NA	NA	NA	9	7	164	163	493	0	0	0	4	0	0	0.024	0	0
.	19.01.16-00.38.15-1-291035	147	14	14	4	0	4	491	13	13	0	0	NA	NA	NA	44	42	173	175	507	152	88	251	12	1	24	0.069	0.006	0.047
.	19.01.16-00.38.16-1-291038	415	45	45	15	0	11	578	42	42	0	0	NA	NA	NA	118	128	196	184	561	178	100	300	18	39	77	0.092	0.212	0.137
.	19.01.16-00.38.24-1-291041	92	5	5	3	0	2	473	4	4	0	0	NA	NA	NA	28	25	165	169	504	144	83	246	5	3	3	0.03	0.018	0.006
.	19.01.16-00.38.36-1-291053	58	2	2	1	0	1	470	1	1	0	0	NA	NA	NA	27	16	166	165	498	146	82	242	0	0	9	0	0	0.018
.	19.01.16-00.38.37-1-291054	39	1	1	1	0	1	0	0	0	0	0	NA	NA	NA	8	15	166	168	494	0	0	0	0	0	1	0	0	0.002
.	19.01.16-00.38.39-1-291070	274	18	18	6	0	6	525	17	17	0	0	NA	NA	NA	78	70	177	174	532	157	89	279	6	17	27	0.034	0.098	0.051
.	19.01.16-00.38.39-1-291071	141	12	12	3	0	2	493	11	11	0	0	NA	NA	NA	43	44	171	171	515	149	85	259	11	8	20	0.064	0.047	0.039
.	19.01.16-00.38.39-1-291072	368	78	78	19	0	17	557	68	68	0	0	NA	NA	NA	96	108	192	188	541	171	100	286	50	31	122	0.26	0.165	0.226
.	19.01.16-00.38.43-1-291073	160	13	13	4	0	4	504	12	12	0	0	NA	NA	NA	54	56	175	172	522	156	86	262	10	3	21	0.057	0.017	0.04
.	19.01.16-00.38.46-1-291074	148	8	8	3	0	1	495	7	7	0	0	NA	NA	NA	47	41	170	174	510	149	90	256	4	12	9	0.024	0.069	0.018
.	19.01.16-00.38.47-1-291076	378	43	43	11	0	9	569	40	40	0	0	NA	NA	NA	105	123	185	188	563	166	101	302	19	40	82	0.103	0.213	0.146
.	19.01.16-00.39.01-1-291080	35	1	1	0	0	0	0	0	0	0	0	NA	NA	NA	14	15	165	167	496	0	0	0	0	0	0	0	0	0
.	19.01.16-00.39.01-1-291081	62	2	2	1	0	1	479	1	1	0	0	NA	NA	NA	29	26	168	171	500	148	86	245	5	0	0	0.03	0	0
.	19.01.16-00.39.03-1-291082	59	2	2	0	0	0	0	1	1	0	0	NA	NA	NA	19	16	165	167	497	0	0	0	1	6	0	0.006	0.036	0
.	19.01.16-00.39.03-1-291083	87	3	3	0	0	0	487	1	1	0	0	NA	NA	NA	27	35	169	170	509	147	87	253	0	1	4	0	0.006	0.008
.	19.01.16-00.39.04-1-291084	91	3	3	1	0	1	491	2	2	0	0	NA	NA	NA	37	32	169	168	508	151	85	255	3	0	5	0.018	0	0.01
.	19.01.16-00.39.06-1-291086	36	1	1	0	0	0	0	0	0	0	0	NA	NA	NA	10	8	165	164	492	0	0	0	0	0	3	0	0	0.006
.	19.01.16-00.39.07-1-291088	62	4	4	0	0	0	476	3	3	0	0	NA	NA	NA	21	20	168	168	497	146	82	248	0	0	6	0	0	0.012
.	19.01.16-00.39.08-1-291090	65	3	3	0	0	0	478	2	2	0	0	NA	NA	NA	22	22	170	166	499	152	81	245	0	5	6	0	0.03	0.012
.	19.01.16-00.39.12-1-291095	163	17	17	1	0	1	499	16	16	0	0	NA	NA	NA	51	51	175	170	519	151	86	262	8	4	25	0.046	0.024	0.048
.	19.01.16-00.39.13-1-291097	35	1	1	0	0	0	0	0	0	0	0	NA	NA	NA	11	11	166	163	495	0	0	0	0	0	2	0	0	0.004
.	19.01.16-00.39.16-1-291101	64	3	3	0	0	0	477	2	2	0	0	NA	NA	NA	26	24	165	176	496	145	87	245	1	2	2	0.006	0.011	0.004
.	19.01.16-00.39.16-1-291102	60	4	4	0	0	0	473	3	3	0	0	NA	NA	NA	24	19	167	166	499	146	82	245	0	0	8	0	0	0.016
.	19.01.16-00.39.16-1-291104	114	5	5	0	0	0	489	3	3	0	0	NA	NA	NA	31	32	173	170	502	153	86	250	2	0	11	0.012	0	0.022
.	19.01.16-00.39.19-1-291105	58	2	2	0	0	0	481	1	1	0	0	NA	NA	NA	15	23	167	171	498	148	86	247	0	3	3	0	0.018	0.006
.	19.01.16-00.39.21-1-291106	147	9	9	3	0	2	492	7	7	0	0	NA	NA	NA	60	45	171	176	511	150	90	252	7	20	12	0.041	0.114	0.023
.	19.01.16-00.39.26-1-291111	99	5	5	3	0	3	484	3	3	0	0	NA	NA	NA	30	36	169	171	509	151	82	251	5	2	6	0.03	0.012	0.012
.	19.01.16-00.39.29-1-291112	117	6	6	2	0	2	489	5	5	0	0	NA	NA	NA	25	36	168	178	503	149	90	250	0	13	9	0	0.073	0.018
.	19.01.16-00.39.29-1-291113	151	8	8	2	0	2	506	5	5	0	0	NA	NA	NA	50	50	174	170	519	154	88	264	2	8	11	0.011	0.047	0.021
.	19.01.16-00.39.30-1-291114	180	21	21	4	0	4	495	16	16	0	0	NA	NA	NA	75	51	171	174	519	148	89	258	22	10	28	0.129	0.057	0.054
.	19.01.16-00.39.36-1-291119	34	1	1	1	0	1	0	0	0	0	0	NA	NA	NA	10	14	165	165	497	0	0	0	0	0	1	0	0	0.002
.	19.01.16-00.39.38-1-291135	184	17	17	5	0	4	502	15	15	0	0	NA	NA	NA	49	45	169	171	518	150	88	264	11	17	28	0.065	0.099	0.054
.	19.01.16-00.39.39-1-291136	62	3	3	0	0	0	476	1	1	0	0	NA	NA	NA	25	19	166	167	499	149	82	245	3	4	0	0.018	0.024	0
.	19.01.16-00.39.41-1-291138	95	9	9	0	0	0	480	7	7	0	0	NA	NA	NA	28	25	167	169	502	151	82	247	1	17	8	0.006	0.101	0.016
.	19.01.16-00.39.41-1-291139	32	1	1	1	0	1	0	0	0	0	0	NA	NA	NA	9	12	166	163	496	0	0	0	2	0	0	0.012	0	0
.	19.01.16-00.39.43-1-291140	149	9	9	1	0	1	504	8	8	0	0	NA	NA	NA	42	47	177	169	514	160	85	259	6	7	9	0.034	0.041	0.018
.	19.01.16-00.39.45-1-291141	187	10	10	1	0	1	514	7	7	0	0	NA	NA	NA	50	67	170	186	524	149	98	267	2	25	6	0.012	0.134	0.011
.	19.01.16-00.39.45-1-291142	61	2	2	0	0	0	353	1	1	0	0	NA	NA	NA	11	25	173	166	499	119	63	171	0	9	0	0	0.054	0
.	19.01.16-00.39.51-1-291146	117	5	5	1	0	1	484	4	4	0	0	NA	NA	NA	32	33	173	167	506	154	80	250	0	4	4	0	0.024	0.008
.	19.01.16-00.39.54-1-291147	157	28	28	6	0	5	498	25	25	0	0	NA	NA	NA	54	50	172	173	518	154	86	258	19	14	39	0.11	0.081	0.075
.	19.01.16-00.39.55-1-291151	113	9	9	3	0	2	482	7	7	0	0	NA	NA	NA	31	25	168	168	502	147	86	249	10	3	16	0.06	0.018	0.032
.	19.01.16-00.39.57-1-291152	92	6	6	0	0	0	477	5	5	0	0	NA	NA	NA	34	24	169	168	500	150	84	243	8	6	1	0.047	0.036	0.002
.	19.01.16-00.39.59-1-291153	188	22	22	5	0	5	513	20	20	0	0	NA	NA	NA	50	59	171	175	526	154	91	268	10	19	21	0.058	0.109	0.04
.	19.01.16-00.40.02-1-291159	182	24	24	6	0	4	507	22	22	0	0	NA	NA	NA	57	54	170	176	521	152	90	265	18	38	23	0.106	0.216	0.044
.	19.01.16-00.40.03-1-291160	295	53	53	12	0	12	509	52	52	0	0	NA	NA	NA	95	56	173	175	521	153	90	266	19	47	90	0.11	0.269	0.173
.	19.01.16-00.40.03-1-291161	89	6	6	0	0	0	486	5	5	0	0	NA	NA	NA	30	36	170	169	510	150	83	253	0	4	5	0	0.024	0.01
.	19.01.16-00.40.06-1-291163	379	34	34	10	0	8	569	30	30	0	0	NA	NA	NA	111	126	187	196	556	167	105	297	10	21	60	0.053	0.107	0.108
.	19.01.16-00.40.11-1-291169	60	2	2	0	0	0	472	1	1	0	0	NA	NA	NA	31	20	165	168	500	144	82	246	4	3	0	0.024	0.018	0
.	19.01.16-00.40.11-1-291170	63	6	6	2	0	1	476	5	5	0	0	NA	NA	NA	24	26	167	169	503	146	81	249	0	0	17	0	0	0.034
.	19.01.16-00.40.18-1-291177	240	20	20	3	0	1	528	17	17	0	0	NA	NA	NA	73	73	179	178	529	163	93	272	24	23	29	0.134	0.129	0.055
.	19.01.16-00.40.20-1-291178	56	2	2	0	0	0	154	1	1	0	0	NA	NA	NA	21	15	167	167	494	52	27	75	0	0	2	0	0	0.004
.	19.01.16-00.40.26-1-291183	91	4	4	1	0	1	478	3	3	0	0	NA	NA	NA	31	28	164	168	509	145	82	251	0	9	2	0	0.054	0.004
.	19.01.16-00.40.27-1-291184	200	25	25	3	0	3	509	21	21	0	0	NA	NA	NA	62	57	168	179	523	147	93	269	6	22	27	0.036	0.123	0.052
.	19.01.16-00.40.27-1-291185	90	6	6	3	0	3	486	4	4	0	0	NA	NA	NA	21	26	166	170	503	150	89	247	0	3	11	0	0.018	0.022
.	19.01.16-00.40.32-1-291186	253	17	17	5	0	4	525	14	14	0	0	NA	NA	NA	64	75	180	177	531	160	92	273	10	3	32	0.056	0.017	0.06
.	19.01.16-00.40.38-1-291202	230	14	14	7	0	5	536	13	13	0	0	NA	NA	NA	57	82	182	179	534	164	94	278	23	21	20	0.126	0.117	0.037
.	19.01.16-00.40.38-1-291203	119	10	10	3	0	3	497	9	9	0	0	NA	NA	NA	46	46	174	171	514	155	84	258	13	7	7	0.075	0.041	0.014
.	19.01.16-00.40.43-1-291204	151	7	7	2	0	2	491	6	6	0	0	NA	NA	NA	46	40	173	171	509	152	87	252	6	0	13	0.035	0	0.026
.	19.01.16-00.40.52-1-291205	137	7	7	1	0	1	490	5	5	0	0	NA	NA	NA	37	34	172	166	509	153	82	255	4	4	9	0.023	0.024	0.018
.	19.01.16-00.40.54-1-291206	62	2	2	0	0	0	199	1	1	0	0	NA	NA	NA	16	12	165	164	496	60	36	103	4	0	2	0.024	0	0.004
.	19.01.16-00.40.59-1-291211	90	4	4	2	0	2	497	3	3	0	0	NA	NA	NA	30	41	174	169	511	154	84	259	3	6	4	0.017	0.036	0.008
.	19.01.16-00.40.59-1-291212	123	6	6	2	0	2	489	5	5	0	0	NA	NA	NA	27	32	168	168	509	150	85	254	9	1	6	0.054	0.006	0.012
.	19.01.16-00.41.00-1-291213	272	55	55	14	0	10	529	49	49	0	0	NA	NA	NA	92	83	180	185	531	159	97	273	44	51	68	0.244	0.276	0.128
.	19.01.16-00.41.00-1-291214	124	11	11	5	0	4	499	10	10	0	0	NA	NA	NA	38	44	174	170	513	155	87	257	16	6	18	0.092	0.035	0.035
.	19.01.16-00.41.01-1-291215	36	1	1	1	0	1	0	0	0	0	0	NA	NA	NA	17	9	165	164	493	0	0	0	0	0	3	0	0	0.006
.	19.01.16-00.41.02-1-291216	178	25	25	7	0	7	514	22	22	0	0	NA	NA	NA	59	61	181	179	514	161	93	260	12	21	37	0.066	0.117	0.072
.	19.01.16-00.41.03-1-291217	199	45	45	10	0	8	508	43	43	0	0	NA	NA	NA	61	59	171	173	528	150	90	268	27	38	68	0.158	0.22	0.129
.	19.01.16-00.41.07-1-291220	92	6	6	0	0	0	479	5	5	0	0	NA	NA	NA	30	23	169	167	500	148	82	249	1	11	2	0.006	0.066	0.004
.	19.01.16-00.41.08-1-291222	64	3	3	1	0	1	478	2	2	0	0	NA	NA	NA	33	30	166	169	508	148	80	250	0	3	1	0	0.018	0.002
.	19.01.16-00.41.12-1-291227	62	4	4	2	0	2	448	2	2	0	0	NA	NA	NA	16	18	164	167	500	134	78	236	0	0	6	0	0	0.012
.	19.01.16-00.41.14-1-291230	90	4	4	0	0	0	496	3	3	0	0	NA	NA	NA	33	40	172	170	511	154	86	256	0	8	2	0	0.047	0.004
.	19.01.16-00.41.18-1-291235	146	16	16	1	0	1	503	15	15	0	0	NA	NA	NA	55	54	176	171	520	156	86	261	16	2	21	0.091	0.012	0.04
.	19.01.16-00.41.20-1-291236	269	40	40	20	0	15	527	35	35	0	0	NA	NA	NA	73	78	176	180	535	156	90	281	14	73	66	0.08	0.406	0.123
.	19.01.16-00.41.22-1-291238	63	2	2	0	0	0	475	1	1	0	0	NA	NA	NA	26	22	167	170	498	147	83	245	4	0	3	0.024	0	0.006
.	19.01.16-00.41.23-1-291239	148	14	14	3	0	3	505	13	13	0	0	NA	NA	NA	46	60	170	175	528	149	89	267	2	6	19	0.012	0.034	0.036
.	19.01.16-00.41.27-1-291243	248	13	13	3	0	3	502	11	11	0	0	NA	NA	NA	68	52	179	169	517	159	83	260	0	17	15	0	0.101	0.029
.	19.01.16-00.41.32-1-291244	37	1	1	0	0	0	0	0	0	0	0	NA	NA	NA	9	8	165	164	492	0	0	0	0	0	1	0	0	0.002
.	19.01.16-00.41.36-1-291249	62	3	3	1	0	1	475	2	2	0	0	NA	NA	NA	31	31	167	168	509	143	83	249	0	0	5	0	0	0.01
.	19.01.16-00.41.36-1-291250	39	1	1	0	0	0	0	0	0	0	0	NA	NA	NA	8	15	165	168	495	0	0	0	0	2	0	0	0.012	0
.	19.01.16-00.41.39-1-291266	61	2	2	0	0	0	475	0	0	0	0	NA	NA	NA	31	24	170	168	499	149	81	245	8	4	0	0.047	0.024	0
.	19.01.16-00.41.44-1-291267	121	9	9	4	0	3	497	8	8	0	0	NA	NA	NA	34	45	170	173	515	150	88	259	1	11	8	0.006	0.064	0.016
.	19.01.16-00.41.45-1-291268	327	26	26	6	0	5	554	22	22	0	0	NA	NA	NA	88	101	184	185	545	167	96	291	0	42	37	0	0.227	0.068
.	19.01.16-00.41.46-1-291270	298	37	37	5	0	3	550	36	36	0	0	NA	NA	NA	89	95	186	184	538	167	100	283	31	40	54	0.167	0.217	0.1
.	19.01.16-00.41.47-1-291273	32	1	1	0	0	0	0	0	0	0	0	NA	NA	NA	11	6	163	163	493	0	0	0	0	0	0	0	0	0
.	19.01.16-00.41.49-1-291274	265	13	13	5	0	4	535	12	12	0	0	NA	NA	NA	99	91	187	183	534	164	96	275	12	18	16	0.064	0.098	0.03
.	19.01.16-00.41.50-1-291275	152	6	6	1	0	1	488	5	5	0	0	NA	NA	NA	39	37	172	168	510	152	83	253	5	9	3	0.029	0.054	0.006
.	19.01.16-00.41.55-1-291279	94	6	6	2	0	2	480	5	5	0	0	NA	NA	NA	30	30	169	167	507	149	82	249	3	17	0	0.018	0.102	0
.	19.01.16-00.42.00-1-291280	221	19	19	6	0	4	512	17	17	0	0	NA	NA	NA	76	59	177	175	520	155	91	266	23	17	26	0.13	0.097	0.05
.	19.01.16-00.42.01-1-291281	206	18	18	4	0	3	500	15	15	0	0	NA	NA	NA	60	55	174	173	521	152	90	258	9	5	34	0.052	0.029	0.065
.	19.01.16-00.42.04-1-291282	182	16	16	5	0	3	519	12	12	0	0	NA	NA	NA	49	66	173	180	526	156	93	270	20	4	23	0.116	0.022	0.044
.	19.01.16-00.42.05-1-291283	142	8	8	3	0	2	490	7	7	0	0	NA	NA	NA	43	40	170	171	512	149	88	253	13	3	11	0.076	0.018	0.021
.	19.01.16-00.42.09-1-291288	117	8	8	0	0	0	489	4	4	0	0	NA	NA	NA	45	38	169	172	510	149	88	252	4	13	8	0.024	0.076	0.016
.	19.01.16-00.42.12-1-291294	111	8	8	1	0	1	482	6	6	0	0	NA	NA	NA	26	28	166	170	505	146	86	250	9	0	9	0.054	0	0.018
.	19.01.16-00.42.21-1-291299	31	1	1	1	0	1	0	0	0	0	0	NA	NA	NA	14	10	166	165	492	0	0	0	0	0	0	0	0	0
.	19.01.16-00.42.23-1-291302	320	31	31	7	0	5	557	24	24	0	0	NA	NA	NA	93	110	188	183	552	170	93	294	0	17	71	0	0.093	0.129
.	19.01.16-00.42.24-1-291304	345	44	44	9	0	7	560	38	38	0	0	NA	NA	NA	107	115	186	189	553	165	100	295	33	32	81	0.177	0.169	0.146
.	19.01.16-00.42.25-1-291306	150	13	13	1	0	0	504	12	12	0	0	NA	NA	NA	67	53	170	177	519	149	89	266	2	9	21	0.012	0.051	0.04
.	19.01.16-00.42.29-1-291307	34	1	1	0	0	0	0	0	0	0	0	NA	NA	NA	15	8	165	165	491	0	0	0	0	0	0	0	0	0
.	19.01.16-00.42.29-1-291308	95	5	5	1	0	1	473	4	4	0	0	NA	NA	NA	28	20	167	166	500	145	81	247	0	4	6	0	0.024	0.012
.	19.01.16-00.42.29-1-291309	91	4	4	2	0	1	495	3	3	0	0	NA	NA	NA	23	46	170	172	517	150	88	257	8	0	10	0.047	0	0.019
.	19.01.16-00.42.29-1-291310	210	16	16	2	0	2	519	14	14	0	0	NA	NA	NA	78	62	177	177	521	159	93	267	2	13	23	0.011	0.073	0.044
.	19.01.16-00.42.31-1-291311	88	3	3	1	0	0	484	2	2	0	0	NA	NA	NA	25	29	170	169	503	154	82	248	0	2	2	0	0.012	0.004
.	19.01.16-00.42.35-1-291313	89	4	4	2	0	2	480	3	3	0	0	NA	NA	NA	24	28	170	170	501	149	85	246	0	0	5	0	0	0.01
.	19.01.16-00.42.41-1-291329	224	18	18	1	0	1	517	15	15	0	0	NA	NA	NA	65	66	171	176	532	149	90	278	6	14	34	0.035	0.08	0.064
.	19.01.16-00.42.42-1-291330	90	5	5	1	0	1	471	3	3	0	0	NA	NA	NA	28	21	167	168	499	147	81	243	0	6	4	0	0.036	0.008
.	19.01.16-00.42.42-1-291331	245	24	24	9	0	5	523	21	21	0	0	NA	NA	NA	88	77	175	177	538	155	91	277	9	32	27	0.051	0.181	0.05
.	19.01.16-00.42.45-1-291332	211	49	49	9	0	9	517	45	45	0	0	NA	NA	NA	60	67	175	174	531	156	90	271	17	28	77	0.097	0.161	0.145
.	19.01.16-00.42.46-1-291333	211	11	11	2	0	1	503	9	9	0	0	NA	NA	NA	63	55	171	178	519	149	90	264	5	8	14	0.029	0.045	0.027
.	19.01.16-00.42.52-1-291334	146	26	26	7	0	6	495	21	21	0	0	NA	NA	NA	54	47	168	173	519	146	86	263	34	25	25	0.202	0.145	0.048
.	19.01.16-00.42.55-1-291338	88	3	3	3	0	2	479	2	2	0	0	NA	NA	NA	28	26	167	171	501	147	84	248	0	0	9	0	0	0.018
.	19.01.16-00.43.02-1-291339	90	8	8	2	0	1	481	7	7	0	0	NA	NA	NA	38	35	170	169	509	149	83	249	14	0	12	0.082	0	0.024
.	19.01.16-00.43.05-1-291341	55	2	2	0	0	0	475	1	1	0	0	NA	NA	NA	24	16	167	164	498	150	79	246	2	0	2	0.012	0	0.004
.	19.01.16-00.43.09-1-291345	321	29	29	5	0	4	530	26	26	0	0	NA	NA	NA	100	75	174	178	536	155	93	282	0	43	47	0	0.242	0.088
.	19.01.16-00.43.12-1-291349	33	1	1	0	0	0	0	0	0	0	0	NA	NA	NA	9	15	166	165	497	0	0	0	0	8	0	0	0.048	0
.	19.01.16-00.43.12-1-291350	33	1	1	0	0	0	0	0	0	0	0	NA	NA	NA	8	9	163	164	495	0	0	0	0	2	0	0	0.012	0
.	19.01.16-00.43.14-1-291354	36	1	1	0	0	0	0	0	0	0	0	NA	NA	NA	15	13	165	166	495	0	0	0	0	0	0	0	0	0
.	19.01.16-00.43.15-1-291355	121	8	8	2	0	2	493	7	7	0	0	NA	NA	NA	47	41	167	167	520	149	83	261	2	14	8	0.012	0.084	0.015
.	19.01.16-00.43.15-1-291356	346	43	43	11	0	10	563	37	37	0	0	NA	NA	NA	94	115	181	192	555	164	107	292	7	35	58	0.039	0.182	0.105
.	19.01.16-00.43.17-1-291359	266	17	17	4	0	3	535	15	15	0	0	NA	NA	NA	92	83	182	173	541	162	90	283	6	11	35	0.033	0.064	0.065
.	19.01.16-00.43.18-1-291360	177	15	15	2	0	2	513	12	12	0	0	NA	NA	NA	54	59	176	171	525	157	85	271	6	25	13	0.034	0.146	0.025
.	19.01.16-00.43.20-1-291361	87	3	3	4	0	3	484	1	1	0	0	NA	NA	NA	23	27	167	173	500	148	87	249	3	2	2	0.018	0.012	0.004
.	19.01.16-00.43.26-1-291367	89	5	5	1	0	1	479	4	4	0	0	NA	NA	NA	29	26	168	169	502	148	84	247	10	1	2	0.06	0.006	0.004
.	19.01.16-00.43.32-1-291368	90	3	3	2	0	2	484	2	2	0	0	NA	NA	NA	30	34	174	173	500	156	85	243	0	0	7	0	0	0.014
.	19.01.16-00.43.33-1-291369	60	2	2	0	0	0	473	1	1	0	0	NA	NA	NA	21	17	166	165	499	145	80	248	0	0	3	0	0	0.006
.	19.01.16-00.43.40-1-291389	59	2	2	1	0	1	47	1	1	0	0	NA	NA	NA	20	16	164	166	499	10	12	25	3	0	0	0.018	0	0
.	19.01.16-00.43.41-1-291390	32	1	1	0	0	0	0	0	0	0	0	NA	NA	NA	8	6	165	164	490	0	0	0	0	0	3	0	0	0.006
.	19.01.16-00.43.43-1-291391	91	3	3	0	0	0	490	2	2	0	0	NA	NA	NA	26	38	170	171	510	152	85	253	0	0	5	0	0	0.01
.	19.01.16-00.43.43-1-291392	64	3	3	0	0	0	249	1	1	0	0	NA	NA	NA	15	21	169	166	499	77	45	127	0	0	3	0	0	0.006
.	19.01.16-00.43.44-1-291393	72	4	4	1	0	1	469	3	3	0	0	NA	NA	NA	34	21	166	165	503	145	79	245	0	0	6	0	0	0.012
.	19.01.16-00.43.46-1-291394	141	8	8	1	0	1	497	7	7	0	0	NA	NA	NA	35	40	171	171	511	152	85	260	0	8	7	0	0.047	0.014
.	19.01.16-00.43.47-1-291396	213	19	19	5	0	4	520	18	18	0	0	NA	NA	NA	56	71	183	173	528	160	89	271	27	9	15	0.148	0.052	0.028
.	19.01.16-00.43.47-1-291397	33	1	1	0	0	0	0	0	0	0	0	NA	NA	NA	16	10	163	165	495	0	0	0	0	0	0	0	0	0
.	19.01.16-00.43.50-1-291401	218	21	21	3	0	2	519	20	20	0	0	NA	NA	NA	62	63	178	175	523	160	90	269	10	16	46	0.056	0.091	0.088
.	19.01.16-00.43.50-1-291402	59	2	2	1	0	1	474	1	1	0	0	NA	NA	NA	34	29	170	167	505	149	80	245	0	0	3	0	0	0.006
.	19.01.16-00.43.53-1-291403	36	1	1	1	0	1	0	0	0	0	0	NA	NA	NA	16	9	164	165	493	0	0	0	0	0	2	0	0	0.004
.	19.01.16-00.43.56-1-291407	233	38	38	13	0	8	517	32	32	0	0	NA	NA	NA	66	73	177	178	531	154	90	273	35	17	64	0.198	0.096	0.121
.	19.01.16-00.43.57-1-291408	87	3	3	1	0	1	482	2	2	0	0	NA	NA	NA	25	29	170	169	503	150	84	248	1	0	4	0.006	0	0.008
.	19.01.16-00.43.58-1-291409	88	3	3	3	0	3	483	2	2	0	0	NA	NA	NA	29	32	169	167	509	152	81	250	0	1	5	0	0.006	0.01
.	19.01.16-00.44.00-1-291410	119	13	13	2	0	2	487	11	11	0	0	NA	NA	NA	50	36	168	180	501	149	91	247	5	9	23	0.03	0.05	0.046
.	19.01.16-00.44.04-1-291411	202	14	14	2	0	2	521	11	11	0	0	NA	NA	NA	40	73	176	170	540	157	87	277	0	17	23	0	0.1	0.043
.	19.01.16-00.44.05-1-291413	147	10	10	1	0	1	490	8	8	0	0	NA	NA	NA	50	40	169	167	517	148	82	260	6	8	11	0.036	0.048	0.021
.	19.01.16-00.44.09-1-291417	33	1	1	1	0	1	0	0	0	0	0	NA	NA	NA	6	8	164	165	492	0	0	0	0	0	0	0	0	0
.	19.01.16-00.44.11-1-291420	59	3	3	1	0	1	480	2	2	0	0	NA	NA	NA	19	26	166	168	505	149	84	247	0	7	2	0	0.042	0.004
.	19.01.16-00.44.12-1-291422	88	3	3	2	0	2	474	2	2	0	0	NA	NA	NA	26	20	168	163	502	149	77	248	0	3	6	0	0.018	0.012
.	19.01.16-00.44.17-1-291428	148	11	11	4	0	4	496	10	10	0	0	NA	NA	NA	38	42	173	171	511	157	85	254	4	2	30	0.023	0.012	0.059
.	19.01.16-00.44.21-1-291429	120	15	15	5	0	5	493	14	14	0	0	NA	NA	NA	46	50	177	170	516	158	84	251	3	1	24	0.017	0.006	0.047
.	19.01.16-00.44.22-1-291431	60	2	2	0	0	0	480	1	1	0	0	NA	NA	NA	21	28	167	168	506	147	83	250	0	1	1	0	0.006	0.002
.	19.01.16-00.44.22-1-291433	87	7	7	1	0	1	476	5	5	0	0	NA	NA	NA	25	18	167	165	499	149	81	246	1	6	8	0.006	0.036	0.016
.	19.01.16-00.44.23-1-291434	236	43	43	8	0	7	502	40	40	0	0	NA	NA	NA	65	43	169	166	521	152	81	269	13	31	72	0.077	0.187	0.138
.	19.01.16-00.44.24-1-291437	93	7	7	1	0	1	486	6	6	0	0	NA	NA	NA	24	31	169	169	506	148	86	252	11	2	6	0.065	0.012	0.012
.	19.01.16-00.44.26-1-291438	84	4	4	1	0	1	480	3	3	0	0	NA	NA	NA	29	24	163	172	502	144	86	250	8	3	6	0.049	0.017	0.012
.	19.01.16-00.44.32-1-291439	236	28	28	4	0	4	513	23	23	0	0	NA	NA	NA	70	66	172	182	525	151	94	268	21	14	58	0.122	0.077	0.11
.	19.01.16-00.44.35-1-291440	122	6	6	0	0	0	500	5	5	0	0	NA	NA	NA	42	52	172	176	517	150	88	262	0	1	15	0	0.006	0.029
.	19.01.16-00.44.36-1-291441	148	16	16	6	0	3	493	14	14	0	0	NA	NA	NA	44	50	172	169	522	147	81	265	4	45	15	0.023	0.266	0.029
.	19.01.16-00.44.39-1-291457	214	18	18	6	0	5	522	16	16	0	0	NA	NA	NA	62	73	179	178	529	158	93	271	10	18	30	0.056	0.101	0.057
.	19.01.16-00.44.41-1-291459	271	72	72	22	0	20	531	66	66	0	0	NA	NA	NA	75	78	174	174	543	152	89	290	48	56	104	0.276	0.322	0.192
.	19.01.16-00.44.42-1-291460	34	1	1	0	0	0	0	0	0	0	0	NA	NA	NA	10	15	164	166	498	0	0	0	0	1	0	0	0.006	0
.	19.01.16-00.44.46-1-291461	119	5	5	0	0	0	490	3	3	0	0	NA	NA	NA	45	38	171	172	508	151	86	253	2	15	5	0.012	0.087	0.01
.	19.01.16-00.44.46-1-291462	211	12	12	3	0	1	511	9	9	0	0	NA	NA	NA	83	59	175	174	523	157	88	266	16	6	16	0.091	0.034	0.031
.	19.01.16-00.44.50-1-291463	325	59	59	12	0	10	529	53	53	0	0	NA	NA	NA	97	79	176	178	538	157	92	280	23	39	86	0.131	0.219	0.16
.	19.01.16-00.45.02-1-291468	65	4	4	1	0	1	478	3	3	0	0	NA	NA	NA	26	24	166	165	506	144	81	253	0	9	2	0	0.055	0.004
.	19.01.16-00.45.07-1-291470	95	4	4	0	0	0	488	3	3	0	0	NA	NA	NA	35	34	168	166	513	148	82	258	2	2	8	0.012	0.012	0.016
.	19.01.16-00.45.07-1-291471	34	1	1	0	0	0	0	0	0	0	0	NA	NA	NA	11	5	163	164	491	0	0	0	0	0	1	0	0	0.002
.	19.01.16-00.45.07-1-291473	33	1	1	0	0	0	0	0	0	0	0	NA	NA	NA	10	10	164	167	492	0	0	0	1	0	0	0.006	0	0
.	19.01.16-00.45.09-1-291476	264	54	54	14	0	11	523	52	52	0	0	NA	NA	NA	80	71	180	172	532	156	89	278	15	60	71	0.083	0.349	0.133
.	19.01.16-00.45.09-1-291477	59	3	3	0	0	0	478	2	2	0	0	NA	NA	NA	16	23	169	167	500	151	81	246	3	5	0	0.018	0.03	0
.	19.01.16-00.45.15-1-291484	112	6	6	1	0	1	483	4	4	0	0	NA	NA	NA	32	35	166	170	512	146	82	255	0	1	13	0	0.006	0.025
.	19.01.16-00.45.19-1-291487	59	2	2	0	0	0	448	1	1	0	0	NA	NA	NA	11	21	170	166	498	143	76	229	0	0	2	0	0	0.004
.	19.01.16-00.45.19-1-291488	67	3	3	2	0	2	480	2	2	0	0	NA	NA	NA	28	25	167	172	499	150	85	245	0	9	1	0	0.052	0.002
.	19.01.16-00.45.21-1-291489	180	15	15	4	0	4	504	14	14	0	0	NA	NA	NA	54	62	173	174	528	153	86	265	0	23	23	0	0.132	0.044
.	19.01.16-00.45.26-1-291494	149	9	9	2	0	2	506	7	7	0	0	NA	NA	NA	47	52	172	177	516	156	90	260	6	13	6	0.035	0.073	0.012
.	19.01.16-00.45.29-1-291495	358	21	21	6	0	5	541	20	20	0	0	NA	NA	NA	102	96	184	183	542	161	97	283	0	14	46	0	0.077	0.085
.	19.01.16-00.45.29-1-291496	142	8	8	0	0	0	499	7	7	0	0	NA	NA	NA	46	49	176	175	511	153	90	256	8	2	6	0.045	0.011	0.012
.	19.01.16-00.45.31-1-291497	117	6	6	0	0	0	484	5	5	0	0	NA	NA	NA	31	27	167	167	506	149	83	252	2	0	10	0.012	0	0.02
.	19.01.16-00.45.44-1-291517	112	6	6	1	0	1	485	5	5	0	0	NA	NA	NA	32	31	169	170	505	152	84	249	0	5	14	0	0.029	0.028
.	19.01.16-00.45.45-1-291518	183	13	13	6	0	5	511	10	10	0	0	NA	NA	NA	33	57	173	174	523	155	89	267	11	3	33	0.064	0.017	0.063
.	19.01.16-00.45.45-1-291519	58	2	2	1	0	1	471	1	1	0	0	NA	NA	NA	25	17	166	169	495	147	83	241	0	4	0	0	0.024	0
.	19.01.16-00.45.46-1-291520	64	3	3	1	0	1	484	2	2	0	0	NA	NA	NA	27	28	170	169	502	152	84	248	0	3	0	0	0.018	0
.	19.01.16-00.45.56-1-291528	123	19	19	3	0	3	485	17	17	0	0	NA	NA	NA	31	35	169	170	509	148	85	252	9	17	14	0.053	0.1	0.028
.	19.01.16-00.45.57-1-291529	60	2	2	1	0	1	347	1	1	0	0	NA	NA	NA	17	13	166	167	493	101	60	186	0	0	3	0	0	0.006
.	19.01.16-00.45.59-1-291530	89	3	3	0	0	0	477	2	2	0	0	NA	NA	NA	26	20	170	167	496	150	81	246	0	0	6	0	0	0.012
.	19.01.16-00.46.00-1-291531	181	13	13	3	0	3	499	11	11	0	0	NA	NA	NA	41	48	169	179	513	149	93	257	9	15	21	0.053	0.084	0.041
.	19.01.16-00.46.00-1-291532	127	12	12	0	0	0	492	9	9	0	0	NA	NA	NA	42	36	170	172	507	148	88	256	19	11	8	0.112	0.064	0.016
.	19.01.16-00.46.07-1-291535	87	6	6	0	0	0	475	5	5	0	0	NA	NA	NA	40	29	169	169	504	145	83	247	4	3	9	0.024	0.018	0.018
.	19.01.16-00.46.07-1-291536	66	2	2	1	0	1	471	1	1	0	0	NA	NA	NA	30	21	164	172	498	144	83	244	0	4	1	0	0.023	0.002
.	19.01.16-00.46.08-1-291538	97	6	6	1	0	1	491	4	4	0	0	NA	NA	NA	28	34	168	165	514	150	83	258	0	4	13	0	0.024	0.025
.	19.01.16-00.46.08-1-291539	67	2	2	1	0	1	476	0	0	0	0	NA	NA	NA	39	31	169	168	507	148	81	247	0	0	6	0	0	0.012
.	19.01.16-00.46.11-1-291543	120	8	8	5	0	4	501	7	7	0	0	NA	NA	NA	39	46	168	175	516	151	90	260	2	15	12	0.012	0.086	0.023
.	19.01.16-00.46.17-1-291551	176	24	24	1	0	1	511	23	23	0	0	NA	NA	NA	42	60	175	173	525	155	90	266	12	10	17	0.069	0.058	0.032
.	19.01.16-00.46.18-1-291552	120	7	7	2	0	2	487	6	6	0	0	NA	NA	NA	33	34	167	176	504	147	88	252	3	6	9	0.018	0.034	0.018
.	19.01.16-00.46.19-1-291553	256	45	45	17	0	13	521	42	42	0	0	NA	NA	NA	73	75	175	173	540	153	87	281	30	34	54	0.171	0.197	0.1
.	19.01.16-00.46.20-1-291554	68	3	3	1	0	1	483	1	1	0	0	NA	NA	NA	20	27	171	169	500	153	84	246	0	0	8	0	0	0.016
.	19.01.16-00.46.21-1-291555	128	16	16	5	0	5	503	15	15	0	0	NA	NA	NA	48	48	171	173	517	154	90	259	6	6	25	0.035	0.035	0.048
.	19.01.16-00.46.22-1-291557	318	32	32	9	0	8	530	30	30	0	0	NA	NA	NA	89	81	179	181	534	158	95	277	18	27	54	0.101	0.149	0.101
.	19.01.16-00.46.22-1-291558	32	1	1	0	0	0	0	0	0	0	0	NA	NA	NA	13	11	164	166	494	0	0	0	0	0	2	0	0	0.004
.	19.01.16-00.46.24-1-291562	126	4	4	1	0	1	505	3	3	0	0	NA	NA	NA	45	51	180	173	511	159	90	256	0	3	10	0	0.017	0.02
.	19.01.16-00.46.29-1-291569	56	2	2	0	0	0	481	1	1	0	0	NA	NA	NA	29	29	173	166	503	153	82	246	0	4	1	0	0.024	0.002
.	19.01.16-00.46.31-1-291570	195	27	27	10	0	8	500	25	25	0	0	NA	NA	NA	38	54	174	173	520	154	83	263	2	31	48	0.011	0.179	0.092
.	19.01.16-00.46.33-1-291571	91	3	3	1	0	1	482	1	1	0	0	NA	NA	NA	34	26	168	167	504	149	83	250	7	0	4	0.042	0	0.008
.	19.01.16-00.46.37-1-291572	94	3	3	1	0	1	476	2	2	0	0	NA	NA	NA	30	18	165	167	499	146	82	248	3	0	0	0.018	0	0
.	19.01.16-00.46.39-1-291588	204	12	12	5	0	5	511	9	9	0	0	NA	NA	NA	69	59	172	168	532	150	86	275	14	6	23	0.081	0.036	0.043
.	19.01.16-00.46.44-1-291589	33	1	1	0	0	0	0	0	0	0	0	NA	NA	NA	11	5	164	164	490	0	0	0	1	0	0	0.006	0	0
.	19.01.16-00.46.46-1-291590	119	9	9	1	0	1	496	7	7	0	0	NA	NA	NA	33	43	171	173	512	153	89	254	0	1	18	0	0.006	0.035
.	19.01.16-00.46.46-1-291591	96	3	3	0	0	0	485	2	2	0	0	NA	NA	NA	26	33	167	173	506	149	86	250	0	0	3	0	0	0.006
.	19.01.16-00.46.47-1-291592	143	7	7	0	0	0	503	6	6	0	0	NA	NA	NA	46	47	180	173	507	159	90	254	4	3	12	0.022	0.017	0.024
.	19.01.16-00.46.48-1-291593	142	9	9	7	0	4	494	8	8	0	0	NA	NA	NA	37	39	171	169	512	153	86	255	0	4	20	0	0.024	0.039
.	19.01.16-00.46.58-1-291597	100	9	9	2	0	1	487	8	8	0	0	NA	NA	NA	22	36	167	172	510	148	84	255	8	10	16	0.048	0.058	0.031
.	19.01.16-00.47.01-1-291598	234	13	13	6	0	4	503	11	11	0	0	NA	NA	NA	61	49	176	171	515	157	87	259	6	16	28	0.034	0.094	0.054
.	19.01.16-00.47.02-1-291599	263	43	43	12	0	8	520	37	37	0	0	NA	NA	NA	72	61	178	173	523	160	89	271	14	49	63	0.079	0.283	0.12
.	19.01.16-00.47.04-1-291600	190	13	13	3	0	3	504	11	11	0	0	NA	NA	NA	63	51	167	175	522	147	90	267	4	12	20	0.024	0.069	0.038
.	19.01.16-00.47.04-1-291601	113	6	6	2	0	2	475	5	5	0	0	NA	NA	NA	26	25	166	171	501	145	84	246	2	1	8	0.012	0.006	0.016
.	19.01.16-00.47.04-1-291602	118	8	8	3	0	2	491	6	6	0	0	NA	NA	NA	36	38	168	174	509	150	88	253	10	0	12	0.06	0	0.024
.	19.01.16-00.47.06-1-291604	142	5	5	2	0	0	506	3	3	0	0	NA	NA	NA	40	50	172	173	518	154	90	262	0	0	12	0	0	0.023
.	19.01.16-00.47.11-1-291611	143	11	11	3	0	3	500	9	9	0	0	NA	NA	NA	44	44	177	170	510	156	88	256	3	7	7	0.017	0.041	0.014
.	19.01.16-00.47.18-1-291618	233	21	21	7	0	5	519	19	19	0	0	NA	NA	NA	74	67	175	177	528	157	89	273	10	46	17	0.057	0.26	0.032
.	19.01.16-00.47.19-1-291619	117	11	11	3	0	3	482	10	10	0	0	NA	NA	NA	48	39	171	171	510	148	81	253	8	1	19	0.047	0.006	0.037
.	19.01.16-00.47.20-1-291620	63	2	2	0	0	0	473	1	1	0	0	NA	NA	NA	20	22	167	165	503	149	80	244	0	0	9	0	0	0.018
.	19.01.16-00.47.20-1-291621	238	47	47	12	0	11	516	41	41	0	0	NA	NA	NA	52	66	176	177	526	158	92	266	18	53	79	0.102	0.299	0.15
.	19.01.16-00.47.23-1-291625	217	21	21	7	0	5	518	16	16	0	0	NA	NA	NA	65	69	185	175	522	167	87	264	9	11	27	0.049	0.063	0.052
.	19.01.16-00.47.27-1-291627	149	12	12	3	0	1	500	10	10	0	0	NA	NA	NA	42	51	168	173	523	151	85	264	0	23	10	0	0.133	0.019
.	19.01.16-00.47.29-1-291628	157	14	14	6	0	4	498	11	11	0	0	NA	NA	NA	43	41	171	172	511	152	86	260	6	6	42	0.035	0.035	0.082
.	19.01.16-00.47.30-1-291629	122	10	10	3	0	2	486	9	9	0	0	NA	NA	NA	49	34	169	172	506	150	87	249	3	12	11	0.018	0.07	0.022
.	19.01.16-00.47.38-1-291651	151	23	23	6	0	4	497	19	19	0	0	NA	NA	NA	41	38	169	172	510	150	90	257	2	18	42	0.012	0.105	0.082
.	19.01.16-00.47.45-1-291700	31	1	1	0	0	0	0	0	0	0	0	NA	NA	NA	5	8	164	167	490	0	0	0	0	0	1	0	0	0.002
.	19.01.16-00.47.47-1-291702	178	27	27	7	0	6	512	26	26	0	0	NA	NA	NA	45	61	174	177	523	152	93	267	9	15	53	0.052	0.085	0.101
.	19.01.16-00.47.52-1-291754	156	13	13	5	0	4	492	12	12	0	0	NA	NA	NA	40	40	172	170	511	154	84	254	0	7	25	0	0.041	0.049
.	19.01.16-00.47.53-1-291755	204	14	14	10	0	8	502	12	12	0	0	NA	NA	NA	61	48	172	173	516	152	88	262	15	4	17	0.087	0.023	0.033
.	19.01.16-00.47.54-1-291756	34	1	1	0	0	0	0	0	0	0	0	NA	NA	NA	10	8	165	164	492	0	0	0	0	0	1	0	0	0.002
.	19.01.16-00.47.55-1-291761	88	6	6	0	0	0	483	5	5	0	0	NA	NA	NA	30	30	170	171	502	148	87	248	7	1	10	0.041	0.006	0.02
.	19.01.16-00.47.56-1-291773	34	1	1	1	0	1	0	0	0	0	0	NA	NA	NA	9	6	164	165	490	0	0	0	0	0	0	0	0	0
.	19.01.16-00.47.58-1-291782	58	2	2	1	0	1	400	1	1	0	0	NA	NA	NA	14	19	167	165	500	123	67	210	3	4	0	0.018	0.024	0
.	19.01.16-00.48.00-1-291783	90	4	4	0	0	0	496	3	3	0	0	NA	NA	NA	26	39	170	173	509	152	88	256	0	2	6	0	0.012	0.012
.	19.01.16-00.48.10-1-291789	35	1	1	1	0	1	0	0	0	0	0	NA	NA	NA	8	7	163	165	492	0	0	0	0	0	0	0	0	0
.	19.01.16-00.48.11-1-291792	93	8	8	0	0	0	494	6	6	0	0	NA	NA	NA	40	40	173	166	514	153	82	259	3	7	11	0.017	0.042	0.021
.	19.01.16-00.48.12-1-291793	86	4	4	0	0	0	488	3	3	0	0	NA	NA	NA	31	36	172	168	509	151	86	251	6	4	3	0.035	0.024	0.006
.	19.01.16-00.48.12-1-291794	59	3	3	1	0	1	480	1	1	0	0	NA	NA	NA	23	30	168	171	504	150	85	245	3	2	2	0.018	0.012	0.004
.	19.01.16-00.48.13-1-291796	208	14	14	5	0	5	513	13	13	0	0	NA	NA	NA	71	59	176	177	519	157	89	267	0	13	24	0	0.073	0.046
.	19.01.16-00.48.13-1-291797	180	8	8	1	0	1	498	6	6	0	0	NA	NA	NA	57	44	170	175	512	152	91	255	0	9	7	0	0.051	0.014
.	19.01.16-00.48.17-1-291802	33	1	1	1	0	1	0	0	0	0	0	NA	NA	NA	6	11	168	164	492	0	0	0	0	0	2	0	0	0.004
.	19.01.16-00.48.19-1-291803	87	4	4	0	0	0	478	2	2	0	0	NA	NA	NA	27	24	167	167	503	149	81	248	0	2	7	0	0.012	0.014
.	19.01.16-00.48.19-1-291804	93	3	3	1	0	1	484	2	2	0	0	NA	NA	NA	46	39	171	172	509	149	86	249	0	0	10	0	0	0.02
.	19.01.16-00.48.23-1-291902	34	1	1	0	0	0	0	0	0	0	0	NA	NA	NA	7	14	166	168	493	0	0	0	0	0	3	0	0	0.006
.	19.01.16-00.48.24-1-291912	333	39	39	5	0	2	545	36	36	0	0	NA	NA	NA	113	93	185	181	540	168	96	281	15	41	62	0.081	0.227	0.115
.	19.01.16-00.48.25-1-291921	187	18	18	4	0	4	492	17	17	0	0	NA	NA	NA	46	39	169	169	514	149	85	258	2	4	24	0.012	0.024	0.047
.	19.01.16-00.48.26-1-291927	118	7	7	0	0	0	480	5	5	0	0	NA	NA	NA	30	24	164	168	505	146	84	250	0	2	12	0	0.012	0.024
.	19.01.16-00.48.29-1-291937	185	8	8	1	0	1	519	6	6	0	0	NA	NA	NA	53	68	178	173	530	158	90	271	1	0	17	0.006	0	0.032
.	19.01.16-00.48.30-1-291940	96	5	5	0	0	0	483	3	3	0	0	NA	NA	NA	23	31	170	173	501	153	85	245	9	0	1	0.053	0	0.002
.	19.01.16-00.48.31-1-291942	178	12	12	1	0	1	502	11	11	0	0	NA	NA	NA	71	51	171	174	519	150	90	262	0	12	41	0	0.069	0.079
.	19.01.16-00.48.39-1-291971	117	8	8	3	0	2	491	6	6	0	0	NA	NA	NA	30	33	170	169	507	151	87	253	5	0	22	0.029	0	0.043
.	19.01.16-00.48.45-1-291972	176	24	24	5	0	3	517	23	23	0	0	NA	NA	NA	51	63	178	172	526	159	89	269	25	17	41	0.14	0.099	0.078
.	19.01.16-00.48.52-1-291974	63	2	2	2	0	2	447	1	1	0	0	NA	NA	NA	10	20	165	167	501	138	76	233	0	0	3	0	0	0.006
.	19.01.16-00.48.53-1-291975	151	6	6	2	0	2	506	5	5	0	0	NA	NA	NA	39	58	173	174	524	154	85	267	0	14	8	0	0.08	0.015
.	19.01.16-00.48.56-1-291979	65	3	3	0	0	0	476	2	2	0	0	NA	NA	NA	9	13	164	169	493	146	84	246	3	0	3	0.018	0	0.006
.	19.01.16-00.48.58-1-291980	184	21	21	4	0	4	501	16	16	0	0	NA	NA	NA	53	53	170	171	525	149	86	266	10	22	32	0.059	0.129	0.061
.	19.01.16-00.49.00-1-291981	36	1	1	0	0	0	0	0	0	0	0	NA	NA	NA	16	5	164	163	491	0	0	0	0	1	0	0	0.006	0
.	19.01.16-00.49.02-1-291982	209	20	20	2	0	2	517	17	17	0	0	NA	NA	NA	61	63	175	175	526	153	92	272	3	2	51	0.017	0.011	0.097
.	19.01.16-00.49.02-1-291983	272	9	9	1	0	1	539	7	7	0	0	NA	NA	NA	89	94	181	180	546	160	92	287	3	9	14	0.017	0.05	0.026
.	19.01.16-00.49.05-1-291984	63	2	2	1	0	1	450	1	1	0	0	NA	NA	NA	10	20	166	169	498	137	81	232	0	0	5	0	0	0.01
.	19.01.16-00.49.06-1-291986	152	9	9	2	0	2	506	8	8	0	0	NA	NA	NA	41	48	172	172	517	155	87	264	2	0	25	0.012	0	0.048
.	19.01.16-00.49.09-1-291990	88	9	9	0	0	0	479	6	6	0	0	NA	NA	NA	24	21	172	167	495	155	80	244	0	1	12	0	0.006	0.024
.	19.01.16-00.49.15-1-291997	177	10	10	4	0	2	515	9	9	0	0	NA	NA	NA	61	69	178	177	527	160	87	268	4	0	24	0.022	0	0.046
.	19.01.16-00.49.21-1-292001	86	5	5	0	0	0	484	4	4	0	0	NA	NA	NA	34	32	170	168	507	148	85	251	0	1	12	0	0.006	0.024
.	19.01.16-00.49.24-1-292005	121	8	8	1	0	1	499	7	7	0	0	NA	NA	NA	41	47	174	173	513	155	88	256	0	13	9	0	0.075	0.018
.	19.01.16-00.49.25-1-292006	119	12	12	6	0	5	484	11	11	0	0	NA	NA	NA	44	33	169	169	508	147	82	255	20	6	13	0.118	0.036	0.026
.	19.01.16-00.49.26-1-292007	88	3	3	1	0	1	472	2	2	0	0	NA	NA	NA	16	18	165	166	500	146	80	246	0	5	5	0	0.03	0.01
.	19.01.16-00.49.30-1-292008	61	2	2	1	0	1	203	1	1	0	0	NA	NA	NA	16	13	166	165	495	67	32	104	0	1	1	0	0.006	0.002
.	19.01.16-00.49.34-1-292009	117	6	6	0	0	0	482	5	5	0	0	NA	NA	NA	32	34	171	172	504	150	82	250	0	2	18	0	0.012	0.036
.	19.01.16-00.49.35-1-292010	233	14	14	3	0	3	521	13	13	0	0	NA	NA	NA	77	82	183	176	536	162	91	268	9	15	15	0.049	0.085	0.028
.	19.01.16-00.49.35-1-292011	122	5	5	4	0	3	489	4	4	0	0	NA	NA	NA	31	35	166	167	515	149	82	258	0	0	16	0	0	0.031
.	19.01.16-00.49.35-1-292012	149	9	9	3	0	3	489	6	6	0	0	NA	NA	NA	41	38	169	170	512	147	85	257	14	6	10	0.083	0.035	0.02
.	19.01.16-00.49.37-1-292013	31	1	1	0	0	0	0	0	0	0	0	NA	NA	NA	9	9	166	165	491	0	0	0	0	0	0	0	0	0
.	19.01.16-00.49.38-1-292029	145	10	10	0	0	0	499	9	9	0	0	NA	NA	NA	50	54	172	173	522	152	87	260	9	5	10	0.052	0.029	0.019
.	19.01.16-00.49.39-1-292034	61	4	4	2	0	0	477	3	3	0	0	NA	NA	NA	21	27	166	169	505	146	82	249	0	11	1	0	0.065	0.002
.	19.01.16-00.49.41-1-292036	322	53	53	17	0	12	541	47	47	0	0	NA	NA	NA	105	96	184	183	542	165	96	280	9	44	86	0.049	0.24	0.159
.	19.01.16-00.49.45-1-292037	115	17	17	2	0	1	490	14	14	0	0	NA	NA	NA	26	40	168	176	509	149	89	252	3	4	27	0.018	0.023	0.053
.	19.01.16-00.49.48-1-292038	88	4	4	2	0	1	480	3	3	0	0	NA	NA	NA	26	22	169	169	497	149	83	248	4	5	1	0.024	0.03	0.002
.	19.01.16-00.49.49-1-292039	242	25	25	7	0	7	524	21	21	0	0	NA	NA	NA	75	75	176	177	535	157	92	275	0	40	42	0	0.226	0.079
.	19.01.16-00.49.51-1-292043	92	3	3	0	0	0	495	2	2	0	0	NA	NA	NA	35	47	171	173	516	151	84	260	0	9	2	0	0.052	0.004
.	19.01.16-00.49.55-1-292047	59	2	2	1	0	1	0	1	1	0	0	NA	NA	NA	14	13	166	165	495	0	0	0	0	0	5	0	0	0.01
.	19.01.16-00.49.55-1-292048	150	13	13	2	0	1	489	12	12	0	0	NA	NA	NA	56	38	170	169	512	147	84	258	10	5	21	0.059	0.03	0.041
.	19.01.16-00.49.56-1-292049	332	30	30	6	0	6	561	27	27	0	0	NA	NA	NA	98	117	186	178	566	166	92	303	14	19	54	0.075	0.107	0.095
.	19.01.16-00.49.59-1-292050	181	16	16	5	0	5	520	13	13	0	0	NA	NA	NA	56	69	173	184	525	154	99	267	7	21	21	0.04	0.114	0.04
.	19.01.16-00.50.01-1-292056	116	8	8	4	0	4	484	6	6	0	0	NA	NA	NA	27	32	168	171	506	146	85	253	20	0	3	0.119	0	0.006
.	19.01.16-00.50.03-1-292057	32	1	1	1	0	1	0	0	0	0	0	NA	NA	NA	11	13	167	168	491	0	0	0	0	0	0	0	0	0
.	19.01.16-00.50.05-1-292058	59	2	2	1	0	0	471	1	1	0	0	NA	NA	NA	30	18	167	166	498	149	81	241	0	0	5	0	0	0.01
.	19.01.16-00.50.05-1-292059	164	17	17	2	0	2	497	14	14	0	0	NA	NA	NA	49	45	169	172	517	147	89	261	8	2	32	0.047	0.012	0.062
.	19.01.16-00.50.19-1-292072	146	11	11	2	0	2	491	8	8	0	0	NA	NA	NA	42	38	167	171	513	147	87	257	0	3	17	0	0.018	0.033
.	19.01.16-00.50.19-1-292073	120	5	5	3	0	3	499	4	4	0	0	NA	NA	NA	41	48	171	177	513	152	89	258	4	13	2	0.023	0.073	0.004
.	19.01.16-00.50.19-1-292074	149	10	10	3	0	2	490	9	9	0	0	NA	NA	NA	41	41	172	174	508	154	87	249	0	17	13	0	0.098	0.026
.	19.01.16-00.50.25-1-292079	33	1	1	0	0	0	0	0	0	0	0	NA	NA	NA	4	9	163	165	494	0	0	0	0	0	1	0	0	0.002
.	19.01.16-00.50.26-1-292085	117	11	11	0	0	0	503	10	10	0	0	NA	NA	NA	44	49	171	171	520	154	86	263	3	11	16	0.018	0.064	0.031
.	19.01.16-00.50.28-1-293574	31	1	1	0	0	0	0	0	0	0	0	NA	NA	NA	5	9	164	165	493	0	0	0	0	0	2	0	0	0.004
.	19.01.16-00.50.30-1-293959	36	1	1	0	0	0	0	0	0	0	0	NA	NA	NA	12	7	164	165	491	0	0	0	0	0	0	0	0	0
.	19.01.16-00.50.30-1-293960	32	1	1	1	0	1	0	0	0	0	0	NA	NA	NA	9	6	165	164	490	0	0	0	0	0	0	0	0	0
.	19.01.16-00.50.31-1-293961	89	4	4	1	0	1	488	3	3	0	0	NA	NA	NA	23	36	173	169	507	154	83	251	0	11	3	0	0.065	0.006
.	19.01.16-00.50.32-1-293962	195	27	27	4	0	4	495	25	25	0	0	NA	NA	NA	67	46	170	168	521	151	84	260	23	7	40	0.135	0.042	0.077
.	19.01.16-00.50.33-1-293963	29	1	1	0	0	0	0	0	0	0	0	NA	NA	NA	7	8	163	165	493	0	0	0	0	0	1	0	0	0.002
.	19.01.16-00.50.34-1-293964	151	7	7	3	0	3	488	5	5	0	0	NA	NA	NA	49	40	172	169	512	149	84	255	0	2	11	0	0.012	0.021
.	19.01.16-00.50.41-1-294077	58	3	3	0	0	0	481	2	2	0	0	NA	NA	NA	21	23	166	170	500	147	86	248	5	0	0	0.03	0	0
.	19.01.16-00.50.41-1-294078	30	1	1	0	0	0	0	0	0	0	0	NA	NA	NA	8	12	165	166	494	0	0	0	0	0	0	0	0	0
.	19.01.16-00.50.42-1-294079	62	3	3	0	0	0	482	2	2	0	0	NA	NA	NA	32	29	171	169	502	152	83	247	3	2	0	0.018	0.012	0
.	19.01.16-00.50.46-1-294080	304	41	41	9	0	7	530	35	35	0	0	NA	NA	NA	107	82	183	183	529	162	99	269	27	28	54	0.148	0.153	0.102
.	19.01.16-00.50.47-1-294081	94	3	3	1	0	1	478	1	1	0	0	NA	NA	NA	27	23	168	168	500	151	82	245	0	0	8	0	0	0.016
.	19.01.16-00.50.49-1-294082	38	1	1	0	0	0	0	0	0	0	0	NA	NA	NA	7	8	165	166	490	0	0	0	0	0	0	0	0	0
.	19.01.16-00.50.52-1-294094	29	1	1	1	0	1	0	0	0	0	0	NA	NA	NA	12	15	167	165	496	0	0	0	0	1	0	0	0.006	0
.	19.01.16-00.50.53-1-294095	93	3	3	1	0	1	483	2	2	0	0	NA	NA	NA	29	27	170	166	504	149	80	254	0	1	7	0	0.006	0.014
.	19.01.16-00.50.54-1-294096	90	6	6	1	0	1	485	5	5	0	0	NA	NA	NA	35	28	169	169	503	151	85	249	4	3	10	0.024	0.018	0.02
.	19.01.16-00.50.55-1-294100	151	11	11	1	0	1	498	10	10	0	0	NA	NA	NA	40	46	168	174	517	150	88	260	3	13	18	0.018	0.075	0.035
.	19.01.16-00.50.56-1-294102	291	34	34	6	0	5	521	31	31	0	0	NA	NA	NA	97	83	187	177	532	162	89	270	20	32	46	0.107	0.181	0.086
.	19.01.16-00.50.57-1-294103	33	1	1	0	0	0	0	0	0	0	0	NA	NA	NA	14	9	163	168	491	0	0	0	0	0	0	0	0	0
.	19.01.16-00.50.59-1-294104	116	15	15	3	0	3	491	12	12	0	0	NA	NA	NA	47	39	172	168	512	153	84	254	0	23	22	0	0.137	0.043
.	19.01.16-00.51.01-1-294105	276	36	36	10	0	10	505	32	32	0	0	NA	NA	NA	84	58	175	169	527	152	85	268	6	35	68	0.034	0.207	0.129
.	19.01.16-00.51.07-1-294109	91	4	4	0	0	0	480	3	3	0	0	NA	NA	NA	25	30	170	169	504	150	85	245	0	0	11	0	0	0.022
.	19.01.16-00.51.09-1-294111	31	1	1	0	0	0	0	0	0	0	0	NA	NA	NA	5	3	164	163	489	0	0	0	0	0	0	0	0	0
.	19.01.16-00.51.13-1-294116	184	12	12	1	0	1	515	10	10	0	0	NA	NA	NA	60	61	176	173	525	158	88	269	1	12	15	0.006	0.069	0.029
.	19.01.16-00.51.19-1-294122	62	2	2	0	0	0	471	1	1	0	0	NA	NA	NA	27	19	169	168	495	149	81	241	0	5	0	0	0.03	0
.	19.01.16-00.51.22-1-294125	34	1	1	0	0	0	0	0	0	0	0	NA	NA	NA	4	13	167	166	493	0	0	0	0	0	1	0	0	0.002
.	19.01.16-00.51.24-1-294126	325	37	37	9	0	6	541	33	33	0	0	NA	NA	NA	87	93	179	189	538	162	104	275	23	20	80	0.128	0.106	0.149
.	19.01.16-00.51.24-1-294129	125	6	6	2	0	2	485	5	5	0	0	NA	NA	NA	46	39	173	167	512	152	81	252	0	10	7	0	0.06	0.014
.	19.01.16-00.51.25-1-294130	61	3	3	1	0	1	467	2	2	0	0	NA	NA	NA	25	14	166	166	495	145	79	243	5	0	3	0.03	0	0.006
.	19.01.16-00.51.29-1-294131	68	2	2	1	0	1	481	0	0	0	0	NA	NA	NA	25	32	167	172	506	147	85	249	0	1	4	0	0.006	0.008
.	19.01.16-00.51.36-1-294132	31	1	1	0	0	0	0	0	0	0	0	NA	NA	NA	12	10	164	167	492	0	0	0	0	0	2	0	0	0.004
.	19.01.16-00.51.38-1-294148	121	9	9	4	0	2	497	8	8	0	0	NA	NA	NA	36	39	177	172	503	157	88	252	6	8	9	0.034	0.047	0.018
.	19.01.16-00.51.39-1-294153	34	1	1	0	0	0	0	0	0	0	0	NA	NA	NA	11	11	167	163	494	0	0	0	0	0	0	0	0	0
.	19.01.16-00.51.40-1-294154	68	2	2	0	0	0	473	1	1	0	0	NA	NA	NA	14	23	163	170	503	144	81	248	0	0	1	0	0	0.002
.	19.01.16-00.51.41-1-294155	90	6	6	0	0	0	472	4	4	0	0	NA	NA	NA	27	14	167	164	496	149	79	244	0	0	9	0	0	0.018
.	19.01.16-00.51.42-1-294156	33	1	1	1	0	1	0	0	0	0	0	NA	NA	NA	6	4	164	163	490	0	0	0	0	0	0	0	0	0
.	19.01.16-00.51.42-1-294157	87	3	3	1	0	1	477	2	2	0	0	NA	NA	NA	25	24	169	169	499	149	82	246	0	4	0	0	0.024	0
.	19.01.16-00.51.43-1-294158	68	5	5	1	0	1	482	4	4	0	0	NA	NA	NA	20	27	170	169	501	153	83	246	0	3	7	0	0.018	0.014
.	19.01.16-00.51.44-1-294159	90	4	4	1	0	1	493	3	3	0	0	NA	NA	NA	26	31	166	172	506	148	89	256	0	5	7	0	0.029	0.014
.	19.01.16-00.51.50-1-294160	39	1	1	1	0	1	0	0	0	0	0	NA	NA	NA	12	6	165	163	491	0	0	0	0	0	0	0	0	0
.	19.01.16-00.51.53-1-294164	35	1	1	0	0	0	0	0	0	0	0	NA	NA	NA	7	8	164	166	491	0	0	0	0	0	2	0	0	0.004
.	19.01.16-00.51.53-1-294165	240	24	24	4	0	3	524	21	21	0	0	NA	NA	NA	62	75	184	178	526	165	93	266	9	19	30	0.049	0.107	0.057
.	19.01.16-00.51.53-1-294166	154	9	9	1	0	1	501	8	8	0	0	NA	NA	NA	60	50	168	173	522	149	88	264	13	3	7	0.077	0.017	0.013
.	19.01.16-00.51.53-1-294167	67	3	3	2	0	2	300	1	1	0	0	NA	NA	NA	19	17	170	164	496	91	54	155	0	0	4	0	0	0.008
.	19.01.16-00.51.54-1-294168	31	1	1	0	0	0	0	0	0	0	0	NA	NA	NA	8	7	163	165	492	0	0	0	0	0	1	0	0	0.002
.	19.01.16-00.51.55-1-294172	148	13	13	1	0	1	491	11	11	0	0	NA	NA	NA	41	39	174	171	507	153	87	251	2	8	14	0.011	0.047	0.028
.	19.01.16-00.51.56-1-294173	151	16	16	6	0	4	505	14	14	0	0	NA	NA	NA	45	51	172	175	517	154	92	259	1	20	19	0.006	0.114	0.037
.	19.01.16-00.51.57-1-294174	62	3	3	0	0	0	477	2	2	0	0	NA	NA	NA	32	25	169	173	496	149	86	242	0	8	2	0	0.046	0.004
.	19.01.16-00.51.57-1-294175	95	10	10	0	0	0	478	8	8	0	0	NA	NA	NA	21	28	169	166	506	150	81	247	4	0	13	0.024	0	0.026
.	19.01.16-00.52.03-1-294176	36	1	1	0	0	0	0	0	0	0	0	NA	NA	NA	14	11	166	166	492	0	0	0	0	0	0	0	0	0
.	19.01.16-00.52.06-1-294177	212	20	20	6	0	5	533	19	19	0	0	NA	NA	NA	79	89	187	173	542	167	86	280	20	5	28	0.107	0.029	0.052
.	19.01.16-00.52.09-1-294182	62	3	3	0	0	0	471	2	2	0	0	NA	NA	NA	31	19	165	168	499	144	83	244	0	4	2	0	0.024	0.004
.	19.01.16-00.52.11-1-294186	34	1	1	1	0	1	0	0	0	0	0	NA	NA	NA	10	12	165	163	497	0	0	0	0	0	0	0	0	0
.	19.01.16-00.52.13-1-294189	32	1	1	0	0	0	0	0	0	0	0	NA	NA	NA	9	11	165	166	493	0	0	0	0	2	0	0	0.012	0
.	19.01.16-00.52.13-1-294190	37	1	1	0	0	0	0	0	0	0	0	NA	NA	NA	10	5	164	165	489	0	0	0	0	0	3	0	0	0.006
.	19.01.16-00.52.15-1-294193	144	13	13	7	0	6	486	10	10	0	0	NA	NA	NA	50	31	166	172	506	146	89	251	7	12	20	0.042	0.07	0.04
.	19.01.16-00.52.15-1-294195	308	55	55	14	0	11	538	50	50	0	0	NA	NA	NA	88	86	180	181	538	161	97	280	25	56	55	0.139	0.309	0.102
.	19.01.16-00.52.16-1-294196	153	5	5	3	0	3	485	4	4	0	0	NA	NA	NA	54	41	172	170	512	149	83	253	0	4	10	0	0.024	0.02
.	19.01.16-00.52.17-1-294198	58	2	2	0	0	0	469	1	1	0	0	NA	NA	NA	27	23	166	166	504	143	80	246	0	2	3	0	0.012	0.006
.	19.01.16-00.52.18-1-294199	33	1	1	1	0	1	0	0	0	0	0	NA	NA	NA	9	6	163	166	490	0	0	0	0	0	0	0	0	0
.	19.01.16-00.52.20-1-294200	114	6	6	2	0	2	484	5	5	0	0	NA	NA	NA	30	28	170	168	503	150	83	251	7	0	7	0.041	0	0.014
.	19.01.16-00.52.20-1-294201	34	1	1	0	0	0	0	0	0	0	0	NA	NA	NA	10	11	166	167	491	0	0	0	0	0	1	0	0	0.002
.	19.01.16-00.52.23-1-294204	119	6	6	1	0	1	496	4	4	0	0	NA	NA	NA	35	45	172	167	519	153	84	259	3	7	2	0.017	0.042	0.004
.	19.01.16-00.52.25-1-294207	93	11	11	5	0	4	476	10	10	0	0	NA	NA	NA	33	24	168	169	500	146	84	246	9	2	17	0.054	0.012	0.034
.	19.01.16-00.52.27-1-294208	65	3	3	0	0	0	471	2	2	0	0	NA	NA	NA	29	19	165	165	502	147	78	246	0	0	7	0	0	0.014
.	19.01.16-00.52.30-1-294209	349	31	31	10	0	10	552	30	30	0	0	NA	NA	NA	111	108	180	180	561	159	93	300	4	32	71	0.022	0.178	0.127
.	19.01.16-00.52.33-1-294211	181	24	24	7	0	6	502	22	22	0	0	NA	NA	NA	53	55	173	172	523	150	89	263	5	26	58	0.029	0.151	0.111
.	19.01.16-00.52.34-1-294212	98	4	4	2	0	1	493	3	3	0	0	NA	NA	NA	35	44	169	175	513	151	89	253	3	0	8	0.018	0	0.016
.	19.01.16-00.52.37-1-294213	170	13	13	3	0	3	509	11	11	0	0	NA	NA	NA	44	56	174	179	516	155	92	262	13	7	20	0.075	0.039	0.039
.	19.01.16-00.52.38-1-294229	142	6	6	0	0	0	505	5	5	0	0	NA	NA	NA	50	47	174	173	513	156	90	259	7	4	16	0.04	0.023	0.031
.	19.01.16-00.52.39-1-294230	154	15	15	4	0	3	492	13	13	0	0	NA	NA	NA	32	45	170	169	519	148	84	260	4	4	22	0.024	0.024	0.042
.	19.01.16-00.52.42-1-294231	203	21	21	7	0	6	498	19	19	0	0	NA	NA	NA	66	55	169	177	522	145	91	262	0	21	39	0	0.119	0.075
.	19.01.16-00.52.46-1-294232	150	18	18	4	0	4	502	16	16	0	0	NA	NA	NA	44	44	172	167	518	155	83	264	5	17	24	0.029	0.102	0.046
.	19.01.16-00.52.56-1-294236	86	3	3	1	0	1	486	2	2	0	0	NA	NA	NA	16	29	170	167	505	149	85	252	4	0	1	0.024	0	0.002
.	19.01.16-00.53.00-1-294237	117	9	9	2	0	2	487	7	7	0	0	NA	NA	NA	23	31	167	170	507	147	87	253	0	10	13	0	0.059	0.026
.	19.01.16-00.53.02-1-294238	58	2	2	0	0	0	346	1	1	0	0	NA	NA	NA	17	17	168	166	496	107	57	182	1	0	5	0.006	0	0.01
.	19.01.16-00.53.07-1-294241	263	28	28	1	0	1	523	24	24	0	0	NA	NA	NA	57	70	175	170	538	156	87	280	33	21	16	0.189	0.124	0.03
.	19.01.16-00.53.09-1-294244	173	20	20	3	0	3	509	17	17	0	0	NA	NA	NA	59	61	176	181	517	157	92	260	6	26	29	0.034	0.144	0.056
.	19.01.16-00.53.11-1-294247	58	2	2	0	0	0	0	1	1	0	0	NA	NA	NA	15	20	168	166	499	0	0	0	0	1	0	0	0.006	0
.	19.01.16-00.53.12-1-294249	59	2	2	0	0	0	102	1	1	0	0	NA	NA	NA	18	8	168	165	488	36	16	50	0	0	4	0	0	0.008
.	19.01.16-00.53.13-1-294251	206	27	27	5	0	5	518	24	24	0	0	NA	NA	NA	67	65	177	174	527	157	94	267	2	8	51	0.011	0.046	0.097
.	19.01.16-00.53.14-1-294253	61	3	3	1	0	1	447	2	2	0	0	NA	NA	NA	12	23	165	167	504	142	77	228	0	1	4	0	0.006	0.008
.	19.01.16-00.53.15-1-294255	69	6	6	2	0	2	477	5	5	0	0	NA	NA	NA	33	25	166	168	504	144	83	250	4	0	9	0.024	0	0.018
.	19.01.16-00.53.15-1-294256	91	3	3	0	0	0	480	2	2	0	0	NA	NA	NA	42	33	169	170	507	149	82	249	6	0	4	0.036	0	0.008
.	19.01.16-00.53.18-1-294259	161	10	10	4	0	3	518	9	9	0	0	NA	NA	NA	51	68	176	174	531	156	92	270	5	5	21	0.028	0.029	0.04
.	19.01.16-00.53.18-1-294260	95	6	6	2	0	2	478	5	5	0	0	NA	NA	NA	34	19	166	166	500	148	82	248	2	17	5	0.012	0.102	0.01
.	19.01.16-00.53.25-1-294265	64	2	2	2	0	2	351	0	0	0	0	NA	NA	NA	14	22	171	167	497	112	60	179	0	3	0	0	0.018	0
.	19.01.16-00.53.26-1-294267	123	9	9	2	0	2	496	8	8	0	0	NA	NA	NA	27	44	170	172	515	152	86	258	14	0	10	0.082	0	0.019
.	19.01.16-00.53.28-1-294268	208	10	10	3	0	3	499	8	8	0	0	NA	NA	NA	62	50	171	175	517	151	89	259	5	6	21	0.029	0.034	0.041
.	19.01.16-00.53.32-1-294269	61	2	2	0	0	0	398	1	1	0	0	NA	NA	NA	18	12	165	167	493	124	68	206	0	0	2	0	0	0.004
.	19.01.16-00.53.35-1-294270	64	2	2	0	0	0	350	1	1	0	0	NA	NA	NA	23	26	171	167	501	114	58	178	0	0	4	0	0	0.008
.	19.01.16-00.53.39-1-294286	92	4	4	2	0	2	483	3	3	0	0	NA	NA	NA	26	29	168	169	505	150	84	249	0	7	7	0	0.041	0.014
.	19.01.16-00.53.41-1-294291	347	41	41	11	0	11	539	36	36	0	0	NA	NA	NA	111	86	185	182	532	162	97	280	20	27	42	0.108	0.148	0.079
.	19.01.16-00.53.41-1-294292	66	3	3	1	0	1	473	2	2	0	0	NA	NA	NA	40	27	169	167	504	145	83	245	0	0	10	0	0	0.02
.	19.01.16-00.53.45-1-294293	148	8	8	2	0	2	496	6	6	0	0	NA	NA	NA	35	39	174	173	505	153	88	255	5	0	16	0.029	0	0.032
.	19.01.16-00.53.46-1-294295	34	1	1	1	0	1	0	0	0	0	0	NA	NA	NA	11	13	166	166	494	0	0	0	0	0	2	0	0	0.004
.	19.01.16-00.53.50-1-294296	34	1	1	0	0	0	0	0	0	0	0	NA	NA	NA	7	9	165	165	492	0	0	0	0	0	2	0	0	0.004
.	19.01.16-00.53.50-1-294297	121	14	14	3	0	3	482	10	10	0	0	NA	NA	NA	35	33	167	171	508	147	84	251	1	9	21	0.006	0.053	0.041
.	19.01.16-00.53.52-1-294298	401	32	32	6	0	5	554	27	27	0	0	NA	NA	NA	98	97	188	179	543	170	93	291	15	49	46	0.08	0.274	0.085
.	19.01.16-00.53.52-1-294299	100	7	7	4	0	4	484	6	6	0	0	NA	NA	NA	32	31	171	169	504	148	83	253	3	6	12	0.018	0.036	0.024
.	19.01.16-00.53.53-1-294303	145	11	11	2	0	1	506	9	9	0	0	NA	NA	NA	53	53	173	180	513	153	94	259	1	10	19	0.006	0.056	0.037
.	19.01.16-00.54.03-1-294307	33	1	1	0	0	0	0	0	0	0	0	NA	NA	NA	4	10	165	165	493	0	0	0	0	0	0	0	0	0
.	19.01.16-00.54.05-1-294309	32	1	1	0	0	0	0	0	0	0	0	NA	NA	NA	13	10	166	167	490	0	0	0	0	0	1	0	0	0.002
.	19.01.16-00.54.06-1-294311	91	3	3	1	0	1	469	2	2	0	0	NA	NA	NA	27	21	167	167	500	147	80	242	5	0	2	0.03	0	0.004
.	19.01.16-00.54.08-1-294313	114	13	13	1	0	1	499	12	12	0	0	NA	NA	NA	37	40	176	172	505	158	87	254	8	14	9	0.045	0.081	0.018
.	19.01.16-00.54.11-1-294317	63	2	2	1	0	1	396	0	0	0	0	NA	NA	NA	13	20	163	168	502	121	67	208	4	2	0	0.025	0.012	0
.	19.01.16-00.54.13-1-294321	33	1	1	1	0	1	0	0	0	0	0	NA	NA	NA	11	8	164	164	493	0	0	0	0	2	0	0	0.012	0
.	19.01.16-00.54.15-1-294323	36	1	1	0	0	0	0	0	0	0	0	NA	NA	NA	9	12	164	164	497	0	0	0	0	0	0	0	0	0
.	19.01.16-00.54.18-1-294326	93	4	4	1	0	1	484	3	3	0	0	NA	NA	NA	18	24	169	170	498	149	86	249	8	0	3	0.047	0	0.006
.	19.01.16-00.54.19-1-294327	62	2	2	2	0	2	401	0	0	0	0	NA	NA	NA	17	24	169	167	501	123	68	210	0	0	3	0	0	0.006
.	19.01.16-00.54.19-1-294328	89	11	11	2	0	1	482	9	9	0	0	NA	NA	NA	20	26	164	168	507	145	84	253	8	4	8	0.049	0.024	0.016
.	19.01.16-00.54.23-1-294330	90	6	6	4	0	3	494	5	5	0	0	NA	NA	NA	29	46	166	174	519	146	89	259	1	0	17	0.006	0	0.033
.	19.01.16-00.54.24-1-294333	112	11	11	1	0	0	494	10	10	0	0	NA	NA	NA	25	41	168	178	508	146	91	257	10	1	10	0.06	0.006	0.02
.	19.01.16-00.54.27-1-294335	33	1	1	1	0	1	0	0	0	0	0	NA	NA	NA	18	6	164	164	491	0	0	0	0	0	1	0	0	0.002
.	19.01.16-00.54.28-1-294336	463	53	53	14	0	11	580	48	48	0	0	NA	NA	NA	146	136	186	190	573	166	103	311	5	58	93	0.027	0.305	0.162
.	19.01.16-00.54.29-1-294337	32	1	1	0	0	0	0	0	0	0	0	NA	NA	NA	12	7	166	164	490	0	0	0	0	0	1	0	0	0.002
.	19.01.16-00.54.31-1-294338	30	1	1	0	0	0	0	0	0	0	0	NA	NA	NA	10	8	165	164	492	0	0	0	0	0	0	0	0	0
.	19.01.16-00.54.32-1-294339	178	21	21	4	0	2	503	20	20	0	0	NA	NA	NA	50	54	175	176	516	155	88	260	15	2	49	0.086	0.011	0.095
.	19.01.16-00.54.33-1-294340	87	3	3	1	0	1	474	2	2	0	0	NA	NA	NA	21	21	166	167	501	143	82	249	0	0	4	0	0	0.008
.	19.01.16-00.54.35-1-294341	325	40	40	9	0	8	531	34	34	0	0	NA	NA	NA	93	92	177	185	543	154	99	278	24	26	74	0.136	0.141	0.136
.	19.01.16-00.54.38-1-294357	218	25	25	10	0	7	520	20	20	0	0	NA	NA	NA	67	73	181	176	529	159	91	270	7	13	54	0.039	0.074	0.102
.	19.01.16-00.54.42-1-294359	172	21	21	2	0	2	504	17	17	0	0	NA	NA	NA	46	56	172	175	522	153	87	264	6	17	28	0.035	0.097	0.054
.	19.01.16-00.54.43-1-294360	174	7	7	1	0	0	506	6	6	0	0	NA	NA	NA	52	53	179	172	515	157	89	260	6	2	14	0.034	0.012	0.027
.	19.01.16-00.54.44-1-294361	141	13	13	3	0	3	507	12	12	0	0	NA	NA	NA	45	59	173	175	524	154	90	263	6	1	29	0.035	0.006	0.055
.	19.01.16-00.54.44-1-294362	118	9	9	2	0	2	492	7	7	0	0	NA	NA	NA	41	32	173	170	502	154	86	252	6	0	17	0.035	0	0.034
.	19.01.16-00.54.59-1-294366	65	3	3	1	0	1	102	2	2	0	0	NA	NA	NA	20	21	168	166	500	37	15	50	0	6	1	0	0.036	0.002
.	19.01.16-00.55.00-1-294367	36	1	1	0	0	0	0	0	0	0	0	NA	NA	NA	6	10	168	163	492	0	0	0	0	0	1	0	0	0.002
.	19.01.16-00.55.03-1-294369	209	45	45	9	0	9	514	42	42	0	0	NA	NA	NA	50	65	172	172	534	153	88	273	38	27	80	0.221	0.157	0.15
.	19.01.16-00.55.03-1-294370	84	5	5	0	0	0	473	4	4	0	0	NA	NA	NA	31	23	165	169	502	144	81	248	6	3	0	0.036	0.018	0
.	19.01.16-00.55.06-1-294372	63	2	2	0	0	0	477	1	1	0	0	NA	NA	NA	30	20	170	166	497	151	83	243	0	0	5	0	0	0.01
.	19.01.16-00.55.07-1-294375	168	11	11	2	0	2	505	9	9	0	0	NA	NA	NA	42	47	171	172	517	153	88	264	3	8	22	0.018	0.047	0.043
.	19.01.16-00.55.12-1-294380	178	12	12	2	0	1	504	11	11	0	0	NA	NA	NA	56	56	170	174	525	152	87	265	0	12	30	0	0.069	0.057
.	19.01.16-00.55.13-1-294382	176	8	8	2	0	2	507	6	6	0	0	NA	NA	NA	39	45	171	172	515	154	90	263	0	4	20	0	0.023	0.039
.	19.01.16-00.55.17-1-294387	114	7	7	1	0	1	485	6	6	0	0	NA	NA	NA	30	25	167	172	499	149	88	248	0	11	8	0	0.064	0.016
.	19.01.16-00.55.18-1-294388	180	7	7	1	0	0	493	6	6	0	0	NA	NA	NA	56	44	168	174	515	148	87	258	0	17	5	0	0.098	0.01
.	19.01.16-00.55.25-1-294393	70	4	4	1	0	1	472	2	2	0	0	NA	NA	NA	21	18	165	165	501	147	80	245	0	3	5	0	0.018	0.01
.	19.01.16-00.55.29-1-294394	201	20	20	9	0	7	515	17	17	0	0	NA	NA	NA	74	66	185	176	518	166	91	258	11	17	32	0.059	0.097	0.062
.	19.01.16-00.55.29-1-294395	115	7	7	3	0	3	478	6	6	0	0	NA	NA	NA	45	28	167	170	504	147	83	248	5	9	9	0.03	0.053	0.018
.	19.01.16-00.55.33-1-294396	92	5	5	2	0	1	484	4	4	0	0	NA	NA	NA	20	31	171	168	505	153	80	251	1	16	2	0.006	0.095	0.004
.	19.01.16-00.55.35-1-294397	125	7	7	3	0	2	497	5	5	0	0	NA	NA	NA	34	43	169	171	516	148	87	262	12	6	23	0.071	0.035	0.045
.	19.01.16-00.55.35-1-294398	87	3	3	0	0	0	467	2	2	0	0	NA	NA	NA	31	14	163	167	497	143	83	241	0	0	5	0	0	0.01
.	19.01.16-00.55.35-1-294399	157	5	5	3	0	2	493	4	4	0	0	NA	NA	NA	60	42	172	173	510	147	89	257	0	3	8	0	0.017	0.016
.	19.01.16-00.55.36-1-294400	57	2	2	1	0	1	0	1	1	0	0	NA	NA	NA	18	15	170	166	492	0	0	0	0	0	5	0	0	0.01
.	19.01.16-00.55.40-1-294416	32	1	1	0	0	0	0	0	0	0	0	NA	NA	NA	8	6	164	164	491	0	0	0	0	0	1	0	0	0.002
.	19.01.16-00.55.42-1-294417	175	17	17	4	0	4	508	16	16	0	0	NA	NA	NA	45	52	176	173	516	159	89	260	5	21	19	0.028	0.121	0.037
.	19.01.16-00.55.45-1-294422	149	13	13	1	0	1	493	11	11	0	0	NA	NA	NA	46	38	165	173	513	144	90	259	1	15	26	0.006	0.087	0.051
.	19.01.16-00.55.46-1-294423	154	10	10	3	0	2	496	8	8	0	0	NA	NA	NA	56	45	173	170	515	150	86	260	8	22	8	0.046	0.129	0.016
.	19.01.16-00.55.47-1-294424	91	7	7	1	0	0	478	5	5	0	0	NA	NA	NA	30	31	171	168	505	152	81	245	15	1	1	0.088	0.006	0.002
.	19.01.16-00.55.50-1-294425	31	1	1	1	0	1	0	0	0	0	0	NA	NA	NA	12	6	165	164	490	0	0	0	0	0	2	0	0	0.004
.	19.01.16-00.55.52-1-294426	320	91	91	23	0	18	527	85	85	0	0	NA	NA	NA	77	72	182	178	525	166	90	271	33	69	138	0.181	0.388	0.263
.	19.01.16-00.55.54-1-294430	122	12	12	0	0	0	487	11	11	0	0	NA	NA	NA	36	33	171	169	506	151	85	251	2	0	27	0.012	0	0.053
.	19.01.16-00.55.55-1-294434	65	2	2	2	0	2	481	0	0	0	0	NA	NA	NA	29	30	169	170	504	148	83	250	0	3	6	0	0.018	0.012
.	19.01.16-00.55.58-1-294436	59	2	2	1	0	1	483	1	1	0	0	NA	NA	NA	20	36	167	169	513	146	84	253	5	0	2	0.03	0	0.004
.	19.01.16-00.56.02-1-294437	115	7	7	2	0	2	493	5	5	0	0	NA	NA	NA	45	46	176	168	515	155	83	255	0	7	13	0	0.042	0.025
.	19.01.16-00.56.05-1-294438	57	2	2	2	0	2	99	1	1	0	0	NA	NA	NA	19	23	169	167	500	31	18	50	0	0	3	0	0	0.006
.	19.01.16-00.56.06-1-294440	233	32	32	10	0	7	519	28	28	0	0	NA	NA	NA	73	65	176	176	526	157	90	272	12	41	50	0.068	0.233	0.095
.	19.01.16-00.56.06-1-294441	299	28	28	9	0	8	539	25	25	0	0	NA	NA	NA	100	89	179	184	539	161	99	279	11	31	48	0.061	0.168	0.089
.	19.01.16-00.56.07-1-294443	34	1	1	0	0	0	0	0	0	0	0	NA	NA	NA	6	7	164	165	491	0	0	0	0	0	0	0	0	0
.	19.01.16-00.56.09-1-294446	116	4	4	1	0	1	489	3	3	0	0	NA	NA	NA	43	38	171	173	507	151	85	253	0	3	7	0	0.017	0.014
.	19.01.16-00.56.10-1-294447	240	30	30	7	0	6	517	28	28	0	0	NA	NA	NA	67	65	178	175	525	157	91	269	11	15	59	0.062	0.086	0.112
.	19.01.16-00.56.11-1-294451	30	1	1	0	0	0	0	0	0	0	0	NA	NA	NA	7	7	163	166	491	0	0	0	0	0	0	0	0	0
.	19.01.16-00.56.12-1-294452	31	1	1	0	0	0	0	0	0	0	0	NA	NA	NA	10	6	164	163	492	0	0	0	2	0	0	0.012	0	0
.	19.01.16-00.56.13-1-294454	235	22	22	8	0	5	520	19	19	0	0	NA	NA	NA	71	62	178	171	526	160	87	273	13	23	45	0.073	0.135	0.086
.	19.01.16-00.56.14-1-294455	36	1	1	0	0	0	0	0	0	0	0	NA	NA	NA	7	7	165	163	492	0	0	0	0	0	3	0	0	0.006
.	19.01.16-00.56.17-1-294461	144	10	10	2	0	2	484	8	8	0	0	NA	NA	NA	48	33	168	167	511	147	81	256	0	12	13	0	0.072	0.025
.	19.01.16-00.56.18-1-294462	119	7	7	1	0	1	499	6	6	0	0	NA	NA	NA	46	47	172	170	518	154	85	260	0	15	6	0	0.088	0.012
.	19.01.16-00.56.24-1-294466	207	17	17	7	0	5	506	16	16	0	0	NA	NA	NA	60	51	172	171	521	153	89	264	3	9	36	0.017	0.053	0.069
.	19.01.16-00.56.42-1-294489	61	2	2	0	0	0	200	1	1	0	0	NA	NA	NA	21	23	165	170	501	62	36	102	7	0	0	0.042	0	0
.	19.01.16-00.56.46-1-294490	93	4	4	3	0	3	485	3	3	0	0	NA	NA	NA	39	35	168	169	511	148	84	253	0	7	5	0	0.041	0.01
.	19.01.16-00.56.51-1-294491	181	20	20	5	0	3	513	19	19	0	0	NA	NA	NA	62	60	182	174	517	159	90	264	19	7	50	0.104	0.04	0.097
.	19.01.16-00.56.51-1-294492	214	21	21	7	0	5	513	19	19	0	0	NA	NA	NA	71	56	179	172	518	161	90	262	6	6	42	0.034	0.035	0.081
.	19.01.16-00.56.53-1-294493	58	2	2	0	0	0	480	1	1	0	0	NA	NA	NA	22	23	167	168	501	150	82	248	0	0	5	0	0	0.01
.	19.01.16-00.56.54-1-294494	29	1	1	0	0	0	0	0	0	0	0	NA	NA	NA	9	12	165	165	495	0	0	0	0	2	0	0	0.012	0
.	19.01.16-00.56.56-1-294498	155	34	34	12	0	9	494	31	31	0	0	NA	NA	NA	54	47	170	172	518	145	88	261	25	21	59	0.147	0.122	0.114
.	19.01.16-00.56.57-1-294499	122	10	10	2	0	2	492	9	9	0	0	NA	NA	NA	37	35	169	173	506	149	90	253	4	0	17	0.024	0	0.034
.	19.01.16-00.56.59-1-294500	35	1	1	0	0	0	0	0	0	0	0	NA	NA	NA	9	9	165	164	493	0	0	0	1	0	0	0.006	0	0
.	19.01.16-00.57.00-1-294501	121	8	8	3	0	3	488	6	6	0	0	NA	NA	NA	36	38	172	170	509	153	84	251	0	28	11	0	0.165	0.022
.	19.01.16-00.57.01-1-294502	142	9	9	2	0	1	492	8	8	0	0	NA	NA	NA	34	34	166	172	509	147	86	259	9	0	18	0.054	0	0.035
.	19.01.16-00.57.04-1-294503	254	10	10	4	0	4	520	8	8	0	0	NA	NA	NA	51	66	173	178	528	156	93	271	4	2	19	0.023	0.011	0.036
.	19.01.16-00.57.14-1-294515	125	24	24	8	0	7	489	23	23	0	0	NA	NA	NA	47	44	168	175	514	149	85	255	55	10	15	0.327	0.057	0.029
.	19.01.16-00.57.16-1-294517	212	19	19	7	0	7	527	15	15	0	0	NA	NA	NA	69	73	185	174	527	167	88	272	16	11	34	0.086	0.063	0.065
.	19.01.16-00.57.19-1-294519	59	2	2	0	0	0	479	1	1	0	0	NA	NA	NA	21	24	168	168	501	148	83	248	2	0	1	0.012	0	0.002
.	19.01.16-00.57.20-1-294520	229	26	26	7	0	7	528	18	18	0	0	NA	NA	NA	70	74	179	183	525	164	96	268	18	22	30	0.101	0.12	0.057
.	19.01.16-00.57.23-1-294523	89	4	4	1	0	1	482	3	3	0	0	NA	NA	NA	24	29	171	169	502	153	84	245	0	2	5	0	0.012	0.01
.	19.01.16-00.57.24-1-294525	118	11	11	1	0	1	485	10	10	0	0	NA	NA	NA	32	34	165	173	509	146	87	252	5	0	17	0.03	0	0.033
.	19.01.16-00.57.29-1-294527	32	1	1	1	0	1	0	0	0	0	0	NA	NA	NA	5	8	164	167	490	0	0	0	0	2	0	0	0.012	0
.	19.01.16-00.57.30-1-294528	98	12	12	3	0	2	486	10	10	0	0	NA	NA	NA	38	31	166	171	507	145	87	254	10	7	14	0.06	0.041	0.028
.	19.01.16-00.57.31-1-294530	146	5	5	2	0	2	502	3	3	0	0	NA	NA	NA	37	45	171	174	513	154	89	259	0	3	7	0	0.017	0.014
.	19.01.16-00.57.35-1-294531	90	3	3	0	0	0	481	2	2	0	0	NA	NA	NA	33	27	169	169	502	150	86	245	6	0	6	0.036	0	0.012
.	19.01.16-00.57.39-1-294547	147	18	18	6	0	6	494	14	14	0	0	NA	NA	NA	52	47	171	172	517	148	88	258	11	7	25	0.064	0.041	0.048
.	19.01.16-00.57.44-1-294552	209	44	44	11	0	10	516	41	41	0	0	NA	NA	NA	68	67	177	177	526	158	90	268	10	59	61	0.056	0.333	0.116
.	19.01.16-00.57.45-1-294553	92	5	5	1	0	1	475	4	4	0	0	NA	NA	NA	37	27	171	168	501	147	82	246	6	0	9	0.035	0	0.018
.	19.01.16-00.57.45-1-294554	143	11	11	2	0	2	498	10	10	0	0	NA	NA	NA	55	51	169	177	518	148	92	258	6	0	20	0.036	0	0.039
.	19.01.16-00.57.52-1-294555	125	19	19	6	0	5	494	14	14	0	0	NA	NA	NA	44	41	173	169	512	152	83	259	2	27	33	0.012	0.16	0.064
.	19.01.16-00.57.54-1-294559	205	40	40	11	0	11	502	37	37	0	0	NA	NA	NA	59	55	173	177	518	151	89	262	18	36	46	0.104	0.203	0.089
.	19.01.16-00.57.58-1-294563	116	7	7	2	0	1	482	6	6	0	0	NA	NA	NA	36	31	168	170	506	148	85	249	7	16	10	0.042	0.094	0.02
.	19.01.16-00.57.58-1-294564	87	3	3	1	0	1	473	1	1	0	0	NA	NA	NA	22	19	170	168	494	148	81	244	1	0	5	0.006	0	0.01
.	19.01.16-00.58.08-1-294568	118	10	10	4	0	3	482	9	9	0	0	NA	NA	NA	36	32	169	171	505	149	84	249	0	4	23	0	0.023	0.046
.	19.01.16-00.58.08-1-294570	33	1	1	0	0	0	0	0	0	0	0	NA	NA	NA	9	7	164	163	493	0	0	0	0	0	0	0	0	0
.	19.01.16-00.58.08-1-294571	327	39	39	12	0	10	551	35	35	0	0	NA	NA	NA	101	105	179	180	559	160	91	300	14	34	63	0.078	0.189	0.113
.	19.01.16-00.58.10-1-294573	59	2	2	0	0	0	249	1	1	0	0	NA	NA	NA	21	15	167	165	496	78	39	132	6	0	0	0.036	0	0
.	19.01.16-00.58.11-1-294575	119	7	7	1	0	1	495	6	6	0	0	NA	NA	NA	28	46	173	169	517	154	83	258	2	11	11	0.012	0.065	0.021
.	19.01.16-00.58.14-1-294579	34	1	1	1	0	1	0	0	0	0	0	NA	NA	NA	5	11	164	165	495	0	0	0	0	1	0	0	0.006	0
.	19.01.16-00.58.19-1-294583	299	26	26	11	0	9	533	22	22	0	0	NA	NA	NA	78	82	181	184	530	160	99	274	9	27	54	0.05	0.147	0.102
.	19.01.16-00.58.20-1-294584	123	5	5	2	0	1	490	4	4	0	0	NA	NA	NA	40	35	171	165	512	153	83	254	0	5	16	0	0.03	0.031
.	19.01.16-00.58.22-1-294586	176	12	12	5	0	4	514	8	8	0	0	NA	NA	NA	63	63	179	172	525	162	85	267	0	14	21	0	0.081	0.04
.	19.01.16-00.58.27-1-294595	34	1	1	0	0	0	0	0	0	0	0	NA	NA	NA	12	13	166	167	493	0	0	0	0	0	3	0	0	0.006
.	19.01.16-00.58.31-1-294600	85	3	3	0	0	0	484	2	2	0	0	NA	NA	NA	29	31	170	171	503	152	84	248	0	0	4	0	0	0.008
.	19.01.16-00.58.32-1-294601	94	4	4	2	0	1	486	3	3	0	0	NA	NA	NA	38	40	172	172	509	152	85	249	6	0	10	0.035	0	0.02
.	19.01.16-00.58.34-1-294602	272	29	29	9	0	6	533	25	25	0	0	NA	NA	NA	92	80	178	174	541	160	92	281	11	30	47	0.062	0.172	0.087
.	19.01.16-00.58.43-1-294618	61	3	3	0	0	0	476	2	2	0	0	NA	NA	NA	24	20	165	166	502	144	84	248	3	1	2	0.018	0.006	0.004
.	19.01.16-00.58.44-1-294619	35	1	1	1	0	1	0	0	0	0	0	NA	NA	NA	17	4	163	163	491	0	0	0	0	0	0	0	0	0
.	19.01.16-00.58.45-1-294620	115	7	7	0	0	0	481	6	6	0	0	NA	NA	NA	25	23	165	172	499	145	89	247	1	0	11	0.006	0	0.022
.	19.01.16-00.58.46-1-294621	35	1	1	1	0	1	0	0	0	0	0	NA	NA	NA	4	10	167	164	492	0	0	0	3	0	0	0.018	0	0
.	19.01.16-00.58.49-1-294623	179	13	13	2	0	2	508	12	12	0	0	NA	NA	NA	45	52	174	172	519	153	88	267	8	15	12	0.046	0.087	0.023
.	19.01.16-00.58.49-1-294624	30	1	1	1	0	1	0	0	0	0	0	NA	NA	NA	5	6	163	165	491	0	0	0	2	0	0	0.012	0	0
.	19.01.16-00.58.51-1-294625	171	18	18	3	0	2	495	16	16	0	0	NA	NA	NA	57	46	171	172	516	152	85	258	1	27	12	0.006	0.157	0.023
.	19.01.16-00.58.54-1-294626	89	6	6	1	0	1	478	5	5	0	0	NA	NA	NA	27	25	168	169	501	147	84	247	0	7	7	0	0.041	0.014
.	19.01.16-00.58.54-1-294627	93	7	7	0	0	0	486	6	6	0	0	NA	NA	NA	33	31	170	170	504	150	86	250	16	5	1	0.094	0.029	0.002
.	19.01.16-00.58.59-1-294631	266	21	21	6	0	4	522	17	17	0	0	NA	NA	NA	82	76	176	178	535	156	91	275	1	23	36	0.006	0.129	0.067
.	19.01.16-00.59.00-1-294632	143	9	9	2	0	2	496	8	8	0	0	NA	NA	NA	36	45	176	170	512	156	86	254	6	4	11	0.034	0.024	0.021
.	19.01.16-00.59.04-1-294633	56	2	2	0	0	0	0	1	1	0	0	NA	NA	NA	11	20	166	167	500	0	0	0	1	0	1	0.006	0	0.002
.	19.01.16-00.59.07-1-294636	36	1	1	0	0	0	0	0	0	0	0	NA	NA	NA	7	11	165	165	494	0	0	0	0	0	3	0	0	0.006
.	19.01.16-00.59.08-1-294638	150	17	17	2	0	2	492	16	16	0	0	NA	NA	NA	59	45	174	171	513	152	86	254	4	8	31	0.023	0.047	0.06
.	19.01.16-00.59.09-1-294639	231	56	56	16	0	14	504	50	50	0	0	NA	NA	NA	56	49	175	170	517	156	86	262	18	62	75	0.103	0.365	0.145
.	19.01.16-00.59.10-1-294642	118	10	10	3	0	3	494	9	9	0	0	NA	NA	NA	39	38	170	167	514	153	79	262	10	5	20	0.059	0.03	0.039
.	19.01.16-00.59.10-1-294643	198	14	14	2	0	1	510	11	11	0	0	NA	NA	NA	63	55	173	175	520	155	91	264	5	16	23	0.029	0.091	0.044
.	19.01.16-00.59.11-1-294645	33	1	1	0	0	0	0	0	0	0	0	NA	NA	NA	13	10	164	166	493	0	0	0	0	0	1	0	0	0.002
.	19.01.16-00.59.13-1-294648	32	1	1	0	0	0	0	0	0	0	0	NA	NA	NA	8	6	166	165	488	0	0	0	0	0	1	0	0	0.002
.	19.01.16-00.59.14-1-294650	33	1	1	1	0	1	0	0	0	0	0	NA	NA	NA	7	3	165	163	488	0	0	0	0	0	0	0	0	0
.	19.01.16-00.59.15-1-294652	91	3	3	1	0	1	483	1	1	0	0	NA	NA	NA	28	31	172	165	507	151	82	250	4	6	1	0.023	0.036	0.002
.	19.01.16-00.59.16-1-294654	92	4	4	2	0	2	495	3	3	0	0	NA	NA	NA	36	41	171	174	509	151	89	255	0	4	9	0	0.023	0.018
.	19.01.16-00.59.18-1-294656	66	4	4	0	0	0	400	2	2	0	0	NA	NA	NA	15	22	169	165	501	122	70	208	0	5	2	0	0.03	0.004
.	19.01.16-00.59.29-1-294661	151	7	7	0	0	0	491	6	6	0	0	NA	NA	NA	41	37	173	172	505	151	89	251	2	9	12	0.012	0.052	0.024
.	19.01.16-00.59.30-1-294662	34	1	1	0	0	0	0	0	0	0	0	NA	NA	NA	9	10	165	164	494	0	0	0	0	0	0	0	0	0
.	19.01.16-00.59.30-1-294663	202	14	14	1	0	1	520	11	11	0	0	NA	NA	NA	46	68	174	184	523	155	96	269	5	0	27	0.029	0	0.052
.	19.01.16-00.59.32-1-294664	37	1	1	0	0	0	0	0	0	0	0	NA	NA	NA	8	10	164	165	494	0	0	0	0	1	0	0	0.006	0
.	19.01.16-00.59.32-1-294665	118	4	4	2	0	2	488	3	3	0	0	NA	NA	NA	35	39	168	172	512	149	85	254	0	3	7	0	0.017	0.014
.	19.01.16-00.59.33-1-294666	324	32	32	7	0	4	528	29	29	0	0	NA	NA	NA	91	80	179	183	531	155	97	276	16	22	51	0.089	0.12	0.096
.	19.01.16-00.59.34-1-294667	30	1	1	0	0	0	0	0	0	0	0	NA	NA	NA	4	7	164	165	491	0	0	0	0	0	1	0	0	0.002
.	19.01.16-00.59.35-1-294668	124	4	4	0	0	0	489	3	3	0	0	NA	NA	NA	43	42	172	174	509	152	87	250	1	7	2	0.006	0.04	0.004
.	19.01.16-00.59.36-1-294669	219	21	21	5	0	3	506	19	19	0	0	NA	NA	NA	49	54	174	170	523	155	85	266	3	29	26	0.017	0.171	0.05
.	19.01.16-00.59.39-1-294685	260	29	29	8	0	7	530	27	27	0	0	NA	NA	NA	82	74	185	176	526	166	90	274	8	23	43	0.043	0.131	0.082
.	19.01.16-00.59.44-1-294687	63	2	2	1	0	1	200	1	1	0	0	NA	NA	NA	22	15	167	165	496	62	36	102	0	0	2	0	0	0.004
.	19.01.16-00.59.46-1-294692	66	4	4	1	0	1	480	3	3	0	0	NA	NA	NA	18	28	166	170	505	147	83	250	1	4	2	0.006	0.024	0.004
.	19.01.16-00.59.48-1-294693	59	2	2	0	0	0	0	1	1	0	0	NA	NA	NA	15	24	169	166	502	0	0	0	0	0	8	0	0	0.016
.	19.01.16-00.59.52-1-294694	91	3	3	1	0	1	477	2	2	0	0	NA	NA	NA	21	17	164	169	497	146	84	247	0	0	10	0	0	0.02
.	19.01.16-00.59.52-1-294695	119	11	11	4	0	4	492	10	10	0	0	NA	NA	NA	36	34	170	174	503	152	87	253	15	21	7	0.088	0.121	0.014
.	19.01.16-00.59.53-1-294696	95	6	6	3	0	2	491	5	5	0	0	NA	NA	NA	36	45	173	171	514	153	82	256	0	5	15	0	0.029	0.029
.	19.01.16-00.59.58-1-294703	282	19	19	3	0	3	534	16	16	0	0	NA	NA	NA	69	78	180	173	538	161	90	283	29	10	29	0.161	0.058	0.054
.	19.01.16-01.00.03-1-294709	206	20	20	4	0	3	524	17	17	0	0	NA	NA	NA	50	73	178	171	537	160	88	276	30	15	19	0.169	0.088	0.035
.	19.01.16-01.00.08-1-294713	215	13	13	1	0	0	514	9	9	0	0	NA	NA	NA	75	61	176	174	524	158	88	268	0	10	26	0	0.057	0.05
.	19.01.16-01.00.12-1-294717	88	5	5	4	0	2	493	4	4	0	0	NA	NA	NA	32	42	174	170	511	152	86	255	0	7	13	0	0.041	0.025
.	19.01.16-01.00.12-1-294718	123	6	6	3	0	2	501	5	5	0	0	NA	NA	NA	43	47	173	174	513	157	89	255	0	17	12	0	0.098	0.023
.	19.01.16-01.00.14-1-294722	171	14	14	4	0	4	501	13	13	0	0	NA	NA	NA	47	45	171	167	520	153	83	265	1	18	22	0.006	0.108	0.042
.	19.01.16-01.00.16-1-294725	120	9	9	3	0	3	488	7	7	0	0	NA	NA	NA	37	34	169	171	507	150	84	254	0	14	4	0	0.082	0.008
.	19.01.16-01.00.21-1-294727	94	4	4	0	0	0	474	3	3	0	0	NA	NA	NA	52	28	167	168	506	142	84	248	0	0	12	0	0	0.024
.	19.01.16-01.00.27-1-294732	143	17	17	0	0	0	495	15	15	0	0	NA	NA	NA	31	39	174	169	509	156	83	256	15	17	7	0.086	0.101	0.014
.	19.01.16-01.00.30-1-294733	63	4	4	1	0	1	480	3	3	0	0	NA	NA	NA	28	23	171	167	498	152	84	244	1	6	7	0.006	0.036	0.014
.	19.01.16-01.00.30-1-294734	179	20	20	6	0	6	495	18	18	0	0	NA	NA	NA	60	47	174	178	508	151	92	252	2	16	25	0.011	0.09	0.049
.	19.01.16-01.00.32-1-294735	321	54	54	9	0	8	542	52	52	0	0	NA	NA	NA	95	92	184	185	536	165	98	279	18	47	100	0.098	0.254	0.187
.	19.01.16-01.00.33-1-294736	121	5	5	1	0	1	485	4	4	0	0	NA	NA	NA	38	29	167	169	506	146	84	255	0	5	8	0	0.03	0.016
.	19.01.16-01.00.33-1-294737	36	1	1	0	0	0	0	0	0	0	0	NA	NA	NA	4	13	165	165	496	0	0	0	0	5	0	0	0.03	0
.	19.01.16-01.00.34-1-294738	148	16	16	3	0	2	501	15	15	0	0	NA	NA	NA	58	52	172	175	518	152	87	262	3	5	38	0.017	0.029	0.073
.	19.01.16-01.00.37-1-294739	242	16	16	3	0	2	524	15	15	0	0	NA	NA	NA	54	72	177	177	531	157	92	275	2	3	25	0.011	0.017	0.047
.	19.01.16-01.00.40-1-294755	205	13	13	2	0	2	516	10	10	0	0	NA	NA	NA	72	68	181	175	525	161	87	268	19	12	16	0.105	0.069	0.03
.	19.01.16-01.00.44-1-294756	120	7	7	1	0	1	486	6	6	0	0	NA	NA	NA	46	32	172	170	503	152	86	248	5	5	6	0.029	0.029	0.012
.	19.01.16-01.00.47-1-294757	87	5	5	2	0	2	486	4	4	0	0	NA	NA	NA	31	25	167	167	504	149	84	253	0	0	9	0	0	0.018
.	19.01.16-01.00.53-1-294758	37	1	1	0	0	0	0	0	0	0	0	NA	NA	NA	7	11	165	165	494	0	0	0	0	0	0	0	0	0
.	19.01.16-01.00.56-1-294763	269	23	23	10	0	10	532	20	20	0	0	NA	NA	NA	78	83	180	177	539	158	93	281	6	10	51	0.033	0.056	0.095
.	19.01.16-01.00.56-1-294764	118	11	11	2	0	2	491	10	10	0	0	NA	NA	NA	47	38	168	169	514	147	85	259	9	7	10	0.054	0.041	0.019
.	19.01.16-01.00.58-1-294765	140	12	12	2	0	2	497	10	10	0	0	NA	NA	NA	47	45	177	173	508	158	88	251	6	23	14	0.034	0.133	0.028
.	19.01.16-01.01.00-1-294766	121	14	14	1	0	1	496	13	13	0	0	NA	NA	NA	33	31	169	170	505	152	86	258	11	3	10	0.065	0.018	0.02
.	19.01.16-01.01.03-1-294801	297	21	21	6	0	6	538	18	18	0	0	NA	NA	NA	92	80	180	186	527	160	101	277	10	18	35	0.056	0.097	0.066
.	19.01.16-01.01.03-1-294802	148	27	27	6	0	4	493	24	24	0	0	NA	NA	NA	45	43	173	174	509	152	90	251	20	8	63	0.116	0.046	0.124
.	19.01.16-01.01.08-1-294826	141	6	6	6	0	4	502	5	5	0	0	NA	NA	NA	35	54	169	178	520	148	92	262	0	0	29	0	0	0.056
.	19.01.16-01.01.14-1-294854	150	11	11	2	0	1	504	10	10	0	0	NA	NA	NA	30	43	170	174	512	154	91	259	3	5	14	0.018	0.029	0.027
.	19.01.16-01.01.19-1-294858	90	4	4	1	0	0	482	3	3	0	0	NA	NA	NA	32	36	168	170	511	146	84	252	0	4	7	0	0.024	0.014
.	19.01.16-01.01.23-1-294861	65	5	5	3	0	2	472	4	4	0	0	NA	NA	NA	32	23	170	168	498	147	84	241	3	0	13	0.018	0	0.026
.	19.01.16-01.01.24-1-294863	56	2	2	0	0	0	150	1	1	0	0	NA	NA	NA	12	12	166	165	494	49	25	76	0	0	4	0	0	0.008
.	19.01.16-01.01.29-1-294865	34	1	1	1	0	1	0	0	0	0	0	NA	NA	NA	12	7	163	164	493	0	0	0	0	0	1	0	0	0.002
.	19.01.16-01.01.31-1-294866	235	45	45	12	0	9	510	42	42	0	0	NA	NA	NA	58	65	178	180	520	159	89	262	49	51	44	0.275	0.283	0.085
.	19.01.16-01.01.31-1-294867	35	1	1	0	0	0	0	0	0	0	0	NA	NA	NA	10	14	166	165	496	0	0	0	0	0	2	0	0	0.004
.	19.01.16-01.01.31-1-294868	213	34	34	5	0	4	504	29	29	0	0	NA	NA	NA	57	46	170	173	516	153	88	263	13	24	62	0.076	0.139	0.12
.	19.01.16-01.01.33-1-294869	210	23	23	3	0	2	505	22	22	0	0	NA	NA	NA	82	60	171	175	527	148	91	266	34	10	34	0.199	0.057	0.065
.	19.01.16-01.01.34-1-294870	64	2	2	1	0	1	480	1	1	0	0	NA	NA	NA	25	31	171	167	506	148	84	248	4	0	3	0.023	0	0.006
.	19.01.16-01.01.34-1-294871	200	23	23	3	0	2	498	21	21	0	0	NA	NA	NA	65	52	171	172	522	154	84	260	9	14	28	0.053	0.081	0.054
.	19.01.16-01.01.37-1-294872	205	35	35	10	0	5	524	32	32	0	0	NA	NA	NA	50	77	173	182	535	151	97	276	7	24	78	0.04	0.132	0.146
.	19.01.16-01.01.39-1-294888	152	21	21	4	0	3	510	18	18	0	0	NA	NA	NA	49	55	175	171	522	154	88	268	13	29	32	0.074	0.17	0.061
.	19.01.16-01.01.41-1-294889	90	3	3	1	0	1	493	2	2	0	0	NA	NA	NA	26	42	172	171	512	154	84	255	2	3	2	0.012	0.018	0.004
.	19.01.16-01.01.45-1-294890	238	21	21	9	0	7	507	20	20	0	0	NA	NA	NA	88	62	173	175	527	155	88	264	9	15	47	0.052	0.086	0.089
.	19.01.16-01.01.53-1-294895	94	4	4	2	0	2	492	3	3	0	0	NA	NA	NA	34	44	172	171	514	151	86	255	0	6	4	0	0.035	0.008
.	19.01.16-01.02.00-1-294902	87	3	3	1	0	1	481	2	2	0	0	NA	NA	NA	31	29	167	172	503	145	84	252	0	2	5	0	0.012	0.01
.	19.01.16-01.02.06-1-294903	197	18	18	4	0	3	509	17	17	0	0	NA	NA	NA	58	60	175	176	522	156	91	262	7	15	27	0.04	0.085	0.052
.	19.01.16-01.02.06-1-294906	35	1	1	0	0	0	0	0	0	0	0	NA	NA	NA	2	11	165	165	494	0	0	0	1	0	0	0.006	0	0
.	19.01.16-01.02.09-1-294909	205	24	24	5	0	5	520	21	21	0	0	NA	NA	NA	53	69	182	172	528	161	86	273	9	19	37	0.049	0.11	0.07
.	19.01.16-01.02.09-1-294910	90	4	4	0	0	0	481	3	3	0	0	NA	NA	NA	26	29	173	166	503	154	82	245	2	3	3	0.012	0.018	0.006
.	19.01.16-01.02.11-1-294914	31	1	1	0	0	0	0	0	0	0	0	NA	NA	NA	9	6	163	164	492	0	0	0	0	0	0	0	0	0
.	19.01.16-01.02.12-1-294916	141	33	33	8	0	8	500	30	30	0	0	NA	NA	NA	39	52	173	170	522	155	83	262	25	23	33	0.145	0.135	0.063
.	19.01.16-01.02.13-1-294918	58	2	2	0	0	0	198	1	1	0	0	NA	NA	NA	16	23	170	167	499	55	37	106	0	0	1	0	0	0.002
.	19.01.16-01.02.13-1-294919	208	17	17	3	0	2	504	14	14	0	0	NA	NA	NA	64	54	171	179	517	152	94	258	3	15	33	0.018	0.084	0.064
.	19.01.16-01.02.20-1-294924	201	11	11	3	0	3	507	10	10	0	0	NA	NA	NA	56	62	170	170	535	147	87	273	13	10	10	0.076	0.059	0.019
.	19.01.16-01.02.21-1-294925	31	1	1	0	0	0	0	0	0	0	0	NA	NA	NA	8	7	163	164	493	0	0	0	0	0	1	0	0	0.002
.	19.01.16-01.02.22-1-294928	91	3	3	1	0	1	480	2	2	0	0	NA	NA	NA	26	26	169	170	500	150	86	244	3	0	2	0.018	0	0.004
.	19.01.16-01.02.24-1-294930	160	15	15	3	0	2	513	14	14	0	0	NA	NA	NA	47	55	176	176	516	159	93	261	6	7	34	0.034	0.04	0.066
.	19.01.16-01.02.27-1-294932	87	8	8	2	0	2	481	7	7	0	0	NA	NA	NA	30	20	168	167	498	149	85	247	0	5	24	0	0.03	0.048
.	19.01.16-01.02.31-1-294933	123	11	11	7	0	3	484	8	8	0	0	NA	NA	NA	43	29	170	170	502	152	85	247	6	14	22	0.035	0.082	0.044
.	19.01.16-01.02.34-1-294935	185	17	17	1	0	0	506	16	16	0	0	NA	NA	NA	62	49	172	172	518	152	88	266	21	7	34	0.122	0.041	0.066
.	19.01.16-01.02.42-1-294951	32	1	1	0	0	0	0	0	0	0	0	NA	NA	NA	12	12	165	166	494	0	0	0	0	0	1	0	0	0.002
.	19.01.16-01.02.42-1-294952	145	30	30	6	0	6	490	23	23	0	0	NA	NA	NA	34	45	172	170	516	149	84	257	45	18	42	0.262	0.106	0.081
.	19.01.16-01.02.43-1-294953	97	4	4	1	0	1	492	3	3	0	0	NA	NA	NA	30	30	167	169	507	151	86	255	4	8	1	0.024	0.047	0.002
.	19.01.16-01.02.44-1-294954	91	3	3	1	0	1	483	2	2	0	0	NA	NA	NA	20	21	164	166	504	147	82	254	0	0	10	0	0	0.02
.	19.01.16-01.02.45-1-294955	91	4	4	3	0	3	481	3	3	0	0	NA	NA	NA	32	26	168	172	499	150	85	246	4	1	8	0.024	0.006	0.016
.	19.01.16-01.02.45-1-294956	151	11	11	1	0	1	507	9	9	0	0	NA	NA	NA	46	60	172	176	525	149	90	268	16	7	16	0.093	0.04	0.03
.	19.01.16-01.02.51-1-294957	221	13	13	4	0	3	517	11	11	0	0	NA	NA	NA	66	69	177	175	530	156	90	271	6	7	34	0.034	0.04	0.064
.	19.01.16-01.02.53-1-294958	122	7	7	2	0	2	491	5	5	0	0	NA	NA	NA	34	36	170	168	511	151	83	257	4	4	8	0.024	0.024	0.016
.	19.01.16-01.02.56-1-294962	63	2	2	0	0	0	483	1	1	0	0	NA	NA	NA	23	31	169	168	507	149	85	249	0	0	7	0	0	0.014
.	19.01.16-01.02.56-1-294963	150	16	16	7	0	7	493	15	15	0	0	NA	NA	NA	40	37	174	173	503	157	85	251	10	25	15	0.057	0.145	0.03
.	19.01.16-01.02.57-1-294964	66	2	2	0	0	0	478	0	0	0	0	NA	NA	NA	12	26	166	169	504	149	81	248	4	1	0	0.024	0.006	0
.	19.01.16-01.03.04-1-294965	118	9	9	4	0	4	476	8	8	0	0	NA	NA	NA	38	23	168	170	498	148	83	245	8	15	10	0.048	0.088	0.02
.	19.01.16-01.03.07-1-294968	31	1	1	1	0	1	0	0	0	0	0	NA	NA	NA	11	7	164	164	492	0	0	0	0	0	2	0	0	0.004
.	19.01.16-01.03.07-1-294969	118	9	9	2	0	2	493	8	8	0	0	NA	NA	NA	31	34	173	168	506	157	86	250	11	6	14	0.064	0.036	0.028
.	19.01.16-01.03.08-1-294971	288	29	29	3	0	2	524	24	24	0	0	NA	NA	NA	76	70	171	181	531	149	98	277	12	24	54	0.07	0.133	0.102
.	19.01.16-01.03.08-1-294972	90	4	4	1	0	1	479	3	3	0	0	NA	NA	NA	27	29	165	170	507	140	88	251	5	1	4	0.03	0.006	0.008
.	19.01.16-01.03.08-1-294973	68	3	3	0	0	0	481	2	2	0	0	NA	NA	NA	24	26	169	167	503	149	83	249	0	2	3	0	0.012	0.006
.	19.01.16-01.03.15-1-294982	90	5	5	1	0	0	487	4	4	0	0	NA	NA	NA	36	32	167	170	508	149	86	252	0	5	8	0	0.029	0.016
.	19.01.16-01.03.20-1-294984	97	7	7	0	0	0	484	5	5	0	0	NA	NA	NA	23	28	166	171	504	146	85	253	0	4	13	0	0.023	0.026
.	19.01.16-01.03.20-1-294985	89	10	10	4	0	4	481	9	9	0	0	NA	NA	NA	36	26	169	169	501	149	84	248	8	1	18	0.047	0.006	0.036
.	19.01.16-01.03.20-1-294986	287	24	24	8	0	5	530	22	22	0	0	NA	NA	NA	66	79	174	177	541	154	92	284	4	35	47	0.023	0.198	0.087
.	19.01.16-01.03.20-1-294987	143	10	10	2	0	2	485	6	6	0	0	NA	NA	NA	39	35	168	172	508	147	85	253	9	7	6	0.054	0.041	0.012
.	19.01.16-01.03.22-1-294990	33	1	1	1	0	1	0	0	0	0	0	NA	NA	NA	9	5	164	164	490	0	0	0	0	0	0	0	0	0
.	19.01.16-01.03.24-1-294992	144	26	26	7	0	7	495	24	24	0	0	NA	NA	NA	31	40	170	168	515	149	84	262	16	22	33	0.094	0.131	0.064
.	19.01.16-01.03.25-1-294994	91	3	3	1	0	1	482	2	2	0	0	NA	NA	NA	29	30	168	171	504	150	83	249	4	2	0	0.024	0.012	0
.	19.01.16-01.03.29-1-294996	34	1	1	1	0	1	0	0	0	0	0	NA	NA	NA	15	9	167	165	490	0	0	0	1	0	0	0.006	0	0
.	19.01.16-01.03.31-1-294997	203	32	32	5	0	5	517	29	29	0	0	NA	NA	NA	60	65	177	173	528	159	89	269	23	27	37	0.13	0.156	0.07
.	19.01.16-01.03.36-1-294998	95	4	4	0	0	0	465	3	3	0	0	NA	NA	NA	47	18	166	166	499	142	79	244	5	3	0	0.03	0.018	0
.	19.01.16-01.03.36-1-294999	31	1	1	0	0	0	0	0	0	0	0	NA	NA	NA	12	8	165	165	491	0	0	0	0	0	0	0	0	0
.	19.01.16-01.03.36-1-295000	123	15	15	4	0	3	492	14	14	0	0	NA	NA	NA	27	38	173	167	511	154	82	256	8	6	26	0.046	0.036	0.051
.	19.01.16-01.03.37-1-295001	178	11	11	2	0	1	502	7	7	0	0	NA	NA	NA	39	51	174	170	520	158	87	257	0	11	20	0	0.065	0.038
.	19.01.16-01.03.39-1-295017	95	6	6	0	0	0	470	5	5	0	0	NA	NA	NA	36	22	165	168	502	144	82	244	6	6	4	0.036	0.036	0.008
.	19.01.16-01.03.56-1-295026	149	7	7	2	0	2	495	6	6	0	0	NA	NA	NA	47	45	174	174	510	156	86	253	3	8	7	0.017	0.046	0.014
.	19.01.16-01.03.57-1-295027	153	19	19	6	0	6	505	14	14	0	0	NA	NA	NA	48	54	175	173	519	156	88	261	10	16	34	0.057	0.092	0.066
.	19.01.16-01.03.58-1-295028	110	8	8	3	0	3	480	7	7	0	0	NA	NA	NA	33	33	168	172	506	148	85	247	11	14	3	0.065	0.081	0.006
.	19.01.16-01.03.58-1-295030	67	5	5	0	0	0	480	3	3	0	0	NA	NA	NA	28	28	169	166	506	150	80	250	0	1	9	0	0.006	0.018
.	19.01.16-01.03.58-1-295033	61	2	2	0	0	0	481	1	1	0	0	NA	NA	NA	16	20	164	169	500	147	86	248	0	0	4	0	0	0.008
.	19.01.16-01.04.03-1-295034	180	13	13	6	0	5	499	11	11	0	0	NA	NA	NA	60	50	171	173	519	149	86	264	0	11	21	0	0.064	0.04
.	19.01.16-01.04.06-1-295037	92	4	4	1	0	0	482	2	2	0	0	NA	NA	NA	34	25	170	166	502	150	83	249	8	0	9	0.047	0	0.018
.	19.01.16-01.04.11-1-295042	35	1	1	0	0	0	0	0	0	0	0	NA	NA	NA	14	12	165	165	495	0	0	0	0	2	0	0	0.012	0
.	19.01.16-01.04.11-1-295043	32	1	1	0	0	0	0	0	0	0	0	NA	NA	NA	10	10	165	164	494	0	0	0	0	0	2	0	0	0.004
.	19.01.16-01.04.12-1-295045	121	13	13	2	0	2	483	11	11	0	0	NA	NA	NA	29	32	167	167	511	150	82	251	4	4	15	0.024	0.024	0.029
.	19.01.16-01.04.14-1-295047	213	12	12	3	0	3	538	11	11	0	0	NA	NA	NA	64	81	185	179	530	166	96	276	1	5	31	0.005	0.028	0.058
.	19.01.16-01.04.14-1-295048	57	3	3	1	0	1	475	2	2	0	0	NA	NA	NA	22	18	169	167	495	149	80	246	0	2	2	0	0.012	0.004
.	19.01.16-01.04.16-1-295052	118	9	9	5	0	5	492	8	8	0	0	NA	NA	NA	40	40	171	173	509	152	86	254	0	9	29	0	0.052	0.057
.	19.01.16-01.04.19-1-295054	182	9	9	2	0	2	507	8	8	0	0	NA	NA	NA	50	54	177	178	512	157	91	259	9	6	11	0.051	0.034	0.021
.	19.01.16-01.04.21-1-295055	62	2	2	0	0	0	207	1	1	0	0	NA	NA	NA	11	16	166	166	497	78	34	95	0	0	3	0	0	0.006
.	19.01.16-01.04.23-1-295058	33	1	1	0	0	0	0	0	0	0	0	NA	NA	NA	9	7	164	165	491	0	0	0	1	0	0	0.006	0	0
.	19.01.16-01.04.24-1-295060	151	12	12	1	0	1	515	10	10	0	0	NA	NA	NA	57	57	170	176	524	152	92	271	16	16	7	0.094	0.091	0.013
.	19.01.16-01.04.25-1-295062	34	1	1	1	0	1	0	0	0	0	0	NA	NA	NA	11	7	165	163	492	0	0	0	2	0	0	0.012	0	0
.	19.01.16-01.04.25-1-295063	148	14	14	5	0	5	493	12	12	0	0	NA	NA	NA	49	49	174	173	515	153	86	254	0	15	27	0	0.087	0.052
.	19.01.16-01.04.28-1-295064	130	5	5	2	0	2	487	3	3	0	0	NA	NA	NA	45	37	169	172	509	150	85	252	0	0	12	0	0	0.024
.	19.01.16-01.04.29-1-295065	66	4	4	2	0	2	486	2	2	0	0	NA	NA	NA	14	27	167	167	506	149	84	253	0	0	14	0	0	0.028
.	19.01.16-01.04.33-1-295066	33	1	1	1	0	1	0	0	0	0	0	NA	NA	NA	10	10	167	165	491	0	0	0	0	0	1	0	0	0.002
.	19.01.16-01.04.36-1-295067	116	15	15	2	0	1	491	14	14	0	0	NA	NA	NA	35	36	173	170	506	152	86	253	3	13	12	0.017	0.076	0.024
.	19.01.16-01.04.36-1-295068	114	7	7	2	0	1	498	6	6	0	0	NA	NA	NA	33	46	175	172	512	154	85	259	1	7	5	0.006	0.041	0.01
.	19.01.16-01.04.37-1-295069	174	7	7	0	0	0	506	6	6	0	0	NA	NA	NA	50	54	181	175	511	161	89	256	0	3	11	0	0.017	0.022
.	19.01.16-01.04.39-1-295085	144	5	5	1	0	1	495	4	4	0	0	NA	NA	NA	36	41	173	172	509	154	86	255	0	2	10	0	0.012	0.02
.	19.01.16-01.04.41-1-295087	32	1	1	0	0	0	0	0	0	0	0	NA	NA	NA	7	10	163	168	492	0	0	0	1	0	0	0.006	0	0
.	19.01.16-01.04.42-1-295088	115	8	8	3	0	3	490	7	7	0	0	NA	NA	NA	34	32	171	168	506	149	86	255	0	2	15	0	0.012	0.03
.	19.01.16-01.04.43-1-295089	32	1	1	0	0	0	0	0	0	0	0	NA	NA	NA	11	7	165	164	491	0	0	0	0	0	4	0	0	0.008
.	19.01.16-01.04.43-1-295090	124	6	6	1	0	1	488	5	5	0	0	NA	NA	NA	54	38	171	170	510	152	83	253	6	7	3	0.035	0.041	0.006
.	19.01.16-01.04.45-1-295091	38	1	1	0	0	0	0	0	0	0	0	NA	NA	NA	6	13	164	167	495	0	0	0	0	0	0	0	0	0
.	19.01.16-01.04.48-1-295092	172	18	18	6	0	3	496	15	15	0	0	NA	NA	NA	60	46	173	173	513	151	89	256	14	28	23	0.081	0.162	0.045
.	19.01.16-01.04.48-1-295093	30	1	1	1	0	1	0	0	0	0	0	NA	NA	NA	6	11	165	166	493	0	0	0	2	0	0	0.012	0	0
.	19.01.16-01.04.50-1-295094	92	5	5	4	0	4	474	4	4	0	0	NA	NA	NA	38	22	170	166	499	149	81	244	5	0	5	0.029	0	0.01
.	19.01.16-01.04.53-1-295095	174	10	10	5	0	5	507	9	9	0	0	NA	NA	NA	47	58	172	176	523	154	90	263	2	11	19	0.012	0.062	0.036
.	19.01.16-01.04.53-1-295096	179	7	7	2	0	1	492	5	5	0	0	NA	NA	NA	53	42	172	170	513	152	85	255	0	0	19	0	0	0.037
.	19.01.16-01.04.54-1-295097	32	1	1	0	0	0	0	0	0	0	0	NA	NA	NA	7	12	164	166	495	0	0	0	0	0	0	0	0	0
.	19.01.16-01.04.56-1-295101	35	1	1	0	0	0	0	0	0	0	0	NA	NA	NA	6	10	164	165	494	0	0	0	0	0	1	0	0	0.002
.	19.01.16-01.04.58-1-295102	57	2	2	0	0	0	476	1	1	0	0	NA	NA	NA	24	17	169	165	496	150	80	246	0	0	8	0	0	0.016
.	19.01.16-01.04.58-1-295103	31	1	1	1	0	1	0	0	0	0	0	NA	NA	NA	10	9	163	164	495	0	0	0	0	0	0	0	0	0
.	19.01.16-01.04.58-1-295104	170	8	8	4	0	4	509	7	7	0	0	NA	NA	NA	45	56	175	174	520	156	89	264	0	8	21	0	0.046	0.04
.	19.01.16-01.04.59-1-295105	61	2	2	0	0	0	480	0	0	0	0	NA	NA	NA	25	24	168	167	502	148	83	249	0	0	7	0	0	0.014
.	19.01.16-01.05.00-1-295106	60	2	2	0	0	0	478	0	0	0	0	NA	NA	NA	29	29	169	170	503	147	84	247	0	0	3	0	0	0.006
.	19.01.16-01.05.05-1-295108	170	10	10	3	0	3	516	9	9	0	0	NA	NA	NA	39	63	175	183	518	156	97	263	9	0	25	0.051	0	0.048
.	19.01.16-01.05.09-1-295113	265	45	45	5	0	4	536	41	41	0	0	NA	NA	NA	94	88	183	186	532	163	100	273	29	15	69	0.158	0.081	0.13
.	19.01.16-01.05.09-1-295114	55	2	2	0	0	0	471	1	1	0	0	NA	NA	NA	36	24	170	166	501	147	78	246	0	1	4	0	0.006	0.008
.	19.01.16-01.05.09-1-295116	186	9	9	5	0	3	518	7	7	0	0	NA	NA	NA	74	65	181	173	524	162	87	269	9	8	24	0.05	0.046	0.046
.	19.01.16-01.05.10-1-295117	133	10	10	4	0	4	498	9	9	0	0	NA	NA	NA	38	46	173	171	515	155	88	255	6	1	20	0.035	0.006	0.039
.	19.01.16-01.05.15-1-295123	118	5	5	1	0	0	482	4	4	0	0	NA	NA	NA	29	24	169	167	501	151	83	248	1	0	9	0.006	0	0.018
.	19.01.16-01.05.16-1-295124	56	2	2	0	0	0	471	1	1	0	0	NA	NA	NA	29	20	166	168	499	147	83	241	0	5	1	0	0.03	0.002
.	19.01.16-01.05.17-1-295127	259	31	31	16	0	13	542	29	29	0	0	NA	NA	NA	81	88	180	180	541	162	95	285	17	40	60	0.094	0.222	0.111
.	19.01.16-01.05.19-1-295128	215	27	27	5	0	3	508	23	23	0	0	NA	NA	NA	68	60	175	174	524	155	88	265	14	18	42	0.08	0.103	0.08
.	19.01.16-01.05.24-1-295132	235	18	18	5	0	4	532	17	17	0	0	NA	NA	NA	60	84	176	175	546	158	90	284	12	13	26	0.068	0.074	0.048
.	19.01.16-01.05.26-1-295134	98	4	4	1	0	0	483	3	3	0	0	NA	NA	NA	25	27	168	165	507	148	82	253	0	0	12	0	0	0.024
.	19.01.16-01.05.28-1-295135	32	1	1	0	0	0	0	0	0	0	0	NA	NA	NA	16	6	165	165	489	0	0	0	0	0	0	0	0	0
.	19.01.16-01.05.29-1-295136	173	15	15	1	0	1	514	12	12	0	0	NA	NA	NA	48	64	178	178	521	159	93	262	0	4	33	0	0.022	0.063
.	19.01.16-01.05.30-1-295137	60	2	2	0	0	0	0	1	1	0	0	NA	NA	NA	15	18	166	167	498	0	0	0	0	0	1	0	0	0.002
.	19.01.16-01.05.30-1-295138	200	22	22	8	0	7	530	20	20	0	0	NA	NA	NA	50	73	179	178	529	163	94	273	0	17	35	0	0.096	0.066
.	19.01.16-01.05.34-1-295139	61	2	2	0	0	0	98	1	1	0	0	NA	NA	NA	12	15	166	166	496	28	17	53	3	0	0	0.018	0	0
.	19.01.16-01.05.39-1-295155	87	5	5	0	0	0	480	4	4	0	0	NA	NA	NA	38	31	173	168	503	149	84	247	8	0	1	0.046	0	0.002
.	19.01.16-01.05.40-1-295156	33	1	1	0	0	0	0	0	0	0	0	NA	NA	NA	13	10	165	165	493	0	0	0	0	0	1	0	0	0.002
.	19.01.16-01.05.42-1-295157	37	1	1	1	0	1	0	0	0	0	0	NA	NA	NA	12	16	166	165	498	0	0	0	0	0	3	0	0	0.006
.	19.01.16-01.05.45-1-295158	124	13	13	4	0	4	486	11	11	0	0	NA	NA	NA	29	33	172	169	505	152	82	252	0	7	17	0	0.041	0.034
.	19.01.16-01.05.59-1-295170	405	49	49	16	0	13	559	42	42	0	0	NA	NA	NA	125	111	189	184	551	168	100	291	50	33	81	0.265	0.179	0.147
.	19.01.16-01.06.01-1-295171	38	1	1	0	0	0	0	0	0	0	0	NA	NA	NA	20	11	166	165	493	0	0	0	0	0	2	0	0	0.004
.	19.01.16-01.06.01-1-295172	89	4	4	0	0	0	492	3	3	0	0	NA	NA	NA	28	45	170	172	516	148	87	257	0	3	4	0	0.017	0.008
.	19.01.16-01.06.04-1-295173	363	46	46	8	0	7	546	38	38	0	0	NA	NA	NA	111	99	180	183	549	158	99	289	4	38	75	0.022	0.208	0.137
.	19.01.16-01.06.05-1-295175	232	27	27	7	0	5	522	24	24	0	0	NA	NA	NA	59	65	181	172	525	161	89	272	14	14	66	0.077	0.081	0.126
.	19.01.16-01.06.07-1-295177	120	9	9	3	0	3	480	8	8	0	0	NA	NA	NA	27	25	165	165	508	146	81	253	3	12	11	0.018	0.073	0.022
.	19.01.16-01.06.07-1-295179	87	4	4	0	0	0	482	2	2	0	0	NA	NA	NA	43	39	170	169	513	151	83	248	9	6	4	0.053	0.036	0.008
.	19.01.16-01.06.08-1-295180	61	3	3	0	0	0	300	2	2	0	0	NA	NA	NA	19	12	165	165	495	93	53	154	0	1	5	0	0.006	0.01
.	19.01.16-01.06.10-1-295183	62	5	5	0	0	0	487	3	3	0	0	NA	NA	NA	25	35	172	169	507	154	83	250	0	5	5	0	0.03	0.01
.	19.01.16-01.06.15-1-295188	36	1	1	0	0	0	0	0	0	0	0	NA	NA	NA	11	8	164	163	494	0	0	0	0	0	0	0	0	0
.	19.01.16-01.06.17-1-295193	35	1	1	0	0	0	0	0	0	0	0	NA	NA	NA	5	9	163	165	494	0	0	0	0	0	0	0	0	0
.	19.01.16-01.06.17-1-295194	126	9	9	5	0	5	481	8	8	0	0	NA	NA	NA	45	34	171	168	508	149	81	251	2	3	14	0.012	0.018	0.028
.	19.01.16-01.06.19-1-295195	30	1	1	0	0	0	0	0	0	0	0	NA	NA	NA	12	13	167	163	496	0	0	0	0	1	0	0	0.006	0
.	19.01.16-01.06.21-1-295196	151	14	14	3	0	3	498	10	10	0	0	NA	NA	NA	43	44	170	165	522	150	82	266	8	4	32	0.047	0.024	0.061
.	19.01.16-01.06.21-1-295197	280	26	26	5	0	4	531	23	23	0	0	NA	NA	NA	67	82	181	184	530	161	98	272	12	30	49	0.066	0.163	0.092
.	19.01.16-01.06.24-1-295201	233	21	21	9	0	7	517	17	17	0	0	NA	NA	NA	83	63	181	175	520	160	91	266	18	21	25	0.099	0.12	0.048
.	19.01.16-01.06.26-1-295203	61	2	2	0	0	0	400	1	1	0	0	NA	NA	NA	14	19	166	166	500	125	65	210	0	0	2	0	0	0.004
.	19.01.16-01.06.35-1-295210	89	3	3	0	0	0	482	2	2	0	0	NA	NA	NA	28	24	167	168	502	149	85	248	0	5	7	0	0.03	0.014
.	19.01.16-01.06.35-1-295211	61	2	2	0	0	0	152	1	1	0	0	NA	NA	NA	13	16	165	165	499	50	23	79	1	0	3	0.006	0	0.006
.	19.01.16-01.06.42-1-295227	35	1	1	0	0	0	0	0	0	0	0	NA	NA	NA	12	7	165	164	491	0	0	0	0	0	3	0	0	0.006
.	19.01.16-01.06.43-1-295228	33	1	1	0	0	0	0	0	0	0	0	NA	NA	NA	11	12	165	165	495	0	0	0	0	0	0	0	0	0
.	19.01.16-01.06.44-1-295229	63	2	2	0	0	0	479	1	1	0	0	NA	NA	NA	21	30	169	172	502	148	84	247	0	0	3	0	0	0.006
.	19.01.16-01.06.45-1-295230	62	3	3	1	0	1	302	2	2	0	0	NA	NA	NA	19	18	169	166	496	100	51	151	5	0	0	0.03	0	0
.	19.01.16-01.06.45-1-295231	59	3	3	1	0	1	250	0	0	0	0	NA	NA	NA	13	21	167	166	501	73	47	130	4	0	0	0.024	0	0
.	19.01.16-01.06.46-1-295232	121	12	12	2	0	2	492	10	10	0	0	NA	NA	NA	32	34	169	172	506	151	89	252	0	4	14	0	0.023	0.028
.	19.01.16-01.06.53-1-295233	119	7	7	1	0	0	484	5	5	0	0	NA	NA	NA	32	30	168	167	508	149	84	251	0	5	12	0	0.03	0.024
.	19.01.16-01.06.54-1-295234	59	3	3	0	0	0	487	2	2	0	0	NA	NA	NA	19	32	171	171	503	153	84	250	0	3	6	0	0.018	0.012
.	19.01.16-01.06.54-1-295235	34	1	1	0	0	0	0	0	0	0	0	NA	NA	NA	10	9	166	166	490	0	0	0	0	0	0	0	0	0
.	19.01.16-01.06.55-1-295239	179	10	10	1	0	1	502	9	9	0	0	NA	NA	NA	56	53	174	173	519	154	87	261	6	0	34	0.034	0	0.066
.	19.01.16-01.06.56-1-295240	120	8	8	2	0	2	477	7	7	0	0	NA	NA	NA	40	27	168	171	501	143	88	246	6	11	7	0.036	0.064	0.014
.	19.01.16-01.06.57-1-295241	64	5	5	0	0	0	480	3	3	0	0	NA	NA	NA	22	26	168	168	503	149	81	250	3	0	6	0.018	0	0.012
.	19.01.16-01.06.57-1-295242	92	3	3	1	0	1	490	2	2	0	0	NA	NA	NA	34	42	170	166	519	152	79	259	0	5	2	0	0.03	0.004
.	19.01.16-01.07.01-1-295243	150	10	10	4	0	3	488	8	8	0	0	NA	NA	NA	53	44	171	174	512	148	86	254	0	3	23	0	0.017	0.045
.	19.01.16-01.07.06-1-295244	63	3	3	2	0	2	480	2	2	0	0	NA	NA	NA	21	28	170	169	502	150	82	248	0	5	9	0	0.03	0.018
.	19.01.16-01.07.07-1-295247	33	1	1	0	0	0	0	0	0	0	0	NA	NA	NA	6	10	164	166	493	0	0	0	1	0	0	0.006	0	0
.	19.01.16-01.07.08-1-295249	173	14	14	2	0	2	518	11	11	0	0	NA	NA	NA	53	63	175	179	522	159	94	265	7	7	22	0.04	0.039	0.042
.	19.01.16-01.07.09-1-295250	147	10	10	0	0	0	483	9	9	0	0	NA	NA	NA	43	35	169	164	515	145	81	257	12	12	7	0.071	0.073	0.014
.	19.01.16-01.07.09-1-295252	116	5	5	1	0	1	490	4	4	0	0	NA	NA	NA	23	37	168	178	504	151	90	249	6	0	6	0.036	0	0.012
.	19.01.16-01.07.12-1-295257	145	6	6	1	0	1	494	5	5	0	0	NA	NA	NA	35	32	171	170	504	153	87	254	0	0	16	0	0	0.032
.	19.01.16-01.07.12-1-295258	120	5	5	2	0	1	498	4	4	0	0	NA	NA	NA	42	45	172	169	517	153	85	260	6	1	10	0.035	0.006	0.019
.	19.01.16-01.07.15-1-295263	148	25	25	9	0	9	497	23	23	0	0	NA	NA	NA	47	52	173	177	515	153	88	256	20	22	38	0.116	0.124	0.074
.	19.01.16-01.07.18-1-295265	363	26	26	4	0	4	557	24	24	0	0	NA	NA	NA	104	109	174	189	559	155	107	295	0	13	58	0	0.069	0.104
.	19.01.16-01.07.20-1-295266	34	1	1	0	0	0	0	0	0	0	0	NA	NA	NA	4	6	163	164	492	0	0	0	0	0	0	0	0	0
.	19.01.16-01.07.23-1-295268	222	19	19	7	0	6	515	16	16	0	0	NA	NA	NA	62	62	178	177	520	158	91	266	16	12	34	0.09	0.068	0.065
.	19.01.16-01.07.23-1-295270	119	13	13	6	0	6	486	11	11	0	0	NA	NA	NA	45	34	173	168	506	152	82	252	4	9	19	0.023	0.054	0.038
.	19.01.16-01.07.27-1-295273	146	16	16	1	0	1	498	15	15	0	0	NA	NA	NA	35	47	171	175	514	151	88	259	10	16	30	0.058	0.091	0.058
.	19.01.16-01.07.27-1-295274	388	56	56	16	0	12	563	50	50	0	0	NA	NA	NA	105	115	186	184	558	168	96	299	15	51	87	0.081	0.277	0.156
.	19.01.16-01.07.29-1-295275	294	27	27	5	0	4	540	24	24	0	0	NA	NA	NA	86	94	180	182	545	159	95	286	10	24	52	0.056	0.132	0.095
.	19.01.16-01.07.30-1-295276	88	4	4	1	0	1	473	3	3	0	0	NA	NA	NA	27	23	164	168	504	143	83	247	0	0	5	0	0	0.01
.	19.01.16-01.07.45-1-295293	33	1	1	0	0	0	0	0	0	0	0	NA	NA	NA	10	6	163	165	491	0	0	0	2	0	0	0.012	0	0
.	19.01.16-01.07.51-1-295298	34	1	1	0	0	0	0	0	0	0	0	NA	NA	NA	7	7	163	163	494	0	0	0	0	0	2	0	0	0.004
.	19.01.16-01.07.53-1-295299	60	2	2	0	0	0	0	1	1	0	0	NA	NA	NA	20	19	168	164	500	0	0	0	0	0	7	0	0	0.014
.	19.01.16-01.07.53-1-295300	118	10	10	2	0	2	478	8	8	0	0	NA	NA	NA	34	23	170	167	499	152	83	243	2	0	13	0.012	0	0.026
.	19.01.16-01.07.54-1-295301	143	9	9	1	0	1	494	8	8	0	0	NA	NA	NA	46	42	180	170	505	158	86	250	3	6	6	0.017	0.035	0.012
.	19.01.16-01.08.00-1-295308	95	5	5	1	0	1	493	3	3	0	0	NA	NA	NA	25	35	173	169	506	151	88	254	4	0	7	0.023	0	0.014
.	19.01.16-01.08.03-1-295309	206	31	31	10	0	7	509	24	24	0	0	NA	NA	NA	39	58	177	171	523	156	86	267	28	9	44	0.158	0.053	0.084
.	19.01.16-01.08.07-1-295312	63	3	3	1	0	1	477	2	2	0	0	NA	NA	NA	24	30	166	169	508	142	84	251	1	3	5	0.006	0.018	0.01
.	19.01.16-01.08.10-1-295316	181	20	20	5	0	4	499	17	17	0	0	NA	NA	NA	62	53	169	176	521	147	91	261	9	17	37	0.053	0.097	0.071
.	19.01.16-01.08.15-1-295322	67	2	2	0	0	0	474	1	1	0	0	NA	NA	NA	27	20	164	169	500	146	80	248	3	0	1	0.018	0	0.002
.	19.01.16-01.08.27-1-295334	155	13	13	4	0	3	499	10	10	0	0	NA	NA	NA	59	52	171	178	516	149	90	260	13	7	19	0.076	0.039	0.037
.	19.01.16-01.08.32-1-295339	59	2	2	0	0	0	477	1	1	0	0	NA	NA	NA	19	18	166	166	499	148	82	247	0	2	2	0	0.012	0.004
.	19.01.16-01.08.32-1-295340	31	1	1	0	0	0	0	0	0	0	0	NA	NA	NA	14	8	163	164	494	0	0	0	0	0	1	0	0	0.002
.	19.01.16-01.08.34-1-295341	89	3	3	0	0	0	484	2	2	0	0	NA	NA	NA	45	35	173	168	507	153	81	250	0	2	6	0	0.012	0.012
.	19.01.16-01.08.36-1-295342	35	1	1	0	0	0	0	0	0	0	0	NA	NA	NA	9	15	164	166	498	0	0	0	0	0	0	0	0	0
.	19.01.16-01.08.44-1-295358	176	16	16	4	0	4	516	14	14	0	0	NA	NA	NA	56	68	175	172	534	153	87	276	9	11	17	0.051	0.064	0.032
.	19.01.16-01.09.01-1-295363	66	2	2	0	0	0	468	1	1	0	0	NA	NA	NA	19	13	165	164	497	143	81	244	0	0	2	0	0	0.004
.	19.01.16-01.09.01-1-295364	211	23	23	10	0	8	522	20	20	0	0	NA	NA	NA	48	69	175	182	525	155	96	271	27	16	34	0.154	0.088	0.065
.	19.01.16-01.09.02-1-295365	36	1	1	1	0	1	0	0	0	0	0	NA	NA	NA	5	18	167	167	497	0	0	0	0	0	2	0	0	0.004
.	19.01.16-01.09.06-1-295366	180	32	32	10	0	7	517	30	30	0	0	NA	NA	NA	68	75	178	183	527	155	94	268	22	28	22	0.124	0.153	0.042
.	19.01.16-01.09.07-1-295369	128	13	13	6	0	3	484	8	8	0	0	NA	NA	NA	26	30	172	171	500	152	84	248	7	17	20	0.041	0.099	0.04
.	19.01.16-01.09.09-1-295371	206	27	27	8	0	7	507	23	23	0	0	NA	NA	NA	49	55	173	174	521	155	88	264	18	28	33	0.104	0.161	0.063
.	19.01.16-01.09.14-1-295378	256	27	27	8	0	5	514	26	26	0	0	NA	NA	NA	68	63	171	177	528	152	91	271	10	15	45	0.058	0.085	0.085
.	19.01.16-01.09.14-1-295379	94	3	3	1	0	1	485	2	2	0	0	NA	NA	NA	41	33	168	172	506	149	84	252	6	0	3	0.036	0	0.006
.	19.01.16-01.09.23-1-295385	229	23	23	9	0	6	534	22	22	0	0	NA	NA	NA	66	81	185	174	535	163	90	281	29	12	46	0.157	0.069	0.086
.	19.01.16-01.09.27-1-295388	207	31	31	9	0	8	532	28	28	0	0	NA	NA	NA	59	83	175	180	541	154	97	281	18	15	49	0.103	0.083	0.091
.	19.01.16-01.09.29-1-295389	61	2	2	1	0	1	476	1	1	0	0	NA	NA	NA	24	26	168	165	506	147	80	249	0	0	8	0	0	0.016
.	19.01.16-01.09.30-1-295390	148	13	13	5	0	4	499	10	10	0	0	NA	NA	NA	44	47	178	169	513	157	84	258	8	8	15	0.045	0.047	0.029
.	19.01.16-01.09.35-1-295391	232	30	30	10	0	8	517	27	27	0	0	NA	NA	NA	66	68	175	180	526	155	94	268	12	59	38	0.069	0.328	0.072
.	19.01.16-01.09.39-1-295407	91	4	4	1	0	1	486	3	3	0	0	NA	NA	NA	34	31	165	170	509	146	84	256	9	0	5	0.055	0	0.01
.	19.01.16-01.09.44-1-295409	64	3	3	1	0	1	473	2	2	0	0	NA	NA	NA	27	22	169	169	497	149	82	242	6	0	0	0.036	0	0
.	19.01.16-01.09.50-1-295414	94	4	4	0	0	0	493	3	3	0	0	NA	NA	NA	39	43	172	169	515	149	86	258	0	0	7	0	0	0.014
.	19.01.16-01.09.51-1-295415	61	5	5	0	0	0	481	4	4	0	0	NA	NA	NA	27	26	168	169	502	149	85	247	0	0	12	0	0	0.024
.	19.01.16-01.09.52-1-295416	289	44	44	13	0	10	524	38	38	0	0	NA	NA	NA	78	70	179	177	527	159	90	275	35	43	78	0.196	0.243	0.148
.	19.01.16-01.09.52-1-295417	204	10	10	3	0	3	512	9	9	0	0	NA	NA	NA	50	68	180	169	532	158	82	272	12	3	12	0.067	0.018	0.023
.	19.01.16-01.09.57-1-295421	231	15	15	2	0	2	528	13	13	0	0	NA	NA	NA	66	74	176	182	529	158	97	273	0	9	35	0	0.049	0.066
.	19.01.16-01.09.57-1-295422	85	5	5	2	0	2	474	3	3	0	0	NA	NA	NA	37	29	165	172	505	143	87	244	1	2	14	0.006	0.012	0.028
.	19.01.16-01.10.01-1-295431	143	16	16	6	0	5	493	15	15	0	0	NA	NA	NA	40	45	175	170	513	152	84	257	5	36	15	0.029	0.212	0.029
.	19.01.16-01.10.04-1-295432	95	6	6	2	0	2	492	5	5	0	0	NA	NA	NA	30	41	171	172	511	150	89	253	18	2	12	0.105	0.012	0.023
.	19.01.16-01.10.09-1-295437	60	2	2	1	0	1	200	1	1	0	0	NA	NA	NA	21	11	166	166	492	63	36	101	0	0	3	0	0	0.006
.	19.01.16-01.10.16-1-295446	150	11	11	3	0	3	503	9	9	0	0	NA	NA	NA	44	54	172	177	518	150	88	265	11	15	6	0.064	0.085	0.012
.	19.01.16-01.10.20-1-295447	31	1	1	0	0	0	0	0	0	0	0	NA	NA	NA	5	10	164	165	494	0	0	0	0	0	0	0	0	0
.	19.01.16-01.10.22-1-295449	227	17	17	5	0	4	525	15	15	0	0	NA	NA	NA	67	80	179	178	536	158	91	276	6	30	30	0.034	0.169	0.056
.	19.01.16-01.10.22-1-295450	143	18	18	3	0	1	497	15	15	0	0	NA	NA	NA	44	45	173	170	515	154	84	259	0	6	34	0	0.035	0.066
.	19.01.16-01.10.27-1-295454	33	1	1	1	0	1	0	0	0	0	0	NA	NA	NA	11	9	163	164	495	0	0	0	0	0	0	0	0	0
.	19.01.16-01.10.29-1-295455	59	2	2	0	0	0	476	1	1	0	0	NA	NA	NA	25	20	165	169	499	146	86	244	2	0	0	0.012	0	0
.	19.01.16-01.10.34-1-295456	63	9	9	4	0	4	480	7	7	0	0	NA	NA	NA	20	25	168	170	500	149	85	246	1	2	15	0.006	0.012	0.03
.	19.01.16-01.10.35-1-295457	186	24	24	10	0	7	512	22	22	0	0	NA	NA	NA	59	55	178	172	518	157	88	267	12	30	41	0.067	0.174	0.079
.	19.01.16-01.10.38-1-295473	36	1	1	0	0	0	0	0	0	0	0	NA	NA	NA	11	12	165	165	495	0	0	0	0	0	4	0	0	0.008
.	19.01.16-01.10.41-1-295474	89	3	3	0	0	0	475	2	2	0	0	NA	NA	NA	29	28	167	170	504	145	84	246	0	0	3	0	0	0.006
.	19.01.16-01.10.42-1-295475	33	1	1	0	0	0	0	0	0	0	0	NA	NA	NA	9	12	166	164	495	0	0	0	2	0	0	0.012	0	0
.	19.01.16-01.10.45-1-295476	95	8	8	3	0	2	489	7	7	0	0	NA	NA	NA	27	34	170	168	509	151	84	254	0	11	13	0	0.065	0.026
.	19.01.16-01.10.45-1-295477	226	24	24	5	0	4	518	23	23	0	0	NA	NA	NA	59	69	176	176	530	159	89	270	0	11	53	0	0.062	0.1
.	19.01.16-01.10.46-1-295478	422	41	41	7	0	5	552	40	40	0	0	NA	NA	NA	133	108	182	175	564	164	87	301	27	28	67	0.148	0.16	0.119
.	19.01.16-01.10.55-1-295482	122	10	10	3	0	2	487	9	9	0	0	NA	NA	NA	51	38	168	170	513	144	84	259	5	20	8	0.03	0.118	0.016
.	19.01.16-01.10.55-1-295484	281	26	26	7	0	5	531	25	25	0	0	NA	NA	NA	92	82	174	180	541	155	93	283	12	8	53	0.069	0.044	0.098
.	19.01.16-01.10.57-1-295485	61	2	2	0	0	0	401	1	1	0	0	NA	NA	NA	15	17	168	165	497	125	65	211	0	0	3	0	0	0.006
.	19.01.16-01.11.05-1-295486	121	10	10	5	0	5	493	9	9	0	0	NA	NA	NA	29	43	169	171	516	147	85	261	6	4	13	0.036	0.023	0.025
.	19.01.16-01.11.06-1-295488	182	13	13	3	0	3	496	11	11	0	0	NA	NA	NA	43	47	175	171	514	149	85	262	7	20	11	0.04	0.117	0.021
.	19.01.16-01.11.06-1-295489	95	12	12	1	0	1	491	11	11	0	0	NA	NA	NA	28	39	169	176	507	148	88	255	0	9	28	0	0.051	0.055
.	19.01.16-01.11.14-1-295498	91	3	3	0	0	0	490	2	2	0	0	NA	NA	NA	30	34	171	169	507	154	84	252	3	0	3	0.018	0	0.006
.	19.01.16-01.11.14-1-295499	119	4	4	0	0	0	479	3	3	0	0	NA	NA	NA	33	24	169	165	503	148	83	248	0	6	3	0	0.036	0.006
.	19.01.16-01.11.22-1-295505	206	19	19	5	0	4	510	18	18	0	0	NA	NA	NA	62	62	172	173	530	156	86	268	3	22	16	0.017	0.127	0.03
.	19.01.16-01.11.25-1-295509	92	3	3	0	0	0	472	2	2	0	0	NA	NA	NA	29	21	167	168	499	147	82	243	0	0	5	0	0	0.01
.	19.01.16-01.11.26-1-295510	61	2	2	1	0	1	474	1	1	0	0	NA	NA	NA	26	23	165	167	504	149	78	247	4	2	0	0.024	0.012	0
.	19.01.16-01.11.27-1-295511	119	17	17	3	0	3	476	15	15	0	0	NA	NA	NA	41	25	167	168	503	145	83	248	11	8	21	0.066	0.048	0.042
.	19.01.16-01.11.28-1-295512	31	1	1	0	0	0	0	0	0	0	0	NA	NA	NA	8	8	164	165	492	0	0	0	0	0	0	0	0	0
.	19.01.16-01.11.28-1-295513	147	18	18	11	0	9	503	16	16	0	0	NA	NA	NA	53	52	172	174	519	149	89	265	4	33	13	0.023	0.19	0.025
.	19.01.16-01.11.30-1-295514	89	4	4	1	0	1	478	3	3	0	0	NA	NA	NA	41	26	167	168	504	145	82	251	0	6	6	0	0.036	0.012
.	19.01.16-01.11.31-1-295515	32	1	1	0	0	0	0	0	0	0	0	NA	NA	NA	8	9	166	164	492	0	0	0	0	1	0	0	0.006	0
.	19.01.16-01.11.32-1-295516	153	11	11	2	0	2	499	10	10	0	0	NA	NA	NA	41	45	173	171	514	154	87	258	5	23	2	0.029	0.135	0.004
.	19.01.16-01.11.36-1-295517	124	4	4	0	0	0	489	3	3	0	0	NA	NA	NA	37	34	170	168	509	150	86	253	0	0	7	0	0	0.014
.	19.01.16-01.11.37-1-295518	290	18	18	3	0	3	524	13	13	0	0	NA	NA	NA	82	69	180	175	527	157	95	272	15	4	17	0.083	0.023	0.032
.	19.01.16-01.11.43-1-295534	64	3	3	2	0	1	481	2	2	0	0	NA	NA	NA	19	28	168	176	497	148	89	244	0	7	11	0	0.04	0.022
.	19.01.16-01.11.47-1-295535	149	15	15	2	0	2	497	12	12	0	0	NA	NA	NA	56	49	174	171	517	152	87	258	1	38	25	0.006	0.222	0.048
.	19.01.16-01.11.47-1-295536	34	1	1	0	0	0	0	0	0	0	0	NA	NA	NA	9	8	165	165	491	0	0	0	0	0	1	0	0	0.002
.	19.01.16-01.11.49-1-295537	67	3	3	1	0	1	479	1	1	0	0	NA	NA	NA	26	27	168	169	503	150	83	246	1	0	5	0.006	0	0.01
.	19.01.16-01.11.49-1-295538	94	7	7	0	0	0	468	6	6	0	0	NA	NA	NA	32	18	166	163	502	145	79	244	0	9	3	0	0.055	0.006
.	19.01.16-01.11.50-1-295539	65	3	3	1	0	1	347	1	1	0	0	NA	NA	NA	17	19	164	166	502	105	58	184	0	0	5	0	0	0.01
.	19.01.16-01.11.52-1-295544	33	1	1	0	0	0	0	0	0	0	0	NA	NA	NA	10	5	163	165	490	0	0	0	0	4	0	0	0.024	0
.	19.01.16-01.11.53-1-295545	179	9	9	3	0	3	514	7	7	0	0	NA	NA	NA	59	59	170	183	519	153	95	266	6	13	9	0.035	0.071	0.017
.	19.01.16-01.11.54-1-295546	93	3	3	2	0	2	482	2	2	0	0	NA	NA	NA	37	31	169	170	505	147	86	249	0	5	6	0	0.029	0.012
.	19.01.16-01.11.55-1-295547	120	11	11	1	0	1	492	10	10	0	0	NA	NA	NA	38	40	170	171	512	151	85	256	5	6	13	0.029	0.035	0.025
.	19.01.16-01.12.00-1-295551	35	1	1	0	0	0	0	0	0	0	0	NA	NA	NA	12	10	166	167	490	0	0	0	0	0	0	0	0	0
.	19.01.16-01.12.01-1-295552	96	5	5	0	0	0	483	2	2	0	0	NA	NA	NA	35	29	169	167	506	148	84	251	7	2	7	0.041	0.012	0.014
.	19.01.16-01.12.01-1-295553	94	14	14	2	0	1	486	12	12	0	0	NA	NA	NA	28	36	176	165	508	154	81	251	12	3	13	0.068	0.018	0.026
.	19.01.16-01.12.02-1-295554	62	2	2	1	0	1	476	1	1	0	0	NA	NA	NA	23	23	167	167	502	147	82	247	3	0	2	0.018	0	0.004
.	19.01.16-01.12.06-1-295559	149	7	7	1	0	0	480	6	6	0	0	NA	NA	NA	37	28	167	170	504	148	84	248	0	0	19	0	0	0.038
.	19.01.16-01.12.06-1-295560	129	31	31	7	0	7	507	29	29	0	0	NA	NA	NA	31	56	173	171	525	154	84	269	9	14	63	0.052	0.082	0.12
.	19.01.16-01.12.12-1-295569	35	1	1	0	0	0	0	0	0	0	0	NA	NA	NA	14	4	164	163	490	0	0	0	0	0	2	0	0	0.004
.	19.01.16-01.12.12-1-295570	174	22	22	8	0	6	503	18	18	0	0	NA	NA	NA	51	56	177	173	519	156	89	258	1	17	52	0.006	0.098	0.1
.	19.01.16-01.12.13-1-295571	176	9	9	4	0	4	512	8	8	0	0	NA	NA	NA	50	63	177	176	523	156	88	268	7	13	4	0.04	0.074	0.008
.	19.01.16-01.12.14-1-295573	66	3	3	0	0	0	471	2	2	0	0	NA	NA	NA	23	13	165	166	495	147	82	242	0	4	1	0	0.024	0.002
.	19.01.16-01.12.15-1-295575	120	14	14	3	0	3	490	11	11	0	0	NA	NA	NA	49	38	172	171	508	151	86	253	3	10	15	0.017	0.058	0.03
.	19.01.16-01.12.16-1-295576	59	2	2	0	0	0	478	1	1	0	0	NA	NA	NA	27	26	167	171	501	147	83	248	0	2	4	0	0.012	0.008
.	19.01.16-01.12.23-1-295580	127	12	12	1	0	1	496	11	11	0	0	NA	NA	NA	37	40	167	171	515	149	83	264	0	18	13	0	0.105	0.025
.	19.01.16-01.12.24-1-295583	118	8	8	1	0	1	502	7	7	0	0	NA	NA	NA	34	46	173	175	511	154	89	259	9	9	17	0.052	0.051	0.033
.	19.01.16-01.12.25-1-295585	155	21	21	4	0	3	494	18	18	0	0	NA	NA	NA	52	47	170	173	517	149	88	257	11	32	26	0.065	0.185	0.05
.	19.01.16-01.12.26-1-295586	150	8	8	1	0	1	496	5	5	0	0	NA	NA	NA	40	41	172	168	514	154	85	257	0	3	26	0	0.018	0.051
.	19.01.16-01.12.31-1-295587	36	1	1	1	0	1	0	0	0	0	0	NA	NA	NA	9	14	167	164	496	0	0	0	1	0	0	0.006	0	0
.	19.01.16-01.12.33-1-295589	181	12	12	1	0	1	501	9	9	0	0	NA	NA	NA	46	46	173	170	516	153	87	261	0	13	23	0	0.076	0.045
.	19.01.16-01.12.37-1-295590	203	30	30	9	0	9	530	28	28	0	0	NA	NA	NA	61	76	177	177	535	161	92	277	6	22	55	0.034	0.124	0.103
.	19.01.16-01.12.42-1-295606	219	21	21	2	0	1	513	19	19	0	0	NA	NA	NA	53	61	173	180	521	154	94	265	4	16	23	0.023	0.089	0.044
.	19.01.16-01.12.45-1-295607	65	3	3	1	0	1	471	2	2	0	0	NA	NA	NA	24	20	164	167	502	143	82	246	0	0	8	0	0	0.016
.	19.01.16-01.12.45-1-295608	62	2	2	0	0	0	398	1	1	0	0	NA	NA	NA	15	14	165	168	494	119	70	209	3	0	0	0.018	0	0
.	19.01.16-01.12.47-1-295609	129	9	9	3	0	3	494	8	8	0	0	NA	NA	NA	52	39	170	173	509	152	89	253	0	2	14	0	0.012	0.028
.	19.01.16-01.12.47-1-295610	266	29	29	9	0	8	536	26	26	0	0	NA	NA	NA	61	82	183	181	531	163	97	276	15	17	41	0.082	0.094	0.077
.	19.01.16-01.12.54-1-295611	242	55	55	18	0	15	512	49	49	0	0	NA	NA	NA	86	60	183	173	517	164	87	261	29	56	75	0.158	0.324	0.145
.	19.01.16-01.12.55-1-295615	176	22	22	4	0	2	515	21	21	0	0	NA	NA	NA	46	56	174	177	518	155	93	267	20	16	29	0.115	0.09	0.056
.	19.01.16-01.12.57-1-295616	182	33	33	11	0	9	503	32	32	0	0	NA	NA	NA	62	50	170	170	523	150	88	265	19	28	61	0.112	0.165	0.117
.	19.01.16-01.12.58-1-295617	298	51	51	10	0	10	521	44	44	0	0	NA	NA	NA	72	75	180	177	531	153	94	274	29	58	76	0.161	0.328	0.143
.	19.01.16-01.13.04-1-295618	139	7	7	2	0	1	496	6	6	0	0	NA	NA	NA	48	44	175	176	506	158	89	249	2	7	6	0.011	0.04	0.012
.	19.01.16-01.13.09-1-295623	37	1	1	1	0	1	0	0	0	0	0	NA	NA	NA	8	15	163	171	494	0	0	0	1	0	0	0.006	0	0
.	19.01.16-01.13.12-1-295627	31	1	1	0	0	0	0	0	0	0	0	NA	NA	NA	7	9	165	164	493	0	0	0	0	0	1	0	0	0.002
.	19.01.16-01.13.14-1-295630	91	9	9	2	0	2	489	8	8	0	0	NA	NA	NA	27	31	171	171	502	152	86	251	8	19	8	0.047	0.111	0.016
.	19.01.16-01.13.18-1-295634	143	12	12	0	0	0	501	11	11	0	0	NA	NA	NA	53	45	173	174	511	153	88	260	0	10	19	0	0.057	0.037
.	19.01.16-01.13.19-1-295635	37	1	1	0	0	0	0	0	0	0	0	NA	NA	NA	16	14	163	165	499	0	0	0	1	0	0	0.006	0	0
.	19.01.16-01.13.21-1-295636	32	1	1	0	0	0	0	0	0	0	0	NA	NA	NA	9	13	164	164	498	0	0	0	0	0	0	0	0	0
.	19.01.16-01.13.22-1-295638	34	1	1	0	0	0	0	0	0	0	0	NA	NA	NA	15	8	164	164	493	0	0	0	0	0	0	0	0	0
.	19.01.16-01.13.23-1-295640	58	2	2	1	0	1	348	1	1	0	0	NA	NA	NA	15	14	167	163	497	108	56	184	1	0	2	0.006	0	0.004
.	19.01.16-01.13.24-1-295642	88	8	8	4	0	3	480	7	7	0	0	NA	NA	NA	33	28	169	171	501	151	83	246	6	13	19	0.036	0.076	0.038
.	19.01.16-01.13.32-1-295645	230	42	42	13	0	10	506	40	40	0	0	NA	NA	NA	59	60	175	175	523	152	87	267	2	54	74	0.011	0.309	0.141
.	19.01.16-01.13.33-1-295646	141	11	11	5	0	4	504	10	10	0	0	NA	NA	NA	44	50	177	173	513	158	89	257	7	13	15	0.04	0.075	0.029
.	19.01.16-01.13.34-1-295647	142	17	17	5	0	4	505	14	14	0	0	NA	NA	NA	64	55	176	172	520	159	85	261	7	31	29	0.04	0.18	0.056
.	19.01.16-01.13.46-1-295663	35	1	1	1	0	1	0	0	0	0	0	NA	NA	NA	10	10	165	165	493	0	0	0	0	0	0	0	0	0
.	19.01.16-01.13.47-1-295665	182	28	28	7	0	6	488	24	24	0	0	NA	NA	NA	54	40	169	170	514	149	82	257	6	8	59	0.036	0.047	0.115
.	19.01.16-01.13.49-1-295666	62	2	2	1	0	1	481	1	1	0	0	NA	NA	NA	20	23	170	167	499	152	83	246	0	2	2	0	0.012	0.004
.	19.01.16-01.13.51-1-295667	123	23	23	7	0	6	487	21	21	0	0	NA	NA	NA	45	34	169	172	506	150	84	253	22	14	38	0.13	0.081	0.075
.	19.01.16-01.13.59-1-295675	329	32	32	10	0	8	543	30	30	0	0	NA	NA	NA	106	94	177	184	546	158	97	288	20	44	46	0.113	0.239	0.084
.	19.01.16-01.14.03-1-295676	153	35	35	10	0	9	495	32	32	0	0	NA	NA	NA	46	40	171	169	513	149	85	261	23	23	47	0.135	0.136	0.092
.	19.01.16-01.14.05-1-295680	68	3	3	0	0	0	481	2	2	0	0	NA	NA	NA	27	28	169	169	503	152	84	245	0	0	4	0	0	0.008
.	19.01.16-01.14.08-1-295684	155	8	8	2	0	2	492	7	7	0	0	NA	NA	NA	40	39	171	170	511	147	85	260	4	8	11	0.023	0.047	0.022
.	19.01.16-01.14.16-1-295694	386	23	23	3	0	3	550	20	20	0	0	NA	NA	NA	125	107	180	187	553	160	97	293	3	19	37	0.017	0.102	0.067
.	19.01.16-01.14.17-1-295695	159	8	8	1	0	1	512	6	6	0	0	NA	NA	NA	46	57	171	173	526	156	88	268	0	8	9	0	0.046	0.017
.	19.01.16-01.14.20-1-295696	120	5	5	0	0	0	488	3	3	0	0	NA	NA	NA	39	35	173	171	504	151	88	249	4	2	5	0.023	0.012	0.01
.	19.01.16-01.14.26-1-295701	34	1	1	1	0	1	0	0	0	0	0	NA	NA	NA	13	9	164	165	493	0	0	0	0	0	0	0	0	0
.	19.01.16-01.14.28-1-295702	88	5	5	1	0	1	480	4	4	0	0	NA	NA	NA	19	21	167	165	502	148	82	250	0	6	7	0	0.036	0.014
.	19.01.16-01.14.28-1-295703	208	18	18	8	0	7	501	17	17	0	0	NA	NA	NA	52	57	176	176	518	154	90	257	5	4	43	0.028	0.023	0.083
.	19.01.16-01.14.33-1-295704	177	28	28	6	0	5	499	26	26	0	0	NA	NA	NA	52	52	177	174	514	158	86	255	23	32	39	0.13	0.184	0.076
.	19.01.16-01.14.35-1-295705	91	5	5	3	0	3	486	4	4	0	0	NA	NA	NA	29	33	170	174	502	148	88	250	2	0	6	0.012	0	0.012
.	19.01.16-01.14.39-1-295721	62	3	3	1	0	1	471	2	2	0	0	NA	NA	NA	29	18	166	169	496	146	86	239	0	13	10	0	0.077	0.02
.	19.01.16-01.14.40-1-295722	94	4	4	0	0	0	486	3	3	0	0	NA	NA	NA	33	33	168	172	506	148	86	252	0	1	8	0	0.006	0.016
.	19.01.16-01.14.44-1-295724	94	11	11	1	0	1	483	9	9	0	0	NA	NA	NA	33	22	170	167	498	149	86	248	0	6	23	0	0.036	0.046
.	19.01.16-01.14.46-1-295725	116	6	6	0	0	0	490	5	5	0	0	NA	NA	NA	40	40	175	172	506	155	84	251	6	2	6	0.034	0.012	0.012
.	19.01.16-01.14.49-1-295726	213	22	22	7	0	7	507	21	21	0	0	NA	NA	NA	51	55	179	172	517	157	89	261	17	22	14	0.095	0.128	0.027
.	19.01.16-01.14.50-1-295727	32	1	1	0	0	0	0	0	0	0	0	NA	NA	NA	11	9	166	167	489	0	0	0	0	4	0	0	0.024	0
.	19.01.16-01.14.51-1-295728	149	13	13	4	0	3	501	11	11	0	0	NA	NA	NA	44	49	171	172	519	152	87	262	6	13	24	0.035	0.076	0.046
.	19.01.16-01.14.52-1-295729	90	6	6	2	0	2	481	5	5	0	0	NA	NA	NA	30	25	167	171	500	149	83	249	10	0	6	0.06	0	0.012
.	19.01.16-01.14.53-1-295730	143	11	11	3	0	3	489	9	9	0	0	NA	NA	NA	51	39	168	174	510	149	86	254	0	10	23	0	0.057	0.045
.	19.01.16-01.14.56-1-295734	172	14	14	4	0	3	500	12	12	0	0	NA	NA	NA	50	49	170	174	518	149	89	262	12	20	14	0.071	0.115	0.027
.	19.01.16-01.15.01-1-295735	179	14	14	4	0	4	512	13	13	0	0	NA	NA	NA	63	57	174	175	521	156	89	267	1	27	10	0.006	0.154	0.019
.	19.01.16-01.15.01-1-295737	62	2	2	1	0	1	481	1	1	0	0	NA	NA	NA	20	25	167	167	504	149	82	250	0	0	6	0	0	0.012
.	19.01.16-01.15.06-1-295738	58	2	2	0	0	0	483	1	1	0	0	NA	NA	NA	17	28	170	168	503	151	82	250	6	0	0	0.035	0	0
.	19.01.16-01.15.10-1-295745	87	8	8	1	0	1	484	7	7	0	0	NA	NA	NA	29	33	168	173	505	150	85	249	0	9	9	0	0.052	0.018
.	19.01.16-01.15.12-1-295747	36	1	1	1	0	1	0	0	0	0	0	NA	NA	NA	12	9	163	165	494	0	0	0	0	0	2	0	0	0.004
.	19.01.16-01.15.13-1-295750	61	2	2	0	0	0	249	1	1	0	0	NA	NA	NA	11	28	169	168	504	78	43	128	0	0	2	0	0	0.004
.	19.01.16-01.15.14-1-295751	177	21	21	8	0	6	508	18	18	0	0	NA	NA	NA	64	59	178	175	519	158	91	259	14	18	19	0.079	0.103	0.037
.	19.01.16-01.15.15-1-295753	259	23	23	8	0	8	520	20	20	0	0	NA	NA	NA	90	69	175	178	529	154	92	274	4	18	41	0.023	0.101	0.078
.	19.01.16-01.15.16-1-295754	91	11	11	0	0	0	484	9	9	0	0	NA	NA	NA	31	37	173	170	507	154	83	247	5	6	21	0.029	0.035	0.041
.	19.01.16-01.15.17-1-295757	36	1	1	1	0	1	0	0	0	0	0	NA	NA	NA	7	8	165	164	492	0	0	0	0	0	0	0	0	0
.	19.01.16-01.15.19-1-295758	149	20	20	5	0	5	499	17	17	0	0	NA	NA	NA	47	44	172	170	515	155	86	258	15	23	14	0.087	0.135	0.027
.	19.01.16-01.15.21-1-295759	33	1	1	0	0	0	0	0	0	0	0	NA	NA	NA	14	11	163	165	496	0	0	0	0	0	0	0	0	0
.	19.01.16-01.15.22-1-295761	182	19	19	6	0	5	498	17	17	0	0	NA	NA	NA	55	49	171	175	516	152	88	258	3	21	27	0.018	0.12	0.052
.	19.01.16-01.15.23-1-295763	31	1	1	1	0	1	0	0	0	0	0	NA	NA	NA	11	12	166	167	492	0	0	0	0	0	4	0	0	0.008
.	19.01.16-01.15.23-1-295764	31	1	1	0	0	0	0	0	0	0	0	NA	NA	NA	4	2	164	163	488	0	0	0	0	0	2	0	0	0.004
.	19.01.16-01.15.25-1-295767	202	17	17	5	0	2	510	15	15	0	0	NA	NA	NA	76	66	175	183	521	153	94	263	15	14	34	0.086	0.077	0.065
.	19.01.16-01.15.25-1-295768	122	9	9	1	0	1	477	4	4	0	0	NA	NA	NA	45	28	167	165	509	144	80	253	0	6	18	0	0.036	0.035
.	19.01.16-01.15.26-1-295769	34	1	1	1	0	1	0	0	0	0	0	NA	NA	NA	5	14	164	167	496	0	0	0	0	0	0	0	0	0
.	19.01.16-01.15.28-1-295770	33	1	1	0	0	0	0	0	0	0	0	NA	NA	NA	7	5	164	164	490	0	0	0	0	0	0	0	0	0
.	19.01.16-01.15.30-1-295771	147	14	14	3	0	2	491	11	11	0	0	NA	NA	NA	43	40	175	168	510	152	82	257	0	15	28	0	0.089	0.055
.	19.01.16-01.15.38-1-295787	151	19	19	4	0	4	492	14	14	0	0	NA	NA	NA	40	39	169	170	513	151	86	255	8	6	38	0.047	0.035	0.074
.	19.01.16-01.15.40-1-295788	304	19	19	6	0	4	534	18	18	0	0	NA	NA	NA	96	89	180	183	539	156	96	282	0	38	37	0	0.208	0.069
.	19.01.16-01.15.45-1-295789	496	41	41	16	0	15	591	38	38	0	0	NA	NA	NA	137	147	194	198	568	169	110	312	15	41	84	0.077	0.207	0.148
.	19.01.16-01.15.47-1-295790	226	41	41	10	0	9	520	37	37	0	0	NA	NA	NA	54	65	175	179	524	154	96	270	11	34	75	0.063	0.19	0.143
.	19.01.16-01.15.50-1-295791	202	9	9	3	0	2	519	7	7	0	0	NA	NA	NA	72	66	169	175	535	153	91	275	0	7	22	0	0.04	0.041
.	19.01.16-01.15.56-1-295800	36	1	1	0	0	0	0	0	0	0	0	NA	NA	NA	17	11	165	166	493	0	0	0	0	0	1	0	0	0.002
.	19.01.16-01.15.57-1-295801	58	2	2	0	0	0	98	1	1	0	0	NA	NA	NA	19	16	167	168	494	27	17	54	0	0	3	0	0	0.006
.	19.01.16-01.15.58-1-295802	67	3	3	1	0	1	200	2	2	0	0	NA	NA	NA	13	16	167	167	495	62	37	101	0	1	3	0	0.006	0.006
.	19.01.16-01.15.59-1-295803	91	8	8	2	0	2	482	7	7	0	0	NA	NA	NA	33	38	171	167	513	150	77	255	4	5	8	0.023	0.03	0.016
.	19.01.16-01.16.04-1-295804	85	3	3	1	0	1	485	2	2	0	0	NA	NA	NA	33	33	170	169	507	150	84	251	0	0	10	0	0	0.02
.	19.01.16-01.16.08-1-295812	35	1	1	0	0	0	0	0	0	0	0	NA	NA	NA	9	10	166	163	494	0	0	0	0	0	0	0	0	0
.	19.01.16-01.16.10-1-295814	114	9	9	3	0	3	499	8	8	0	0	NA	NA	NA	44	55	171	170	527	149	85	265	0	5	25	0	0.029	0.047
.	19.01.16-01.16.11-1-295816	281	22	22	8	0	7	532	20	20	0	0	NA	NA	NA	80	85	178	183	537	159	94	279	6	47	26	0.034	0.257	0.048
.	19.01.16-01.16.12-1-295818	93	3	3	0	0	0	480	2	2	0	0	NA	NA	NA	22	29	168	168	506	147	83	250	0	0	5	0	0	0.01
.	19.01.16-01.16.14-1-295821	149	8	8	3	0	2	493	6	6	0	0	NA	NA	NA	46	39	173	173	506	155	85	253	5	5	11	0.029	0.029	0.022
.	19.01.16-01.16.15-1-295822	60	2	2	0	0	0	484	1	1	0	0	NA	NA	NA	19	26	167	166	506	150	82	252	0	3	4	0	0.018	0.008
.	19.01.16-01.16.16-1-295826	121	9	9	4	0	3	506	8	8	0	0	NA	NA	NA	40	52	173	175	517	155	90	261	8	2	21	0.046	0.011	0.041
.	19.01.16-01.16.24-1-295832	31	1	1	0	0	0	0	0	0	0	0	NA	NA	NA	10	10	165	166	492	0	0	0	0	1	0	0	0.006	0
.	19.01.16-01.16.25-1-295833	85	3	3	0	0	0	476	2	2	0	0	NA	NA	NA	23	26	173	164	502	152	79	245	0	3	2	0	0.018	0.004
.	19.01.16-01.16.26-1-295836	33	1	1	1	0	1	0	0	0	0	0	NA	NA	NA	8	10	165	163	495	0	0	0	0	0	1	0	0	0.002
.	19.01.16-01.16.28-1-295841	34	1	1	0	0	0	0	0	0	0	0	NA	NA	NA	10	7	164	165	491	0	0	0	0	0	0	0	0	0
.	19.01.16-01.16.29-1-295842	330	55	55	15	0	11	531	53	53	0	0	NA	NA	NA	90	76	177	178	534	155	97	279	33	39	76	0.186	0.219	0.142
.	19.01.16-01.16.30-1-295843	34	1	1	0	0	0	0	0	0	0	0	NA	NA	NA	10	7	164	165	491	0	0	0	0	0	1	0	0	0.002
.	19.01.16-01.16.31-1-295844	158	13	13	6	0	4	494	11	11	0	0	NA	NA	NA	45	40	174	173	506	152	87	255	26	6	4	0.149	0.035	0.008
.	19.01.16-01.16.32-1-295845	144	6	6	1	0	1	497	3	3	0	0	NA	NA	NA	44	43	179	175	502	160	89	248	0	7	8	0	0.04	0.016
.	19.01.16-01.16.32-1-295846	119	6	6	3	0	1	491	5	5	0	0	NA	NA	NA	33	43	168	176	512	149	89	253	1	0	11	0.006	0	0.021
.	19.01.16-01.16.37-1-295847	206	21	21	7	0	5	512	18	18	0	0	NA	NA	NA	38	60	172	172	529	152	90	270	11	11	25	0.064	0.064	0.047
.	19.01.16-01.16.38-1-295863	204	40	40	8	0	7	506	37	37	0	0	NA	NA	NA	54	57	175	181	514	155	91	260	10	52	80	0.057	0.287	0.156
.	19.01.16-01.16.44-1-295864	36	1	1	0	0	0	0	0	0	0	0	NA	NA	NA	10	12	166	167	492	0	0	0	1	0	0	0.006	0	0
.	19.01.16-01.16.45-1-295865	65	8	8	3	0	2	484	6	6	0	0	NA	NA	NA	20	23	166	169	501	147	86	251	1	3	24	0.006	0.018	0.048
.	19.01.16-01.16.46-1-295866	289	27	27	6	0	4	546	25	25	0	0	NA	NA	NA	76	94	178	176	553	160	92	294	27	15	30	0.152	0.085	0.054
.	19.01.16-01.16.48-1-295867	208	18	18	1	0	1	514	15	15	0	0	NA	NA	NA	80	64	186	172	519	165	89	260	6	12	36	0.032	0.07	0.069
.	19.01.16-01.16.50-1-295868	208	13	13	1	0	1	504	11	11	0	0	NA	NA	NA	77	54	176	179	512	157	90	257	10	15	14	0.057	0.084	0.027
.	19.01.16-01.16.54-1-295869	34	1	1	0	0	0	0	0	0	0	0	NA	NA	NA	13	9	167	163	492	0	0	0	0	0	1	0	0	0.002
.	19.01.16-01.16.56-1-295873	63	3	3	0	0	0	347	1	1	0	0	NA	NA	NA	15	15	163	166	499	108	61	178	0	2	3	0	0.012	0.006
.	19.01.16-01.17.00-1-295874	122	7	7	6	0	5	490	6	6	0	0	NA	NA	NA	40	43	175	171	510	152	84	254	8	0	17	0.046	0	0.033
.	19.01.16-01.17.06-1-295876	36	1	1	1	0	1	0	0	0	0	0	NA	NA	NA	14	12	167	164	494	0	0	0	0	0	4	0	0	0.008
.	19.01.16-01.17.06-1-295877	149	18	18	3	0	3	490	15	15	0	0	NA	NA	NA	44	35	171	173	504	151	87	252	14	3	20	0.082	0.017	0.04
.	19.01.16-01.17.08-1-295881	149	10	10	5	0	4	507	8	8	0	0	NA	NA	NA	53	56	168	176	525	149	92	266	0	4	23	0	0.023	0.044
.	19.01.16-01.17.16-1-295890	94	5	5	2	0	1	475	4	4	0	0	NA	NA	NA	26	20	167	166	500	149	80	246	3	5	6	0.018	0.03	0.012
.	19.01.16-01.17.22-1-295893	31	1	1	0	0	0	0	0	0	0	0	NA	NA	NA	5	3	164	163	489	0	0	0	0	0	1	0	0	0.002
.	19.01.16-01.17.22-1-295894	182	17	17	3	0	3	502	15	15	0	0	NA	NA	NA	56	56	171	172	526	149	90	263	5	20	26	0.029	0.116	0.049
.	19.01.16-01.17.28-1-295898	117	7	7	1	0	1	485	6	6	0	0	NA	NA	NA	40	37	170	170	510	150	83	252	3	12	7	0.018	0.071	0.014
.	19.01.16-01.17.30-1-295899	117	4	4	2	0	2	485	2	2	0	0	NA	NA	NA	52	41	174	170	510	149	84	252	1	3	3	0.006	0.018	0.006
.	19.01.16-01.17.32-1-295901	171	18	18	4	0	4	505	17	17	0	0	NA	NA	NA	58	57	174	176	520	155	91	259	4	10	40	0.023	0.057	0.077
.	19.01.16-01.17.33-1-295902	64	3	3	1	0	1	478	1	1	0	0	NA	NA	NA	24	21	168	167	499	149	82	247	0	0	6	0	0	0.012
.	19.01.16-01.17.34-1-295903	61	2	2	0	0	0	477	1	1	0	0	NA	NA	NA	15	21	166	169	499	145	83	249	5	0	0	0.03	0	0
.	19.01.16-01.17.34-1-295904	121	9	9	1	0	1	499	8	8	0	0	NA	NA	NA	49	53	176	174	516	156	85	258	8	6	11	0.045	0.034	0.021
.	19.01.16-01.17.39-1-295920	32	1	1	1	0	1	0	0	0	0	0	NA	NA	NA	7	11	165	165	494	0	0	0	4	0	0	0.024	0	0
.	19.01.16-01.17.41-1-295921	173	16	16	3	0	3	503	14	14	0	0	NA	NA	NA	61	52	171	174	520	154	85	264	25	2	28	0.146	0.011	0.054
.	19.01.16-01.17.43-1-295922	115	7	7	2	0	2	492	6	6	0	0	NA	NA	NA	37	43	174	174	508	152	87	253	3	4	13	0.017	0.023	0.026
.	19.01.16-01.17.43-1-295923	92	8	8	2	0	2	482	7	7	0	0	NA	NA	NA	43	33	172	168	506	149	83	250	6	0	19	0.035	0	0.038
.	19.01.16-01.17.44-1-295924	34	1	1	1	0	1	0	0	0	0	0	NA	NA	NA	8	10	164	165	494	0	0	0	0	0	0	0	0	0
.	19.01.16-01.17.45-1-295925	56	2	2	1	0	1	0	1	1	0	0	NA	NA	NA	14	19	168	166	498	0	0	0	0	0	5	0	0	0.01
.	19.01.16-01.17.51-1-295926	37	1	1	0	0	0	0	0	0	0	0	NA	NA	NA	10	8	164	164	493	0	0	0	0	1	0	0	0.006	0
.	19.01.16-01.17.52-1-295927	98	9	9	5	0	4	493	7	7	0	0	NA	NA	NA	31	46	172	173	514	153	85	255	10	21	5	0.058	0.121	0.01
.	19.01.16-01.17.53-1-295928	34	1	1	1	0	1	0	0	0	0	0	NA	NA	NA	12	8	165	164	492	0	0	0	0	0	0	0	0	0
.	19.01.16-01.17.54-1-295936	233	18	18	1	0	1	517	17	17	0	0	NA	NA	NA	54	63	169	178	529	152	92	273	6	24	23	0.036	0.135	0.043
.	19.01.16-01.17.55-1-295937	151	14	14	2	0	1	496	13	13	0	0	NA	NA	NA	49	45	172	174	512	153	88	255	7	16	15	0.041	0.092	0.029
.	19.01.16-01.18.00-1-295938	122	5	5	1	0	1	486	4	4	0	0	NA	NA	NA	44	34	166	171	510	146	86	254	6	1	6	0.036	0.006	0.012
.	19.01.16-01.18.00-1-295939	183	8	8	2	0	2	493	7	7	0	0	NA	NA	NA	44	37	173	172	505	153	86	254	0	8	14	0	0.047	0.028
.	19.01.16-01.18.01-1-295940	185	21	21	4	0	2	509	18	18	0	0	NA	NA	NA	51	56	177	175	517	158	90	261	7	30	30	0.04	0.171	0.058
.	19.01.16-01.18.02-1-295941	60	2	2	0	0	0	247	1	1	0	0	NA	NA	NA	14	15	165	166	497	76	37	134	5	0	1	0.03	0	0.002
.	19.01.16-01.18.10-1-295950	87	5	5	0	0	0	489	4	4	0	0	NA	NA	NA	24	31	171	168	505	154	83	252	6	5	0	0.035	0.03	0
.	19.01.16-01.18.11-1-295952	88	6	6	1	0	1	485	4	4	0	0	NA	NA	NA	35	28	170	168	503	151	81	253	3	13	2	0.018	0.077	0.004
.	19.01.16-01.18.11-1-295953	55	2	2	1	0	1	0	1	1	0	0	NA	NA	NA	21	9	165	166	491	0	0	0	6	0	0	0.036	0	0
.	19.01.16-01.18.14-1-295957	120	10	10	2	0	2	500	8	8	0	0	NA	NA	NA	40	49	169	172	521	149	86	265	4	10	22	0.024	0.058	0.042
.	19.01.16-01.18.15-1-295959	64	4	4	1	0	1	481	3	3	0	0	NA	NA	NA	23	25	169	167	502	151	81	249	5	0	11	0.03	0	0.022
.	19.01.16-01.18.16-1-295961	34	1	1	0	0	0	0	0	0	0	0	NA	NA	NA	10	11	165	164	495	0	0	0	0	0	1	0	0	0.002
.	19.01.16-01.18.19-1-295965	36	1	1	0	0	0	0	0	0	0	0	NA	NA	NA	8	9	167	164	491	0	0	0	0	0	2	0	0	0.004
.	19.01.16-01.18.19-1-295966	35	1	1	0	0	0	0	0	0	0	0	NA	NA	NA	10	9	165	164	493	0	0	0	0	0	0	0	0	0
.	19.01.16-01.18.20-1-295968	31	1	1	0	0	0	0	0	0	0	0	NA	NA	NA	8	9	165	164	493	0	0	0	0	0	1	0	0	0.002
.	19.01.16-01.18.22-1-295970	183	45	45	12	0	10	515	43	43	0	0	NA	NA	NA	58	59	175	178	519	155	94	266	43	22	70	0.246	0.124	0.135
.	19.01.16-01.18.22-1-295972	93	3	3	1	0	1	482	2	2	0	0	NA	NA	NA	31	35	172	175	501	149	86	247	3	0	2	0.017	0	0.004
.	19.01.16-01.18.22-1-295973	351	52	52	13	0	11	566	48	48	0	0	NA	NA	NA	99	119	195	177	560	178	90	298	25	49	89	0.128	0.277	0.159
.	19.01.16-01.18.24-1-295976	124	15	15	2	0	1	499	12	12	0	0	NA	NA	NA	32	44	173	173	511	157	86	256	8	6	18	0.046	0.035	0.035
.	19.01.16-01.18.24-1-295977	91	5	5	2	0	1	487	4	4	0	0	NA	NA	NA	33	39	172	172	508	152	85	250	6	2	7	0.035	0.012	0.014
.	19.01.16-01.18.26-1-295984	117	15	15	4	0	3	499	13	13	0	0	NA	NA	NA	40	51	169	174	521	148	87	264	16	5	17	0.095	0.029	0.033
.	19.01.16-01.18.30-1-295989	92	6	6	3	0	3	478	5	5	0	0	NA	NA	NA	34	21	170	164	500	148	79	251	4	5	5	0.024	0.03	0.01
.	19.01.16-01.18.33-1-295990	211	63	63	20	0	15	511	59	59	0	0	NA	NA	NA	69	61	173	176	525	153	91	267	22	70	92	0.127	0.398	0.175
.	19.01.16-01.18.34-1-295991	93	9	9	2	0	2	481	8	8	0	0	NA	NA	NA	34	26	170	169	500	150	81	250	0	0	21	0	0	0.042
.	19.01.16-01.18.38-1-296007	261	18	18	2	0	0	507	15	15	0	0	NA	NA	NA	69	57	177	179	514	155	92	260	9	28	35	0.051	0.156	0.068
.	19.01.16-01.18.45-1-296008	89	5	5	2	0	2	472	4	4	0	0	NA	NA	NA	27	17	167	167	496	147	81	244	0	2	5	0	0.012	0.01
.	19.01.16-01.18.48-1-296010	89	3	3	0	0	0	487	1	1	0	0	NA	NA	NA	35	35	169	169	510	150	83	254	2	8	0	0.012	0.047	0
.	19.01.16-01.18.52-1-296011	195	33	33	6	0	6	508	29	29	0	0	NA	NA	NA	54	55	174	169	525	156	84	268	20	24	53	0.115	0.142	0.101
.	19.01.16-01.18.53-1-296012	61	3	3	1	0	1	404	1	1	0	0	NA	NA	NA	17	19	167	166	499	130	67	207	3	0	6	0.018	0	0.012
.	19.01.16-01.18.58-1-296016	203	27	27	6	0	5	495	22	22	0	0	NA	NA	NA	56	46	174	170	515	153	83	259	13	28	46	0.075	0.165	0.089
.	19.01.16-01.19.01-1-296017	115	4	4	2	0	2	489	3	3	0	0	NA	NA	NA	33	42	170	175	510	150	89	250	6	0	3	0.035	0	0.006
.	19.01.16-01.19.04-1-296018	114	4	4	2	0	2	479	3	3	0	0	NA	NA	NA	53	33	169	172	505	151	81	247	0	0	7	0	0	0.014
.	19.01.16-01.19.10-1-296024	59	3	3	1	0	1	475	2	2	0	0	NA	NA	NA	21	21	168	167	499	146	82	247	1	0	5	0.006	0	0.01
.	19.01.16-01.19.14-1-296029	94	8	8	4	0	2	485	7	7	0	0	NA	NA	NA	40	35	176	170	502	152	84	249	5	2	13	0.028	0.012	0.026
.	19.01.16-01.19.16-1-296032	115	8	8	3	0	2	497	7	7	0	0	NA	NA	NA	41	43	173	172	511	152	89	256	0	10	13	0	0.058	0.025
.	19.01.16-01.19.19-1-296034	89	3	3	0	0	0	485	2	2	0	0	NA	NA	NA	26	33	173	169	504	155	84	246	3	0	3	0.017	0	0.006
.	19.01.16-01.19.21-1-296035	130	12	12	3	0	3	494	10	10	0	0	NA	NA	NA	41	43	172	170	514	154	83	257	0	3	22	0	0.018	0.043
.	19.01.16-01.19.24-1-296039	119	9	9	4	0	3	492	7	7	0	0	NA	NA	NA	33	36	169	169	511	150	86	256	4	15	7	0.024	0.089	0.014
.	19.01.16-01.19.30-1-296041	239	29	29	13	0	10	515	26	26	0	0	NA	NA	NA	74	64	173	181	523	152	96	267	25	29	49	0.145	0.16	0.094
.	19.01.16-01.19.31-1-296042	134	12	12	0	0	0	489	11	11	0	0	NA	NA	NA	46	35	170	168	510	149	86	254	0	17	12	0	0.101	0.024
.	19.01.16-01.19.32-1-296043	64	5	5	0	0	0	479	4	4	0	0	NA	NA	NA	24	28	168	169	504	146	84	249	21	4	1	0.125	0.024	0.002
.	19.01.16-01.19.33-1-296044	94	6	6	1	0	1	498	5	5	0	0	NA	NA	NA	40	52	179	173	513	160	85	253	0	0	12	0	0	0.023
.	19.01.16-01.19.38-1-296045	90	8	8	0	0	0	478	7	7	0	0	NA	NA	NA	24	25	173	167	498	150	83	245	14	8	2	0.081	0.048	0.004
.	19.01.16-01.19.40-1-296061	211	16	16	5	0	5	514	15	15	0	0	NA	NA	NA	69	63	181	173	522	159	87	268	2	25	22	0.011	0.145	0.042
.	19.01.16-01.19.40-1-296062	387	97	97	22	0	16	539	91	91	0	0	NA	NA	NA	104	88	186	183	532	168	94	277	31	89	108	0.167	0.486	0.203
.	19.01.16-01.19.42-1-296064	123	5	5	1	0	1	485	4	4	0	0	NA	NA	NA	32	28	172	169	500	151	86	248	0	3	5	0	0.018	0.01
.	19.01.16-01.19.46-1-296065	145	6	6	0	0	0	496	5	5	0	0	NA	NA	NA	39	39	169	174	509	150	89	257	2	4	12	0.012	0.023	0.024
.	19.01.16-01.19.47-1-296066	233	11	11	4	0	4	525	9	9	0	0	NA	NA	NA	89	71	178	180	526	159	95	271	7	8	17	0.039	0.044	0.032
.	19.01.16-01.19.51-1-296067	231	8	8	5	0	5	518	6	6	0	0	NA	NA	NA	58	67	170	169	541	150	85	283	0	5	20	0	0.03	0.037
.	19.01.16-01.19.52-1-296068	65	3	3	0	0	0	477	2	2	0	0	NA	NA	NA	23	23	171	167	498	152	82	243	6	0	3	0.035	0	0.006
.	19.01.16-01.19.56-1-296076	119	10	10	1	0	1	484	9	9	0	0	NA	NA	NA	44	30	171	167	505	154	80	250	5	1	20	0.029	0.006	0.04
.	19.01.16-01.20.01-1-296081	120	6	6	1	0	1	486	5	5	0	0	NA	NA	NA	28	34	168	172	507	147	85	254	3	6	9	0.018	0.035	0.018
.	19.01.16-01.20.03-1-296083	142	10	10	4	0	3	494	9	9	0	0	NA	NA	NA	41	37	172	173	505	155	88	251	5	8	19	0.029	0.046	0.038
.	19.01.16-01.20.03-1-296084	33	1	1	0	0	0	0	0	0	0	0	NA	NA	NA	6	14	164	167	496	0	0	0	0	0	0	0	0	0
.	19.01.16-01.20.05-1-296085	115	4	4	2	0	1	490	3	3	0	0	NA	NA	NA	44	33	171	166	509	153	82	255	0	8	7	0	0.048	0.014
.	19.01.16-01.20.05-1-296087	89	4	4	1	0	1	480	3	3	0	0	NA	NA	NA	21	25	165	171	502	147	84	249	5	7	0	0.03	0.041	0
.	19.01.16-01.20.07-1-296089	120	13	13	5	0	4	490	12	12	0	0	NA	NA	NA	35	41	172	169	513	149	83	258	3	29	10	0.017	0.172	0.019
.	19.01.16-01.20.12-1-296099	151	10	10	3	0	3	486	9	9	0	0	NA	NA	NA	42	33	169	168	509	151	82	253	4	6	9	0.024	0.036	0.018
.	19.01.16-01.20.17-1-296104	236	18	18	5	0	4	524	15	15	0	0	NA	NA	NA	75	77	180	174	536	163	90	271	6	20	29	0.033	0.115	0.054
.	19.01.16-01.20.22-1-296106	62	2	2	1	0	1	103	1	1	0	0	NA	NA	NA	11	21	166	170	498	38	17	48	1	2	0	0.006	0.012	0
.	19.01.16-01.20.26-1-296110	146	16	16	5	0	3	500	14	14	0	0	NA	NA	NA	43	47	171	172	517	151	89	260	3	16	23	0.018	0.093	0.044
.	19.01.16-01.20.27-1-296111	85	5	5	4	0	3	486	4	4	0	0	NA	NA	NA	28	31	168	172	504	151	86	249	0	2	19	0	0.012	0.038
.	19.01.16-01.20.28-1-296112	61	2	2	0	0	0	348	0	0	0	0	NA	NA	NA	17	14	166	168	493	106	63	179	0	0	4	0	0	0.008
.	19.01.16-01.20.34-1-296113	31	1	1	0	0	0	0	0	0	0	0	NA	NA	NA	9	7	166	164	490	0	0	0	0	0	0	0	0	0
.	19.01.16-01.20.36-1-296114	34	1	1	0	0	0	0	0	0	0	0	NA	NA	NA	11	11	165	167	492	0	0	0	0	0	3	0	0	0.006
.	19.01.16-01.20.37-1-296130	64	2	2	0	0	0	483	1	1	0	0	NA	NA	NA	28	31	168	173	503	150	86	247	0	6	0	0	0.035	0
.	19.01.16-01.20.38-1-296131	292	16	16	3	0	3	531	15	15	0	0	NA	NA	NA	97	86	180	177	542	159	90	282	0	14	26	0	0.079	0.048
.	19.01.16-01.20.40-1-296132	135	10	10	2	0	2	496	9	9	0	0	NA	NA	NA	41	39	168	169	515	150	84	262	0	6	28	0	0.036	0.054
.	19.01.16-01.20.40-1-296133	171	24	24	10	0	9	515	23	23	0	0	NA	NA	NA	56	68	175	181	525	152	93	270	1	9	55	0.006	0.05	0.105
.	19.01.16-01.20.48-1-296134	120	12	12	3	0	3	489	10	10	0	0	NA	NA	NA	44	30	169	170	504	149	86	254	8	6	25	0.047	0.035	0.05
.	19.01.16-01.20.51-1-296135	62	2	2	0	0	0	476	1	1	0	0	NA	NA	NA	22	23	166	169	501	149	84	243	0	1	3	0	0.006	0.006
.	19.01.16-01.20.51-1-296136	305	45	45	7	0	6	535	43	43	0	0	NA	NA	NA	83	80	171	181	541	152	96	287	24	35	38	0.14	0.193	0.07
.	19.01.16-01.21.01-1-296141	144	6	6	3	0	2	498	3	3	0	0	NA	NA	NA	42	43	176	172	508	158	87	253	0	4	11	0	0.023	0.022
.	19.01.16-01.21.02-1-296142	33	1	1	1	0	1	0	0	0	0	0	NA	NA	NA	7	8	166	164	491	0	0	0	0	3	0	0	0.018	0
.	19.01.16-01.21.02-1-296143	120	20	20	3	0	3	489	18	18	0	0	NA	NA	NA	40	40	168	172	513	149	86	254	12	13	9	0.071	0.076	0.018
.	19.01.16-01.21.04-1-296144	205	14	14	4	0	1	505	12	12	0	0	NA	NA	NA	56	45	176	172	510	156	90	259	6	1	24	0.034	0.006	0.047
.	19.01.16-01.21.06-1-296146	40	1	1	0	0	0	0	0	0	0	0	NA	NA	NA	14	13	165	169	492	0	0	0	0	0	0	0	0	0
.	19.01.16-01.21.07-1-296148	92	8	8	0	0	0	491	7	7	0	0	NA	NA	NA	30	40	168	174	511	148	90	253	5	15	2	0.03	0.086	0.004
.	19.01.16-01.21.11-1-296153	306	55	55	16	0	13	544	50	50	0	0	NA	NA	NA	104	96	183	178	548	161	93	290	33	51	62	0.18	0.287	0.113
.	19.01.16-01.21.15-1-296158	120	8	8	2	0	2	493	7	7	0	0	NA	NA	NA	42	48	174	171	516	151	85	257	11	3	8	0.063	0.018	0.016
.	19.01.16-01.21.20-1-296162	209	14	14	2	0	2	514	12	12	0	0	NA	NA	NA	64	64	171	178	528	150	92	272	3	11	17	0.018	0.062	0.032
.	19.01.16-01.21.23-1-296165	33	1	1	0	0	0	0	0	0	0	0	NA	NA	NA	6	4	164	164	489	0	0	0	0	0	0	0	0	0
.	19.01.16-01.21.24-1-296167	37	1	1	0	0	0	0	0	0	0	0	NA	NA	NA	11	8	163	166	492	0	0	0	0	1	0	0	0.006	0
.	19.01.16-01.21.28-1-296169	91	7	7	0	0	0	472	6	6	0	0	NA	NA	NA	28	25	165	168	505	144	78	250	10	0	2	0.061	0	0.004
.	19.01.16-01.21.29-1-296170	61	3	3	1	0	1	485	2	2	0	0	NA	NA	NA	26	32	173	171	501	153	87	245	2	0	3	0.012	0	0.006
.	19.01.16-01.21.29-1-296171	59	2	2	1	0	1	253	1	1	0	0	NA	NA	NA	17	16	167	164	498	86	42	125	0	0	1	0	0	0.002
.	19.01.16-01.21.30-1-296172	60	2	2	0	0	0	248	0	0	0	0	NA	NA	NA	9	13	167	165	494	73	42	133	1	0	0	0.006	0	0
.	19.01.16-01.21.38-1-296189	120	5	5	2	0	1	498	4	4	0	0	NA	NA	NA	43	51	174	175	515	153	88	257	0	6	5	0	0.034	0.01
.	19.01.16-01.21.49-1-296190	152	8	8	5	0	3	498	7	7	0	0	NA	NA	NA	41	49	172	170	520	152	85	261	5	7	10	0.029	0.041	0.019
.	19.01.16-01.21.51-1-296191	33	1	1	0	0	0	0	0	0	0	0	NA	NA	NA	12	6	165	165	489	0	0	0	0	0	2	0	0	0.004
.	19.01.16-01.21.53-1-296192	34	1	1	0	0	0	0	0	0	0	0	NA	NA	NA	12	13	163	166	497	0	0	0	0	0	1	0	0	0.002
.	19.01.16-01.21.53-1-296193	33	1	1	0	0	0	0	0	0	0	0	NA	NA	NA	12	9	163	166	493	0	0	0	0	0	1	0	0	0.002
.	19.01.16-01.21.55-1-296197	211	17	17	7	0	7	532	15	15	0	0	NA	NA	NA	58	81	174	176	544	157	90	285	8	20	21	0.046	0.114	0.039
.	19.01.16-01.22.04-1-296202	245	26	26	6	0	5	553	23	23	0	0	NA	NA	NA	67	99	186	181	545	168	96	289	7	27	44	0.038	0.149	0.081
.	19.01.16-01.22.05-1-296203	29	1	1	0	0	0	0	0	0	0	0	NA	NA	NA	10	6	164	164	491	0	0	0	0	1	0	0	0.006	0
.	19.01.16-01.22.05-1-296204	117	6	6	1	0	1	492	5	5	0	0	NA	NA	NA	43	42	173	172	510	152	88	252	8	3	13	0.046	0.017	0.025
.	19.01.16-01.22.05-1-296205	155	12	12	0	0	0	503	9	9	0	0	NA	NA	NA	38	49	175	170	517	157	82	264	20	8	10	0.114	0.047	0.019
.	19.01.16-01.22.06-1-296207	35	1	1	0	0	0	0	0	0	0	0	NA	NA	NA	8	5	167	163	488	0	0	0	0	1	0	0	0.006	0
.	19.01.16-01.22.06-1-296208	247	17	17	6	0	5	528	15	15	0	0	NA	NA	NA	64	76	187	173	529	168	88	272	9	19	22	0.048	0.11	0.042
.	19.01.16-01.22.08-1-296211	33	1	1	0	0	0	0	0	0	0	0	NA	NA	NA	6	9	166	167	489	0	0	0	0	0	0	0	0	0
.	19.01.16-01.22.15-1-296223	185	35	35	11	0	6	506	34	34	0	0	NA	NA	NA	50	50	177	174	512	156	89	261	26	9	51	0.147	0.052	0.1
.	19.01.16-01.22.17-1-296226	430	47	47	18	0	14	589	42	42	0	0	NA	NA	NA	120	141	191	186	577	172	101	316	17	61	78	0.089	0.328	0.135
.	19.01.16-01.22.23-1-296229	95	10	10	1	0	1	489	8	8	0	0	NA	NA	NA	25	35	171	170	507	152	85	252	1	2	25	0.006	0.012	0.049
.	19.01.16-01.22.31-1-296233	89	4	4	2	0	2	479	3	3	0	0	NA	NA	NA	27	31	172	168	504	150	83	246	4	0	2	0.023	0	0.004
.	19.01.16-01.22.34-1-296234	146	16	16	2	0	2	493	14	14	0	0	NA	NA	NA	35	40	172	168	513	152	82	259	9	6	19	0.052	0.036	0.037
.	19.01.16-01.22.36-1-296235	33	1	1	1	0	1	0	0	0	0	0	NA	NA	NA	5	10	165	164	494	0	0	0	0	0	0	0	0	0
.	19.01.16-01.22.38-1-296251	87	4	4	3	0	2	479	3	3	0	0	NA	NA	NA	22	25	168	170	500	149	84	246	0	2	8	0	0.012	0.016
.	19.01.16-01.22.41-1-296252	118	17	17	4	0	4	493	16	16	0	0	NA	NA	NA	38	40	171	173	509	154	85	254	7	12	38	0.041	0.069	0.075
.	19.01.16-01.22.44-1-296253	62	2	2	0	0	0	350	1	1	0	0	NA	NA	NA	15	17	166	168	496	112	63	175	0	0	1	0	0	0.002
.	19.01.16-01.22.45-1-296254	175	20	20	4	0	4	517	18	18	0	0	NA	NA	NA	62	62	177	177	521	157	92	268	0	22	45	0	0.124	0.086
.	19.01.16-01.22.51-1-296255	34	1	1	0	0	0	0	0	0	0	0	NA	NA	NA	12	10	165	166	492	0	0	0	0	0	2	0	0	0.004
.	19.01.16-01.22.52-1-296256	29	1	1	0	0	0	0	0	0	0	0	NA	NA	NA	7	12	166	164	495	0	0	0	0	0	0	0	0	0
.	19.01.16-01.22.52-1-296257	123	6	6	2	0	2	491	5	5	0	0	NA	NA	NA	45	32	170	171	504	151	86	254	4	0	27	0.024	0	0.054
.	19.01.16-01.22.53-1-296258	95	7	7	2	0	2	473	5	5	0	0	NA	NA	NA	38	30	169	172	502	145	83	245	8	2	9	0.047	0.012	0.018
.	19.01.16-01.22.54-1-296262	31	1	1	0	0	0	0	0	0	0	0	NA	NA	NA	7	3	163	164	489	0	0	0	0	0	0	0	0	0
.	19.01.16-01.22.56-1-296263	61	3	3	1	0	1	482	1	1	0	0	NA	NA	NA	17	25	172	168	498	153	82	247	0	3	4	0	0.018	0.008
.	19.01.16-01.22.56-1-296264	63	3	3	3	0	2	472	2	2	0	0	NA	NA	NA	22	18	167	164	500	147	79	246	0	8	10	0	0.049	0.02
.	19.01.16-01.22.58-1-296265	179	18	18	4	0	4	508	15	15	0	0	NA	NA	NA	56	55	172	175	521	153	89	266	6	17	25	0.035	0.097	0.048
.	19.01.16-01.23.04-1-296266	65	2	2	1	0	1	346	1	1	0	0	NA	NA	NA	19	23	165	167	504	104	57	185	2	0	4	0.012	0	0.008
.	19.01.16-01.23.07-1-296269	60	3	3	0	0	0	486	2	2	0	0	NA	NA	NA	15	25	168	170	500	153	86	247	0	0	16	0	0	0.032
.	19.01.16-01.23.07-1-296271	62	2	2	0	0	0	349	1	1	0	0	NA	NA	NA	9	17	168	166	496	107	62	180	2	0	2	0.012	0	0.004
.	19.01.16-01.23.07-1-296272	123	6	6	1	0	1	484	5	5	0	0	NA	NA	NA	40	30	169	167	507	151	82	251	11	3	4	0.065	0.018	0.008
.	19.01.16-01.23.08-1-296273	287	45	45	13	0	10	527	43	43	0	0	NA	NA	NA	80	88	182	186	533	157	99	271	14	21	101	0.077	0.113	0.189
.	19.01.16-01.23.14-1-296280	36	1	1	0	0	0	0	0	0	0	0	NA	NA	NA	10	17	164	168	498	0	0	0	0	0	1	0	0	0.002
.	19.01.16-01.23.15-1-296282	207	23	23	9	0	8	517	22	22	0	0	NA	NA	NA	54	62	176	176	523	157	90	270	9	25	32	0.051	0.142	0.061
.	19.01.16-01.23.16-1-296285	35	1	1	0	0	0	0	0	0	0	0	NA	NA	NA	8	8	164	165	492	0	0	0	0	0	1	0	0	0.002
.	19.01.16-01.23.16-1-296286	119	8	8	1	0	0	498	6	6	0	0	NA	NA	NA	33	43	172	175	509	153	89	256	0	4	23	0	0.023	0.045
.	19.01.16-01.23.18-1-296287	123	12	12	3	0	3	487	11	11	0	0	NA	NA	NA	58	39	168	175	509	146	89	252	2	14	14	0.012	0.08	0.028
.	19.01.16-01.23.18-1-296288	147	10	10	1	0	1	493	9	9	0	0	NA	NA	NA	45	48	176	174	511	151	86	256	0	15	6	0	0.086	0.012
.	19.01.16-01.23.18-1-296289	176	21	21	8	0	7	505	19	19	0	0	NA	NA	NA	69	46	171	168	520	156	85	264	9	17	27	0.053	0.101	0.052
.	19.01.16-01.23.23-1-296292	36	1	1	0	0	0	0	0	0	0	0	NA	NA	NA	12	8	163	166	492	0	0	0	4	0	0	0.025	0	0
.	19.01.16-01.23.25-1-296295	149	8	8	1	0	1	498	7	7	0	0	NA	NA	NA	52	46	169	174	516	149	90	259	12	5	9	0.071	0.029	0.017
.	19.01.16-01.23.25-1-296296	93	8	8	2	0	2	479	7	7	0	0	NA	NA	NA	31	29	170	171	501	146	85	248	4	7	13	0.024	0.041	0.026
.	19.01.16-01.23.34-1-296298	61	2	2	0	0	0	477	1	1	0	0	NA	NA	NA	29	24	169	169	499	146	84	247	0	3	3	0	0.018	0.006
.	19.01.16-01.23.36-1-296299	119	15	15	3	0	2	492	13	13	0	0	NA	NA	NA	34	45	175	168	515	154	83	255	4	12	17	0.023	0.071	0.033
.	19.01.16-01.23.36-1-296300	93	6	6	1	0	1	482	4	4	0	0	NA	NA	NA	23	22	168	166	501	150	84	248	3	3	6	0.018	0.018	0.012
.	19.01.16-01.23.40-1-296316	243	47	47	12	0	10	514	45	45	0	0	NA	NA	NA	65	64	181	170	526	159	85	270	34	50	46	0.188	0.294	0.087
.	19.01.16-01.23.41-1-296317	160	18	18	8	0	5	499	16	16	0	0	NA	NA	NA	43	51	173	175	516	154	87	258	11	34	28	0.064	0.194	0.054
.	19.01.16-01.23.43-1-296318	60	2	2	0	0	0	50	1	1	0	0	NA	NA	NA	20	20	170	166	497	15	12	23	0	0	4	0	0	0.008
.	19.01.16-01.23.44-1-296319	175	14	14	4	0	1	508	11	11	0	0	NA	NA	NA	63	55	177	176	515	158	92	258	6	23	16	0.034	0.131	0.031
.	19.01.16-01.23.46-1-296320	379	32	32	10	0	7	547	30	30	0	0	NA	NA	NA	116	102	175	182	558	156	97	294	19	26	63	0.109	0.143	0.113
.	19.01.16-01.23.49-1-296322	87	3	3	0	0	0	483	1	1	0	0	NA	NA	NA	21	26	167	171	501	146	86	251	0	0	2	0	0	0.004
.	19.01.16-01.23.50-1-296323	62	2	2	1	0	1	351	1	1	0	0	NA	NA	NA	25	9	164	165	493	109	58	184	0	3	1	0	0.018	0.002
.	19.01.16-01.23.57-1-296327	92	6	6	1	0	1	485	4	4	0	0	NA	NA	NA	28	31	167	168	509	148	83	254	0	3	11	0	0.018	0.022
.	19.01.16-01.23.59-1-296332	61	2	2	0	0	0	476	1	1	0	0	NA	NA	NA	21	25	167	169	502	146	83	247	5	2	0	0.03	0.012	0
.	19.01.16-01.23.59-1-296333	96	4	4	1	0	1	479	3	3	0	0	NA	NA	NA	26	24	167	167	503	147	83	249	0	3	4	0	0.018	0.008
.	19.01.16-01.24.02-1-296334	63	5	5	0	0	0	484	4	4	0	0	NA	NA	NA	12	25	166	167	505	147	84	253	4	1	11	0.024	0.006	0.022
.	19.01.16-01.24.12-1-296346	231	19	19	1	0	1	502	15	15	0	0	NA	NA	NA	65	48	169	174	518	149	89	264	12	6	25	0.071	0.034	0.048
.	19.01.16-01.24.13-1-296347	110	6	6	0	0	0	492	5	5	0	0	NA	NA	NA	33	45	172	175	511	150	85	257	0	7	10	0	0.04	0.02
.	19.01.16-01.24.14-1-296349	202	22	22	4	0	2	513	20	20	0	0	NA	NA	NA	65	63	176	173	527	157	88	268	21	18	33	0.119	0.104	0.063
.	19.01.16-01.24.14-1-296350	285	48	48	12	0	10	524	43	43	0	0	NA	NA	NA	83	74	179	170	538	159	83	282	23	34	73	0.128	0.2	0.136
.	19.01.16-01.24.15-1-296352	154	9	9	4	0	2	504	8	8	0	0	NA	NA	NA	53	56	169	174	526	150	88	266	0	11	19	0	0.063	0.036
.	19.01.16-01.24.16-1-296355	150	10	10	4	0	3	498	9	9	0	0	NA	NA	NA	66	46	174	173	512	155	87	256	2	9	16	0.011	0.052	0.031
.	19.01.16-01.24.27-1-296360	205	15	15	5	0	5	507	13	13	0	0	NA	NA	NA	71	55	173	172	523	152	87	268	0	8	33	0	0.047	0.063
.	19.01.16-01.24.32-1-296361	59	2	2	0	0	0	0	1	1	0	0	NA	NA	NA	26	16	165	166	498	0	0	0	0	1	0	0	0.006	0
.	19.01.16-01.24.32-1-296362	178	10	10	5	0	4	495	9	9	0	0	NA	NA	NA	53	44	170	170	517	151	84	260	5	13	15	0.029	0.076	0.029
.	19.01.16-01.24.35-1-296363	33	1	1	0	0	0	0	0	0	0	0	NA	NA	NA	10	10	164	164	495	0	0	0	0	3	0	0	0.018	0
.	19.01.16-01.24.37-1-296364	37	1	1	0	0	0	0	0	0	0	0	NA	NA	NA	11	11	165	163	496	0	0	0	0	3	0	0	0.018	0
.	19.01.16-01.24.37-1-296365	147	25	25	7	0	6	504	23	23	0	0	NA	NA	NA	37	48	174	171	516	153	86	265	2	14	60	0.011	0.082	0.116
.	19.01.16-01.24.37-1-296381	64	2	2	2	0	1	474	1	1	0	0	NA	NA	NA	24	26	169	164	506	145	80	249	5	0	2	0.03	0	0.004
.	19.01.16-01.24.39-1-296382	297	34	34	8	0	8	526	29	29	0	0	NA	NA	NA	77	78	180	174	537	162	85	279	13	47	52	0.072	0.27	0.097
.	19.01.16-01.24.45-1-296384	34	1	1	0	0	0	0	0	0	0	0	NA	NA	NA	18	15	167	165	496	0	0	0	0	0	0	0	0	0
.	19.01.16-01.24.47-1-296385	268	55	55	20	0	16	506	51	51	0	0	NA	NA	NA	67	56	170	177	522	150	90	266	32	49	112	0.188	0.277	0.215
.	19.01.16-01.24.48-1-296386	36	1	1	0	0	0	0	0	0	0	0	NA	NA	NA	10	6	164	166	489	0	0	0	0	0	2	0	0	0.004
.	19.01.16-01.24.49-1-296387	128	8	8	6	0	4	494	7	7	0	0	NA	NA	NA	35	40	168	170	515	150	85	259	0	12	16	0	0.071	0.031
.	19.01.16-01.24.51-1-296388	31	1	1	0	0	0	0	0	0	0	0	NA	NA	NA	5	7	164	163	493	0	0	0	0	0	0	0	0	0
.	19.01.16-01.24.51-1-296389	239	26	26	11	0	9	532	25	25	0	0	NA	NA	NA	65	81	180	174	540	160	90	282	7	27	36	0.039	0.155	0.067
.	19.01.16-01.24.53-1-296390	179	15	15	4	0	4	508	14	14	0	0	NA	NA	NA	47	55	176	175	517	152	90	266	14	20	27	0.08	0.114	0.052
.	19.01.16-01.24.53-1-296391	31	1	1	0	0	0	0	0	0	0	0	NA	NA	NA	8	5	164	165	489	0	0	0	0	0	2	0	0	0.004
.	19.01.16-01.24.55-1-296395	98	4	4	0	0	0	477	3	3	0	0	NA	NA	NA	35	28	169	171	501	148	83	246	4	0	2	0.024	0	0.004
.	19.01.16-01.25.06-1-296398	65	2	2	0	0	0	351	1	1	0	0	NA	NA	NA	26	23	167	167	502	112	58	181	5	0	0	0.03	0	0
.	19.01.16-01.25.07-1-296400	38	1	1	0	0	0	0	0	0	0	0	NA	NA	NA	5	10	164	165	494	0	0	0	0	6	0	0	0.036	0
.	19.01.16-01.25.09-1-296403	60	2	2	1	0	1	474	1	1	0	0	NA	NA	NA	24	16	167	165	497	148	80	246	0	3	4	0	0.018	0.008
.	19.01.16-01.25.09-1-296404	61	2	2	0	0	0	478	1	1	0	0	NA	NA	NA	33	30	169	169	505	147	83	248	3	0	3	0.018	0	0.006
.	19.01.16-01.25.11-1-296408	83	3	3	0	0	0	481	1	1	0	0	NA	NA	NA	34	31	171	168	505	151	82	248	2	1	1	0.012	0.006	0.002
.	19.01.16-01.25.15-1-296412	31	1	1	0	0	0	0	0	0	0	0	NA	NA	NA	8	4	163	164	490	0	0	0	0	0	0	0	0	0
.	19.01.16-01.25.17-1-296415	32	1	1	1	0	1	0	0	0	0	0	NA	NA	NA	12	10	166	166	491	0	0	0	0	0	0	0	0	0
.	19.01.16-01.25.18-1-296416	61	2	2	0	0	0	250	1	1	0	0	NA	NA	NA	20	14	165	164	498	80	41	129	2	0	1	0.012	0	0.002
.	19.01.16-01.25.19-1-296417	120	5	5	0	0	0	488	3	3	0	0	NA	NA	NA	33	35	174	172	502	152	86	250	1	2	4	0.006	0.012	0.008
.	19.01.16-01.25.19-1-296418	117	5	5	0	0	0	491	4	4	0	0	NA	NA	NA	29	39	167	173	512	150	89	252	0	4	10	0	0.023	0.02
.	19.01.16-01.25.21-1-296419	63	2	2	0	0	0	479	1	1	0	0	NA	NA	NA	27	31	168	176	500	148	88	243	0	7	3	0	0.04	0.006
.	19.01.16-01.25.23-1-296422	181	28	28	8	0	7	500	27	27	0	0	NA	NA	NA	59	42	169	177	509	150	92	258	8	22	57	0.047	0.124	0.112
.	19.01.16-01.25.23-1-296423	88	5	5	1	0	1	475	4	4	0	0	NA	NA	NA	24	25	174	166	498	150	80	245	4	1	6	0.023	0.006	0.012
.	19.01.16-01.25.27-1-296426	87	3	3	0	0	0	485	2	2	0	0	NA	NA	NA	36	36	170	170	509	148	86	251	0	0	8	0	0	0.016
.	19.01.16-01.25.27-1-296427	36	1	1	0	0	0	0	0	0	0	0	NA	NA	NA	14	12	166	166	493	0	0	0	0	3	0	0	0.018	0
.	19.01.16-01.25.30-1-296428	31	1	1	0	0	0	0	0	0	0	0	NA	NA	NA	8	9	165	165	492	0	0	0	0	0	1	0	0	0.002
.	19.01.16-01.25.31-1-296429	88	3	3	1	0	1	477	2	2	0	0	NA	NA	NA	35	26	169	167	503	151	81	245	0	2	2	0	0.012	0.004
.	19.01.16-01.25.32-1-296430	88	4	4	0	0	0	489	3	3	0	0	NA	NA	NA	17	30	166	167	510	150	85	254	1	0	3	0.006	0	0.006
.	19.01.16-01.25.32-1-296431	58	2	2	0	0	0	253	1	1	0	0	NA	NA	NA	14	13	165	166	495	84	45	124	0	0	2	0	0	0.004
.	19.01.16-01.25.34-1-296432	33	1	1	1	0	1	0	0	0	0	0	NA	NA	NA	13	12	168	165	492	0	0	0	0	0	0	0	0	0
.	19.01.16-01.25.36-1-296433	129	22	22	4	0	4	491	20	20	0	0	NA	NA	NA	44	35	166	171	511	146	87	258	0	26	25	0	0.152	0.049
.	19.01.16-01.25.38-1-296434	89	5	5	0	0	0	485	4	4	0	0	NA	NA	NA	34	29	167	167	508	149	85	251	0	2	7	0	0.012	0.014
.	19.01.16-01.25.40-1-296450	99	8	8	6	0	5	487	6	6	0	0	NA	NA	NA	26	36	170	170	509	149	85	253	15	3	8	0.088	0.018	0.016
.	19.01.16-01.25.40-1-296451	91	5	5	1	0	1	485	4	4	0	0	NA	NA	NA	34	33	168	175	503	151	87	247	3	3	13	0.018	0.017	0.026
.	19.01.16-01.25.42-1-296452	98	10	10	4	0	4	485	8	8	0	0	NA	NA	NA	33	35	168	170	510	149	83	253	7	1	17	0.042	0.006	0.033
.	19.01.16-01.25.45-1-296453	116	12	12	3	0	2	494	11	11	0	0	NA	NA	NA	46	44	171	174	512	148	88	258	19	2	7	0.111	0.011	0.014
.	19.01.16-01.25.50-1-296454	184	45	45	12	0	10	498	42	42	0	0	NA	NA	NA	55	45	170	176	512	148	90	260	3	44	70	0.018	0.25	0.137
.	19.01.16-01.25.51-1-296455	91	7	7	2	0	1	495	6	6	0	0	NA	NA	NA	25	40	176	174	503	158	87	250	5	0	19	0.028	0	0.038
.	19.01.16-01.25.54-1-296456	32	1	1	0	0	0	0	0	0	0	0	NA	NA	NA	4	9	166	164	492	0	0	0	0	0	0	0	0	0
.	19.01.16-01.25.55-1-296460	120	8	8	1	0	1	485	7	7	0	0	NA	NA	NA	41	32	167	170	508	149	84	252	4	0	18	0.024	0	0.035
.	19.01.16-01.25.55-1-296461	29	1	1	0	0	0	0	0	0	0	0	NA	NA	NA	6	3	163	164	489	0	0	0	0	0	0	0	0	0
.	19.01.16-01.25.56-1-296463	446	47	47	17	0	12	572	45	45	0	0	NA	NA	NA	116	123	185	184	567	166	96	310	11	47	97	0.059	0.255	0.171
.	19.01.16-01.25.57-1-296464	35	1	1	0	0	0	0	0	0	0	0	NA	NA	NA	15	12	168	166	491	0	0	0	0	0	1	0	0	0.002
.	19.01.16-01.25.59-1-296469	242	59	59	10	0	6	537	54	54	0	0	NA	NA	NA	62	84	176	182	539	157	97	283	33	44	97	0.188	0.242	0.18
.	19.01.16-01.26.02-1-296470	350	59	59	12	0	11	548	55	55	0	0	NA	NA	NA	119	102	172	180	563	152	94	302	20	53	116	0.116	0.294	0.206
.	19.01.16-01.26.05-1-296471	63	2	2	0	0	0	480	1	1	0	0	NA	NA	NA	20	22	168	169	498	152	82	246	7	2	0	0.042	0.012	0
.	19.01.16-01.26.05-1-296472	211	9	9	0	0	0	515	8	8	0	0	NA	NA	NA	54	54	175	173	519	157	90	268	1	0	20	0.006	0	0.039
.	19.01.16-01.26.08-1-296476	63	2	2	0	0	0	472	1	1	0	0	NA	NA	NA	30	16	166	167	496	146	83	243	1	0	4	0.006	0	0.008
.	19.01.16-01.26.12-1-296484	31	1	1	0	0	0	0	0	0	0	0	NA	NA	NA	13	12	164	166	495	0	0	0	0	0	0	0	0	0
.	19.01.16-01.26.14-1-296488	58	2	2	1	0	0	479	1	1	0	0	NA	NA	NA	23	28	173	167	501	154	81	244	3	0	1	0.017	0	0.002
.	19.01.16-01.26.15-1-296490	294	36	36	13	0	10	550	34	34	0	0	NA	NA	NA	77	97	180	183	547	161	99	290	10	43	65	0.056	0.235	0.119
.	19.01.16-01.26.18-1-296493	262	88	88	18	0	15	513	82	82	0	0	NA	NA	NA	77	70	180	179	524	157	91	265	50	73	137	0.278	0.408	0.261
.	19.01.16-01.26.24-1-296497	65	3	3	1	0	1	481	1	1	0	0	NA	NA	NA	34	32	169	173	503	147	85	249	0	4	8	0	0.023	0.016
.	19.01.16-01.26.26-1-296499	207	15	15	5	0	4	525	14	14	0	0	NA	NA	NA	59	81	183	181	530	161	93	271	0	21	35	0	0.116	0.066
.	19.01.16-01.26.45-1-296521	114	7	7	0	0	0	491	6	6	0	0	NA	NA	NA	29	38	168	173	510	150	88	253	8	3	13	0.048	0.017	0.025
.	19.01.16-01.26.56-1-296525	118	5	5	1	0	1	485	4	4	0	0	NA	NA	NA	36	27	167	168	505	150	84	251	0	4	8	0	0.024	0.016
.	19.01.16-01.27.05-1-296526	87	3	3	2	0	2	476	2	2	0	0	NA	NA	NA	25	17	168	165	497	147	82	247	1	5	2	0.006	0.03	0.004
.	19.01.16-01.27.06-1-296528	126	13	13	0	0	0	491	12	12	0	0	NA	NA	NA	36	37	171	170	509	151	87	253	6	9	10	0.035	0.053	0.02
.	19.01.16-01.27.06-1-296529	64	2	2	0	0	0	480	1	1	0	0	NA	NA	NA	14	21	166	166	502	149	84	247	0	0	2	0	0	0.004
.	19.01.16-01.27.07-1-296531	185	16	16	5	0	4	504	14	14	0	0	NA	NA	NA	48	53	170	174	522	152	87	265	7	9	16	0.041	0.052	0.031
.	19.01.16-01.27.09-1-296534	89	4	4	0	0	0	477	3	3	0	0	NA	NA	NA	27	24	166	169	502	146	83	248	6	0	6	0.036	0	0.012
.	19.01.16-01.27.16-1-296543	86	4	4	3	0	3	485	3	3	0	0	NA	NA	NA	28	30	169	169	505	147	86	252	0	5	2	0	0.03	0.004
.	19.01.16-01.27.16-1-296545	33	1	1	0	0	0	0	0	0	0	0	NA	NA	NA	8	10	166	164	493	0	0	0	0	2	0	0	0.012	0
.	19.01.16-01.27.18-1-296546	38	1	1	1	0	1	0	0	0	0	0	NA	NA	NA	5	10	165	165	493	0	0	0	0	0	1	0	0	0.002
.	19.01.16-01.27.18-1-296547	33	1	1	0	0	0	0	0	0	0	0	NA	NA	NA	15	5	165	164	489	0	0	0	3	0	0	0.018	0	0
.	19.01.16-01.27.21-1-296548	34	1	1	0	0	0	0	0	0	0	0	NA	NA	NA	13	6	165	163	491	0	0	0	0	0	0	0	0	0
.	19.01.16-01.27.21-1-296549	110	4	4	1	0	0	488	3	3	0	0	NA	NA	NA	36	40	171	168	514	151	84	253	0	7	3	0	0.042	0.006
.	19.01.16-01.27.22-1-296551	63	3	3	1	0	1	246	2	2	0	0	NA	NA	NA	18	23	167	166	503	71	46	129	5	1	0	0.03	0.006	0
.	19.01.16-01.27.22-1-296553	33	1	1	0	0	0	0	0	0	0	0	NA	NA	NA	9	8	163	165	493	0	0	0	1	0	0	0.006	0	0
.	19.01.16-01.27.30-1-296556	208	18	18	2	0	2	513	14	14	0	0	NA	NA	NA	54	61	174	176	524	157	91	265	7	6	21	0.04	0.034	0.04
.	19.01.16-01.27.31-1-296557	61	2	2	0	0	0	450	1	1	0	0	NA	NA	NA	20	16	166	167	496	142	78	230	0	0	2	0	0	0.004
.	19.01.16-01.27.31-1-296558	34	1	1	0	0	0	0	0	0	0	0	NA	NA	NA	11	12	165	165	495	0	0	0	0	0	0	0	0	0
.	19.01.16-01.27.32-1-296560	144	11	11	2	0	2	492	8	8	0	0	NA	NA	NA	54	40	171	166	516	150	81	261	0	4	28	0	0.024	0.054
.	19.01.16-01.27.32-1-296561	129	7	7	0	0	0	488	5	5	0	0	NA	NA	NA	30	29	169	171	502	151	87	250	1	10	6	0.006	0.058	0.012
.	19.01.16-01.27.34-1-296562	129	8	8	4	0	4	490	6	6	0	0	NA	NA	NA	40	39	170	168	514	150	81	259	4	1	14	0.024	0.006	0.027
.	19.01.16-01.27.36-1-296563	131	15	15	5	0	5	506	13	13	0	0	NA	NA	NA	35	50	170	172	521	153	88	265	15	11	11	0.088	0.064	0.021
.	19.01.16-01.27.38-1-296564	90	8	8	2	0	2	491	6	6	0	0	NA	NA	NA	24	39	169	177	506	146	91	254	0	10	16	0	0.056	0.032
.	19.01.16-01.27.41-1-296580	207	36	36	9	0	9	511	35	35	0	0	NA	NA	NA	48	61	183	170	521	161	86	264	24	29	71	0.131	0.171	0.136
.	19.01.16-01.27.47-1-296581	89	7	7	2	0	2	480	6	6	0	0	NA	NA	NA	30	25	167	167	504	149	82	249	0	10	5	0	0.06	0.01
.	19.01.16-01.27.49-1-296582	65	2	2	0	0	0	477	1	1	0	0	NA	NA	NA	27	27	173	169	498	151	83	243	0	0	5	0	0	0.01
.	19.01.16-01.27.50-1-296583	118	4	4	1	0	0	493	3	3	0	0	NA	NA	NA	28	35	169	172	507	152	86	255	3	0	7	0.018	0	0.014
.	19.01.16-01.27.54-1-296584	148	6	6	0	0	0	508	5	5	0	0	NA	NA	NA	44	48	174	173	514	157	89	262	7	4	12	0.04	0.023	0.023
.	19.01.16-01.27.55-1-296588	118	5	5	0	0	0	491	4	4	0	0	NA	NA	NA	36	36	170	170	509	153	86	252	3	6	4	0.018	0.035	0.008
.	19.01.16-01.27.55-1-296589	61	2	2	0	0	0	299	1	1	0	0	NA	NA	NA	18	16	165	164	500	91	51	157	0	3	0	0	0.018	0
.	19.01.16-01.27.58-1-296590	179	15	15	6	0	4	516	14	14	0	0	NA	NA	NA	62	78	177	181	533	156	92	268	0	10	31	0	0.055	0.058
.	19.01.16-01.28.00-1-296595	152	11	11	2	0	1	489	10	10	0	0	NA	NA	NA	39	40	173	171	509	152	83	254	3	18	18	0.017	0.105	0.035
.	19.01.16-01.28.01-1-296596	116	9	9	2	0	2	494	8	8	0	0	NA	NA	NA	29	41	174	170	510	156	83	255	10	8	15	0.057	0.047	0.029
.	19.01.16-01.28.03-1-296597	182	15	15	6	0	3	506	13	13	0	0	NA	NA	NA	64	57	169	180	521	148	93	265	0	3	44	0	0.017	0.084
.	19.01.16-01.28.05-1-296598	179	21	21	8	0	8	500	18	18	0	0	NA	NA	NA	41	43	171	172	513	153	89	258	6	11	43	0.035	0.064	0.084
.	19.01.16-01.28.10-1-296605	276	34	34	10	0	9	528	31	31	0	0	NA	NA	NA	79	82	179	178	538	159	92	277	27	27	47	0.151	0.152	0.087
.	19.01.16-01.28.16-1-296614	62	4	4	0	0	0	476	2	2	0	0	NA	NA	NA	24	19	168	168	496	151	81	244	2	0	9	0.012	0	0.018
.	19.01.16-01.28.22-1-296617	139	10	10	3	0	3	505	9	9	0	0	NA	NA	NA	38	51	172	173	519	155	89	261	1	0	17	0.006	0	0.033
.	19.01.16-01.28.33-1-296630	124	10	10	2	0	2	495	8	8	0	0	NA	NA	NA	43	48	170	169	522	149	86	260	4	2	14	0.024	0.012	0.027
.	19.01.16-01.28.35-1-296631	177	12	12	3	0	3	494	11	11	0	0	NA	NA	NA	52	38	175	171	505	156	85	253	0	7	22	0	0.041	0.044
.	19.01.16-01.28.35-1-296632	56	2	2	0	0	0	477	1	1	0	0	NA	NA	NA	23	24	167	169	501	149	84	244	0	0	5	0	0	0.01
.	19.01.16-01.28.46-1-296648	61	5	5	1	0	1	473	4	4	0	0	NA	NA	NA	30	23	169	165	502	146	80	247	5	9	0	0.03	0.055	0
.	19.01.16-01.28.49-1-296650	39	1	1	0	0	0	0	0	0	0	0	NA	NA	NA	7	5	164	164	490	0	0	0	0	0	0	0	0	0
.	19.01.16-01.28.51-1-296651	90	7	7	1	0	1	484	6	6	0	0	NA	NA	NA	31	31	176	166	502	155	81	248	4	6	14	0.023	0.036	0.028
.	19.01.16-01.28.51-1-296652	61	2	2	0	0	0	145	0	0	0	0	NA	NA	NA	17	8	165	165	491	39	27	79	0	0	1	0	0	0.002
.	19.01.16-01.28.59-1-296656	139	12	12	3	0	3	494	11	11	0	0	NA	NA	NA	28	43	171	171	514	151	87	256	0	16	20	0	0.094	0.039
.	19.01.16-01.29.00-1-296657	93	3	3	0	0	0	485	1	1	0	0	NA	NA	NA	21	27	168	169	503	149	84	252	1	1	5	0.006	0.006	0.01
.	19.01.16-01.29.07-1-296660	269	34	34	8	0	7	527	31	31	0	0	NA	NA	NA	79	73	177	175	534	159	91	277	25	24	55	0.141	0.137	0.103
.	19.01.16-01.29.10-1-296663	121	5	5	1	0	1	494	4	4	0	0	NA	NA	NA	30	42	175	172	508	154	86	254	8	0	3	0.046	0	0.006
.	19.01.16-01.29.15-1-296670	230	21	21	8	0	6	521	19	19	0	0	NA	NA	NA	77	70	176	174	533	157	89	275	17	14	33	0.097	0.08	0.062
.	19.01.16-01.29.18-1-296673	160	20	20	8	0	3	515	17	17	0	0	NA	NA	NA	52	58	177	172	522	158	90	267	11	7	41	0.062	0.041	0.079
.	19.01.16-01.29.21-1-296674	269	37	37	6	0	5	517	35	35	0	0	NA	NA	NA	91	64	173	181	523	152	95	270	23	28	55	0.133	0.155	0.105
.	19.01.16-01.29.23-1-296677	150	10	10	4	0	4	507	8	8	0	0	NA	NA	NA	60	56	174	173	522	153	89	265	6	12	7	0.034	0.069	0.013
.	19.01.16-01.29.26-1-296680	96	11	11	1	0	1	494	9	9	0	0	NA	NA	NA	28	38	171	170	510	154	84	256	6	12	13	0.035	0.071	0.025
.	19.01.16-01.29.30-1-296681	30	1	1	0	0	0	0	0	0	0	0	NA	NA	NA	10	9	164	164	494	0	0	0	0	0	1	0	0	0.002
.	19.01.16-01.29.33-1-296682	418	31	31	11	0	8	576	29	29	0	0	NA	NA	NA	118	129	186	190	566	164	105	307	15	29	48	0.081	0.153	0.085
.	19.01.16-01.29.36-1-296683	61	2	2	0	0	0	471	1	1	0	0	NA	NA	NA	29	23	169	165	502	146	80	245	5	0	3	0.03	0	0.006
.	19.01.16-01.29.40-1-296699	157	23	23	8	0	5	495	19	19	0	0	NA	NA	NA	63	42	170	177	508	151	91	253	33	43	25	0.194	0.243	0.049
.	19.01.16-01.29.45-1-296701	215	13	13	3	0	3	514	11	11	0	0	NA	NA	NA	63	63	170	177	529	153	91	270	4	12	23	0.024	0.068	0.043
.	19.01.16-01.29.46-1-296702	62	4	4	0	0	0	198	3	3	0	0	NA	NA	NA	14	17	166	167	497	62	34	102	0	0	4	0	0	0.008
.	19.01.16-01.29.47-1-296703	93	7	7	3	0	3	484	6	6	0	0	NA	NA	NA	21	28	171	167	503	152	84	248	5	8	8	0.029	0.048	0.016
.	19.01.16-01.29.47-1-296704	324	51	51	12	0	9	527	45	45	0	0	NA	NA	NA	94	77	183	174	533	161	90	276	38	51	69	0.208	0.293	0.129
.	19.01.16-01.29.49-1-296705	100	3	3	1	0	1	486	1	1	0	0	NA	NA	NA	31	34	168	172	507	150	85	251	0	3	6	0	0.017	0.012
.	19.01.16-01.29.56-1-296709	175	9	9	4	0	4	515	7	7	0	0	NA	NA	NA	59	64	180	173	524	162	88	265	3	8	16	0.017	0.046	0.031
.	19.01.16-01.30.01-1-296714	202	19	19	6	0	4	517	15	15	0	0	NA	NA	NA	73	73	175	175	536	152	93	272	18	3	42	0.103	0.017	0.078
.	19.01.16-01.30.03-1-296720	236	56	56	14	0	9	516	52	52	0	0	NA	NA	NA	66	66	174	181	524	154	94	268	29	42	89	0.167	0.232	0.17
.	19.01.16-01.30.07-1-296723	62	3	3	1	0	1	477	2	2	0	0	NA	NA	NA	18	20	165	169	499	144	83	250	0	5	3	0	0.03	0.006
.	19.01.16-01.30.07-1-296724	36	1	1	1	0	1	0	0	0	0	0	NA	NA	NA	9	10	168	164	491	0	0	0	0	0	1	0	0	0.002
.	19.01.16-01.30.10-1-296728	32	1	1	0	0	0	0	0	0	0	0	NA	NA	NA	3	4	163	164	490	0	0	0	0	0	0	0	0	0
.	19.01.16-01.30.12-1-296731	35	1	1	0	0	0	0	0	0	0	0	NA	NA	NA	7	10	166	164	493	0	0	0	0	0	0	0	0	0
.	19.01.16-01.30.13-1-296733	34	1	1	0	0	0	0	0	0	0	0	NA	NA	NA	6	10	166	164	493	0	0	0	0	0	2	0	0	0.004
.	19.01.16-01.30.13-1-296734	63	2	2	0	0	0	204	1	1	0	0	NA	NA	NA	27	18	164	166	501	73	30	101	1	0	1	0.006	0	0.002
.	19.01.16-01.30.14-1-296736	119	6	6	2	0	2	488	4	4	0	0	NA	NA	NA	37	36	172	170	507	152	83	253	0	10	9	0	0.059	0.018
.	19.01.16-01.30.15-1-296738	301	24	24	8	0	7	534	23	23	0	0	NA	NA	NA	88	90	174	179	550	150	93	291	10	29	22	0.057	0.162	0.04
.	19.01.16-01.30.16-1-296743	98	5	5	1	0	1	481	3	3	0	0	NA	NA	NA	26	26	170	169	500	149	84	248	6	0	1	0.035	0	0.002
.	19.01.16-01.30.18-1-296745	112	7	7	1	0	0	487	6	6	0	0	NA	NA	NA	37	36	171	167	511	148	82	257	12	0	11	0.07	0	0.022
.	19.01.16-01.30.22-1-296746	117	6	6	3	0	2	494	4	4	0	0	NA	NA	NA	31	37	170	172	508	154	87	253	6	5	7	0.035	0.029	0.014
.	19.01.16-01.30.28-1-296751	92	8	8	4	0	3	485	7	7	0	0	NA	NA	NA	30	35	174	172	502	152	85	248	9	1	15	0.052	0.006	0.03
.	19.01.16-01.30.31-1-296752	87	4	4	2	0	1	490	3	3	0	0	NA	NA	NA	39	37	173	172	505	155	88	247	0	0	13	0	0	0.026
.	19.01.16-01.30.32-1-296753	33	1	1	0	0	0	0	0	0	0	0	NA	NA	NA	6	2	163	164	488	0	0	0	0	0	0	0	0	0
.	19.01.16-01.30.34-1-296754	114	8	8	1	0	1	481	7	7	0	0	NA	NA	NA	26	25	170	169	499	154	83	244	0	10	15	0	0.059	0.03
.	19.01.16-01.30.34-1-296755	36	1	1	0	0	0	0	0	0	0	0	NA	NA	NA	7	11	165	164	495	0	0	0	0	2	0	0	0.012	0
.	19.01.16-01.30.36-1-296756	153	16	16	4	0	4	500	14	14	0	0	NA	NA	NA	39	50	178	173	512	157	86	257	13	8	19	0.073	0.046	0.037
.	19.01.16-01.30.37-1-296757	32	1	1	0	0	0	0	0	0	0	0	NA	NA	NA	10	7	164	164	492	0	0	0	0	0	3	0	0	0.006
.	19.01.16-01.30.39-1-296773	295	30	30	6	0	4	529	25	25	0	0	NA	NA	NA	78	83	177	180	539	158	95	276	16	45	50	0.09	0.25	0.093
.	19.01.16-01.30.42-1-296774	257	23	23	6	0	5	531	20	20	0	0	NA	NA	NA	61	75	182	174	532	164	88	279	9	22	17	0.049	0.126	0.032
.	19.01.16-01.30.45-1-296775	32	1	1	0	0	0	0	0	0	0	0	NA	NA	NA	5	9	167	164	491	0	0	0	0	0	1	0	0	0.002
.	19.01.16-01.30.46-1-296776	121	11	11	3	0	2	491	10	10	0	0	NA	NA	NA	42	38	174	168	509	155	81	255	5	16	3	0.029	0.095	0.006
.	19.01.16-01.30.48-1-296777	154	8	8	3	0	3	497	7	7	0	0	NA	NA	NA	34	42	173	172	510	152	89	256	0	18	8	0	0.105	0.016
.	19.01.16-01.30.49-1-296778	62	4	4	0	0	0	469	3	3	0	0	NA	NA	NA	27	17	168	166	496	147	81	241	8	0	5	0.048	0	0.01
.	19.01.16-01.30.51-1-296779	264	40	40	11	0	9	531	35	35	0	0	NA	NA	NA	74	84	186	178	533	164	94	273	20	29	55	0.108	0.163	0.103
.	19.01.16-01.31.00-1-296784	244	19	19	3	0	3	496	17	17	0	0	NA	NA	NA	63	45	177	169	512	154	85	257	15	19	14	0.085	0.112	0.027
.	19.01.16-01.31.02-1-296785	63	5	5	0	0	0	473	3	3	0	0	NA	NA	NA	17	20	165	166	502	144	83	246	3	0	11	0.018	0	0.022
.	19.01.16-01.31.04-1-296786	122	10	10	1	0	1	491	9	9	0	0	NA	NA	NA	36	39	169	171	512	150	87	254	6	15	13	0.036	0.088	0.025
.	19.01.16-01.31.04-1-296787	166	17	17	6	0	6	507	16	16	0	0	NA	NA	NA	45	59	177	173	522	157	85	265	14	21	12	0.079	0.121	0.023
.	19.01.16-01.31.06-1-296809	120	19	19	6	0	5	482	18	18	0	0	NA	NA	NA	22	30	166	171	506	143	84	255	14	21	14	0.084	0.123	0.028
.	19.01.16-01.31.10-1-296834	60	3	3	0	0	0	471	2	2	0	0	NA	NA	NA	25	18	166	167	498	148	79	244	0	5	3	0	0.03	0.006
.	19.01.16-01.31.15-1-296840	30	1	1	1	0	1	0	0	0	0	0	NA	NA	NA	9	4	163	164	490	0	0	0	0	0	0	0	0	0
.	19.01.16-01.31.17-1-296844	65	4	4	3	0	2	470	3	3	0	0	NA	NA	NA	28	19	165	166	501	146	80	244	0	0	12	0	0	0.024
.	19.01.16-01.31.24-1-296848	146	8	8	1	0	1	484	7	7	0	0	NA	NA	NA	42	29	168	169	505	147	87	250	0	11	16	0	0.065	0.032
.	19.01.16-01.31.33-1-296850	34	1	1	0	0	0	0	0	0	0	0	NA	NA	NA	4	6	164	165	490	0	0	0	0	0	1	0	0	0.002
.	19.01.16-01.31.35-1-296851	215	14	14	5	0	4	508	11	11	0	0	NA	NA	NA	56	56	180	173	516	158	90	260	15	4	18	0.083	0.023	0.035
.	19.01.16-01.31.35-1-296852	219	30	30	12	0	10	507	28	28	0	0	NA	NA	NA	66	59	180	178	514	158	93	256	11	18	70	0.061	0.101	0.136
.	19.01.16-01.31.37-1-296853	114	8	8	4	0	4	479	7	7	0	0	NA	NA	NA	33	31	170	170	504	150	84	245	0	5	17	0	0.029	0.034
.	19.01.16-01.31.39-1-296869	60	2	2	1	0	1	474	1	1	0	0	NA	NA	NA	29	20	169	167	497	146	81	247	0	0	7	0	0	0.014
.	19.01.16-01.31.42-1-296870	97	6	6	0	0	0	488	5	5	0	0	NA	NA	NA	32	33	167	175	504	149	89	250	0	6	8	0	0.034	0.016
.	19.01.16-01.31.59-1-296874	329	36	36	8	0	6	533	34	34	0	0	NA	NA	NA	77	87	179	184	537	158	96	279	13	27	81	0.073	0.147	0.151
.	19.01.16-01.31.59-1-296875	125	20	20	8	0	7	499	16	16	0	0	NA	NA	NA	35	42	170	175	510	153	89	257	10	14	33	0.059	0.08	0.065
.	19.01.16-01.32.04-1-296880	298	41	41	11	0	8	547	35	35	0	0	NA	NA	NA	96	103	190	178	548	169	89	289	11	49	73	0.058	0.275	0.133
.	19.01.16-01.32.05-1-296881	34	1	1	0	0	0	0	0	0	0	0	NA	NA	NA	7	11	166	166	492	0	0	0	0	0	0	0	0	0
.	19.01.16-01.32.06-1-296883	172	54	54	15	0	12	497	47	47	0	0	NA	NA	NA	38	51	175	169	520	152	84	261	44	26	75	0.251	0.154	0.144
.	19.01.16-01.32.08-1-296885	153	12	12	4	0	3	493	11	11	0	0	NA	NA	NA	41	42	171	173	511	151	86	256	5	8	28	0.029	0.046	0.055
.	19.01.16-01.32.12-1-296892	182	29	29	9	0	7	503	25	25	0	0	NA	NA	NA	52	50	172	169	522	152	84	267	14	32	37	0.081	0.189	0.071
.	19.01.16-01.32.12-1-296893	248	13	13	3	0	3	518	11	11	0	0	NA	NA	NA	75	68	177	181	523	157	94	267	8	11	22	0.045	0.061	0.042
.	19.01.16-01.32.25-1-296906	199	25	25	6	0	5	498	23	23	0	0	NA	NA	NA	58	51	172	176	516	152	91	255	8	18	41	0.047	0.102	0.079
.	19.01.16-01.32.29-1-296907	36	1	1	1	0	1	0	0	0	0	0	NA	NA	NA	11	8	164	167	490	0	0	0	0	0	0	0	0	0
.	19.01.16-01.32.31-1-296908	116	11	11	6	0	5	490	9	9	0	0	NA	NA	NA	34	40	171	173	509	146	89	255	6	14	8	0.035	0.081	0.016
.	19.01.16-01.32.31-1-296909	62	3	3	2	0	2	474	2	2	0	0	NA	NA	NA	26	27	167	168	505	143	81	250	0	0	4	0	0	0.008
.	19.01.16-01.32.34-1-296911	30	1	1	0	0	0	0	0	0	0	0	NA	NA	NA	8	10	164	166	493	0	0	0	0	0	1	0	0	0.002
.	19.01.16-01.32.35-1-296912	64	2	2	2	0	2	473	1	1	0	0	NA	NA	NA	39	22	169	170	496	145	85	243	2	0	1	0.012	0	0.002
.	19.01.16-01.32.43-1-296928	61	2	2	1	0	1	471	1	1	0	0	NA	NA	NA	30	20	168	167	498	150	79	242	0	0	3	0	0	0.006
.	19.01.16-01.32.45-1-296929	58	2	2	1	0	1	298	1	1	0	0	NA	NA	NA	10	17	168	165	497	88	53	157	0	0	3	0	0	0.006
.	19.01.16-01.32.46-1-296930	39	1	1	1	0	1	0	0	0	0	0	NA	NA	NA	4	11	165	165	494	0	0	0	0	0	5	0	0	0.01
.	19.01.16-01.32.46-1-296931	91	6	6	5	0	4	483	5	5	0	0	NA	NA	NA	19	33	167	175	504	149	89	245	6	6	9	0.036	0.034	0.018
.	19.01.16-01.32.49-1-296932	202	28	28	8	0	4	514	27	27	0	0	NA	NA	NA	53	57	174	178	518	154	92	268	17	16	32	0.098	0.09	0.062
.	19.01.16-01.32.49-1-296933	67	3	3	1	0	1	470	2	2	0	0	NA	NA	NA	29	26	172	167	500	149	81	240	1	0	6	0.006	0	0.012
.	19.01.16-01.32.52-1-296934	389	39	39	11	0	7	566	37	37	0	0	NA	NA	NA	125	111	191	184	549	170	100	296	3	52	63	0.016	0.283	0.115
.	19.01.16-01.32.52-1-296935	142	12	12	2	0	2	504	11	11	0	0	NA	NA	NA	40	38	169	173	509	153	91	260	15	5	11	0.089	0.029	0.022
.	19.01.16-01.32.54-1-296936	235	18	18	5	0	4	529	16	16	0	0	NA	NA	NA	70	78	181	177	533	159	93	277	6	13	21	0.033	0.073	0.039
.	19.01.16-01.32.54-1-296937	183	28	28	10	0	9	516	24	24	0	0	NA	NA	NA	39	65	185	173	520	161	90	265	23	24	35	0.124	0.139	0.067
.	19.01.16-01.33.13-1-296949	144	21	21	6	0	6	492	18	18	0	0	NA	NA	NA	43	45	169	169	520	149	82	261	8	18	31	0.047	0.107	0.06
.	19.01.16-01.33.13-1-296950	241	19	19	11	0	9	520	18	18	0	0	NA	NA	NA	82	71	172	174	538	153	89	278	10	13	38	0.058	0.075	0.071
.	19.01.16-01.33.21-1-296955	358	32	32	11	0	8	554	28	28	0	0	NA	NA	NA	100	109	184	182	556	166	94	294	13	51	46	0.071	0.28	0.083
.	19.01.16-01.33.26-1-296961	147	11	11	0	0	0	493	8	8	0	0	NA	NA	NA	54	40	176	168	509	156	82	255	1	9	9	0.006	0.054	0.018
.	19.01.16-01.33.34-1-296962	90	8	8	1	0	1	482	7	7	0	0	NA	NA	NA	29	34	168	169	510	145	87	250	12	0	12	0.071	0	0.024
.	19.01.16-01.33.38-1-296978	127	14	14	4	0	4	506	10	10	0	0	NA	NA	NA	45	59	174	179	519	151	92	263	5	14	21	0.029	0.078	0.04
.	19.01.16-01.33.40-1-296979	296	37	37	11	0	9	528	33	33	0	0	NA	NA	NA	79	78	180	181	530	160	94	274	25	20	70	0.139	0.11	0.132
.	19.01.16-01.33.41-1-296980	234	18	18	5	0	5	530	16	16	0	0	NA	NA	NA	61	74	186	179	522	164	98	268	21	12	28	0.113	0.067	0.054
.	19.01.16-01.33.43-1-296981	148	18	18	7	0	4	487	15	15	0	0	NA	NA	NA	48	36	166	172	511	147	85	255	2	17	31	0.012	0.099	0.061
.	19.01.16-01.33.44-1-296982	120	16	16	3	0	3	483	13	13	0	0	NA	NA	NA	31	38	178	172	501	155	82	246	6	4	20	0.034	0.023	0.04
.	19.01.16-01.33.50-1-296984	59	2	2	1	0	0	475	1	1	0	0	NA	NA	NA	23	22	166	166	503	145	82	248	0	4	2	0	0.024	0.004
.	19.01.16-01.34.03-1-296988	60	2	2	0	0	0	477	1	1	0	0	NA	NA	NA	25	26	167	169	503	143	83	251	2	0	2	0.012	0	0.004
.	19.01.16-01.34.06-1-296993	114	8	8	1	0	1	489	6	6	0	0	NA	NA	NA	38	34	167	168	512	151	83	255	1	8	7	0.006	0.048	0.014
.	19.01.16-01.34.06-1-296996	94	4	4	2	0	2	479	2	2	0	0	NA	NA	NA	23	25	168	165	505	150	81	248	0	8	9	0	0.048	0.018
.	19.01.16-01.34.07-1-296997	149	11	11	2	0	2	487	10	10	0	0	NA	NA	NA	49	35	169	169	510	148	85	254	7	7	14	0.041	0.041	0.027
.	19.01.16-01.34.09-1-297001	462	43	43	9	0	8	587	39	39	0	0	NA	NA	NA	118	134	185	192	570	166	110	311	18	33	57	0.097	0.172	0.1
.	19.01.16-01.34.12-1-297003	84	5	5	3	0	2	484	2	2	0	0	NA	NA	NA	24	25	169	168	501	150	84	250	15	11	1	0.089	0.065	0.002
.	19.01.16-01.34.14-1-297007	149	9	9	5	0	5	494	8	8	0	0	NA	NA	NA	45	45	173	172	513	150	87	257	0	12	22	0	0.07	0.043
.	19.01.16-01.34.15-1-297010	300	24	24	7	0	5	528	22	22	0	0	NA	NA	NA	103	79	184	174	534	164	90	274	5	11	64	0.027	0.063	0.12
.	19.01.16-01.34.19-1-297015	119	17	17	4	0	4	491	15	15	0	0	NA	NA	NA	29	42	174	165	516	152	81	258	20	14	7	0.115	0.085	0.014
.	19.01.16-01.34.24-1-297019	57	2	2	0	0	0	481	1	1	0	0	NA	NA	NA	24	33	167	172	507	146	84	251	0	0	10	0	0	0.02
.	19.01.16-01.34.24-1-297020	91	3	3	1	0	1	479	2	2	0	0	NA	NA	NA	26	22	168	165	502	150	81	248	4	0	1	0.024	0	0.002
.	19.01.16-01.34.26-1-297022	147	24	24	5	0	4	493	22	22	0	0	NA	NA	NA	50	45	170	173	515	151	87	255	19	16	38	0.112	0.092	0.074
.	19.01.16-01.34.33-1-297023	31	1	1	0	0	0	0	0	0	0	0	NA	NA	NA	6	6	165	166	488	0	0	0	0	0	1	0	0	0.002
.	19.01.16-01.34.33-1-297024	153	11	11	5	0	4	491	8	8	0	0	NA	NA	NA	32	44	172	173	512	149	86	256	9	17	7	0.052	0.098	0.014
.	19.01.16-01.34.35-1-297025	64	3	3	0	0	0	301	2	2	0	0	NA	NA	NA	16	10	165	164	494	99	51	151	5	0	0	0.03	0	0
.	19.01.16-01.34.35-1-297026	59	2	2	1	0	1	150	1	1	0	0	NA	NA	NA	17	22	167	168	500	47	30	73	2	0	1	0.012	0	0.002
.	19.01.16-01.34.35-1-297027	35	1	1	1	0	1	0	0	0	0	0	NA	NA	NA	8	6	163	164	492	0	0	0	0	0	1	0	0	0.002
.	19.01.16-01.34.37-1-297028	34	1	1	0	0	0	0	0	0	0	0	NA	NA	NA	7	16	163	169	497	0	0	0	0	1	0	0	0.006	0
.	19.01.16-01.34.40-1-297044	118	4	4	1	0	0	494	3	3	0	0	NA	NA	NA	42	46	170	175	514	151	89	254	0	8	4	0	0.046	0.008
.	19.01.16-01.34.41-1-297046	175	12	12	3	0	3	503	11	11	0	0	NA	NA	NA	51	55	172	179	517	153	90	260	8	23	7	0.047	0.128	0.014
.	19.01.16-01.34.43-1-297047	119	6	6	1	0	1	482	5	5	0	0	NA	NA	NA	44	30	167	171	505	148	84	250	6	0	11	0.036	0	0.022
.	19.01.16-01.34.46-1-297048	119	8	8	1	0	1	496	6	6	0	0	NA	NA	NA	37	40	172	167	514	154	83	259	0	9	8	0	0.054	0.016
.	19.01.16-01.34.54-1-297049	68	4	4	0	0	0	473	2	2	0	0	NA	NA	NA	18	15	165	165	498	146	81	246	3	0	1	0.018	0	0.002
.	19.01.16-01.34.54-1-297050	348	43	43	8	0	7	546	37	37	0	0	NA	NA	NA	109	98	178	181	552	157	94	295	41	49	51	0.23	0.271	0.092
.	19.01.16-01.34.54-1-297051	36	1	1	1	0	1	0	0	0	0	0	NA	NA	NA	6	5	164	164	490	0	0	0	0	3	0	0	0.018	0
.	19.01.16-01.34.57-1-297055	208	15	15	6	0	6	515	13	13	0	0	NA	NA	NA	61	66	177	181	521	157	95	263	13	30	14	0.073	0.166	0.027
.	19.01.16-01.34.59-1-297056	58	2	2	1	0	1	101	1	1	0	0	NA	NA	NA	17	23	168	169	499	34	14	53	0	2	0	0	0.012	0
.	19.01.16-01.34.59-1-297057	236	37	37	11	0	10	518	34	34	0	0	NA	NA	NA	54	63	179	176	521	160	93	265	6	36	74	0.034	0.205	0.142
.	19.01.16-01.35.01-1-297058	152	19	19	4	0	4	493	16	16	0	0	NA	NA	NA	50	37	171	174	505	153	89	251	15	2	31	0.088	0.011	0.061
.	19.01.16-01.35.03-1-297060	178	11	11	6	0	4	504	10	10	0	0	NA	NA	NA	44	52	170	171	524	151	88	265	2	17	21	0.012	0.099	0.04
.	19.01.16-01.35.05-1-297061	118	7	7	1	0	1	487	6	6	0	0	NA	NA	NA	42	35	167	171	510	145	87	255	0	10	6	0	0.058	0.012
.	19.01.16-01.35.05-1-297062	92	6	6	1	0	0	482	5	5	0	0	NA	NA	NA	26	30	167	169	507	147	84	251	4	0	12	0.024	0	0.024
.	19.01.16-01.35.05-1-297064	259	20	20	2	0	2	524	18	18	0	0	NA	NA	NA	74	76	181	181	527	161	94	269	14	18	23	0.077	0.099	0.044
.	19.01.16-01.35.19-1-297076	175	8	8	3	0	2	514	7	7	0	0	NA	NA	NA	46	54	173	176	518	154	92	268	3	7	19	0.017	0.04	0.037
.	19.01.16-01.35.19-1-297077	61	7	7	2	0	1	480	6	6	0	0	NA	NA	NA	29	30	170	170	503	150	85	245	2	0	17	0.012	0	0.034
.	19.01.16-01.35.23-1-297080	173	9	9	4	0	2	511	8	8	0	0	NA	NA	NA	59	55	180	174	514	163	87	261	3	10	30	0.017	0.057	0.058
.	19.01.16-01.35.25-1-297083	90	4	4	1	0	1	488	3	3	0	0	NA	NA	NA	35	29	166	171	505	148	87	253	0	9	0	0	0.053	0
.	19.01.16-01.35.26-1-297084	213	9	9	0	0	0	520	6	6	0	0	NA	NA	NA	59	70	182	180	521	163	94	263	8	7	4	0.044	0.039	0.008
.	19.01.16-01.35.35-1-297085	62	2	2	0	0	0	481	1	1	0	0	NA	NA	NA	26	22	172	163	500	156	79	246	2	2	0	0.012	0.012	0
.	19.01.16-01.35.35-1-297086	94	10	10	4	0	3	477	8	8	0	0	NA	NA	NA	36	28	168	169	504	149	80	248	2	9	8	0.012	0.053	0.016
.	19.01.16-01.35.37-1-297087	86	3	3	0	0	0	479	1	1	0	0	NA	NA	NA	38	32	168	166	511	147	79	253	1	0	3	0.006	0	0.006
.	19.01.16-01.35.38-1-297088	64	3	3	0	0	0	487	2	2	0	0	NA	NA	NA	28	39	172	174	506	152	84	251	0	0	7	0	0	0.014
.	19.01.16-01.35.43-1-297104	59	2	2	0	0	0	249	1	1	0	0	NA	NA	NA	15	23	169	164	503	75	45	129	0	0	3	0	0	0.006
.	19.01.16-01.35.43-1-297105	97	4	4	2	0	2	495	3	3	0	0	NA	NA	NA	30	37	168	174	508	152	88	255	13	0	5	0.077	0	0.01
.	19.01.16-01.35.45-1-297106	62	3	3	0	0	0	480	2	2	0	0	NA	NA	NA	22	27	167	166	507	148	84	248	6	0	5	0.036	0	0.01
.	19.01.16-01.35.45-1-297107	62	3	3	0	0	0	486	2	2	0	0	NA	NA	NA	16	32	169	171	505	153	84	249	4	3	3	0.024	0.018	0.006
.	19.01.16-01.35.50-1-297108	122	12	12	5	0	5	488	9	9	0	0	NA	NA	NA	40	44	169	170	518	146	83	259	12	3	22	0.071	0.018	0.042
.	19.01.16-01.35.50-1-297109	36	1	1	0	0	0	0	0	0	0	0	NA	NA	NA	3	12	166	166	493	0	0	0	0	0	4	0	0	0.008
.	19.01.16-01.35.51-1-297110	163	25	25	5	0	5	492	24	24	0	0	NA	NA	NA	45	34	165	171	511	145	84	263	18	33	30	0.109	0.193	0.059
.	19.01.16-01.35.51-1-297111	65	2	2	0	0	0	486	1	1	0	0	NA	NA	NA	23	28	165	168	508	147	86	253	0	0	8	0	0	0.016
.	19.01.16-01.35.52-1-297112	93	11	11	2	0	2	482	10	10	0	0	NA	NA	NA	35	29	167	167	508	148	82	252	9	7	16	0.054	0.042	0.031
.	19.01.16-01.35.54-1-297113	59	2	2	0	0	0	297	1	1	0	0	NA	NA	NA	21	18	167	166	498	92	52	153	0	0	5	0	0	0.01
.	19.01.16-01.35.56-1-297118	235	37	37	9	0	8	516	35	35	0	0	NA	NA	NA	78	69	177	178	527	158	91	267	7	58	46	0.04	0.326	0.087
.	19.01.16-01.35.56-1-297119	93	3	3	0	0	0	497	2	2	0	0	NA	NA	NA	22	37	170	170	510	151	87	259	0	0	11	0	0	0.022
.	19.01.16-01.35.56-1-297120	206	12	12	2	0	2	509	10	10	0	0	NA	NA	NA	51	53	174	174	518	156	90	263	3	6	22	0.017	0.034	0.042
.	19.01.16-01.36.02-1-297121	115	8	8	2	0	2	487	6	6	0	0	NA	NA	NA	38	35	169	172	507	148	84	255	6	5	10	0.036	0.029	0.02
.	19.01.16-01.36.03-1-297122	149	8	8	2	0	2	489	7	7	0	0	NA	NA	NA	45	42	177	172	506	155	83	251	0	18	9	0	0.105	0.018
.	19.01.16-01.36.08-1-297130	57	2	2	0	0	0	298	1	1	0	0	NA	NA	NA	15	17	167	168	495	88	52	158	0	0	1	0	0	0.002
.	19.01.16-01.36.08-1-297132	194	34	34	8	0	7	511	32	32	0	0	NA	NA	NA	66	63	178	173	525	160	88	263	9	54	34	0.051	0.312	0.065
.	19.01.16-01.36.10-1-297134	31	1	1	0	0	0	0	0	0	0	0	NA	NA	NA	12	7	164	163	493	0	0	0	0	0	0	0	0	0
.	19.01.16-01.36.11-1-297137	34	1	1	1	0	1	0	0	0	0	0	NA	NA	NA	10	9	165	164	493	0	0	0	0	0	0	0	0	0
.	19.01.16-01.36.14-1-297140	93	8	8	3	0	2	477	7	7	0	0	NA	NA	NA	37	23	167	166	503	144	83	250	7	6	5	0.042	0.036	0.01
.	19.01.16-01.36.16-1-297143	126	8	8	2	0	2	492	7	7	0	0	NA	NA	NA	34	37	173	169	508	154	87	251	2	2	15	0.012	0.012	0.03
.	19.01.16-01.36.17-1-297146	250	34	34	6	0	5	521	31	31	0	0	NA	NA	NA	69	70	181	174	528	160	90	271	12	41	56	0.066	0.236	0.106
.	19.01.16-01.36.17-1-297147	153	6	6	0	0	0	501	4	4	0	0	NA	NA	NA	45	40	177	170	506	158	87	256	2	2	7	0.011	0.012	0.014
.	19.01.16-01.36.18-1-297151	32	1	1	0	0	0	0	0	0	0	0	NA	NA	NA	8	3	164	163	489	0	0	0	0	0	2	0	0	0.004
.	19.01.16-01.36.20-1-297152	171	25	25	5	0	4	506	20	20	0	0	NA	NA	NA	34	55	174	180	514	156	90	260	11	20	40	0.063	0.111	0.078
.	19.01.16-01.36.23-1-297156	269	13	13	5	0	5	526	11	11	0	0	NA	NA	NA	70	77	185	175	530	161	90	275	10	6	14	0.054	0.034	0.026
.	19.01.16-01.36.30-1-297164	224	19	19	3	0	2	525	18	18	0	0	NA	NA	NA	72	69	176	177	529	159	92	274	0	22	49	0	0.124	0.093
.	19.01.16-01.36.31-1-297165	65	3	3	1	0	1	449	2	2	0	0	NA	NA	NA	21	14	166	164	497	138	77	234	0	0	5	0	0	0.01
.	19.01.16-01.36.32-1-297166	204	11	11	3	0	2	517	10	10	0	0	NA	NA	NA	64	67	177	172	531	153	88	276	5	11	11	0.028	0.064	0.021
.	19.01.16-01.36.38-1-297182	58	2	2	0	0	0	253	1	1	0	0	NA	NA	NA	13	19	172	167	493	86	39	128	0	2	1	0	0.012	0.002
.	19.01.16-01.36.42-1-297183	64	2	2	2	0	2	478	1	1	0	0	NA	NA	NA	16	23	169	165	502	151	81	246	0	0	3	0	0	0.006
.	19.01.16-01.36.46-1-297184	119	6	6	1	0	1	491	5	5	0	0	NA	NA	NA	41	41	173	174	507	155	86	250	4	0	11	0.023	0	0.022
.	19.01.16-01.36.49-1-297185	67	2	2	0	0	0	479	1	1	0	0	NA	NA	NA	27	23	166	168	502	147	83	249	2	0	1	0.012	0	0.002
.	19.01.16-01.36.50-1-297186	54	2	2	0	0	0	474	1	1	0	0	NA	NA	NA	27	18	168	170	493	148	83	243	0	2	1	0	0.012	0.002
.	19.01.16-01.36.52-1-297187	32	1	1	0	0	0	0	0	0	0	0	NA	NA	NA	13	11	167	165	492	0	0	0	1	0	0	0.006	0	0
.	19.01.16-01.36.53-1-297188	181	31	31	5	0	4	504	28	28	0	0	NA	NA	NA	62	56	175	172	522	151	87	266	19	19	34	0.109	0.11	0.065
.	19.01.16-01.36.54-1-297192	89	4	4	2	0	2	487	3	3	0	0	NA	NA	NA	33	31	174	170	500	154	87	246	0	3	9	0	0.018	0.018
.	19.01.16-01.36.55-1-297193	93	3	3	0	0	0	482	2	2	0	0	NA	NA	NA	23	25	170	166	502	151	83	248	0	2	4	0	0.012	0.008
.	19.01.16-01.37.00-1-297194	127	6	6	2	0	2	492	5	5	0	0	NA	NA	NA	38	42	170	171	514	150	85	257	1	2	12	0.006	0.012	0.023
.	19.01.16-01.37.00-1-297195	94	3	3	1	0	1	487	2	2	0	0	NA	NA	NA	33	32	168	165	512	150	81	256	0	0	10	0	0	0.02
.	19.01.16-01.37.01-1-297196	387	54	54	13	0	8	572	52	52	0	0	NA	NA	NA	101	118	187	187	557	171	102	299	9	50	105	0.048	0.267	0.189
.	19.01.16-01.37.03-1-297197	59	3	3	0	0	0	196	2	2	0	0	NA	NA	NA	12	15	165	170	493	58	38	100	0	0	8	0	0	0.016
.	19.01.16-01.37.03-1-297198	208	25	25	3	0	3	504	23	23	0	0	NA	NA	NA	48	52	174	173	518	155	87	262	3	17	29	0.017	0.098	0.056
.	19.01.16-01.37.06-1-297199	87	8	8	2	0	2	477	7	7	0	0	NA	NA	NA	28	26	165	171	503	145	82	250	0	8	4	0	0.047	0.008
.	19.01.16-01.37.06-1-297201	63	3	3	0	0	0	472	2	2	0	0	NA	NA	NA	35	27	166	172	502	144	84	244	4	0	4	0.024	0	0.008
.	19.01.16-01.37.11-1-297208	35	1	1	0	0	0	0	0	0	0	0	NA	NA	NA	7	9	164	164	494	0	0	0	0	0	1	0	0	0.002
.	19.01.16-01.37.14-1-297211	86	4	4	2	0	2	487	3	3	0	0	NA	NA	NA	30	33	173	168	505	155	83	249	0	3	7	0	0.018	0.014
.	19.01.16-01.37.16-1-297215	166	31	31	6	0	5	507	29	29	0	0	NA	NA	NA	49	53	178	173	515	158	88	261	18	15	44	0.101	0.087	0.085
.	19.01.16-01.37.16-1-297216	117	5	5	2	0	1	489	4	4	0	0	NA	NA	NA	38	30	167	168	508	150	86	253	3	3	9	0.018	0.018	0.018
.	19.01.16-01.37.21-1-297218	32	1	1	0	0	0	0	0	0	0	0	NA	NA	NA	9	12	164	165	496	0	0	0	0	2	0	0	0.012	0
.	19.01.16-01.37.21-1-297219	33	1	1	0	0	0	0	0	0	0	0	NA	NA	NA	8	8	168	164	489	0	0	0	0	1	0	0	0.006	0
.	19.01.16-01.37.23-1-297222	87	5	5	2	0	2	479	2	2	0	0	NA	NA	NA	22	27	169	171	500	149	83	247	7	4	0	0.041	0.023	0
.	19.01.16-01.37.24-1-297223	59	2	2	1	0	1	248	1	1	0	0	NA	NA	NA	14	16	164	167	498	71	46	131	0	0	1	0	0	0.002
.	19.01.16-01.37.30-1-297226	265	39	39	8	0	8	525	37	37	0	0	NA	NA	NA	75	70	177	182	524	157	96	272	41	38	44	0.232	0.209	0.084
.	19.01.16-01.37.32-1-297228	166	16	16	4	0	4	497	13	13	0	0	NA	NA	NA	36	47	175	170	515	155	83	259	21	9	19	0.12	0.053	0.037
.	19.01.16-01.37.35-1-297229	189	25	25	9	0	8	496	24	24	0	0	NA	NA	NA	60	48	170	168	523	150	83	263	34	21	28	0.2	0.125	0.054
.	19.01.16-01.37.37-1-297230	60	2	2	0	0	0	474	1	1	0	0	NA	NA	NA	25	23	167	167	502	147	82	245	6	3	0	0.036	0.018	0
.	19.01.16-01.37.42-1-297246	120	6	6	3	0	3	482	5	5	0	0	NA	NA	NA	33	35	168	173	507	147	86	249	3	0	11	0.018	0	0.022
.	19.01.16-01.37.42-1-297247	33	1	1	0	0	0	0	0	0	0	0	NA	NA	NA	9	6	165	164	490	0	0	0	0	1	0	0	0.006	0
.	19.01.16-01.37.48-1-297248	175	18	18	5	0	5	502	17	17	0	0	NA	NA	NA	54	53	171	174	521	148	89	265	2	13	35	0.012	0.075	0.067
.	19.01.16-01.37.49-1-297249	204	11	11	2	0	2	524	10	10	0	0	NA	NA	NA	77	73	183	170	533	165	85	274	8	13	15	0.044	0.076	0.028
.	19.01.16-01.38.10-1-297262	60	6	6	1	0	1	479	5	5	0	0	NA	NA	NA	26	27	166	172	502	147	85	247	2	8	7	0.012	0.047	0.014
.	19.01.16-01.38.11-1-297264	116	14	14	1	0	1	485	13	13	0	0	NA	NA	NA	35	36	170	169	510	150	85	250	1	10	10	0.006	0.059	0.02
.	19.01.16-01.38.12-1-297267	60	2	2	0	0	0	477	1	1	0	0	NA	NA	NA	27	27	169	166	505	149	79	249	0	2	1	0	0.012	0.002
.	19.01.16-01.38.15-1-297270	235	18	18	5	0	3	515	17	17	0	0	NA	NA	NA	55	68	176	180	525	158	90	267	13	23	18	0.074	0.128	0.034
.	19.01.16-01.38.20-1-297276	155	13	13	5	0	5	488	12	12	0	0	NA	NA	NA	45	31	171	170	503	151	86	251	16	16	20	0.094	0.094	0.04
.	19.01.16-01.38.21-1-297277	98	11	11	0	0	0	487	10	10	0	0	NA	NA	NA	28	35	170	168	510	153	84	250	5	0	15	0.029	0	0.029
.	19.01.16-01.38.22-1-297279	174	18	18	7	0	5	506	15	15	0	0	NA	NA	NA	52	55	178	169	521	158	83	265	0	8	20	0	0.047	0.038
.	19.01.16-01.38.23-1-297281	31	1	1	0	0	0	0	0	0	0	0	NA	NA	NA	6	11	164	164	496	0	0	0	0	0	0	0	0	0
.	19.01.16-01.38.24-1-297283	121	9	9	4	0	2	493	8	8	0	0	NA	NA	NA	35	49	172	175	515	147	87	259	10	5	25	0.058	0.029	0.049
.	19.01.16-01.38.25-1-297289	241	13	13	2	0	2	516	12	12	0	0	NA	NA	NA	65	59	176	170	526	157	87	272	7	6	16	0.04	0.035	0.03
.	19.01.16-01.38.31-1-297295	87	9	9	3	0	1	481	7	7	0	0	NA	NA	NA	29	27	171	171	498	150	87	244	0	2	23	0	0.012	0.046
.	19.01.16-01.38.34-1-297296	152	8	8	0	0	0	505	7	7	0	0	NA	NA	NA	73	54	177	175	515	156	89	260	0	3	12	0	0.017	0.023
.	19.01.16-01.38.40-1-297312	65	2	2	0	0	0	199	1	1	0	0	NA	NA	NA	19	21	168	170	496	64	35	100	0	0	1	0	0	0.002
.	19.01.16-01.38.41-1-297313	37	1	1	0	0	0	0	0	0	0	0	NA	NA	NA	13	6	164	165	490	0	0	0	0	0	1	0	0	0.002
.	19.01.16-01.38.42-1-297314	176	7	7	1	0	1	493	6	6	0	0	NA	NA	NA	55	42	166	171	518	142	87	264	2	2	7	0.012	0.012	0.014
.	19.01.16-01.38.43-1-297315	95	6	6	0	0	0	475	5	5	0	0	NA	NA	NA	27	22	169	166	500	149	80	246	0	0	14	0	0	0.028
.	19.01.16-01.38.44-1-297316	210	17	17	6	0	6	522	15	15	0	0	NA	NA	NA	71	73	181	178	527	160	92	270	26	7	29	0.144	0.039	0.055
.	19.01.16-01.38.46-1-297318	187	14	14	6	0	3	510	13	13	0	0	NA	NA	NA	58	57	174	174	522	155	89	266	3	11	33	0.017	0.063	0.063
.	19.01.16-01.38.47-1-297319	233	56	56	20	0	18	507	52	52	0	0	NA	NA	NA	63	59	171	178	523	150	91	266	8	73	80	0.047	0.41	0.153
.	19.01.16-01.38.47-1-297320	123	12	12	3	0	3	485	11	11	0	0	NA	NA	NA	32	31	171	168	505	152	82	251	7	13	4	0.041	0.077	0.008
.	19.01.16-01.38.48-1-297321	235	18	18	5	0	3	514	16	16	0	0	NA	NA	NA	66	61	176	174	524	156	92	266	7	24	30	0.04	0.138	0.057
.	19.01.16-01.38.53-1-297322	35	1	1	0	0	0	0	0	0	0	0	NA	NA	NA	6	13	165	165	496	0	0	0	0	0	0	0	0	0
.	19.01.16-01.38.56-1-297326	406	49	49	10	0	9	556	46	46	0	0	NA	NA	NA	125	106	189	177	553	167	93	296	11	74	80	0.058	0.418	0.145
.	19.01.16-01.38.58-1-297327	121	8	8	4	0	3	488	6	6	0	0	NA	NA	NA	37	33	167	169	510	149	87	252	8	6	13	0.048	0.036	0.025
.	19.01.16-01.39.01-1-297328	86	4	4	0	0	0	479	3	3	0	0	NA	NA	NA	29	25	166	167	505	145	84	250	5	1	2	0.03	0.006	0.004
.	19.01.16-01.39.07-1-297331	170	11	11	4	0	4	494	10	10	0	0	NA	NA	NA	49	38	172	171	508	152	89	253	6	4	20	0.035	0.023	0.039
.	19.01.16-01.39.10-1-297335	32	1	1	1	0	1	0	0	0	0	0	NA	NA	NA	6	15	167	164	497	0	0	0	1	0	0	0.006	0	0
.	19.01.16-01.39.12-1-297338	93	10	10	2	0	2	480	9	9	0	0	NA	NA	NA	25	26	169	165	505	148	83	249	0	0	23	0	0	0.046
.	19.01.16-01.39.13-1-297340	143	6	6	2	0	2	496	5	5	0	0	NA	NA	NA	49	49	174	177	511	153	88	255	0	3	8	0	0.017	0.016
.	19.01.16-01.39.13-1-297341	84	4	4	2	0	2	483	3	3	0	0	NA	NA	NA	26	31	168	167	509	150	83	250	2	0	2	0.012	0	0.004
.	19.01.16-01.39.14-1-297343	58	2	2	1	0	1	103	1	1	0	0	NA	NA	NA	27	7	163	163	494	37	17	49	0	0	1	0	0	0.002
.	19.01.16-01.39.19-1-297347	382	78	78	23	0	18	546	65	65	0	0	NA	NA	NA	123	101	179	187	548	160	100	286	36	84	105	0.201	0.449	0.192
.	19.01.16-01.39.20-1-297348	179	13	13	5	0	3	514	12	12	0	0	NA	NA	NA	52	61	177	174	523	158	89	267	2	24	24	0.011	0.138	0.046
.	19.01.16-01.39.26-1-297353	61	5	5	3	0	2	484	4	4	0	0	NA	NA	NA	24	26	165	166	508	149	83	252	3	2	11	0.018	0.012	0.022
.	19.01.16-01.39.26-1-297354	32	1	1	1	0	1	0	0	0	0	0	NA	NA	NA	11	14	165	166	496	0	0	0	0	0	0	0	0	0
.	19.01.16-01.39.28-1-297355	33	1	1	0	0	0	0	0	0	0	0	NA	NA	NA	9	8	165	166	490	0	0	0	0	0	1	0	0	0.002
.	19.01.16-01.39.28-1-297356	184	17	17	5	0	5	511	14	14	0	0	NA	NA	NA	60	59	181	176	515	158	92	261	25	11	12	0.138	0.062	0.023
.	19.01.16-01.39.30-1-297357	144	14	14	4	0	4	495	12	12	0	0	NA	NA	NA	29	43	167	176	513	149	89	257	6	19	16	0.036	0.108	0.031
.	19.01.16-01.39.30-1-297358	118	9	9	5	0	5	501	7	7	0	0	NA	NA	NA	44	51	173	174	517	154	87	260	0	18	20	0	0.103	0.039
.	19.01.16-01.39.40-1-297374	35	1	1	1	0	1	0	0	0	0	0	NA	NA	NA	12	6	165	163	491	0	0	0	0	0	2	0	0	0.004
.	19.01.16-01.39.42-1-297376	211	20	20	5	0	3	519	18	18	0	0	NA	NA	NA	62	71	177	173	534	155	89	275	8	15	27	0.045	0.087	0.051
.	19.01.16-01.39.43-1-297377	34	1	1	0	0	0	0	0	0	0	0	NA	NA	NA	7	9	165	165	492	0	0	0	0	0	3	0	0	0.006
.	19.01.16-01.39.46-1-297378	86	5	5	1	0	1	484	4	4	0	0	NA	NA	NA	30	30	170	169	504	150	86	248	0	0	15	0	0	0.03
.	19.01.16-01.39.50-1-297379	37	1	1	0	0	0	0	0	0	0	0	NA	NA	NA	13	13	165	168	493	0	0	0	0	4	0	0	0.024	0
.	19.01.16-01.39.51-1-297380	58	2	2	1	0	1	147	1	1	0	0	NA	NA	NA	16	18	167	168	496	42	30	75	0	0	3	0	0	0.006
.	19.01.16-01.39.53-1-297381	35	1	1	1	0	1	0	0	0	0	0	NA	NA	NA	9	12	167	165	493	0	0	0	0	0	3	0	0	0.006
.	19.01.16-01.39.53-1-297382	91	3	3	3	0	3	474	2	2	0	0	NA	NA	NA	32	21	165	169	500	149	82	243	0	5	0	0	0.03	0
.	19.01.16-01.39.53-1-297383	153	16	16	2	0	1	499	15	15	0	0	NA	NA	NA	33	47	171	177	512	150	92	257	17	18	17	0.099	0.102	0.033
.	19.01.16-01.39.55-1-297387	392	56	56	11	0	10	554	51	51	0	0	NA	NA	NA	105	102	185	189	541	167	101	286	23	30	100	0.124	0.159	0.185
.	19.01.16-01.39.57-1-297388	256	17	17	3	0	3	520	15	15	0	0	NA	NA	NA	73	67	168	183	529	146	97	277	8	23	12	0.048	0.126	0.023
.	19.01.16-01.39.58-1-297389	89	5	5	0	0	0	488	4	4	0	0	NA	NA	NA	25	30	170	170	503	151	84	253	0	0	16	0	0	0.032
.	19.01.16-01.39.58-1-297390	65	3	3	3	0	2	488	2	2	0	0	NA	NA	NA	19	32	170	169	506	150	84	254	2	0	11	0.012	0	0.022
.	19.01.16-01.40.03-1-297396	143	10	10	3	0	3	496	9	9	0	0	NA	NA	NA	38	42	174	166	515	155	81	260	6	8	8	0.034	0.048	0.016
.	19.01.16-01.40.09-1-297405	35	1	1	1	0	1	0	0	0	0	0	NA	NA	NA	7	11	166	167	491	0	0	0	0	0	0	0	0	0
.	19.01.16-01.40.11-1-297407	96	10	10	1	0	1	474	8	8	0	0	NA	NA	NA	43	21	166	165	503	145	80	249	5	7	10	0.03	0.042	0.02
.	19.01.16-01.40.11-1-297409	178	17	17	3	0	3	506	14	14	0	0	NA	NA	NA	56	65	173	171	534	155	84	267	3	14	35	0.017	0.082	0.066
.	19.01.16-01.40.11-1-297410	60	4	4	1	0	1	470	2	2	0	0	NA	NA	NA	31	15	166	165	497	146	82	242	0	0	11	0	0	0.022
.	19.01.16-01.40.20-1-297420	240	45	45	12	0	10	517	41	41	0	0	NA	NA	NA	66	64	179	173	525	160	88	269	19	40	75	0.106	0.231	0.143
.	19.01.16-01.40.21-1-297421	93	5	5	1	0	1	488	4	4	0	0	NA	NA	NA	48	37	172	170	508	153	84	251	5	1	7	0.029	0.006	0.014
.	19.01.16-01.40.23-1-297424	175	9	9	1	0	0	501	7	7	0	0	NA	NA	NA	50	50	168	174	521	148	91	262	3	18	7	0.018	0.103	0.013
.	19.01.16-01.40.26-1-297427	67	3	3	1	0	1	479	2	2	0	0	NA	NA	NA	25	25	170	169	499	151	85	243	0	2	1	0	0.012	0.002
.	19.01.16-01.40.28-1-297428	236	22	22	9	0	9	518	18	18	0	0	NA	NA	NA	71	71	181	173	530	160	85	273	16	21	38	0.088	0.121	0.072
.	19.01.16-01.40.33-1-297429	116	7	7	2	0	1	499	6	6	0	0	NA	NA	NA	33	47	173	176	511	153	90	256	0	0	29	0	0	0.057
.	19.01.16-01.40.36-1-297430	120	12	12	3	0	2	491	9	9	0	0	NA	NA	NA	42	40	169	170	514	147	84	260	5	3	16	0.03	0.018	0.031
.	19.01.16-01.40.37-1-297431	178	17	17	5	0	3	520	14	14	0	0	NA	NA	NA	67	69	177	175	530	158	91	271	5	24	22	0.028	0.137	0.042
.	19.01.16-01.40.38-1-297447	123	11	11	3	0	3	493	9	9	0	0	NA	NA	NA	38	45	171	178	509	151	89	253	0	15	15	0	0.084	0.029
.	19.01.16-01.40.40-1-297448	246	50	50	6	0	6	523	44	44	0	0	NA	NA	NA	64	73	173	177	536	153	89	281	33	19	64	0.191	0.107	0.119
.	19.01.16-01.40.54-1-297449	85	4	4	1	0	1	482	3	3	0	0	NA	NA	NA	32	30	166	169	508	146	85	251	0	3	4	0	0.018	0.008
.	19.01.16-01.40.54-1-297450	266	16	16	5	0	5	526	13	13	0	0	NA	NA	NA	79	73	174	179	533	156	96	274	8	23	21	0.046	0.128	0.039
.	19.01.16-01.40.58-1-297455	90	6	6	0	0	0	469	5	5	0	0	NA	NA	NA	39	17	166	168	496	145	81	243	0	3	15	0	0.018	0.03
.	19.01.16-01.41.00-1-297456	91	5	5	1	0	1	489	4	4	0	0	NA	NA	NA	31	38	172	171	508	150	86	253	4	4	3	0.023	0.023	0.006
.	19.01.16-01.41.01-1-297457	63	3	3	0	0	0	447	2	2	0	0	NA	NA	NA	8	13	165	166	495	140	78	229	7	0	1	0.042	0	0.002
.	19.01.16-01.41.01-1-297458	203	10	10	0	0	0	501	9	9	0	0	NA	NA	NA	61	53	172	172	522	149	86	266	4	16	18	0.023	0.093	0.034
.	19.01.16-01.41.06-1-297460	30	1	1	1	0	1	0	0	0	0	0	NA	NA	NA	7	6	163	165	491	0	0	0	0	3	0	0	0.018	0
.	19.01.16-01.41.08-1-297463	33	1	1	1	0	1	0	0	0	0	0	NA	NA	NA	8	11	163	165	496	0	0	0	0	0	1	0	0	0.002
.	19.01.16-01.41.09-1-297465	92	5	5	2	0	2	492	4	4	0	0	NA	NA	NA	34	36	169	171	509	150	85	257	10	0	3	0.059	0	0.006
.	19.01.16-01.41.10-1-297467	31	1	1	1	0	1	0	0	0	0	0	NA	NA	NA	12	8	165	165	491	0	0	0	0	0	3	0	0	0.006
.	19.01.16-01.41.11-1-297469	151	31	31	5	0	3	505	28	28	0	0	NA	NA	NA	43	51	176	175	513	155	88	262	14	30	31	0.08	0.171	0.06
.	19.01.16-01.41.12-1-297471	246	22	22	5	0	4	508	20	20	0	0	NA	NA	NA	69	58	174	171	526	154	89	265	4	4	52	0.023	0.023	0.099
.	19.01.16-01.41.13-1-297473	121	23	23	4	0	4	499	20	20	0	0	NA	NA	NA	31	40	174	172	507	156	87	256	21	16	14	0.121	0.093	0.028
.	19.01.16-01.41.13-1-297474	35	1	1	1	0	1	0	0	0	0	0	NA	NA	NA	14	11	164	166	494	0	0	0	1	0	0	0.006	0	0
.	19.01.16-01.41.15-1-297477	63	2	2	0	0	0	299	1	1	0	0	NA	NA	NA	26	13	163	165	498	93	53	153	0	0	2	0	0	0.004
.	19.01.16-01.41.17-1-297481	152	13	13	1	0	1	504	11	11	0	0	NA	NA	NA	47	49	176	167	519	156	84	264	10	7	14	0.057	0.042	0.027
.	19.01.16-01.41.22-1-297483	122	11	11	3	0	2	494	10	10	0	0	NA	NA	NA	30	41	170	174	510	152	89	253	11	11	8	0.065	0.063	0.016
.	19.01.16-01.41.24-1-297485	147	11	11	4	0	3	502	9	9	0	0	NA	NA	NA	43	51	172	178	514	154	87	261	3	8	21	0.017	0.045	0.041
.	19.01.16-01.41.24-1-297488	38	1	1	1	0	1	0	0	0	0	0	NA	NA	NA	5	7	165	167	488	0	0	0	1	0	0	0.006	0	0
.	19.01.16-01.41.27-1-297489	33	1	1	0	0	0	0	0	0	0	0	NA	NA	NA	11	8	164	164	493	0	0	0	0	0	0	0	0	0
.	19.01.16-01.41.29-1-297490	142	19	19	4	0	3	491	17	17	0	0	NA	NA	NA	35	43	172	170	514	152	82	257	17	11	28	0.099	0.065	0.054
.	19.01.16-01.41.37-1-297491	148	14	14	3	0	2	503	13	13	0	0	NA	NA	NA	45	47	173	168	519	154	85	264	7	16	12	0.04	0.095	0.023
.	19.01.16-01.41.37-1-297495	68	5	5	1	0	1	481	4	4	0	0	NA	NA	NA	19	27	167	168	505	149	83	249	2	3	8	0.012	0.018	0.016
.	19.01.16-01.41.38-1-297508	151	5	5	1	0	1	515	4	4	0	0	NA	NA	NA	57	61	175	178	521	155	94	266	3	0	18	0.017	0	0.035
.	19.01.16-01.41.40-1-297509	200	27	27	6	0	5	504	24	24	0	0	NA	NA	NA	60	61	175	169	530	156	83	265	19	16	55	0.109	0.095	0.104
.	19.01.16-01.41.42-1-297510	173	15	15	3	0	3	493	13	13	0	0	NA	NA	NA	55	41	171	171	512	148	86	259	11	23	18	0.064	0.135	0.035
.	19.01.16-01.41.45-1-297511	209	18	18	6	0	3	522	16	16	0	0	NA	NA	NA	64	70	176	175	532	156	93	273	12	23	28	0.068	0.131	0.053
.	19.01.16-01.41.52-1-297512	33	1	1	0	0	0	0	0	0	0	0	NA	NA	NA	7	8	166	165	490	0	0	0	0	0	1	0	0	0.002
.	19.01.16-01.41.54-1-297513	58	3	3	0	0	0	345	2	2	0	0	NA	NA	NA	13	22	165	169	501	108	62	175	0	4	10	0	0.024	0.02
.	19.01.16-01.41.54-1-297514	64	3	3	1	0	1	474	2	2	0	0	NA	NA	NA	18	17	164	168	498	145	82	247	3	1	2	0.018	0.006	0.004
.	19.01.16-01.41.54-1-297515	205	18	18	7	0	6	522	17	17	0	0	NA	NA	NA	60	71	176	179	529	158	92	272	12	20	34	0.068	0.112	0.064
.	19.01.16-01.41.55-1-297519	120	9	9	4	0	3	503	7	7	0	0	NA	NA	NA	38	52	176	172	517	154	88	261	6	12	8	0.034	0.07	0.015
.	19.01.16-01.42.00-1-297520	37	1	1	1	0	1	0	0	0	0	0	NA	NA	NA	9	9	165	164	493	0	0	0	0	3	0	0	0.018	0
.	19.01.16-01.42.03-1-297521	231	23	23	8	0	5	506	21	21	0	0	NA	NA	NA	74	49	173	171	518	154	87	265	8	21	39	0.046	0.123	0.075
.	19.01.16-01.42.03-1-297522	117	6	6	1	0	1	486	5	5	0	0	NA	NA	NA	42	34	166	174	507	145	88	253	1	7	10	0.006	0.04	0.02
.	19.01.16-01.42.05-1-297523	265	18	18	2	0	2	515	17	17	0	0	NA	NA	NA	79	66	176	175	528	155	89	271	0	19	22	0	0.109	0.042
.	19.01.16-01.42.05-1-297525	94	10	10	4	0	3	485	8	8	0	0	NA	NA	NA	34	31	166	170	508	147	86	252	8	17	15	0.048	0.1	0.03
.	19.01.16-01.42.12-1-297537	99	5	5	1	0	1	480	4	4	0	0	NA	NA	NA	29	29	168	176	498	148	88	244	0	0	9	0	0	0.018
.	19.01.16-01.42.12-1-297538	58	2	2	2	0	2	481	1	1	0	0	NA	NA	NA	21	25	170	169	499	151	83	247	1	0	3	0.006	0	0.006
.	19.01.16-01.42.17-1-297544	32	1	1	0	0	0	0	0	0	0	0	NA	NA	NA	9	13	163	169	494	0	0	0	0	0	1	0	0	0.002
.	19.01.16-01.42.20-1-297545	58	2	2	1	0	1	398	1	1	0	0	NA	NA	NA	11	15	165	168	495	126	66	206	0	0	3	0	0	0.006
.	19.01.16-01.42.21-1-297549	113	4	4	0	0	0	482	3	3	0	0	NA	NA	NA	23	27	167	171	502	147	85	250	2	3	2	0.012	0.018	0.004
.	19.01.16-01.42.22-1-297552	30	1	1	1	0	1	0	0	0	0	0	NA	NA	NA	8	13	164	165	497	0	0	0	2	0	0	0.012	0	0
.	19.01.16-01.42.24-1-297554	357	30	30	13	0	11	545	28	28	0	0	NA	NA	NA	109	94	179	183	545	159	97	289	22	19	49	0.123	0.104	0.09
.	19.01.16-01.42.24-1-297555	31	1	1	0	0	0	0	0	0	0	0	NA	NA	NA	5	8	164	163	494	0	0	0	0	0	2	0	0	0.004
.	19.01.16-01.42.25-1-297557	92	5	5	0	0	0	487	4	4	0	0	NA	NA	NA	31	38	167	170	514	146	85	256	3	0	13	0.018	0	0.025
.	19.01.16-01.42.25-1-297558	32	1	1	0	0	0	0	0	0	0	0	NA	NA	NA	4	13	164	165	497	0	0	0	0	0	0	0	0	0
.	19.01.16-01.42.26-1-297559	90	5	5	4	0	4	482	4	4	0	0	NA	NA	NA	29	32	169	167	509	146	84	252	2	11	8	0.012	0.066	0.016
.	19.01.16-01.42.27-1-297560	31	1	1	0	0	0	0	0	0	0	0	NA	NA	NA	11	12	165	165	495	0	0	0	0	0	3	0	0	0.006
.	19.01.16-01.42.29-1-297561	127	8	8	0	0	0	503	6	6	0	0	NA	NA	NA	25	42	175	171	509	159	88	256	1	7	8	0.006	0.041	0.016
.	19.01.16-01.42.30-1-297562	181	9	9	2	0	2	506	8	8	0	0	NA	NA	NA	58	57	171	173	526	152	89	265	0	2	23	0	0.012	0.044
.	19.01.16-01.42.33-1-297564	113	7	7	2	0	1	492	5	5	0	0	NA	NA	NA	41	44	170	173	514	151	86	255	5	4	8	0.029	0.023	0.016
.	19.01.16-01.42.34-1-297565	35	1	1	0	0	0	0	0	0	0	0	NA	NA	NA	14	14	165	165	497	0	0	0	0	3	0	0	0.018	0
.	19.01.16-01.42.36-1-297566	174	25	25	6	0	5	514	21	21	0	0	NA	NA	NA	47	56	177	172	520	159	91	264	30	6	33	0.169	0.035	0.063
.	19.01.16-01.42.36-1-297567	148	13	13	3	0	2	496	11	11	0	0	NA	NA	NA	50	43	174	172	510	157	84	255	7	7	18	0.04	0.041	0.035
.	19.01.16-01.42.39-1-297583	93	10	10	2	0	2	488	8	8	0	0	NA	NA	NA	28	34	172	170	505	157	82	249	4	5	9	0.023	0.029	0.018
.	19.01.16-01.42.42-1-297584	32	1	1	0	0	0	0	0	0	0	0	NA	NA	NA	7	8	164	164	493	0	0	0	0	0	0	0	0	0
.	19.01.16-01.42.45-1-297585	63	2	2	1	0	1	300	1	1	0	0	NA	NA	NA	22	18	166	165	500	95	53	152	4	0	0	0.024	0	0
.	19.01.16-01.42.48-1-297586	220	32	32	5	0	4	519	30	30	0	0	NA	NA	NA	64	68	174	174	533	157	89	273	15	22	46	0.086	0.126	0.086
.	19.01.16-01.42.48-1-297587	31	1	1	0	0	0	0	0	0	0	0	NA	NA	NA	11	6	164	163	492	0	0	0	0	0	1	0	0	0.002
.	19.01.16-01.42.50-1-297588	148	8	8	1	0	1	495	7	7	0	0	NA	NA	NA	41	35	169	170	509	152	88	255	0	2	16	0	0.012	0.031
.	19.01.16-01.42.50-1-297589	115	11	11	1	0	0	492	9	9	0	0	NA	NA	NA	32	38	170	168	513	149	83	260	8	0	31	0.047	0	0.06
.	19.01.16-01.42.53-1-297590	64	2	2	0	0	0	469	1	1	0	0	NA	NA	NA	22	12	165	168	492	146	83	240	0	5	1	0	0.03	0.002
.	19.01.16-01.42.57-1-297594	92	14	14	0	0	0	475	13	13	0	0	NA	NA	NA	28	24	167	166	504	147	84	244	4	3	15	0.024	0.018	0.03
.	19.01.16-01.42.58-1-297595	59	2	2	0	0	0	344	1	1	0	0	NA	NA	NA	13	24	165	165	507	104	63	177	0	0	4	0	0	0.008
.	19.01.16-01.43.04-1-297596	173	18	18	6	0	6	495	15	15	0	0	NA	NA	NA	56	45	170	176	512	146	91	258	25	17	29	0.147	0.097	0.057
.	19.01.16-01.43.05-1-297597	119	5	5	3	0	3	486	4	4	0	0	NA	NA	NA	36	30	168	166	509	151	83	252	0	6	11	0	0.036	0.022
.	19.01.16-01.43.05-1-297598	117	4	4	2	0	2	497	3	3	0	0	NA	NA	NA	38	53	171	171	524	149	86	262	0	2	8	0	0.012	0.015
.	19.01.16-01.43.08-1-297603	98	8	8	0	0	0	486	7	7	0	0	NA	NA	NA	35	32	167	172	506	148	89	249	0	0	16	0	0	0.032
.	19.01.16-01.43.10-1-297605	127	12	12	4	0	4	495	11	11	0	0	NA	NA	NA	40	40	172	170	511	152	86	257	1	7	29	0.006	0.041	0.057
.	19.01.16-01.43.11-1-297607	181	6	6	1	0	1	513	4	4	0	0	NA	NA	NA	52	53	175	176	515	155	92	266	3	11	3	0.017	0.062	0.006
.	19.01.16-01.43.15-1-297612	325	39	39	11	0	6	514	37	37	0	0	NA	NA	NA	95	66	178	173	528	158	85	271	30	52	38	0.169	0.301	0.072
.	19.01.16-01.43.18-1-297615	29	1	1	1	0	1	0	0	0	0	0	NA	NA	NA	7	9	163	166	493	0	0	0	4	0	0	0.025	0	0
.	19.01.16-01.43.19-1-297616	87	4	4	2	0	2	475	3	3	0	0	NA	NA	NA	24	25	168	170	500	148	83	244	0	2	8	0	0.012	0.016
.	19.01.16-01.43.20-1-297617	295	16	16	4	0	4	538	15	15	0	0	NA	NA	NA	103	96	189	184	536	168	96	274	4	11	26	0.021	0.06	0.049
.	19.01.16-01.43.32-1-297623	38	1	1	0	0	0	0	0	0	0	0	NA	NA	NA	5	12	165	166	494	0	0	0	0	7	0	0	0.042	0
.	19.01.16-01.43.36-1-297624	203	45	45	16	0	13	507	41	41	0	0	NA	NA	NA	78	57	172	173	525	154	88	265	16	58	62	0.093	0.335	0.118
.	19.01.16-01.43.41-1-297640	113	7	7	0	0	0	484	5	5	0	0	NA	NA	NA	43	37	168	171	511	146	85	253	6	10	4	0.036	0.058	0.008
.	19.01.16-01.43.41-1-297641	64	2	2	1	0	1	470	1	1	0	0	NA	NA	NA	22	13	165	166	495	147	84	239	0	0	1	0	0	0.002
.	19.01.16-01.43.41-1-297642	35	1	1	1	0	1	0	0	0	0	0	NA	NA	NA	13	13	166	164	496	0	0	0	0	0	0	0	0	0
.	19.01.16-01.43.41-1-297643	158	15	15	3	0	3	494	13	13	0	0	NA	NA	NA	41	37	171	166	513	152	81	261	2	2	25	0.012	0.012	0.049
.	19.01.16-01.43.41-1-297644	179	7	7	3	0	2	510	6	6	0	0	NA	NA	NA	54	61	177	179	518	157	92	261	0	29	6	0	0.162	0.012
.	19.01.16-01.43.44-1-297645	175	11	11	2	0	2	515	10	10	0	0	NA	NA	NA	52	58	172	178	521	154	92	269	3	0	20	0.017	0	0.038
.	19.01.16-01.43.50-1-297647	61	2	2	1	0	1	50	1	1	0	0	NA	NA	NA	14	20	170	167	496	17	9	24	0	0	2	0	0	0.004
.	19.01.16-01.43.55-1-297651	92	3	3	1	0	1	492	2	2	0	0	NA	NA	NA	33	39	172	167	513	153	83	256	0	1	7	0	0.006	0.014
.	19.01.16-01.43.58-1-297652	34	1	1	0	0	0	0	0	0	0	0	NA	NA	NA	10	8	165	165	491	0	0	0	0	0	2	0	0	0.004
.	19.01.16-01.43.58-1-297653	34	1	1	1	0	1	0	0	0	0	0	NA	NA	NA	16	6	164	165	490	0	0	0	0	0	0	0	0	0
.	19.01.16-01.43.58-1-297654	97	3	3	2	0	2	479	1	1	0	0	NA	NA	NA	32	25	168	169	501	151	81	247	0	0	6	0	0	0.012
.	19.01.16-01.44.00-1-297655	240	11	11	5	0	4	524	9	9	0	0	NA	NA	NA	71	75	177	178	533	158	90	276	6	20	13	0.034	0.112	0.024
.	19.01.16-01.44.01-1-297656	60	2	2	0	0	0	0	1	1	0	0	NA	NA	NA	16	9	165	165	492	0	0	0	0	0	2	0	0	0.004
.	19.01.16-01.44.01-1-297657	145	15	15	2	0	2	503	14	14	0	0	NA	NA	NA	48	54	176	171	520	155	84	264	4	6	30	0.023	0.035	0.058
.	19.01.16-01.44.03-1-297658	182	30	30	7	0	6	524	26	26	0	0	NA	NA	NA	48	69	180	176	526	163	90	271	2	18	61	0.011	0.102	0.116
.	19.01.16-01.44.04-1-297659	62	4	4	1	0	1	483	3	3	0	0	NA	NA	NA	26	25	169	167	502	150	83	250	0	3	10	0	0.018	0.02
.	19.01.16-01.44.08-1-297662	63	2	2	0	0	0	479	1	1	0	0	NA	NA	NA	31	32	169	170	506	146	85	248	0	3	3	0	0.018	0.006
.	19.01.16-01.44.09-1-297665	32	1	1	0	0	0	0	0	0	0	0	NA	NA	NA	14	13	165	168	493	0	0	0	0	0	0	0	0	0
.	19.01.16-01.44.10-1-297671	35	1	1	1	0	1	0	0	0	0	0	NA	NA	NA	16	4	165	163	489	0	0	0	0	0	0	0	0	0
.	19.01.16-01.44.11-1-297672	215	15	15	4	0	4	512	12	12	0	0	NA	NA	NA	68	70	177	178	528	159	89	264	13	17	24	0.073	0.096	0.045
.	19.01.16-01.44.12-1-297676	246	24	24	9	0	8	521	22	22	0	0	NA	NA	NA	73	75	170	182	536	152	97	272	16	26	14	0.094	0.143	0.026
.	19.01.16-01.44.17-1-297681	87	3	3	0	0	0	487	2	2	0	0	NA	NA	NA	28	29	166	170	506	150	84	253	0	0	5	0	0	0.01
.	19.01.16-01.44.19-1-297682	35	1	1	1	0	1	0	0	0	0	0	NA	NA	NA	9	8	165	165	491	0	0	0	0	0	3	0	0	0.006
.	19.01.16-01.44.21-1-297687	147	8	8	2	0	1	496	6	6	0	0	NA	NA	NA	44	49	174	171	517	152	87	257	0	9	17	0	0.053	0.033
.	19.01.16-01.44.23-1-297689	33	1	1	0	0	0	0	0	0	0	0	NA	NA	NA	16	7	165	165	490	0	0	0	0	0	1	0	0	0.002
.	19.01.16-01.44.25-1-297692	92	5	5	3	0	3	481	3	3	0	0	NA	NA	NA	31	27	173	166	501	153	83	245	0	0	13	0	0	0.026
.	19.01.16-01.44.28-1-297693	175	35	35	8	0	5	506	33	33	0	0	NA	NA	NA	42	52	174	173	518	158	88	260	21	30	46	0.121	0.173	0.089
.	19.01.16-01.44.29-1-297694	122	15	15	2	0	2	481	13	13	0	0	NA	NA	NA	41	28	166	172	503	147	86	248	13	11	8	0.078	0.064	0.016
.	19.01.16-01.44.29-1-297695	157	11	11	1	0	1	499	9	9	0	0	NA	NA	NA	45	44	175	179	503	156	90	253	0	13	16	0	0.073	0.032
.	19.01.16-01.44.34-1-297696	118	5	5	1	0	1	489	4	4	0	0	NA	NA	NA	38	40	165	169	519	144	85	260	12	5	0	0.073	0.03	0
.	19.01.16-01.44.38-1-297712	122	10	10	3	0	2	492	9	9	0	0	NA	NA	NA	46	47	174	173	513	152	84	256	6	3	24	0.034	0.017	0.047
.	19.01.16-01.44.38-1-297713	68	2	2	1	0	1	477	1	1	0	0	NA	NA	NA	20	22	166	164	505	144	82	251	0	4	2	0	0.024	0.004
.	19.01.16-01.44.42-1-297715	125	9	9	1	0	1	497	7	7	0	0	NA	NA	NA	46	46	171	172	516	152	87	258	0	9	13	0	0.052	0.025
.	19.01.16-01.44.44-1-297716	33	1	1	0	0	0	0	0	0	0	0	NA	NA	NA	8	9	165	163	494	0	0	0	0	0	0	0	0	0
.	19.01.16-01.44.49-1-297717	114	8	8	1	0	1	483	7	7	0	0	NA	NA	NA	42	39	170	175	507	150	85	248	9	1	8	0.053	0.006	0.016
.	19.01.16-01.44.53-1-297718	30	1	1	0	0	0	0	0	0	0	0	NA	NA	NA	6	9	165	166	491	0	0	0	0	0	1	0	0	0.002
.	19.01.16-01.44.54-1-297719	115	6	6	1	0	0	481	5	5	0	0	NA	NA	NA	47	31	169	168	507	147	82	252	4	7	4	0.024	0.042	0.008
.	19.01.16-01.44.56-1-297723	64	2	2	0	0	0	470	1	1	0	0	NA	NA	NA	16	12	163	166	496	142	83	245	0	1	3	0	0.006	0.006
.	19.01.16-01.44.56-1-297724	144	12	12	2	0	2	496	11	11	0	0	NA	NA	NA	49	44	168	171	518	147	84	265	2	9	27	0.012	0.053	0.052
.	19.01.16-01.44.57-1-297725	32	1	1	0	0	0	0	0	0	0	0	NA	NA	NA	13	7	163	167	490	0	0	0	0	0	0	0	0	0
.	19.01.16-01.44.59-1-297726	118	13	13	5	0	5	483	11	11	0	0	NA	NA	NA	30	35	168	171	509	149	82	252	3	16	18	0.018	0.094	0.035
.	19.01.16-01.45.02-1-297728	61	2	2	0	0	0	472	1	1	0	0	NA	NA	NA	34	22	168	168	499	146	83	243	2	0	3	0.012	0	0.006
.	19.01.16-01.45.05-1-297729	297	90	90	24	0	19	526	79	79	0	0	NA	NA	NA	93	82	174	179	542	151	93	282	56	57	104	0.322	0.318	0.192
.	19.01.16-01.45.05-1-297730	62	2	2	1	0	1	102	1	1	0	0	NA	NA	NA	17	21	165	170	499	38	12	52	0	0	1	0	0	0.002
.	19.01.16-01.45.06-1-297732	31	1	1	0	0	0	0	0	0	0	0	NA	NA	NA	8	14	165	166	496	0	0	0	0	0	1	0	0	0.002
.	19.01.16-01.45.08-1-297735	62	2	2	0	0	0	470	1	1	0	0	NA	NA	NA	24	10	165	165	493	147	80	243	0	9	1	0	0.055	0.002
.	19.01.16-01.45.09-1-297737	354	32	32	12	0	8	545	28	28	0	0	NA	NA	NA	88	90	179	184	540	161	99	285	21	33	46	0.117	0.179	0.085
.	19.01.16-01.45.16-1-297746	60	3	3	1	0	1	101	2	2	0	0	NA	NA	NA	20	8	166	163	492	31	18	52	0	2	0	0	0.012	0
.	19.01.16-01.45.17-1-297747	116	5	5	2	0	1	500	4	4	0	0	NA	NA	NA	30	46	173	172	514	154	86	260	8	1	2	0.046	0.006	0.004
.	19.01.16-01.45.17-1-297748	59	2	2	1	0	0	486	1	1	0	0	NA	NA	NA	18	26	172	171	496	152	85	249	5	6	0	0.029	0.035	0
.	19.01.16-01.45.23-1-297751	152	11	11	1	0	1	493	9	9	0	0	NA	NA	NA	48	41	175	167	512	154	85	254	5	4	11	0.029	0.024	0.021
.	19.01.16-01.45.26-1-297754	213	16	16	6	0	4	522	15	15	0	0	NA	NA	NA	61	64	178	175	524	161	93	268	15	9	13	0.084	0.051	0.025
.	19.01.16-01.45.27-1-297755	300	44	44	8	0	7	528	40	40	0	0	NA	NA	NA	95	76	182	182	525	161	95	272	15	18	79	0.082	0.099	0.15
.	19.01.16-01.45.27-1-297756	123	8	8	1	0	1	486	6	6	0	0	NA	NA	NA	49	35	172	170	506	153	85	248	3	1	11	0.017	0.006	0.022
.	19.01.16-01.45.28-1-297757	118	4	4	1	0	1	497	3	3	0	0	NA	NA	NA	35	37	170	175	505	153	93	251	0	3	8	0	0.017	0.016
.	19.01.16-01.45.39-1-297773	146	12	12	1	0	1	495	11	11	0	0	NA	NA	NA	42	43	175	169	512	155	84	256	4	7	10	0.023	0.041	0.02
.	19.01.16-01.45.48-1-297774	259	14	14	6	0	4	526	13	13	0	0	NA	NA	NA	81	80	182	175	536	158	92	276	3	9	38	0.016	0.051	0.071
.	19.01.16-01.45.49-1-297775	116	8	8	1	0	0	494	7	7	0	0	NA	NA	NA	40	45	172	175	511	153	90	251	1	0	18	0.006	0	0.035
.	19.01.16-01.45.52-1-297776	245	15	15	4	0	4	525	13	13	0	0	NA	NA	NA	84	72	178	176	531	159	91	275	2	5	47	0.011	0.028	0.089
.	19.01.16-01.45.55-1-297780	118	14	14	4	0	3	493	10	10	0	0	NA	NA	NA	44	47	176	173	511	156	84	253	13	12	9	0.074	0.069	0.018
.	19.01.16-01.46.03-1-297782	143	14	14	1	0	1	505	12	12	0	0	NA	NA	NA	42	54	176	172	519	157	86	262	1	7	19	0.006	0.041	0.037
.	19.01.16-01.46.04-1-297783	181	8	8	2	0	1	500	6	6	0	0	NA	NA	NA	39	48	170	170	521	149	85	266	8	0	17	0.047	0	0.033
.	19.01.16-01.46.10-1-297789	116	6	6	1	0	1	498	5	5	0	0	NA	NA	NA	33	42	173	177	505	156	90	252	6	5	0	0.035	0.028	0
.	19.01.16-01.46.13-1-297797	59	3	3	2	0	2	482	1	1	0	0	NA	NA	NA	25	31	169	171	504	150	85	247	1	2	5	0.006	0.012	0.01
.	19.01.16-01.46.16-1-297801	202	16	16	3	0	3	506	15	15	0	0	NA	NA	NA	74	56	174	168	527	157	82	267	10	16	33	0.057	0.095	0.063
.	19.01.16-01.46.20-1-297804	65	4	4	1	0	0	481	3	3	0	0	NA	NA	NA	31	31	170	168	506	149	84	248	6	0	9	0.035	0	0.018
.	19.01.16-01.46.22-1-297805	293	39	39	10	0	7	533	37	37	0	0	NA	NA	NA	76	90	179	183	541	159	96	278	22	38	67	0.123	0.208	0.124
.	19.01.16-01.46.22-1-297807	62	2	2	0	0	0	477	1	1	0	0	NA	NA	NA	25	20	169	165	499	150	81	246	0	6	0	0	0.036	0
.	19.01.16-01.46.24-1-297813	121	13	13	2	0	2	486	12	12	0	0	NA	NA	NA	26	31	171	167	506	149	81	256	0	6	23	0	0.036	0.045
.	19.01.16-01.46.24-1-297815	120	8	8	7	0	7	487	6	6	0	0	NA	NA	NA	34	36	168	170	511	150	84	253	9	2	18	0.054	0.012	0.035
.	19.01.16-01.46.26-1-297818	149	11	11	3	0	3	500	8	8	0	0	NA	NA	NA	57	52	175	170	520	155	83	262	2	7	25	0.011	0.041	0.048
.	19.01.16-01.46.32-1-297823	292	18	18	4	0	3	550	15	15	0	0	NA	NA	NA	81	102	184	183	548	166	98	286	7	21	21	0.038	0.115	0.038
.	19.01.16-01.46.35-1-297824	150	19	19	2	0	2	490	17	17	0	0	NA	NA	NA	37	43	170	172	514	148	87	255	23	14	25	0.135	0.081	0.049
.	19.01.16-01.46.40-1-297840	91	6	6	2	0	2	477	5	5	0	0	NA	NA	NA	25	23	169	168	499	149	81	247	11	12	0	0.065	0.071	0
.	19.01.16-01.46.42-1-297841	33	1	1	0	0	0	0	0	0	0	0	NA	NA	NA	5	13	167	166	493	0	0	0	0	4	0	0	0.024	0
.	19.01.16-01.46.44-1-297842	268	26	26	9	0	7	528	23	23	0	0	NA	NA	NA	77	77	179	179	532	156	96	276	18	26	52	0.101	0.145	0.098
.	19.01.16-01.46.46-1-297843	297	32	32	9	0	7	542	27	27	0	0	NA	NA	NA	90	89	189	183	530	169	97	276	15	59	31	0.079	0.322	0.058
.	19.01.16-01.46.47-1-297844	35	1	1	1	0	1	0	0	0	0	0	NA	NA	NA	10	10	167	164	492	0	0	0	1	0	0	0.006	0	0
.	19.01.16-01.46.50-1-297845	179	17	17	6	0	5	497	16	16	0	0	NA	NA	NA	67	48	170	175	516	148	89	260	0	29	15	0	0.166	0.029
.	19.01.16-01.46.52-1-297846	32	1	1	0	0	0	0	0	0	0	0	NA	NA	NA	5	12	165	165	495	0	0	0	0	0	1	0	0	0.002
.	19.01.16-01.46.54-1-297847	35	1	1	0	0	0	0	0	0	0	0	NA	NA	NA	9	9	164	166	492	0	0	0	0	0	1	0	0	0.002
.	19.01.16-01.46.55-1-297851	89	4	4	1	0	1	481	2	2	0	0	NA	NA	NA	28	28	171	167	503	152	81	248	2	4	4	0.012	0.024	0.008
.	19.01.16-01.46.56-1-297852	62	3	3	1	0	0	469	1	1	0	0	NA	NA	NA	34	23	165	171	500	140	83	246	11	0	6	0.067	0	0.012
.	19.01.16-01.47.04-1-297853	97	7	7	4	0	4	490	5	5	0	0	NA	NA	NA	34	38	168	171	512	150	85	255	0	5	13	0	0.029	0.025
.	19.01.16-01.47.06-1-297856	85	4	4	3	0	3	480	3	3	0	0	NA	NA	NA	19	28	169	168	504	151	83	246	0	2	9	0	0.012	0.018
.	19.01.16-01.47.07-1-297857	114	6	6	1	0	1	476	4	4	0	0	NA	NA	NA	33	30	170	170	503	148	84	244	2	0	9	0.012	0	0.018
[truncated: 1 more rows]
