# Supplementary material for: Modelling targeted rabies vaccination strategies for a domestic dog population with heterogeneous roaming patterns
Source: PLoS Negl Trop Dis. 2019 Jul 8;13(7):e0007582. doi: 10.1371/journal.pntd.0007582 (PMC6638970; doi:10.1371/journal.pntd.0007582)
Supplement: S1 Zip file folder — The files contain a summary for each simulation for its respective scenario. The files are named first with the population structure (FP, ED, RD, SD) and then the specific vaccination strategy used for that scenario. (ZIP) [file pntd.0007582.s002.zip › Supp_Files/SD_E0.9_R0.5_S0.7_all_measuresReport.txt]

scenario	iteration	duration	tot_deaths	rabid_dogs	moved	mov_DK	movInfect	n_vacc	n_cull	detDogs_cull	contDogs_cull	reactCull	preemptVaccCov_dogLevel	reactVaccCov_dogLevel	mean_Rt	non_rabid_dead	born	nb_in_exp_cat	nb_in_roam_cat	nb_stayhome	nb_exp_vacc	nb_roam_vacc	nb_stayhome_vacc	nb_contacting_explorer	nb_contacting_roamer	nb_contacting_stayhome	contact_per_explorer	contact_per_roamer	contact_per_stayhome
.	19.01.16-00.33.01-1-33467	62	3	3	1	0	1	247	2	2	0	0	NA	NA	NA	19	12	165	164	496	61	33	153	1	0	2	0.006	0	0.004
.	19.01.16-00.33.01-1-33468	86	11	11	2	0	1	588	10	10	0	0	NA	NA	NA	16	35	175	167	506	157	83	348	4	3	14	0.023	0.018	0.028
.	19.01.16-00.33.01-1-33469	227	16	16	7	0	4	622	15	15	0	0	NA	NA	NA	70	66	180	174	525	162	91	369	8	6	42	0.044	0.034	0.08
.	19.01.16-00.33.01-1-33470	89	8	8	4	0	3	586	4	4	0	0	NA	NA	NA	29	35	165	170	513	150	83	353	1	18	14	0.006	0.106	0.027
.	19.01.16-00.33.01-1-33471	67	3	3	1	0	0	581	2	2	0	0	NA	NA	NA	20	26	170	169	500	152	85	344	0	0	11	0	0	0.022
.	19.01.16-00.33.01-1-33472	211	12	12	5	0	4	622	11	11	0	0	NA	NA	NA	63	78	186	179	526	166	92	364	0	21	14	0	0.117	0.027
.	19.01.16-00.33.01-1-33473	184	17	17	6	0	5	591	15	15	0	0	NA	NA	NA	51	43	176	168	512	157	84	350	9	19	18	0.051	0.113	0.035
.	19.01.16-00.33.01-1-33474	57	2	2	0	0	0	50	1	1	0	0	NA	NA	NA	20	14	167	166	494	17	9	24	0	1	1	0	0.006	0.002
.	19.01.16-00.33.11-1-33483	63	4	4	1	0	1	573	2	2	0	0	NA	NA	NA	23	24	169	169	499	148	84	341	0	7	4	0	0.041	0.008
.	19.01.16-00.33.16-1-33487	90	4	4	0	0	0	574	3	3	0	0	NA	NA	NA	22	25	167	168	503	146	81	347	3	2	6	0.018	0.012	0.012
.	19.01.16-00.33.16-1-33488	31	1	1	0	0	0	0	0	0	0	0	NA	NA	NA	10	10	164	164	495	0	0	0	0	0	1	0	0	0.002
.	19.01.16-00.33.19-1-33490	116	7	7	1	0	0	587	6	6	0	0	NA	NA	NA	35	39	171	174	507	153	87	347	0	4	19	0	0.023	0.037
.	19.01.16-00.33.24-1-33506	118	13	13	4	0	4	571	10	10	0	0	NA	NA	NA	43	31	169	169	506	146	82	343	9	4	36	0.053	0.024	0.071
.	19.01.16-00.33.26-1-33508	86	4	4	0	0	0	569	3	3	0	0	NA	NA	NA	33	23	166	170	500	147	82	340	10	0	2	0.06	0	0.004
.	19.01.16-00.33.28-1-33509	120	5	5	2	0	1	590	4	4	0	0	NA	NA	NA	39	38	173	170	508	155	85	350	6	0	7	0.035	0	0.014
.	19.01.16-00.33.28-1-33510	179	16	16	1	0	1	593	13	13	0	0	NA	NA	NA	62	48	173	171	517	149	88	356	19	23	30	0.11	0.135	0.058
.	19.01.16-00.33.32-1-33511	203	36	36	9	0	7	611	32	32	0	0	NA	NA	NA	52	61	181	178	515	162	90	359	24	36	67	0.133	0.202	0.13
.	19.01.16-00.33.36-1-33512	143	14	14	7	0	4	593	13	13	0	0	NA	NA	NA	46	46	172	172	515	150	86	357	32	6	17	0.186	0.035	0.033
.	19.01.16-00.33.36-1-33513	89	9	9	1	0	1	581	8	8	0	0	NA	NA	NA	29	28	168	170	503	147	87	347	3	1	24	0.018	0.006	0.048
.	19.01.16-00.33.42-1-33514	32	1	1	0	0	0	0	0	0	0	0	NA	NA	NA	13	7	164	165	491	0	0	0	0	0	0	0	0	0
.	19.01.16-00.33.42-1-33515	59	2	2	1	0	1	404	1	1	0	0	NA	NA	NA	20	17	166	168	496	106	58	240	0	2	2	0	0.012	0.004
.	19.01.16-00.33.43-1-33516	66	2	2	1	0	1	576	1	1	0	0	NA	NA	NA	21	21	167	167	500	149	84	343	1	0	5	0.006	0	0.01
.	19.01.16-00.33.44-1-33517	62	2	2	0	0	0	571	1	1	0	0	NA	NA	NA	25	23	170	166	500	151	81	339	1	0	2	0.006	0	0.004
.	19.01.16-00.34.06-1-33530	147	12	12	2	0	2	592	11	11	0	0	NA	NA	NA	42	46	173	172	514	156	86	350	4	18	12	0.023	0.105	0.023
.	19.01.16-00.34.09-1-33537	151	13	13	6	0	3	604	11	11	0	0	NA	NA	NA	42	53	171	174	521	152	92	360	4	18	11	0.023	0.103	0.021
.	19.01.16-00.34.10-1-33538	59	2	2	2	0	2	580	1	1	0	0	NA	NA	NA	15	24	164	168	505	146	82	352	0	4	2	0	0.024	0.004
.	19.01.16-00.34.11-1-33539	36	1	1	0	0	0	0	0	0	0	0	NA	NA	NA	12	9	166	166	490	0	0	0	0	0	0	0	0	0
.	19.01.16-00.34.11-1-33540	67	3	3	1	0	1	570	2	2	0	0	NA	NA	NA	23	17	167	166	497	147	82	341	6	0	1	0.036	0	0.002
.	19.01.16-00.34.12-1-33541	33	1	1	1	0	1	0	0	0	0	0	NA	NA	NA	7	11	165	164	495	0	0	0	0	0	0	0	0	0
.	19.01.16-00.34.15-1-33543	181	19	19	4	0	2	594	17	17	0	0	NA	NA	NA	57	47	172	169	519	153	84	357	15	35	27	0.087	0.207	0.052
.	19.01.16-00.34.16-1-33546	64	2	2	1	0	1	498	1	1	0	0	NA	NA	NA	28	12	165	166	494	129	72	297	0	0	2	0	0	0.004
.	19.01.16-00.34.20-1-33549	174	7	7	2	0	2	594	6	6	0	0	NA	NA	NA	53	51	175	179	510	154	93	347	5	14	8	0.029	0.078	0.016
.	19.01.16-00.34.24-1-33565	168	12	12	2	0	2	599	11	11	0	0	NA	NA	NA	59	55	179	172	517	159	87	353	12	6	26	0.067	0.035	0.05
.	19.01.16-00.34.26-1-33566	432	50	50	19	0	13	665	45	45	0	0	NA	NA	NA	116	125	191	191	556	168	102	395	32	58	85	0.168	0.304	0.153
.	19.01.16-00.34.28-1-33567	62	2	2	2	0	2	571	1	1	0	0	NA	NA	NA	22	12	167	164	494	148	82	341	0	8	1	0	0.049	0.002
.	19.01.16-00.34.30-1-33568	115	10	10	2	0	2	594	9	9	0	0	NA	NA	NA	44	50	176	167	520	153	84	357	13	14	10	0.074	0.084	0.019
.	19.01.16-00.34.38-1-33569	89	3	3	1	0	1	586	2	2	0	0	NA	NA	NA	36	35	172	170	506	149	83	354	0	3	3	0	0.018	0.006
.	19.01.16-00.34.41-1-33571	185	18	18	4	0	3	601	14	14	0	0	NA	NA	NA	47	45	169	171	518	153	88	360	4	20	27	0.024	0.117	0.052
.	19.01.16-00.34.41-1-33572	318	50	50	16	0	12	643	46	46	0	0	NA	NA	NA	94	99	185	187	540	168	98	377	39	55	87	0.211	0.294	0.161
.	19.01.16-00.34.42-1-33573	34	1	1	0	0	0	0	0	0	0	0	NA	NA	NA	8	11	165	164	495	0	0	0	0	0	1	0	0	0.002
.	19.01.16-00.34.44-1-33574	65	3	3	0	0	0	399	0	0	0	0	NA	NA	NA	16	18	166	166	499	109	58	232	1	0	4	0.006	0	0.008
.	19.01.16-00.34.51-1-33579	152	17	17	10	0	9	592	15	15	0	0	NA	NA	NA	54	47	172	175	513	154	89	349	5	7	38	0.029	0.04	0.074
.	19.01.16-00.34.53-1-33583	59	2	2	0	0	0	446	1	1	0	0	NA	NA	NA	12	12	165	164	496	112	61	273	1	3	0	0.006	0.018	0
.	19.01.16-00.34.54-1-33584	65	3	3	0	0	0	576	2	2	0	0	NA	NA	NA	24	22	166	166	503	150	81	345	4	0	6	0.024	0	0.012
.	19.01.16-00.34.56-1-33585	187	14	14	2	0	2	603	12	12	0	0	NA	NA	NA	56	56	175	172	522	156	87	360	8	17	15	0.046	0.099	0.029
.	19.01.16-00.34.56-1-33586	91	7	7	1	0	1	579	6	6	0	0	NA	NA	NA	31	28	164	167	510	145	83	351	0	2	14	0	0.012	0.027
.	19.01.16-00.35.05-1-33595	144	13	13	3	0	2	592	11	11	0	0	NA	NA	NA	40	39	177	168	507	158	85	349	1	19	12	0.006	0.113	0.024
.	19.01.16-00.35.09-1-33600	34	1	1	0	0	0	0	0	0	0	0	NA	NA	NA	6	6	163	164	492	0	0	0	0	0	0	0	0	0
.	19.01.16-00.35.11-1-33601	64	3	3	1	0	1	149	1	1	0	0	NA	NA	NA	19	18	166	171	494	38	21	90	0	1	8	0	0.006	0.016
.	19.01.16-00.35.12-1-33602	93	5	5	3	0	2	588	4	4	0	0	NA	NA	NA	29	45	172	173	513	152	84	352	2	5	5	0.012	0.029	0.01
.	19.01.16-00.35.15-1-33605	36	1	1	0	0	0	0	0	0	0	0	NA	NA	NA	10	17	167	167	496	0	0	0	0	0	1	0	0	0.002
.	19.01.16-00.35.18-1-33608	37	1	1	0	0	0	0	0	0	0	0	NA	NA	NA	8	17	168	164	498	0	0	0	0	0	1	0	0	0.002
.	19.01.16-00.35.20-1-33609	58	2	2	1	0	1	583	1	1	0	0	NA	NA	NA	18	27	168	171	501	152	83	348	0	0	5	0	0	0.01
.	19.01.16-00.35.21-1-33610	171	7	7	0	0	0	592	6	6	0	0	NA	NA	NA	50	49	175	175	512	156	86	350	0	7	12	0	0.04	0.023
.	19.01.16-00.35.23-1-33611	94	6	6	4	0	2	574	4	4	0	0	NA	NA	NA	30	23	169	166	501	148	80	346	3	1	21	0.018	0.006	0.042
.	19.01.16-00.35.27-1-33627	91	4	4	0	0	0	581	3	3	0	0	NA	NA	NA	24	29	171	170	501	153	85	343	8	2	3	0.047	0.012	0.006
.	19.01.16-00.35.29-1-33628	87	8	8	3	0	3	583	6	6	0	0	NA	NA	NA	29	35	170	171	507	150	87	346	10	1	5	0.059	0.006	0.01
.	19.01.16-00.35.31-1-33630	62	2	2	1	0	1	572	1	1	0	0	NA	NA	NA	20	21	167	166	501	146	79	347	0	0	3	0	0	0.006
.	19.01.16-00.35.33-1-33631	88	6	6	2	0	2	590	5	5	0	0	NA	NA	NA	29	35	169	167	512	150	85	355	5	22	11	0.03	0.132	0.021
.	19.01.16-00.35.35-1-33632	88	3	3	0	0	0	581	2	2	0	0	NA	NA	NA	24	30	167	168	508	150	84	347	0	0	5	0	0	0.01
.	19.01.16-00.35.40-1-33633	31	1	1	0	0	0	0	0	0	0	0	NA	NA	NA	9	11	165	164	495	0	0	0	0	0	1	0	0	0.002
.	19.01.16-00.35.42-1-33634	125	12	12	3	0	1	584	11	11	0	0	NA	NA	NA	39	34	168	165	514	152	79	353	15	9	15	0.089	0.055	0.029
.	19.01.16-00.35.42-1-33635	33	1	1	0	0	0	0	0	0	0	0	NA	NA	NA	10	10	164	163	496	0	0	0	0	0	1	0	0	0.002
.	19.01.16-00.35.44-1-33636	85	7	7	0	0	0	577	6	6	0	0	NA	NA	NA	21	25	171	168	499	151	85	341	2	0	16	0.012	0	0.032
.	19.01.16-00.35.44-1-33637	29	1	1	0	0	0	0	0	0	0	0	NA	NA	NA	9	16	168	166	495	0	0	0	0	0	0	0	0	0
.	19.01.16-00.35.44-1-33638	208	12	12	5	0	4	605	10	10	0	0	NA	NA	NA	43	55	168	176	524	149	90	366	14	28	7	0.083	0.159	0.013
.	19.01.16-00.35.46-1-33639	63	3	3	0	0	0	203	1	1	0	0	NA	NA	NA	23	16	165	169	495	54	28	121	0	0	3	0	0	0.006
.	19.01.16-00.35.48-1-33640	55	2	2	0	0	0	0	1	1	0	0	NA	NA	NA	18	11	165	164	495	0	0	0	0	0	2	0	0	0.004
.	19.01.16-00.35.51-1-33641	180	24	24	7	0	6	610	22	22	0	0	NA	NA	NA	55	56	174	174	521	155	91	364	13	23	62	0.075	0.132	0.119
.	19.01.16-00.35.52-1-33645	69	2	2	0	0	0	579	0	0	0	0	NA	NA	NA	30	32	169	165	511	146	78	355	0	4	3	0	0.024	0.006
.	19.01.16-00.35.55-1-33646	62	2	2	0	0	0	579	1	1	0	0	NA	NA	NA	23	26	169	167	503	148	83	348	3	3	0	0.018	0.018	0
.	19.01.16-00.35.55-1-33647	33	1	1	0	0	0	0	0	0	0	0	NA	NA	NA	10	13	163	165	498	0	0	0	0	0	0	0	0	0
.	19.01.16-00.35.55-1-33648	123	12	12	3	0	2	587	11	11	0	0	NA	NA	NA	36	37	174	168	508	153	85	349	0	11	18	0	0.065	0.035
.	19.01.16-00.35.58-1-33651	153	13	13	3	0	1	595	11	11	0	0	NA	NA	NA	57	44	174	171	512	155	88	352	13	20	25	0.075	0.117	0.049
.	19.01.16-00.36.02-1-33655	172	8	8	1	0	1	613	7	7	0	0	NA	NA	NA	51	54	174	173	520	157	90	366	0	25	3	0	0.145	0.006
.	19.01.16-00.36.06-1-33661	64	2	2	2	0	2	300	1	1	0	0	NA	NA	NA	17	18	166	169	496	74	43	183	0	0	3	0	0	0.006
.	19.01.16-00.36.09-1-33665	60	2	2	1	0	1	565	1	1	0	0	NA	NA	NA	30	18	167	167	497	146	79	340	0	2	4	0	0.012	0.008
.	19.01.16-00.36.14-1-33669	173	37	37	12	0	10	605	35	35	0	0	NA	NA	NA	48	56	172	174	523	154	85	366	20	57	37	0.116	0.328	0.071
.	19.01.16-00.36.14-1-33671	212	11	11	5	0	4	610	10	10	0	0	NA	NA	NA	45	59	171	174	527	150	89	371	9	14	12	0.053	0.08	0.023
.	19.01.16-00.36.18-1-33675	115	18	18	5	0	5	587	16	16	0	0	NA	NA	NA	36	40	169	171	513	147	87	353	15	4	24	0.089	0.023	0.047
.	19.01.16-00.36.21-1-33678	59	3	3	0	0	0	566	2	2	0	0	NA	NA	NA	36	24	166	171	500	146	84	336	0	2	7	0	0.012	0.014
.	19.01.16-00.36.23-1-33687	217	16	16	7	0	6	609	13	13	0	0	NA	NA	NA	64	61	181	172	521	162	85	362	8	16	39	0.044	0.093	0.075
.	19.01.16-00.36.28-1-33703	88	7	7	1	0	1	578	6	6	0	0	NA	NA	NA	33	24	170	168	499	150	83	345	9	6	2	0.053	0.036	0.004
.	19.01.16-00.36.33-1-33704	59	2	2	0	0	0	577	1	1	0	0	NA	NA	NA	13	19	167	165	500	147	82	348	0	0	5	0	0	0.01
.	19.01.16-00.36.36-1-33705	123	7	7	2	0	2	586	6	6	0	0	NA	NA	NA	37	44	167	175	515	147	87	352	6	15	4	0.036	0.086	0.008
.	19.01.16-00.36.40-1-33706	62	3	3	0	0	0	587	2	2	0	0	NA	NA	NA	14	27	169	168	503	153	84	350	4	3	0	0.024	0.018	0
.	19.01.16-00.36.43-1-33707	65	2	2	1	0	1	247	1	1	0	0	NA	NA	NA	20	19	165	169	498	55	41	151	0	0	3	0	0	0.006
.	19.01.16-00.36.46-1-33713	59	2	2	1	0	1	252	1	1	0	0	NA	NA	NA	19	13	165	164	497	78	35	139	0	0	3	0	0	0.006
.	19.01.16-00.36.47-1-33714	34	1	1	0	0	0	0	0	0	0	0	NA	NA	NA	7	10	166	163	494	0	0	0	0	0	0	0	0	0
.	19.01.16-00.36.49-1-33715	118	8	8	2	0	1	595	7	7	0	0	NA	NA	NA	43	42	169	175	511	151	92	352	0	13	20	0	0.074	0.039
.	19.01.16-00.36.53-1-33719	234	21	21	8	0	7	615	19	19	0	0	NA	NA	NA	61	75	172	179	537	152	91	372	6	16	30	0.035	0.089	0.056
.	19.01.16-00.36.54-1-33720	114	11	11	4	0	4	584	10	10	0	0	NA	NA	NA	29	31	169	171	504	152	86	346	9	7	24	0.053	0.041	0.048
.	19.01.16-00.36.55-1-33721	211	21	21	7	0	6	590	19	19	0	0	NA	NA	NA	59	39	174	170	508	156	85	349	23	31	22	0.132	0.182	0.043
.	19.01.16-00.36.56-1-33722	175	15	15	3	0	1	605	14	14	0	0	NA	NA	NA	57	63	171	172	533	151	85	369	14	8	51	0.082	0.047	0.096
.	19.01.16-00.36.57-1-33723	112	4	4	2	0	2	581	3	3	0	0	NA	NA	NA	41	37	165	172	513	148	86	347	5	8	3	0.03	0.047	0.006
.	19.01.16-00.36.58-1-33725	173	12	12	9	0	8	604	10	10	0	0	NA	NA	NA	53	57	179	175	516	159	89	356	10	3	30	0.056	0.017	0.058
.	19.01.16-00.37.10-1-33737	38	1	1	0	0	0	0	0	0	0	0	NA	NA	NA	10	5	164	164	490	0	0	0	0	0	1	0	0	0.002
.	19.01.16-00.37.12-1-33739	90	8	8	3	0	3	586	6	6	0	0	NA	NA	NA	31	32	175	168	502	159	82	345	0	22	5	0	0.131	0.01
.	19.01.16-00.37.13-1-33741	94	4	4	1	0	1	582	3	3	0	0	NA	NA	NA	14	18	167	165	499	151	82	349	3	6	0	0.018	0.036	0
.	19.01.16-00.37.14-1-33742	231	47	47	12	0	9	612	45	45	0	0	NA	NA	NA	75	69	178	177	527	157	93	362	22	30	86	0.124	0.169	0.163
.	19.01.16-00.37.20-1-33746	67	5	5	3	0	2	580	4	4	0	0	NA	NA	NA	17	23	166	166	504	147	83	350	0	10	9	0	0.06	0.018
.	19.01.16-00.37.24-1-33762	99	5	5	1	0	1	584	3	3	0	0	NA	NA	NA	40	34	172	168	507	157	83	344	0	0	8	0	0	0.016
.	19.01.16-00.37.27-1-33763	124	6	6	2	0	2	586	4	4	0	0	NA	NA	NA	45	41	174	171	509	152	85	349	7	3	11	0.04	0.018	0.022
.	19.01.16-00.37.29-1-33764	63	5	5	2	0	1	582	4	4	0	0	NA	NA	NA	22	21	167	166	501	151	83	348	0	4	12	0	0.024	0.024
.	19.01.16-00.37.33-1-33765	59	3	3	0	0	0	48	2	2	0	0	NA	NA	NA	20	13	164	165	497	9	8	31	0	1	2	0	0.006	0.004
.	19.01.16-00.37.34-1-33766	92	4	4	1	0	1	572	2	2	0	0	NA	NA	NA	34	25	169	166	503	147	79	346	4	1	2	0.024	0.006	0.004
.	19.01.16-00.37.35-1-33767	32	1	1	0	0	0	0	0	0	0	0	NA	NA	NA	11	8	165	163	493	0	0	0	0	0	2	0	0	0.004
.	19.01.16-00.37.37-1-33768	62	2	2	0	0	0	566	1	1	0	0	NA	NA	NA	30	13	164	164	498	149	76	341	0	2	6	0	0.012	0.012
.	19.01.16-00.37.39-1-33769	30	1	1	0	0	0	0	0	0	0	0	NA	NA	NA	8	11	163	166	495	0	0	0	3	0	0	0.018	0	0
.	19.01.16-00.37.40-1-33770	60	2	2	1	0	1	581	1	1	0	0	NA	NA	NA	28	28	170	166	505	153	81	347	0	0	7	0	0	0.014
.	19.01.16-00.37.41-1-33771	145	16	16	5	0	3	595	13	13	0	0	NA	NA	NA	40	45	175	175	508	153	92	350	15	19	34	0.086	0.109	0.067
.	19.01.16-00.37.42-1-33772	155	20	20	4	0	2	601	19	19	0	0	NA	NA	NA	46	46	170	171	518	153	90	358	10	24	36	0.059	0.14	0.069
.	19.01.16-00.37.44-1-33773	61	2	2	0	0	0	400	1	1	0	0	NA	NA	NA	18	21	169	166	499	107	62	231	2	0	4	0.012	0	0.008
.	19.01.16-00.37.44-1-33774	117	18	18	6	0	5	592	16	16	0	0	NA	NA	NA	48	43	172	168	516	151	86	355	12	2	36	0.07	0.012	0.07
.	19.01.16-00.37.50-1-33775	139	9	9	1	0	0	595	8	8	0	0	NA	NA	NA	40	40	172	170	511	154	86	355	0	8	19	0	0.047	0.037
.	19.01.16-00.37.51-1-33776	207	29	29	8	0	8	610	26	26	0	0	NA	NA	NA	64	65	175	178	525	153	91	366	26	20	49	0.149	0.112	0.093
.	19.01.16-00.37.53-1-33780	178	19	19	4	0	3	615	17	17	0	0	NA	NA	NA	57	68	177	178	526	156	91	368	34	22	10	0.192	0.124	0.019
.	19.01.16-00.37.57-1-33781	114	10	10	4	0	3	582	8	8	0	0	NA	NA	NA	36	29	167	166	509	148	85	349	8	8	16	0.048	0.048	0.031
.	19.01.16-00.38.11-1-33795	60	2	2	0	0	0	399	1	1	0	0	NA	NA	NA	13	15	167	166	495	106	55	238	3	0	2	0.018	0	0.004
.	19.01.16-00.38.15-1-33801	125	5	5	2	0	1	583	3	3	0	0	NA	NA	NA	56	35	168	167	513	149	78	356	0	6	15	0	0.036	0.029
.	19.01.16-00.38.17-1-33804	34	1	1	0	0	0	0	0	0	0	0	NA	NA	NA	10	3	164	163	489	0	0	0	0	0	1	0	0	0.002
.	19.01.16-00.38.19-1-33809	119	5	5	0	0	0	583	4	4	0	0	NA	NA	NA	33	25	172	165	501	154	82	347	0	2	6	0	0.012	0.012
.	19.01.16-00.38.20-1-33810	113	7	7	0	0	0	580	5	5	0	0	NA	NA	NA	36	30	172	167	504	153	83	344	4	11	4	0.023	0.066	0.008
.	19.01.16-00.38.23-1-33811	33	1	1	0	0	0	0	0	0	0	0	NA	NA	NA	18	10	165	166	492	0	0	0	0	0	1	0	0	0.002
.	19.01.16-00.38.23-1-33812	89	4	4	1	0	1	581	3	3	0	0	NA	NA	NA	27	28	168	171	502	152	84	345	0	5	3	0	0.029	0.006
.	19.01.16-00.38.25-1-33828	111	9	9	5	0	4	584	7	7	0	0	NA	NA	NA	33	33	167	168	511	150	84	350	0	10	16	0	0.06	0.031
.	19.01.16-00.38.25-1-33829	58	2	2	1	0	1	402	1	1	0	0	NA	NA	NA	13	15	163	168	497	100	50	252	2	0	5	0.012	0	0.01
.	19.01.16-00.38.29-1-33831	34	1	1	0	0	0	0	0	0	0	0	NA	NA	NA	9	9	164	165	493	0	0	0	0	1	0	0	0.006	0
.	19.01.16-00.38.33-1-33832	151	21	21	6	0	3	603	19	19	0	0	NA	NA	NA	48	54	176	173	518	152	88	363	40	29	18	0.227	0.168	0.035
.	19.01.16-00.38.34-1-33833	149	7	7	2	0	2	607	4	4	0	0	NA	NA	NA	49	56	175	174	520	154	92	361	7	5	4	0.04	0.029	0.008
.	19.01.16-00.38.35-1-33834	63	2	2	0	0	0	572	1	1	0	0	NA	NA	NA	35	30	169	168	506	147	82	343	0	0	2	0	0	0.004
.	19.01.16-00.38.36-1-33835	145	6	6	1	0	1	605	5	5	0	0	NA	NA	NA	43	54	171	174	522	153	88	364	1	6	10	0.006	0.034	0.019
.	19.01.16-00.38.37-1-33836	181	7	7	0	0	0	605	6	6	0	0	NA	NA	NA	65	55	177	175	516	158	92	355	8	2	10	0.045	0.011	0.019
.	19.01.16-00.38.39-1-33837	31	1	1	0	0	0	0	0	0	0	0	NA	NA	NA	11	5	166	163	489	0	0	0	0	0	3	0	0	0.006
.	19.01.16-00.38.40-1-33838	213	35	35	9	0	7	610	33	33	0	0	NA	NA	NA	68	63	173	174	529	157	85	368	21	27	49	0.121	0.155	0.093
.	19.01.16-00.38.41-1-33839	186	9	9	1	0	1	623	8	8	0	0	NA	NA	NA	62	69	181	178	523	163	94	366	4	10	6	0.022	0.056	0.011
.	19.01.16-00.38.47-1-33844	154	9	9	2	0	1	587	8	8	0	0	NA	NA	NA	58	43	169	169	518	151	82	354	16	12	8	0.095	0.071	0.015
.	19.01.16-00.38.49-1-33845	64	4	4	3	0	3	574	3	3	0	0	NA	NA	NA	25	21	168	166	500	151	83	340	0	0	8	0	0	0.016
.	19.01.16-00.38.54-1-33849	118	8	8	2	0	1	582	7	7	0	0	NA	NA	NA	26	27	164	172	504	147	86	349	10	5	12	0.061	0.029	0.024
.	19.01.16-00.38.55-1-33850	209	24	24	9	0	6	605	21	21	0	0	NA	NA	NA	58	54	177	172	518	158	86	361	20	19	28	0.113	0.11	0.054
.	19.01.16-00.38.58-1-33852	61	2	2	2	0	2	576	1	1	0	0	NA	NA	NA	16	19	169	167	496	151	83	342	0	8	3	0	0.048	0.006
.	19.01.16-00.39.04-1-33859	63	3	3	2	0	2	400	2	2	0	0	NA	NA	NA	13	12	169	166	490	99	52	249	0	3	4	0	0.018	0.008
.	19.01.16-00.39.05-1-33861	92	5	5	0	0	0	594	3	3	0	0	NA	NA	NA	29	42	174	172	509	156	85	353	5	3	3	0.029	0.017	0.006
.	19.01.16-00.39.12-1-33866	118	6	6	2	0	2	606	5	5	0	0	NA	NA	NA	42	57	166	172	532	151	84	371	0	4	12	0	0.023	0.023
.	19.01.16-00.39.12-1-33867	98	10	10	2	0	2	561	9	9	0	0	NA	NA	NA	40	17	165	169	496	141	81	339	11	0	22	0.067	0	0.044
.	19.01.16-00.39.12-1-33868	122	11	11	2	0	1	587	10	10	0	0	NA	NA	NA	33	39	167	173	512	149	87	351	12	10	8	0.072	0.058	0.016
.	19.01.16-00.39.13-1-33869	113	14	14	1	0	1	576	12	12	0	0	NA	NA	NA	40	28	170	166	505	151	80	345	4	13	19	0.024	0.078	0.038
.	19.01.16-00.39.16-1-33874	90	3	3	0	0	0	583	2	2	0	0	NA	NA	NA	35	31	167	169	508	148	85	350	2	0	2	0.012	0	0.004
.	19.01.16-00.39.24-1-33876	288	25	25	8	0	6	612	22	22	0	0	NA	NA	NA	84	82	174	175	546	146	89	377	19	20	38	0.109	0.114	0.07
.	19.01.16-00.39.31-1-33892	144	6	6	1	0	1	595	5	5	0	0	NA	NA	NA	38	42	175	169	511	156	85	354	3	7	6	0.017	0.041	0.012
.	19.01.16-00.39.31-1-33893	62	2	2	1	0	1	0	1	1	0	0	NA	NA	NA	19	9	164	166	492	0	0	0	0	0	1	0	0	0.002
.	19.01.16-00.39.33-1-33894	154	18	18	3	0	3	606	15	15	0	0	NA	NA	NA	47	56	179	175	515	158	92	356	7	27	25	0.039	0.154	0.049
.	19.01.16-00.39.33-1-33895	97	6	6	2	0	1	571	4	4	0	0	NA	NA	NA	28	28	168	166	507	148	78	345	18	1	6	0.107	0.006	0.012
.	19.01.16-00.39.34-1-33896	64	2	2	1	0	1	347	0	0	0	0	NA	NA	NA	15	20	168	167	498	90	55	202	0	0	1	0	0	0.002
.	19.01.16-00.39.34-1-33897	65	2	2	0	0	0	578	1	1	0	0	NA	NA	NA	32	25	169	170	499	151	86	341	0	0	15	0	0	0.03
.	19.01.16-00.39.37-1-33898	148	7	7	1	0	1	602	6	6	0	0	NA	NA	NA	49	47	170	176	514	154	91	357	3	3	10	0.018	0.017	0.019
.	19.01.16-00.39.42-1-33900	116	6	6	2	0	2	587	5	5	0	0	NA	NA	NA	53	42	174	169	512	153	81	353	1	8	6	0.006	0.047	0.012
.	19.01.16-00.39.45-1-33901	89	8	8	0	0	0	580	7	7	0	0	NA	NA	NA	36	26	170	170	499	153	84	343	0	5	19	0	0.029	0.038
.	19.01.16-00.39.50-1-33902	59	2	2	0	0	0	0	1	1	0	0	NA	NA	NA	21	14	167	168	492	0	0	0	0	0	2	0	0	0.004
.	19.01.16-00.39.50-1-33903	227	27	27	6	0	3	605	24	24	0	0	NA	NA	NA	62	58	174	174	523	156	86	363	25	32	35	0.144	0.184	0.067
.	19.01.16-00.39.51-1-33904	66	2	2	1	0	1	581	1	1	0	0	NA	NA	NA	24	36	168	166	515	149	80	352	1	0	2	0.006	0	0.004
.	19.01.16-00.39.54-1-33908	93	3	3	0	0	0	566	2	2	0	0	NA	NA	NA	30	17	166	165	499	145	82	339	0	0	5	0	0	0.01
.	19.01.16-00.39.58-1-33910	31	1	1	0	0	0	0	0	0	0	0	NA	NA	NA	3	3	164	163	489	0	0	0	0	0	0	0	0	0
.	19.01.16-00.39.59-1-33912	272	41	41	14	0	11	615	38	38	0	0	NA	NA	NA	74	64	171	178	528	155	93	367	39	26	75	0.228	0.146	0.142
.	19.01.16-00.40.00-1-33915	93	5	5	1	0	1	572	4	4	0	0	NA	NA	NA	28	26	169	166	504	149	81	342	0	5	10	0	0.03	0.02
.	19.01.16-00.40.04-1-33923	122	8	8	1	0	1	587	7	7	0	0	NA	NA	NA	45	44	167	176	514	142	88	357	0	6	17	0	0.034	0.033
.	19.01.16-00.40.06-1-33926	67	6	6	0	0	0	576	4	4	0	0	NA	NA	NA	32	24	168	167	502	151	83	342	0	5	5	0	0.03	0.01
.	19.01.16-00.40.09-1-33930	205	17	17	5	0	4	601	16	16	0	0	NA	NA	NA	52	55	168	177	523	150	93	358	8	26	17	0.048	0.147	0.033
.	19.01.16-00.40.09-1-33931	95	4	4	0	0	0	574	2	2	0	0	NA	NA	NA	28	19	166	169	497	148	87	339	0	2	4	0	0.012	0.008
.	19.01.16-00.40.10-1-33932	148	8	8	5	0	4	599	6	6	0	0	NA	NA	NA	46	47	176	172	512	160	88	351	0	7	17	0	0.041	0.033
.	19.01.16-00.40.16-1-33939	180	16	16	4	0	3	609	15	15	0	0	NA	NA	NA	63	59	173	174	525	155	89	365	2	20	34	0.012	0.115	0.065
.	19.01.16-00.40.23-1-33941	63	2	2	0	0	0	576	1	1	0	0	NA	NA	NA	24	19	169	164	499	152	81	343	0	3	4	0	0.018	0.008
.	19.01.16-00.40.23-1-33942	65	3	3	0	0	0	398	1	1	0	0	NA	NA	NA	15	15	165	165	498	106	58	234	0	2	2	0	0.012	0.004
.	19.01.16-00.40.27-1-33958	68	6	6	1	0	1	572	5	5	0	0	NA	NA	NA	23	25	169	166	503	150	79	343	6	1	6	0.036	0.006	0.012
.	19.01.16-00.40.31-1-33959	95	12	12	0	0	0	583	10	10	0	0	NA	NA	NA	32	29	166	166	510	148	85	350	21	5	21	0.127	0.03	0.041
.	19.01.16-00.40.36-1-33961	115	12	12	3	0	3	583	10	10	0	0	NA	NA	NA	38	38	169	173	509	148	86	349	5	10	11	0.03	0.058	0.022
.	19.01.16-00.40.37-1-33962	32	1	1	0	0	0	0	0	0	0	0	NA	NA	NA	14	8	164	165	492	0	0	0	0	0	0	0	0	0
.	19.01.16-00.40.37-1-33963	178	33	33	5	0	5	588	30	30	0	0	NA	NA	NA	49	41	166	172	516	146	85	357	20	32	37	0.12	0.186	0.072
.	19.01.16-00.40.38-1-33964	62	2	2	0	0	0	48	1	1	0	0	NA	NA	NA	11	13	164	166	496	10	9	29	3	0	0	0.018	0	0
.	19.01.16-00.40.39-1-33965	63	3	3	2	0	2	577	2	2	0	0	NA	NA	NA	18	22	167	164	504	149	80	348	3	2	2	0.018	0.012	0.004
.	19.01.16-00.40.46-1-33966	91	10	10	5	0	4	584	8	8	0	0	NA	NA	NA	30	36	168	172	509	146	86	352	1	7	33	0.006	0.041	0.065
.	19.01.16-00.40.46-1-33967	88	4	4	0	0	0	574	3	3	0	0	NA	NA	NA	18	25	167	169	502	148	83	343	6	0	6	0.036	0	0.012
.	19.01.16-00.40.55-1-33975	149	11	11	2	0	1	593	9	9	0	0	NA	NA	NA	53	42	171	173	511	152	89	352	7	0	16	0.041	0	0.031
.	19.01.16-00.40.56-1-33977	144	10	10	6	0	6	605	8	8	0	0	NA	NA	NA	37	53	171	178	517	153	92	360	2	9	8	0.012	0.051	0.015
.	19.01.16-00.41.00-1-33981	90	6	6	1	0	0	585	5	5	0	0	NA	NA	NA	33	38	172	174	505	149	89	347	0	4	13	0	0.023	0.026
.	19.01.16-00.41.00-1-33982	231	38	38	20	0	14	609	36	36	0	0	NA	NA	NA	77	66	175	176	528	154	86	369	37	40	60	0.211	0.227	0.114
.	19.01.16-00.41.01-1-33984	61	2	2	0	0	0	401	1	1	0	0	NA	NA	NA	21	16	167	164	498	106	54	241	0	0	5	0	0	0.01
.	19.01.16-00.41.02-1-33987	63	4	4	1	0	1	399	3	3	0	0	NA	NA	NA	16	10	166	164	493	111	60	228	0	4	4	0	0.024	0.008
.	19.01.16-00.41.10-1-33994	63	2	2	1	0	1	578	1	1	0	0	NA	NA	NA	20	28	166	168	507	146	83	349	1	0	4	0.006	0	0.008
.	19.01.16-00.41.13-1-33995	35	1	1	1	0	1	0	0	0	0	0	NA	NA	NA	9	9	165	164	493	0	0	0	0	0	2	0	0	0.004
.	19.01.16-00.41.15-1-33999	92	10	10	2	0	1	583	8	8	0	0	NA	NA	NA	35	31	171	170	503	154	82	347	10	16	13	0.058	0.094	0.026
.	19.01.16-00.41.17-1-34001	173	17	17	5	0	4	598	14	14	0	0	NA	NA	NA	50	52	175	173	517	158	86	354	11	33	12	0.063	0.191	0.023
.	19.01.16-00.41.18-1-34002	34	1	1	0	0	0	0	0	0	0	0	NA	NA	NA	5	13	164	166	496	0	0	0	0	1	0	0	0.006	0
.	19.01.16-00.41.19-1-34003	57	2	2	0	0	0	99	1	1	0	0	NA	NA	NA	12	12	168	168	489	31	19	49	0	0	3	0	0	0.006
.	19.01.16-00.41.20-1-34004	66	3	3	0	0	0	497	2	2	0	0	NA	NA	NA	21	7	164	164	492	130	68	299	2	0	7	0.012	0	0.014
.	19.01.16-00.41.20-1-34005	146	30	30	6	0	5	595	28	28	0	0	NA	NA	NA	45	50	174	170	519	156	83	356	32	37	24	0.184	0.218	0.046
.	19.01.16-00.41.23-1-34006	66	3	3	0	0	0	563	2	2	0	0	NA	NA	NA	35	14	166	166	495	144	81	338	3	0	9	0.018	0	0.018
.	19.01.16-00.41.26-1-34022	94	4	4	1	0	1	591	3	3	0	0	NA	NA	NA	40	39	169	176	507	152	90	349	13	4	0	0.077	0.023	0
.	19.01.16-00.41.30-1-34023	68	3	3	1	0	1	579	1	1	0	0	NA	NA	NA	18	27	166	172	502	149	88	342	1	0	5	0.006	0	0.01
.	19.01.16-00.41.35-1-34024	241	13	13	3	0	2	621	11	11	0	0	NA	NA	NA	65	73	178	176	532	158	90	373	5	17	17	0.028	0.097	0.032
.	19.01.16-00.41.38-1-34025	263	21	21	6	0	6	606	19	19	0	0	NA	NA	NA	76	56	179	168	522	160	87	359	0	25	29	0	0.149	0.056
.	19.01.16-00.41.39-1-34026	59	2	2	0	0	0	570	1	1	0	0	NA	NA	NA	27	22	166	169	500	146	82	342	6	1	0	0.036	0.006	0
.	19.01.16-00.41.41-1-34027	205	17	17	3	0	3	606	14	14	0	0	NA	NA	NA	63	60	171	173	529	151	87	368	7	9	21	0.041	0.052	0.04
.	19.01.16-00.41.43-1-34028	206	25	25	8	0	5	597	21	21	0	0	NA	NA	NA	58	54	169	175	523	149	89	359	22	40	41	0.13	0.229	0.078
.	19.01.16-00.41.52-1-34030	29	1	1	0	0	0	0	0	0	0	0	NA	NA	NA	9	6	163	165	491	0	0	0	0	0	0	0	0	0
.	19.01.16-00.41.52-1-34031	89	6	6	0	0	0	578	5	5	0	0	NA	NA	NA	34	31	165	172	507	149	85	344	0	0	12	0	0	0.024
.	19.01.16-00.41.54-1-34035	120	6	6	2	0	2	582	5	5	0	0	NA	NA	NA	46	36	171	174	504	148	88	346	18	6	1	0.105	0.034	0.002
.	19.01.16-00.42.00-1-34040	37	1	1	0	0	0	0	0	0	0	0	NA	NA	NA	13	11	165	164	495	0	0	0	1	0	0	0.006	0	0
.	19.01.16-00.42.01-1-34041	32	1	1	0	0	0	0	0	0	0	0	NA	NA	NA	4	10	165	164	494	0	0	0	0	0	0	0	0	0
.	19.01.16-00.42.03-1-34043	179	22	22	10	0	8	597	21	21	0	0	NA	NA	NA	58	58	171	173	527	152	86	359	3	24	34	0.018	0.139	0.065
.	19.01.16-00.42.03-1-34046	119	13	13	4	0	3	584	12	12	0	0	NA	NA	NA	33	35	169	169	510	151	83	350	0	18	17	0	0.107	0.033
.	19.01.16-00.42.07-1-34050	117	11	11	6	0	4	590	10	10	0	0	NA	NA	NA	32	42	170	169	516	147	85	358	0	14	21	0	0.083	0.041
.	19.01.16-00.42.09-1-34052	155	9	9	1	0	1	609	7	7	0	0	NA	NA	NA	31	51	172	177	515	154	92	363	6	7	9	0.035	0.04	0.017
.	19.01.16-00.42.09-1-34054	91	8	8	5	0	5	590	7	7	0	0	NA	NA	NA	28	40	171	172	510	151	87	352	18	6	16	0.105	0.035	0.031
.	19.01.16-00.42.09-1-34055	235	27	27	5	0	1	616	25	25	0	0	NA	NA	NA	78	65	176	182	520	157	97	362	20	42	45	0.114	0.231	0.087
.	19.01.16-00.42.11-1-34057	92	7	7	1	0	1	573	6	6	0	0	NA	NA	NA	37	28	169	169	503	147	85	341	5	5	7	0.03	0.03	0.014
.	19.01.16-00.42.23-1-34065	33	1	1	0	0	0	0	0	0	0	0	NA	NA	NA	11	7	164	164	492	0	0	0	0	0	2	0	0	0.004
.	19.01.16-00.42.26-1-34081	93	11	11	3	0	2	583	9	9	0	0	NA	NA	NA	36	39	169	171	512	146	86	351	13	6	24	0.077	0.035	0.047
.	19.01.16-00.42.28-1-34082	149	26	26	7	0	6	593	25	25	0	0	NA	NA	NA	47	44	169	171	517	149	87	357	5	36	18	0.03	0.211	0.035
.	19.01.16-00.42.29-1-34083	60	2	2	0	0	0	583	1	1	0	0	NA	NA	NA	12	28	167	168	506	152	83	348	0	0	5	0	0	0.01
.	19.01.16-00.42.30-1-34084	92	7	7	2	0	2	570	6	6	0	0	NA	NA	NA	37	28	169	168	504	149	81	340	3	2	5	0.018	0.012	0.01
.	19.01.16-00.42.31-1-34085	32	1	1	0	0	0	0	0	0	0	0	NA	NA	NA	6	8	164	163	494	0	0	0	0	0	2	0	0	0.004
.	19.01.16-00.42.34-1-34086	61	2	2	0	0	0	569	1	1	0	0	NA	NA	NA	23	21	171	167	496	149	83	337	0	3	2	0	0.018	0.004
.	19.01.16-00.42.34-1-34087	29	1	1	1	0	1	0	0	0	0	0	NA	NA	NA	5	11	164	166	494	0	0	0	0	0	0	0	0	0
.	19.01.16-00.42.36-1-34088	127	16	16	7	0	5	584	14	14	0	0	NA	NA	NA	36	36	168	167	514	146	82	356	24	13	16	0.143	0.078	0.031
.	19.01.16-00.42.36-1-34089	33	1	1	0	0	0	0	0	0	0	0	NA	NA	NA	8	7	167	163	490	0	0	0	0	0	0	0	0	0
.	19.01.16-00.42.39-1-34090	39	1	1	1	0	1	0	0	0	0	0	NA	NA	NA	12	13	167	167	492	0	0	0	0	0	2	0	0	0.004
.	19.01.16-00.42.42-1-34091	64	5	5	1	0	1	590	4	4	0	0	NA	NA	NA	18	37	179	166	505	160	82	348	0	6	3	0	0.036	0.006
.	19.01.16-00.42.44-1-34092	85	4	4	2	0	2	578	3	3	0	0	NA	NA	NA	26	32	168	170	507	147	82	349	0	0	11	0	0	0.022
.	19.01.16-00.42.48-1-34097	35	1	1	0	0	0	0	0	0	0	0	NA	NA	NA	8	9	164	165	493	0	0	0	0	0	1	0	0	0.002
.	19.01.16-00.42.49-1-34098	140	19	19	7	0	6	592	15	15	0	0	NA	NA	NA	44	41	169	168	517	148	84	360	18	22	23	0.107	0.131	0.044
.	19.01.16-00.42.51-1-34099	152	7	7	2	0	1	606	5	5	0	0	NA	NA	NA	42	49	176	174	512	158	91	357	0	10	10	0	0.057	0.02
.	19.01.16-00.42.53-1-34103	177	13	13	5	0	2	617	11	11	0	0	NA	NA	NA	55	64	177	174	526	157	90	370	5	18	27	0.028	0.103	0.051
.	19.01.16-00.42.58-1-34105	58	2	2	0	0	0	0	1	1	0	0	NA	NA	NA	14	22	170	168	497	0	0	0	2	0	2	0.012	0	0.004
.	19.01.16-00.42.59-1-34107	68	3	3	1	0	1	576	2	2	0	0	NA	NA	NA	24	26	169	171	499	151	82	343	2	3	0	0.012	0.018	0
.	19.01.16-00.42.59-1-34108	94	5	5	3	0	1	581	3	3	0	0	NA	NA	NA	38	37	171	171	508	150	85	346	19	0	6	0.111	0	0.012
.	19.01.16-00.43.02-1-34113	84	3	3	0	0	0	580	2	2	0	0	NA	NA	NA	24	26	169	169	501	152	87	341	2	0	3	0.012	0	0.006
.	19.01.16-00.43.02-1-34115	63	2	2	1	0	1	576	1	1	0	0	NA	NA	NA	24	26	172	168	499	155	80	341	0	0	6	0	0	0.012
.	19.01.16-00.43.03-1-34116	122	4	4	1	0	1	585	3	3	0	0	NA	NA	NA	50	36	168	172	509	150	84	351	0	18	8	0	0.105	0.016
.	19.01.16-00.43.12-1-34123	296	21	21	4	0	2	608	19	19	0	0	NA	NA	NA	93	65	175	175	528	153	88	367	8	24	26	0.046	0.137	0.049
.	19.01.16-00.43.13-1-34124	177	17	17	7	0	6	594	13	13	0	0	NA	NA	NA	44	50	173	174	516	152	90	352	20	8	31	0.116	0.046	0.06
.	19.01.16-00.43.16-1-34128	115	5	5	2	0	1	586	4	4	0	0	NA	NA	NA	42	33	171	170	505	151	87	348	2	8	7	0.012	0.047	0.014
.	19.01.16-00.43.16-1-34129	31	1	1	0	0	0	0	0	0	0	0	NA	NA	NA	18	8	164	165	492	0	0	0	0	1	0	0	0.006	0
.	19.01.16-00.43.17-1-34131	64	2	2	0	0	0	349	1	1	0	0	NA	NA	NA	12	16	166	168	495	95	53	201	1	0	1	0.006	0	0.002
.	19.01.16-00.43.18-1-34132	30	1	1	0	0	0	0	0	0	0	0	NA	NA	NA	8	10	166	165	492	0	0	0	0	0	0	0	0	0
.	19.01.16-00.43.20-1-34133	33	1	1	1	0	1	0	0	0	0	0	NA	NA	NA	8	4	164	164	489	0	0	0	0	0	2	0	0	0.004
.	19.01.16-00.43.21-1-34134	152	11	11	1	0	1	595	10	10	0	0	NA	NA	NA	48	44	172	175	510	154	88	353	6	4	35	0.035	0.023	0.069
.	19.01.16-00.43.24-1-34135	141	16	16	3	0	2	588	13	13	0	0	NA	NA	NA	55	39	169	169	514	151	85	352	14	13	33	0.083	0.077	0.064
.	19.01.16-00.43.24-1-34142	93	6	6	1	0	1	577	5	5	0	0	NA	NA	NA	40	26	169	169	501	150	85	342	0	13	6	0	0.077	0.012
.	19.01.16-00.43.24-1-34152	121	8	8	2	0	2	598	7	7	0	0	NA	NA	NA	47	45	177	165	516	158	81	359	0	7	15	0	0.042	0.029
.	19.01.16-00.43.29-1-34154	145	12	12	3	0	2	580	10	10	0	0	NA	NA	NA	49	29	169	167	506	151	80	349	3	10	28	0.018	0.06	0.055
.	19.01.16-00.43.33-1-34155	120	19	19	5	0	5	604	17	17	0	0	NA	NA	NA	48	57	173	178	519	155	93	356	5	13	48	0.029	0.073	0.092
.	19.01.16-00.43.41-1-34156	119	8	8	3	0	1	584	7	7	0	0	NA	NA	NA	43	38	167	174	510	144	89	351	11	13	9	0.066	0.075	0.018
.	19.01.16-00.43.46-1-34157	115	8	8	1	0	1	599	5	5	0	0	NA	NA	NA	42	46	174	173	512	155	86	358	8	2	11	0.046	0.012	0.021
.	19.01.16-00.43.47-1-34158	202	15	15	2	0	2	613	13	13	0	0	NA	NA	NA	65	62	178	177	520	159	95	359	11	9	17	0.062	0.051	0.033
.	19.01.16-00.43.48-1-34159	116	10	10	3	0	3	589	9	9	0	0	NA	NA	NA	41	45	173	170	515	151	84	354	7	6	24	0.04	0.035	0.047
.	19.01.16-00.43.51-1-34160	176	15	15	2	0	1	597	12	12	0	0	NA	NA	NA	49	48	172	175	514	151	90	356	3	1	42	0.017	0.006	0.082
.	19.01.16-00.43.55-1-34164	86	5	5	2	0	2	578	3	3	0	0	NA	NA	NA	27	28	167	166	508	146	83	349	0	10	10	0	0.06	0.02
.	19.01.16-00.43.59-1-34167	93	6	6	1	0	1	585	5	5	0	0	NA	NA	NA	28	30	166	173	504	148	88	349	0	0	9	0	0	0.018
.	19.01.16-00.44.06-1-34175	62	2	2	0	0	0	582	1	1	0	0	NA	NA	NA	26	33	169	167	510	151	81	350	0	0	6	0	0	0.012
.	19.01.16-00.44.07-1-34177	145	34	34	6	0	5	577	31	31	0	0	NA	NA	NA	46	30	165	173	505	148	88	341	9	22	71	0.055	0.127	0.141
.	19.01.16-00.44.08-1-34178	39	1	1	0	0	0	0	0	0	0	0	NA	NA	NA	13	11	165	165	494	0	0	0	4	0	0	0.024	0	0
.	19.01.16-00.44.11-1-34181	93	10	10	4	0	4	581	7	7	0	0	NA	NA	NA	33	30	169	167	507	153	80	348	2	14	6	0.012	0.084	0.012
.	19.01.16-00.44.12-1-34182	58	2	2	0	0	0	579	1	1	0	0	NA	NA	NA	13	25	169	168	501	149	85	345	6	0	2	0.036	0	0.004
.	19.01.16-00.44.14-1-34184	88	4	4	1	0	1	566	3	3	0	0	NA	NA	NA	34	17	167	167	496	145	84	337	1	1	5	0.006	0.006	0.01
.	19.01.16-00.44.17-1-34192	64	2	2	0	0	0	149	0	0	0	0	NA	NA	NA	23	21	166	165	503	34	20	95	0	0	4	0	0	0.008
.	19.01.16-00.44.18-1-34193	145	10	10	4	0	3	594	9	9	0	0	NA	NA	NA	44	41	172	170	512	155	85	354	1	1	20	0.006	0.006	0.039
.	19.01.16-00.44.20-1-34194	60	2	2	1	0	1	248	0	0	0	0	NA	NA	NA	21	19	164	166	502	64	34	150	0	0	1	0	0	0.002
.	19.01.16-00.44.20-1-34195	64	3	3	1	0	1	567	2	2	0	0	NA	NA	NA	28	15	166	164	498	147	81	339	5	2	0	0.03	0.012	0
.	19.01.16-00.44.25-1-34211	33	1	1	0	0	0	0	0	0	0	0	NA	NA	NA	6	12	165	167	493	0	0	0	3	0	0	0.018	0	0
.	19.01.16-00.44.26-1-34212	149	6	6	2	0	2	599	3	3	0	0	NA	NA	NA	36	41	170	173	511	151	89	359	4	3	13	0.024	0.017	0.025
.	19.01.16-00.44.28-1-34213	36	1	1	0	0	0	0	0	0	0	0	NA	NA	NA	11	13	167	164	495	0	0	0	1	0	0	0.006	0	0
.	19.01.16-00.44.29-1-34214	173	20	20	5	0	3	603	16	16	0	0	NA	NA	NA	45	54	177	174	516	155	90	358	8	10	55	0.045	0.057	0.107
.	19.01.16-00.44.30-1-34215	208	18	18	7	0	5	616	15	15	0	0	NA	NA	NA	52	60	179	175	519	160	90	366	13	18	24	0.073	0.103	0.046
.	19.01.16-00.44.31-1-34216	151	23	23	4	0	3	601	21	21	0	0	NA	NA	NA	53	47	173	176	511	157	90	354	4	31	33	0.023	0.176	0.065
.	19.01.16-00.44.32-1-34217	86	4	4	0	0	0	593	2	2	0	0	NA	NA	NA	29	37	177	171	502	157	86	350	17	6	6	0.096	0.035	0.012
.	19.01.16-00.44.35-1-34218	55	2	2	0	0	0	570	1	1	0	0	NA	NA	NA	18	18	165	171	495	148	83	339	0	0	6	0	0	0.012
.	19.01.16-00.44.43-1-34220	240	32	32	10	0	6	619	28	28	0	0	NA	NA	NA	70	64	175	178	524	157	93	369	9	37	46	0.051	0.208	0.088
.	19.01.16-00.44.50-1-34225	62	2	2	2	0	2	401	1	1	0	0	NA	NA	NA	22	17	166	166	498	102	51	248	0	0	2	0	0	0.004
.	19.01.16-00.44.50-1-34226	113	7	7	1	0	1	590	6	6	0	0	NA	NA	NA	49	44	172	172	513	152	87	351	8	4	22	0.047	0.023	0.043
.	19.01.16-00.44.53-1-34230	121	8	8	1	0	0	583	6	6	0	0	NA	NA	NA	41	34	165	167	515	146	82	355	7	7	16	0.042	0.042	0.031
.	19.01.16-00.45.00-1-34234	61	2	2	0	0	0	302	1	1	0	0	NA	NA	NA	10	13	166	166	494	85	43	174	2	0	0	0.012	0	0
.	19.01.16-00.45.03-1-34238	59	2	2	0	0	0	347	1	1	0	0	NA	NA	NA	13	15	165	166	497	87	51	209	0	0	2	0	0	0.004
.	19.01.16-00.45.11-1-34245	31	1	1	0	0	0	0	0	0	0	0	NA	NA	NA	11	8	164	163	494	0	0	0	0	0	0	0	0	0
.	19.01.16-00.45.12-1-34246	113	11	11	3	0	2	586	8	8	0	0	NA	NA	NA	37	34	170	172	505	150	88	348	27	4	11	0.159	0.023	0.022
.	19.01.16-00.45.13-1-34247	154	8	8	2	0	2	613	7	7	0	0	NA	NA	NA	52	70	174	173	536	154	88	371	10	13	8	0.057	0.075	0.015
.	19.01.16-00.45.13-1-34248	88	4	4	2	0	2	578	3	3	0	0	NA	NA	NA	35	23	172	167	497	158	81	339	0	1	8	0	0.006	0.016
.	19.01.16-00.45.14-1-34250	150	6	6	0	0	0	585	5	5	0	0	NA	NA	NA	46	40	170	173	510	149	86	350	0	1	9	0	0.006	0.018
.	19.01.16-00.45.14-1-34252	59	2	2	1	0	0	578	1	1	0	0	NA	NA	NA	23	28	171	170	500	152	86	340	0	0	9	0	0	0.018
.	19.01.16-00.45.14-1-34253	95	6	6	1	0	0	583	5	5	0	0	NA	NA	NA	26	33	170	169	507	151	83	349	8	0	6	0.047	0	0.012
.	19.01.16-00.45.16-1-34255	64	2	2	0	0	0	586	1	1	0	0	NA	NA	NA	15	30	173	165	505	154	82	350	5	4	0	0.029	0.024	0
.	19.01.16-00.45.28-1-34272	64	3	3	1	0	1	577	2	2	0	0	NA	NA	NA	32	30	167	174	502	147	88	342	2	1	4	0.012	0.006	0.008
.	19.01.16-00.45.29-1-34273	64	3	3	1	0	1	497	2	2	0	0	NA	NA	NA	12	16	168	166	495	129	74	294	0	2	5	0	0.012	0.01
.	19.01.16-00.45.30-1-34274	34	1	1	0	0	0	0	0	0	0	0	NA	NA	NA	12	7	164	166	490	0	0	0	0	0	1	0	0	0.002
.	19.01.16-00.45.32-1-34276	63	2	2	1	0	1	573	1	1	0	0	NA	NA	NA	27	28	170	172	499	150	84	339	0	0	7	0	0	0.014
.	19.01.16-00.45.33-1-34277	157	39	39	11	0	7	592	35	35	0	0	NA	NA	NA	49	47	173	172	515	152	87	353	38	28	52	0.22	0.163	0.101
.	19.01.16-00.45.33-1-34278	120	6	6	2	0	2	592	5	5	0	0	NA	NA	NA	42	42	173	168	514	155	80	357	3	6	8	0.017	0.036	0.016
.	19.01.16-00.45.34-1-34279	182	14	14	2	0	2	609	12	12	0	0	NA	NA	NA	45	68	176	177	528	153	91	365	4	12	9	0.023	0.068	0.017
.	19.01.16-00.45.35-1-34280	92	4	4	1	0	1	584	3	3	0	0	NA	NA	NA	26	35	168	173	507	149	88	347	7	0	2	0.042	0	0.004
.	19.01.16-00.45.36-1-34281	120	5	5	2	0	2	597	4	4	0	0	NA	NA	NA	38	47	176	173	511	155	89	353	0	12	7	0	0.069	0.014
.	19.01.16-00.45.44-1-34282	209	41	41	14	0	11	609	36	36	0	0	NA	NA	NA	61	65	179	177	522	160	89	360	20	35	61	0.112	0.198	0.117
.	19.01.16-00.45.45-1-34283	62	3	3	0	0	0	99	2	2	0	0	NA	NA	NA	17	12	164	164	497	23	13	63	0	3	0	0	0.018	0
.	19.01.16-00.45.45-1-34284	171	20	20	5	0	5	611	17	17	0	0	NA	NA	NA	33	59	172	172	528	156	87	368	10	29	30	0.058	0.169	0.057
.	19.01.16-00.45.50-1-34285	61	2	2	1	0	1	573	1	1	0	0	NA	NA	NA	25	17	170	167	493	152	83	338	3	1	0	0.018	0.006	0
.	19.01.16-00.45.52-1-34286	33	1	1	0	0	0	0	0	0	0	0	NA	NA	NA	10	7	164	164	492	0	0	0	3	0	0	0.018	0	0
.	19.01.16-00.45.54-1-34290	292	26	26	3	0	2	623	22	22	0	0	NA	NA	NA	99	74	172	177	538	154	93	376	24	38	33	0.14	0.215	0.061
.	19.01.16-00.45.54-1-34291	59	3	3	1	0	1	101	2	2	0	0	NA	NA	NA	18	18	170	165	496	28	12	61	0	0	3	0	0	0.006
.	19.01.16-00.45.56-1-34293	65	6	6	3	0	1	576	4	4	0	0	NA	NA	NA	32	26	168	167	504	149	82	345	19	0	5	0.113	0	0.01
.	19.01.16-00.46.02-1-34299	33	1	1	0	0	0	0	0	0	0	0	NA	NA	NA	12	12	165	164	496	0	0	0	0	0	1	0	0	0.002
.	19.01.16-00.46.02-1-34301	92	5	5	1	0	1	586	4	4	0	0	NA	NA	NA	27	39	170	169	513	152	83	351	5	4	8	0.029	0.024	0.016
.	19.01.16-00.46.04-1-34303	119	15	15	2	0	2	597	13	13	0	0	NA	NA	NA	38	42	171	174	510	152	89	356	13	13	17	0.076	0.075	0.033
.	19.01.16-00.46.05-1-34304	93	7	7	1	0	1	584	5	5	0	0	NA	NA	NA	21	31	171	171	502	153	86	345	0	0	20	0	0	0.04
.	19.01.16-00.46.16-1-34314	147	12	12	2	0	1	596	11	11	0	0	NA	NA	NA	48	48	173	169	519	158	83	355	17	19	11	0.098	0.112	0.021
.	19.01.16-00.46.17-1-34318	33	1	1	0	0	0	0	0	0	0	0	NA	NA	NA	11	8	166	165	490	0	0	0	0	0	4	0	0	0.008
.	19.01.16-00.46.19-1-34319	37	1	1	0	0	0	0	0	0	0	0	NA	NA	NA	17	8	164	165	492	0	0	0	0	0	2	0	0	0.004
.	19.01.16-00.46.20-1-34322	124	14	14	6	0	4	598	12	12	0	0	NA	NA	NA	52	42	174	171	510	157	88	353	0	27	16	0	0.158	0.031
.	19.01.16-00.46.22-1-34331	91	3	3	3	0	1	583	2	2	0	0	NA	NA	NA	32	36	172	169	508	152	85	346	3	3	7	0.017	0.018	0.014
.	19.01.16-00.46.24-1-34332	175	16	16	6	0	5	584	13	13	0	0	NA	NA	NA	64	45	167	176	515	140	92	352	4	16	21	0.024	0.091	0.041
.	19.01.16-00.46.32-1-34348	117	5	5	1	0	1	590	4	4	0	0	NA	NA	NA	30	41	177	173	504	159	85	346	5	0	2	0.028	0	0.004
.	19.01.16-00.46.35-1-34349	36	1	1	1	0	1	0	0	0	0	0	NA	NA	NA	14	16	164	165	500	0	0	0	0	0	2	0	0	0.004
.	19.01.16-00.46.39-1-34350	60	3	3	1	0	1	584	2	2	0	0	NA	NA	NA	30	34	167	173	507	150	86	348	0	4	4	0	0.023	0.008
.	19.01.16-00.46.40-1-34351	95	7	7	1	0	1	583	6	6	0	0	NA	NA	NA	35	34	167	174	506	148	85	350	5	12	9	0.03	0.069	0.018
.	19.01.16-00.46.40-1-34352	34	1	1	0	0	0	0	0	0	0	0	NA	NA	NA	10	8	166	163	492	0	0	0	0	0	0	0	0	0
.	19.01.16-00.46.43-1-34353	34	1	1	1	0	1	0	0	0	0	0	NA	NA	NA	11	11	163	164	497	0	0	0	6	0	0	0.037	0	0
.	19.01.16-00.46.45-1-34354	122	9	9	1	0	1	589	8	8	0	0	NA	NA	NA	40	44	168	169	520	147	83	359	14	7	1	0.083	0.041	0.002
.	19.01.16-00.46.47-1-34356	229	21	21	9	0	5	619	18	18	0	0	NA	NA	NA	80	70	177	178	528	158	92	369	19	26	39	0.107	0.146	0.074
.	19.01.16-00.46.49-1-34357	116	10	10	5	0	5	587	8	8	0	0	NA	NA	NA	24	39	171	170	511	151	82	354	19	8	2	0.111	0.047	0.004
.	19.01.16-00.46.49-1-34358	259	16	16	3	0	2	630	14	14	0	0	NA	NA	NA	93	87	176	186	538	154	100	376	9	15	28	0.051	0.081	0.052
.	19.01.16-00.46.49-1-34359	91	5	5	2	0	2	577	4	4	0	0	NA	NA	NA	27	25	167	171	500	152	85	340	1	1	10	0.006	0.006	0.02
.	19.01.16-00.46.53-1-34367	89	4	4	0	0	0	571	3	3	0	0	NA	NA	NA	30	25	171	168	499	153	79	339	3	0	2	0.018	0	0.004
.	19.01.16-00.46.53-1-34368	120	11	11	2	0	2	587	9	9	0	0	NA	NA	NA	36	37	170	170	510	150	85	352	12	12	29	0.071	0.071	0.057
.	19.01.16-00.46.58-1-34370	90	4	4	0	0	0	575	2	2	0	0	NA	NA	NA	27	22	167	165	503	150	83	342	8	0	3	0.048	0	0.006
.	19.01.16-00.47.06-1-34379	145	8	8	2	0	2	593	7	7	0	0	NA	NA	NA	49	43	171	173	512	153	86	354	5	14	7	0.029	0.081	0.014
.	19.01.16-00.47.07-1-34381	89	6	6	1	0	1	578	5	5	0	0	NA	NA	NA	39	25	169	167	502	152	81	345	0	6	9	0	0.036	0.018
.	19.01.16-00.47.08-1-34382	87	4	4	1	0	1	583	3	3	0	0	NA	NA	NA	35	36	169	169	511	151	82	350	0	0	14	0	0	0.027
.	19.01.16-00.47.12-1-34386	59	2	2	0	0	0	50	1	1	0	0	NA	NA	NA	15	18	166	166	499	14	9	27	0	0	2	0	0	0.004
.	19.01.16-00.47.14-1-34388	61	2	2	1	0	1	574	1	1	0	0	NA	NA	NA	18	21	169	168	497	152	82	340	10	2	0	0.059	0.012	0
.	19.01.16-00.47.18-1-34392	63	2	2	0	0	0	560	1	1	0	0	NA	NA	NA	37	12	166	166	493	143	79	338	7	3	0	0.042	0.018	0
.	19.01.16-00.47.21-1-34393	64	2	2	0	0	0	578	1	1	0	0	NA	NA	NA	25	27	170	169	501	150	85	343	0	0	5	0	0	0.01
.	19.01.16-00.47.23-1-34409	123	6	6	1	0	1	589	5	5	0	0	NA	NA	NA	33	37	170	172	508	152	87	350	13	1	7	0.076	0.006	0.014
.	19.01.16-00.47.25-1-34410	125	11	11	2	0	2	589	8	8	0	0	NA	NA	NA	43	42	171	168	516	151	83	355	7	5	17	0.041	0.03	0.033
.	19.01.16-00.47.25-1-34411	170	13	13	3	0	3	594	12	12	0	0	NA	NA	NA	62	45	169	168	521	150	81	363	4	21	4	0.024	0.125	0.008
.	19.01.16-00.47.27-1-34412	30	1	1	0	0	0	0	0	0	0	0	NA	NA	NA	13	5	165	163	490	0	0	0	0	0	0	0	0	0
.	19.01.16-00.47.28-1-34413	153	21	21	6	0	5	595	17	17	0	0	NA	NA	NA	54	51	167	173	524	146	87	362	17	29	28	0.102	0.168	0.053
.	19.01.16-00.47.28-1-34414	33	1	1	0	0	0	0	0	0	0	0	NA	NA	NA	6	10	164	164	495	0	0	0	0	1	0	0	0.006	0
.	19.01.16-00.47.30-1-34415	34	1	1	0	0	0	0	0	0	0	0	NA	NA	NA	14	5	164	164	490	0	0	0	0	0	0	0	0	0
.	19.01.16-00.47.30-1-34416	119	8	8	2	0	1	590	7	7	0	0	NA	NA	NA	33	37	173	171	506	151	88	351	4	18	24	0.023	0.105	0.047
.	19.01.16-00.47.30-1-34417	36	1	1	1	0	1	0	0	0	0	0	NA	NA	NA	11	10	166	166	491	0	0	0	0	0	0	0	0	0
.	19.01.16-00.47.32-1-34418	60	3	3	1	0	0	580	2	2	0	0	NA	NA	NA	21	29	167	167	508	145	84	351	2	0	5	0.012	0	0.01
.	19.01.16-00.47.33-1-34419	34	1	1	0	0	0	0	0	0	0	0	NA	NA	NA	7	6	164	164	491	0	0	0	0	0	0	0	0	0
.	19.01.16-00.47.34-1-34420	88	5	5	0	0	0	572	4	4	0	0	NA	NA	NA	20	23	164	167	505	142	82	348	6	1	2	0.037	0.006	0.004
.	19.01.16-00.47.36-1-34421	213	29	29	4	0	3	620	25	25	0	0	NA	NA	NA	64	79	179	178	535	157	91	372	24	19	28	0.134	0.107	0.052
.	19.01.16-00.47.43-1-34422	64	3	3	1	0	1	567	2	2	0	0	NA	NA	NA	32	23	168	169	499	146	81	340	0	3	4	0	0.018	0.008
.	19.01.16-00.47.47-1-34423	35	1	1	0	0	0	0	0	0	0	0	NA	NA	NA	8	16	165	165	499	0	0	0	0	0	1	0	0	0.002
.	19.01.16-00.47.48-1-34424	123	10	10	4	0	3	588	8	8	0	0	NA	NA	NA	28	36	169	172	508	154	84	350	3	17	9	0.018	0.099	0.018
.	19.01.16-00.47.50-1-34425	87	3	3	2	0	2	580	2	2	0	0	NA	NA	NA	23	29	166	168	508	149	82	349	4	8	0	0.024	0.048	0
.	19.01.16-00.47.51-1-34426	32	1	1	0	0	0	0	0	0	0	0	NA	NA	NA	3	7	163	163	494	0	0	0	1	0	0	0.006	0	0
.	19.01.16-00.47.52-1-34427	34	1	1	0	0	0	0	0	0	0	0	NA	NA	NA	10	8	163	164	494	0	0	0	0	0	1	0	0	0.002
.	19.01.16-00.47.54-1-34431	97	10	10	3	0	3	588	8	8	0	0	NA	NA	NA	27	37	172	173	505	152	90	346	7	0	31	0.041	0	0.061
.	19.01.16-00.47.56-1-34432	85	4	4	2	0	2	579	3	3	0	0	NA	NA	NA	34	33	170	170	506	149	84	346	4	1	4	0.024	0.006	0.008
.	19.01.16-00.47.56-1-34433	92	6	6	1	0	1	574	5	5	0	0	NA	NA	NA	24	19	169	165	498	151	80	343	0	5	2	0	0.03	0.004
.	19.01.16-00.47.58-1-34435	205	18	18	4	0	4	619	15	15	0	0	NA	NA	NA	59	69	170	178	534	152	95	372	6	22	27	0.035	0.124	0.051
.	19.01.16-00.48.08-1-34447	146	7	7	2	0	2	593	6	6	0	0	NA	NA	NA	41	40	172	168	513	155	83	355	0	3	12	0	0.018	0.023
.	19.01.16-00.48.13-1-34449	88	8	8	5	0	2	587	7	7	0	0	NA	NA	NA	25	37	171	169	510	153	84	350	3	0	15	0.018	0	0.029
.	19.01.16-00.48.13-1-34450	155	10	10	0	0	0	612	9	9	0	0	NA	NA	NA	49	61	175	177	522	157	95	360	8	6	25	0.046	0.034	0.048
.	19.01.16-00.48.15-1-34453	34	1	1	0	0	0	0	0	0	0	0	NA	NA	NA	8	10	163	166	494	0	0	0	0	1	0	0	0.006	0
.	19.01.16-00.48.15-1-34454	64	2	2	0	0	0	575	1	1	0	0	NA	NA	NA	25	26	169	168	502	150	81	344	2	0	2	0.012	0	0.004
.	19.01.16-00.48.17-1-34457	93	3	3	1	0	1	590	1	1	0	0	NA	NA	NA	33	38	169	169	513	153	84	353	0	6	2	0	0.036	0.004
.	19.01.16-00.48.18-1-34458	120	10	10	2	0	2	588	9	9	0	0	NA	NA	NA	38	43	167	171	518	148	84	356	6	7	16	0.036	0.041	0.031
.	19.01.16-00.48.20-1-34466	121	18	18	7	0	5	589	16	16	0	0	NA	NA	NA	35	42	173	170	512	155	82	352	19	16	37	0.11	0.094	0.072
.	19.01.16-00.48.28-1-34483	59	3	3	2	0	2	202	1	1	0	0	NA	NA	NA	18	13	163	168	495	60	28	114	0	0	3	0	0	0.006
.	19.01.16-00.48.29-1-34484	238	22	22	5	0	5	619	20	20	0	0	NA	NA	NA	70	63	174	179	523	154	94	371	19	25	25	0.109	0.14	0.048
.	19.01.16-00.48.37-1-34485	89	4	4	1	0	1	579	3	3	0	0	NA	NA	NA	20	27	170	167	503	151	81	347	6	0	1	0.035	0	0.002
.	19.01.16-00.48.39-1-34486	55	2	2	2	0	2	248	1	1	0	0	NA	NA	NA	14	19	167	167	498	61	34	153	5	0	0	0.03	0	0
.	19.01.16-00.48.46-1-34487	175	16	16	8	0	6	592	14	14	0	0	NA	NA	NA	66	45	173	174	511	154	87	351	11	22	13	0.064	0.126	0.025
.	19.01.16-00.48.48-1-34488	269	29	29	6	0	6	631	26	26	0	0	NA	NA	NA	78	85	182	177	539	164	91	376	14	36	40	0.077	0.203	0.074
.	19.01.16-00.48.53-1-34496	66	5	5	1	0	1	399	3	3	0	0	NA	NA	NA	16	28	167	168	506	101	59	239	0	0	7	0	0	0.014
.	19.01.16-00.48.55-1-34497	176	10	10	4	0	3	605	9	9	0	0	NA	NA	NA	51	52	170	176	519	153	89	363	2	22	18	0.012	0.125	0.035
.	19.01.16-00.48.58-1-34499	32	1	1	0	0	0	0	0	0	0	0	NA	NA	NA	4	8	163	165	493	0	0	0	0	0	0	0	0	0
.	19.01.16-00.49.01-1-34503	175	26	26	6	0	5	610	23	23	0	0	NA	NA	NA	61	64	178	177	522	159	90	361	8	26	49	0.045	0.147	0.094
.	19.01.16-00.49.05-1-34508	66	3	3	1	0	1	573	2	2	0	0	NA	NA	NA	28	27	169	170	501	149	82	342	2	0	5	0.012	0	0.01
.	19.01.16-00.49.08-1-34512	97	17	17	3	0	3	586	13	13	0	0	NA	NA	NA	25	38	167	167	517	147	83	356	3	17	20	0.018	0.102	0.039
.	19.01.16-00.49.09-1-34514	150	19	19	5	0	4	586	18	18	0	0	NA	NA	NA	30	32	169	172	504	151	88	347	9	24	38	0.053	0.14	0.075
.	19.01.16-00.49.18-1-34520	63	3	3	0	0	0	347	2	2	0	0	NA	NA	NA	15	19	169	165	498	99	47	201	0	0	3	0	0	0.006
.	19.01.16-00.49.19-1-34521	179	21	21	5	0	4	599	18	18	0	0	NA	NA	NA	61	51	175	171	518	156	88	355	16	31	28	0.091	0.181	0.054
.	19.01.16-00.49.19-1-34522	160	10	10	3	0	2	584	9	9	0	0	NA	NA	NA	54	43	167	174	515	149	85	350	5	10	18	0.03	0.057	0.035
.	19.01.16-00.49.20-1-34523	62	4	4	0	0	0	568	3	3	0	0	NA	NA	NA	21	15	167	166	495	148	82	338	2	4	2	0.012	0.024	0.004
.	19.01.16-00.49.30-1-34539	92	8	8	4	0	3	584	6	6	0	0	NA	NA	NA	28	35	170	170	508	146	86	352	15	12	2	0.088	0.071	0.004
.	19.01.16-00.49.35-1-34540	142	6	6	0	0	0	585	5	5	0	0	NA	NA	NA	45	41	172	172	510	151	88	346	7	2	8	0.041	0.012	0.016
.	19.01.16-00.49.36-1-34541	85	4	4	0	0	0	578	3	3	0	0	NA	NA	NA	19	32	169	170	506	148	84	346	1	2	4	0.006	0.012	0.008
.	19.01.16-00.49.37-1-34542	87	4	4	1	0	1	582	3	3	0	0	NA	NA	NA	36	33	167	168	511	149	82	351	0	5	4	0	0.03	0.008
.	19.01.16-00.49.40-1-34543	64	2	2	2	0	2	578	1	1	0	0	NA	NA	NA	17	22	170	167	498	151	81	346	0	1	0	0	0.006	0
.	19.01.16-00.49.44-1-34545	93	3	3	1	0	1	581	1	1	0	0	NA	NA	NA	25	28	166	168	507	147	86	348	6	0	2	0.036	0	0.004
.	19.01.16-00.49.47-1-34546	125	7	7	1	0	1	612	6	6	0	0	NA	NA	NA	45	60	178	172	523	162	85	365	7	3	22	0.039	0.017	0.042
.	19.01.16-00.49.52-1-34547	64	2	2	1	0	1	498	1	1	0	0	NA	NA	NA	14	33	171	172	503	129	77	292	0	0	7	0	0	0.014
.	19.01.16-00.49.52-1-34548	98	7	7	1	0	1	592	6	6	0	0	NA	NA	NA	29	41	173	170	511	154	85	353	0	6	10	0	0.035	0.02
.	19.01.16-00.49.53-1-34549	92	4	4	1	0	1	576	3	3	0	0	NA	NA	NA	30	20	167	166	500	149	83	344	0	6	5	0	0.036	0.01
.	19.01.16-00.49.53-1-34553	144	15	15	7	0	4	601	14	14	0	0	NA	NA	NA	53	55	176	172	520	157	89	355	21	12	30	0.119	0.07	0.058
.	19.01.16-00.49.54-1-34554	123	14	14	3	0	3	586	12	12	0	0	NA	NA	NA	47	47	173	177	510	149	89	348	9	7	16	0.052	0.04	0.031
.	19.01.16-00.49.57-1-34555	175	14	14	0	0	0	609	13	13	0	0	NA	NA	NA	45	58	179	173	519	159	87	363	19	18	26	0.106	0.104	0.05
.	19.01.16-00.49.59-1-34557	62	3	3	0	0	0	584	1	1	0	0	NA	NA	NA	22	30	168	166	509	150	82	352	0	0	8	0	0	0.016
.	19.01.16-00.50.07-1-34571	61	2	2	0	0	0	496	1	1	0	0	NA	NA	NA	13	18	164	164	503	131	73	292	1	0	4	0.006	0	0.008
.	19.01.16-00.50.08-1-34573	208	18	18	3	0	3	613	17	17	0	0	NA	NA	NA	57	66	182	182	515	163	95	355	13	33	25	0.071	0.181	0.049
.	19.01.16-00.50.10-1-34575	128	7	7	1	0	1	597	5	5	0	0	NA	NA	NA	38	39	173	171	508	158	87	352	0	8	17	0	0.047	0.033
.	19.01.16-00.50.12-1-34576	39	1	1	0	0	0	0	0	0	0	0	NA	NA	NA	18	17	166	170	494	0	0	0	0	0	0	0	0	0
.	19.01.16-00.50.14-1-34578	87	4	4	1	0	1	593	3	3	0	0	NA	NA	NA	32	44	172	169	516	152	84	357	0	4	6	0	0.024	0.012
.	19.01.16-00.50.15-1-34581	88	5	5	1	0	1	584	3	3	0	0	NA	NA	NA	31	40	174	170	509	154	82	348	5	0	2	0.029	0	0.004
.	19.01.16-00.50.20-1-34586	171	15	15	2	0	2	598	13	13	0	0	NA	NA	NA	53	57	180	175	515	159	89	350	8	6	16	0.044	0.034	0.031
.	19.01.16-00.50.25-1-34602	144	11	11	1	0	0	584	10	10	0	0	NA	NA	NA	51	35	167	174	507	148	89	347	0	24	20	0	0.138	0.039
.	19.01.16-00.50.25-1-34603	108	11	11	3	0	3	582	10	10	0	0	NA	NA	NA	22	30	171	167	505	156	81	345	1	16	15	0.006	0.096	0.03
.	19.01.16-00.50.30-1-34604	34	1	1	0	0	0	0	0	0	0	0	NA	NA	NA	4	10	167	166	490	0	0	0	0	0	0	0	0	0
.	19.01.16-00.50.30-1-34605	33	1	1	0	0	0	0	0	0	0	0	NA	NA	NA	5	12	165	164	496	0	0	0	0	0	1	0	0	0.002
.	19.01.16-00.50.31-1-34607	97	3	3	1	0	1	586	2	2	0	0	NA	NA	NA	36	29	168	169	505	150	85	351	2	1	4	0.012	0.006	0.008
.	19.01.16-00.50.31-1-34608	32	1	1	0	0	0	0	0	0	0	0	NA	NA	NA	9	11	165	166	493	0	0	0	0	0	0	0	0	0
.	19.01.16-00.50.32-1-34609	151	10	10	3	0	2	610	9	9	0	0	NA	NA	NA	49	57	182	173	515	162	89	359	0	13	17	0	0.075	0.033
.	19.01.16-00.50.32-1-34610	92	5	5	1	0	1	582	3	3	0	0	NA	NA	NA	28	28	168	167	506	150	83	349	0	5	6	0	0.03	0.012
.	19.01.16-00.50.34-1-34611	205	25	25	7	0	6	624	23	23	0	0	NA	NA	NA	56	75	179	183	526	160	94	370	20	31	35	0.112	0.169	0.067
.	19.01.16-00.50.46-1-34612	92	4	4	1	0	1	590	3	3	0	0	NA	NA	NA	30	41	167	174	513	148	88	354	2	5	5	0.012	0.029	0.01
.	19.01.16-00.50.51-1-34613	88	7	7	1	0	0	575	6	6	0	0	NA	NA	NA	24	22	168	171	496	150	84	341	14	7	0	0.083	0.041	0
.	19.01.16-00.50.51-1-34614	157	15	15	6	0	4	591	14	14	0	0	NA	NA	NA	39	39	169	171	512	148	87	356	8	7	25	0.047	0.041	0.049
.	19.01.16-00.50.52-1-34615	178	24	24	10	0	8	592	21	21	0	0	NA	NA	NA	55	45	169	170	519	150	83	359	3	13	43	0.018	0.076	0.083
.	19.01.16-00.50.54-1-34623	88	4	4	3	0	2	593	3	3	0	0	NA	NA	NA	29	45	177	171	510	158	85	350	5	0	12	0.028	0	0.024
.	19.01.16-00.50.56-1-34625	147	12	12	5	0	4	597	11	11	0	0	NA	NA	NA	32	47	174	172	514	153	89	355	6	24	3	0.034	0.14	0.006
.	19.01.16-00.51.03-1-34632	189	11	11	6	0	6	624	9	9	0	0	NA	NA	NA	61	75	175	175	538	158	91	375	7	15	19	0.04	0.086	0.035
.	19.01.16-00.51.04-1-34634	62	9	9	3	0	3	576	8	8	0	0	NA	NA	NA	21	22	171	168	496	151	81	344	24	1	6	0.14	0.006	0.012
.	19.01.16-00.51.13-1-34640	63	4	4	0	0	0	573	3	3	0	0	NA	NA	NA	28	26	169	168	502	148	83	342	0	5	4	0	0.03	0.008
.	19.01.16-00.51.16-1-34644	201	44	44	14	0	10	618	39	39	0	0	NA	NA	NA	56	68	177	177	527	159	92	367	19	58	50	0.107	0.328	0.095
.	19.01.16-00.51.22-1-34646	65	4	4	2	0	2	575	3	3	0	0	NA	NA	NA	21	19	168	166	498	151	83	341	0	4	7	0	0.024	0.014
.	19.01.16-00.51.25-1-34662	93	11	11	2	0	2	585	10	10	0	0	NA	NA	NA	30	31	169	167	508	152	84	349	4	4	16	0.024	0.024	0.031
.	19.01.16-00.51.25-1-34663	64	2	2	0	0	0	568	1	1	0	0	NA	NA	NA	29	19	166	165	501	146	79	343	1	2	0	0.006	0.012	0
.	19.01.16-00.51.27-1-34664	66	4	4	1	0	1	573	3	3	0	0	NA	NA	NA	25	19	163	166	503	146	82	345	0	5	3	0	0.03	0.006
.	19.01.16-00.51.32-1-34665	177	22	22	5	0	5	604	17	17	0	0	NA	NA	NA	69	57	172	174	524	150	90	364	12	29	27	0.07	0.167	0.052
.	19.01.16-00.51.35-1-34666	62	3	3	1	0	1	573	2	2	0	0	NA	NA	NA	19	17	165	165	500	148	78	347	4	3	0	0.024	0.018	0
.	19.01.16-00.51.36-1-34667	63	3	3	2	0	2	573	2	2	0	0	NA	NA	NA	21	21	168	165	501	149	82	342	0	7	5	0	0.042	0.01
.	19.01.16-00.51.38-1-34668	157	8	8	2	0	2	606	7	7	0	0	NA	NA	NA	60	49	174	172	516	156	88	362	13	5	17	0.075	0.029	0.033
.	19.01.16-00.51.39-1-34669	88	6	6	0	0	0	587	5	5	0	0	NA	NA	NA	36	35	172	170	506	152	85	350	4	5	3	0.023	0.029	0.006
.	19.01.16-00.51.42-1-34670	34	1	1	0	0	0	0	0	0	0	0	NA	NA	NA	16	7	164	166	490	0	0	0	0	0	0	0	0	0
.	19.01.16-00.51.45-1-34671	148	19	19	4	0	3	593	17	17	0	0	NA	NA	NA	43	47	176	173	511	156	86	351	0	12	34	0	0.069	0.067
.	19.01.16-00.51.48-1-34673	122	8	8	3	0	2	582	6	6	0	0	NA	NA	NA	45	36	170	173	506	145	87	350	8	11	9	0.047	0.064	0.018
.	19.01.16-00.51.50-1-34674	32	1	1	0	0	0	0	0	0	0	0	NA	NA	NA	4	5	163	164	491	0	0	0	0	0	3	0	0	0.006
.	19.01.16-00.51.50-1-34675	172	11	11	1	0	1	605	10	10	0	0	NA	NA	NA	46	53	181	172	513	162	89	354	2	6	11	0.011	0.035	0.021
.	19.01.16-00.51.52-1-34676	171	10	10	3	0	2	596	9	9	0	0	NA	NA	NA	42	42	169	169	517	147	88	361	5	8	11	0.03	0.047	0.021
.	19.01.16-00.51.56-1-34680	101	17	17	5	0	4	588	15	15	0	0	NA	NA	NA	46	41	176	176	502	158	88	342	8	29	17	0.045	0.165	0.034
.	19.01.16-00.52.01-1-34685	64	3	3	0	0	0	582	2	2	0	0	NA	NA	NA	20	33	171	170	505	150	83	349	1	0	6	0.006	0	0.012
.	19.01.16-00.52.04-1-34689	114	9	9	2	0	2	586	8	8	0	0	NA	NA	NA	30	34	176	170	501	159	83	344	2	6	8	0.011	0.035	0.016
.	19.01.16-00.52.11-1-34696	61	3	3	0	0	0	576	2	2	0	0	NA	NA	NA	27	27	167	169	504	151	86	339	3	4	2	0.018	0.024	0.004
.	19.01.16-00.52.13-1-34697	63	2	2	0	0	0	578	1	1	0	0	NA	NA	NA	25	26	169	166	504	149	82	347	0	0	6	0	0	0.012
.	19.01.16-00.52.15-1-34700	60	3	3	1	0	1	565	1	1	0	0	NA	NA	NA	32	15	167	167	494	150	80	335	5	0	6	0.03	0	0.012
.	19.01.16-00.52.16-1-34702	180	23	23	3	0	2	598	21	21	0	0	NA	NA	NA	54	58	175	176	520	154	87	357	9	36	5	0.051	0.205	0.01
.	19.01.16-00.52.17-1-34704	59	2	2	1	0	1	296	0	0	0	0	NA	NA	NA	22	25	169	166	503	72	41	183	2	0	2	0.012	0	0.004
.	19.01.16-00.52.20-1-34705	37	1	1	0	0	0	0	0	0	0	0	NA	NA	NA	9	8	166	164	491	0	0	0	0	0	2	0	0	0.004
.	19.01.16-00.52.24-1-34724	65	2	2	1	0	1	574	1	1	0	0	NA	NA	NA	23	20	168	168	497	148	85	341	9	0	10	0.054	0	0.02
.	19.01.16-00.52.24-1-34725	200	34	34	9	0	7	607	31	31	0	0	NA	NA	NA	62	62	175	176	524	156	89	362	9	44	55	0.051	0.25	0.105
.	19.01.16-00.52.26-1-34726	29	1	1	0	0	0	0	0	0	0	0	NA	NA	NA	5	7	166	164	490	0	0	0	0	0	0	0	0	0
.	19.01.16-00.52.26-1-34727	33	1	1	1	0	1	0	0	0	0	0	NA	NA	NA	8	2	163	163	489	0	0	0	0	0	0	0	0	0
.	19.01.16-00.52.26-1-34728	148	12	12	1	0	1	588	11	11	0	0	NA	NA	NA	38	36	172	169	508	154	82	352	1	13	10	0.006	0.077	0.02
.	19.01.16-00.52.28-1-34729	57	2	2	0	0	0	0	1	1	0	0	NA	NA	NA	18	23	165	167	504	0	0	0	0	2	2	0	0.012	0.004
.	19.01.16-00.52.28-1-34730	33	1	1	1	0	1	0	0	0	0	0	NA	NA	NA	8	11	166	166	492	0	0	0	0	0	0	0	0	0
.	19.01.16-00.52.28-1-34731	66	4	4	2	0	1	582	3	3	0	0	NA	NA	NA	21	26	168	166	505	150	83	349	3	7	2	0.018	0.042	0.004
.	19.01.16-00.52.30-1-34732	149	14	14	5	0	4	596	13	13	0	0	NA	NA	NA	41	46	170	171	518	153	87	356	3	22	14	0.018	0.129	0.027
.	19.01.16-00.52.30-1-34733	60	2	2	0	0	0	581	1	1	0	0	NA	NA	NA	22	30	170	170	503	149	88	344	0	0	9	0	0	0.018
.	19.01.16-00.52.32-1-34734	147	9	9	1	0	1	599	8	8	0	0	NA	NA	NA	52	49	177	173	512	156	86	357	4	7	13	0.023	0.04	0.025
.	19.01.16-00.52.38-1-34735	206	22	22	6	0	6	611	18	18	0	0	NA	NA	NA	74	55	178	175	515	160	93	358	17	32	35	0.096	0.183	0.068
.	19.01.16-00.52.45-1-34736	32	1	1	0	0	0	0	0	0	0	0	NA	NA	NA	4	9	164	167	491	0	0	0	0	0	4	0	0	0.008
.	19.01.16-00.52.45-1-34737	59	2	2	0	0	0	573	1	1	0	0	NA	NA	NA	31	25	169	167	502	148	83	342	3	0	2	0.018	0	0.004
.	19.01.16-00.52.47-1-34738	179	10	10	1	0	1	615	8	8	0	0	NA	NA	NA	63	71	179	183	522	157	97	361	4	8	12	0.022	0.044	0.023
.	19.01.16-00.52.51-1-34739	203	14	14	4	0	2	601	12	12	0	0	NA	NA	NA	56	54	173	175	519	155	89	357	13	26	21	0.075	0.149	0.04
.	19.01.16-00.52.54-1-34747	285	35	35	11	0	9	638	29	29	0	0	NA	NA	NA	93	90	180	179	544	162	94	382	12	36	69	0.067	0.201	0.127
.	19.01.16-00.52.55-1-34748	64	5	5	0	0	0	567	4	4	0	0	NA	NA	NA	31	18	164	168	499	142	83	342	5	0	5	0.03	0	0.01
.	19.01.16-00.52.59-1-34751	63	2	2	0	0	0	590	1	1	0	0	NA	NA	NA	23	36	172	171	506	156	86	348	0	0	8	0	0	0.016
.	19.01.16-00.53.00-1-34753	124	4	4	3	0	2	585	2	2	0	0	NA	NA	NA	49	46	174	175	510	155	87	343	2	0	9	0.011	0	0.018
.	19.01.16-00.53.11-1-34764	93	8	8	1	0	1	570	7	7	0	0	NA	NA	NA	29	25	171	166	501	151	79	340	2	10	14	0.012	0.06	0.028
.	19.01.16-00.53.13-1-34765	151	8	8	2	0	2	598	7	7	0	0	NA	NA	NA	55	49	171	174	517	154	86	358	0	14	7	0	0.08	0.014
.	19.01.16-00.53.13-1-34766	144	10	10	5	0	2	604	9	9	0	0	NA	NA	NA	39	50	172	175	516	157	91	356	3	18	19	0.017	0.103	0.037
.	19.01.16-00.53.17-1-34771	99	8	8	3	0	3	584	7	7	0	0	NA	NA	NA	30	35	171	169	508	152	80	352	10	5	15	0.058	0.03	0.03
.	19.01.16-00.53.17-1-34772	234	29	29	8	0	5	605	22	22	0	0	NA	NA	NA	71	60	172	183	518	152	92	361	11	52	41	0.064	0.284	0.079
.	19.01.16-00.53.20-1-34773	219	49	49	12	0	10	622	47	47	0	0	NA	NA	NA	72	72	178	175	532	162	89	371	37	35	71	0.208	0.2	0.133
.	19.01.16-00.53.23-1-34774	63	3	3	0	0	0	349	2	2	0	0	NA	NA	NA	17	13	166	166	494	92	50	207	0	0	3	0	0	0.006
.	19.01.16-00.53.31-1-34791	146	8	8	2	0	2	586	7	7	0	0	NA	NA	NA	31	35	170	167	511	154	81	351	1	6	14	0.006	0.036	0.027
.	19.01.16-00.53.33-1-34792	86	5	5	1	0	1	588	4	4	0	0	NA	NA	NA	29	36	170	173	506	151	88	349	3	1	7	0.018	0.006	0.014
.	19.01.16-00.53.35-1-34793	159	8	8	2	0	2	605	7	7	0	0	NA	NA	NA	43	52	177	171	517	157	88	360	5	10	4	0.028	0.058	0.008
.	19.01.16-00.53.36-1-34794	35	1	1	0	0	0	0	0	0	0	0	NA	NA	NA	5	9	166	164	492	0	0	0	0	0	3	0	0	0.006
.	19.01.16-00.53.39-1-34795	151	13	13	3	0	3	611	11	11	0	0	NA	NA	NA	55	60	177	175	521	160	90	361	13	22	13	0.073	0.126	0.025
.	19.01.16-00.53.41-1-34796	266	24	24	8	0	6	632	21	21	0	0	NA	NA	NA	69	88	177	177	547	156	90	386	23	16	44	0.13	0.09	0.08
.	19.01.16-00.53.54-1-34800	60	2	2	0	0	0	579	1	1	0	0	NA	NA	NA	23	24	170	167	500	152	82	345	2	3	0	0.012	0.018	0
.	19.01.16-00.53.54-1-34801	204	14	14	6	0	5	620	12	12	0	0	NA	NA	NA	55	68	178	174	529	160	88	372	3	24	14	0.017	0.138	0.026
.	19.01.16-00.54.03-1-34808	155	13	13	5	0	3	598	12	12	0	0	NA	NA	NA	47	51	172	170	522	151	84	363	17	10	16	0.099	0.059	0.031
.	19.01.16-00.54.03-1-34809	58	2	2	1	0	1	293	1	1	0	0	NA	NA	NA	15	18	167	166	498	64	40	189	0	1	2	0	0.006	0.004
.	19.01.16-00.54.09-1-34816	117	5	5	2	0	2	583	4	4	0	0	NA	NA	NA	36	32	170	171	504	150	86	347	3	8	5	0.018	0.047	0.01
.	19.01.16-00.54.15-1-34818	34	1	1	0	0	0	0	0	0	0	0	NA	NA	NA	7	11	165	164	495	0	0	0	0	0	3	0	0	0.006
.	19.01.16-00.54.15-1-34820	122	9	9	1	0	1	581	7	7	0	0	NA	NA	NA	38	33	169	166	511	150	80	351	2	10	10	0.012	0.06	0.02
.	19.01.16-00.54.15-1-34821	87	7	7	2	0	2	576	6	6	0	0	NA	NA	NA	31	27	168	168	504	149	80	347	8	7	4	0.048	0.042	0.008
.	19.01.16-00.54.17-1-34825	64	3	3	1	0	1	499	1	1	0	0	NA	NA	NA	11	13	167	166	493	133	68	298	2	3	0	0.012	0.018	0
.	19.01.16-00.54.27-1-34844	118	7	7	3	0	2	591	6	6	0	0	NA	NA	NA	47	47	174	174	512	153	88	350	0	4	25	0	0.023	0.049
.	19.01.16-00.54.29-1-34845	93	4	4	3	0	3	578	3	3	0	0	NA	NA	NA	23	28	166	171	504	148	84	346	9	0	4	0.054	0	0.008
.	19.01.16-00.54.30-1-34846	121	32	32	8	0	7	585	25	25	0	0	NA	NA	NA	29	31	173	171	500	153	87	345	35	16	31	0.202	0.094	0.062
.	19.01.16-00.54.31-1-34847	150	21	21	5	0	2	596	18	18	0	0	NA	NA	NA	55	53	173	180	513	154	90	352	6	13	36	0.035	0.072	0.07
.	19.01.16-00.54.35-1-34848	228	40	40	6	0	5	607	38	38	0	0	NA	NA	NA	72	60	173	183	517	153	94	360	33	45	30	0.191	0.246	0.058
.	19.01.16-00.54.37-1-34849	116	7	7	2	0	2	595	6	6	0	0	NA	NA	NA	30	39	172	168	512	156	86	353	6	2	7	0.035	0.012	0.014
.	19.01.16-00.54.38-1-34850	115	5	5	1	0	1	591	4	4	0	0	NA	NA	NA	36	38	171	168	512	153	85	353	0	2	13	0	0.012	0.025
.	19.01.16-00.54.44-1-34852	91	6	6	1	0	1	578	4	4	0	0	NA	NA	NA	35	31	171	172	501	150	83	345	0	3	6	0	0.017	0.012
.	19.01.16-00.54.45-1-34853	32	1	1	1	0	1	0	0	0	0	0	NA	NA	NA	10	13	169	163	494	0	0	0	0	0	3	0	0	0.006
.	19.01.16-00.54.48-1-34854	91	8	8	3	0	3	587	6	6	0	0	NA	NA	NA	35	40	173	170	510	151	85	351	5	8	8	0.029	0.047	0.016
.	19.01.16-00.54.50-1-34855	66	3	3	2	0	2	564	2	2	0	0	NA	NA	NA	26	14	167	165	495	145	83	336	0	8	2	0	0.048	0.004
.	19.01.16-00.54.57-1-34863	60	2	2	2	0	2	580	1	1	0	0	NA	NA	NA	26	29	169	169	504	150	81	349	0	0	6	0	0	0.012
.	19.01.16-00.54.58-1-34865	289	13	13	3	0	3	661	12	12	0	0	NA	NA	NA	81	112	189	182	554	171	100	390	2	28	24	0.011	0.154	0.043
.	19.01.16-00.55.02-1-34869	98	7	7	0	0	0	586	6	6	0	0	NA	NA	NA	28	33	177	168	501	158	84	344	1	9	5	0.006	0.054	0.01
.	19.01.16-00.55.02-1-34871	169	14	14	3	0	3	599	13	13	0	0	NA	NA	NA	56	47	170	175	515	151	90	358	11	10	16	0.065	0.057	0.031
.	19.01.16-00.55.06-1-34875	59	2	2	0	0	0	393	1	1	0	0	NA	NA	NA	26	7	163	165	492	93	61	239	1	0	0	0.006	0	0
.	19.01.16-00.55.07-1-34878	116	7	7	0	0	0	585	6	6	0	0	NA	NA	NA	39	38	167	173	511	146	85	354	4	1	11	0.024	0.006	0.022
.	19.01.16-00.55.10-1-34881	91	4	4	1	0	1	583	3	3	0	0	NA	NA	NA	35	27	170	169	501	152	87	344	10	3	1	0.059	0.018	0.002
.	19.01.16-00.55.16-1-34886	32	1	1	0	0	0	0	0	0	0	0	NA	NA	NA	10	7	165	164	491	0	0	0	1	0	0	0.006	0	0
.	19.01.16-00.55.18-1-34887	151	6	6	2	0	2	602	5	5	0	0	NA	NA	NA	46	47	173	173	514	153	91	358	9	2	10	0.052	0.012	0.019
.	19.01.16-00.55.20-1-34888	60	3	3	0	0	0	574	2	2	0	0	NA	NA	NA	19	14	164	165	498	148	82	344	4	0	3	0.024	0	0.006
.	19.01.16-00.55.22-1-34889	62	2	2	1	0	1	200	1	1	0	0	NA	NA	NA	9	17	168	167	495	53	26	121	0	3	2	0	0.018	0.004
.	19.01.16-00.55.27-1-34905	114	7	7	1	0	0	583	5	5	0	0	NA	NA	NA	33	32	171	171	503	152	83	348	4	13	4	0.023	0.076	0.008
.	19.01.16-00.55.27-1-34906	155	14	14	2	0	1	599	11	11	0	0	NA	NA	NA	46	46	168	171	520	151	88	360	4	11	16	0.024	0.064	0.031
.	19.01.16-00.55.29-1-34907	66	4	4	0	0	0	581	2	2	0	0	NA	NA	NA	17	27	171	166	503	153	80	348	3	1	4	0.018	0.006	0.008
.	19.01.16-00.55.31-1-34909	62	4	4	0	0	0	578	3	3	0	0	NA	NA	NA	20	23	167	168	501	149	82	347	0	0	10	0	0	0.02
.	19.01.16-00.55.32-1-34910	143	16	16	2	0	1	590	15	15	0	0	NA	NA	NA	50	43	172	167	517	154	82	354	10	14	29	0.058	0.084	0.056
.	19.01.16-00.55.34-1-34911	145	17	17	7	0	5	601	15	15	0	0	NA	NA	NA	48	55	174	179	515	156	93	352	13	27	19	0.075	0.151	0.037
.	19.01.16-00.55.35-1-34912	93	4	4	2	0	2	586	3	3	0	0	NA	NA	NA	38	39	169	169	514	149	81	356	3	13	4	0.018	0.077	0.008
.	19.01.16-00.55.38-1-34913	239	15	15	2	0	0	606	14	14	0	0	NA	NA	NA	89	65	175	178	525	152	90	364	28	23	17	0.16	0.129	0.032
.	19.01.16-00.55.44-1-34914	207	19	19	6	0	4	608	17	17	0	0	NA	NA	NA	55	57	172	172	526	153	88	367	11	23	44	0.064	0.134	0.084
.	19.01.16-00.55.46-1-34915	37	1	1	1	0	1	0	0	0	0	0	NA	NA	NA	8	13	166	167	493	0	0	0	0	3	0	0	0.018	0
.	19.01.16-00.55.47-1-34916	92	6	6	1	0	1	581	5	5	0	0	NA	NA	NA	21	21	171	165	498	153	82	346	0	0	11	0	0	0.022
.	19.01.16-00.55.50-1-34917	99	10	10	5	0	5	568	9	9	0	0	NA	NA	NA	39	22	167	167	501	145	82	341	26	1	7	0.156	0.006	0.014
.	19.01.16-00.55.52-1-34918	88	5	5	0	0	0	579	3	3	0	0	NA	NA	NA	33	31	169	167	508	149	78	352	8	0	7	0.047	0	0.014
.	19.01.16-00.55.52-1-34919	140	20	20	9	0	7	593	18	18	0	0	NA	NA	NA	44	42	170	170	515	151	87	355	17	18	18	0.1	0.106	0.035
.	19.01.16-00.56.04-1-34931	33	1	1	0	0	0	0	0	0	0	0	NA	NA	NA	12	9	165	165	492	0	0	0	0	4	0	0	0.024	0
.	19.01.16-00.56.06-1-34934	66	2	2	1	0	1	572	1	1	0	0	NA	NA	NA	27	20	166	169	498	149	84	339	0	0	5	0	0	0.01
.	19.01.16-00.56.07-1-34936	35	1	1	0	0	0	0	0	0	0	0	NA	NA	NA	10	6	163	163	493	0	0	0	0	0	2	0	0	0.004
.	19.01.16-00.56.07-1-34937	119	7	7	1	0	0	588	5	5	0	0	NA	NA	NA	35	38	168	176	507	146	92	350	4	10	12	0.024	0.057	0.024
.	19.01.16-00.56.10-1-34940	91	5	5	2	0	2	576	4	4	0	0	NA	NA	NA	38	30	169	167	507	152	81	343	4	0	11	0.024	0	0.022
.	19.01.16-00.56.10-1-34941	64	2	2	0	0	0	584	1	1	0	0	NA	NA	NA	21	32	170	169	506	150	85	349	3	0	2	0.018	0	0.004
.	19.01.16-00.56.13-1-34942	123	19	19	4	0	4	589	18	18	0	0	NA	NA	NA	33	41	172	170	512	155	85	349	0	16	27	0	0.094	0.053
.	19.01.16-00.56.14-1-34944	33	1	1	0	0	0	0	0	0	0	0	NA	NA	NA	9	11	163	164	497	0	0	0	0	0	0	0	0	0
.	19.01.16-00.56.16-1-34947	56	2	2	1	0	1	0	1	1	0	0	NA	NA	NA	14	16	163	165	501	0	0	0	6	0	0	0.037	0	0
.	19.01.16-00.56.21-1-34951	183	30	30	3	0	2	608	29	29	0	0	NA	NA	NA	50	57	173	173	524	154	88	366	38	26	39	0.22	0.15	0.074
.	19.01.16-00.56.21-1-34952	118	4	4	4	0	2	607	3	3	0	0	NA	NA	NA	42	60	170	182	521	151	97	359	0	0	14	0	0	0.027
.	19.01.16-00.56.23-1-34979	89	3	3	2	0	2	584	2	2	0	0	NA	NA	NA	24	30	169	168	506	150	84	350	0	0	11	0	0	0.022
.	19.01.16-00.56.24-1-34980	117	4	4	0	0	0	589	3	3	0	0	NA	NA	NA	32	40	171	172	510	151	84	354	5	0	8	0.029	0	0.016
.	19.01.16-00.56.24-1-34981	94	6	6	1	0	1	577	5	5	0	0	NA	NA	NA	23	26	168	171	500	149	85	343	2	4	9	0.012	0.023	0.018
.	19.01.16-00.56.27-1-34982	35	1	1	0	0	0	0	0	0	0	0	NA	NA	NA	7	10	165	165	493	0	0	0	0	0	2	0	0	0.004
.	19.01.16-00.56.33-1-34983	34	1	1	1	0	1	0	0	0	0	0	NA	NA	NA	6	13	165	167	494	0	0	0	0	0	0	0	0	0
.	19.01.16-00.56.34-1-34984	124	7	7	2	0	2	587	5	5	0	0	NA	NA	NA	45	32	168	168	509	150	84	353	1	5	17	0.006	0.03	0.033
.	19.01.16-00.56.36-1-34985	62	2	2	1	0	1	565	1	1	0	0	NA	NA	NA	29	16	167	165	497	148	80	337	0	3	1	0	0.018	0.002
.	19.01.16-00.56.46-1-34987	70	3	3	2	0	2	580	2	2	0	0	NA	NA	NA	20	28	168	166	507	149	83	348	0	4	7	0	0.024	0.014
.	19.01.16-00.56.47-1-34988	86	4	4	0	0	0	590	2	2	0	0	NA	NA	NA	34	40	169	175	509	152	88	350	8	0	0	0.047	0	0
.	19.01.16-00.56.50-1-34989	173	25	25	6	0	6	602	23	23	0	0	NA	NA	NA	52	45	170	172	516	154	87	361	17	35	39	0.1	0.203	0.076
.	19.01.16-00.56.52-1-34993	35	1	1	0	0	0	0	0	0	0	0	NA	NA	NA	13	10	164	168	491	0	0	0	0	0	0	0	0	0
.	19.01.16-00.56.54-1-34994	32	1	1	0	0	0	0	0	0	0	0	NA	NA	NA	8	12	166	165	494	0	0	0	2	0	0	0.012	0	0
.	19.01.16-00.56.55-1-34995	35	1	1	0	0	0	0	0	0	0	0	NA	NA	NA	9	7	168	163	489	0	0	0	0	0	1	0	0	0.002
.	19.01.16-00.56.56-1-34996	60	3	3	1	0	1	150	2	2	0	0	NA	NA	NA	15	14	165	166	496	39	16	95	0	0	8	0	0	0.016
.	19.01.16-00.56.56-1-34997	151	13	13	4	0	3	595	12	12	0	0	NA	NA	NA	49	38	175	169	507	159	87	349	17	24	12	0.097	0.142	0.024
.	19.01.16-00.56.57-1-35002	147	8	8	3	0	3	599	7	7	0	0	NA	NA	NA	51	50	176	173	514	156	88	355	7	10	15	0.04	0.058	0.029
.	19.01.16-00.56.58-1-35003	202	23	23	7	0	4	604	21	21	0	0	NA	NA	NA	61	56	173	175	521	154	88	362	16	34	34	0.092	0.194	0.065
.	19.01.16-00.57.03-1-35010	122	7	7	5	0	3	576	5	5	0	0	NA	NA	NA	43	32	168	173	504	150	84	342	0	16	12	0	0.092	0.024
.	19.01.16-00.57.05-1-35012	61	2	2	0	0	0	573	1	1	0	0	NA	NA	NA	29	29	167	170	505	147	84	342	0	0	3	0	0	0.006
.	19.01.16-00.57.07-1-35016	124	4	4	3	0	3	589	3	3	0	0	NA	NA	NA	27	40	171	172	510	148	88	353	7	0	9	0.041	0	0.018
.	19.01.16-00.57.17-1-35024	59	2	2	1	0	1	446	1	1	0	0	NA	NA	NA	14	13	167	164	495	115	63	268	0	0	6	0	0	0.012
.	19.01.16-00.57.20-1-35025	115	5	5	2	0	2	590	4	4	0	0	NA	NA	NA	36	39	169	170	513	151	85	354	13	0	6	0.077	0	0.012
.	19.01.16-00.57.21-1-35026	120	7	7	2	0	2	587	5	5	0	0	NA	NA	NA	44	39	171	171	510	150	86	351	5	7	4	0.029	0.041	0.008
.	19.01.16-00.57.23-1-35027	60	2	2	1	0	1	399	1	1	0	0	NA	NA	NA	15	24	169	167	501	106	59	234	0	0	1	0	0	0.002
.	19.01.16-00.57.24-1-35043	119	7	7	1	0	1	588	6	6	0	0	NA	NA	NA	27	38	174	169	508	155	84	349	3	13	2	0.017	0.077	0.004
.	19.01.16-00.57.27-1-35044	205	26	26	9	0	5	601	25	25	0	0	NA	NA	NA	65	61	173	178	523	152	88	361	29	34	24	0.168	0.191	0.046
.	19.01.16-00.57.31-1-35045	32	1	1	1	0	1	0	0	0	0	0	NA	NA	NA	10	15	168	166	494	0	0	0	0	0	1	0	0	0.002
.	19.01.16-00.57.33-1-35046	36	1	1	0	0	0	0	0	0	0	0	NA	NA	NA	12	10	165	165	493	0	0	0	0	0	1	0	0	0.002
.	19.01.16-00.57.33-1-35047	151	11	11	4	0	3	585	9	9	0	0	NA	NA	NA	46	39	170	169	513	153	82	350	9	20	16	0.053	0.118	0.031
.	19.01.16-00.57.35-1-35048	84	5	5	0	0	0	567	4	4	0	0	NA	NA	NA	24	23	168	165	503	150	78	339	3	1	5	0.018	0.006	0.01
.	19.01.16-00.57.37-1-35049	201	25	25	4	0	3	604	23	23	0	0	NA	NA	NA	46	61	178	169	527	157	79	368	14	21	54	0.079	0.124	0.102
.	19.01.16-00.57.40-1-35050	62	2	2	0	0	0	99	1	1	0	0	NA	NA	NA	13	25	170	171	497	31	16	52	0	1	0	0	0.006	0
.	19.01.16-00.57.41-1-35051	59	2	2	1	0	1	579	1	1	0	0	NA	NA	NA	13	22	164	169	502	146	83	350	0	0	7	0	0	0.014
.	19.01.16-00.57.43-1-35052	91	4	4	5	0	3	566	3	3	0	0	NA	NA	NA	26	15	166	165	497	147	80	339	0	0	14	0	0	0.028
.	19.01.16-00.57.52-1-35053	66	3	3	1	0	1	568	2	2	0	0	NA	NA	NA	26	23	168	168	500	147	82	339	0	0	5	0	0	0.01
.	19.01.16-00.57.54-1-35057	92	8	8	4	0	2	578	6	6	0	0	NA	NA	NA	31	26	169	170	500	148	86	344	11	0	13	0.065	0	0.026
.	19.01.16-00.57.54-1-35058	33	1	1	0	0	0	0	0	0	0	0	NA	NA	NA	8	6	164	165	490	0	0	0	0	3	0	0	0.018	0
.	19.01.16-00.57.56-1-35059	172	13	13	1	0	1	596	12	12	0	0	NA	NA	NA	61	46	170	174	515	151	86	359	11	19	30	0.065	0.109	0.058
.	19.01.16-00.58.00-1-35063	115	5	5	0	0	0	593	4	4	0	0	NA	NA	NA	41	44	171	172	514	150	86	357	0	2	7	0	0.012	0.014
.	19.01.16-00.58.05-1-35069	115	7	7	2	0	1	590	6	6	0	0	NA	NA	NA	37	38	170	168	513	153	84	353	12	4	10	0.071	0.024	0.019
.	19.01.16-00.58.07-1-35073	37	1	1	0	0	0	0	0	0	0	0	NA	NA	NA	10	5	163	164	491	0	0	0	0	3	0	0	0.018	0
.	19.01.16-00.58.08-1-35074	59	2	2	0	0	0	573	1	1	0	0	NA	NA	NA	17	19	168	169	495	150	84	339	0	4	5	0	0.024	0.01
.	19.01.16-00.58.11-1-35077	157	12	12	3	0	3	589	11	11	0	0	NA	NA	NA	42	44	173	168	516	153	81	355	11	3	25	0.064	0.018	0.048
.	19.01.16-00.58.13-1-35078	119	9	9	2	0	1	585	8	8	0	0	NA	NA	NA	53	28	172	166	503	155	83	347	8	9	10	0.047	0.054	0.02
.	19.01.16-00.58.18-1-35083	211	22	22	6	0	4	611	19	19	0	0	NA	NA	NA	56	58	175	171	525	157	87	367	28	21	27	0.16	0.123	0.051
.	19.01.16-00.58.21-1-35088	113	4	4	1	0	1	571	3	3	0	0	NA	NA	NA	38	28	169	167	505	148	85	338	0	0	13	0	0	0.026
.	19.01.16-00.58.24-1-35104	56	2	2	0	0	0	150	1	1	0	0	NA	NA	NA	16	22	165	169	501	36	24	90	0	0	1	0	0	0.002
.	19.01.16-00.58.32-1-35109	116	7	7	0	0	0	590	6	6	0	0	NA	NA	NA	32	31	171	168	505	156	85	349	2	7	7	0.012	0.042	0.014
.	19.01.16-00.58.32-1-35110	149	16	16	2	0	1	604	15	15	0	0	NA	NA	NA	47	59	172	175	525	152	86	366	17	35	27	0.099	0.2	0.051
.	19.01.16-00.58.35-1-35111	35	1	1	0	0	0	0	0	0	0	0	NA	NA	NA	8	12	165	163	497	0	0	0	0	1	0	0	0.006	0
.	19.01.16-00.58.36-1-35112	101	10	10	1	0	1	587	7	7	0	0	NA	NA	NA	37	45	172	170	516	150	85	352	0	3	13	0	0.018	0.025
.	19.01.16-00.58.37-1-35113	121	9	9	2	0	2	585	5	5	0	0	NA	NA	NA	32	33	168	165	513	150	81	354	0	5	31	0	0.03	0.06
.	19.01.16-00.58.39-1-35114	120	15	15	3	0	3	583	14	14	0	0	NA	NA	NA	36	33	169	168	509	152	82	349	3	25	13	0.018	0.149	0.026
.	19.01.16-00.58.40-1-35115	58	2	2	1	0	1	0	1	1	0	0	NA	NA	NA	23	28	166	170	505	0	0	0	0	0	2	0	0	0.004
.	19.01.16-00.58.44-1-35116	63	4	4	3	0	3	572	3	3	0	0	NA	NA	NA	30	21	170	168	496	151	81	340	0	1	10	0	0.006	0.02
.	19.01.16-00.58.46-1-35117	88	4	4	2	0	2	573	3	3	0	0	NA	NA	NA	22	15	168	165	495	154	81	338	0	2	8	0	0.012	0.016
.	19.01.16-00.58.50-1-35118	95	6	6	2	0	2	579	4	4	0	0	NA	NA	NA	33	33	169	167	510	151	81	347	5	0	14	0.03	0	0.027
.	19.01.16-00.58.57-1-35122	60	2	2	0	0	0	572	1	1	0	0	NA	NA	NA	23	25	166	174	498	145	86	341	2	0	4	0.012	0	0.008
.	19.01.16-00.58.59-1-35130	88	3	3	1	0	1	581	2	2	0	0	NA	NA	NA	23	24	166	167	504	149	83	349	0	1	8	0	0.006	0.016
.	19.01.16-00.59.00-1-35131	99	5	5	3	0	2	593	4	4	0	0	NA	NA	NA	41	41	176	166	512	159	82	352	0	14	13	0	0.084	0.025
.	19.01.16-00.59.03-1-35135	68	2	2	1	0	1	576	1	1	0	0	NA	NA	NA	25	24	169	171	497	152	84	340	0	0	4	0	0	0.008
.	19.01.16-00.59.03-1-35136	60	3	3	1	0	1	576	2	2	0	0	NA	NA	NA	24	23	168	167	501	149	82	345	0	0	15	0	0	0.03
.	19.01.16-00.59.08-1-35142	67	2	2	0	0	0	583	1	1	0	0	NA	NA	NA	27	27	167	166	507	150	81	352	0	2	3	0	0.012	0.006
.	19.01.16-00.59.09-1-35144	177	41	41	8	0	7	603	40	40	0	0	NA	NA	NA	49	57	180	177	513	159	91	353	46	40	43	0.256	0.226	0.084
.	19.01.16-00.59.09-1-35145	152	11	11	4	0	3	614	9	9	0	0	NA	NA	NA	54	63	177	174	525	160	88	366	3	8	22	0.017	0.046	0.042
.	19.01.16-00.59.10-1-35146	93	4	4	0	0	0	586	3	3	0	0	NA	NA	NA	38	45	169	173	516	148	85	353	4	3	2	0.024	0.017	0.004
.	19.01.16-00.59.14-1-35149	151	7	7	1	0	1	588	6	6	0	0	NA	NA	NA	55	37	173	172	505	155	89	344	8	0	15	0.046	0	0.03
.	19.01.16-00.59.17-1-35152	64	2	2	0	0	0	298	1	1	0	0	NA	NA	NA	12	20	166	165	502	76	39	183	0	3	5	0	0.018	0.01
.	19.01.16-00.59.18-1-35154	61	3	3	0	0	0	499	2	2	0	0	NA	NA	NA	18	21	168	167	499	132	73	294	0	3	0	0	0.018	0
.	19.01.16-00.59.19-1-35155	231	26	26	8	0	3	603	24	24	0	0	NA	NA	NA	83	63	175	177	524	153	90	360	16	37	48	0.091	0.209	0.092
.	19.01.16-00.59.25-1-35171	88	8	8	1	0	1	579	7	7	0	0	NA	NA	NA	29	31	170	169	505	150	82	347	8	4	4	0.047	0.024	0.008
.	19.01.16-00.59.29-1-35172	175	10	10	2	0	1	595	8	8	0	0	NA	NA	NA	50	50	169	176	518	151	92	352	11	14	12	0.065	0.08	0.023
.	19.01.16-00.59.32-1-35173	93	6	6	0	0	0	577	4	4	0	0	NA	NA	NA	32	30	169	168	506	149	84	344	0	3	18	0	0.018	0.036
.	19.01.16-00.59.36-1-35174	236	31	31	10	0	4	640	27	27	0	0	NA	NA	NA	62	89	177	183	542	158	101	381	44	25	45	0.249	0.137	0.083
.	19.01.16-00.59.36-1-35175	170	12	12	5	0	3	599	10	10	0	0	NA	NA	NA	52	55	170	171	527	152	83	364	4	14	21	0.024	0.082	0.04
.	19.01.16-00.59.36-1-35176	92	8	8	1	0	1	575	6	6	0	0	NA	NA	NA	35	23	166	170	500	150	85	340	6	8	5	0.036	0.047	0.01
.	19.01.16-00.59.43-1-35178	63	2	2	0	0	0	583	1	1	0	0	NA	NA	NA	24	32	170	170	505	151	85	347	2	2	0	0.012	0.012	0
.	19.01.16-00.59.51-1-35179	34	1	1	1	0	1	0	0	0	0	0	NA	NA	NA	9	10	166	166	491	0	0	0	0	0	0	0	0	0
.	19.01.16-00.59.54-1-35183	64	3	3	2	0	2	590	1	1	0	0	NA	NA	NA	20	33	168	171	507	151	88	351	0	0	9	0	0	0.018
.	19.01.16-00.59.54-1-35184	93	6	6	1	0	1	569	4	4	0	0	NA	NA	NA	18	14	164	165	498	147	83	339	10	0	12	0.061	0	0.024
.	19.01.16-00.59.55-1-35185	32	1	1	0	0	0	0	0	0	0	0	NA	NA	NA	15	9	165	165	492	0	0	0	0	0	0	0	0	0
.	19.01.16-00.59.57-1-35186	93	7	7	2	0	2	582	6	6	0	0	NA	NA	NA	34	34	174	167	506	155	81	346	0	12	10	0	0.072	0.02
.	19.01.16-00.59.59-1-35189	32	1	1	0	0	0	0	0	0	0	0	NA	NA	NA	7	7	166	165	489	0	0	0	0	0	3	0	0	0.006
.	19.01.16-01.00.02-1-35198	177	20	20	3	0	3	613	17	17	0	0	NA	NA	NA	52	69	181	182	519	158	94	361	21	15	18	0.116	0.082	0.035
.	19.01.16-01.00.04-1-35200	64	4	4	3	0	3	573	2	2	0	0	NA	NA	NA	26	27	168	170	502	143	84	346	3	6	0	0.018	0.035	0
.	19.01.16-01.00.08-1-35206	89	4	4	0	0	0	575	2	2	0	0	NA	NA	NA	39	31	171	168	505	149	81	345	0	8	5	0	0.048	0.01
.	19.01.16-01.00.09-1-35207	95	9	9	6	0	4	584	8	8	0	0	NA	NA	NA	30	32	171	171	503	153	85	346	14	17	5	0.082	0.099	0.01
.	19.01.16-01.00.11-1-35208	93	6	6	0	0	0	586	5	5	0	0	NA	NA	NA	33	35	167	167	514	149	82	355	10	0	11	0.06	0	0.021
.	19.01.16-01.00.17-1-35213	88	4	4	0	0	0	583	1	1	0	0	NA	NA	NA	20	25	168	163	507	152	81	350	2	0	3	0.012	0	0.006
.	19.01.16-01.00.18-1-35214	175	23	23	5	0	3	598	20	20	0	0	NA	NA	NA	58	53	180	173	513	159	87	352	30	18	34	0.167	0.104	0.066
.	19.01.16-01.00.22-1-35215	61	3	3	1	0	1	574	2	2	0	0	NA	NA	NA	23	24	165	166	506	146	81	347	0	0	7	0	0	0.014
.	19.01.16-01.00.26-1-35234	95	5	5	1	0	1	581	4	4	0	0	NA	NA	NA	37	36	172	168	509	151	82	348	10	4	0	0.058	0.024	0
.	19.01.16-01.00.31-1-35236	122	4	4	0	0	0	588	3	3	0	0	NA	NA	NA	44	43	168	175	513	149	88	351	0	4	7	0	0.023	0.014
.	19.01.16-01.00.32-1-35237	66	3	3	2	0	2	343	2	2	0	0	NA	NA	NA	11	20	165	167	501	77	51	215	0	0	11	0	0	0.022
.	19.01.16-01.00.32-1-35238	32	1	1	0	0	0	0	0	0	0	0	NA	NA	NA	8	7	163	164	493	0	0	0	0	0	2	0	0	0.004
.	19.01.16-01.00.33-1-35239	115	17	17	7	0	7	589	15	15	0	0	NA	NA	NA	39	39	172	174	506	151	87	351	2	18	31	0.012	0.103	0.061
.	19.01.16-01.00.35-1-35240	179	15	15	4	0	3	604	14	14	0	0	NA	NA	NA	42	52	172	173	520	155	88	361	5	30	17	0.029	0.173	0.033
.	19.01.16-01.00.41-1-35241	67	3	3	2	0	2	578	2	2	0	0	NA	NA	NA	32	35	168	170	510	151	81	346	0	2	6	0	0.012	0.012
.	19.01.16-01.00.43-1-35242	127	9	9	6	0	5	591	6	6	0	0	NA	NA	NA	51	44	171	176	510	152	88	351	0	23	10	0	0.131	0.02
.	19.01.16-01.00.43-1-35243	37	1	1	1	0	1	0	0	0	0	0	NA	NA	NA	18	10	164	164	495	0	0	0	3	0	0	0.018	0	0
.	19.01.16-01.00.46-1-35244	123	7	7	3	0	3	589	6	6	0	0	NA	NA	NA	34	37	172	169	509	150	86	353	16	3	15	0.093	0.018	0.029
.	19.01.16-01.00.47-1-35245	36	1	1	0	0	0	0	0	0	0	0	NA	NA	NA	11	7	167	164	489	0	0	0	0	0	1	0	0	0.002
.	19.01.16-01.00.50-1-35246	120	10	10	5	0	5	577	9	9	0	0	NA	NA	NA	36	23	170	164	502	149	80	348	8	2	15	0.047	0.012	0.03
.	19.01.16-01.00.51-1-35247	64	3	3	0	0	0	574	2	2	0	0	NA	NA	NA	20	22	166	166	503	147	83	344	0	0	8	0	0	0.016
.	19.01.16-01.00.58-1-35254	63	2	2	1	0	1	249	0	0	0	0	NA	NA	NA	21	14	164	163	500	68	34	147	7	0	0	0.043	0	0
.	19.01.16-01.01.05-1-35320	32	1	1	0	0	0	0	0	0	0	0	NA	NA	NA	6	12	166	167	492	0	0	0	0	0	0	0	0	0
.	19.01.16-01.01.06-1-35322	61	3	3	0	0	0	571	2	2	0	0	NA	NA	NA	17	15	166	168	494	149	83	339	0	5	4	0	0.03	0.008
.	19.01.16-01.01.07-1-35323	203	19	19	4	0	2	607	18	18	0	0	NA	NA	NA	68	58	172	173	526	150	91	366	12	35	37	0.07	0.202	0.07
.	19.01.16-01.01.07-1-35324	207	17	17	4	0	2	602	14	14	0	0	NA	NA	NA	66	53	176	171	519	158	84	360	3	30	24	0.017	0.175	0.046
.	19.01.16-01.01.08-1-35325	116	21	21	5	0	5	590	19	19	0	0	NA	NA	NA	38	50	175	173	515	155	87	348	17	7	28	0.097	0.04	0.054
.	19.01.16-01.01.08-1-35326	123	6	6	1	0	1	588	5	5	0	0	NA	NA	NA	31	40	169	172	512	150	85	353	4	6	7	0.024	0.035	0.014
.	19.01.16-01.01.09-1-35329	61	5	5	0	0	0	574	4	4	0	0	NA	NA	NA	18	17	168	165	497	151	81	342	1	6	14	0.006	0.036	0.028
.	19.01.16-01.01.09-1-35350	37	1	1	0	0	0	0	0	0	0	0	NA	NA	NA	10	15	168	166	494	0	0	0	0	0	0	0	0	0
.	19.01.16-01.01.12-1-35351	114	5	5	0	0	0	569	4	4	0	0	NA	NA	NA	34	22	168	166	501	146	82	341	0	10	6	0	0.06	0.012
.	19.01.16-01.01.13-1-35352	34	1	1	0	0	0	0	0	0	0	0	NA	NA	NA	9	6	163	165	491	0	0	0	3	0	0	0.018	0	0
.	19.01.16-01.01.17-1-35357	63	2	2	0	0	0	583	0	0	0	0	NA	NA	NA	24	27	170	166	504	154	82	347	2	1	0	0.012	0.006	0
.	19.01.16-01.01.21-1-35358	118	11	11	4	0	3	584	7	7	0	0	NA	NA	NA	41	31	168	172	504	150	87	347	6	9	17	0.036	0.052	0.034
.	19.01.16-01.01.24-1-35374	116	10	10	3	0	2	592	8	8	0	0	NA	NA	NA	47	37	169	174	507	151	89	352	10	18	2	0.059	0.103	0.004
.	19.01.16-01.01.26-1-35375	121	9	9	2	0	2	599	8	8	0	0	NA	NA	NA	43	46	174	173	512	155	89	355	15	8	8	0.086	0.046	0.016
.	19.01.16-01.01.29-1-35376	65	2	2	0	0	0	575	1	1	0	0	NA	NA	NA	26	24	168	166	503	149	83	343	0	0	8	0	0	0.016
.	19.01.16-01.01.29-1-35377	67	2	2	0	0	0	576	1	1	0	0	NA	NA	NA	27	25	166	168	504	147	84	345	0	5	2	0	0.03	0.004
.	19.01.16-01.01.40-1-35378	88	6	6	1	0	0	580	5	5	0	0	NA	NA	NA	26	28	170	165	506	152	83	345	0	5	8	0	0.03	0.016
.	19.01.16-01.01.41-1-35379	180	10	10	3	0	3	603	8	8	0	0	NA	NA	NA	64	62	173	178	524	151	89	363	3	22	23	0.017	0.124	0.044
.	19.01.16-01.01.43-1-35380	92	6	6	2	0	2	577	5	5	0	0	NA	NA	NA	31	27	166	166	508	143	81	353	3	4	14	0.018	0.024	0.028
.	19.01.16-01.01.44-1-35381	149	10	10	1	0	1	592	7	7	0	0	NA	NA	NA	63	53	172	174	520	148	86	358	4	21	4	0.023	0.121	0.008
.	19.01.16-01.01.44-1-35382	33	1	1	0	0	0	0	0	0	0	0	NA	NA	NA	7	6	163	164	492	0	0	0	0	0	0	0	0	0
.	19.01.16-01.01.45-1-35383	117	13	13	1	0	1	604	10	10	0	0	NA	NA	NA	36	44	176	171	510	158	88	358	16	14	11	0.091	0.082	0.022
.	19.01.16-01.01.45-1-35384	287	30	30	7	0	7	631	29	29	0	0	NA	NA	NA	75	85	176	188	534	157	99	375	40	36	32	0.227	0.191	0.06
.	19.01.16-01.01.47-1-35386	118	7	7	0	0	0	590	6	6	0	0	NA	NA	NA	42	40	170	169	514	151	85	354	0	6	17	0	0.036	0.033
.	19.01.16-01.01.51-1-35387	132	13	13	6	0	3	591	10	10	0	0	NA	NA	NA	35	43	173	169	514	151	84	356	4	13	24	0.023	0.077	0.047
.	19.01.16-01.01.58-1-35391	146	7	7	1	0	1	583	5	5	0	0	NA	NA	NA	47	32	165	172	508	147	87	349	0	10	11	0	0.058	0.022
.	19.01.16-01.02.03-1-35398	65	6	6	1	0	1	576	5	5	0	0	NA	NA	NA	28	24	166	170	501	148	86	342	0	9	13	0	0.053	0.026
.	19.01.16-01.02.07-1-35403	60	2	2	0	0	0	302	1	1	0	0	NA	NA	NA	13	10	163	166	494	78	45	179	0	0	4	0	0	0.008
.	19.01.16-01.02.08-1-35405	198	14	14	4	0	2	613	13	13	0	0	NA	NA	NA	61	68	174	178	529	154	91	368	14	34	9	0.08	0.191	0.017
.	19.01.16-01.02.08-1-35406	93	6	6	0	0	0	585	5	5	0	0	NA	NA	NA	31	33	171	169	506	153	83	349	3	7	10	0.018	0.041	0.02
.	19.01.16-01.02.11-1-35409	91	5	5	1	0	1	574	4	4	0	0	NA	NA	NA	48	38	171	169	511	149	79	346	8	0	9	0.047	0	0.018
.	19.01.16-01.02.16-1-35413	95	4	4	1	0	1	584	3	3	0	0	NA	NA	NA	33	34	170	173	504	151	85	348	0	5	4	0	0.029	0.008
.	19.01.16-01.02.18-1-35415	270	14	14	2	0	2	638	12	12	0	0	NA	NA	NA	72	86	186	175	538	166	91	381	0	25	21	0	0.143	0.039
.	19.01.16-01.02.20-1-35416	62	2	2	0	0	0	398	1	1	0	0	NA	NA	NA	14	23	167	167	502	103	56	239	0	0	5	0	0	0.01
.	19.01.16-01.02.21-1-35417	90	3	3	0	0	0	583	2	2	0	0	NA	NA	NA	21	26	167	169	503	148	86	349	0	2	3	0	0.012	0.006
.	19.01.16-01.02.27-1-35436	37	1	1	0	0	0	0	0	0	0	0	NA	NA	NA	18	12	166	165	494	0	0	0	3	0	0	0.018	0	0
.	19.01.16-01.02.29-1-35437	115	8	8	1	0	1	586	7	7	0	0	NA	NA	NA	48	43	172	174	510	152	90	344	0	7	12	0	0.04	0.024
.	19.01.16-01.02.31-1-35438	64	2	2	0	0	0	579	1	1	0	0	NA	NA	NA	23	24	169	169	499	153	84	342	0	0	2	0	0	0.004
.	19.01.16-01.02.31-1-35439	35	1	1	0	0	0	546	0	0	0	0	NA	NA	NA	20	28	168	169	504	138	78	330	0	0	4	0	0	0.008
.	19.01.16-01.02.33-1-35440	265	40	40	9	0	7	620	34	34	0	0	NA	NA	NA	87	77	178	182	530	160	93	367	18	45	53	0.101	0.247	0.1
.	19.01.16-01.02.33-1-35441	59	3	3	0	0	0	573	2	2	0	0	NA	NA	NA	18	22	170	164	501	151	78	344	0	3	5	0	0.018	0.01
.	19.01.16-01.02.37-1-35442	124	4	4	1	0	1	589	3	3	0	0	NA	NA	NA	39	37	168	169	513	150	85	354	0	1	5	0	0.006	0.01
.	19.01.16-01.02.42-1-35443	180	15	15	3	0	2	602	14	14	0	0	NA	NA	NA	63	55	176	177	515	157	88	357	9	9	18	0.051	0.051	0.035
.	19.01.16-01.02.44-1-35444	82	3	3	1	0	1	573	2	2	0	0	NA	NA	NA	25	24	166	169	502	147	82	344	0	0	4	0	0	0.008
.	19.01.16-01.02.44-1-35445	57	2	2	0	0	0	571	1	1	0	0	NA	NA	NA	21	23	168	166	502	146	83	342	5	0	1	0.03	0	0.002
.	19.01.16-01.02.48-1-35446	149	5	5	2	0	2	588	4	4	0	0	NA	NA	NA	39	41	170	175	509	150	86	352	4	0	9	0.024	0	0.018
.	19.01.16-01.02.48-1-35447	235	16	16	6	0	4	621	14	14	0	0	NA	NA	NA	59	70	177	178	528	158	92	371	0	31	37	0	0.174	0.07
.	19.01.16-01.02.51-1-35448	242	48	48	13	0	9	619	46	46	0	0	NA	NA	NA	62	75	174	183	531	156	96	367	15	74	76	0.086	0.404	0.143
.	19.01.16-01.02.54-1-35452	117	7	7	1	0	1	589	4	4	0	0	NA	NA	NA	27	37	173	169	508	156	83	350	0	3	8	0	0.018	0.016
.	19.01.16-01.02.58-1-35455	66	4	4	1	0	1	582	3	3	0	0	NA	NA	NA	24	34	172	169	506	150	86	346	0	3	6	0	0.018	0.012
.	19.01.16-01.03.00-1-35460	152	6	6	1	0	1	588	5	5	0	0	NA	NA	NA	44	43	172	175	509	155	88	345	0	20	3	0	0.114	0.006
.	19.01.16-01.03.08-1-35471	31	1	1	1	0	1	0	0	0	0	0	NA	NA	NA	9	8	164	163	494	0	0	0	0	0	1	0	0	0.002
.	19.01.16-01.03.10-1-35473	64	2	2	1	0	1	547	1	1	0	0	NA	NA	NA	13	14	165	165	497	142	79	326	0	0	4	0	0	0.008
.	19.01.16-01.03.11-1-35474	122	9	9	0	0	0	599	7	7	0	0	NA	NA	NA	47	50	171	176	516	151	90	358	13	10	2	0.076	0.057	0.004
.	19.01.16-01.03.14-1-35477	126	7	7	1	0	1	593	6	6	0	0	NA	NA	NA	39	43	172	169	515	155	83	355	4	0	14	0.023	0	0.027
.	19.01.16-01.03.15-1-35478	65	2	2	0	0	0	569	1	1	0	0	NA	NA	NA	27	19	167	167	498	146	81	342	0	0	4	0	0	0.008
.	19.01.16-01.03.20-1-35481	59	2	2	0	0	0	296	1	1	0	0	NA	NA	NA	13	18	167	166	498	78	43	175	4	0	0	0.024	0	0
.	19.01.16-01.03.23-1-35482	91	3	3	2	0	2	583	2	2	0	0	NA	NA	NA	31	32	170	170	505	153	82	348	0	0	7	0	0	0.014
.	19.01.16-01.03.26-1-35499	35	1	1	0	0	0	0	0	0	0	0	NA	NA	NA	7	9	165	164	493	0	0	0	0	0	0	0	0	0
.	19.01.16-01.03.28-1-35500	121	7	7	5	0	3	573	3	3	0	0	NA	NA	NA	25	20	167	164	502	144	82	347	1	14	11	0.006	0.085	0.022
.	19.01.16-01.03.29-1-35501	39	1	1	0	0	0	0	0	0	0	0	NA	NA	NA	10	13	164	167	495	0	0	0	2	0	0	0.012	0	0
.	19.01.16-01.03.32-1-35502	34	1	1	1	0	1	0	0	0	0	0	NA	NA	NA	11	7	165	165	490	0	0	0	0	0	0	0	0	0
.	19.01.16-01.03.32-1-35503	206	42	42	9	0	5	604	38	38	0	0	NA	NA	NA	75	64	169	173	535	151	87	366	50	53	39	0.296	0.306	0.073
.	19.01.16-01.03.32-1-35504	186	10	10	4	0	4	620	8	8	0	0	NA	NA	NA	57	71	175	178	531	154	93	373	4	6	20	0.023	0.034	0.038
.	19.01.16-01.03.34-1-35505	64	2	2	1	0	0	576	1	1	0	0	NA	NA	NA	17	19	166	165	501	148	82	346	0	0	12	0	0	0.024
.	19.01.16-01.03.35-1-35506	121	10	10	4	0	4	584	7	7	0	0	NA	NA	NA	33	35	172	172	504	150	84	350	22	6	7	0.128	0.035	0.014
.	19.01.16-01.03.35-1-35507	87	7	7	3	0	2	580	4	4	0	0	NA	NA	NA	29	36	170	171	508	150	84	346	7	0	13	0.041	0	0.026
.	19.01.16-01.03.39-1-35508	58	2	2	1	0	1	577	1	1	0	0	NA	NA	NA	27	26	168	167	504	149	81	347	3	0	0	0.018	0	0
.	19.01.16-01.03.51-1-35509	148	10	10	1	0	1	595	9	9	0	0	NA	NA	NA	56	55	171	178	519	153	87	355	9	7	20	0.053	0.039	0.039
.	19.01.16-01.03.55-1-35513	117	13	13	5	0	5	582	10	10	0	0	NA	NA	NA	43	34	172	166	509	152	80	350	10	2	22	0.058	0.012	0.043
.	19.01.16-01.03.56-1-35514	60	3	3	0	0	0	572	2	2	0	0	NA	NA	NA	22	15	168	167	493	150	83	339	0	2	8	0	0.012	0.016
.	19.01.16-01.03.56-1-35515	61	2	2	0	0	0	151	1	1	0	0	NA	NA	NA	15	19	168	168	496	46	20	85	0	0	2	0	0	0.004
.	19.01.16-01.03.58-1-35518	184	21	21	7	0	5	593	20	20	0	0	NA	NA	NA	64	47	173	172	515	154	85	354	21	22	37	0.121	0.128	0.072
.	19.01.16-01.04.05-1-35525	90	3	3	1	0	1	589	2	2	0	0	NA	NA	NA	26	41	171	179	504	153	90	346	4	9	0	0.023	0.05	0
.	19.01.16-01.04.07-1-35528	60	2	2	0	0	0	247	1	1	0	0	NA	NA	NA	16	15	167	166	495	65	35	147	0	0	2	0	0	0.004
.	19.01.16-01.04.08-1-35530	143	10	10	5	0	4	576	9	9	0	0	NA	NA	NA	46	32	168	167	510	147	80	349	1	4	22	0.006	0.024	0.043
.	19.01.16-01.04.13-1-35532	118	5	5	1	0	1	599	4	4	0	0	NA	NA	NA	43	49	173	170	519	156	84	359	4	5	8	0.023	0.029	0.015
.	19.01.16-01.04.17-1-35538	147	8	8	1	0	1	607	6	6	0	0	NA	NA	NA	35	47	174	172	514	158	87	362	0	13	15	0	0.076	0.029
.	19.01.16-01.04.18-1-35539	121	12	12	6	0	5	580	11	11	0	0	NA	NA	NA	27	32	169	168	508	150	84	346	0	13	21	0	0.077	0.041
.	19.01.16-01.04.21-1-35540	181	9	9	3	0	3	603	7	7	0	0	NA	NA	NA	55	56	172	173	524	155	88	360	5	14	4	0.029	0.081	0.008
.	19.01.16-01.04.24-1-35556	88	5	5	2	0	2	578	4	4	0	0	NA	NA	NA	26	26	170	167	502	150	83	345	0	3	7	0	0.018	0.014
.	19.01.16-01.04.32-1-35560	176	17	17	7	0	6	612	15	15	0	0	NA	NA	NA	47	58	179	174	518	162	87	363	21	22	23	0.117	0.126	0.044
.	19.01.16-01.04.32-1-35561	95	10	10	2	0	0	588	9	9	0	0	NA	NA	NA	31	35	174	171	503	156	85	347	9	13	18	0.052	0.076	0.036
.	19.01.16-01.04.40-1-35562	185	13	13	1	0	1	603	9	9	0	0	NA	NA	NA	59	60	174	177	522	153	89	361	18	4	19	0.103	0.023	0.036
.	19.01.16-01.04.40-1-35563	264	12	12	6	0	3	630	11	11	0	0	NA	NA	NA	81	87	185	172	543	162	88	380	6	12	30	0.032	0.07	0.055
.	19.01.16-01.04.40-1-35564	208	22	22	4	0	2	610	18	18	0	0	NA	NA	NA	72	58	179	173	519	159	90	361	6	37	49	0.034	0.214	0.094
.	19.01.16-01.04.44-1-35566	90	3	3	1	0	1	578	2	2	0	0	NA	NA	NA	25	26	169	171	499	152	85	341	5	2	0	0.03	0.012	0
.	19.01.16-01.04.44-1-35567	95	7	7	3	0	2	584	6	6	0	0	NA	NA	NA	34	32	170	170	505	151	86	347	4	14	16	0.024	0.082	0.032
.	19.01.16-01.04.44-1-35568	147	14	14	3	0	1	593	10	10	0	0	NA	NA	NA	38	38	170	175	506	152	92	349	1	11	23	0.006	0.063	0.045
.	19.01.16-01.04.58-1-35573	323	23	23	6	0	4	639	16	16	0	0	NA	NA	NA	84	98	185	187	539	165	100	374	13	25	45	0.07	0.134	0.083
.	19.01.16-01.04.59-1-35575	115	11	11	7	0	4	585	9	9	0	0	NA	NA	NA	43	36	178	167	504	158	82	345	10	11	25	0.056	0.066	0.05
.	19.01.16-01.05.04-1-35586	86	4	4	0	0	0	575	3	3	0	0	NA	NA	NA	29	28	169	171	501	148	83	344	0	5	6	0	0.029	0.012
.	19.01.16-01.05.06-1-35588	232	28	28	7	0	6	599	27	27	0	0	NA	NA	NA	78	51	169	173	522	146	91	362	8	45	36	0.047	0.26	0.069
.	19.01.16-01.05.11-1-35592	67	3	3	1	0	1	568	2	2	0	0	NA	NA	NA	24	16	165	170	494	144	82	342	0	3	2	0	0.018	0.004
.	19.01.16-01.05.11-1-35593	140	16	16	7	0	5	581	13	13	0	0	NA	NA	NA	35	26	167	166	506	147	85	349	16	9	27	0.096	0.054	0.053
.	19.01.16-01.05.14-1-35595	113	6	6	1	0	1	578	4	4	0	0	NA	NA	NA	47	31	171	169	504	151	84	343	4	0	12	0.023	0	0.024
.	19.01.16-01.05.20-1-35599	61	3	3	1	0	1	248	2	2	0	0	NA	NA	NA	20	17	166	168	496	63	35	150	0	3	1	0	0.018	0.002
.	19.01.16-01.05.21-1-35600	92	7	7	0	0	0	569	5	5	0	0	NA	NA	NA	31	23	165	168	503	143	83	343	6	15	3	0.036	0.089	0.006
.	19.01.16-01.05.25-1-35616	126	18	18	4	0	4	585	17	17	0	0	NA	NA	NA	44	40	168	170	515	151	82	352	15	24	25	0.089	0.141	0.049
.	19.01.16-01.05.26-1-35617	88	7	7	1	0	1	583	6	6	0	0	NA	NA	NA	30	32	169	174	502	151	87	345	5	5	5	0.03	0.029	0.01
.	19.01.16-01.05.31-1-35619	175	13	13	1	0	1	593	10	10	0	0	NA	NA	NA	68	43	168	174	514	152	88	353	18	15	11	0.107	0.086	0.021
.	19.01.16-01.05.34-1-35620	96	5	5	0	0	0	585	4	4	0	0	NA	NA	NA	20	33	171	171	504	154	84	347	0	0	16	0	0	0.032
.	19.01.16-01.05.39-1-35621	89	4	4	2	0	1	588	1	1	0	0	NA	NA	NA	36	42	171	171	513	151	85	352	0	3	3	0	0.018	0.006
.	19.01.16-01.05.41-1-35622	154	13	13	4	0	4	595	11	11	0	0	NA	NA	NA	47	47	170	178	512	152	90	353	2	5	32	0.012	0.028	0.062
.	19.01.16-01.05.45-1-35623	37	1	1	1	0	1	0	0	0	0	0	NA	NA	NA	9	15	164	168	496	0	0	0	2	0	0	0.012	0	0
.	19.01.16-01.05.47-1-35624	211	8	8	1	0	1	621	6	6	0	0	NA	NA	NA	56	63	175	173	528	158	90	373	15	7	11	0.086	0.04	0.021
.	19.01.16-01.05.51-1-35625	63	2	2	0	0	0	575	1	1	0	0	NA	NA	NA	28	31	170	171	503	149	84	342	1	0	1	0.006	0	0.002
.	19.01.16-01.05.55-1-35629	63	2	2	1	0	1	353	1	1	0	0	NA	NA	NA	15	11	165	168	491	93	48	212	0	0	3	0	0	0.006
.	19.01.16-01.05.55-1-35630	33	1	1	0	0	0	0	0	0	0	0	NA	NA	NA	6	7	165	164	491	0	0	0	0	1	0	0	0.006	0
.	19.01.16-01.05.58-1-35633	120	6	6	5	0	5	572	5	5	0	0	NA	NA	NA	35	25	170	163	505	151	78	343	0	4	9	0	0.025	0.018
.	19.01.16-01.05.58-1-35634	34	1	1	0	0	0	0	0	0	0	0	NA	NA	NA	16	11	163	166	495	0	0	0	0	2	0	0	0.012	0
.	19.01.16-01.06.01-1-35638	35	1	1	0	0	0	0	0	0	0	0	NA	NA	NA	7	6	163	164	492	0	0	0	0	2	0	0	0.012	0
.	19.01.16-01.06.03-1-35642	58	2	2	0	0	0	0	1	1	0	0	NA	NA	NA	17	14	163	168	496	0	0	0	1	0	0	0.006	0	0
.	19.01.16-01.06.03-1-35643	61	2	2	1	0	1	574	1	1	0	0	NA	NA	NA	18	19	168	167	497	150	83	341	0	0	4	0	0	0.008
.	19.01.16-01.06.04-1-35644	58	2	2	0	0	0	146	1	1	0	0	NA	NA	NA	15	20	165	164	504	36	24	86	0	2	0	0	0.012	0
.	19.01.16-01.06.06-1-35647	120	8	8	2	0	2	585	7	7	0	0	NA	NA	NA	44	43	172	173	511	146	88	351	7	11	14	0.041	0.064	0.027
.	19.01.16-01.06.07-1-35649	36	1	1	0	0	0	0	0	0	0	0	NA	NA	NA	11	9	165	165	492	0	0	0	0	0	2	0	0	0.004
.	19.01.16-01.06.07-1-35651	93	3	3	1	0	1	581	2	2	0	0	NA	NA	NA	33	28	170	168	503	152	82	347	0	5	6	0	0.03	0.012
.	19.01.16-01.06.10-1-35653	173	16	16	4	0	2	623	14	14	0	0	NA	NA	NA	55	75	174	181	533	156	94	373	31	15	12	0.178	0.083	0.023
.	19.01.16-01.06.10-1-35654	119	11	11	3	0	3	605	6	6	0	0	NA	NA	NA	32	50	174	173	516	158	88	359	17	2	15	0.098	0.012	0.029
.	19.01.16-01.06.13-1-35655	31	1	1	0	0	0	0	0	0	0	0	NA	NA	NA	9	10	168	164	491	0	0	0	0	0	0	0	0	0
.	19.01.16-01.06.16-1-35659	209	45	45	8	0	5	619	41	41	0	0	NA	NA	NA	69	77	175	174	541	156	84	379	21	56	63	0.12	0.322	0.116
.	19.01.16-01.06.16-1-35660	117	6	6	1	0	0	579	5	5	0	0	NA	NA	NA	32	37	168	170	512	144	85	350	0	7	13	0	0.041	0.025
.	19.01.16-01.06.17-1-35662	58	2	2	1	0	1	149	1	1	0	0	NA	NA	NA	14	22	166	168	501	35	20	94	0	1	0	0	0.006	0
.	19.01.16-01.06.18-1-35663	60	3	3	0	0	0	578	2	2	0	0	NA	NA	NA	23	24	167	170	500	146	84	348	0	3	3	0	0.018	0.006
.	19.01.16-01.06.23-1-35674	58	2	2	2	0	2	449	1	1	0	0	NA	NA	NA	19	15	165	171	492	112	67	270	0	3	0	0	0.018	0
.	19.01.16-01.06.25-1-35690	148	7	7	0	0	0	594	3	3	0	0	NA	NA	NA	52	48	173	169	519	155	82	357	7	2	6	0.04	0.012	0.012
.	19.01.16-01.06.28-1-35691	118	9	9	1	0	0	588	7	7	0	0	NA	NA	NA	38	45	171	173	514	149	85	354	13	16	15	0.076	0.092	0.029
.	19.01.16-01.06.32-1-35695	126	17	17	6	0	4	576	16	16	0	0	NA	NA	NA	30	23	165	165	506	147	80	349	14	12	24	0.085	0.073	0.047
.	19.01.16-01.06.35-1-35696	63	2	2	1	0	1	581	1	1	0	0	NA	NA	NA	23	34	172	172	503	150	87	344	5	0	1	0.029	0	0.002
.	19.01.16-01.06.36-1-35697	152	18	18	5	0	4	587	17	17	0	0	NA	NA	NA	53	46	173	171	515	152	84	351	12	9	22	0.069	0.053	0.043
.	19.01.16-01.06.36-1-35698	170	19	19	4	0	4	608	18	18	0	0	NA	NA	NA	47	59	169	175	528	150	90	368	26	18	18	0.154	0.103	0.034
.	19.01.16-01.06.43-1-35699	65	3	3	2	0	1	572	2	2	0	0	NA	NA	NA	27	20	169	167	497	149	81	342	5	5	0	0.03	0.03	0
.	19.01.16-01.06.46-1-35701	66	3	3	2	0	2	548	0	0	0	0	NA	NA	NA	18	14	165	167	495	141	78	329	2	2	3	0.012	0.012	0.006
.	19.01.16-01.06.49-1-35702	88	6	6	0	0	0	587	5	5	0	0	NA	NA	NA	23	29	168	166	508	150	85	352	7	6	3	0.042	0.036	0.006
.	19.01.16-01.06.54-1-35706	59	5	5	0	0	0	572	4	4	0	0	NA	NA	NA	24	25	169	168	501	148	81	343	1	9	5	0.006	0.054	0.01
.	19.01.16-01.06.58-1-35708	86	5	5	3	0	3	577	4	4	0	0	NA	NA	NA	20	21	167	167	500	147	83	347	1	0	12	0.006	0	0.024
.	19.01.16-01.06.58-1-35710	93	12	12	4	0	3	581	11	11	0	0	NA	NA	NA	36	34	164	173	510	141	85	355	13	9	5	0.079	0.052	0.01
.	19.01.16-01.07.06-1-35721	115	6	6	0	0	0	582	5	5	0	0	NA	NA	NA	30	29	170	166	506	149	82	351	3	7	7	0.018	0.042	0.014
.	19.01.16-01.07.06-1-35722	205	16	16	4	0	3	609	15	15	0	0	NA	NA	NA	66	58	176	176	519	159	89	361	9	7	20	0.051	0.04	0.039
.	19.01.16-01.07.09-1-35727	148	15	15	1	0	1	589	11	11	0	0	NA	NA	NA	59	47	172	176	512	148	88	353	24	2	18	0.14	0.011	0.035
.	19.01.16-01.07.10-1-35728	62	4	4	1	0	1	569	3	3	0	0	NA	NA	NA	24	14	166	168	493	151	85	333	1	3	3	0.006	0.018	0.006
.	19.01.16-01.07.11-1-35730	121	11	11	0	0	0	579	7	7	0	0	NA	NA	NA	37	32	170	168	507	149	81	349	11	5	2	0.065	0.03	0.004
.	19.01.16-01.07.16-1-35734	33	1	1	0	0	0	0	0	0	0	0	NA	NA	NA	9	7	164	165	491	0	0	0	0	0	3	0	0	0.006
.	19.01.16-01.07.19-1-35736	40	1	1	0	0	0	0	0	0	0	0	NA	NA	NA	12	16	165	167	497	0	0	0	0	0	3	0	0	0.006
.	19.01.16-01.07.22-1-35737	88	3	3	0	0	0	580	2	2	0	0	NA	NA	NA	23	27	171	170	499	150	85	345	1	0	3	0.006	0	0.006
.	19.01.16-01.07.25-1-35753	116	6	6	3	0	1	593	5	5	0	0	NA	NA	NA	33	39	173	168	511	153	86	354	0	11	15	0	0.065	0.029
.	19.01.16-01.07.25-1-35754	34	1	1	0	0	0	0	0	0	0	0	NA	NA	NA	9	11	164	165	495	0	0	0	0	0	2	0	0	0.004
.	19.01.16-01.07.26-1-35755	150	12	12	6	0	4	592	9	9	0	0	NA	NA	NA	49	47	173	170	517	154	84	354	8	0	31	0.046	0	0.06
.	19.01.16-01.07.27-1-35756	33	1	1	0	0	0	0	0	0	0	0	NA	NA	NA	8	2	163	165	487	0	0	0	0	0	0	0	0	0
.	19.01.16-01.07.28-1-35757	59	2	2	0	0	0	574	0	0	0	0	NA	NA	NA	21	21	166	167	501	146	82	346	0	0	6	0	0	0.012
.	19.01.16-01.07.29-1-35758	32	1	1	0	0	0	0	0	0	0	0	NA	NA	NA	3	8	164	164	493	0	0	0	0	1	0	0	0.006	0
.	19.01.16-01.07.31-1-35759	117	11	11	3	0	2	579	10	10	0	0	NA	NA	NA	25	26	167	168	504	147	84	348	8	18	12	0.048	0.107	0.024
.	19.01.16-01.07.33-1-35760	118	7	7	3	0	2	583	6	6	0	0	NA	NA	NA	29	31	170	173	501	150	87	346	6	7	7	0.035	0.04	0.014
.	19.01.16-01.07.37-1-35761	63	3	3	0	0	0	568	2	2	0	0	NA	NA	NA	29	20	167	165	501	145	78	345	0	6	5	0	0.036	0.01
.	19.01.16-01.07.39-1-35762	66	2	2	1	0	1	569	1	1	0	0	NA	NA	NA	29	16	169	167	493	149	83	337	0	6	0	0	0.036	0
.	19.01.16-01.07.43-1-35763	33	1	1	0	0	0	0	0	0	0	0	NA	NA	NA	11	5	163	165	490	0	0	0	0	0	0	0	0	0
.	19.01.16-01.07.46-1-35764	35	1	1	1	0	1	0	0	0	0	0	NA	NA	NA	3	10	165	165	493	0	0	0	0	0	2	0	0	0.004
.	19.01.16-01.07.52-1-35765	33	1	1	0	0	0	0	0	0	0	0	NA	NA	NA	11	12	164	165	496	0	0	0	0	2	0	0	0.012	0
.	19.01.16-01.07.54-1-35769	62	2	2	1	0	0	572	1	1	0	0	NA	NA	NA	20	21	166	167	501	147	80	345	1	0	4	0.006	0	0.008
.	19.01.16-01.07.54-1-35770	86	4	4	3	0	2	578	3	3	0	0	NA	NA	NA	30	26	172	168	499	152	83	343	11	0	2	0.064	0	0.004
.	19.01.16-01.07.54-1-35771	87	6	6	1	0	1	584	5	5	0	0	NA	NA	NA	36	37	170	170	510	151	85	348	2	6	7	0.012	0.035	0.014
.	19.01.16-01.07.57-1-35773	33	1	1	0	0	0	0	0	0	0	0	NA	NA	NA	9	6	164	165	490	0	0	0	1	0	0	0.006	0	0
.	19.01.16-01.07.58-1-35774	124	7	7	0	0	0	594	6	6	0	0	NA	NA	NA	37	39	171	170	511	151	86	357	0	9	13	0	0.053	0.025
.	19.01.16-01.08.03-1-35782	90	5	5	1	0	1	568	4	4	0	0	NA	NA	NA	50	22	169	168	498	149	83	336	6	4	6	0.036	0.024	0.012
.	19.01.16-01.08.04-1-35783	172	7	7	0	0	0	610	4	4	0	0	NA	NA	NA	35	58	178	178	515	157	91	362	0	4	7	0	0.022	0.014
.	19.01.16-01.08.05-1-35785	32	1	1	0	0	0	0	0	0	0	0	NA	NA	NA	12	5	164	163	491	0	0	0	1	0	0	0.006	0	0
.	19.01.16-01.08.08-1-35789	117	4	4	1	0	1	576	3	3	0	0	NA	NA	NA	25	26	166	169	504	145	83	348	2	0	4	0.012	0	0.008
.	19.01.16-01.08.09-1-35790	97	19	19	6	0	5	583	17	17	0	0	NA	NA	NA	29	30	171	172	500	150	89	344	10	36	11	0.058	0.209	0.022
.	19.01.16-01.08.15-1-35794	149	6	6	1	0	1	595	5	5	0	0	NA	NA	NA	38	41	171	175	508	154	89	352	0	2	19	0	0.011	0.037
.	19.01.16-01.08.19-1-35801	146	7	7	3	0	1	596	4	4	0	0	NA	NA	NA	37	39	173	170	509	155	86	355	0	3	17	0	0.018	0.033
.	19.01.16-01.08.22-1-35802	119	10	10	3	0	3	574	8	8	0	0	NA	NA	NA	33	26	166	170	503	145	84	345	9	14	20	0.054	0.082	0.04
.	19.01.16-01.08.24-1-35803	94	3	3	0	0	0	584	2	2	0	0	NA	NA	NA	23	28	171	165	505	153	82	349	0	2	6	0	0.012	0.012
.	19.01.16-01.08.24-1-35819	169	14	14	3	0	3	589	10	10	0	0	NA	NA	NA	56	38	169	170	512	151	86	352	12	22	14	0.071	0.129	0.027
.	19.01.16-01.08.39-1-35824	67	5	5	2	0	2	571	3	3	0	0	NA	NA	NA	38	27	168	166	506	148	82	341	5	0	8	0.03	0	0.016
.	19.01.16-01.08.42-1-35825	90	12	12	4	0	4	596	11	11	0	0	NA	NA	NA	22	40	173	172	508	156	91	349	9	5	9	0.052	0.029	0.018
.	19.01.16-01.08.42-1-35826	64	2	2	0	0	0	346	1	1	0	0	NA	NA	NA	22	21	169	165	500	84	50	212	0	0	4	0	0	0.008
.	19.01.16-01.08.52-1-35827	94	23	23	6	0	4	582	21	21	0	0	NA	NA	NA	39	41	177	171	506	154	85	343	12	13	46	0.068	0.076	0.091
.	19.01.16-01.08.57-1-35831	94	8	8	3	0	3	585	7	7	0	0	NA	NA	NA	28	34	169	168	510	148	82	355	9	5	17	0.053	0.03	0.033
.	19.01.16-01.09.02-1-35837	87	5	5	0	0	0	581	3	3	0	0	NA	NA	NA	39	26	167	169	503	149	86	346	5	4	3	0.03	0.024	0.006
.	19.01.16-01.09.03-1-35840	125	12	12	1	0	1	581	10	10	0	0	NA	NA	NA	47	35	170	169	509	150	81	350	0	3	42	0	0.018	0.083
.	19.01.16-01.09.06-1-35847	34	1	1	0	0	0	0	0	0	0	0	NA	NA	NA	13	13	165	163	498	0	0	0	0	0	0	0	0	0
.	19.01.16-01.09.06-1-35848	115	7	7	1	0	1	575	6	6	0	0	NA	NA	NA	37	27	168	166	506	152	80	343	1	0	13	0.006	0	0.026
.	19.01.16-01.09.09-1-35851	62	2	2	0	0	0	574	1	1	0	0	NA	NA	NA	28	28	170	174	497	149	88	337	0	0	7	0	0	0.014
.	19.01.16-01.09.12-1-35853	33	1	1	1	0	1	0	0	0	0	0	NA	NA	NA	9	14	166	166	495	0	0	0	1	0	0	0.006	0	0
.	19.01.16-01.09.14-1-35855	87	5	5	1	0	1	576	4	4	0	0	NA	NA	NA	29	30	168	173	502	147	83	346	4	1	14	0.024	0.006	0.028
.	19.01.16-01.09.17-1-35860	64	2	2	1	0	1	567	1	1	0	0	NA	NA	NA	19	14	164	165	498	143	78	346	0	3	0	0	0.018	0
.	19.01.16-01.09.19-1-35861	91	3	3	2	0	2	580	2	2	0	0	NA	NA	NA	21	25	169	167	502	148	85	347	1	0	5	0.006	0	0.01
.	19.01.16-01.09.23-1-35862	61	3	3	0	0	0	447	2	2	0	0	NA	NA	NA	17	15	169	166	493	113	65	269	0	1	3	0	0.006	0.006
.	19.01.16-01.09.25-1-35878	119	7	7	0	0	0	600	4	4	0	0	NA	NA	NA	43	52	177	168	520	156	81	363	3	9	6	0.017	0.054	0.012
.	19.01.16-01.09.28-1-35879	152	11	11	2	0	2	606	10	10	0	0	NA	NA	NA	61	54	179	173	515	163	92	351	5	10	6	0.028	0.058	0.012
.	19.01.16-01.09.31-1-35880	122	5	5	3	0	2	589	3	3	0	0	NA	NA	NA	55	46	173	171	515	153	81	355	0	1	13	0	0.006	0.025
.	19.01.16-01.09.34-1-35881	62	2	2	0	0	0	568	1	1	0	0	NA	NA	NA	26	18	167	166	498	149	81	338	5	0	3	0.03	0	0.006
.	19.01.16-01.09.34-1-35882	147	7	7	2	0	1	582	6	6	0	0	NA	NA	NA	44	29	168	172	502	150	88	344	0	0	14	0	0	0.028
.	19.01.16-01.09.35-1-35883	148	9	9	2	0	2	592	8	8	0	0	NA	NA	NA	57	39	171	169	512	152	84	356	9	5	12	0.053	0.03	0.023
.	19.01.16-01.09.37-1-35884	33	1	1	0	0	0	0	0	0	0	0	NA	NA	NA	6	8	164	166	491	0	0	0	0	0	0	0	0	0
.	19.01.16-01.09.39-1-35885	64	2	2	1	0	1	498	1	1	0	0	NA	NA	NA	17	19	166	167	499	131	72	295	0	1	1	0	0.006	0.002
.	19.01.16-01.09.44-1-35887	188	12	12	5	0	4	603	10	10	0	0	NA	NA	NA	50	54	174	173	520	156	85	362	14	12	16	0.08	0.069	0.031
.	19.01.16-01.09.44-1-35888	60	2	2	0	0	0	101	1	1	0	0	NA	NA	NA	10	20	168	164	501	32	11	58	0	0	1	0	0	0.002
.	19.01.16-01.09.49-1-35889	198	9	9	3	0	3	610	8	8	0	0	NA	NA	NA	76	60	177	176	520	160	90	360	8	13	4	0.045	0.074	0.008
.	19.01.16-01.09.49-1-35890	142	8	8	0	0	0	596	7	7	0	0	NA	NA	NA	34	43	174	173	509	156	90	350	1	9	11	0.006	0.052	0.022
.	19.01.16-01.09.51-1-35891	183	15	15	2	0	1	599	12	12	0	0	NA	NA	NA	61	49	176	174	512	156	89	354	5	32	14	0.028	0.184	0.027
.	19.01.16-01.09.52-1-35892	144	10	10	1	0	1	588	9	9	0	0	NA	NA	NA	49	43	169	167	520	151	83	354	0	8	18	0	0.048	0.035
.	19.01.16-01.09.54-1-35896	31	1	1	1	0	1	0	0	0	0	0	NA	NA	NA	9	4	164	164	489	0	0	0	1	0	0	0.006	0	0
.	19.01.16-01.09.54-1-35897	209	20	20	4	0	4	607	16	16	0	0	NA	NA	NA	72	60	178	176	519	160	91	356	8	27	30	0.045	0.153	0.058
.	19.01.16-01.09.56-1-35898	33	1	1	0	0	0	0	0	0	0	0	NA	NA	NA	10	13	165	166	495	0	0	0	0	0	0	0	0	0
.	19.01.16-01.09.58-1-35900	176	18	18	4	0	3	606	17	17	0	0	NA	NA	NA	40	53	173	173	520	158	88	360	4	24	21	0.023	0.139	0.04
.	19.01.16-01.09.59-1-35901	149	5	5	1	0	1	590	4	4	0	0	NA	NA	NA	36	38	172	169	510	152	83	355	3	8	1	0.017	0.047	0.002
.	19.01.16-01.10.17-1-35921	86	5	5	0	0	0	574	4	4	0	0	NA	NA	NA	29	24	167	167	503	145	83	346	4	2	7	0.024	0.012	0.014
.	19.01.16-01.10.20-1-35922	33	1	1	0	0	0	0	0	0	0	0	NA	NA	NA	11	9	164	167	491	0	0	0	0	0	3	0	0	0.006
.	19.01.16-01.10.22-1-35923	86	4	4	2	0	2	579	2	2	0	0	NA	NA	NA	32	35	171	166	511	148	78	353	4	0	6	0.023	0	0.012
.	19.01.16-01.10.25-1-35939	60	2	2	0	0	0	580	0	0	0	0	NA	NA	NA	26	34	174	171	502	155	83	342	0	0	3	0	0	0.006
.	19.01.16-01.10.26-1-35940	117	5	5	0	0	0	585	4	4	0	0	NA	NA	NA	33	34	165	173	509	148	88	349	1	8	10	0.006	0.046	0.02
.	19.01.16-01.10.32-1-35942	122	13	13	5	0	2	587	12	12	0	0	NA	NA	NA	41	37	170	176	504	150	87	350	23	0	32	0.135	0	0.063
.	19.01.16-01.10.35-1-35946	67	2	2	0	0	0	573	0	0	0	0	NA	NA	NA	33	25	170	167	501	151	79	343	4	0	4	0.024	0	0.008
.	19.01.16-01.10.35-1-35947	96	6	6	2	0	2	582	3	3	0	0	NA	NA	NA	33	36	170	169	510	152	83	347	1	0	11	0.006	0	0.022
.	19.01.16-01.10.39-1-35948	200	13	13	3	0	3	610	11	11	0	0	NA	NA	NA	51	69	178	174	530	158	89	363	17	15	12	0.096	0.086	0.023
.	19.01.16-01.10.39-1-35949	88	4	4	1	0	1	582	3	3	0	0	NA	NA	NA	29	32	168	169	508	150	85	347	0	4	6	0	0.024	0.012
.	19.01.16-01.10.44-1-35950	62	3	3	1	0	1	578	2	2	0	0	NA	NA	NA	7	18	165	167	499	148	82	348	0	0	3	0	0	0.006
.	19.01.16-01.10.48-1-35951	177	24	24	4	0	2	583	21	21	0	0	NA	NA	NA	58	40	171	172	510	146	87	350	22	22	39	0.129	0.128	0.076
.	19.01.16-01.10.49-1-35952	117	8	8	3	0	3	584	4	4	0	0	NA	NA	NA	35	41	171	173	510	148	86	350	2	18	14	0.012	0.104	0.027
.	19.01.16-01.10.53-1-35956	120	18	18	2	0	2	594	15	15	0	0	NA	NA	NA	35	44	172	170	515	155	83	356	16	17	20	0.093	0.1	0.039
.	19.01.16-01.10.58-1-35958	59	3	3	1	0	1	572	2	2	0	0	NA	NA	NA	23	20	166	169	498	149	82	341	2	7	0	0.012	0.041	0
.	19.01.16-01.11.01-1-35963	65	2	2	0	0	0	572	1	1	0	0	NA	NA	NA	26	23	167	169	500	146	81	345	0	0	2	0	0	0.004
.	19.01.16-01.11.01-1-35964	66	4	4	2	0	2	571	3	3	0	0	NA	NA	NA	25	23	168	168	500	149	80	342	0	1	5	0	0.006	0.01
.	19.01.16-01.11.09-1-35977	322	33	33	7	0	5	646	30	30	0	0	NA	NA	NA	91	97	179	184	547	163	99	384	15	45	50	0.084	0.245	0.091
.	19.01.16-01.11.11-1-35978	210	22	22	5	0	4	627	19	19	0	0	NA	NA	NA	71	83	176	180	540	154	95	378	14	33	26	0.08	0.183	0.048
.	19.01.16-01.11.11-1-35979	240	38	38	7	0	4	612	34	34	0	0	NA	NA	NA	71	64	178	176	523	158	91	363	44	56	50	0.247	0.318	0.096
.	19.01.16-01.11.15-1-35982	33	1	1	0	0	0	0	0	0	0	0	NA	NA	NA	9	5	164	164	490	0	0	0	0	0	0	0	0	0
.	19.01.16-01.11.17-1-35985	126	31	31	11	0	11	588	27	27	0	0	NA	NA	NA	37	45	172	169	517	149	83	356	20	36	30	0.116	0.213	0.058
.	19.01.16-01.11.17-1-35986	95	4	4	1	0	1	573	1	1	0	0	NA	NA	NA	32	23	171	170	495	151	84	338	0	0	7	0	0	0.014
.	19.01.16-01.11.18-1-35987	35	1	1	0	0	0	0	0	0	0	0	NA	NA	NA	14	17	165	167	498	0	0	0	0	0	0	0	0	0
.	19.01.16-01.11.21-1-35988	89	3	3	2	0	2	580	0	0	0	0	NA	NA	NA	25	27	173	164	503	156	81	343	0	3	3	0	0.018	0.006
.	19.01.16-01.11.27-1-36004	122	22	22	12	0	7	585	21	21	0	0	NA	NA	NA	41	31	171	170	503	153	87	345	21	18	45	0.123	0.106	0.089
.	19.01.16-01.11.30-1-36005	62	4	4	1	0	1	578	2	2	0	0	NA	NA	NA	28	33	171	170	505	148	85	345	3	0	8	0.018	0	0.016
.	19.01.16-01.11.36-1-36006	91	9	9	2	0	1	585	7	7	0	0	NA	NA	NA	26	32	172	168	505	155	82	348	13	3	22	0.076	0.018	0.044
.	19.01.16-01.11.36-1-36007	61	2	2	1	0	1	573	1	1	0	0	NA	NA	NA	26	21	169	164	501	149	81	343	3	0	3	0.018	0	0.006
.	19.01.16-01.11.48-1-36009	60	4	4	0	0	0	575	3	3	0	0	NA	NA	NA	17	20	167	168	498	152	81	342	0	2	6	0	0.012	0.012
.	19.01.16-01.11.50-1-36010	128	6	6	2	0	2	578	4	4	0	0	NA	NA	NA	32	36	170	165	514	148	79	351	2	3	12	0.012	0.018	0.023
.	19.01.16-01.11.53-1-36014	90	11	11	2	0	2	576	9	9	0	0	NA	NA	NA	24	26	166	171	502	148	85	343	16	9	0	0.096	0.053	0
.	19.01.16-01.12.01-1-36019	32	1	1	1	0	1	0	0	0	0	0	NA	NA	NA	10	8	163	165	493	0	0	0	0	0	1	0	0	0.002
.	19.01.16-01.12.03-1-36022	33	1	1	0	0	0	0	0	0	0	0	NA	NA	NA	8	13	164	168	494	0	0	0	0	0	1	0	0	0.002
.	19.01.16-01.12.03-1-36023	95	3	3	2	0	2	581	2	2	0	0	NA	NA	NA	19	27	168	168	504	150	82	349	3	1	4	0.018	0.006	0.008
.	19.01.16-01.12.06-1-36027	95	3	3	0	0	0	586	2	2	0	0	NA	NA	NA	35	36	173	168	508	147	85	354	0	9	2	0	0.054	0.004
.	19.01.16-01.12.06-1-36028	90	3	3	0	0	0	578	2	2	0	0	NA	NA	NA	36	30	170	169	504	153	84	341	0	0	6	0	0	0.012
.	19.01.16-01.12.07-1-36030	233	33	33	8	0	6	624	29	29	0	0	NA	NA	NA	73	80	179	181	533	158	96	370	14	60	46	0.078	0.331	0.086
.	19.01.16-01.12.07-1-36031	36	1	1	1	0	1	0	0	0	0	0	NA	NA	NA	11	11	164	166	494	0	0	0	0	0	3	0	0	0.006
.	19.01.16-01.12.09-1-36034	36	1	1	0	0	0	0	0	0	0	0	NA	NA	NA	9	8	164	166	491	0	0	0	0	0	4	0	0	0.008
.	19.01.16-01.12.10-1-36036	89	5	5	4	0	3	580	4	4	0	0	NA	NA	NA	38	31	168	169	507	151	84	345	0	0	16	0	0	0.032
.	19.01.16-01.12.12-1-36040	33	1	1	0	0	0	0	0	0	0	0	NA	NA	NA	11	10	168	165	490	0	0	0	0	0	3	0	0	0.006
.	19.01.16-01.12.12-1-36042	32	1	1	0	0	0	0	0	0	0	0	NA	NA	NA	12	10	165	164	494	0	0	0	0	0	0	0	0	0
.	19.01.16-01.12.14-1-36044	61	2	2	0	0	0	249	1	1	0	0	NA	NA	NA	9	16	165	165	499	66	40	143	0	0	1	0	0	0.002
.	19.01.16-01.12.15-1-36046	60	2	2	2	0	2	575	1	1	0	0	NA	NA	NA	20	22	166	172	497	150	86	339	0	0	6	0	0	0.012
.	19.01.16-01.12.15-1-36047	268	36	36	6	0	6	624	33	33	0	0	NA	NA	NA	76	75	176	180	532	159	92	373	18	55	60	0.102	0.306	0.113
.	19.01.16-01.12.18-1-36050	148	13	13	7	0	5	605	10	10	0	0	NA	NA	NA	45	48	174	176	511	156	91	358	8	7	27	0.046	0.04	0.053
.	19.01.16-01.12.21-1-36051	146	11	11	3	0	2	609	10	10	0	0	NA	NA	NA	42	58	174	172	525	154	89	366	20	12	17	0.115	0.07	0.032
.	19.01.16-01.12.23-1-36052	85	3	3	2	0	2	572	2	2	0	0	NA	NA	NA	27	19	167	165	500	149	81	342	0	0	5	0	0	0.01
.	19.01.16-01.12.26-1-36068	61	2	2	0	0	0	569	0	0	0	0	NA	NA	NA	32	23	167	169	500	147	83	339	2	2	0	0.012	0.012	0
.	19.01.16-01.12.27-1-36069	158	17	17	6	0	6	594	14	14	0	0	NA	NA	NA	68	50	175	174	514	152	85	357	11	34	10	0.063	0.195	0.019
.	19.01.16-01.12.29-1-36070	64	2	2	0	0	0	570	1	1	0	0	NA	NA	NA	26	25	166	171	501	145	85	340	0	0	5	0	0	0.01
.	19.01.16-01.12.38-1-36074	211	27	27	9	0	5	613	23	23	0	0	NA	NA	NA	78	66	183	178	518	166	92	355	8	46	36	0.044	0.258	0.069
.	19.01.16-01.12.40-1-36075	83	5	5	1	0	1	585	4	4	0	0	NA	NA	NA	37	32	166	169	510	151	82	352	0	2	9	0	0.012	0.018
.	19.01.16-01.12.43-1-36076	122	7	7	2	0	0	590	6	6	0	0	NA	NA	NA	36	37	168	171	511	148	85	357	7	9	2	0.042	0.053	0.004
.	19.01.16-01.12.47-1-36077	61	4	4	0	0	0	575	3	3	0	0	NA	NA	NA	23	23	168	167	501	152	80	343	3	1	5	0.018	0.006	0.01
.	19.01.16-01.12.51-1-36078	178	13	13	3	0	2	606	11	11	0	0	NA	NA	NA	54	58	173	180	518	154	92	360	5	26	18	0.029	0.144	0.035
.	19.01.16-01.12.57-1-36082	61	4	4	2	0	1	584	3	3	0	0	NA	NA	NA	16	28	167	168	506	148	85	351	2	0	6	0.012	0	0.012
.	19.01.16-01.12.59-1-36086	116	9	9	4	0	4	577	7	7	0	0	NA	NA	NA	33	32	166	173	506	146	84	347	9	13	4	0.054	0.075	0.008
.	19.01.16-01.13.04-1-36092	121	7	7	3	0	2	588	5	5	0	0	NA	NA	NA	39	43	174	174	508	153	89	346	0	15	4	0	0.086	0.008
.	19.01.16-01.13.04-1-36093	92	7	7	1	0	1	573	5	5	0	0	NA	NA	NA	26	21	167	165	502	143	81	349	10	1	2	0.06	0.006	0.004
.	19.01.16-01.13.06-1-36096	31	1	1	0	0	0	0	0	0	0	0	NA	NA	NA	9	7	165	164	491	0	0	0	0	0	1	0	0	0.002
.	19.01.16-01.13.07-1-36102	212	15	15	6	0	4	602	13	13	0	0	NA	NA	NA	68	55	177	172	519	154	86	362	12	19	16	0.068	0.11	0.031
.	19.01.16-01.13.14-1-36106	58	2	2	1	0	1	197	1	1	0	0	NA	NA	NA	18	24	170	170	497	50	32	115	0	2	0	0	0.012	0
.	19.01.16-01.13.17-1-36110	154	22	22	9	0	7	596	20	20	0	0	NA	NA	NA	41	43	171	172	513	151	85	360	16	29	39	0.094	0.169	0.076
.	19.01.16-01.13.18-1-36111	234	25	25	10	0	8	612	22	22	0	0	NA	NA	NA	68	61	170	183	521	154	97	361	12	47	35	0.071	0.257	0.067
.	19.01.16-01.13.21-1-36112	121	9	9	2	0	1	588	7	7	0	0	NA	NA	NA	43	42	174	169	512	154	85	349	0	11	24	0	0.065	0.047
.	19.01.16-01.13.23-1-36113	206	13	13	3	0	3	604	12	12	0	0	NA	NA	NA	53	53	176	169	521	156	88	360	12	35	18	0.068	0.207	0.035
.	19.01.16-01.13.23-1-36114	91	4	4	0	0	0	588	3	3	0	0	NA	NA	NA	27	39	171	167	514	155	81	352	17	2	2	0.099	0.012	0.004
.	19.01.16-01.13.24-1-36130	61	3	3	1	0	1	580	2	2	0	0	NA	NA	NA	22	24	167	168	502	151	83	346	0	0	12	0	0	0.024
.	19.01.16-01.13.30-1-36132	124	7	7	1	0	1	581	5	5	0	0	NA	NA	NA	37	32	169	171	505	149	87	345	0	3	13	0	0.018	0.026
.	19.01.16-01.13.42-1-36133	156	16	16	5	0	5	617	14	14	0	0	NA	NA	NA	45	69	177	177	528	158	92	367	21	19	14	0.119	0.107	0.027
.	19.01.16-01.13.42-1-36134	58	2	2	0	0	0	565	0	0	0	0	NA	NA	NA	23	20	164	173	496	145	83	337	0	0	3	0	0	0.006
.	19.01.16-01.13.47-1-36135	56	2	2	0	0	0	577	1	1	0	0	NA	NA	NA	19	29	170	166	506	148	82	347	0	5	3	0	0.03	0.006
.	19.01.16-01.13.51-1-36136	33	1	1	0	0	0	0	0	0	0	0	NA	NA	NA	12	10	166	165	492	0	0	0	0	0	0	0	0	0
.	19.01.16-01.13.54-1-36140	63	2	2	0	0	0	253	1	1	0	0	NA	NA	NA	15	16	164	167	498	67	33	153	0	3	1	0	0.018	0.002
.	19.01.16-01.13.54-1-36141	113	5	5	1	0	1	585	4	4	0	0	NA	NA	NA	36	42	165	172	518	145	86	354	3	3	15	0.018	0.017	0.029
.	19.01.16-01.13.55-1-36142	58	2	2	0	0	0	0	1	1	0	0	NA	NA	NA	18	11	164	165	495	0	0	0	0	0	1	0	0	0.002
.	19.01.16-01.13.58-1-36144	35	1	1	0	0	0	0	0	0	0	0	NA	NA	NA	13	4	163	164	490	0	0	0	0	0	0	0	0	0
.	19.01.16-01.13.59-1-36146	126	14	14	5	0	3	589	12	12	0	0	NA	NA	NA	47	35	169	171	508	151	85	353	6	19	25	0.036	0.111	0.049
.	19.01.16-01.14.01-1-36149	60	3	3	0	0	0	574	2	2	0	0	NA	NA	NA	24	21	169	168	497	150	82	342	3	3	8	0.018	0.018	0.016
.	19.01.16-01.14.01-1-36150	93	5	5	2	0	1	594	4	4	0	0	NA	NA	NA	36	50	170	176	517	149	88	357	10	7	6	0.059	0.04	0.012
.	19.01.16-01.14.03-1-36154	89	3	3	1	0	1	574	2	2	0	0	NA	NA	NA	23	22	171	164	500	151	80	343	1	0	6	0.006	0	0.012
.	19.01.16-01.14.05-1-36156	70	4	4	2	0	2	580	2	2	0	0	NA	NA	NA	19	30	168	170	505	149	84	347	6	0	8	0.036	0	0.016
.	19.01.16-01.14.08-1-36160	33	1	1	0	0	0	0	0	0	0	0	NA	NA	NA	9	11	167	164	493	0	0	0	0	0	1	0	0	0.002
.	19.01.16-01.14.11-1-36162	69	4	4	0	0	0	573	2	2	0	0	NA	NA	NA	32	28	171	167	503	151	81	341	10	4	4	0.058	0.024	0.008
.	19.01.16-01.14.11-1-36163	119	11	11	2	0	2	583	9	9	0	0	NA	NA	NA	23	27	167	168	505	151	84	348	8	18	17	0.048	0.107	0.034
.	19.01.16-01.14.15-1-36166	59	3	3	1	0	1	570	2	2	0	0	NA	NA	NA	24	23	166	168	502	146	81	343	0	0	10	0	0	0.02
.	19.01.16-01.14.20-1-36170	144	16	16	5	0	4	581	13	13	0	0	NA	NA	NA	50	32	172	170	503	154	88	339	6	7	25	0.035	0.041	0.05
.	19.01.16-01.14.21-1-36171	206	18	18	4	0	2	605	15	15	0	0	NA	NA	NA	61	57	176	173	521	158	86	361	15	27	35	0.085	0.156	0.067
.	19.01.16-01.14.21-1-36172	209	14	14	6	0	6	621	12	12	0	0	NA	NA	NA	60	72	174	178	533	158	91	372	3	16	22	0.017	0.09	0.041
.	19.01.16-01.14.22-1-36173	119	10	10	2	0	2	605	9	9	0	0	NA	NA	NA	40	57	175	176	519	155	90	360	2	11	14	0.011	0.062	0.027
.	19.01.16-01.14.29-1-36189	90	9	9	1	0	1	579	6	6	0	0	NA	NA	NA	39	31	174	170	500	154	85	340	4	8	10	0.023	0.047	0.02
.	19.01.16-01.14.30-1-36190	120	5	5	1	0	1	578	3	3	0	0	NA	NA	NA	34	30	169	166	508	148	83	347	4	0	6	0.024	0	0.012
.	19.01.16-01.14.33-1-36191	34	1	1	1	0	1	0	0	0	0	0	NA	NA	NA	7	6	164	164	491	0	0	0	0	0	0	0	0	0
.	19.01.16-01.14.36-1-36195	209	40	40	11	0	7	612	36	36	0	0	NA	NA	NA	75	69	181	178	523	161	93	358	29	43	38	0.16	0.242	0.073
.	19.01.16-01.14.39-1-36196	62	2	2	1	0	1	580	1	1	0	0	NA	NA	NA	32	29	168	169	505	150	84	346	0	0	10	0	0	0.02
.	19.01.16-01.14.45-1-36198	146	8	8	2	0	2	584	6	6	0	0	NA	NA	NA	47	37	169	176	505	147	92	345	4	11	7	0.024	0.062	0.014
.	19.01.16-01.14.45-1-36199	34	1	1	1	0	1	0	0	0	0	0	NA	NA	NA	14	11	165	165	494	0	0	0	0	0	0	0	0	0
.	19.01.16-01.14.46-1-36200	32	1	1	0	0	0	0	0	0	0	0	NA	NA	NA	18	13	164	164	498	0	0	0	0	0	1	0	0	0.002
.	19.01.16-01.14.48-1-36201	149	10	10	3	0	3	600	9	9	0	0	NA	NA	NA	51	63	178	172	526	158	87	355	0	6	16	0	0.035	0.03
.	19.01.16-01.14.49-1-36202	114	5	5	1	0	1	581	4	4	0	0	NA	NA	NA	38	32	169	167	509	149	83	349	0	6	15	0	0.036	0.029
.	19.01.16-01.14.49-1-36203	60	4	4	0	0	0	575	2	2	0	0	NA	NA	NA	23	23	165	168	503	148	81	346	0	1	10	0	0.006	0.02
.	19.01.16-01.14.52-1-36204	151	5	5	0	0	0	600	4	4	0	0	NA	NA	NA	48	45	171	172	515	153	89	358	0	6	11	0	0.035	0.021
.	19.01.16-01.14.54-1-36208	64	2	2	1	0	1	566	1	1	0	0	NA	NA	NA	31	25	167	166	505	144	79	343	1	3	0	0.006	0.018	0
.	19.01.16-01.14.59-1-36211	64	2	2	1	0	1	579	1	1	0	0	NA	NA	NA	25	22	171	165	499	155	83	341	7	0	2	0.041	0	0.004
.	19.01.16-01.15.05-1-36218	93	5	5	0	0	0	583	4	4	0	0	NA	NA	NA	37	38	177	168	506	156	85	342	9	1	1	0.051	0.006	0.002
.	19.01.16-01.15.06-1-36220	115	6	6	1	0	1	586	4	4	0	0	NA	NA	NA	31	36	172	174	503	152	86	348	2	12	7	0.012	0.069	0.014
.	19.01.16-01.15.06-1-36222	92	8	8	3	0	3	587	7	7	0	0	NA	NA	NA	20	32	168	170	507	146	88	353	9	4	16	0.054	0.024	0.032
.	19.01.16-01.15.08-1-36228	116	18	18	6	0	3	583	13	13	0	0	NA	NA	NA	34	37	173	173	504	154	86	343	10	5	31	0.058	0.029	0.062
.	19.01.16-01.15.11-1-36230	89	5	5	1	0	1	582	4	4	0	0	NA	NA	NA	35	35	169	169	510	152	83	347	6	2	8	0.036	0.012	0.016
.	19.01.16-01.15.11-1-36231	32	1	1	0	0	0	0	0	0	0	0	NA	NA	NA	5	8	164	164	493	0	0	0	0	0	0	0	0	0
.	19.01.16-01.15.13-1-36232	92	4	4	0	0	0	579	3	3	0	0	NA	NA	NA	15	29	169	171	502	152	83	344	0	9	4	0	0.053	0.008
.	19.01.16-01.15.13-1-36234	64	4	4	0	0	0	548	3	3	0	0	NA	NA	NA	23	11	163	165	496	140	76	332	3	0	5	0.018	0	0.01
.	19.01.16-01.15.23-1-36238	129	11	11	2	0	2	576	9	9	0	0	NA	NA	NA	37	27	169	168	503	151	82	343	0	12	15	0	0.071	0.03
.	19.01.16-01.15.24-1-36254	61	2	2	2	0	2	199	1	1	0	0	NA	NA	NA	17	17	167	170	493	55	28	116	0	0	3	0	0	0.006
.	19.01.16-01.15.29-1-36255	145	10	10	3	0	2	604	8	8	0	0	NA	NA	NA	52	62	176	174	525	157	85	362	9	12	7	0.051	0.069	0.013
.	19.01.16-01.15.29-1-36256	59	2	2	0	0	0	248	1	1	0	0	NA	NA	NA	22	14	168	165	494	64	38	146	0	0	2	0	0	0.004
.	19.01.16-01.15.29-1-36257	31	1	1	0	0	0	0	0	0	0	0	NA	NA	NA	7	7	164	163	493	0	0	0	0	0	0	0	0	0
.	19.01.16-01.15.30-1-36258	64	3	3	1	0	1	572	2	2	0	0	NA	NA	NA	19	18	167	166	498	148	83	341	1	0	5	0.006	0	0.01
.	19.01.16-01.15.31-1-36260	186	21	21	5	0	4	605	19	19	0	0	NA	NA	NA	59	55	182	177	509	165	92	348	18	36	33	0.099	0.203	0.065
.	19.01.16-01.15.34-1-36261	33	1	1	0	0	0	0	0	0	0	0	NA	NA	NA	12	6	164	166	489	0	0	0	0	1	0	0	0.006	0
.	19.01.16-01.15.36-1-36262	93	3	3	2	0	2	593	2	2	0	0	NA	NA	NA	35	46	175	167	517	156	82	355	2	0	7	0.011	0	0.014
.	19.01.16-01.15.36-1-36263	35	1	1	0	0	0	0	0	0	0	0	NA	NA	NA	11	5	164	164	490	0	0	0	0	0	0	0	0	0
.	19.01.16-01.15.39-1-36264	149	20	20	2	0	2	600	18	18	0	0	NA	NA	NA	49	54	171	172	524	150	86	364	8	13	35	0.047	0.076	0.067
.	19.01.16-01.15.39-1-36265	95	8	8	2	0	2	589	6	6	0	0	NA	NA	NA	28	33	173	166	507	153	84	352	7	8	6	0.04	0.048	0.012
.	19.01.16-01.15.39-1-36266	181	46	46	7	0	5	590	43	43	0	0	NA	NA	NA	49	44	176	172	509	154	85	351	49	39	36	0.278	0.227	0.071
.	19.01.16-01.15.43-1-36267	153	7	7	1	0	1	589	5	5	0	0	NA	NA	NA	45	38	164	175	512	144	90	355	8	8	18	0.049	0.046	0.035
.	19.01.16-01.15.44-1-36268	95	5	5	1	0	1	577	4	4	0	0	NA	NA	NA	40	29	167	169	506	149	87	341	0	0	7	0	0	0.014
.	19.01.16-01.15.52-1-36269	95	5	5	2	0	1	576	4	4	0	0	NA	NA	NA	34	34	168	169	510	147	82	347	7	12	0	0.042	0.071	0
.	19.01.16-01.15.58-1-36275	113	8	8	5	0	4	586	6	6	0	0	NA	NA	NA	36	30	165	170	508	149	86	351	0	9	19	0	0.053	0.037
.	19.01.16-01.16.01-1-36279	209	22	22	6	0	6	610	21	21	0	0	NA	NA	NA	78	65	173	176	529	153	88	369	39	20	19	0.225	0.114	0.036
.	19.01.16-01.16.04-1-36282	111	4	4	0	0	0	591	3	3	0	0	NA	NA	NA	39	40	167	172	514	150	85	356	0	3	7	0	0.017	0.014
.	19.01.16-01.16.09-1-36289	37	1	1	1	0	1	0	0	0	0	0	NA	NA	NA	7	8	166	163	492	0	0	0	0	0	0	0	0	0
.	19.01.16-01.16.12-1-36290	64	2	2	2	0	2	567	1	1	0	0	NA	NA	NA	25	23	167	166	503	147	79	341	0	3	2	0	0.018	0.004
.	19.01.16-01.16.13-1-36291	60	2	2	1	0	1	581	1	1	0	0	NA	NA	NA	20	26	170	171	498	151	87	343	2	1	0	0.012	0.006	0
.	19.01.16-01.16.13-1-36292	58	2	2	0	0	0	99	1	1	0	0	NA	NA	NA	13	17	165	167	498	28	18	53	3	0	0	0.018	0	0
.	19.01.16-01.16.18-1-36297	121	7	7	2	0	2	586	5	5	0	0	NA	NA	NA	40	44	173	173	511	153	85	348	19	1	11	0.11	0.006	0.022
.	19.01.16-01.16.18-1-36298	91	3	3	0	0	0	577	2	2	0	0	NA	NA	NA	40	30	168	170	505	150	83	344	0	8	0	0	0.047	0
.	19.01.16-01.16.21-1-36301	122	10	10	3	0	2	599	9	9	0	0	NA	NA	NA	39	45	173	171	514	154	85	360	14	9	14	0.081	0.053	0.027
.	19.01.16-01.16.21-1-36302	124	4	4	2	0	2	579	3	3	0	0	NA	NA	NA	46	28	168	170	503	149	83	347	4	1	5	0.024	0.006	0.01
.	19.01.16-01.16.26-1-36326	121	7	7	5	0	5	594	5	5	0	0	NA	NA	NA	42	48	176	172	513	155	85	354	3	12	7	0.017	0.07	0.014
.	19.01.16-01.16.26-1-36327	64	4	4	0	0	0	575	3	3	0	0	NA	NA	NA	26	23	168	165	503	149	83	343	1	1	4	0.006	0.006	0.008
.	19.01.16-01.16.34-1-36328	147	16	16	5	0	4	581	14	14	0	0	NA	NA	NA	38	38	172	172	507	153	84	344	12	9	44	0.07	0.052	0.087
.	19.01.16-01.16.37-1-36332	89	3	3	0	0	0	586	2	2	0	0	NA	NA	NA	17	29	168	168	506	152	84	350	0	4	2	0	0.024	0.004
.	19.01.16-01.16.40-1-36333	90	3	3	2	0	1	584	2	2	0	0	NA	NA	NA	33	39	169	173	510	145	89	350	2	5	2	0.012	0.029	0.004
.	19.01.16-01.16.40-1-36334	35	1	1	0	0	0	0	0	0	0	0	NA	NA	NA	12	11	166	164	494	0	0	0	0	0	0	0	0	0
.	19.01.16-01.16.42-1-36335	65	3	3	3	0	2	569	1	1	0	0	NA	NA	NA	25	15	166	167	495	150	82	337	3	0	5	0.018	0	0.01
.	19.01.16-01.16.43-1-36336	35	1	1	1	0	1	0	0	0	0	0	NA	NA	NA	9	9	164	168	490	0	0	0	0	0	0	0	0	0
.	19.01.16-01.16.46-1-36338	91	7	7	0	0	0	583	6	6	0	0	NA	NA	NA	41	33	169	166	511	150	81	352	8	4	8	0.047	0.024	0.016
.	19.01.16-01.16.46-1-36339	34	1	1	1	0	1	0	0	0	0	0	NA	NA	NA	12	7	164	165	491	0	0	0	0	0	0	0	0	0
.	19.01.16-01.16.47-1-36340	203	28	28	9	0	8	619	26	26	0	0	NA	NA	NA	60	70	177	177	529	159	88	372	13	31	43	0.073	0.175	0.081
.	19.01.16-01.16.48-1-36341	209	14	14	1	0	1	615	11	11	0	0	NA	NA	NA	60	71	177	178	529	157	93	365	17	10	38	0.096	0.056	0.072
.	19.01.16-01.16.52-1-36342	87	4	4	1	0	1	577	2	2	0	0	NA	NA	NA	21	26	169	168	502	150	83	344	5	4	3	0.03	0.024	0.006
.	19.01.16-01.16.52-1-36343	146	12	12	6	0	4	591	10	10	0	0	NA	NA	NA	39	41	169	170	515	151	84	356	16	11	10	0.095	0.065	0.019
.	19.01.16-01.16.55-1-36347	269	40	40	12	0	8	619	38	38	0	0	NA	NA	NA	74	72	184	173	528	162	89	368	17	38	85	0.092	0.22	0.161
.	19.01.16-01.16.56-1-36348	85	7	7	3	0	2	587	6	6	0	0	NA	NA	NA	32	37	171	166	513	151	85	351	10	7	5	0.058	0.042	0.01
.	19.01.16-01.17.05-1-36357	62	2	2	0	0	0	301	1	1	0	0	NA	NA	NA	15	26	167	166	506	85	38	178	1	0	2	0.006	0	0.004
.	19.01.16-01.17.09-1-36366	60	3	3	0	0	0	576	2	2	0	0	NA	NA	NA	23	23	170	167	499	151	82	343	0	3	4	0	0.018	0.008
.	19.01.16-01.17.11-1-36368	206	30	30	7	0	6	599	25	25	0	0	NA	NA	NA	51	53	176	178	512	154	92	353	25	24	42	0.142	0.135	0.082
.	19.01.16-01.17.17-1-36373	149	9	9	3	0	3	592	8	8	0	0	NA	NA	NA	36	42	170	176	509	150	87	355	14	4	10	0.082	0.023	0.02
.	19.01.16-01.17.22-1-36374	92	5	5	1	0	1	568	4	4	0	0	NA	NA	NA	30	18	165	166	500	147	80	341	0	1	7	0	0.006	0.014
.	19.01.16-01.17.25-1-36390	149	5	5	1	0	1	598	3	3	0	0	NA	NA	NA	53	51	172	176	516	153	88	357	2	0	9	0.012	0	0.017
.	19.01.16-01.17.26-1-36391	56	2	2	1	0	0	573	1	1	0	0	NA	NA	NA	22	18	165	166	500	148	82	343	0	2	1	0	0.012	0.002
.	19.01.16-01.17.27-1-36392	91	10	10	4	0	3	576	8	8	0	0	NA	NA	NA	27	32	168	168	509	149	80	347	16	5	7	0.095	0.03	0.014
.	19.01.16-01.17.33-1-36393	65	2	2	1	0	1	399	1	1	0	0	NA	NA	NA	16	14	165	166	496	102	59	238	0	0	7	0	0	0.014
.	19.01.16-01.17.40-1-36394	93	4	4	1	0	1	579	2	2	0	0	NA	NA	NA	32	29	170	168	504	149	82	348	6	2	6	0.035	0.012	0.012
.	19.01.16-01.17.40-1-36395	58	3	3	0	0	0	573	2	2	0	0	NA	NA	NA	30	26	167	167	505	144	81	348	2	0	5	0.012	0	0.01
.	19.01.16-01.17.44-1-36396	123	14	14	4	0	4	592	12	12	0	0	NA	NA	NA	34	42	171	175	509	150	88	354	0	10	22	0	0.057	0.043
.	19.01.16-01.17.45-1-36397	148	25	25	7	0	6	597	23	23	0	0	NA	NA	NA	52	48	170	175	516	149	89	359	36	14	42	0.212	0.08	0.081
.	19.01.16-01.17.45-1-36398	35	1	1	0	0	0	0	0	0	0	0	NA	NA	NA	9	6	165	163	491	0	0	0	1	0	0	0.006	0	0
.	19.01.16-01.17.51-1-36399	61	3	3	3	0	1	579	2	2	0	0	NA	NA	NA	14	25	168	165	505	150	80	349	7	2	0	0.042	0.012	0
.	19.01.16-01.17.54-1-36403	92	4	4	1	0	1	583	2	2	0	0	NA	NA	NA	27	34	169	165	513	152	79	352	5	1	4	0.03	0.006	0.008
.	19.01.16-01.17.55-1-36404	62	4	4	0	0	0	566	3	3	0	0	NA	NA	NA	20	14	165	164	498	147	79	340	0	0	11	0	0	0.022
.	19.01.16-01.17.56-1-36405	90	3	3	1	0	1	587	2	2	0	0	NA	NA	NA	39	39	175	172	505	156	84	347	0	0	7	0	0	0.014
.	19.01.16-01.17.57-1-36406	210	38	38	15	0	8	614	33	33	0	0	NA	NA	NA	58	68	172	176	533	154	88	372	27	43	63	0.157	0.244	0.118
.	19.01.16-01.18.05-1-36416	33	1	1	0	0	0	0	0	0	0	0	NA	NA	NA	14	7	166	164	490	0	0	0	0	2	0	0	0.012	0
.	19.01.16-01.18.07-1-36419	88	4	4	3	0	3	570	3	3	0	0	NA	NA	NA	27	22	166	170	499	148	84	338	0	3	4	0	0.018	0.008
.	19.01.16-01.18.08-1-36421	144	17	17	2	0	2	589	15	15	0	0	NA	NA	NA	63	41	172	170	512	150	84	355	2	24	31	0.012	0.141	0.061
.	19.01.16-01.18.10-1-36423	95	5	5	0	0	0	572	4	4	0	0	NA	NA	NA	24	25	170	168	500	146	80	346	0	6	13	0	0.036	0.026
.	19.01.16-01.18.12-1-36424	209	19	19	6	0	5	584	16	16	0	0	NA	NA	NA	66	46	175	175	509	153	86	345	5	37	34	0.029	0.211	0.067
.	19.01.16-01.18.13-1-36425	94	8	8	2	0	2	575	7	7	0	0	NA	NA	NA	22	19	165	168	499	150	84	341	6	12	0	0.036	0.071	0
.	19.01.16-01.18.16-1-36429	121	6	6	1	0	0	594	5	5	0	0	NA	NA	NA	31	43	172	169	515	154	84	356	0	6	18	0	0.036	0.035
.	19.01.16-01.18.23-1-36435	290	38	38	15	0	13	610	33	33	0	0	NA	NA	NA	90	64	174	174	529	155	87	368	48	53	35	0.276	0.305	0.066
.	19.01.16-01.18.27-1-36452	212	14	14	7	0	6	607	11	11	0	0	NA	NA	NA	75	67	183	172	525	165	85	357	1	14	31	0.005	0.081	0.059
.	19.01.16-01.18.32-1-36453	90	4	4	1	0	1	586	2	2	0	0	NA	NA	NA	20	38	169	174	508	151	88	347	0	0	9	0	0	0.018
.	19.01.16-01.18.32-1-36454	120	10	10	2	0	2	598	7	7	0	0	NA	NA	NA	35	46	174	178	507	156	91	351	0	8	39	0	0.045	0.077
.	19.01.16-01.18.36-1-36455	122	7	7	4	0	2	585	5	5	0	0	NA	NA	NA	37	33	166	169	511	146	88	351	2	5	14	0.012	0.03	0.027
.	19.01.16-01.18.40-1-36459	94	6	6	2	0	1	584	4	4	0	0	NA	NA	NA	32	32	171	171	503	148	86	350	10	9	2	0.058	0.053	0.004
.	19.01.16-01.18.47-1-36460	152	9	9	1	0	1	606	8	8	0	0	NA	NA	NA	39	51	173	174	517	154	90	362	3	5	12	0.017	0.029	0.023
.	19.01.16-01.18.48-1-36461	155	10	10	2	0	2	592	9	9	0	0	NA	NA	NA	52	42	172	171	512	152	89	351	0	14	16	0	0.082	0.031
.	19.01.16-01.18.58-1-36466	97	9	9	5	0	3	581	8	8	0	0	NA	NA	NA	34	29	167	171	504	151	86	344	7	15	12	0.042	0.088	0.024
.	19.01.16-01.18.58-1-36467	126	5	5	1	0	1	586	3	3	0	0	NA	NA	NA	39	39	173	172	507	153	87	346	0	4	13	0	0.023	0.026
.	19.01.16-01.19.00-1-36469	122	14	14	3	0	3	595	13	13	0	0	NA	NA	NA	44	50	171	171	521	151	87	357	10	5	24	0.058	0.029	0.046
.	19.01.16-01.19.00-1-36470	62	4	4	1	0	1	575	3	3	0	0	NA	NA	NA	27	28	167	172	502	148	84	343	9	2	0	0.054	0.012	0
.	19.01.16-01.19.00-1-36471	236	48	48	11	0	7	620	46	46	0	0	NA	NA	NA	69	74	185	183	519	166	94	360	33	79	35	0.178	0.432	0.067
.	19.01.16-01.19.11-1-36486	60	4	4	1	0	1	574	3	3	0	0	NA	NA	NA	27	19	166	167	499	146	82	346	0	4	6	0	0.024	0.012
.	19.01.16-01.19.13-1-36487	60	3	3	1	0	1	574	2	2	0	0	NA	NA	NA	22	24	168	169	500	150	81	343	0	7	2	0	0.041	0.004
.	19.01.16-01.19.16-1-36492	31	1	1	0	0	0	0	0	0	0	0	NA	NA	NA	8	13	166	167	493	0	0	0	0	0	1	0	0	0.002
.	19.01.16-01.19.18-1-36494	91	6	6	1	0	0	582	5	5	0	0	NA	NA	NA	33	27	168	166	506	150	82	350	1	5	8	0.006	0.03	0.016
.	19.01.16-01.19.18-1-36495	37	1	1	0	0	0	0	0	0	0	0	NA	NA	NA	8	16	169	164	496	0	0	0	0	0	0	0	0	0
.	19.01.16-01.19.18-1-36496	89	4	4	0	0	0	586	3	3	0	0	NA	NA	NA	33	42	167	175	513	144	88	354	0	3	5	0	0.017	0.01
.	19.01.16-01.19.21-1-36497	144	23	23	4	0	2	591	22	22	0	0	NA	NA	NA	43	41	172	170	512	150	87	354	20	45	23	0.116	0.265	0.045
.	19.01.16-01.19.25-1-36513	90	4	4	1	0	1	591	3	3	0	0	NA	NA	NA	30	42	171	168	516	153	82	356	2	6	0	0.012	0.036	0
.	19.01.16-01.19.25-1-36514	64	2	2	2	0	2	575	1	1	0	0	NA	NA	NA	24	19	170	166	496	152	83	340	0	1	1	0	0.006	0.002
.	19.01.16-01.19.29-1-36515	63	3	3	0	0	0	103	2	2	0	0	NA	NA	NA	22	18	166	167	498	34	11	58	5	0	0	0.03	0	0
.	19.01.16-01.19.29-1-36516	99	3	3	0	0	0	590	2	2	0	0	NA	NA	NA	37	43	167	172	517	147	84	359	0	2	6	0	0.012	0.012
.	19.01.16-01.19.36-1-36517	96	5	5	1	0	0	579	3	3	0	0	NA	NA	NA	21	26	168	168	503	151	81	347	11	16	4	0.065	0.095	0.008
.	19.01.16-01.19.37-1-36518	31	1	1	0	0	0	0	0	0	0	0	NA	NA	NA	8	8	164	164	493	0	0	0	0	0	0	0	0	0
.	19.01.16-01.19.37-1-36519	66	5	5	1	0	1	565	4	4	0	0	NA	NA	NA	33	17	165	165	500	143	81	341	4	0	13	0.024	0	0.026
.	19.01.16-01.19.39-1-36520	30	1	1	0	0	0	0	0	0	0	0	NA	NA	NA	12	6	163	164	492	0	0	0	0	0	1	0	0	0.002
.	19.01.16-01.19.40-1-36521	295	30	30	11	0	7	639	29	29	0	0	NA	NA	NA	75	89	176	188	538	158	104	377	11	18	83	0.062	0.096	0.154
.	19.01.16-01.19.42-1-36523	238	37	37	10	0	7	603	33	33	0	0	NA	NA	NA	70	62	174	172	529	154	83	366	39	44	43	0.224	0.256	0.081
.	19.01.16-01.19.42-1-36524	149	12	12	5	0	4	586	11	11	0	0	NA	NA	NA	45	45	169	176	513	146	92	348	12	2	17	0.071	0.011	0.033
.	19.01.16-01.19.47-1-36525	115	9	9	3	0	2	584	6	6	0	0	NA	NA	NA	41	42	169	170	516	149	82	353	9	8	11	0.053	0.047	0.021
.	19.01.16-01.19.54-1-36529	155	13	13	3	0	2	604	11	11	0	0	NA	NA	NA	43	45	175	172	511	158	87	359	0	20	31	0	0.116	0.061
.	19.01.16-01.19.55-1-36530	110	9	9	2	0	2	585	7	7	0	0	NA	NA	NA	36	37	172	169	509	153	83	349	0	18	4	0	0.107	0.008
.	19.01.16-01.20.03-1-36541	229	17	17	3	0	2	616	15	15	0	0	NA	NA	NA	66	76	175	183	531	152	97	367	18	12	31	0.103	0.066	0.058
.	19.01.16-01.20.07-1-36546	153	15	15	3	0	3	602	13	13	0	0	NA	NA	NA	43	48	171	176	514	154	92	356	7	20	30	0.041	0.114	0.058
.	19.01.16-01.20.08-1-36547	116	11	11	3	0	2	582	8	8	0	0	NA	NA	NA	42	37	170	171	509	154	85	343	11	1	20	0.065	0.006	0.039
.	19.01.16-01.20.13-1-36550	123	13	13	3	0	2	584	9	9	0	0	NA	NA	NA	47	39	172	168	512	152	80	352	7	18	5	0.041	0.107	0.01
.	19.01.16-01.20.25-1-36570	120	10	10	4	0	3	595	9	9	0	0	NA	NA	NA	33	44	170	172	515	152	85	358	8	5	21	0.047	0.029	0.041
.	19.01.16-01.20.35-1-36572	93	5	5	1	0	1	577	4	4	0	0	NA	NA	NA	24	30	168	167	508	147	83	347	0	3	8	0	0.018	0.016
.	19.01.16-01.20.38-1-36576	33	1	1	0	0	0	0	0	0	0	0	NA	NA	NA	11	10	164	167	492	0	0	0	3	0	0	0.018	0	0
.	19.01.16-01.20.40-1-36577	101	8	8	3	0	2	582	7	7	0	0	NA	NA	NA	35	33	168	173	505	151	85	346	0	9	18	0	0.052	0.036
.	19.01.16-01.20.42-1-36578	180	14	14	7	0	4	600	12	12	0	0	NA	NA	NA	54	46	166	174	519	148	89	363	13	30	12	0.078	0.172	0.023
.	19.01.16-01.20.45-1-36579	88	6	6	1	0	1	573	4	4	0	0	NA	NA	NA	42	26	170	170	499	151	83	339	3	6	8	0.018	0.035	0.016
.	19.01.16-01.20.48-1-36580	121	11	11	4	0	4	587	10	10	0	0	NA	NA	NA	33	37	166	175	509	148	90	349	10	5	30	0.06	0.029	0.059
.	19.01.16-01.20.51-1-36581	126	9	9	4	0	4	591	6	6	0	0	NA	NA	NA	32	39	176	170	506	157	85	349	0	1	25	0	0.006	0.049
.	19.01.16-01.20.53-1-36585	65	2	2	0	0	0	495	1	1	0	0	NA	NA	NA	22	12	166	166	493	126	70	299	0	0	2	0	0	0.004
.	19.01.16-01.21.00-1-36590	63	2	2	0	0	0	398	1	1	0	0	NA	NA	NA	12	23	168	167	501	102	49	247	2	0	3	0.012	0	0.006
.	19.01.16-01.21.00-1-36592	37	1	1	0	0	0	0	0	0	0	0	NA	NA	NA	12	12	168	164	493	0	0	0	0	1	0	0	0.006	0
.	19.01.16-01.21.04-1-36596	64	2	2	0	0	0	444	1	1	0	0	NA	NA	NA	11	17	167	167	496	114	64	266	3	0	3	0.018	0	0.006
.	19.01.16-01.21.04-1-36598	90	4	4	0	0	0	575	3	3	0	0	NA	NA	NA	20	20	168	167	498	150	82	343	0	7	1	0	0.042	0.002
.	19.01.16-01.21.06-1-36600	34	1	1	0	0	0	0	0	0	0	0	NA	NA	NA	12	10	166	164	493	0	0	0	0	0	1	0	0	0.002
.	19.01.16-01.21.09-1-36604	148	9	9	4	0	3	600	8	8	0	0	NA	NA	NA	35	48	171	174	516	153	88	359	8	8	10	0.047	0.046	0.019
.	19.01.16-01.21.11-1-36605	101	5	5	2	0	2	593	4	4	0	0	NA	NA	NA	42	49	172	172	518	151	85	357	0	4	5	0	0.023	0.01
.	19.01.16-01.21.13-1-36610	111	10	10	4	0	2	585	9	9	0	0	NA	NA	NA	41	33	172	170	504	155	81	349	2	5	13	0.012	0.029	0.026
.	19.01.16-01.21.13-1-36612	187	39	39	10	0	9	600	35	35	0	0	NA	NA	NA	64	58	175	171	525	152	86	362	34	24	52	0.194	0.14	0.099
.	19.01.16-01.21.14-1-36613	216	16	16	5	0	3	608	15	15	0	0	NA	NA	NA	68	60	176	180	517	159	93	356	9	26	18	0.051	0.144	0.035
.	19.01.16-01.21.15-1-36615	119	6	6	1	0	1	587	5	5	0	0	NA	NA	NA	34	33	167	170	509	151	85	351	6	10	1	0.036	0.059	0.002
.	19.01.16-01.21.18-1-36618	59	3	3	1	0	1	572	2	2	0	0	NA	NA	NA	22	20	168	164	501	149	80	343	4	0	4	0.024	0	0.008
.	19.01.16-01.21.20-1-36619	63	2	2	0	0	0	579	1	1	0	0	NA	NA	NA	20	23	171	165	500	155	82	342	5	0	3	0.029	0	0.006
.	19.01.16-01.21.31-1-36635	122	8	8	3	0	3	582	6	6	0	0	NA	NA	NA	38	33	172	169	505	155	82	345	0	4	12	0	0.024	0.024
.	19.01.16-01.21.40-1-36636	237	29	29	11	0	9	623	27	27	0	0	NA	NA	NA	72	73	189	173	524	170	89	364	14	35	48	0.074	0.202	0.092
.	19.01.16-01.21.42-1-36637	121	8	8	4	0	4	598	7	7	0	0	NA	NA	NA	57	49	176	168	518	157	84	357	3	27	4	0.017	0.161	0.008
.	19.01.16-01.21.42-1-36638	124	9	9	0	0	0	593	8	8	0	0	NA	NA	NA	31	47	174	172	514	151	85	357	19	6	7	0.109	0.035	0.014
.	19.01.16-01.21.52-1-36640	181	13	13	1	0	0	612	12	12	0	0	NA	NA	NA	62	63	178	172	526	155	87	370	6	38	12	0.034	0.221	0.023
.	19.01.16-01.22.06-1-36652	86	5	5	0	0	0	576	4	4	0	0	NA	NA	NA	31	30	169	168	506	150	80	346	0	5	6	0	0.03	0.012
.	19.01.16-01.22.14-1-36658	179	14	14	2	0	2	606	13	13	0	0	NA	NA	NA	53	52	175	173	517	158	88	360	6	24	16	0.034	0.139	0.031
.	19.01.16-01.22.18-1-36663	95	7	7	2	0	2	587	6	6	0	0	NA	NA	NA	34	41	170	171	513	151	85	351	6	8	6	0.035	0.047	0.012
.	19.01.16-01.22.20-1-36664	33	1	1	0	0	0	0	0	0	0	0	NA	NA	NA	11	7	166	163	491	0	0	0	0	0	1	0	0	0.002
.	19.01.16-01.22.22-1-36665	209	19	19	6	0	3	610	18	18	0	0	NA	NA	NA	54	58	178	171	522	159	84	367	9	47	27	0.051	0.275	0.052
.	19.01.16-01.22.24-1-36681	88	3	3	1	0	1	585	2	2	0	0	NA	NA	NA	32	38	168	174	509	148	85	352	0	2	6	0	0.011	0.012
.	19.01.16-01.22.31-1-36682	33	1	1	1	0	1	0	0	0	0	0	NA	NA	NA	10	9	165	165	492	0	0	0	0	0	3	0	0	0.006
.	19.01.16-01.22.33-1-36683	66	2	2	1	0	1	576	0	0	0	0	NA	NA	NA	36	34	170	169	508	146	84	346	8	0	0	0.047	0	0
.	19.01.16-01.22.33-1-36684	58	3	3	3	0	2	568	2	2	0	0	NA	NA	NA	23	16	168	167	494	146	81	341	5	0	7	0.03	0	0.014
.	19.01.16-01.22.38-1-36685	96	4	4	0	0	0	587	3	3	0	0	NA	NA	NA	34	31	167	171	506	151	88	348	0	4	6	0	0.023	0.012
.	19.01.16-01.22.39-1-36689	178	34	34	8	0	6	607	30	30	0	0	NA	NA	NA	47	58	175	170	526	155	87	365	11	38	57	0.063	0.224	0.108
.	19.01.16-01.22.40-1-36690	88	7	7	3	0	2	585	6	6	0	0	NA	NA	NA	31	35	168	174	506	151	86	348	2	2	13	0.012	0.011	0.026
.	19.01.16-01.22.46-1-36691	38	1	1	1	0	1	0	0	0	0	0	NA	NA	NA	12	16	165	165	499	0	0	0	0	0	1	0	0	0.002
.	19.01.16-01.22.47-1-36692	94	5	5	4	0	3	584	3	3	0	0	NA	NA	NA	30	38	173	173	505	150	87	347	2	0	12	0.012	0	0.024
.	19.01.16-01.22.47-1-36693	59	2	2	0	0	0	0	1	1	0	0	NA	NA	NA	8	19	166	168	498	0	0	0	0	0	2	0	0	0.004
.	19.01.16-01.22.48-1-36694	155	7	7	0	0	0	591	6	6	0	0	NA	NA	NA	49	41	171	173	510	150	86	355	5	0	10	0.029	0	0.02
.	19.01.16-01.22.50-1-36695	89	5	5	1	0	1	574	4	4	0	0	NA	NA	NA	45	30	170	168	505	150	82	342	0	1	13	0	0.006	0.026
.	19.01.16-01.22.52-1-36696	122	7	7	2	0	2	579	6	6	0	0	NA	NA	NA	30	28	168	167	506	149	83	347	0	14	6	0	0.084	0.012
.	19.01.16-01.22.54-1-36700	155	8	8	3	0	2	593	6	6	0	0	NA	NA	NA	54	44	170	169	518	151	82	360	0	5	19	0	0.03	0.037
.	19.01.16-01.23.00-1-36704	64	2	2	0	0	0	579	1	1	0	0	NA	NA	NA	25	31	169	167	508	152	79	348	12	0	0	0.071	0	0
.	19.01.16-01.23.01-1-36707	123	7	7	0	0	0	593	5	5	0	0	NA	NA	NA	43	45	169	176	513	144	91	358	13	5	2	0.077	0.028	0.004
.	19.01.16-01.23.04-1-36712	93	9	9	2	0	2	588	6	6	0	0	NA	NA	NA	35	34	168	170	509	150	86	352	0	15	24	0	0.088	0.047
.	19.01.16-01.23.07-1-36715	84	4	4	0	0	0	581	3	3	0	0	NA	NA	NA	35	32	173	169	503	150	83	348	4	2	5	0.023	0.012	0.01
.	19.01.16-01.23.09-1-36718	93	4	4	0	0	0	573	3	3	0	0	NA	NA	NA	37	23	166	168	502	144	85	344	6	2	0	0.036	0.012	0
.	19.01.16-01.23.10-1-36719	208	19	19	8	0	6	605	18	18	0	0	NA	NA	NA	66	50	174	170	519	157	86	362	17	22	27	0.098	0.129	0.052
.	19.01.16-01.23.16-1-36727	32	1	1	0	0	0	0	0	0	0	0	NA	NA	NA	11	6	165	167	487	0	0	0	0	2	0	0	0.012	0
.	19.01.16-01.23.17-1-36729	67	3	3	1	0	1	575	2	2	0	0	NA	NA	NA	20	24	167	165	505	148	81	346	3	0	4	0.018	0	0.008
.	19.01.16-01.23.18-1-36730	128	8	8	3	0	3	589	7	7	0	0	NA	NA	NA	28	33	167	168	511	148	85	356	3	19	20	0.018	0.113	0.039
.	19.01.16-01.23.21-1-36731	66	2	2	1	0	1	566	0	0	0	0	NA	NA	NA	21	18	166	169	496	147	82	337	2	6	0	0.012	0.036	0
.	19.01.16-01.23.24-1-36747	178	14	14	4	0	3	595	13	13	0	0	NA	NA	NA	46	43	170	174	512	154	91	350	5	14	32	0.029	0.08	0.062
.	19.01.16-01.23.27-1-36749	124	7	7	2	0	1	586	6	6	0	0	NA	NA	NA	41	37	168	171	511	147	87	352	7	0	23	0.042	0	0.045
.	19.01.16-01.23.27-1-36750	64	2	2	0	0	0	549	1	1	0	0	NA	NA	NA	25	16	167	166	496	143	78	328	0	4	0	0	0.024	0
.	19.01.16-01.23.31-1-36751	142	19	19	5	0	3	593	18	18	0	0	NA	NA	NA	34	43	170	176	510	150	88	355	15	18	31	0.088	0.102	0.061
.	19.01.16-01.23.32-1-36752	62	3	3	1	0	1	569	2	2	0	0	NA	NA	NA	28	21	170	167	497	150	82	337	2	0	5	0.012	0	0.01
.	19.01.16-01.23.34-1-36753	92	3	3	0	0	0	568	2	2	0	0	NA	NA	NA	34	21	167	166	501	145	80	343	0	5	1	0	0.03	0.002
.	19.01.16-01.23.40-1-36754	35	1	1	0	0	0	0	0	0	0	0	NA	NA	NA	7	8	164	164	493	0	0	0	0	0	0	0	0	0
.	19.01.16-01.23.41-1-36755	90	8	8	1	0	1	575	7	7	0	0	NA	NA	NA	29	27	166	168	506	147	83	345	4	12	2	0.024	0.071	0.004
.	19.01.16-01.23.43-1-36756	61	3	3	0	0	0	198	1	1	0	0	NA	NA	NA	20	18	166	165	500	45	32	121	0	0	9	0	0	0.018
.	19.01.16-01.23.47-1-36757	237	12	12	4	0	4	621	10	10	0	0	NA	NA	NA	74	72	172	178	535	151	94	376	1	13	26	0.006	0.073	0.049
.	19.01.16-01.23.47-1-36758	387	32	32	4	0	4	670	29	29	0	0	NA	NA	NA	105	119	182	192	558	164	108	398	19	32	55	0.104	0.167	0.099
.	19.01.16-01.23.50-1-36759	33	1	1	1	0	1	0	0	0	0	0	NA	NA	NA	5	5	164	164	490	0	0	0	0	0	4	0	0	0.008
.	19.01.16-01.23.50-1-36760	293	39	39	11	0	5	630	35	35	0	0	NA	NA	NA	84	84	180	177	540	163	91	376	11	43	70	0.061	0.243	0.13
.	19.01.16-01.23.52-1-36764	116	8	8	1	0	1	577	6	6	0	0	NA	NA	NA	47	36	168	167	514	146	82	349	1	3	10	0.006	0.018	0.019
.	19.01.16-01.23.55-1-36765	92	4	4	1	0	1	586	2	2	0	0	NA	NA	NA	34	35	167	170	511	148	85	353	5	3	9	0.03	0.018	0.018
.	19.01.16-01.23.56-1-36766	180	17	17	7	0	7	608	15	15	0	0	NA	NA	NA	57	53	177	174	515	159	90	359	5	10	53	0.028	0.057	0.103
.	19.01.16-01.24.05-1-36775	144	11	11	4	0	3	590	10	10	0	0	NA	NA	NA	49	47	175	171	514	154	80	356	3	28	3	0.017	0.164	0.006
.	19.01.16-01.24.07-1-36778	117	13	13	3	0	2	573	12	12	0	0	NA	NA	NA	40	28	169	166	506	147	82	344	3	12	17	0.018	0.072	0.034
.	19.01.16-01.24.13-1-36781	149	8	8	2	0	2	610	6	6	0	0	NA	NA	NA	46	59	172	176	524	153	90	367	14	5	7	0.081	0.028	0.013
.	19.01.16-01.24.14-1-36783	32	1	1	1	0	1	0	0	0	0	0	NA	NA	NA	14	8	163	163	495	0	0	0	0	0	3	0	0	0.006
.	19.01.16-01.24.17-1-36788	120	6	6	2	0	2	587	5	5	0	0	NA	NA	NA	32	41	169	171	514	146	87	354	4	12	2	0.024	0.07	0.004
.	19.01.16-01.24.17-1-36789	85	4	4	2	0	1	578	3	3	0	0	NA	NA	NA	28	29	167	168	507	144	84	350	0	6	4	0	0.036	0.008
.	19.01.16-01.24.31-1-36805	63	2	2	1	0	1	566	1	1	0	0	NA	NA	NA	38	21	165	166	503	144	81	341	0	4	2	0	0.024	0.004
.	19.01.16-01.24.34-1-36806	33	1	1	0	0	0	0	0	0	0	0	NA	NA	NA	11	11	165	167	492	0	0	0	0	0	0	0	0	0
.	19.01.16-01.24.35-1-36807	36	1	1	0	0	0	0	0	0	0	0	NA	NA	NA	15	7	167	163	490	0	0	0	2	0	0	0.012	0	0
.	19.01.16-01.24.35-1-36808	152	14	14	4	0	2	591	11	11	0	0	NA	NA	NA	33	40	168	170	515	148	84	359	9	1	23	0.054	0.006	0.045
.	19.01.16-01.24.35-1-36809	150	25	25	7	0	4	606	23	23	0	0	NA	NA	NA	50	50	172	175	516	154	94	358	2	32	53	0.012	0.183	0.103
.	19.01.16-01.24.37-1-36810	64	2	2	1	0	1	573	1	1	0	0	NA	NA	NA	26	23	168	167	501	148	83	342	0	0	4	0	0	0.008
.	19.01.16-01.24.38-1-36811	59	2	2	0	0	0	572	1	1	0	0	NA	NA	NA	20	22	166	168	501	148	81	343	0	5	0	0	0.03	0
.	19.01.16-01.24.39-1-36812	86	6	6	1	0	1	588	5	5	0	0	NA	NA	NA	29	35	166	169	513	149	86	353	4	3	16	0.024	0.018	0.031
.	19.01.16-01.24.45-1-36817	151	9	9	2	0	2	596	8	8	0	0	NA	NA	NA	53	42	169	176	510	151	91	354	0	18	11	0	0.102	0.022
.	19.01.16-01.24.49-1-36818	61	3	3	1	0	1	99	2	2	0	0	NA	NA	NA	12	23	168	167	501	29	12	58	4	0	1	0.024	0	0.002
.	19.01.16-01.24.50-1-36819	35	1	1	1	0	1	0	0	0	0	0	NA	NA	NA	11	6	163	165	491	0	0	0	0	0	2	0	0	0.004
.	19.01.16-01.24.52-1-36820	67	4	4	1	0	0	572	2	2	0	0	NA	NA	NA	27	22	168	169	498	151	82	339	0	5	6	0	0.03	0.012
.	19.01.16-01.24.52-1-36821	96	5	5	1	0	1	578	4	4	0	0	NA	NA	NA	32	29	167	167	508	145	81	352	5	0	4	0.03	0	0.008
.	19.01.16-01.24.53-1-36825	63	2	2	0	0	0	578	1	1	0	0	NA	NA	NA	28	28	172	167	502	153	81	344	2	1	0	0.012	0.006	0
.	19.01.16-01.24.59-1-36828	124	21	21	5	0	2	595	16	16	0	0	NA	NA	NA	35	42	170	169	516	152	86	357	15	26	22	0.088	0.154	0.043
.	19.01.16-01.25.00-1-36830	149	10	10	1	0	1	595	9	9	0	0	NA	NA	NA	54	51	173	172	519	149	85	361	11	9	9	0.064	0.052	0.017
.	19.01.16-01.25.01-1-36831	205	15	15	4	0	3	618	14	14	0	0	NA	NA	NA	74	75	178	174	536	160	89	369	2	32	32	0.011	0.184	0.06
.	19.01.16-01.25.07-1-36839	119	11	11	1	0	1	588	9	9	0	0	NA	NA	NA	36	40	171	170	512	149	83	356	10	8	10	0.058	0.047	0.02
.	19.01.16-01.25.08-1-36841	58	2	2	1	0	1	398	1	1	0	0	NA	NA	NA	13	15	163	166	499	99	58	241	0	0	4	0	0	0.008
.	19.01.16-01.25.09-1-36843	93	14	14	2	0	2	588	13	13	0	0	NA	NA	NA	26	35	170	169	509	151	85	352	26	6	6	0.153	0.036	0.012
.	19.01.16-01.25.09-1-36844	88	5	5	1	0	1	563	4	4	0	0	NA	NA	NA	33	18	165	165	501	143	80	340	0	3	10	0	0.018	0.02
.	19.01.16-01.25.20-1-36853	39	1	1	0	0	0	0	0	0	0	0	NA	NA	NA	8	9	166	166	490	0	0	0	0	0	2	0	0	0.004
.	19.01.16-01.25.21-1-36854	91	5	5	0	0	0	580	3	3	0	0	NA	NA	NA	31	29	169	168	505	150	81	349	4	5	6	0.024	0.03	0.012
.	19.01.16-01.25.23-1-36855	97	7	7	2	0	2	585	6	6	0	0	NA	NA	NA	35	32	167	170	508	148	83	354	17	5	8	0.102	0.029	0.016
.	19.01.16-01.25.24-1-36871	182	11	11	3	0	3	607	9	9	0	0	NA	NA	NA	50	51	171	175	518	155	91	361	1	6	18	0.006	0.034	0.035
.	19.01.16-01.25.26-1-36872	66	4	4	1	0	1	577	3	3	0	0	NA	NA	NA	36	28	167	166	508	149	83	345	0	2	8	0	0.012	0.016
.	19.01.16-01.25.31-1-36874	62	2	2	0	0	0	582	1	1	0	0	NA	NA	NA	20	26	169	169	501	152	87	343	0	0	5	0	0	0.01
.	19.01.16-01.25.32-1-36875	148	9	9	3	0	3	587	7	7	0	0	NA	NA	NA	41	41	171	178	505	150	91	346	4	17	6	0.023	0.096	0.012
.	19.01.16-01.25.34-1-36876	60	2	2	0	0	0	255	1	1	0	0	NA	NA	NA	19	18	164	170	497	72	32	151	0	0	2	0	0	0.004
.	19.01.16-01.25.37-1-36877	64	2	2	0	0	0	402	1	1	0	0	NA	NA	NA	24	20	165	167	501	110	53	239	0	0	5	0	0	0.01
.	19.01.16-01.25.40-1-36878	84	3	3	1	0	0	593	1	1	0	0	NA	NA	NA	26	44	168	176	513	151	86	356	0	2	4	0	0.011	0.008
.	19.01.16-01.25.43-1-36879	154	14	14	3	0	3	590	13	13	0	0	NA	NA	NA	48	42	169	168	518	153	83	354	9	4	14	0.053	0.024	0.027
.	19.01.16-01.25.44-1-36880	39	1	1	0	0	0	0	0	0	0	0	NA	NA	NA	11	10	163	166	494	0	0	0	0	1	0	0	0.006	0
.	19.01.16-01.25.44-1-36881	92	7	7	0	0	0	580	6	6	0	0	NA	NA	NA	22	25	170	167	501	152	84	344	1	0	14	0.006	0	0.028
.	19.01.16-01.25.45-1-36882	176	7	7	2	0	2	600	6	6	0	0	NA	NA	NA	57	51	174	168	522	156	86	358	2	12	8	0.011	0.071	0.015
.	19.01.16-01.25.47-1-36883	60	2	2	0	0	0	578	1	1	0	0	NA	NA	NA	26	24	167	168	502	149	83	346	0	0	3	0	0	0.006
.	19.01.16-01.25.47-1-36884	67	3	3	1	0	1	496	0	0	0	0	NA	NA	NA	23	20	172	169	492	131	68	297	0	0	2	0	0	0.004
.	19.01.16-01.25.50-1-36885	124	4	4	2	0	1	588	3	3	0	0	NA	NA	NA	48	43	169	174	513	150	87	351	3	2	7	0.018	0.011	0.014
.	19.01.16-01.25.54-1-36889	124	7	7	2	0	1	589	5	5	0	0	NA	NA	NA	43	35	169	166	513	151	80	358	1	10	9	0.006	0.06	0.018
.	19.01.16-01.25.55-1-36890	145	10	10	3	0	2	600	9	9	0	0	NA	NA	NA	48	48	173	172	516	154	89	357	6	7	9	0.035	0.041	0.017
.	19.01.16-01.26.00-1-36895	94	14	14	7	0	6	585	12	12	0	0	NA	NA	NA	30	34	168	174	505	150	86	349	0	15	21	0	0.086	0.042
.	19.01.16-01.26.01-1-36897	35	1	1	0	0	0	0	0	0	0	0	NA	NA	NA	15	11	164	166	494	0	0	0	0	0	2	0	0	0.004
.	19.01.16-01.26.04-1-36900	62	4	4	0	0	0	579	3	3	0	0	NA	NA	NA	26	28	168	167	506	148	82	349	0	0	7	0	0	0.014
.	19.01.16-01.26.06-1-36903	33	1	1	0	0	0	0	0	0	0	0	NA	NA	NA	10	10	163	164	496	0	0	0	0	0	0	0	0	0
.	19.01.16-01.26.06-1-36905	36	1	1	0	0	0	0	0	0	0	0	NA	NA	NA	8	12	168	163	494	0	0	0	0	0	1	0	0	0.002
.	19.01.16-01.26.07-1-36907	113	6	6	1	0	1	579	5	5	0	0	NA	NA	NA	33	32	171	167	507	149	82	348	0	5	5	0	0.03	0.01
.	19.01.16-01.26.08-1-36909	151	6	6	2	0	2	591	4	4	0	0	NA	NA	NA	53	40	172	167	514	150	84	357	5	6	10	0.029	0.036	0.019
.	19.01.16-01.26.09-1-36910	214	8	8	3	0	3	609	7	7	0	0	NA	NA	NA	56	60	173	174	526	155	88	366	0	10	8	0	0.057	0.015
.	19.01.16-01.26.10-1-36912	124	8	8	3	0	3	588	7	7	0	0	NA	NA	NA	41	43	169	170	517	151	85	352	0	5	17	0	0.029	0.033
.	19.01.16-01.26.13-1-36913	60	3	3	0	0	0	198	2	2	0	0	NA	NA	NA	21	12	165	165	495	56	30	112	0	0	6	0	0	0.012
.	19.01.16-01.26.16-1-36917	173	13	13	3	0	2	616	11	11	0	0	NA	NA	NA	50	63	176	173	527	157	90	369	9	22	25	0.051	0.127	0.047
.	19.01.16-01.26.19-1-36919	175	11	11	3	0	3	591	10	10	0	0	NA	NA	NA	45	41	172	171	511	155	85	351	2	15	16	0.012	0.088	0.031
.	19.01.16-01.26.22-1-36930	110	5	5	2	0	2	586	4	4	0	0	NA	NA	NA	34	37	169	173	508	149	83	354	2	1	5	0.012	0.006	0.01
.	19.01.16-01.26.24-1-36946	31	1	1	0	0	0	0	0	0	0	0	NA	NA	NA	11	8	165	164	492	0	0	0	0	2	0	0	0.012	0
.	19.01.16-01.26.25-1-36947	91	8	8	2	0	2	588	6	6	0	0	NA	NA	NA	27	32	170	168	507	150	84	354	12	4	5	0.071	0.024	0.01
.	19.01.16-01.26.27-1-36948	248	35	35	9	0	6	610	30	30	0	0	NA	NA	NA	79	65	174	169	535	152	84	374	10	44	62	0.057	0.26	0.116
.	19.01.16-01.26.27-1-36949	62	3	3	1	0	1	447	1	1	0	0	NA	NA	NA	14	21	169	166	499	123	67	257	5	0	0	0.03	0	0
.	19.01.16-01.26.30-1-36950	169	26	26	10	0	4	592	24	24	0	0	NA	NA	NA	59	40	178	173	502	160	89	343	16	41	41	0.09	0.237	0.082
.	19.01.16-01.26.31-1-36951	209	10	10	0	0	0	622	9	9	0	0	NA	NA	NA	63	75	176	178	534	157	92	373	10	5	16	0.057	0.028	0.03
.	19.01.16-01.26.49-1-36956	57	2	2	0	0	0	0	1	1	0	0	NA	NA	NA	14	15	168	166	494	0	0	0	0	0	5	0	0	0.01
.	19.01.16-01.26.54-1-36960	33	1	1	0	0	0	0	0	0	0	0	NA	NA	NA	9	9	165	165	492	0	0	0	0	2	0	0	0.012	0
.	19.01.16-01.26.54-1-36961	35	1	1	0	0	0	0	0	0	0	0	NA	NA	NA	12	9	164	167	491	0	0	0	0	0	1	0	0	0.002
.	19.01.16-01.26.55-1-36962	151	14	14	4	0	4	592	12	12	0	0	NA	NA	NA	44	47	171	171	518	154	82	356	4	24	16	0.023	0.14	0.031
.	19.01.16-01.26.56-1-36963	122	11	11	2	0	1	599	10	10	0	0	NA	NA	NA	50	59	176	168	528	150	87	362	3	9	19	0.017	0.054	0.036
.	19.01.16-01.26.56-1-36964	31	1	1	0	0	0	0	0	0	0	0	NA	NA	NA	6	8	164	163	494	0	0	0	0	0	3	0	0	0.006
.	19.01.16-01.26.57-1-36965	32	1	1	0	0	0	0	0	0	0	0	NA	NA	NA	10	15	165	167	496	0	0	0	0	0	0	0	0	0
.	19.01.16-01.26.59-1-36968	118	4	4	1	0	1	580	3	3	0	0	NA	NA	NA	41	41	169	173	512	144	88	348	3	0	8	0.018	0	0.016
.	19.01.16-01.27.00-1-36970	58	2	2	1	0	1	576	1	1	0	0	NA	NA	NA	26	22	164	169	502	146	83	347	6	0	2	0.037	0	0.004
.	19.01.16-01.27.00-1-36971	60	2	2	1	0	1	501	1	1	0	0	NA	NA	NA	21	15	168	166	494	134	70	297	1	0	0	0.006	0	0
.	19.01.16-01.27.11-1-36982	144	14	14	3	0	3	602	12	12	0	0	NA	NA	NA	49	52	174	172	519	155	85	362	6	3	23	0.034	0.017	0.044
.	19.01.16-01.27.14-1-36984	65	2	2	1	0	1	565	1	1	0	0	NA	NA	NA	25	19	165	170	497	148	82	335	0	1	0	0	0.006	0
.	19.01.16-01.27.16-1-36990	232	13	13	3	0	2	614	11	11	0	0	NA	NA	NA	60	69	171	175	536	149	90	375	6	16	16	0.035	0.091	0.03
.	19.01.16-01.27.17-1-36993	127	12	12	2	0	1	595	10	10	0	0	NA	NA	NA	39	44	175	172	510	154	85	356	0	6	25	0	0.035	0.049
.	19.01.16-01.27.21-1-36994	125	8	8	2	0	1	598	7	7	0	0	NA	NA	NA	44	52	174	178	513	156	92	350	0	7	10	0	0.039	0.019
.	19.01.16-01.27.27-1-37010	34	1	1	0	0	0	0	0	0	0	0	NA	NA	NA	8	9	164	166	492	0	0	0	0	0	0	0	0	0
.	19.01.16-01.27.28-1-37011	57	2	2	0	0	0	149	1	1	0	0	NA	NA	NA	12	21	168	167	499	31	22	96	1	1	0	0.006	0.006	0
.	19.01.16-01.27.32-1-37012	94	5	5	2	0	2	587	4	4	0	0	NA	NA	NA	29	35	171	169	508	153	83	351	0	6	10	0	0.036	0.02
.	19.01.16-01.27.32-1-37013	148	16	16	5	0	5	582	14	14	0	0	NA	NA	NA	49	37	171	171	508	150	85	347	8	6	20	0.047	0.035	0.039
.	19.01.16-01.27.38-1-37014	226	10	10	2	0	1	621	9	9	0	0	NA	NA	NA	61	78	177	177	537	156	90	375	0	28	8	0	0.158	0.015
.	19.01.16-01.27.38-1-37015	174	22	22	9	0	7	609	20	20	0	0	NA	NA	NA	42	60	176	170	527	157	84	368	23	33	23	0.131	0.194	0.044
.	19.01.16-01.27.42-1-37016	59	2	2	1	0	1	0	1	1	0	0	NA	NA	NA	15	14	168	166	493	0	0	0	4	0	0	0.024	0	0
.	19.01.16-01.27.44-1-37017	212	32	32	9	0	8	608	30	30	0	0	NA	NA	NA	67	64	172	179	526	153	90	365	15	24	49	0.087	0.134	0.093
.	19.01.16-01.27.45-1-37018	135	7	7	2	0	2	605	6	6	0	0	NA	NA	NA	41	56	178	172	519	159	88	358	3	0	22	0.017	0	0.042
.	19.01.16-01.27.47-1-37019	120	15	15	4	0	3	571	13	13	0	0	NA	NA	NA	29	19	167	166	499	147	82	342	8	9	13	0.048	0.054	0.026
.	19.01.16-01.27.48-1-37020	93	9	9	3	0	1	583	7	7	0	0	NA	NA	NA	30	28	168	169	504	150	85	348	3	20	26	0.018	0.118	0.052
.	19.01.16-01.27.48-1-37021	34	1	1	0	0	0	0	0	0	0	0	NA	NA	NA	11	9	164	165	493	0	0	0	0	0	1	0	0	0.002
.	19.01.16-01.27.51-1-37022	60	2	2	1	0	1	246	1	1	0	0	NA	NA	NA	9	12	164	166	495	61	36	149	0	2	0	0	0.012	0
.	19.01.16-01.27.58-1-37027	202	17	17	5	0	4	604	16	16	0	0	NA	NA	NA	62	59	174	177	521	155	92	357	0	13	46	0	0.073	0.088
.	19.01.16-01.28.02-1-37032	83	4	4	2	0	1	573	3	3	0	0	NA	NA	NA	26	17	167	166	497	150	79	344	0	6	10	0	0.036	0.02
.	19.01.16-01.28.05-1-37037	208	15	15	6	0	4	618	14	14	0	0	NA	NA	NA	64	69	178	175	529	161	90	367	38	11	12	0.213	0.063	0.023
.	19.01.16-01.28.11-1-37042	93	10	10	0	0	0	568	8	8	0	0	NA	NA	NA	35	23	168	168	500	150	80	338	4	8	2	0.024	0.048	0.004
.	19.01.16-01.28.16-1-37046	63	2	2	2	0	2	582	1	1	0	0	NA	NA	NA	19	26	171	167	501	156	83	343	0	0	5	0	0	0.01
.	19.01.16-01.28.18-1-37048	145	7	7	3	0	3	596	5	5	0	0	NA	NA	NA	47	43	175	168	513	156	83	357	5	5	8	0.029	0.03	0.016
.	19.01.16-01.28.31-1-37069	59	3	3	0	0	0	199	2	2	0	0	NA	NA	NA	12	21	168	164	502	49	28	122	0	0	4	0	0	0.008
.	19.01.16-01.28.32-1-37070	64	2	2	0	0	0	99	1	1	0	0	NA	NA	NA	16	28	167	169	505	28	14	57	0	0	3	0	0	0.006
.	19.01.16-01.28.34-1-37071	58	2	2	2	0	2	581	1	1	0	0	NA	NA	NA	24	27	168	170	502	152	85	344	0	3	5	0	0.018	0.01
.	19.01.16-01.28.42-1-37075	61	2	2	1	0	1	580	1	1	0	0	NA	NA	NA	24	32	171	168	506	153	83	344	0	5	1	0	0.03	0.002
.	19.01.16-01.28.46-1-37076	123	6	6	2	0	2	600	5	5	0	0	NA	NA	NA	50	51	171	167	526	153	84	363	6	3	9	0.035	0.018	0.017
.	19.01.16-01.28.52-1-37077	209	10	10	1	0	0	608	9	9	0	0	NA	NA	NA	64	57	176	177	517	158	91	359	15	18	12	0.085	0.102	0.023
.	19.01.16-01.28.54-1-37081	143	15	15	2	0	1	601	13	13	0	0	NA	NA	NA	45	46	174	174	511	158	88	355	13	12	33	0.075	0.069	0.065
.	19.01.16-01.28.57-1-37082	122	11	11	3	0	3	588	9	9	0	0	NA	NA	NA	42	37	170	172	508	149	87	352	6	8	17	0.035	0.047	0.033
.	19.01.16-01.28.59-1-37085	156	15	15	6	0	3	596	13	13	0	0	NA	NA	NA	48	42	171	167	517	155	84	357	21	15	30	0.123	0.09	0.058
.	19.01.16-01.29.00-1-37087	180	9	9	1	0	1	614	8	8	0	0	NA	NA	NA	73	70	180	179	524	163	94	357	5	0	19	0.028	0	0.036
.	19.01.16-01.29.03-1-37091	89	7	7	2	0	2	579	5	5	0	0	NA	NA	NA	29	30	170	169	504	149	83	347	0	6	11	0	0.036	0.022
.	19.01.16-01.29.11-1-37098	33	1	1	0	0	0	0	0	0	0	0	NA	NA	NA	13	14	164	165	498	0	0	0	0	0	3	0	0	0.006
.	19.01.16-01.29.13-1-37099	34	1	1	0	0	0	0	0	0	0	0	NA	NA	NA	12	9	167	163	492	0	0	0	0	0	0	0	0	0
.	19.01.16-01.29.18-1-37109	63	4	4	1	0	1	578	2	2	0	0	NA	NA	NA	27	26	169	166	504	148	84	346	0	0	10	0	0	0.02
.	19.01.16-01.29.18-1-37110	89	5	5	0	0	0	582	4	4	0	0	NA	NA	NA	32	31	169	171	504	149	86	347	12	3	3	0.071	0.018	0.006
.	19.01.16-01.29.21-1-37111	180	22	22	6	0	5	600	21	21	0	0	NA	NA	NA	39	48	171	175	515	153	89	358	12	34	30	0.07	0.194	0.058
.	19.01.16-01.29.26-1-37127	61	2	2	0	0	0	583	1	1	0	0	NA	NA	NA	21	30	169	163	511	152	81	350	0	2	2	0	0.012	0.004
.	19.01.16-01.29.30-1-37128	57	2	2	0	0	0	577	1	1	0	0	NA	NA	NA	19	25	165	170	503	149	84	344	5	3	0	0.03	0.018	0
.	19.01.16-01.29.30-1-37129	63	2	2	1	0	1	575	1	1	0	0	NA	NA	NA	24	28	171	169	501	150	83	342	2	0	4	0.012	0	0.008
.	19.01.16-01.29.33-1-37130	114	4	4	2	0	2	586	3	3	0	0	NA	NA	NA	54	35	174	169	505	157	81	348	6	1	4	0.034	0.006	0.008
.	19.01.16-01.29.34-1-37131	117	9	9	3	0	2	585	7	7	0	0	NA	NA	NA	34	31	168	172	504	149	85	351	21	12	8	0.125	0.07	0.016
.	19.01.16-01.29.34-1-37132	34	1	1	1	0	1	0	0	0	0	0	NA	NA	NA	9	14	166	168	493	0	0	0	0	2	0	0	0.012	0
.	19.01.16-01.29.37-1-37133	31	1	1	1	0	1	0	0	0	0	0	NA	NA	NA	8	6	164	164	491	0	0	0	1	0	0	0.006	0	0
.	19.01.16-01.29.38-1-37134	88	4	4	3	0	3	580	3	3	0	0	NA	NA	NA	29	31	166	173	505	146	86	348	8	9	2	0.048	0.052	0.004
.	19.01.16-01.29.40-1-37135	175	22	22	6	0	5	605	20	20	0	0	NA	NA	NA	58	70	176	179	528	153	92	360	12	20	20	0.068	0.112	0.038
.	19.01.16-01.29.40-1-37136	215	17	17	4	0	3	613	12	12	0	0	NA	NA	NA	74	61	172	176	526	153	89	371	6	16	42	0.035	0.091	0.08
.	19.01.16-01.29.44-1-37138	40	1	1	1	0	1	0	0	0	0	0	NA	NA	NA	13	13	165	165	496	0	0	0	0	0	0	0	0	0
.	19.01.16-01.29.44-1-37139	91	4	4	1	0	0	585	3	3	0	0	NA	NA	NA	19	33	168	168	510	151	83	351	4	3	4	0.024	0.018	0.008
.	19.01.16-01.29.47-1-37140	183	12	12	5	0	2	601	10	10	0	0	NA	NA	NA	73	51	177	175	512	160	89	352	0	10	24	0	0.057	0.047
.	19.01.16-01.29.50-1-37141	151	10	10	4	0	4	584	9	9	0	0	NA	NA	NA	51	37	172	169	509	150	85	349	4	23	5	0.023	0.136	0.01
.	19.01.16-01.29.55-1-37145	88	8	8	2	0	2	593	7	7	0	0	NA	NA	NA	30	45	169	173	516	151	88	354	11	18	6	0.065	0.104	0.012
.	19.01.16-01.29.59-1-37148	89	3	3	1	0	1	581	2	2	0	0	NA	NA	NA	32	32	171	171	503	155	86	340	0	0	6	0	0	0.012
.	19.01.16-01.30.01-1-37151	94	4	4	0	0	0	577	3	3	0	0	NA	NA	NA	25	25	170	167	501	152	83	342	0	4	1	0	0.024	0.002
.	19.01.16-01.30.02-1-37158	65	3	3	1	0	1	575	2	2	0	0	NA	NA	NA	27	18	168	166	497	147	82	346	4	5	6	0.024	0.03	0.012
.	19.01.16-01.30.12-1-37165	156	8	8	1	0	1	606	6	6	0	0	NA	NA	NA	45	60	172	177	524	151	89	366	4	8	19	0.023	0.045	0.036
.	19.01.16-01.30.13-1-37166	63	2	2	2	0	2	580	1	1	0	0	NA	NA	NA	29	23	167	168	501	151	83	346	4	0	3	0.024	0	0.006
.	19.01.16-01.30.13-1-37167	227	33	33	8	0	6	605	28	28	0	0	NA	NA	NA	63	64	176	176	525	158	88	359	44	34	35	0.25	0.193	0.067
.	19.01.16-01.30.14-1-37170	96	6	6	2	0	2	580	3	3	0	0	NA	NA	NA	37	34	172	171	504	154	83	343	1	16	2	0.006	0.094	0.004
.	19.01.16-01.30.16-1-37172	172	10	10	3	0	3	606	9	9	0	0	NA	NA	NA	38	54	175	172	520	155	87	364	3	15	7	0.017	0.087	0.013
.	19.01.16-01.30.16-1-37173	66	2	2	0	0	0	582	1	1	0	0	NA	NA	NA	15	32	169	170	506	148	84	350	1	4	0	0.006	0.024	0
.	19.01.16-01.30.17-1-37175	31	1	1	0	0	0	0	0	0	0	0	NA	NA	NA	4	6	163	166	490	0	0	0	0	0	0	0	0	0
.	19.01.16-01.30.18-1-37176	64	4	4	0	0	0	571	3	3	0	0	NA	NA	NA	25	19	167	166	499	147	80	344	0	1	8	0	0.006	0.016
.	19.01.16-01.30.19-1-37177	87	9	9	5	0	4	583	8	8	0	0	NA	NA	NA	33	28	171	168	502	153	84	346	1	0	21	0.006	0	0.042
.	19.01.16-01.30.26-1-37193	206	31	31	10	0	8	605	29	29	0	0	NA	NA	NA	75	57	173	171	526	153	84	368	17	39	64	0.098	0.228	0.122
.	19.01.16-01.30.32-1-37195	33	1	1	0	0	0	0	0	0	0	0	NA	NA	NA	11	12	168	165	492	0	0	0	0	0	3	0	0	0.006
.	19.01.16-01.30.32-1-37196	66	3	3	0	0	0	579	2	2	0	0	NA	NA	NA	24	30	170	170	503	149	82	348	6	0	1	0.035	0	0.002
.	19.01.16-01.30.34-1-37197	31	1	1	0	0	0	0	0	0	0	0	NA	NA	NA	7	8	165	164	492	0	0	0	0	0	1	0	0	0.002
.	19.01.16-01.30.35-1-37198	149	6	6	3	0	1	601	5	5	0	0	NA	NA	NA	48	56	172	174	523	152	88	361	0	21	7	0	0.121	0.013
.	19.01.16-01.30.35-1-37199	98	10	10	2	0	2	574	9	9	0	0	NA	NA	NA	30	29	167	168	507	148	80	346	21	5	8	0.126	0.03	0.016
.	19.01.16-01.30.36-1-37200	131	25	25	3	0	1	592	21	21	0	0	NA	NA	NA	53	44	172	172	513	155	86	351	29	17	27	0.169	0.099	0.053
.	19.01.16-01.30.39-1-37201	177	12	12	3	0	3	591	9	9	0	0	NA	NA	NA	53	44	175	171	511	154	88	349	1	15	13	0.006	0.088	0.025
.	19.01.16-01.30.40-1-37202	152	10	10	2	0	2	599	9	9	0	0	NA	NA	NA	44	52	174	171	520	151	86	362	5	8	16	0.029	0.047	0.031
.	19.01.16-01.30.48-1-37206	61	2	2	1	0	1	574	1	1	0	0	NA	NA	NA	18	16	165	165	499	149	81	344	0	1	2	0	0.006	0.004
.	19.01.16-01.30.56-1-37211	156	12	12	2	0	1	599	9	9	0	0	NA	NA	NA	48	53	176	171	519	157	83	359	8	27	5	0.045	0.158	0.01
.	19.01.16-01.30.59-1-37214	99	8	8	3	0	2	594	7	7	0	0	NA	NA	NA	28	39	172	170	510	156	85	353	0	12	15	0	0.071	0.029
.	19.01.16-01.31.02-1-37218	121	4	4	0	0	0	589	2	2	0	0	NA	NA	NA	42	39	175	174	503	153	89	347	4	0	4	0.023	0	0.008
.	19.01.16-01.31.03-1-37220	62	2	2	0	0	0	568	1	1	0	0	NA	NA	NA	26	18	165	169	497	145	82	341	0	0	3	0	0	0.006
.	19.01.16-01.31.04-1-37222	33	1	1	0	0	0	0	0	0	0	0	NA	NA	NA	8	16	164	168	497	0	0	0	1	0	0	0.006	0	0
.	19.01.16-01.31.06-1-37245	33	1	1	1	0	1	0	0	0	0	0	NA	NA	NA	13	7	165	164	491	0	0	0	0	0	0	0	0	0
.	19.01.16-01.31.06-1-37246	60	3	3	1	0	1	574	1	1	0	0	NA	NA	NA	20	20	167	167	499	149	82	343	6	2	3	0.036	0.012	0.006
.	19.01.16-01.31.08-1-37250	125	6	6	4	0	3	588	5	5	0	0	NA	NA	NA	36	38	169	170	512	151	84	353	8	2	8	0.047	0.012	0.016
.	19.01.16-01.31.17-1-37279	32	1	1	0	0	0	0	0	0	0	0	NA	NA	NA	7	11	166	165	493	0	0	0	0	0	3	0	0	0.006
.	19.01.16-01.31.17-1-37280	178	7	7	1	0	1	599	6	6	0	0	NA	NA	NA	49	50	169	172	522	152	86	361	0	3	11	0	0.017	0.021
.	19.01.16-01.31.18-1-37281	60	2	2	1	0	1	150	1	1	0	0	NA	NA	NA	15	13	167	165	494	41	20	89	0	0	7	0	0	0.014
.	19.01.16-01.31.18-1-37282	140	6	6	2	0	2	606	4	4	0	0	NA	NA	NA	58	59	175	174	523	157	89	360	3	0	10	0.017	0	0.019
.	19.01.16-01.31.20-1-37283	58	3	3	2	0	2	198	2	2	0	0	NA	NA	NA	21	23	168	165	503	54	26	118	0	1	3	0	0.006	0.006
.	19.01.16-01.31.29-1-37299	145	14	14	3	0	3	586	13	13	0	0	NA	NA	NA	48	38	174	169	508	154	86	346	7	10	21	0.04	0.059	0.041
.	19.01.16-01.31.29-1-37300	265	29	29	12	0	8	619	25	25	0	0	NA	NA	NA	75	72	178	175	532	158	89	372	11	31	69	0.062	0.177	0.13
.	19.01.16-01.31.30-1-37301	143	21	21	8	0	6	607	18	18	0	0	NA	NA	NA	46	56	174	172	523	155	87	365	18	18	42	0.103	0.105	0.08
.	19.01.16-01.31.35-1-37302	91	3	3	1	0	1	577	2	2	0	0	NA	NA	NA	31	34	165	168	514	144	84	349	0	4	6	0	0.024	0.012
.	19.01.16-01.31.39-1-37303	64	2	2	0	0	0	574	1	1	0	0	NA	NA	NA	33	26	165	167	507	149	82	343	2	0	2	0.012	0	0.004
.	19.01.16-01.31.40-1-37304	63	6	6	2	0	2	592	5	5	0	0	NA	NA	NA	20	37	170	170	510	154	87	351	0	0	22	0	0	0.043
.	19.01.16-01.31.43-1-37305	114	7	7	1	0	1	578	6	6	0	0	NA	NA	NA	31	27	171	166	503	150	82	346	10	3	1	0.058	0.018	0.002
.	19.01.16-01.31.48-1-37307	58	2	2	1	0	0	577	1	1	0	0	NA	NA	NA	24	26	166	169	504	148	83	346	0	0	4	0	0	0.008
.	19.01.16-01.31.52-1-37308	89	9	9	0	0	0	586	7	7	0	0	NA	NA	NA	30	34	169	172	506	151	87	348	1	7	13	0.006	0.041	0.026
.	19.01.16-01.32.04-1-37318	62	3	3	0	0	0	569	2	2	0	0	NA	NA	NA	32	23	166	166	504	146	82	341	4	0	0	0.024	0	0
.	19.01.16-01.32.07-1-37323	96	5	5	0	0	0	573	3	3	0	0	NA	NA	NA	42	26	166	170	503	145	85	343	8	1	2	0.048	0.006	0.004
.	19.01.16-01.32.11-1-37327	88	4	4	1	0	1	577	2	2	0	0	NA	NA	NA	34	24	170	169	498	149	84	344	2	4	3	0.012	0.024	0.006
.	19.01.16-01.32.11-1-37328	57	2	2	0	0	0	48	1	1	0	0	NA	NA	NA	28	19	167	166	499	9	8	31	0	2	2	0	0.012	0.004
.	19.01.16-01.32.13-1-37329	121	17	17	4	0	2	605	16	16	0	0	NA	NA	NA	31	46	172	172	515	157	90	358	0	13	39	0	0.076	0.076
.	19.01.16-01.32.16-1-37334	91	6	6	1	0	0	578	5	5	0	0	NA	NA	NA	19	25	170	168	500	152	81	345	1	6	12	0.006	0.036	0.024
.	19.01.16-01.32.18-1-37335	90	5	5	1	0	1	589	4	4	0	0	NA	NA	NA	35	39	170	173	509	153	86	350	0	12	7	0	0.069	0.014
.	19.01.16-01.32.18-1-37336	182	8	8	3	0	1	597	7	7	0	0	NA	NA	NA	53	47	175	172	513	158	87	352	9	19	1	0.051	0.11	0.002
.	19.01.16-01.32.22-1-37337	62	2	2	0	0	0	568	0	0	0	0	NA	NA	NA	28	19	169	167	496	150	82	336	7	0	0	0.041	0	0
.	19.01.16-01.32.26-1-37353	61	2	2	2	0	2	568	1	1	0	0	NA	NA	NA	23	16	164	164	501	145	80	343	0	0	4	0	0	0.008
.	19.01.16-01.32.27-1-37354	179	22	22	5	0	4	612	20	20	0	0	NA	NA	NA	77	67	174	174	532	153	91	368	37	42	34	0.213	0.241	0.064
.	19.01.16-01.32.31-1-37355	95	18	18	4	0	4	574	16	16	0	0	NA	NA	NA	38	29	169	170	503	149	85	340	19	13	17	0.112	0.076	0.034
.	19.01.16-01.32.35-1-37356	203	16	16	6	0	4	609	15	15	0	0	NA	NA	NA	55	60	173	172	528	154	85	370	12	4	25	0.069	0.023	0.047
.	19.01.16-01.32.36-1-37357	178	22	22	7	0	5	605	19	19	0	0	NA	NA	NA	68	61	178	174	522	159	88	358	26	39	29	0.146	0.224	0.056
.	19.01.16-01.32.37-1-37358	67	4	4	1	0	1	579	3	3	0	0	NA	NA	NA	24	28	168	169	504	149	84	346	0	5	1	0	0.03	0.002
.	19.01.16-01.32.39-1-37359	93	4	4	1	0	0	587	2	2	0	0	NA	NA	NA	37	42	173	172	510	154	84	349	0	9	6	0	0.052	0.012
.	19.01.16-01.32.40-1-37360	149	26	26	11	0	10	588	25	25	0	0	NA	NA	NA	53	40	171	170	512	151	86	351	20	17	44	0.117	0.1	0.086
.	19.01.16-01.32.46-1-37364	86	6	6	1	0	1	575	3	3	0	0	NA	NA	NA	34	32	169	168	508	148	81	346	6	0	12	0.036	0	0.024
.	19.01.16-01.32.56-1-37368	150	14	14	2	0	2	600	13	13	0	0	NA	NA	NA	60	45	170	169	519	154	88	358	13	14	15	0.076	0.083	0.029
.	19.01.16-01.33.12-1-37382	300	22	22	5	0	4	635	21	21	0	0	NA	NA	NA	94	92	183	182	540	158	98	379	10	17	44	0.055	0.093	0.081
.	19.01.16-01.33.16-1-37386	91	3	3	2	0	2	575	2	2	0	0	NA	NA	NA	27	23	165	165	506	149	82	344	0	3	2	0	0.018	0.004
.	19.01.16-01.33.19-1-37392	36	1	1	1	0	1	0	0	0	0	0	NA	NA	NA	9	9	165	164	493	0	0	0	0	0	1	0	0	0.002
.	19.01.16-01.33.22-1-37393	92	6	6	0	0	0	583	4	4	0	0	NA	NA	NA	29	29	168	169	505	148	82	353	4	2	11	0.024	0.012	0.022
.	19.01.16-01.33.24-1-37409	34	1	1	0	0	0	0	0	0	0	0	NA	NA	NA	5	7	165	165	490	0	0	0	0	0	1	0	0	0.002
.	19.01.16-01.33.24-1-37410	82	4	4	1	0	1	574	3	3	0	0	NA	NA	NA	21	23	168	165	503	149	81	344	8	0	2	0.048	0	0.004
.	19.01.16-01.33.30-1-37412	123	12	12	2	0	2	579	10	10	0	0	NA	NA	NA	34	36	167	169	513	145	82	352	7	1	17	0.042	0.006	0.033
.	19.01.16-01.33.31-1-37413	170	17	17	3	0	1	575	13	13	0	0	NA	NA	NA	51	32	169	169	507	145	84	346	17	20	20	0.101	0.118	0.039
.	19.01.16-01.33.31-1-37414	123	7	7	0	0	0	600	6	6	0	0	NA	NA	NA	44	49	175	176	511	155	92	353	8	1	16	0.046	0.006	0.031
.	19.01.16-01.33.36-1-37415	118	6	6	2	0	2	590	5	5	0	0	NA	NA	NA	43	53	170	175	521	148	87	355	0	23	5	0	0.131	0.01
.	19.01.16-01.33.40-1-37416	60	2	2	0	0	0	449	1	1	0	0	NA	NA	NA	17	15	165	166	497	116	63	270	0	0	5	0	0	0.01
.	19.01.16-01.33.41-1-37417	95	4	4	3	0	2	583	3	3	0	0	NA	NA	NA	23	29	170	167	505	151	82	350	5	5	0	0.029	0.03	0
.	19.01.16-01.33.42-1-37418	33	1	1	0	0	0	0	0	0	0	0	NA	NA	NA	11	11	168	165	491	0	0	0	0	0	1	0	0	0.002
.	19.01.16-01.33.45-1-37419	96	7	7	2	0	2	574	6	6	0	0	NA	NA	NA	32	28	168	168	505	146	82	346	6	10	6	0.036	0.06	0.012
.	19.01.16-01.33.50-1-37420	91	4	4	0	0	0	592	3	3	0	0	NA	NA	NA	25	37	170	174	506	154	88	350	0	6	8	0	0.034	0.016
.	19.01.16-01.33.52-1-37421	206	15	15	3	0	2	606	14	14	0	0	NA	NA	NA	59	57	177	172	521	158	87	361	3	16	15	0.017	0.093	0.029
.	19.01.16-01.33.52-1-37422	64	3	3	1	0	1	575	2	2	0	0	NA	NA	NA	23	19	167	166	499	147	84	344	1	3	4	0.006	0.018	0.008
.	19.01.16-01.33.56-1-37426	85	4	4	0	0	0	588	3	3	0	0	NA	NA	NA	37	35	164	169	515	146	85	357	9	0	0	0.055	0	0
.	19.01.16-01.34.03-1-37433	38	1	1	0	0	0	0	0	0	0	0	NA	NA	NA	16	7	164	164	492	0	0	0	0	0	1	0	0	0.002
.	19.01.16-01.34.03-1-37434	122	11	11	3	0	3	579	7	7	0	0	NA	NA	NA	40	36	171	169	509	152	82	345	9	11	14	0.053	0.065	0.028
.	19.01.16-01.34.06-1-37439	68	3	3	1	0	0	580	2	2	0	0	NA	NA	NA	21	27	171	167	502	153	83	344	2	5	3	0.012	0.03	0.006
.	19.01.16-01.34.08-1-37441	152	21	21	4	0	3	589	15	15	0	0	NA	NA	NA	49	41	172	168	514	151	82	356	18	18	20	0.105	0.107	0.039
.	19.01.16-01.34.10-1-37443	89	5	5	0	0	0	586	4	4	0	0	NA	NA	NA	39	38	169	171	511	148	85	353	5	0	8	0.03	0	0.016
.	19.01.16-01.34.10-1-37444	120	8	8	2	0	0	574	7	7	0	0	NA	NA	NA	54	35	166	173	509	144	88	342	0	3	19	0	0.017	0.037
.	19.01.16-01.34.11-1-37445	61	3	3	0	0	0	571	2	2	0	0	NA	NA	NA	26	18	166	165	500	149	81	341	0	4	3	0	0.024	0.006
.	19.01.16-01.34.11-1-37446	178	12	12	3	0	3	609	8	8	0	0	NA	NA	NA	54	65	179	182	517	159	95	355	11	5	22	0.061	0.027	0.043
.	19.01.16-01.34.21-1-37452	33	1	1	0	0	0	0	0	0	0	0	NA	NA	NA	6	9	165	165	492	0	0	0	0	0	0	0	0	0
.	19.01.16-01.34.23-1-37468	113	8	8	0	0	0	590	6	6	0	0	NA	NA	NA	34	36	169	169	511	151	85	354	4	7	10	0.024	0.041	0.02
.	19.01.16-01.34.26-1-37469	186	21	21	6	0	5	602	18	18	0	0	NA	NA	NA	63	55	171	173	524	150	89	363	18	32	29	0.105	0.185	0.055
.	19.01.16-01.34.27-1-37470	114	7	7	2	0	1	593	6	6	0	0	NA	NA	NA	34	39	169	168	515	153	83	357	0	10	23	0	0.06	0.045
.	19.01.16-01.34.27-1-37471	93	6	6	1	0	1	571	5	5	0	0	NA	NA	NA	32	28	167	171	503	148	83	340	8	0	12	0.048	0	0.024
.	19.01.16-01.34.29-1-37472	61	3	3	1	0	1	500	2	2	0	0	NA	NA	NA	14	15	167	166	495	130	71	299	0	3	3	0	0.018	0.006
.	19.01.16-01.34.34-1-37473	256	30	30	3	0	2	612	28	28	0	0	NA	NA	NA	60	61	180	174	520	161	91	360	19	45	49	0.106	0.259	0.094
.	19.01.16-01.34.36-1-37474	117	5	5	1	0	1	584	4	4	0	0	NA	NA	NA	38	26	170	167	502	153	84	347	2	6	6	0.012	0.036	0.012
.	19.01.16-01.34.39-1-37475	122	9	9	2	0	2	589	8	8	0	0	NA	NA	NA	38	35	170	169	509	154	85	350	8	4	21	0.047	0.024	0.041
.	19.01.16-01.34.42-1-37477	96	3	3	2	0	2	584	1	1	0	0	NA	NA	NA	21	30	172	173	498	154	85	345	3	1	0	0.017	0.006	0
.	19.01.16-01.34.47-1-37481	148	16	16	3	0	3	596	14	14	0	0	NA	NA	NA	47	46	176	170	513	157	85	354	13	13	25	0.074	0.076	0.049
.	19.01.16-01.34.48-1-37482	35	1	1	1	0	1	0	0	0	0	0	NA	NA	NA	6	3	163	165	488	0	0	0	0	0	1	0	0	0.002
.	19.01.16-01.34.50-1-37483	56	2	2	0	0	0	579	1	1	0	0	NA	NA	NA	16	22	166	167	502	149	80	350	6	0	3	0.036	0	0.006
.	19.01.16-01.34.50-1-37484	63	3	3	1	0	1	576	2	2	0	0	NA	NA	NA	26	27	168	170	502	148	85	343	5	0	5	0.03	0	0.01
.	19.01.16-01.34.55-1-37488	37	1	1	1	0	1	0	0	0	0	0	NA	NA	NA	7	12	164	167	494	0	0	0	0	1	0	0	0.006	0
.	19.01.16-01.34.57-1-37489	30	1	1	0	0	0	0	0	0	0	0	NA	NA	NA	10	13	168	165	493	0	0	0	0	0	4	0	0	0.008
.	19.01.16-01.34.58-1-37492	178	37	37	10	0	6	616	33	33	0	0	NA	NA	NA	50	71	177	174	533	159	88	369	19	38	46	0.107	0.218	0.086
.	19.01.16-01.35.00-1-37494	32	1	1	0	0	0	0	0	0	0	0	NA	NA	NA	11	11	165	168	491	0	0	0	0	0	0	0	0	0
.	19.01.16-01.35.00-1-37495	58	2	2	2	0	2	248	1	1	0	0	NA	NA	NA	18	18	165	164	502	62	35	151	0	0	1	0	0	0.002
.	19.01.16-01.35.01-1-37497	91	7	7	0	0	0	569	6	6	0	0	NA	NA	NA	32	23	167	167	502	145	83	341	0	4	9	0	0.024	0.018
.	19.01.16-01.35.04-1-37501	123	22	22	4	0	3	598	18	18	0	0	NA	NA	NA	39	50	174	169	520	156	82	360	13	22	34	0.075	0.13	0.065
.	19.01.16-01.35.05-1-37502	167	19	19	7	0	4	604	16	16	0	0	NA	NA	NA	42	52	169	174	522	150	87	367	32	31	15	0.189	0.178	0.029
.	19.01.16-01.35.05-1-37505	71	10	10	4	0	2	569	8	8	0	0	NA	NA	NA	21	15	167	165	496	142	81	346	38	16	0	0.228	0.097	0
.	19.01.16-01.35.12-1-37509	119	11	11	4	0	3	594	10	10	0	0	NA	NA	NA	39	50	170	176	517	149	90	355	7	10	10	0.041	0.057	0.019
.	19.01.16-01.35.19-1-37518	87	11	11	4	0	2	572	8	8	0	0	NA	NA	NA	27	21	168	166	500	151	83	338	5	0	17	0.03	0	0.034
.	19.01.16-01.35.21-1-37519	92	5	5	2	0	1	581	4	4	0	0	NA	NA	NA	35	34	170	167	510	150	80	351	3	0	15	0.018	0	0.029
.	19.01.16-01.35.30-1-37535	96	4	4	0	0	0	576	3	3	0	0	NA	NA	NA	32	19	167	165	500	150	80	346	5	4	1	0.03	0.024	0.002
.	19.01.16-01.35.32-1-37537	85	3	3	0	0	0	572	2	2	0	0	NA	NA	NA	26	21	167	167	500	147	84	341	0	0	5	0	0	0.01
.	19.01.16-01.35.35-1-37538	31	1	1	1	0	1	0	0	0	0	0	NA	NA	NA	7	9	164	164	494	0	0	0	0	0	2	0	0	0.004
.	19.01.16-01.35.38-1-37539	62	2	2	1	0	1	198	1	1	0	0	NA	NA	NA	14	13	167	166	493	53	30	115	0	4	0	0	0.024	0
.	19.01.16-01.35.38-1-37540	62	3	3	0	0	0	564	2	2	0	0	NA	NA	NA	21	14	166	165	496	147	82	335	2	0	1	0.012	0	0.002
.	19.01.16-01.35.41-1-37541	269	30	30	9	0	8	648	27	27	0	0	NA	NA	NA	74	109	184	191	547	163	102	383	19	40	57	0.103	0.209	0.104
.	19.01.16-01.35.42-1-37542	32	1	1	1	0	1	0	0	0	0	0	NA	NA	NA	11	11	165	164	495	0	0	0	0	0	2	0	0	0.004
.	19.01.16-01.35.44-1-37543	61	2	2	1	0	1	578	1	1	0	0	NA	NA	NA	19	29	169	170	503	148	84	346	0	0	6	0	0	0.012
.	19.01.16-01.35.47-1-37544	30	1	1	0	0	0	0	0	0	0	0	NA	NA	NA	12	11	166	167	491	0	0	0	1	0	0	0.006	0	0
.	19.01.16-01.35.47-1-37545	34	1	1	1	0	1	0	0	0	0	0	NA	NA	NA	3	10	164	165	494	0	0	0	0	0	2	0	0	0.004
.	19.01.16-01.35.47-1-37546	33	1	1	0	0	0	0	0	0	0	0	NA	NA	NA	11	13	165	166	495	0	0	0	0	0	0	0	0	0
.	19.01.16-01.35.48-1-37547	214	27	27	7	0	5	611	23	23	0	0	NA	NA	NA	71	61	175	173	526	153	90	368	19	28	46	0.109	0.162	0.087
.	19.01.16-01.35.49-1-37548	60	3	3	1	0	1	584	2	2	0	0	NA	NA	NA	20	33	173	173	500	155	86	343	4	5	4	0.023	0.029	0.008
.	19.01.16-01.35.50-1-37549	116	4	4	0	0	0	582	3	3	0	0	NA	NA	NA	39	33	171	168	507	153	84	345	0	0	6	0	0	0.012
.	19.01.16-01.35.50-1-37550	212	26	26	5	0	5	615	24	24	0	0	NA	NA	NA	56	66	174	177	528	154	91	370	27	23	45	0.155	0.13	0.085
.	19.01.16-01.35.52-1-37551	143	9	9	5	0	3	594	8	8	0	0	NA	NA	NA	51	44	171	178	508	152	93	349	4	6	12	0.023	0.034	0.024
.	19.01.16-01.35.58-1-37558	116	14	14	1	0	1	572	13	13	0	0	NA	NA	NA	35	26	170	168	501	149	82	341	1	9	39	0.006	0.054	0.078
.	19.01.16-01.35.59-1-37559	33	1	1	0	0	0	0	0	0	0	0	NA	NA	NA	7	10	163	166	494	0	0	0	0	0	2	0	0	0.004
.	19.01.16-01.36.02-1-37563	147	7	7	2	0	1	597	5	5	0	0	NA	NA	NA	43	47	173	169	518	153	83	361	21	16	1	0.121	0.095	0.002
.	19.01.16-01.36.04-1-37566	61	5	5	2	0	2	578	4	4	0	0	NA	NA	NA	21	23	169	169	498	155	85	338	4	1	8	0.024	0.006	0.016
.	19.01.16-01.36.06-1-37569	95	6	6	0	0	0	581	5	5	0	0	NA	NA	NA	20	23	167	167	502	151	83	347	0	4	6	0	0.024	0.012
.	19.01.16-01.36.14-1-37574	95	4	4	1	0	1	578	3	3	0	0	NA	NA	NA	34	24	167	166	504	148	82	348	0	5	12	0	0.03	0.024
.	19.01.16-01.36.21-1-37580	60	2	2	1	0	1	395	1	1	0	0	NA	NA	NA	17	14	165	165	497	101	63	231	0	1	3	0	0.006	0.006
.	19.01.16-01.36.23-1-37604	233	23	23	8	0	4	617	21	21	0	0	NA	NA	NA	67	72	181	174	530	162	86	369	8	32	41	0.044	0.184	0.077
.	19.01.16-01.36.24-1-37605	87	4	4	0	0	0	585	3	3	0	0	NA	NA	NA	22	29	170	167	505	152	85	348	0	2	6	0	0.012	0.012
.	19.01.16-01.36.31-1-37606	33	1	1	1	0	1	0	0	0	0	0	NA	NA	NA	15	9	165	164	493	0	0	0	0	0	3	0	0	0.006
.	19.01.16-01.36.31-1-37607	36	1	1	1	0	1	0	0	0	0	0	NA	NA	NA	11	9	165	165	492	0	0	0	0	0	1	0	0	0.002
.	19.01.16-01.36.32-1-37608	225	44	44	11	0	9	620	41	41	0	0	NA	NA	NA	72	82	172	181	542	150	93	377	38	33	57	0.221	0.182	0.105
.	19.01.16-01.36.33-1-37609	116	6	6	0	0	0	593	5	5	0	0	NA	NA	NA	46	40	170	174	509	153	90	350	4	3	6	0.024	0.017	0.012
.	19.01.16-01.36.33-1-37610	153	12	12	3	0	3	584	9	9	0	0	NA	NA	NA	48	38	169	174	508	146	85	353	1	18	24	0.006	0.103	0.047
.	19.01.16-01.36.34-1-37611	58	2	2	0	0	0	568	1	1	0	0	NA	NA	NA	22	20	169	168	496	152	80	336	4	0	1	0.024	0	0.002
.	19.01.16-01.36.35-1-37612	65	3	3	0	0	0	548	1	1	0	0	NA	NA	NA	16	22	165	167	503	140	76	332	0	0	3	0	0	0.006
.	19.01.16-01.36.37-1-37613	33	1	1	1	0	1	0	0	0	0	0	NA	NA	NA	11	11	165	164	495	0	0	0	0	0	2	0	0	0.004
.	19.01.16-01.36.39-1-37614	289	33	33	10	0	6	634	28	28	0	0	NA	NA	NA	85	85	179	177	542	158	91	385	22	43	44	0.123	0.243	0.081
.	19.01.16-01.36.40-1-37615	119	6	6	1	0	0	581	5	5	0	0	NA	NA	NA	33	30	171	166	506	152	80	349	0	11	4	0	0.066	0.008
.	19.01.16-01.36.48-1-37620	33	1	1	0	0	0	0	0	0	0	0	NA	NA	NA	6	8	163	165	493	0	0	0	0	0	1	0	0	0.002
.	19.01.16-01.36.49-1-37621	84	6	6	1	0	1	571	4	4	0	0	NA	NA	NA	44	29	165	171	506	145	84	342	2	4	8	0.012	0.023	0.016
.	19.01.16-01.36.51-1-37622	181	18	18	3	0	3	606	17	17	0	0	NA	NA	NA	65	62	176	174	525	151	89	366	39	21	17	0.222	0.121	0.032
.	19.01.16-01.36.51-1-37623	148	10	10	3	0	2	594	9	9	0	0	NA	NA	NA	35	47	169	172	519	153	84	357	12	7	16	0.071	0.041	0.031
.	19.01.16-01.36.57-1-37627	60	2	2	1	0	1	0	1	1	0	0	NA	NA	NA	21	13	165	166	495	0	0	0	2	0	1	0.012	0	0.002
.	19.01.16-01.37.00-1-37630	117	5	5	3	0	2	578	3	3	0	0	NA	NA	NA	36	25	166	168	504	148	83	347	0	11	8	0	0.065	0.016
.	19.01.16-01.37.01-1-37633	87	5	5	1	0	1	585	4	4	0	0	NA	NA	NA	36	33	172	170	504	155	85	345	0	0	16	0	0	0.032
.	19.01.16-01.37.06-1-37640	235	10	10	5	0	5	602	8	8	0	0	NA	NA	NA	66	53	174	172	520	154	87	361	0	15	13	0	0.087	0.025
.	19.01.16-01.37.07-1-37641	89	4	4	2	0	2	572	3	3	0	0	NA	NA	NA	30	25	169	169	500	150	81	341	2	4	3	0.012	0.024	0.006
.	19.01.16-01.37.21-1-37653	38	1	1	0	0	0	0	0	0	0	0	NA	NA	NA	8	14	165	168	494	0	0	0	0	1	0	0	0.006	0
.	19.01.16-01.37.22-1-37654	91	3	3	0	0	0	579	2	2	0	0	NA	NA	NA	24	30	167	166	510	147	82	350	0	3	3	0	0.018	0.006
.	19.01.16-01.37.23-1-37655	30	1	1	0	0	0	0	0	0	0	0	NA	NA	NA	5	10	165	166	492	0	0	0	0	0	0	0	0	0
.	19.01.16-01.37.24-1-37671	62	2	2	1	0	1	573	1	1	0	0	NA	NA	NA	17	17	166	165	499	150	82	341	5	0	2	0.03	0	0.004
.	19.01.16-01.37.25-1-37672	65	5	5	4	0	3	568	3	3	0	0	NA	NA	NA	31	20	167	165	501	149	79	340	0	0	16	0	0	0.032
.	19.01.16-01.37.25-1-37673	94	3	3	1	0	1	589	2	2	0	0	NA	NA	NA	33	33	168	175	503	151	88	350	0	6	1	0	0.034	0.002
.	19.01.16-01.37.30-1-37674	152	13	13	3	0	2	599	10	10	0	0	NA	NA	NA	45	49	175	167	520	155	84	360	24	9	21	0.137	0.054	0.04
.	19.01.16-01.37.31-1-37675	149	9	9	0	0	0	596	7	7	0	0	NA	NA	NA	50	49	173	181	508	155	92	349	5	9	22	0.029	0.05	0.043
.	19.01.16-01.37.33-1-37676	36	1	1	0	0	0	0	0	0	0	0	NA	NA	NA	14	8	165	164	492	0	0	0	0	0	1	0	0	0.002
.	19.01.16-01.37.34-1-37677	94	5	5	0	0	0	586	3	3	0	0	NA	NA	NA	29	40	175	174	504	156	87	343	4	3	7	0.023	0.017	0.014
.	19.01.16-01.37.35-1-37678	33	1	1	1	0	1	0	0	0	0	0	NA	NA	NA	7	9	165	166	491	0	0	0	0	0	1	0	0	0.002
.	19.01.16-01.37.42-1-37679	179	25	25	6	0	5	609	22	22	0	0	NA	NA	NA	54	62	177	177	521	158	91	360	28	36	28	0.158	0.203	0.054
.	19.01.16-01.37.42-1-37680	63	2	2	2	0	1	582	1	1	0	0	NA	NA	NA	20	24	169	165	503	150	80	352	2	0	3	0.012	0	0.006
.	19.01.16-01.37.46-1-37681	87	10	10	2	0	1	576	8	8	0	0	NA	NA	NA	23	27	170	166	504	148	82	346	4	5	24	0.024	0.03	0.048
.	19.01.16-01.37.46-1-37682	58	2	2	1	0	0	566	1	1	0	0	NA	NA	NA	20	13	165	166	495	147	80	339	8	0	2	0.048	0	0.004
.	19.01.16-01.37.52-1-37683	125	10	10	4	0	4	580	8	8	0	0	NA	NA	NA	36	31	167	168	509	148	83	349	6	20	19	0.036	0.119	0.037
.	19.01.16-01.37.52-1-37684	96	5	5	1	0	1	576	3	3	0	0	NA	NA	NA	29	32	169	170	506	148	81	347	5	2	6	0.03	0.012	0.012
.	19.01.16-01.38.03-1-37695	247	48	48	19	0	13	623	44	44	0	0	NA	NA	NA	59	75	173	182	533	152	97	374	69	27	73	0.399	0.148	0.137
.	19.01.16-01.38.07-1-37699	60	2	2	0	0	0	571	1	1	0	0	NA	NA	NA	29	22	171	165	499	152	81	338	1	3	0	0.006	0.018	0
.	19.01.16-01.38.07-1-37701	31	1	1	0	0	0	0	0	0	0	0	NA	NA	NA	6	13	164	165	497	0	0	0	0	0	0	0	0	0
.	19.01.16-01.38.07-1-37702	57	2	2	1	0	1	0	1	1	0	0	NA	NA	NA	21	14	164	163	500	0	0	0	0	1	2	0	0.006	0.004
.	19.01.16-01.38.09-1-37705	34	1	1	0	0	0	0	0	0	0	0	NA	NA	NA	5	5	163	164	491	0	0	0	0	0	5	0	0	0.01
.	19.01.16-01.38.11-1-37706	58	2	2	0	0	0	577	1	1	0	0	NA	NA	NA	24	28	174	166	501	151	81	345	0	5	2	0	0.03	0.004
.	19.01.16-01.38.11-1-37707	176	11	11	1	0	1	602	7	7	0	0	NA	NA	NA	54	50	176	173	514	157	88	357	8	14	17	0.045	0.081	0.033
.	19.01.16-01.38.17-1-37712	147	14	14	6	0	5	600	13	13	0	0	NA	NA	NA	27	44	170	171	516	150	87	363	27	5	22	0.159	0.029	0.043
.	19.01.16-01.38.17-1-37713	32	1	1	1	0	1	0	0	0	0	0	NA	NA	NA	11	9	166	166	490	0	0	0	0	4	0	0	0.024	0
.	19.01.16-01.38.20-1-37718	94	4	4	0	0	0	591	3	3	0	0	NA	NA	NA	36	42	175	170	510	157	84	350	2	5	6	0.011	0.029	0.012
.	19.01.16-01.38.20-1-37719	113	9	9	2	0	2	580	8	8	0	0	NA	NA	NA	43	35	166	167	515	143	81	356	0	13	13	0	0.078	0.025
.	19.01.16-01.38.23-1-37720	62	2	2	0	0	0	579	1	1	0	0	NA	NA	NA	19	29	166	172	504	149	85	345	4	0	1	0.024	0	0.002
.	19.01.16-01.38.25-1-37736	124	15	15	5	0	5	582	12	12	0	0	NA	NA	NA	52	38	168	173	510	146	86	350	9	10	15	0.054	0.058	0.029
.	19.01.16-01.38.35-1-37738	64	5	5	0	0	0	582	4	4	0	0	NA	NA	NA	15	23	172	167	497	155	83	344	11	0	1	0.064	0	0.002
.	19.01.16-01.38.37-1-37739	149	6	6	3	0	3	593	5	5	0	0	NA	NA	NA	41	38	171	175	505	153	88	352	9	17	4	0.053	0.097	0.008
.	19.01.16-01.38.37-1-37740	62	5	5	2	0	2	573	4	4	0	0	NA	NA	NA	21	17	168	165	497	150	81	342	0	1	6	0	0.006	0.012
.	19.01.16-01.38.39-1-37741	63	2	2	2	0	1	577	1	1	0	0	NA	NA	NA	25	24	167	165	505	148	84	345	2	0	1	0.012	0	0.002
.	19.01.16-01.38.43-1-37742	32	1	1	0	0	0	0	0	0	0	0	NA	NA	NA	8	14	169	167	491	0	0	0	1	0	0	0.006	0	0
.	19.01.16-01.38.45-1-37743	174	21	21	8	0	6	599	17	17	0	0	NA	NA	NA	49	48	169	174	518	152	92	355	22	21	39	0.13	0.121	0.075
.	19.01.16-01.38.46-1-37744	60	3	3	0	0	0	580	2	2	0	0	NA	NA	NA	18	25	168	171	499	152	84	344	0	3	2	0	0.018	0.004
.	19.01.16-01.38.52-1-37751	36	1	1	1	0	1	0	0	0	0	0	NA	NA	NA	12	20	166	167	500	0	0	0	0	0	2	0	0	0.004
.	19.01.16-01.38.52-1-37752	90	4	4	0	0	0	576	2	2	0	0	NA	NA	NA	35	27	168	167	505	148	83	345	3	0	6	0.018	0	0.012
.	19.01.16-01.38.54-1-37753	67	5	5	1	0	1	571	3	3	0	0	NA	NA	NA	13	17	167	165	498	146	80	345	0	6	0	0	0.036	0
.	19.01.16-01.38.54-1-37754	64	2	2	0	0	0	347	1	1	0	0	NA	NA	NA	21	16	167	167	495	88	51	208	0	0	2	0	0	0.004
.	19.01.16-01.38.55-1-37755	70	3	3	0	0	0	577	1	1	0	0	NA	NA	NA	22	22	167	167	501	148	84	345	5	0	4	0.03	0	0.008
.	19.01.16-01.38.57-1-37756	177	11	11	0	0	0	604	9	9	0	0	NA	NA	NA	61	63	176	175	525	155	88	361	7	5	17	0.04	0.029	0.032
.	19.01.16-01.39.03-1-37763	210	9	9	0	0	0	611	7	7	0	0	NA	NA	NA	56	57	177	168	525	159	86	366	0	9	16	0	0.054	0.03
.	19.01.16-01.39.06-1-37767	66	3	3	0	0	0	574	2	2	0	0	NA	NA	NA	24	27	166	170	504	149	83	342	2	1	2	0.012	0.006	0.004
.	19.01.16-01.39.07-1-37769	120	7	7	1	0	1	578	6	6	0	0	NA	NA	NA	41	30	169	172	502	152	85	341	0	16	6	0	0.093	0.012
.	19.01.16-01.39.10-1-37772	62	2	2	0	0	0	580	0	0	0	0	NA	NA	NA	22	25	170	167	501	151	83	346	0	2	4	0	0.012	0.008
.	19.01.16-01.39.10-1-37773	179	32	32	4	0	2	591	30	30	0	0	NA	NA	NA	61	41	174	169	511	154	86	351	47	15	53	0.27	0.089	0.104
.	19.01.16-01.39.10-1-37774	178	15	15	3	0	2	608	12	12	0	0	NA	NA	NA	51	59	176	176	520	157	91	360	1	13	19	0.006	0.074	0.037
.	19.01.16-01.39.20-1-37782	188	8	8	2	0	2	602	7	7	0	0	NA	NA	NA	42	49	173	169	520	154	84	364	7	9	3	0.04	0.053	0.006
.	19.01.16-01.39.21-1-37785	123	10	10	1	0	0	578	9	9	0	0	NA	NA	NA	37	29	171	169	502	152	82	344	15	4	14	0.088	0.024	0.028
.	19.01.16-01.39.24-1-37801	59	2	2	0	0	0	246	1	1	0	0	NA	NA	NA	15	18	166	166	499	56	35	155	0	0	6	0	0	0.012
.	19.01.16-01.39.25-1-37802	224	52	52	13	0	10	617	48	48	0	0	NA	NA	NA	68	68	172	175	534	154	91	372	27	53	79	0.157	0.303	0.148
.	19.01.16-01.39.25-1-37803	67	3	3	0	0	0	396	2	2	0	0	NA	NA	NA	17	10	164	166	493	103	59	234	0	0	2	0	0	0.004
.	19.01.16-01.39.26-1-37804	211	25	25	7	0	6	609	24	24	0	0	NA	NA	NA	60	61	175	177	522	153	92	364	0	42	41	0	0.237	0.079
.	19.01.16-01.39.34-1-37805	90	3	3	0	0	0	583	2	2	0	0	NA	NA	NA	23	27	169	172	499	149	86	348	0	2	5	0	0.012	0.01
.	19.01.16-01.39.36-1-37806	62	2	2	0	0	0	574	1	1	0	0	NA	NA	NA	27	24	167	170	500	149	84	341	0	0	2	0	0	0.004
.	19.01.16-01.39.38-1-37807	88	10	10	0	0	0	584	8	8	0	0	NA	NA	NA	26	30	171	167	505	154	83	347	1	6	14	0.006	0.036	0.028
.	19.01.16-01.39.42-1-37809	149	6	6	1	0	1	590	5	5	0	0	NA	NA	NA	61	45	172	169	517	148	85	357	0	0	18	0	0	0.035
.	19.01.16-01.39.47-1-37810	65	3	3	2	0	1	595	2	2	0	0	NA	NA	NA	22	41	174	173	507	155	87	353	0	3	2	0	0.017	0.004
.	19.01.16-01.39.50-1-37811	63	2	2	0	0	0	250	1	1	0	0	NA	NA	NA	16	11	166	166	492	66	34	150	2	0	1	0.012	0	0.002
.	19.01.16-01.39.50-1-37812	36	1	1	0	0	0	0	0	0	0	0	NA	NA	NA	11	10	165	165	493	0	0	0	2	0	0	0.012	0	0
.	19.01.16-01.39.53-1-37816	179	15	15	3	0	3	603	13	13	0	0	NA	NA	NA	50	53	178	177	511	156	91	356	4	24	15	0.022	0.136	0.029
.	19.01.16-01.40.00-1-37821	153	11	11	6	0	3	595	10	10	0	0	NA	NA	NA	60	48	170	169	522	150	82	363	9	15	14	0.053	0.089	0.027
.	19.01.16-01.40.01-1-37822	60	2	2	0	0	0	575	1	1	0	0	NA	NA	NA	24	20	167	168	498	151	84	340	0	6	2	0	0.036	0.004
.	19.01.16-01.40.01-1-37823	64	2	2	0	0	0	148	1	1	0	0	NA	NA	NA	19	20	167	167	499	34	18	96	0	0	1	0	0	0.002
.	19.01.16-01.40.02-1-37829	142	9	9	2	0	1	588	6	6	0	0	NA	NA	NA	56	41	165	176	513	142	92	354	1	9	15	0.006	0.051	0.029
.	19.01.16-01.40.03-1-37831	29	1	1	0	0	0	0	0	0	0	0	NA	NA	NA	8	5	163	165	490	0	0	0	0	0	0	0	0	0
.	19.01.16-01.40.06-1-37835	31	1	1	0	0	0	0	0	0	0	0	NA	NA	NA	8	12	164	167	494	0	0	0	0	0	3	0	0	0.006
.	19.01.16-01.40.08-1-37838	94	7	7	1	0	1	582	5	5	0	0	NA	NA	NA	37	36	169	170	510	147	86	349	17	1	2	0.101	0.006	0.004
.	19.01.16-01.40.09-1-37840	92	7	7	1	0	1	564	6	6	0	0	NA	NA	NA	30	14	164	167	496	142	83	339	3	1	10	0.018	0.006	0.02
.	19.01.16-01.40.12-1-37841	145	16	16	3	0	2	597	15	15	0	0	NA	NA	NA	45	42	172	169	514	154	83	360	2	24	43	0.012	0.142	0.084
.	19.01.16-01.40.15-1-37843	147	13	13	5	0	3	606	12	12	0	0	NA	NA	NA	43	56	174	170	525	154	87	365	19	11	29	0.109	0.065	0.055
.	19.01.16-01.40.22-1-37847	34	1	1	0	0	0	0	0	0	0	0	NA	NA	NA	8	9	163	164	495	0	0	0	0	0	0	0	0	0
.	19.01.16-01.40.24-1-37863	56	2	2	0	0	0	200	1	1	0	0	NA	NA	NA	18	15	167	168	493	60	25	115	0	0	2	0	0	0.004
.	19.01.16-01.40.25-1-37864	203	13	13	3	0	3	622	11	11	0	0	NA	NA	NA	59	72	183	181	521	162	95	365	4	9	25	0.022	0.05	0.048
.	19.01.16-01.40.27-1-37865	61	3	3	0	0	0	575	2	2	0	0	NA	NA	NA	22	23	169	168	499	151	84	340	3	0	5	0.018	0	0.01
.	19.01.16-01.40.27-1-37866	117	4	4	0	0	0	586	3	3	0	0	NA	NA	NA	33	32	173	169	503	155	84	347	0	0	6	0	0	0.012
.	19.01.16-01.40.30-1-37867	97	4	4	1	0	1	594	2	2	0	0	NA	NA	NA	35	48	178	174	509	159	86	349	0	3	3	0	0.017	0.006
.	19.01.16-01.40.33-1-37869	61	3	3	1	0	1	399	2	2	0	0	NA	NA	NA	18	19	166	166	500	100	51	248	0	0	4	0	0	0.008
.	19.01.16-01.40.35-1-37870	31	1	1	0	0	0	0	0	0	0	0	NA	NA	NA	15	7	164	167	489	0	0	0	0	0	3	0	0	0.006
.	19.01.16-01.40.38-1-37871	141	11	11	6	0	3	599	10	10	0	0	NA	NA	NA	40	47	175	179	506	158	91	350	0	25	16	0	0.14	0.032
.	19.01.16-01.40.43-1-37872	57	2	2	0	0	0	199	1	1	0	0	NA	NA	NA	15	15	168	164	496	53	28	118	0	0	1	0	0	0.002
.	19.01.16-01.40.43-1-37873	146	10	10	3	0	3	597	8	8	0	0	NA	NA	NA	38	46	172	177	510	154	93	350	8	2	21	0.047	0.011	0.041
.	19.01.16-01.40.45-1-37874	93	5	5	4	0	2	578	4	4	0	0	NA	NA	NA	29	21	168	168	498	150	86	342	6	0	9	0.036	0	0.018
.	19.01.16-01.40.46-1-37875	87	6	6	1	0	1	575	5	5	0	0	NA	NA	NA	20	22	167	166	502	149	81	345	1	8	7	0.006	0.048	0.014
.	19.01.16-01.40.47-1-37876	87	3	3	1	0	1	571	2	2	0	0	NA	NA	NA	34	26	167	168	504	144	82	345	0	0	3	0	0	0.006
.	19.01.16-01.40.48-1-37880	111	5	5	0	0	0	585	4	4	0	0	NA	NA	NA	32	37	170	175	505	153	89	343	0	6	3	0	0.034	0.006
.	19.01.16-01.40.51-1-37881	183	10	10	2	0	2	628	9	9	0	0	NA	NA	NA	56	70	181	175	527	165	92	371	2	8	20	0.011	0.046	0.038
.	19.01.16-01.40.54-1-37885	121	11	11	3	0	3	590	10	10	0	0	NA	NA	NA	38	35	174	169	505	156	85	349	0	16	22	0	0.095	0.044
.	19.01.16-01.41.01-1-37891	31	1	1	1	0	1	0	0	0	0	0	NA	NA	NA	7	13	163	166	497	0	0	0	1	0	0	0.006	0	0
.	19.01.16-01.41.02-1-37893	90	9	9	4	0	4	585	7	7	0	0	NA	NA	NA	32	31	168	167	509	150	77	358	4	11	7	0.024	0.066	0.014
.	19.01.16-01.41.03-1-37895	173	7	7	1	0	1	604	6	6	0	0	NA	NA	NA	53	47	170	168	522	149	88	367	2	2	11	0.012	0.012	0.021
.	19.01.16-01.41.04-1-37897	88	6	6	1	0	1	591	4	4	0	0	NA	NA	NA	30	41	169	171	514	152	88	351	2	7	7	0.012	0.041	0.014
.	19.01.16-01.41.05-1-37899	128	11	11	4	0	3	596	10	10	0	0	NA	NA	NA	32	46	170	173	516	152	88	356	14	0	27	0.082	0	0.052
.	19.01.16-01.41.05-1-37901	93	6	6	3	0	2	585	5	5	0	0	NA	NA	NA	33	38	173	170	508	153	83	349	9	14	7	0.052	0.082	0.014
.	19.01.16-01.41.07-1-37903	239	20	20	11	0	5	629	17	17	0	0	NA	NA	NA	79	77	177	180	533	160	94	375	7	36	30	0.04	0.2	0.056
.	19.01.16-01.41.15-1-37908	92	5	5	1	0	1	582	4	4	0	0	NA	NA	NA	37	31	171	164	509	154	80	348	2	3	7	0.012	0.018	0.014
.	19.01.16-01.41.17-1-37911	115	10	10	4	0	3	580	8	8	0	0	NA	NA	NA	38	32	169	168	508	146	82	352	24	7	10	0.142	0.042	0.02
.	19.01.16-01.41.22-1-37916	36	1	1	0	0	0	0	0	0	0	0	NA	NA	NA	11	7	165	166	489	0	0	0	0	0	0	0	0	0
.	19.01.16-01.41.23-1-37917	89	4	4	1	0	1	588	2	2	0	0	NA	NA	NA	33	40	170	171	512	153	84	351	5	2	7	0.029	0.012	0.014
.	19.01.16-01.41.25-1-37933	34	1	1	0	0	0	0	0	0	0	0	NA	NA	NA	10	9	165	166	491	0	0	0	0	0	0	0	0	0
.	19.01.16-01.41.25-1-37934	183	22	22	3	0	2	608	19	19	0	0	NA	NA	NA	46	54	175	178	514	157	91	360	15	32	11	0.086	0.18	0.021
.	19.01.16-01.41.27-1-37935	95	11	11	3	0	2	592	9	9	0	0	NA	NA	NA	25	37	176	168	506	159	85	348	11	10	16	0.062	0.06	0.032
.	19.01.16-01.41.27-1-37936	62	2	2	0	0	0	585	1	1	0	0	NA	NA	NA	17	29	172	165	505	155	84	346	0	0	4	0	0	0.008
.	19.01.16-01.41.32-1-37937	35	1	1	0	0	0	0	0	0	0	0	NA	NA	NA	10	6	164	164	491	0	0	0	0	0	1	0	0	0.002
.	19.01.16-01.41.34-1-37938	34	1	1	0	0	0	0	0	0	0	0	NA	NA	NA	12	9	164	166	492	0	0	0	0	0	0	0	0	0
.	19.01.16-01.41.35-1-37939	64	2	2	1	0	1	576	1	1	0	0	NA	NA	NA	27	26	168	165	506	148	83	345	0	6	3	0	0.036	0.006
.	19.01.16-01.41.36-1-37940	90	5	5	0	0	0	582	4	4	0	0	NA	NA	NA	40	39	169	171	512	149	82	351	1	1	10	0.006	0.006	0.02
.	19.01.16-01.41.39-1-37941	207	26	26	6	0	3	598	20	20	0	0	NA	NA	NA	57	53	170	174	522	149	89	360	15	28	49	0.088	0.161	0.094
.	19.01.16-01.41.41-1-37942	119	4	4	2	0	2	587	2	2	0	0	NA	NA	NA	33	36	174	173	502	154	88	345	0	0	8	0	0	0.016
.	19.01.16-01.41.42-1-37943	29	1	1	0	0	0	0	0	0	0	0	NA	NA	NA	6	11	169	165	490	0	0	0	0	0	1	0	0	0.002
.	19.01.16-01.41.43-1-37944	60	3	3	1	0	1	572	2	2	0	0	NA	NA	NA	27	20	167	169	497	146	85	341	5	3	0	0.03	0.018	0
.	19.01.16-01.41.44-1-37945	119	5	5	2	0	2	585	4	4	0	0	NA	NA	NA	25	30	167	169	507	149	84	352	0	2	9	0	0.012	0.018
.	19.01.16-01.41.50-1-37947	187	11	11	3	0	2	617	10	10	0	0	NA	NA	NA	55	66	177	172	530	161	88	368	17	10	6	0.096	0.058	0.011
.	19.01.16-01.41.53-1-37951	60	2	2	1	0	1	302	1	1	0	0	NA	NA	NA	16	13	163	166	497	77	42	183	0	6	0	0	0.036	0
.	19.01.16-01.41.53-1-37952	34	1	1	0	0	0	0	0	0	0	0	NA	NA	NA	9	8	166	165	490	0	0	0	0	0	6	0	0	0.012
.	19.01.16-01.41.56-1-37953	36	1	1	0	0	0	0	0	0	0	0	NA	NA	NA	10	5	163	165	490	0	0	0	0	0	1	0	0	0.002
.	19.01.16-01.41.57-1-37954	61	2	2	0	0	0	446	1	1	0	0	NA	NA	NA	13	15	166	167	495	115	68	263	0	0	3	0	0	0.006
.	19.01.16-01.41.59-1-37957	205	13	13	2	0	1	636	11	11	0	0	NA	NA	NA	69	96	187	181	541	166	94	376	14	9	21	0.075	0.05	0.039
.	19.01.16-01.41.59-1-37958	92	3	3	0	0	0	571	2	2	0	0	NA	NA	NA	33	24	172	167	498	151	83	337	3	2	3	0.017	0.012	0.006
.	19.01.16-01.42.01-1-37962	116	9	9	4	0	4	589	8	8	0	0	NA	NA	NA	42	44	171	171	515	154	84	351	8	6	15	0.047	0.035	0.029
.	19.01.16-01.42.01-1-37963	57	2	2	1	0	1	579	1	1	0	0	NA	NA	NA	18	24	167	168	502	149	84	346	0	3	1	0	0.018	0.002
.	19.01.16-01.42.03-1-37965	56	2	2	1	0	1	579	1	1	0	0	NA	NA	NA	20	26	171	170	498	149	85	345	10	0	0	0.058	0	0
.	19.01.16-01.42.09-1-37971	144	10	10	2	0	2	593	9	9	0	0	NA	NA	NA	44	42	169	172	514	151	88	354	2	12	15	0.012	0.07	0.029
.	19.01.16-01.42.14-1-37975	116	12	12	3	0	3	582	11	11	0	0	NA	NA	NA	46	35	169	165	514	148	83	351	19	2	21	0.112	0.012	0.041
.	19.01.16-01.42.15-1-37976	65	2	2	1	0	1	301	1	1	0	0	NA	NA	NA	21	17	170	166	494	78	42	181	0	0	2	0	0	0.004
.	19.01.16-01.42.15-1-37978	35	1	1	0	0	0	0	0	0	0	0	NA	NA	NA	9	9	164	165	493	0	0	0	0	0	1	0	0	0.002
.	19.01.16-01.42.17-1-37981	32	1	1	0	0	0	0	0	0	0	0	NA	NA	NA	14	6	164	165	490	0	0	0	0	0	0	0	0	0
.	19.01.16-01.42.18-1-37982	59	2	2	0	0	0	251	1	1	0	0	NA	NA	NA	20	15	163	167	498	55	37	159	0	0	8	0	0	0.016
.	19.01.16-01.42.19-1-37983	97	3	3	0	0	0	589	2	2	0	0	NA	NA	NA	39	41	172	171	511	152	86	351	1	4	1	0.006	0.023	0.002
.	19.01.16-01.42.23-1-37984	119	6	6	3	0	2	582	5	5	0	0	NA	NA	NA	43	40	171	169	513	148	81	353	0	7	16	0	0.041	0.031
.	19.01.16-01.42.25-1-38000	89	5	5	0	0	0	576	4	4	0	0	NA	NA	NA	32	26	169	169	501	152	80	344	3	7	5	0.018	0.041	0.01
.	19.01.16-01.42.25-1-38001	149	13	13	7	0	4	595	11	11	0	0	NA	NA	NA	43	55	172	179	517	152	91	352	4	20	15	0.023	0.112	0.029
.	19.01.16-01.42.28-1-38002	147	6	6	2	0	2	604	4	4	0	0	NA	NA	NA	48	54	175	177	515	156	91	357	0	3	14	0	0.017	0.027
.	19.01.16-01.42.31-1-38003	95	8	8	1	0	1	579	7	7	0	0	NA	NA	NA	35	22	166	166	503	148	83	348	8	8	29	0.048	0.048	0.058
.	19.01.16-01.42.33-1-38004	60	3	3	1	0	1	573	2	2	0	0	NA	NA	NA	31	26	168	167	504	149	81	343	0	5	4	0	0.03	0.008
.	19.01.16-01.42.35-1-38005	150	7	7	1	0	0	621	6	6	0	0	NA	NA	NA	48	67	174	177	529	157	92	372	0	10	13	0	0.056	0.025
.	19.01.16-01.42.40-1-38006	237	36	36	10	0	9	623	33	33	0	0	NA	NA	NA	76	83	176	184	536	156	95	372	32	28	60	0.182	0.152	0.112
.	19.01.16-01.42.43-1-38007	34	1	1	0	0	0	0	0	0	0	0	NA	NA	NA	6	11	165	163	496	0	0	0	3	0	0	0.018	0	0
.	19.01.16-01.42.43-1-38008	172	14	14	3	0	3	604	13	13	0	0	NA	NA	NA	34	57	172	170	528	155	85	364	8	15	18	0.047	0.088	0.034
.	19.01.16-01.42.46-1-38009	150	15	15	2	0	2	578	13	13	0	0	NA	NA	NA	36	31	172	169	503	153	84	341	2	0	29	0.012	0	0.058
.	19.01.16-01.42.48-1-38010	61	3	3	0	0	0	205	2	2	0	0	NA	NA	NA	23	15	164	165	499	64	26	115	0	3	2	0	0.018	0.004
.	19.01.16-01.42.49-1-38014	33	1	1	0	0	0	0	0	0	0	0	NA	NA	NA	9	7	166	163	491	0	0	0	0	0	1	0	0	0.002
.	19.01.16-01.42.52-1-38015	299	22	22	6	0	4	637	19	19	0	0	NA	NA	NA	92	88	179	177	545	159	95	383	15	18	45	0.084	0.102	0.083
.	19.01.16-01.42.53-1-38019	144	6	6	0	0	0	590	4	4	0	0	NA	NA	NA	52	37	173	169	508	153	84	353	15	6	6	0.087	0.036	0.012
.	19.01.16-01.42.54-1-38020	36	1	1	1	0	1	0	0	0	0	0	NA	NA	NA	13	15	165	165	498	0	0	0	0	0	0	0	0	0
.	19.01.16-01.42.57-1-38021	125	9	9	0	0	0	595	6	6	0	0	NA	NA	NA	29	43	175	172	509	156	87	352	9	7	3	0.051	0.041	0.006
.	19.01.16-01.42.58-1-38023	90	8	8	2	0	2	586	7	7	0	0	NA	NA	NA	32	36	166	169	514	148	85	353	0	11	21	0	0.065	0.041
.	19.01.16-01.42.58-1-38025	94	6	6	0	0	0	583	4	4	0	0	NA	NA	NA	26	34	165	173	509	148	83	352	11	5	5	0.067	0.029	0.01
.	19.01.16-01.43.13-1-38037	34	1	1	0	0	0	0	0	0	0	0	NA	NA	NA	7	12	166	165	494	0	0	0	0	2	0	0	0.012	0
.	19.01.16-01.43.15-1-38040	273	15	15	7	0	7	630	12	12	0	0	NA	NA	NA	78	84	184	181	532	164	94	372	10	24	13	0.054	0.133	0.024
.	19.01.16-01.43.16-1-38041	174	10	10	2	0	1	599	7	7	0	0	NA	NA	NA	37	51	174	172	518	154	85	360	0	12	15	0	0.07	0.029
.	19.01.16-01.43.16-1-38042	120	8	8	0	0	0	581	5	5	0	0	NA	NA	NA	44	32	168	170	507	148	87	346	0	3	15	0	0.018	0.03
.	19.01.16-01.43.16-1-38045	31	1	1	0	0	0	0	0	0	0	0	NA	NA	NA	5	7	166	163	491	0	0	0	1	0	0	0.006	0	0
.	19.01.16-01.43.18-1-38046	35	1	1	0	0	0	0	0	0	0	0	NA	NA	NA	13	15	168	166	494	0	0	0	0	0	0	0	0	0
.	19.01.16-01.43.18-1-38047	218	9	9	4	0	4	620	7	7	0	0	NA	NA	NA	72	74	175	177	535	155	95	370	5	12	8	0.029	0.068	0.015
.	19.01.16-01.43.19-1-38048	139	12	12	6	0	6	605	11	11	0	0	NA	NA	NA	52	58	170	179	522	152	91	362	8	19	19	0.047	0.106	0.036
.	19.01.16-01.43.27-1-38069	39	1	1	0	0	0	0	0	0	0	0	NA	NA	NA	14	4	164	165	488	0	0	0	0	0	0	0	0	0
.	19.01.16-01.43.33-1-38070	64	3	3	1	0	1	573	2	2	0	0	NA	NA	NA	27	22	164	168	503	145	82	346	0	3	7	0	0.018	0.014
.	19.01.16-01.43.40-1-38071	87	10	10	2	0	2	573	9	9	0	0	NA	NA	NA	39	30	173	169	501	150	80	343	5	9	13	0.029	0.053	0.026
.	19.01.16-01.43.43-1-38072	181	17	17	5	0	4	593	16	16	0	0	NA	NA	NA	47	41	169	175	510	150	86	357	42	5	18	0.249	0.029	0.035
.	19.01.16-01.43.44-1-38073	60	2	2	1	0	1	150	1	1	0	0	NA	NA	NA	27	7	163	164	493	39	19	92	0	0	2	0	0	0.004
.	19.01.16-01.43.44-1-38074	148	12	12	3	0	2	594	10	10	0	0	NA	NA	NA	54	46	170	173	516	150	89	355	12	27	5	0.071	0.156	0.01
.	19.01.16-01.43.48-1-38075	153	25	25	5	0	4	596	23	23	0	0	NA	NA	NA	42	48	169	178	514	149	91	356	21	44	45	0.124	0.247	0.088
.	19.01.16-01.43.49-1-38076	56	2	2	1	0	1	0	1	1	0	0	NA	NA	NA	24	8	166	164	491	0	0	0	1	0	1	0.006	0	0.002
.	19.01.16-01.43.50-1-38077	36	1	1	0	0	0	0	0	0	0	0	NA	NA	NA	12	10	165	166	492	0	0	0	0	0	6	0	0	0.012
.	19.01.16-01.43.51-1-38078	124	10	10	7	0	5	598	8	8	0	0	NA	NA	NA	41	47	171	178	511	152	93	353	4	18	17	0.023	0.101	0.033
.	19.01.16-01.43.52-1-38079	93	3	3	1	0	0	589	2	2	0	0	NA	NA	NA	24	36	169	175	505	151	89	349	0	5	2	0	0.029	0.004
.	19.01.16-01.43.52-1-38080	95	3	3	0	0	0	576	2	2	0	0	NA	NA	NA	28	34	169	169	509	149	80	347	0	0	7	0	0	0.014
.	19.01.16-01.43.53-1-38084	178	28	28	7	0	7	606	26	26	0	0	NA	NA	NA	32	48	170	170	521	152	87	367	32	25	39	0.188	0.147	0.075
.	19.01.16-01.44.03-1-38091	31	1	1	0	0	0	0	0	0	0	0	NA	NA	NA	9	18	165	165	501	0	0	0	0	0	1	0	0	0.002
.	19.01.16-01.44.05-1-38094	62	2	2	0	0	0	580	1	1	0	0	NA	NA	NA	20	26	167	169	503	150	84	346	0	0	7	0	0	0.014
.	19.01.16-01.44.07-1-38097	66	3	3	0	0	0	301	2	2	0	0	NA	NA	NA	30	12	169	163	493	85	47	169	0	2	0	0	0.012	0
.	19.01.16-01.44.07-1-38098	88	6	6	2	0	1	584	5	5	0	0	NA	NA	NA	28	33	168	172	506	151	86	347	3	11	13	0.018	0.064	0.026
.	19.01.16-01.44.11-1-38101	119	4	4	1	0	1	585	3	3	0	0	NA	NA	NA	36	32	171	171	503	153	87	345	0	6	9	0	0.035	0.018
.	19.01.16-01.44.14-1-38103	31	1	1	0	0	0	0	0	0	0	0	NA	NA	NA	10	11	166	164	494	0	0	0	0	0	2	0	0	0.004
.	19.01.16-01.44.15-1-38105	124	7	7	1	0	1	580	6	6	0	0	NA	NA	NA	28	26	169	169	501	148	86	346	1	8	13	0.006	0.047	0.026
.	19.01.16-01.44.19-1-38109	60	3	3	1	0	0	570	2	2	0	0	NA	NA	NA	27	21	167	166	501	149	80	341	0	5	0	0	0.03	0
.	19.01.16-01.44.19-1-38110	91	13	13	5	0	5	601	12	12	0	0	NA	NA	NA	27	46	178	172	509	161	86	354	5	25	13	0.028	0.145	0.026
.	19.01.16-01.44.20-1-38111	31	1	1	1	0	1	0	0	0	0	0	NA	NA	NA	10	6	163	163	493	0	0	0	0	0	2	0	0	0.004
.	19.01.16-01.44.23-1-38112	32	1	1	1	0	1	0	0	0	0	0	NA	NA	NA	10	11	164	163	497	0	0	0	0	0	0	0	0	0
.	19.01.16-01.44.25-1-38128	61	2	2	1	0	1	579	1	1	0	0	NA	NA	NA	15	23	171	165	500	155	82	342	0	0	6	0	0	0.012
.	19.01.16-01.44.25-1-38129	187	6	6	1	0	1	613	5	5	0	0	NA	NA	NA	50	61	174	177	523	156	92	365	3	13	5	0.017	0.073	0.01
.	19.01.16-01.44.28-1-38130	120	10	10	1	0	1	594	9	9	0	0	NA	NA	NA	40	47	171	175	514	151	86	357	8	10	9	0.047	0.057	0.018
.	19.01.16-01.44.31-1-38131	59	5	5	1	0	1	566	4	4	0	0	NA	NA	NA	30	15	165	166	497	146	81	339	0	10	8	0	0.06	0.016
.	19.01.16-01.44.33-1-38132	121	6	6	2	0	2	593	4	4	0	0	NA	NA	NA	31	46	168	173	518	152	85	356	0	7	4	0	0.04	0.008
.	19.01.16-01.44.35-1-38133	37	1	1	1	0	1	0	0	0	0	0	NA	NA	NA	10	6	165	164	490	0	0	0	3	0	0	0.018	0	0
.	19.01.16-01.44.38-1-38134	60	2	2	0	0	0	251	1	1	0	0	NA	NA	NA	19	18	165	168	498	62	37	152	0	0	8	0	0	0.016
.	19.01.16-01.44.38-1-38135	61	2	2	1	0	1	574	1	1	0	0	NA	NA	NA	22	20	166	164	503	150	80	344	0	4	3	0	0.024	0.006
.	19.01.16-01.44.41-1-38137	114	6	6	0	0	0	582	5	5	0	0	NA	NA	NA	25	33	170	163	513	150	78	354	4	4	8	0.024	0.025	0.016
.	19.01.16-01.44.48-1-38138	69	5	5	2	0	2	578	4	4	0	0	NA	NA	NA	27	34	172	172	503	153	83	342	0	3	9	0	0.017	0.018
.	19.01.16-01.44.53-1-38142	97	6	6	3	0	3	586	5	5	0	0	NA	NA	NA	30	36	170	174	505	153	87	346	9	12	1	0.053	0.069	0.002
.	19.01.16-01.44.55-1-38146	121	18	18	7	0	6	596	17	17	0	0	NA	NA	NA	37	46	179	168	512	158	84	354	0	28	33	0	0.167	0.064
.	19.01.16-01.44.56-1-38147	66	3	3	1	0	1	579	1	1	0	0	NA	NA	NA	27	31	170	171	503	150	85	344	4	4	1	0.024	0.023	0.002
.	19.01.16-01.44.56-1-38148	208	27	27	8	0	8	593	24	24	0	0	NA	NA	NA	68	48	177	176	508	152	90	351	39	52	18	0.22	0.295	0.035
.	19.01.16-01.44.56-1-38149	229	20	20	4	0	4	626	19	19	0	0	NA	NA	NA	81	77	183	182	525	160	96	370	17	39	31	0.093	0.214	0.059
.	19.01.16-01.44.57-1-38151	33	1	1	0	0	0	0	0	0	0	0	NA	NA	NA	2	6	165	163	491	0	0	0	0	0	0	0	0	0
.	19.01.16-01.45.00-1-38153	61	2	2	0	0	0	569	1	1	0	0	NA	NA	NA	19	20	165	167	501	145	82	342	0	2	3	0	0.012	0.006
.	19.01.16-01.45.04-1-38159	121	9	9	4	0	4	587	7	7	0	0	NA	NA	NA	45	42	169	175	511	148	92	347	5	0	23	0.03	0	0.045
.	19.01.16-01.45.12-1-38165	66	7	7	0	0	0	574	5	5	0	0	NA	NA	NA	27	24	168	167	502	148	83	343	1	9	6	0.006	0.054	0.012
.	19.01.16-01.45.14-1-38167	33	1	1	0	0	0	0	0	0	0	0	NA	NA	NA	18	10	169	164	490	0	0	0	0	0	0	0	0	0
.	19.01.16-01.45.17-1-38171	66	3	3	1	0	1	573	1	1	0	0	NA	NA	NA	21	23	165	166	505	144	80	349	5	9	1	0.03	0.054	0.002
.	19.01.16-01.45.18-1-38172	31	1	1	0	0	0	0	0	0	0	0	NA	NA	NA	8	9	164	167	491	0	0	0	6	0	0	0.037	0	0
.	19.01.16-01.45.22-1-38173	154	19	19	6	0	5	596	16	16	0	0	NA	NA	NA	42	44	171	173	513	152	89	355	15	20	17	0.088	0.116	0.033
.	19.01.16-01.45.28-1-38193	128	9	9	2	0	2	581	6	6	0	0	NA	NA	NA	44	27	167	170	503	149	85	347	1	14	23	0.006	0.082	0.046
.	19.01.16-01.45.32-1-38195	36	1	1	1	0	1	0	0	0	0	0	NA	NA	NA	11	12	167	165	493	0	0	0	0	3	0	0	0.018	0
.	19.01.16-01.45.35-1-38196	93	6	6	3	0	2	588	5	5	0	0	NA	NA	NA	37	33	165	173	508	151	86	351	8	8	6	0.048	0.046	0.012
.	19.01.16-01.45.35-1-38197	180	13	13	3	0	3	599	10	10	0	0	NA	NA	NA	55	55	172	169	527	153	84	362	1	3	28	0.006	0.018	0.053
.	19.01.16-01.45.37-1-38198	87	6	6	1	0	1	575	4	4	0	0	NA	NA	NA	33	31	170	170	504	145	83	347	10	9	1	0.059	0.053	0.002
.	19.01.16-01.45.38-1-38199	30	1	1	1	0	1	0	0	0	0	0	NA	NA	NA	4	11	166	163	495	0	0	0	0	0	0	0	0	0
.	19.01.16-01.45.41-1-38200	62	2	2	0	0	0	575	1	1	0	0	NA	NA	NA	19	21	166	165	503	147	81	347	0	6	1	0	0.036	0.002
.	19.01.16-01.45.53-1-38204	213	9	9	5	0	4	608	8	8	0	0	NA	NA	NA	51	57	172	173	525	155	89	364	4	3	17	0.023	0.017	0.032
.	19.01.16-01.45.56-1-38206	32	1	1	0	0	0	0	0	0	0	0	NA	NA	NA	9	6	164	163	492	0	0	0	0	0	1	0	0	0.002
.	19.01.16-01.45.56-1-38207	57	2	2	0	0	0	577	1	1	0	0	NA	NA	NA	21	24	165	168	504	144	84	349	1	2	0	0.006	0.012	0
.	19.01.16-01.45.56-1-38208	148	16	16	5	0	4	600	14	14	0	0	NA	NA	NA	50	52	168	176	521	148	90	362	10	13	17	0.06	0.074	0.033
.	19.01.16-01.45.59-1-38211	86	4	4	0	0	0	576	2	2	0	0	NA	NA	NA	25	30	168	171	504	149	83	344	7	0	4	0.042	0	0.008
.	19.01.16-01.46.01-1-38214	204	15	15	4	0	4	593	13	13	0	0	NA	NA	NA	55	48	174	174	513	151	88	354	12	13	8	0.069	0.075	0.016
.	19.01.16-01.46.02-1-38215	62	3	3	2	0	2	575	2	2	0	0	NA	NA	NA	20	16	169	165	495	152	83	340	2	2	3	0.012	0.012	0.006
.	19.01.16-01.46.06-1-38220	60	2	2	0	0	0	251	1	1	0	0	NA	NA	NA	21	12	165	164	496	64	34	153	0	4	0	0	0.024	0
.	19.01.16-01.46.07-1-38223	62	4	4	1	0	1	450	3	3	0	0	NA	NA	NA	15	12	165	166	494	110	67	273	0	0	5	0	0	0.01
.	19.01.16-01.46.11-1-38226	166	17	17	6	0	4	596	15	15	0	0	NA	NA	NA	57	48	170	178	513	150	92	354	3	11	45	0.018	0.062	0.088
.	19.01.16-01.46.15-1-38229	60	2	2	0	0	0	249	1	1	0	0	NA	NA	NA	25	16	167	169	493	71	36	142	0	2	1	0	0.012	0.002
.	19.01.16-01.46.16-1-38231	66	3	3	0	0	0	584	2	2	0	0	NA	NA	NA	18	30	169	168	506	152	82	350	9	0	2	0.053	0	0.004
.	19.01.16-01.46.16-1-38232	35	1	1	0	0	0	0	0	0	0	0	NA	NA	NA	6	3	164	163	489	0	0	0	0	0	4	0	0	0.008
.	19.01.16-01.46.17-1-38234	58	2	2	0	0	0	566	1	1	0	0	NA	NA	NA	25	18	167	169	495	146	83	337	3	0	3	0.018	0	0.006
.	19.01.16-01.46.19-1-38235	94	5	5	2	0	1	583	4	4	0	0	NA	NA	NA	33	29	169	172	501	152	89	342	0	0	20	0	0	0.04
.	19.01.16-01.46.21-1-38238	124	6	6	1	0	1	607	5	5	0	0	NA	NA	NA	40	52	173	172	520	156	90	361	0	0	15	0	0	0.029
.	19.01.16-01.46.23-1-38247	93	7	7	3	0	2	586	6	6	0	0	NA	NA	NA	34	36	173	168	508	154	84	348	6	11	9	0.035	0.065	0.018
.	19.01.16-01.46.25-1-38263	180	18	18	5	0	3	613	16	16	0	0	NA	NA	NA	55	59	172	176	524	155	92	366	17	11	25	0.099	0.062	0.048
.	19.01.16-01.46.27-1-38264	148	7	7	0	0	0	603	6	6	0	0	NA	NA	NA	46	50	168	178	517	152	93	358	0	7	13	0	0.039	0.025
.	19.01.16-01.46.30-1-38265	62	2	2	1	0	1	498	1	1	0	0	NA	NA	NA	23	17	166	166	498	130	72	296	0	0	2	0	0	0.004
.	19.01.16-01.46.30-1-38266	67	6	6	3	0	1	578	5	5	0	0	NA	NA	NA	15	21	167	169	498	150	86	342	1	6	11	0.006	0.036	0.022
.	19.01.16-01.46.38-1-38267	91	9	9	0	0	0	590	8	8	0	0	NA	NA	NA	31	34	168	170	509	152	87	351	13	7	17	0.077	0.041	0.033
.	19.01.16-01.46.42-1-38268	62	2	2	1	0	1	574	1	1	0	0	NA	NA	NA	31	31	170	169	505	148	86	340	0	0	4	0	0	0.008
.	19.01.16-01.46.42-1-38269	116	10	10	5	0	4	569	8	8	0	0	NA	NA	NA	51	24	170	166	501	151	80	338	0	3	22	0	0.018	0.044
.	19.01.16-01.46.49-1-38271	146	11	11	4	0	2	586	10	10	0	0	NA	NA	NA	53	36	167	172	510	149	83	354	2	13	18	0.012	0.076	0.035
.	19.01.16-01.46.50-1-38272	66	3	3	0	0	0	583	2	2	0	0	NA	NA	NA	23	31	168	168	508	150	83	350	3	2	0	0.018	0.012	0
.	19.01.16-01.46.51-1-38276	180	24	24	9	0	7	614	21	21	0	0	NA	NA	NA	56	64	177	178	522	158	94	362	29	26	43	0.164	0.146	0.082
.	19.01.16-01.46.54-1-38280	35	1	1	0	0	0	0	0	0	0	0	NA	NA	NA	11	4	165	164	488	0	0	0	0	1	0	0	0.006	0
.	19.01.16-01.46.56-1-38281	95	3	3	1	0	0	592	2	2	0	0	NA	NA	NA	37	38	171	169	511	155	85	352	0	2	2	0	0.012	0.004
.	19.01.16-01.46.56-1-38282	94	3	3	2	0	1	586	2	2	0	0	NA	NA	NA	33	33	166	173	507	147	88	351	0	2	5	0	0.012	0.01
.	19.01.16-01.46.57-1-38283	60	2	2	0	0	0	574	1	1	0	0	NA	NA	NA	24	26	167	167	505	147	81	346	0	0	7	0	0	0.014
.	19.01.16-01.47.01-1-38289	87	4	4	2	0	1	582	2	2	0	0	NA	NA	NA	37	33	168	171	507	149	87	346	0	0	10	0	0	0.02
.	19.01.16-01.47.06-1-38294	88	3	3	0	0	0	568	2	2	0	0	NA	NA	NA	36	22	167	169	499	146	81	341	16	0	8	0.096	0	0.016
.	19.01.16-01.47.06-1-38296	172	12	12	3	0	2	590	11	11	0	0	NA	NA	NA	58	43	174	175	507	154	87	349	14	18	11	0.08	0.103	0.022
.	19.01.16-01.47.15-1-38302	60	4	4	1	0	1	575	3	3	0	0	NA	NA	NA	24	27	165	172	503	143	88	344	0	0	16	0	0	0.032
.	19.01.16-01.47.16-1-38304	91	8	8	2	0	1	585	4	4	0	0	NA	NA	NA	39	43	170	173	513	150	86	349	11	7	6	0.065	0.04	0.012
.	19.01.16-01.47.16-1-38305	64	5	5	1	0	1	571	4	4	0	0	NA	NA	NA	24	21	165	168	501	146	81	344	0	12	2	0	0.071	0.004
.	19.01.16-01.47.28-1-38326	37	1	1	0	0	0	0	0	0	0	0	NA	NA	NA	8	14	166	165	496	0	0	0	0	0	2	0	0	0.004
.	19.01.16-01.47.28-1-38327	61	2	2	1	0	0	573	1	1	0	0	NA	NA	NA	18	14	167	164	496	148	82	343	1	0	3	0.006	0	0.006
.	19.01.16-01.47.31-1-38328	147	6	6	2	0	2	602	5	5	0	0	NA	NA	NA	37	52	173	176	516	155	90	357	4	2	16	0.023	0.011	0.031
.	19.01.16-01.47.34-1-38329	60	2	2	0	0	0	0	1	1	0	0	NA	NA	NA	11	15	166	165	497	0	0	0	0	1	3	0	0.006	0.006
.	19.01.16-01.47.38-1-38330	35	1	1	0	0	0	0	0	0	0	0	NA	NA	NA	8	9	166	164	492	0	0	0	2	0	0	0.012	0	0
.	19.01.16-01.47.39-1-38331	97	5	5	1	0	1	580	3	3	0	0	NA	NA	NA	28	29	167	169	506	149	82	349	1	2	8	0.006	0.012	0.016
.	19.01.16-01.47.39-1-38332	116	6	6	1	0	1	589	5	5	0	0	NA	NA	NA	41	42	167	172	516	143	89	357	3	14	1	0.018	0.081	0.002
.	19.01.16-01.47.41-1-38333	114	6	6	1	0	1	597	5	5	0	0	NA	NA	NA	31	40	171	169	513	154	84	359	0	10	9	0	0.059	0.018
.	19.01.16-01.47.43-1-38334	179	23	23	9	0	9	582	21	21	0	0	NA	NA	NA	56	36	167	167	515	143	83	356	34	24	26	0.204	0.144	0.05
.	19.01.16-01.47.46-1-38335	92	5	5	0	0	0	590	4	4	0	0	NA	NA	NA	35	37	171	170	509	152	84	354	5	0	9	0.029	0	0.018
.	19.01.16-01.47.48-1-38336	91	3	3	0	0	0	572	1	1	0	0	NA	NA	NA	28	22	168	168	499	147	82	343	3	6	0	0.018	0.036	0
.	19.01.16-01.47.51-1-38337	145	16	16	8	0	8	591	15	15	0	0	NA	NA	NA	51	45	175	171	512	154	82	355	5	20	9	0.029	0.117	0.018
.	19.01.16-01.47.52-1-38338	30	1	1	0	0	0	0	0	0	0	0	NA	NA	NA	5	15	167	168	493	0	0	0	0	0	0	0	0	0
.	19.01.16-01.47.55-1-38342	234	37	37	13	0	10	616	31	31	0	0	NA	NA	NA	73	69	178	181	523	158	93	365	19	41	54	0.107	0.227	0.103
.	19.01.16-01.47.59-1-38345	56	2	2	1	0	1	150	1	1	0	0	NA	NA	NA	22	18	170	163	498	38	19	93	0	2	0	0	0.012	0
.	19.01.16-01.48.00-1-38347	318	41	41	6	0	2	653	39	39	0	0	NA	NA	NA	86	96	187	182	540	169	96	388	20	66	43	0.107	0.363	0.08
.	19.01.16-01.48.04-1-38353	35	1	1	0	0	0	0	0	0	0	0	NA	NA	NA	16	12	165	165	495	0	0	0	0	0	2	0	0	0.004
.	19.01.16-01.48.06-1-38356	37	1	1	1	0	1	0	0	0	0	0	NA	NA	NA	12	8	163	165	493	0	0	0	2	0	0	0.012	0	0
.	19.01.16-01.48.07-1-38357	96	4	4	2	0	1	599	3	3	0	0	NA	NA	NA	22	47	173	174	513	156	89	354	5	0	7	0.029	0	0.014
.	19.01.16-01.48.07-1-38360	59	2	2	1	0	1	302	0	0	0	0	NA	NA	NA	21	14	165	167	495	79	47	176	0	0	2	0	0	0.004
.	19.01.16-01.48.10-1-38362	64	4	4	1	0	1	570	3	3	0	0	NA	NA	NA	25	23	165	169	502	146	83	341	0	0	8	0	0	0.016
.	19.01.16-01.48.11-1-38363	208	14	14	4	0	4	610	11	11	0	0	NA	NA	NA	70	64	174	175	528	150	93	367	4	16	26	0.023	0.091	0.049
.	19.01.16-01.48.18-1-38368	215	20	20	4	0	3	621	19	19	0	0	NA	NA	NA	84	74	177	179	531	159	91	371	8	29	31	0.045	0.162	0.058
.	19.01.16-01.48.29-1-38389	60	2	2	0	0	0	568	1	1	0	0	NA	NA	NA	23	19	165	167	500	145	80	343	4	0	2	0.024	0	0.004
.	19.01.16-01.48.38-1-38390	177	40	40	11	0	11	609	39	39	0	0	NA	NA	NA	52	56	171	172	526	152	90	367	19	35	39	0.111	0.203	0.074
.	19.01.16-01.48.40-1-38391	142	25	25	11	0	8	591	21	21	0	0	NA	NA	NA	60	48	169	173	519	145	87	359	18	54	22	0.107	0.312	0.042
.	19.01.16-01.48.44-1-38392	116	9	9	0	0	0	595	6	6	0	0	NA	NA	NA	40	43	169	176	511	152	93	350	11	15	15	0.065	0.085	0.029
.	19.01.16-01.48.47-1-38393	119	4	4	2	0	2	589	3	3	0	0	NA	NA	NA	47	39	173	170	509	153	85	351	0	8	4	0	0.047	0.008
.	19.01.16-01.48.53-1-38397	139	11	11	2	0	2	597	10	10	0	0	NA	NA	NA	31	40	170	166	517	154	86	357	7	3	21	0.041	0.018	0.041
.	19.01.16-01.49.03-1-38407	142	28	28	7	0	6	591	26	26	0	0	NA	NA	NA	63	51	168	178	518	146	90	355	39	25	31	0.232	0.14	0.06
.	19.01.16-01.49.08-1-38413	168	7	7	1	0	1	609	5	5	0	0	NA	NA	NA	57	58	175	172	524	157	88	364	0	20	10	0	0.116	0.019
.	19.01.16-01.49.08-1-38415	232	32	32	14	0	10	624	31	31	0	0	NA	NA	NA	68	72	179	176	530	161	90	373	30	41	54	0.168	0.233	0.102
.	19.01.16-01.49.11-1-38416	62	2	2	1	0	1	400	1	1	0	0	NA	NA	NA	17	13	165	167	494	110	56	234	0	0	2	0	0	0.004
.	19.01.16-01.49.21-1-38422	62	4	4	1	0	1	446	3	3	0	0	NA	NA	NA	15	18	169	167	495	111	66	269	0	0	4	0	0	0.008
.	19.01.16-01.49.22-1-38423	176	8	8	0	0	0	588	7	7	0	0	NA	NA	NA	55	40	170	171	512	149	86	353	0	22	21	0	0.129	0.041
.	19.01.16-01.49.22-1-38424	32	1	1	1	0	1	0	0	0	0	0	NA	NA	NA	11	13	164	166	496	0	0	0	0	0	1	0	0	0.002
.	19.01.16-01.49.23-1-38425	126	18	18	5	0	5	597	17	17	0	0	NA	NA	NA	34	41	174	173	507	157	89	351	15	8	27	0.086	0.046	0.053
.	19.01.16-01.49.25-1-38441	66	3	3	1	0	1	576	1	1	0	0	NA	NA	NA	31	32	173	168	504	154	82	340	5	0	3	0.029	0	0.006
.	19.01.16-01.49.31-1-38446	205	10	10	3	0	2	592	8	8	0	0	NA	NA	NA	51	44	178	170	509	152	87	353	10	4	18	0.056	0.024	0.035
.	19.01.16-01.49.35-1-38447	242	12	12	4	0	4	624	10	10	0	0	NA	NA	NA	74	78	173	183	535	155	97	372	1	27	17	0.006	0.148	0.032
.	19.01.16-01.49.35-1-38448	64	4	4	0	0	0	504	3	3	0	0	NA	NA	NA	16	19	165	169	498	126	75	303	1	2	4	0.006	0.012	0.008
.	19.01.16-01.49.38-1-38449	66	6	6	1	0	1	576	3	3	0	0	NA	NA	NA	28	24	167	169	501	147	82	347	7	6	3	0.042	0.036	0.006
.	19.01.16-01.49.46-1-38451	63	4	4	1	0	1	572	3	3	0	0	NA	NA	NA	33	22	166	167	502	145	84	343	0	1	5	0	0.006	0.01
.	19.01.16-01.49.48-1-38452	61	2	2	1	0	1	569	1	1	0	0	NA	NA	NA	32	25	168	171	499	146	81	342	4	0	2	0.024	0	0.004
.	19.01.16-01.49.51-1-38453	61	2	2	1	0	1	403	1	1	0	0	NA	NA	NA	21	15	167	166	495	120	60	223	0	0	4	0	0	0.008
.	19.01.16-01.49.52-1-38454	122	5	5	2	0	2	586	4	4	0	0	NA	NA	NA	46	43	169	172	515	148	83	355	0	4	11	0	0.023	0.021
.	19.01.16-01.49.56-1-38458	120	5	5	0	0	0	580	4	4	0	0	NA	NA	NA	29	27	169	168	503	149	83	348	0	11	1	0	0.065	0.002
.	19.01.16-01.49.57-1-38459	34	1	1	1	0	1	0	0	0	0	0	NA	NA	NA	15	17	164	169	497	0	0	0	1	0	0	0.006	0	0
.	19.01.16-01.50.02-1-38468	233	23	23	9	0	6	622	21	21	0	0	NA	NA	NA	71	67	178	175	527	161	90	371	13	32	52	0.073	0.183	0.099
.	19.01.16-01.50.02-1-38471	176	12	12	3	0	2	611	11	11	0	0	NA	NA	NA	58	67	176	176	528	157	92	362	11	24	10	0.062	0.136	0.019
.	19.01.16-01.50.04-1-38473	142	8	8	2	0	2	592	7	7	0	0	NA	NA	NA	52	39	169	173	510	150	88	354	2	4	16	0.012	0.023	0.031
.	19.01.16-01.50.09-1-38479	62	2	2	1	0	1	449	1	1	0	0	NA	NA	NA	24	18	166	165	500	114	64	271	5	0	0	0.03	0	0
.	19.01.16-01.50.09-1-38480	183	13	13	6	0	3	600	12	12	0	0	NA	NA	NA	65	55	174	175	519	154	87	359	4	33	22	0.023	0.189	0.042
.	19.01.16-01.50.11-1-38481	243	30	30	8	0	6	602	28	28	0	0	NA	NA	NA	84	56	172	175	522	153	90	359	13	22	48	0.076	0.126	0.092
.	19.01.16-01.50.21-1-38486	89	6	6	3	0	2	578	5	5	0	0	NA	NA	NA	30	24	169	167	501	152	81	345	3	5	9	0.018	0.03	0.018
.	19.01.16-01.50.23-1-38487	184	13	13	3	0	2	612	10	10	0	0	NA	NA	NA	48	63	177	172	527	158	89	365	0	16	11	0	0.093	0.021
.	19.01.16-01.50.26-1-38503	91	4	4	0	0	0	591	3	3	0	0	NA	NA	NA	30	39	171	173	508	152	87	352	11	3	1	0.064	0.017	0.002
.	19.01.16-01.50.28-1-38504	124	10	10	1	0	1	588	6	6	0	0	NA	NA	NA	33	39	172	174	506	151	87	350	1	15	4	0.006	0.086	0.008
.	19.01.16-01.50.35-1-38506	34	1	1	0	0	0	0	0	0	0	0	NA	NA	NA	11	8	165	166	490	0	0	0	0	0	2	0	0	0.004
.	19.01.16-01.50.37-1-38507	95	4	4	2	0	1	583	3	3	0	0	NA	NA	NA	37	40	172	171	510	151	84	348	0	3	8	0	0.018	0.016
.	19.01.16-01.50.39-1-38508	119	22	22	4	0	3	593	20	20	0	0	NA	NA	NA	25	42	172	169	514	157	82	354	11	15	43	0.064	0.089	0.084
.	19.01.16-01.50.42-1-38509	322	45	45	15	0	12	643	40	40	0	0	NA	NA	NA	88	99	185	179	548	164	92	387	14	47	87	0.076	0.263	0.159
.	19.01.16-01.50.50-1-38510	92	11	11	4	0	4	585	10	10	0	0	NA	NA	NA	29	32	168	169	508	150	83	352	4	24	15	0.024	0.142	0.03
.	19.01.16-01.50.50-1-38511	152	9	9	2	0	0	608	8	8	0	0	NA	NA	NA	46	54	176	176	515	160	89	359	4	12	12	0.023	0.068	0.023
.	19.01.16-01.50.53-1-38518	118	15	15	4	0	3	586	14	14	0	0	NA	NA	NA	33	34	168	168	511	147	85	354	10	8	22	0.06	0.048	0.043
.	19.01.16-01.50.55-1-38519	200	14	14	5	0	3	607	13	13	0	0	NA	NA	NA	47	57	179	174	517	161	89	357	8	27	17	0.045	0.155	0.033
.	19.01.16-01.51.00-1-38524	91	6	6	2	0	2	585	4	4	0	0	NA	NA	NA	36	30	169	166	508	153	83	349	3	9	9	0.018	0.054	0.018
.	19.01.16-01.51.01-1-38526	213	17	17	4	0	2	626	14	14	0	0	NA	NA	NA	77	77	174	178	538	157	94	375	20	10	21	0.115	0.056	0.039
.	19.01.16-01.51.12-1-38535	213	12	12	4	0	4	596	11	11	0	0	NA	NA	NA	74	47	169	175	516	153	89	354	0	14	18	0	0.08	0.035
.	19.01.16-01.51.13-1-38536	158	18	18	2	0	2	598	16	16	0	0	NA	NA	NA	50	49	170	174	518	151	87	360	1	18	21	0.006	0.103	0.041
.	19.01.16-01.51.18-1-38541	64	4	4	2	0	2	248	2	2	0	0	NA	NA	NA	17	20	168	169	496	64	35	149	0	0	4	0	0	0.008
.	19.01.16-01.51.22-1-38542	121	7	7	3	0	3	598	6	6	0	0	NA	NA	NA	33	42	174	174	507	157	90	351	0	11	11	0	0.063	0.022
.	19.01.16-01.51.23-1-38543	115	6	6	1	0	0	590	4	4	0	0	NA	NA	NA	29	33	169	166	511	152	84	354	5	0	12	0.03	0	0.023
.	19.01.16-01.51.27-1-38559	150	5	5	1	0	1	586	4	4	0	0	NA	NA	NA	48	35	172	169	507	154	83	349	1	0	13	0.006	0	0.026
.	19.01.16-01.51.32-1-38564	147	19	19	7	0	7	588	18	18	0	0	NA	NA	NA	40	34	167	171	509	151	85	352	6	25	10	0.036	0.146	0.02
.	19.01.16-01.51.43-1-38565	119	10	10	3	0	2	587	9	9	0	0	NA	NA	NA	32	31	169	165	510	153	82	352	7	5	15	0.041	0.03	0.029
.	19.01.16-01.51.48-1-38567	143	5	5	2	0	2	620	3	3	0	0	NA	NA	NA	39	62	179	172	524	163	90	367	0	12	5	0	0.07	0.01
.	19.01.16-01.51.49-1-38568	148	22	22	4	0	1	588	20	20	0	0	NA	NA	NA	50	44	169	179	509	145	90	353	25	24	21	0.148	0.134	0.041
.	19.01.16-01.51.50-1-38569	126	5	5	1	0	1	588	4	4	0	0	NA	NA	NA	59	40	166	172	515	147	88	353	0	0	13	0	0	0.025
.	19.01.16-01.51.50-1-38570	382	31	31	11	0	7	653	29	29	0	0	NA	NA	NA	87	104	187	183	547	172	94	387	17	23	60	0.091	0.126	0.11
.	19.01.16-01.51.53-1-38574	115	5	5	1	0	0	588	4	4	0	0	NA	NA	NA	36	34	168	166	513	149	82	357	11	0	8	0.065	0	0.016
.	19.01.16-01.52.02-1-38581	98	11	11	2	0	2	582	10	10	0	0	NA	NA	NA	37	37	169	174	507	147	88	347	12	8	13	0.071	0.046	0.026
.	19.01.16-01.52.05-1-38584	31	1	1	1	0	1	0	0	0	0	0	NA	NA	NA	5	11	167	166	491	0	0	0	0	0	0	0	0	0
.	19.01.16-01.52.07-1-38587	119	12	12	6	0	5	596	11	11	0	0	NA	NA	NA	43	45	173	173	512	156	87	353	2	12	19	0.012	0.069	0.037
.	19.01.16-01.52.07-1-38588	33	1	1	0	0	0	0	0	0	0	0	NA	NA	NA	4	15	166	166	496	0	0	0	0	0	1	0	0	0.002
.	19.01.16-01.52.08-1-38590	61	2	2	1	0	1	579	1	1	0	0	NA	NA	NA	25	28	169	171	501	150	86	343	0	1	2	0	0.006	0.004
.	19.01.16-01.52.08-1-38591	98	4	4	3	0	2	588	1	1	0	0	NA	NA	NA	45	43	174	170	512	157	82	349	0	0	15	0	0	0.029
.	19.01.16-01.52.11-1-38594	124	20	20	7	0	7	579	19	19	0	0	NA	NA	NA	36	36	171	169	509	149	82	348	18	31	17	0.105	0.183	0.033
.	19.01.16-01.52.13-1-38595	29	1	1	0	0	0	0	0	0	0	0	NA	NA	NA	5	4	163	163	491	0	0	0	0	0	0	0	0	0
.	19.01.16-01.52.15-1-38598	33	1	1	0	0	0	0	0	0	0	0	NA	NA	NA	5	10	166	167	490	0	0	0	0	0	0	0	0	0
.	19.01.16-01.52.18-1-38601	97	15	15	2	0	0	587	12	12	0	0	NA	NA	NA	34	39	170	172	510	150	88	349	9	14	18	0.053	0.081	0.035
.	19.01.16-01.52.23-1-38602	65	2	2	0	0	0	575	1	1	0	0	NA	NA	NA	23	20	165	170	498	148	83	344	0	0	7	0	0	0.014
.	19.01.16-01.52.24-1-38618	116	8	8	0	0	0	583	5	5	0	0	NA	NA	NA	30	33	173	168	505	152	83	348	8	3	10	0.046	0.018	0.02
.	19.01.16-01.52.26-1-38619	60	2	2	0	0	0	576	1	1	0	0	NA	NA	NA	28	24	167	168	502	149	84	343	0	0	4	0	0	0.008
.	19.01.16-01.52.28-1-38620	92	4	4	0	0	0	568	3	3	0	0	NA	NA	NA	30	21	166	169	499	146	80	342	0	0	16	0	0	0.032
.	19.01.16-01.52.33-1-38621	121	4	4	2	0	1	581	2	2	0	0	NA	NA	NA	43	33	170	172	504	151	84	346	0	7	12	0	0.041	0.024
.	19.01.16-01.52.36-1-38622	201	16	16	5	0	4	618	15	15	0	0	NA	NA	NA	61	69	173	184	525	156	97	365	9	20	22	0.052	0.109	0.042
.	19.01.16-01.52.39-1-38623	118	22	22	6	0	5	579	20	20	0	0	NA	NA	NA	32	24	171	169	497	148	86	345	32	34	24	0.187	0.201	0.048
.	19.01.16-01.52.44-1-38624	171	9	9	2	0	1	601	7	7	0	0	NA	NA	NA	45	48	175	176	510	156	92	353	2	10	12	0.011	0.057	0.024
.	19.01.16-01.52.44-1-38625	68	2	2	0	0	0	397	1	1	0	0	NA	NA	NA	25	19	167	167	498	99	58	240	0	0	3	0	0	0.006
.	19.01.16-01.52.44-1-38626	154	20	20	3	0	3	597	17	17	0	0	NA	NA	NA	46	45	173	174	511	156	87	354	12	36	16	0.069	0.207	0.031
.	19.01.16-01.52.44-1-38627	207	34	34	11	0	7	602	33	33	0	0	NA	NA	NA	74	54	172	174	521	153	89	360	17	51	49	0.099	0.293	0.094
.	19.01.16-01.52.49-1-38628	87	4	4	3	0	2	578	3	3	0	0	NA	NA	NA	33	29	169	168	505	148	83	347	4	0	12	0.024	0	0.024
.	19.01.16-01.52.51-1-38629	35	1	1	0	0	0	0	0	0	0	0	NA	NA	NA	6	7	163	167	490	0	0	0	0	0	0	0	0	0
.	19.01.16-01.52.54-1-38633	231	19	19	4	0	2	634	18	18	0	0	NA	NA	NA	52	87	175	185	540	156	99	379	34	33	26	0.194	0.178	0.048
.	19.01.16-01.52.58-1-38638	90	6	6	1	0	1	577	5	5	0	0	NA	NA	NA	27	28	169	169	503	149	86	342	4	3	8	0.024	0.018	0.016
.	19.01.16-01.53.04-1-38646	177	20	20	5	0	3	602	19	19	0	0	NA	NA	NA	55	56	172	174	523	154	88	360	3	28	33	0.017	0.161	0.063
.	19.01.16-01.53.04-1-38647	90	3	3	2	0	1	580	1	1	0	0	NA	NA	NA	33	32	172	169	504	154	82	344	0	4	6	0	0.024	0.012
.	19.01.16-01.53.08-1-38651	124	4	4	0	0	0	606	3	3	0	0	NA	NA	NA	43	58	180	170	521	162	82	362	0	9	2	0	0.053	0.004
.	19.01.16-01.53.17-1-38658	37	1	1	0	0	0	0	0	0	0	0	NA	NA	NA	10	11	166	166	492	0	0	0	0	1	0	0	0.006	0
.	19.01.16-01.53.18-1-38659	65	2	2	1	0	1	581	1	1	0	0	NA	NA	NA	33	32	169	170	506	148	85	348	4	0	2	0.024	0	0.004
.	19.01.16-01.53.23-1-38660	117	6	6	2	0	2	584	5	5	0	0	NA	NA	NA	35	30	169	167	507	151	81	352	1	4	11	0.006	0.024	0.022
.	19.01.16-01.53.24-1-38661	60	3	3	0	0	0	571	1	1	0	0	NA	NA	NA	22	20	172	166	495	154	80	337	0	2	7	0	0.012	0.014
.	19.01.16-01.53.25-1-38677	60	2	2	1	0	1	301	1	1	0	0	NA	NA	NA	12	17	167	166	497	86	42	173	0	0	2	0	0	0.004
.	19.01.16-01.53.32-1-38683	235	21	21	8	0	7	605	20	20	0	0	NA	NA	NA	65	62	174	183	518	151	97	357	9	17	37	0.052	0.093	0.071
.	19.01.16-01.53.41-1-38684	183	14	14	2	0	2	603	12	12	0	0	NA	NA	NA	58	52	174	170	521	152	85	366	22	6	14	0.126	0.035	0.027
.	19.01.16-01.53.41-1-38685	260	17	17	4	0	4	617	16	16	0	0	NA	NA	NA	73	68	180	175	526	159	90	368	10	30	23	0.056	0.171	0.044
.	19.01.16-01.53.42-1-38686	90	6	6	2	0	2	572	5	5	0	0	NA	NA	NA	32	26	170	170	499	150	83	339	9	13	2	0.053	0.076	0.004
.	19.01.16-01.53.43-1-38687	65	3	3	0	0	0	574	2	2	0	0	NA	NA	NA	27	19	166	169	497	149	84	341	0	3	2	0	0.018	0.004
.	19.01.16-01.53.47-1-38688	264	14	14	4	0	4	623	13	13	0	0	NA	NA	NA	62	77	179	183	528	158	95	370	3	25	17	0.017	0.137	0.032
.	19.01.16-01.53.53-1-38692	35	1	1	0	0	0	0	0	0	0	0	NA	NA	NA	7	8	165	166	490	0	0	0	0	0	0	0	0	0
.	19.01.16-01.53.54-1-38693	64	2	2	0	0	0	348	1	1	0	0	NA	NA	NA	19	14	167	166	494	88	48	212	0	0	3	0	0	0.006
.	19.01.16-01.53.56-1-38694	38	1	1	1	0	1	0	0	0	0	0	NA	NA	NA	6	9	164	165	493	0	0	0	0	2	0	0	0.012	0
.	19.01.16-01.53.58-1-38696	34	1	1	0	0	0	0	0	0	0	0	NA	NA	NA	8	6	165	164	490	0	0	0	0	1	0	0	0.006	0
.	19.01.16-01.53.59-1-38698	126	8	8	1	0	1	596	7	7	0	0	NA	NA	NA	47	55	172	180	516	152	91	353	0	10	24	0	0.056	0.047
.	19.01.16-01.54.00-1-38700	66	3	3	1	0	0	563	2	2	0	0	NA	NA	NA	34	17	166	168	496	145	82	336	0	0	9	0	0	0.018
.	19.01.16-01.54.02-1-38703	90	4	4	0	0	0	580	2	2	0	0	NA	NA	NA	37	26	165	171	503	146	88	346	8	2	2	0.048	0.012	0.004
.	19.01.16-01.54.05-1-38707	97	5	5	3	0	3	584	4	4	0	0	NA	NA	NA	29	35	168	173	507	148	85	351	5	4	7	0.03	0.023	0.014
.	19.01.16-01.54.10-1-38712	121	9	9	3	0	3	588	8	8	0	0	NA	NA	NA	27	37	171	173	506	154	86	348	3	4	16	0.018	0.023	0.032
.	19.01.16-01.54.10-1-38713	59	2	2	1	0	1	575	1	1	0	0	NA	NA	NA	20	23	168	167	501	149	83	343	0	0	4	0	0	0.008
.	19.01.16-01.54.15-1-38716	63	2	2	0	0	0	581	1	1	0	0	NA	NA	NA	19	23	165	172	499	149	88	344	0	0	2	0	0	0.004
.	19.01.16-01.54.16-1-38719	34	1	1	0	0	0	0	0	0	0	0	NA	NA	NA	9	10	167	163	493	0	0	0	0	0	0	0	0	0
.	19.01.16-01.54.17-1-38721	97	4	4	0	0	0	581	3	3	0	0	NA	NA	NA	31	23	165	167	504	149	84	348	0	0	9	0	0	0.018
.	19.01.16-01.54.18-1-38722	145	17	17	5	0	3	582	15	15	0	0	NA	NA	NA	48	38	169	171	511	143	87	352	21	19	18	0.124	0.111	0.035
.	19.01.16-01.54.19-1-38723	104	4	4	0	0	0	582	2	2	0	0	NA	NA	NA	28	27	167	169	504	150	84	348	9	5	0	0.054	0.03	0
.	19.01.16-01.54.23-1-38724	121	9	9	4	0	4	600	8	8	0	0	NA	NA	NA	31	45	171	170	517	153	87	360	5	1	18	0.029	0.006	0.035
.	19.01.16-01.54.23-1-38725	63	2	2	0	0	0	571	1	1	0	0	NA	NA	NA	22	23	170	167	499	149	83	339	3	0	1	0.018	0	0.002
.	19.01.16-01.54.24-1-38741	178	12	12	2	0	2	612	11	11	0	0	NA	NA	NA	36	56	179	171	519	161	89	362	10	16	18	0.056	0.094	0.035
.	19.01.16-01.54.29-1-38742	61	2	2	0	0	0	297	1	1	0	0	NA	NA	NA	19	19	168	167	497	72	42	183	10	0	0	0.06	0	0
.	19.01.16-01.54.31-1-38743	146	8	8	2	0	2	593	7	7	0	0	NA	NA	NA	47	50	170	176	517	150	89	354	0	6	11	0	0.034	0.021
.	19.01.16-01.54.34-1-38744	97	4	4	1	0	1	577	3	3	0	0	NA	NA	NA	35	24	164	171	502	149	82	346	0	0	7	0	0	0.014
.	19.01.16-01.54.36-1-38745	96	4	4	2	0	2	582	3	3	0	0	NA	NA	NA	51	40	170	174	509	147	86	349	3	3	4	0.018	0.017	0.008
.	19.01.16-01.54.37-1-38746	92	4	4	2	0	2	584	3	3	0	0	NA	NA	NA	41	43	170	174	512	149	85	350	0	2	5	0	0.011	0.01
.	19.01.16-01.54.41-1-38748	115	5	5	1	0	1	585	4	4	0	0	NA	NA	NA	44	29	171	169	502	153	87	345	0	5	10	0	0.03	0.02
.	19.01.16-01.54.47-1-38749	90	4	4	0	0	0	574	2	2	0	0	NA	NA	NA	23	19	166	167	499	147	83	344	2	6	1	0.012	0.036	0.002
.	19.01.16-01.54.48-1-38750	115	7	7	1	0	0	572	5	5	0	0	NA	NA	NA	45	27	165	168	507	144	83	345	0	0	17	0	0	0.034
.	19.01.16-01.54.52-1-38751	90	5	5	0	0	0	573	4	4	0	0	NA	NA	NA	29	23	168	167	501	148	82	343	9	0	5	0.054	0	0.01
.	19.01.16-01.54.53-1-38755	148	23	23	2	0	2	596	21	21	0	0	NA	NA	NA	41	44	173	171	513	154	85	357	9	28	35	0.052	0.164	0.068
.	19.01.16-01.54.53-1-38756	118	11	11	1	0	1	577	10	10	0	0	NA	NA	NA	46	26	168	168	503	153	84	340	2	3	18	0.012	0.018	0.036
.	19.01.16-01.54.53-1-38757	93	6	6	3	0	3	591	5	5	0	0	NA	NA	NA	30	44	173	171	513	154	86	351	0	10	18	0	0.058	0.035
.	19.01.16-01.54.54-1-38758	121	8	8	1	0	0	597	7	7	0	0	NA	NA	NA	43	46	170	169	520	151	85	361	2	9	12	0.012	0.053	0.023
.	19.01.16-01.54.58-1-38764	83	5	5	4	0	3	572	4	4	0	0	NA	NA	NA	30	22	169	170	496	150	85	337	2	0	8	0.012	0	0.016
.	19.01.16-01.55.01-1-38767	126	14	14	3	0	1	576	11	11	0	0	NA	NA	NA	29	22	172	168	495	155	82	339	10	6	13	0.058	0.036	0.026
.	19.01.16-01.55.09-1-38775	86	6	6	2	0	2	583	5	5	0	0	NA	NA	NA	31	35	171	168	509	154	82	347	0	4	11	0	0.024	0.022
.	19.01.16-01.55.10-1-38777	64	5	5	1	0	1	572	4	4	0	0	NA	NA	NA	33	21	170	166	498	152	83	337	5	2	12	0.029	0.012	0.024
.	19.01.16-01.55.14-1-38779	35	1	1	0	0	0	0	0	0	0	0	NA	NA	NA	15	11	163	169	492	0	0	0	0	0	2	0	0	0.004
.	19.01.16-01.55.15-1-38781	119	8	8	2	0	2	587	7	7	0	0	NA	NA	NA	33	31	167	170	507	149	89	349	0	2	17	0	0.012	0.034
.	19.01.16-01.55.15-1-38782	301	23	23	7	0	5	631	19	19	0	0	NA	NA	NA	95	81	179	180	535	159	95	377	15	31	40	0.084	0.172	0.075
.	19.01.16-01.55.15-1-38783	148	11	11	6	0	5	609	10	10	0	0	NA	NA	NA	59	64	176	178	523	154	90	365	12	20	4	0.068	0.112	0.008
.	19.01.16-01.55.17-1-38786	63	3	3	0	0	0	580	1	1	0	0	NA	NA	NA	28	30	166	169	508	147	85	348	5	4	2	0.03	0.024	0.004
.	19.01.16-01.55.24-1-38787	93	7	7	0	0	0	576	5	5	0	0	NA	NA	NA	25	21	168	169	497	151	84	341	1	11	1	0.006	0.065	0.002
.	19.01.16-01.55.27-1-38803	62	4	4	1	0	1	252	3	3	0	0	NA	NA	NA	19	14	169	166	492	67	33	152	3	5	1	0.018	0.03	0.002
.	19.01.16-01.55.29-1-38804	96	4	4	0	0	0	583	2	2	0	0	NA	NA	NA	39	34	166	171	510	146	88	349	2	3	6	0.012	0.018	0.012
.	19.01.16-01.55.33-1-38810	62	2	2	0	0	0	580	1	1	0	0	NA	NA	NA	23	31	171	172	501	152	86	342	0	0	9	0	0	0.018
.	19.01.16-01.55.36-1-38811	125	8	8	3	0	3	593	6	6	0	0	NA	NA	NA	54	47	168	171	521	151	84	358	19	4	18	0.113	0.023	0.035
.	19.01.16-01.55.38-1-38812	154	16	16	4	0	3	577	14	14	0	0	NA	NA	NA	42	24	167	169	501	148	85	344	0	30	19	0	0.178	0.038
.	19.01.16-01.55.38-1-38813	182	10	10	3	0	3	600	9	9	0	0	NA	NA	NA	68	56	177	169	523	153	85	362	5	17	11	0.028	0.101	0.021
.	19.01.16-01.55.41-1-38814	87	8	8	2	0	2	586	6	6	0	0	NA	NA	NA	30	37	167	171	512	147	86	353	4	4	15	0.024	0.023	0.029
.	19.01.16-01.55.43-1-38815	63	3	3	0	0	0	576	2	2	0	0	NA	NA	NA	32	29	168	167	507	150	79	347	6	3	4	0.036	0.018	0.008
.	19.01.16-01.55.46-1-38816	35	1	1	0	0	0	0	0	0	0	0	NA	NA	NA	8	13	167	164	495	0	0	0	0	0	0	0	0	0
.	19.01.16-01.55.48-1-38817	94	3	3	0	0	0	577	2	2	0	0	NA	NA	NA	35	29	170	169	503	150	81	346	4	5	0	0.024	0.03	0
.	19.01.16-01.55.50-1-38818	62	3	3	0	0	0	197	1	1	0	0	NA	NA	NA	17	14	169	165	493	48	29	120	0	5	0	0	0.03	0
.	19.01.16-01.55.57-1-38823	205	24	24	8	0	6	608	18	18	0	0	NA	NA	NA	67	62	174	173	528	156	88	364	5	30	44	0.029	0.173	0.083
.	19.01.16-01.55.59-1-38826	130	9	9	2	0	2	591	8	8	0	0	NA	NA	NA	31	44	167	169	521	148	84	359	6	22	1	0.036	0.13	0.002
.	19.01.16-01.55.59-1-38827	94	4	4	1	0	1	576	3	3	0	0	NA	NA	NA	35	27	166	168	506	145	84	347	4	0	3	0.024	0	0.006
.	19.01.16-01.56.00-1-38829	86	5	5	1	0	1	576	4	4	0	0	NA	NA	NA	15	19	167	166	499	150	84	342	1	5	10	0.006	0.03	0.02
.	19.01.16-01.56.01-1-38831	91	5	5	1	0	1	566	4	4	0	0	NA	NA	NA	42	24	168	170	499	148	84	334	8	0	4	0.048	0	0.008
.	19.01.16-01.56.04-1-38835	83	3	3	0	0	0	581	2	2	0	0	NA	NA	NA	37	35	170	173	505	152	86	343	1	0	3	0.006	0	0.006
.	19.01.16-01.56.06-1-38839	151	16	16	3	0	2	615	14	14	0	0	NA	NA	NA	48	64	182	171	524	164	87	364	32	23	27	0.176	0.135	0.052
.	19.01.16-01.56.10-1-38842	67	3	3	2	0	1	585	1	1	0	0	NA	NA	NA	16	29	170	171	501	154	84	347	0	11	3	0	0.064	0.006
.	19.01.16-01.56.16-1-38846	68	5	5	2	0	2	575	4	4	0	0	NA	NA	NA	19	20	165	168	500	149	79	347	8	0	5	0.048	0	0.01
.	19.01.16-01.56.16-1-38847	94	8	8	3	0	1	582	7	7	0	0	NA	NA	NA	37	32	171	171	503	151	84	347	6	9	5	0.035	0.053	0.01
.	19.01.16-01.56.18-1-38849	140	11	11	2	0	2	601	10	10	0	0	NA	NA	NA	51	60	174	177	522	150	90	361	3	6	15	0.017	0.034	0.029
.	19.01.16-01.56.19-1-38850	84	5	5	0	0	0	579	4	4	0	0	NA	NA	NA	25	34	167	165	515	148	78	353	2	2	11	0.012	0.012	0.021
.	19.01.16-01.56.27-1-38876	92	3	3	0	0	0	581	2	2	0	0	NA	NA	NA	23	25	167	169	502	150	84	347	0	2	6	0	0.012	0.012
.	19.01.16-01.56.31-1-38877	64	3	3	0	0	0	573	2	2	0	0	NA	NA	NA	33	25	166	169	503	150	84	339	0	0	4	0	0	0.008
.	19.01.16-01.56.40-1-38878	62	3	3	2	0	1	580	2	2	0	0	NA	NA	NA	29	28	168	168	505	150	85	345	1	8	4	0.006	0.048	0.008
.	19.01.16-01.56.40-1-38879	65	5	5	1	0	1	580	4	4	0	0	NA	NA	NA	26	35	170	168	510	147	83	350	12	0	2	0.071	0	0.004
.	19.01.16-01.56.41-1-38880	91	4	4	0	0	0	576	3	3	0	0	NA	NA	NA	32	34	172	173	502	151	84	341	2	2	6	0.012	0.012	0.012
.	19.01.16-01.56.42-1-38881	95	9	9	1	0	1	585	7	7	0	0	NA	NA	NA	32	40	173	171	509	154	82	349	1	6	15	0.006	0.035	0.029
.	19.01.16-01.56.43-1-38882	212	29	29	7	0	6	615	26	26	0	0	NA	NA	NA	48	64	175	176	526	155	89	371	29	37	41	0.166	0.21	0.078
.	19.01.16-01.56.45-1-38883	111	6	6	3	0	2	588	5	5	0	0	NA	NA	NA	34	38	175	169	507	155	84	349	7	4	8	0.04	0.024	0.016
.	19.01.16-01.56.52-1-38885	60	2	2	1	0	1	146	1	1	0	0	NA	NA	NA	19	23	168	170	498	31	22	93	4	1	0	0.024	0.006	0
.	19.01.16-01.56.52-1-38886	265	39	39	16	0	13	641	31	31	0	0	NA	NA	NA	85	91	182	181	541	161	98	382	26	69	57	0.143	0.381	0.105
.	19.01.16-01.56.56-1-38890	57	3	3	0	0	0	575	2	2	0	0	NA	NA	NA	30	25	166	168	504	146	83	346	0	3	5	0	0.018	0.01
.	19.01.16-01.56.58-1-38895	99	12	12	3	0	3	588	10	10	0	0	NA	NA	NA	37	34	167	168	512	147	84	357	2	1	20	0.012	0.006	0.039
.	19.01.16-01.56.59-1-38897	62	3	3	0	0	0	567	2	2	0	0	NA	NA	NA	23	18	166	167	498	145	80	342	0	0	9	0	0	0.018
.	19.01.16-01.57.02-1-38901	69	4	4	1	0	0	576	3	3	0	0	NA	NA	NA	23	25	165	171	502	145	85	346	9	0	2	0.055	0	0.004
.	19.01.16-01.57.07-1-38907	92	4	4	1	0	1	572	3	3	0	0	NA	NA	NA	30	20	167	168	498	148	83	341	0	0	5	0	0	0.01
.	19.01.16-01.57.10-1-38910	31	1	1	1	0	1	0	0	0	0	0	NA	NA	NA	9	9	167	164	491	0	0	0	0	0	0	0	0	0
.	19.01.16-01.57.11-1-38912	35	1	1	0	0	0	0	0	0	0	0	NA	NA	NA	13	4	163	163	491	0	0	0	0	0	4	0	0	0.008
.	19.01.16-01.57.15-1-38915	143	11	11	0	0	0	588	10	10	0	0	NA	NA	NA	32	34	171	167	509	154	82	352	3	20	5	0.018	0.12	0.01
.	19.01.16-01.57.15-1-38916	58	2	2	1	0	1	572	1	1	0	0	NA	NA	NA	27	24	167	169	501	147	82	343	0	5	5	0	0.03	0.01
.	19.01.16-01.57.16-1-38918	154	16	16	4	0	2	595	15	15	0	0	NA	NA	NA	63	47	171	174	515	153	88	354	0	20	33	0	0.115	0.064
.	19.01.16-01.57.20-1-38920	148	5	5	1	0	1	604	2	2	0	0	NA	NA	NA	42	57	170	175	525	152	89	363	0	1	20	0	0.006	0.038
.	19.01.16-01.57.22-1-38921	36	1	1	0	0	0	0	0	0	0	0	NA	NA	NA	13	15	164	164	500	0	0	0	0	2	0	0	0.012	0
.	19.01.16-01.57.24-1-38937	186	21	21	6	0	5	597	19	19	0	0	NA	NA	NA	60	54	173	174	520	153	86	358	16	14	42	0.092	0.08	0.081
.	19.01.16-01.57.25-1-38938	146	17	17	5	0	4	582	16	16	0	0	NA	NA	NA	40	36	172	170	507	153	85	344	7	12	32	0.041	0.071	0.063
.	19.01.16-01.57.31-1-38939	57	2	2	2	0	2	0	1	1	0	0	NA	NA	NA	23	20	163	168	502	0	0	0	0	2	2	0	0.012	0.004
.	19.01.16-01.57.34-1-38944	206	11	11	1	0	0	592	9	9	0	0	NA	NA	NA	53	43	175	168	513	156	84	352	9	9	14	0.051	0.054	0.027
.	19.01.16-01.57.37-1-38945	33	1	1	1	0	1	0	0	0	0	0	NA	NA	NA	9	11	166	164	494	0	0	0	0	0	3	0	0	0.006
.	19.01.16-01.57.39-1-38946	62	4	4	1	0	1	579	3	3	0	0	NA	NA	NA	23	26	167	164	508	148	80	351	1	0	7	0.006	0	0.014
.	19.01.16-01.57.39-1-38947	156	10	10	5	0	4	588	8	8	0	0	NA	NA	NA	63	48	168	169	524	144	84	360	4	10	12	0.024	0.059	0.023
.	19.01.16-01.57.40-1-38948	38	1	1	0	0	0	0	0	0	0	0	NA	NA	NA	5	10	167	166	490	0	0	0	0	0	1	0	0	0.002
.	19.01.16-01.57.44-1-38949	69	2	2	1	0	1	571	1	1	0	0	NA	NA	NA	36	25	166	169	503	147	82	342	0	0	7	0	0	0.014
.	19.01.16-01.57.49-1-38950	146	16	16	4	0	4	595	15	15	0	0	NA	NA	NA	47	42	170	176	509	152	90	353	0	28	16	0	0.159	0.031
.	19.01.16-01.57.54-1-38954	89	4	4	2	0	2	588	3	3	0	0	NA	NA	NA	29	40	174	171	508	152	86	350	4	0	6	0.023	0	0.012
.	19.01.16-01.57.55-1-38955	206	15	15	2	0	1	626	14	14	0	0	NA	NA	NA	49	73	181	177	528	163	94	369	2	38	33	0.011	0.215	0.062
.	19.01.16-01.57.56-1-38956	237	15	15	3	0	2	612	13	13	0	0	NA	NA	NA	70	68	174	177	530	157	89	366	18	19	21	0.103	0.107	0.04
.	19.01.16-01.57.58-1-38957	120	7	7	1	0	1	586	5	5	0	0	NA	NA	NA	40	39	173	170	509	154	82	350	1	5	11	0.006	0.029	0.022
.	19.01.16-01.57.58-1-38959	116	5	5	3	0	3	594	4	4	0	0	NA	NA	NA	41	40	172	170	511	155	85	354	0	9	11	0	0.053	0.022
.	19.01.16-01.58.04-1-38967	61	2	2	1	0	1	498	1	1	0	0	NA	NA	NA	20	13	166	163	497	129	71	298	0	0	2	0	0	0.004
.	19.01.16-01.58.04-1-38968	177	9	9	3	0	2	602	7	7	0	0	NA	NA	NA	43	52	174	174	517	154	88	360	7	20	4	0.04	0.115	0.008
.	19.01.16-01.58.11-1-38974	94	5	5	1	0	1	587	4	4	0	0	NA	NA	NA	28	35	169	168	511	149	84	354	5	2	5	0.03	0.012	0.01
.	19.01.16-01.58.16-1-38978	32	1	1	0	0	0	0	0	0	0	0	NA	NA	NA	8	12	163	165	497	0	0	0	0	0	0	0	0	0
.	19.01.16-01.58.16-1-38979	30	1	1	0	0	0	0	0	0	0	0	NA	NA	NA	8	5	163	164	491	0	0	0	0	0	1	0	0	0.002
.	19.01.16-01.58.17-1-38981	90	3	3	1	0	1	577	2	2	0	0	NA	NA	NA	29	32	173	167	505	152	79	346	1	6	0	0.006	0.036	0
.	19.01.16-01.58.18-1-38986	216	24	24	7	0	6	613	23	23	0	0	NA	NA	NA	50	64	177	176	524	158	89	366	10	58	25	0.056	0.33	0.048
.	19.01.16-01.58.19-1-38987	142	9	9	5	0	3	588	7	7	0	0	NA	NA	NA	47	44	175	173	509	152	87	349	3	0	31	0.017	0	0.061
.	19.01.16-01.58.19-1-38988	178	27	27	4	0	4	589	24	24	0	0	NA	NA	NA	59	48	168	177	516	148	89	352	26	22	28	0.155	0.124	0.054
.	19.01.16-01.58.28-1-39005	62	4	4	0	0	0	349	3	3	0	0	NA	NA	NA	18	16	167	169	493	96	50	203	0	0	4	0	0	0.008
.	19.01.16-01.58.30-1-39006	65	4	4	0	0	0	572	3	3	0	0	NA	NA	NA	28	23	169	166	501	149	81	342	3	0	4	0.018	0	0.008
.	19.01.16-01.58.30-1-39007	182	15	15	2	0	1	621	12	12	0	0	NA	NA	NA	47	69	176	182	524	159	95	367	6	20	25	0.034	0.11	0.048
.	19.01.16-01.58.30-1-39008	96	9	9	4	0	3	584	8	8	0	0	NA	NA	NA	34	34	169	171	507	150	86	348	0	21	11	0	0.123	0.022
.	19.01.16-01.58.37-1-39009	33	1	1	0	0	0	0	0	0	0	0	NA	NA	NA	6	12	167	165	493	0	0	0	0	0	0	0	0	0
.	19.01.16-01.58.38-1-39010	96	9	9	2	0	1	583	8	8	0	0	NA	NA	NA	45	33	167	171	508	147	88	348	17	1	11	0.102	0.006	0.022
.	19.01.16-01.58.41-1-39011	32	1	1	0	0	0	0	0	0	0	0	NA	NA	NA	8	10	166	164	493	0	0	0	0	0	0	0	0	0
.	19.01.16-01.58.42-1-39012	33	1	1	1	0	1	0	0	0	0	0	NA	NA	NA	6	10	165	164	494	0	0	0	0	0	0	0	0	0
.	19.01.16-01.58.43-1-39013	204	14	14	1	0	0	616	12	12	0	0	NA	NA	NA	66	75	174	179	535	155	91	370	1	7	23	0.006	0.039	0.043
.	19.01.16-01.58.45-1-39014	203	24	24	4	0	3	608	22	22	0	0	NA	NA	NA	62	72	173	183	529	148	95	365	30	22	42	0.173	0.12	0.079
.	19.01.16-01.58.46-1-39015	238	14	14	3	0	2	602	10	10	0	0	NA	NA	NA	85	54	176	174	517	157	88	357	0	12	30	0	0.069	0.058
.	19.01.16-01.58.59-1-39024	118	8	8	3	0	2	577	5	5	0	0	NA	NA	NA	37	30	169	167	507	144	83	350	0	5	9	0	0.03	0.018
.	19.01.16-01.58.59-1-39025	118	15	15	8	0	6	590	13	13	0	0	NA	NA	NA	42	39	168	174	510	147	89	354	20	0	25	0.119	0	0.049
.	19.01.16-01.59.03-1-39029	148	19	19	5	0	4	608	17	17	0	0	NA	NA	NA	39	56	177	177	515	159	91	358	4	14	25	0.023	0.079	0.049
.	19.01.16-01.59.05-1-39034	152	12	12	2	0	1	590	10	10	0	0	NA	NA	NA	62	53	173	166	527	150	79	361	17	17	3	0.098	0.102	0.006
.	19.01.16-01.59.07-1-39036	89	4	4	0	0	0	572	3	3	0	0	NA	NA	NA	24	22	166	166	503	148	81	343	0	5	10	0	0.03	0.02
.	19.01.16-01.59.12-1-39039	95	6	6	3	0	2	585	5	5	0	0	NA	NA	NA	26	32	168	168	509	148	84	353	1	9	4	0.006	0.054	0.008
.	19.01.16-01.59.15-1-39042	62	2	2	3	0	2	576	1	1	0	0	NA	NA	NA	22	28	171	170	500	153	82	341	0	0	6	0	0	0.012
.	19.01.16-01.59.17-1-39046	270	21	21	9	0	8	610	18	18	0	0	NA	NA	NA	79	70	175	179	529	151	95	364	14	5	28	0.08	0.028	0.053
.	19.01.16-01.59.26-1-39062	151	15	15	4	0	4	609	13	13	0	0	NA	NA	NA	53	53	171	173	522	156	89	364	10	9	19	0.058	0.052	0.036
.	19.01.16-01.59.28-1-39063	31	1	1	0	0	0	0	0	0	0	0	NA	NA	NA	4	5	165	164	489	0	0	0	0	0	0	0	0	0
.	19.01.16-01.59.29-1-39064	65	3	3	0	0	0	587	2	2	0	0	NA	NA	NA	25	35	169	170	509	151	86	350	0	0	11	0	0	0.022
.	19.01.16-01.59.29-1-39065	122	12	12	0	0	0	583	10	10	0	0	NA	NA	NA	40	38	167	171	513	146	85	352	13	13	11	0.078	0.076	0.021
.	19.01.16-01.59.30-1-39066	35	1	1	0	0	0	0	0	0	0	0	NA	NA	NA	10	10	164	166	493	0	0	0	0	0	0	0	0	0
.	19.01.16-01.59.30-1-39067	90	4	4	0	0	0	577	3	3	0	0	NA	NA	NA	22	26	171	169	499	153	82	342	0	7	0	0	0.041	0
.	19.01.16-01.59.31-1-39068	34	1	1	0	0	0	0	0	0	0	0	NA	NA	NA	7	10	165	164	494	0	0	0	3	0	0	0.018	0	0
.	19.01.16-01.59.33-1-39069	61	2	2	2	0	2	149	1	1	0	0	NA	NA	NA	20	16	170	163	496	46	23	80	0	0	6	0	0	0.012
.	19.01.16-01.59.33-1-39070	116	9	9	4	0	4	591	8	8	0	0	NA	NA	NA	42	42	168	172	515	151	86	354	16	12	3	0.095	0.07	0.006
.	19.01.16-01.59.34-1-39071	87	3	3	1	0	1	577	1	1	0	0	NA	NA	NA	20	26	166	170	503	147	84	346	0	0	14	0	0	0.028
.	19.01.16-01.59.42-1-39077	88	5	5	2	0	1	578	4	4	0	0	NA	NA	NA	26	24	167	167	503	150	81	347	7	4	3	0.042	0.024	0.006
.	19.01.16-01.59.44-1-39078	32	1	1	0	0	0	0	0	0	0	0	NA	NA	NA	8	9	164	164	494	0	0	0	0	0	1	0	0	0.002
.	19.01.16-01.59.46-1-39079	65	4	4	1	0	1	579	3	3	0	0	NA	NA	NA	23	29	172	166	504	150	81	348	11	6	2	0.064	0.036	0.004
.	19.01.16-01.59.47-1-39080	63	3	3	1	0	0	583	1	1	0	0	NA	NA	NA	22	24	169	168	500	154	84	345	1	0	7	0.006	0	0.014
.	19.01.16-01.59.48-1-39081	121	10	10	2	0	2	591	8	8	0	0	NA	NA	NA	43	39	167	173	512	147	87	357	0	16	24	0	0.092	0.047
.	19.01.16-01.59.49-1-39082	147	21	21	6	0	5	599	18	18	0	0	NA	NA	NA	35	51	175	172	517	151	87	361	14	15	21	0.08	0.087	0.041
.	19.01.16-01.59.53-1-39086	269	14	14	3	0	1	633	13	13	0	0	NA	NA	NA	69	86	184	177	538	163	92	378	4	11	19	0.022	0.062	0.035
.	19.01.16-01.59.57-1-39087	35	1	1	0	0	0	0	0	0	0	0	NA	NA	NA	7	11	165	164	495	0	0	0	0	0	1	0	0	0.002
.	19.01.16-01.59.59-1-39090	66	2	2	1	0	1	577	1	1	0	0	NA	NA	NA	31	27	163	168	509	144	82	351	0	6	0	0	0.036	0
.	19.01.16-02.00.00-1-39092	182	10	10	3	0	2	612	8	8	0	0	NA	NA	NA	49	62	180	174	521	162	90	360	0	9	11	0	0.052	0.021
.	19.01.16-02.00.00-1-39093	156	13	13	6	0	6	604	11	11	0	0	NA	NA	NA	44	55	175	174	519	157	89	358	6	20	17	0.034	0.115	0.033
.	19.01.16-02.00.02-1-39100	175	11	11	5	0	5	598	9	9	0	0	NA	NA	NA	64	55	173	175	520	155	86	357	2	0	37	0.012	0	0.071
.	19.01.16-02.00.04-1-39103	149	11	11	4	0	3	580	8	8	0	0	NA	NA	NA	43	35	167	170	511	149	84	347	1	5	24	0.006	0.029	0.047
.	19.01.16-02.00.10-1-39109	34	1	1	0	0	0	0	0	0	0	0	NA	NA	NA	6	12	164	165	496	0	0	0	0	0	0	0	0	0
.	19.01.16-02.00.11-1-39110	185	10	10	1	0	1	601	9	9	0	0	NA	NA	NA	45	51	169	178	517	151	92	358	0	6	16	0	0.034	0.031
.	19.01.16-02.00.12-1-39111	214	15	15	7	0	6	615	12	12	0	0	NA	NA	NA	57	68	174	178	529	155	93	367	2	9	27	0.011	0.051	0.051
.	19.01.16-02.00.21-1-39116	177	23	23	4	0	3	610	22	22	0	0	NA	NA	NA	55	59	180	176	516	163	90	357	9	12	33	0.05	0.068	0.064
.	19.01.16-02.00.24-1-39132	145	33	33	9	0	6	586	29	29	0	0	NA	NA	NA	40	42	173	172	510	153	84	349	32	25	45	0.185	0.145	0.088
.	19.01.16-02.00.25-1-39133	57	2	2	0	0	0	567	1	1	0	0	NA	NA	NA	23	21	167	169	498	146	83	338	0	0	5	0	0	0.01
.	19.01.16-02.00.25-1-39134	153	23	23	7	0	4	600	22	22	0	0	NA	NA	NA	46	45	173	175	510	155	89	356	1	33	39	0.006	0.189	0.076
.	19.01.16-02.00.26-1-39135	35	1	1	1	0	1	0	0	0	0	0	NA	NA	NA	8	10	163	165	495	0	0	0	0	0	4	0	0	0.008
.	19.01.16-02.00.29-1-39136	117	12	12	0	0	0	579	11	11	0	0	NA	NA	NA	36	27	169	168	503	153	83	343	0	3	22	0	0.018	0.044
.	19.01.16-02.00.29-1-39137	118	16	16	7	0	5	584	12	12	0	0	NA	NA	NA	34	35	170	172	506	149	87	348	32	2	22	0.188	0.012	0.043
.	19.01.16-02.00.34-1-39139	124	5	5	1	0	1	581	4	4	0	0	NA	NA	NA	37	34	172	171	504	151	85	345	1	6	12	0.006	0.035	0.024
.	19.01.16-02.00.38-1-39140	88	3	3	0	0	0	585	2	2	0	0	NA	NA	NA	31	34	166	171	510	144	84	357	4	6	0	0.024	0.035	0
.	19.01.16-02.00.41-1-39141	68	4	4	0	0	0	571	3	3	0	0	NA	NA	NA	29	25	165	173	500	149	83	339	0	0	9	0	0	0.018
.	19.01.16-02.00.51-1-39142	32	1	1	0	0	0	0	0	0	0	0	NA	NA	NA	15	15	165	166	497	0	0	0	0	0	3	0	0	0.006
.	19.01.16-02.00.52-1-39143	59	2	2	0	0	0	200	1	1	0	0	NA	NA	NA	21	18	166	168	497	54	33	113	0	4	1	0	0.024	0.002
.	19.01.16-02.00.54-1-39147	118	7	7	3	0	2	593	6	6	0	0	NA	NA	NA	40	42	171	172	512	152	86	355	2	1	11	0.012	0.006	0.021
.	19.01.16-02.00.54-1-39148	60	2	2	0	0	0	582	1	1	0	0	NA	NA	NA	27	31	169	166	509	150	82	350	3	2	0	0.018	0.012	0
.	19.01.16-02.00.55-1-39149	36	1	1	0	0	0	0	0	0	0	0	NA	NA	NA	8	8	164	165	492	0	0	0	0	0	0	0	0	0
.	19.01.16-02.00.56-1-39151	121	6	6	1	0	1	587	5	5	0	0	NA	NA	NA	23	37	170	175	505	150	88	349	0	6	4	0	0.034	0.008
.	19.01.16-02.00.57-1-39152	93	15	15	8	0	7	588	14	14	0	0	NA	NA	NA	28	36	170	176	503	154	87	347	14	11	16	0.082	0.062	0.032
.	19.01.16-02.00.58-1-39157	33	1	1	0	0	0	0	0	0	0	0	NA	NA	NA	13	10	167	166	490	0	0	0	0	0	1	0	0	0.002
.	19.01.16-02.01.01-1-39160	85	3	3	0	0	0	571	2	2	0	0	NA	NA	NA	23	21	166	165	503	145	79	347	0	2	2	0	0.012	0.004
.	19.01.16-02.01.02-1-39196	92	4	4	2	0	1	578	3	3	0	0	NA	NA	NA	33	28	167	171	503	148	85	345	0	3	13	0	0.018	0.026
.	19.01.16-02.01.03-1-39199	33	1	1	0	0	0	0	0	0	0	0	NA	NA	NA	8	8	165	163	493	0	0	0	0	0	0	0	0	0
.	19.01.16-02.01.05-1-39222	65	2	2	0	0	0	348	1	1	0	0	NA	NA	NA	14	19	171	170	491	88	52	208	0	0	2	0	0	0.004
.	19.01.16-02.01.09-1-39227	173	11	11	1	0	0	594	9	9	0	0	NA	NA	NA	69	54	174	172	521	152	84	358	6	20	7	0.034	0.116	0.013
.	19.01.16-02.01.15-1-39250	181	28	28	9	0	6	603	24	24	0	0	NA	NA	NA	71	55	172	178	518	151	93	359	9	31	34	0.052	0.174	0.066
.	19.01.16-02.01.15-1-39251	171	15	15	7	0	7	597	13	13	0	0	NA	NA	NA	55	47	168	176	516	149	91	357	20	14	11	0.119	0.08	0.021
.	19.01.16-02.01.17-1-39254	117	11	11	5	0	4	597	10	10	0	0	NA	NA	NA	41	53	176	170	520	157	84	356	2	7	17	0.011	0.041	0.033
.	19.01.16-02.01.17-1-39255	99	7	7	1	0	1	588	6	6	0	0	NA	NA	NA	29	34	166	171	510	148	87	353	0	13	4	0	0.076	0.008
.	19.01.16-02.01.18-1-39256	97	4	4	1	0	1	592	3	3	0	0	NA	NA	NA	25	38	169	170	512	150	84	358	0	18	4	0	0.106	0.008
.	19.01.16-02.01.18-1-39257	93	4	4	2	0	2	593	3	3	0	0	NA	NA	NA	31	44	171	172	514	151	88	354	13	0	2	0.076	0	0.004
.	19.01.16-02.01.28-1-39273	33	1	1	0	0	0	0	0	0	0	0	NA	NA	NA	16	7	164	163	493	0	0	0	0	0	1	0	0	0.002
.	19.01.16-02.01.30-1-39274	109	5	5	0	0	0	586	4	4	0	0	NA	NA	NA	25	30	168	168	507	150	83	353	1	12	1	0.006	0.071	0.002
.	19.01.16-02.01.35-1-39275	116	6	6	3	0	3	595	5	5	0	0	NA	NA	NA	36	43	177	169	510	159	85	351	4	17	4	0.023	0.101	0.008
.	19.01.16-02.01.36-1-39277	59	2	2	0	0	0	447	1	1	0	0	NA	NA	NA	19	15	165	167	496	119	67	261	0	0	5	0	0	0.01
.	19.01.16-02.01.36-1-39281	62	2	2	1	0	1	396	1	1	0	0	NA	NA	NA	13	19	169	165	498	101	62	233	0	0	1	0	0	0.002
.	19.01.16-02.01.40-1-39282	125	6	6	3	0	3	590	4	4	0	0	NA	NA	NA	33	40	170	171	512	151	85	354	11	0	19	0.065	0	0.037
.	19.01.16-02.01.48-1-39284	118	8	8	3	0	2	585	6	6	0	0	NA	NA	NA	37	37	173	174	503	157	86	342	0	14	11	0	0.08	0.022
.	19.01.16-02.01.48-1-39285	172	23	23	3	0	2	613	22	22	0	0	NA	NA	NA	43	61	174	176	524	155	91	367	31	9	32	0.178	0.051	0.061
.	19.01.16-02.01.48-1-39286	117	5	5	2	0	2	590	4	4	0	0	NA	NA	NA	37	36	173	165	511	154	79	357	1	12	2	0.006	0.073	0.004
.	19.01.16-02.01.52-1-39287	173	18	18	7	0	7	597	17	17	0	0	NA	NA	NA	51	46	173	169	517	156	86	355	11	27	23	0.064	0.16	0.044
.	19.01.16-02.01.53-1-39291	32	1	1	1	0	1	0	0	0	0	0	NA	NA	NA	5	12	166	165	494	0	0	0	0	0	0	0	0	0
[truncated: 1 more rows]
