# Supplementary material for: Modelling targeted rabies vaccination strategies for a domestic dog population with heterogeneous roaming patterns
Source: PLoS Negl Trop Dis. 2019 Jul 8;13(7):e0007582. doi: 10.1371/journal.pntd.0007582 (PMC6638970; doi:10.1371/journal.pntd.0007582)
Supplement: S1 Zip file folder — The files contain a summary for each simulation for its respective scenario. The files are named first with the population structure (FP, ED, RD, SD) and then the specific vaccination strategy used for that scenario. (ZIP) [file pntd.0007582.s002.zip › Supp_Files/SD_E0.9_R0.5_S0.9_all_measuresReport.txt]

scenario	iteration	duration	tot_deaths	rabid_dogs	moved	mov_DK	movInfect	n_vacc	n_cull	detDogs_cull	contDogs_cull	reactCull	preemptVaccCov_dogLevel	reactVaccCov_dogLevel	mean_Rt	non_rabid_dead	born	nb_in_exp_cat	nb_in_roam_cat	nb_stayhome	nb_exp_vacc	nb_roam_vacc	nb_stayhome_vacc	nb_contacting_explorer	nb_contacting_roamer	nb_contacting_stayhome	contact_per_explorer	contact_per_roamer	contact_per_stayhome
.	19.01.16-00.36.35-1-121734	62	2	2	0	0	0	404	1	1	0	0	NA	NA	NA	22	20	168	165	500	92	45	267	0	0	4	0	0	0.008
.	19.01.16-00.36.35-1-121735	32	1	1	0	0	0	0	0	0	0	0	NA	NA	NA	6	10	165	164	494	0	0	0	1	0	0	0.006	0	0
.	19.01.16-00.36.35-1-121736	116	12	12	4	0	4	682	11	11	0	0	NA	NA	NA	25	26	169	170	500	151	84	447	14	8	16	0.083	0.047	0.032
.	19.01.16-00.36.35-1-121737	122	12	12	2	0	2	709	10	10	0	0	NA	NA	NA	38	59	173	175	524	155	88	466	16	8	9	0.092	0.046	0.017
.	19.01.16-00.36.35-1-121738	59	3	3	0	0	0	668	2	2	0	0	NA	NA	NA	26	23	170	168	498	153	80	435	9	0	1	0.053	0	0.002
.	19.01.16-00.36.35-1-121739	87	5	5	2	0	2	680	4	4	0	0	NA	NA	NA	26	28	169	167	505	148	85	447	14	0	2	0.083	0	0.004
.	19.01.16-00.36.35-1-121740	66	3	3	1	0	1	671	2	2	0	0	NA	NA	NA	28	24	169	169	499	154	84	433	0	5	4	0	0.03	0.008
.	19.01.16-00.36.35-1-121741	35	1	1	0	0	0	0	0	0	0	0	NA	NA	NA	8	6	164	165	490	0	0	0	0	0	0	0	0	0
.	19.01.16-00.36.38-1-121742	122	16	16	2	0	2	684	13	13	0	0	NA	NA	NA	46	37	169	172	509	150	87	447	15	22	17	0.089	0.128	0.033
.	19.01.16-00.36.38-1-121743	32	1	1	0	0	0	0	0	0	0	0	NA	NA	NA	7	9	164	166	492	0	0	0	0	0	0	0	0	0
.	19.01.16-00.36.41-1-121744	147	13	13	1	0	1	682	10	10	0	0	NA	NA	NA	56	39	169	170	513	152	84	446	3	10	20	0.018	0.059	0.039
.	19.01.16-00.36.48-1-121746	91	9	9	4	0	4	695	7	7	0	0	NA	NA	NA	34	45	168	173	517	152	86	457	10	10	21	0.06	0.058	0.041
.	19.01.16-00.36.50-1-121748	89	8	8	4	0	3	677	7	7	0	0	NA	NA	NA	39	26	167	167	505	151	82	444	0	6	16	0	0.036	0.032
.	19.01.16-00.36.53-1-121767	92	5	5	1	0	1	673	4	4	0	0	NA	NA	NA	34	32	172	170	503	153	80	440	0	3	12	0	0.018	0.024
.	19.01.16-00.36.54-1-121768	100	13	13	4	0	4	668	12	12	0	0	NA	NA	NA	33	24	168	165	504	149	79	440	3	6	20	0.018	0.036	0.04
.	19.01.16-00.37.02-1-121777	88	6	6	1	0	0	668	5	5	0	0	NA	NA	NA	21	23	167	167	502	147	80	441	3	0	10	0.018	0	0.02
.	19.01.16-00.37.06-1-121779	58	2	2	1	0	1	400	1	1	0	0	NA	NA	NA	14	14	166	166	495	90	53	257	0	1	1	0	0.006	0.002
.	19.01.16-00.37.08-1-121782	180	14	14	3	0	2	706	12	12	0	0	NA	NA	NA	57	62	176	177	522	155	92	459	0	24	31	0	0.136	0.059
.	19.01.16-00.37.15-1-121788	89	4	4	1	0	1	681	3	3	0	0	NA	NA	NA	33	32	174	169	502	151	85	445	9	2	2	0.052	0.012	0.004
.	19.01.16-00.37.15-1-121789	142	13	13	1	0	1	702	12	12	0	0	NA	NA	NA	50	47	174	173	513	157	86	459	12	9	14	0.069	0.052	0.027
.	19.01.16-00.37.17-1-121790	211	14	14	8	0	6	708	11	11	0	0	NA	NA	NA	73	60	177	172	524	157	88	463	16	30	24	0.09	0.174	0.046
.	19.01.16-00.37.17-1-121791	89	5	5	1	0	1	675	4	4	0	0	NA	NA	NA	30	26	169	172	498	151	85	439	1	6	6	0.006	0.035	0.012
.	19.01.16-00.37.18-1-121792	65	9	9	3	0	3	667	7	7	0	0	NA	NA	NA	32	24	170	167	500	148	80	439	12	10	6	0.071	0.06	0.012
.	19.01.16-00.37.23-1-121793	58	3	3	0	0	0	667	2	2	0	0	NA	NA	NA	28	23	170	168	498	150	80	437	0	3	5	0	0.018	0.01
.	19.01.16-00.37.23-1-121794	57	2	2	0	0	0	51	1	1	0	0	NA	NA	NA	16	17	167	167	496	7	5	39	0	0	3	0	0	0.006
.	19.01.16-00.37.29-1-121795	91	5	5	0	0	0	666	4	4	0	0	NA	NA	NA	31	21	168	166	500	149	80	437	4	7	6	0.024	0.042	0.012
.	19.01.16-00.37.34-1-121800	124	7	7	3	0	3	682	5	5	0	0	NA	NA	NA	44	33	167	171	508	149	86	447	13	5	12	0.078	0.029	0.024
.	19.01.16-00.37.36-1-121805	34	1	1	0	0	0	0	0	0	0	0	NA	NA	NA	15	8	163	167	491	0	0	0	0	0	0	0	0	0
.	19.01.16-00.37.38-1-121806	60	2	2	1	0	1	102	1	1	0	0	NA	NA	NA	19	20	163	166	504	27	10	65	0	0	3	0	0	0.006
.	19.01.16-00.37.39-1-121807	34	1	1	0	0	0	0	0	0	0	0	NA	NA	NA	9	9	166	163	493	0	0	0	0	0	1	0	0	0.002
.	19.01.16-00.37.39-1-121808	87	5	5	0	0	0	678	4	4	0	0	NA	NA	NA	31	28	168	171	502	149	86	443	4	0	17	0.024	0	0.034
.	19.01.16-00.37.41-1-121809	119	15	15	4	0	3	679	13	13	0	0	NA	NA	NA	48	33	168	171	507	152	87	440	7	23	29	0.042	0.135	0.057
.	19.01.16-00.37.41-1-121810	96	6	6	1	0	1	675	5	5	0	0	NA	NA	NA	28	25	167	173	498	151	86	438	6	0	15	0.036	0	0.03
.	19.01.16-00.37.45-1-121811	88	5	5	1	0	0	690	4	4	0	0	NA	NA	NA	31	41	171	171	512	151	85	454	2	6	8	0.012	0.035	0.016
.	19.01.16-00.37.46-1-121812	89	4	4	0	0	0	681	3	3	0	0	NA	NA	NA	26	24	169	167	501	152	82	447	0	11	5	0	0.066	0.01
.	19.01.16-00.37.46-1-121813	96	5	5	1	0	1	692	4	4	0	0	NA	NA	NA	25	40	171	170	512	155	84	453	2	6	8	0.012	0.035	0.016
.	19.01.16-00.37.47-1-121814	64	7	7	0	0	0	685	6	6	0	0	NA	NA	NA	19	29	169	170	503	153	84	448	6	9	3	0.036	0.053	0.006
.	19.01.16-00.37.56-1-121837	59	2	2	1	0	1	672	1	1	0	0	NA	NA	NA	24	23	165	169	502	148	83	441	0	2	3	0	0.012	0.006
.	19.01.16-00.38.01-1-121844	69	3	3	1	0	1	678	1	1	0	0	NA	NA	NA	20	25	169	167	502	150	84	444	1	0	2	0.006	0	0.004
.	19.01.16-00.38.04-1-121845	65	3	3	3	0	2	672	2	2	0	0	NA	NA	NA	27	20	165	168	500	147	84	441	0	0	12	0	0	0.024
.	19.01.16-00.38.05-1-121846	29	1	1	0	0	0	0	0	0	0	0	NA	NA	NA	11	13	166	166	494	0	0	0	0	0	0	0	0	0
.	19.01.16-00.38.07-1-121848	149	32	32	8	0	8	683	27	27	0	0	NA	NA	NA	39	34	170	170	507	151	83	449	31	31	32	0.182	0.182	0.063
.	19.01.16-00.38.07-1-121850	115	8	8	4	0	3	670	7	7	0	0	NA	NA	NA	43	33	169	174	503	150	82	438	8	2	11	0.047	0.011	0.022
.	19.01.16-00.38.08-1-121851	89	6	6	1	0	1	671	5	5	0	0	NA	NA	NA	34	26	167	170	502	147	85	439	12	5	7	0.072	0.029	0.014
.	19.01.16-00.38.11-1-121854	32	1	1	0	0	0	0	0	0	0	0	NA	NA	NA	5	9	167	163	492	0	0	0	0	0	3	0	0	0.006
.	19.01.16-00.38.11-1-121855	33	1	1	0	0	0	0	0	0	0	0	NA	NA	NA	14	9	164	165	493	0	0	0	0	1	0	0	0.006	0
.	19.01.16-00.38.13-1-121856	62	3	3	0	0	0	669	2	2	0	0	NA	NA	NA	27	26	168	169	502	147	80	442	0	0	7	0	0	0.014
.	19.01.16-00.38.14-1-121860	119	15	15	6	0	6	683	13	13	0	0	NA	NA	NA	32	38	170	171	510	148	86	449	12	21	25	0.071	0.123	0.049
.	19.01.16-00.38.15-1-121861	143	12	12	1	0	1	692	10	10	0	0	NA	NA	NA	51	46	177	170	512	155	86	451	6	8	11	0.034	0.047	0.021
.	19.01.16-00.38.19-1-121862	151	8	8	5	0	4	697	7	7	0	0	NA	NA	NA	41	45	175	170	513	155	87	455	0	11	17	0	0.065	0.033
.	19.01.16-00.38.22-1-121863	91	4	4	0	0	0	690	3	3	0	0	NA	NA	NA	29	35	170	168	510	150	85	455	0	7	5	0	0.042	0.01
.	19.01.16-00.38.28-1-121865	90	6	6	2	0	2	679	5	5	0	0	NA	NA	NA	40	35	172	170	506	152	84	443	29	0	4	0.169	0	0.008
.	19.01.16-00.38.29-1-121866	128	9	9	1	0	1	699	8	8	0	0	NA	NA	NA	41	49	174	172	516	159	83	457	0	14	18	0	0.081	0.035
.	19.01.16-00.38.31-1-121867	58	2	2	0	0	0	350	1	1	0	0	NA	NA	NA	21	14	166	166	495	73	44	233	0	0	10	0	0	0.02
.	19.01.16-00.38.40-1-121868	92	7	7	2	0	1	681	6	6	0	0	NA	NA	NA	20	25	171	166	501	154	82	445	10	14	3	0.058	0.084	0.006
.	19.01.16-00.38.42-1-121869	231	19	19	7	0	5	736	18	18	0	0	NA	NA	NA	53	80	190	178	525	175	94	467	18	42	21	0.095	0.236	0.04
.	19.01.16-00.38.44-1-121870	69	4	4	2	0	2	676	3	3	0	0	NA	NA	NA	30	26	170	167	502	149	81	446	8	0	3	0.047	0	0.006
.	19.01.16-00.38.44-1-121871	34	1	1	1	0	1	0	0	0	0	0	NA	NA	NA	9	6	165	166	488	0	0	0	0	0	1	0	0	0.002
.	19.01.16-00.38.46-1-121872	35	1	1	0	0	0	0	0	0	0	0	NA	NA	NA	14	5	165	163	490	0	0	0	0	0	0	0	0	0
.	19.01.16-00.38.46-1-121873	92	8	8	0	0	0	676	7	7	0	0	NA	NA	NA	22	24	166	164	507	147	80	449	5	5	7	0.03	0.03	0.014
.	19.01.16-00.38.49-1-121874	119	13	13	3	0	3	690	11	11	0	0	NA	NA	NA	32	46	166	179	514	149	90	451	7	15	15	0.042	0.084	0.029
.	19.01.16-00.38.56-1-121897	63	5	5	2	0	1	677	4	4	0	0	NA	NA	NA	20	27	166	169	505	150	84	443	2	0	6	0.012	0	0.012
.	19.01.16-00.38.56-1-121898	62	4	4	0	0	0	666	3	3	0	0	NA	NA	NA	23	18	166	167	498	147	80	439	0	4	6	0	0.024	0.012
.	19.01.16-00.38.58-1-121901	156	13	13	3	0	2	706	10	10	0	0	NA	NA	NA	52	62	180	180	515	162	94	450	6	7	19	0.033	0.039	0.037
.	19.01.16-00.39.01-1-121905	30	1	1	0	0	0	0	0	0	0	0	NA	NA	NA	3	8	164	164	493	0	0	0	0	0	1	0	0	0.002
.	19.01.16-00.39.02-1-121906	177	15	15	4	0	3	686	13	13	0	0	NA	NA	NA	64	38	168	173	510	149	90	447	19	21	17	0.113	0.121	0.033
.	19.01.16-00.39.03-1-121907	36	1	1	1	0	1	0	0	0	0	0	NA	NA	NA	13	9	164	164	494	0	0	0	3	0	0	0.018	0	0
.	19.01.16-00.39.07-1-121910	186	13	13	2	0	1	706	11	11	0	0	NA	NA	NA	59	54	176	170	521	156	86	464	19	16	21	0.108	0.094	0.04
.	19.01.16-00.39.07-1-121911	66	4	4	1	0	1	678	3	3	0	0	NA	NA	NA	29	25	169	169	500	150	87	441	4	2	4	0.024	0.012	0.008
.	19.01.16-00.39.11-1-121914	36	1	1	0	0	0	0	0	0	0	0	NA	NA	NA	11	8	166	164	491	0	0	0	0	0	0	0	0	0
.	19.01.16-00.39.14-1-121915	147	12	12	2	0	2	699	10	10	0	0	NA	NA	NA	51	57	167	178	525	146	92	461	5	9	26	0.03	0.051	0.05
.	19.01.16-00.39.14-1-121919	84	4	4	0	0	0	678	3	3	0	0	NA	NA	NA	18	27	169	166	505	150	82	446	0	0	10	0	0	0.02
.	19.01.16-00.39.17-1-121921	33	1	1	1	0	1	0	0	0	0	0	NA	NA	NA	16	8	166	164	491	0	0	0	0	0	1	0	0	0.002
.	19.01.16-00.39.18-1-121922	171	23	23	5	0	4	699	22	22	0	0	NA	NA	NA	39	43	170	174	512	153	90	456	16	54	25	0.094	0.31	0.049
.	19.01.16-00.39.20-1-121923	120	17	17	5	0	3	701	13	13	0	0	NA	NA	NA	35	46	173	173	513	151	91	459	17	23	4	0.098	0.133	0.008
.	19.01.16-00.39.24-1-121924	92	7	7	1	0	1	671	6	6	0	0	NA	NA	NA	28	22	168	165	502	150	82	439	2	2	8	0.012	0.012	0.016
.	19.01.16-00.39.25-1-121925	179	11	11	3	0	1	720	9	9	0	0	NA	NA	NA	55	68	187	170	524	168	86	466	8	20	14	0.043	0.118	0.027
.	19.01.16-00.39.31-1-121926	63	2	2	0	0	0	673	1	1	0	0	NA	NA	NA	29	23	167	167	502	147	81	445	0	2	5	0	0.012	0.01
.	19.01.16-00.39.36-1-121931	64	4	4	0	0	0	669	3	3	0	0	NA	NA	NA	24	18	168	166	497	153	79	437	0	0	6	0	0	0.012
.	19.01.16-00.39.40-1-121937	31	1	1	0	0	0	0	0	0	0	0	NA	NA	NA	12	7	167	164	489	0	0	0	0	0	1	0	0	0.002
.	19.01.16-00.39.41-1-121938	67	2	2	0	0	0	681	1	1	0	0	NA	NA	NA	24	27	169	166	505	153	82	446	3	2	0	0.018	0.012	0
.	19.01.16-00.39.42-1-121939	63	4	4	1	0	1	672	3	3	0	0	NA	NA	NA	19	23	165	173	498	146	83	443	0	7	8	0	0.04	0.016
.	19.01.16-00.39.46-1-121940	95	12	12	1	0	0	679	10	10	0	0	NA	NA	NA	27	25	171	167	500	154	82	443	10	9	5	0.058	0.054	0.01
.	19.01.16-00.39.47-1-121941	146	15	15	4	0	2	695	13	13	0	0	NA	NA	NA	45	38	166	169	516	147	86	462	27	24	10	0.163	0.142	0.019
.	19.01.16-00.39.47-1-121942	93	9	9	0	0	0	667	6	6	0	0	NA	NA	NA	31	24	170	168	499	151	81	435	0	21	12	0	0.125	0.024
.	19.01.16-00.39.52-1-121961	93	3	3	1	0	0	677	2	2	0	0	NA	NA	NA	38	29	167	171	504	150	84	443	3	10	0	0.018	0.058	0
.	19.01.16-00.39.58-1-121969	152	18	18	6	0	5	698	16	16	0	0	NA	NA	NA	49	53	174	181	511	154	95	449	23	38	10	0.132	0.21	0.02
.	19.01.16-00.40.00-1-121970	115	5	5	0	0	0	681	4	4	0	0	NA	NA	NA	43	32	168	171	506	149	87	445	2	3	10	0.012	0.018	0.02
.	19.01.16-00.40.01-1-121977	66	5	5	1	0	1	660	4	4	0	0	NA	NA	NA	27	17	165	168	497	145	83	432	4	0	10	0.024	0	0.02
.	19.01.16-00.40.07-1-121981	64	5	5	1	0	1	678	4	4	0	0	NA	NA	NA	28	28	167	170	504	148	82	448	12	0	15	0.072	0	0.03
.	19.01.16-00.40.08-1-121982	154	23	23	9	0	4	699	21	21	0	0	NA	NA	NA	47	50	171	175	517	151	89	459	22	33	48	0.129	0.189	0.093
.	19.01.16-00.40.08-1-121984	180	11	11	4	0	4	699	9	9	0	0	NA	NA	NA	55	57	172	178	520	154	89	456	11	29	9	0.064	0.163	0.017
.	19.01.16-00.40.12-1-121985	30	1	1	0	0	0	0	0	0	0	0	NA	NA	NA	6	10	166	164	493	0	0	0	0	0	2	0	0	0.004
.	19.01.16-00.40.15-1-121989	34	1	1	0	0	0	0	0	0	0	0	NA	NA	NA	7	7	163	166	491	0	0	0	0	0	0	0	0	0
.	19.01.16-00.40.16-1-121990	70	3	3	2	0	2	679	2	2	0	0	NA	NA	NA	22	28	168	173	500	151	87	441	4	0	7	0.024	0	0.014
.	19.01.16-00.40.18-1-121991	85	5	5	1	0	0	704	4	4	0	0	NA	NA	NA	29	47	170	171	519	154	86	464	0	9	7	0	0.053	0.013
.	19.01.16-00.40.21-1-121992	92	5	5	1	0	1	675	4	4	0	0	NA	NA	NA	27	27	169	169	502	152	84	439	6	9	1	0.036	0.053	0.002
.	19.01.16-00.40.22-1-121993	96	6	6	3	0	3	693	5	5	0	0	NA	NA	NA	33	43	171	171	514	154	87	452	7	10	5	0.041	0.058	0.01
.	19.01.16-00.40.28-1-121994	122	4	4	4	0	2	703	3	3	0	0	NA	NA	NA	40	54	175	173	519	154	88	461	0	13	14	0	0.075	0.027
.	19.01.16-00.40.34-1-122000	62	2	2	0	0	0	672	1	1	0	0	NA	NA	NA	22	19	164	166	502	148	80	444	2	2	0	0.012	0.012	0
.	19.01.16-00.40.35-1-122001	36	1	1	0	0	0	0	0	0	0	0	NA	NA	NA	14	9	166	166	490	0	0	0	0	0	3	0	0	0.006
.	19.01.16-00.40.35-1-122006	145	15	15	7	0	6	694	12	12	0	0	NA	NA	NA	60	48	173	171	517	151	85	458	8	25	18	0.046	0.146	0.035
.	19.01.16-00.40.38-1-122007	116	11	11	3	0	1	688	9	9	0	0	NA	NA	NA	40	40	171	171	511	147	86	455	22	19	11	0.129	0.111	0.022
.	19.01.16-00.40.39-1-122008	89	3	3	1	0	1	676	2	2	0	0	NA	NA	NA	36	32	170	168	507	153	82	441	0	0	14	0	0	0.028
.	19.01.16-00.40.42-1-122009	35	1	1	0	0	0	0	0	0	0	0	NA	NA	NA	14	10	168	163	492	0	0	0	0	0	0	0	0	0
.	19.01.16-00.40.45-1-122010	121	6	6	2	0	2	692	5	5	0	0	NA	NA	NA	40	42	170	175	510	155	89	448	0	3	17	0	0.017	0.033
.	19.01.16-00.40.49-1-122011	90	5	5	3	0	3	686	4	4	0	0	NA	NA	NA	37	39	171	169	512	154	83	449	7	8	3	0.041	0.047	0.006
.	19.01.16-00.40.50-1-122013	87	7	7	3	0	3	684	6	6	0	0	NA	NA	NA	29	38	170	171	510	149	84	451	0	5	19	0	0.029	0.037
.	19.01.16-00.40.52-1-122032	148	15	15	6	0	4	689	13	13	0	0	NA	NA	NA	46	36	172	165	512	155	82	452	2	22	32	0.012	0.133	0.062
.	19.01.16-00.40.56-1-122037	35	1	1	0	0	0	0	0	0	0	0	NA	NA	NA	3	12	164	164	497	0	0	0	0	0	2	0	0	0.004
.	19.01.16-00.40.59-1-122041	61	2	2	0	0	0	146	1	1	0	0	NA	NA	NA	17	19	166	169	497	26	21	99	0	6	1	0	0.036	0.002
.	19.01.16-00.41.00-1-122043	32	1	1	0	0	0	0	0	0	0	0	NA	NA	NA	3	9	163	164	495	0	0	0	0	0	0	0	0	0
.	19.01.16-00.41.03-1-122045	87	7	7	1	0	1	672	6	6	0	0	NA	NA	NA	25	25	166	167	505	148	82	442	0	6	5	0	0.036	0.01
.	19.01.16-00.41.05-1-122046	61	3	3	1	0	0	666	2	2	0	0	NA	NA	NA	30	18	166	166	499	150	82	434	0	0	12	0	0	0.024
.	19.01.16-00.41.08-1-122050	33	1	1	0	0	0	0	0	0	0	0	NA	NA	NA	9	11	165	164	495	0	0	0	0	2	0	0	0.012	0
.	19.01.16-00.41.08-1-122051	32	1	1	1	0	1	0	0	0	0	0	NA	NA	NA	11	2	163	164	488	0	0	0	0	0	1	0	0	0.002
.	19.01.16-00.41.08-1-122052	83	4	4	0	0	0	679	3	3	0	0	NA	NA	NA	31	26	167	167	505	147	83	449	4	0	10	0.024	0	0.02
.	19.01.16-00.41.09-1-122054	36	1	1	0	0	0	0	0	0	0	0	NA	NA	NA	14	14	167	166	494	0	0	0	0	2	0	0	0.012	0
.	19.01.16-00.41.10-1-122055	203	40	40	10	0	7	725	38	38	0	0	NA	NA	NA	54	85	183	182	533	161	92	472	54	45	44	0.295	0.247	0.083
.	19.01.16-00.41.11-1-122056	93	5	5	2	0	2	680	4	4	0	0	NA	NA	NA	22	27	169	171	500	152	85	443	21	0	6	0.124	0	0.012
.	19.01.16-00.41.11-1-122057	143	14	14	3	0	2	677	11	11	0	0	NA	NA	NA	54	35	169	172	507	150	84	443	13	12	28	0.077	0.07	0.055
.	19.01.16-00.41.12-1-122058	33	1	1	1	0	1	0	0	0	0	0	NA	NA	NA	9	10	166	166	491	0	0	0	0	0	2	0	0	0.004
.	19.01.16-00.41.15-1-122062	92	3	3	2	0	2	684	2	2	0	0	NA	NA	NA	27	34	170	167	510	152	83	449	6	4	2	0.035	0.024	0.004
.	19.01.16-00.41.21-1-122063	59	2	2	1	0	1	671	1	1	0	0	NA	NA	NA	29	25	167	172	499	148	81	442	0	6	0	0	0.035	0
.	19.01.16-00.41.24-1-122064	35	1	1	0	0	0	0	0	0	0	0	NA	NA	NA	10	6	165	164	490	0	0	0	0	3	0	0	0.018	0
.	19.01.16-00.41.27-1-122065	148	11	11	3	0	1	694	10	10	0	0	NA	NA	NA	45	46	171	170	518	152	87	455	11	25	16	0.064	0.147	0.031
.	19.01.16-00.41.28-1-122066	36	1	1	1	0	1	0	0	0	0	0	NA	NA	NA	11	10	166	165	492	0	0	0	0	0	1	0	0	0.002
.	19.01.16-00.41.28-1-122067	67	4	4	2	0	1	675	3	3	0	0	NA	NA	NA	28	26	168	170	501	151	85	439	0	5	8	0	0.029	0.016
.	19.01.16-00.41.31-1-122068	65	2	2	0	0	0	680	1	1	0	0	NA	NA	NA	24	29	171	166	505	154	82	444	0	5	0	0	0.03	0
.	19.01.16-00.41.31-1-122069	59	3	3	1	0	1	666	2	2	0	0	NA	NA	NA	23	17	166	167	497	146	82	438	3	4	0	0.018	0.024	0
.	19.01.16-00.41.31-1-122070	34	1	1	0	0	0	0	0	0	0	0	NA	NA	NA	13	6	164	165	490	0	0	0	0	0	1	0	0	0.002
.	19.01.16-00.41.34-1-122071	60	2	2	1	0	0	668	1	1	0	0	NA	NA	NA	30	32	173	171	501	148	85	435	0	9	1	0	0.053	0.002
.	19.01.16-00.41.36-1-122076	37	1	1	0	0	0	0	0	0	0	0	NA	NA	NA	13	16	167	167	495	0	0	0	0	0	0	0	0	0
.	19.01.16-00.41.40-1-122081	114	5	5	1	0	1	693	4	4	0	0	NA	NA	NA	40	44	167	174	516	147	87	459	4	3	1	0.024	0.017	0.002
.	19.01.16-00.41.43-1-122082	94	4	4	0	0	0	685	2	2	0	0	NA	NA	NA	33	34	173	167	507	154	82	449	5	0	8	0.029	0	0.016
.	19.01.16-00.41.45-1-122083	116	5	5	2	0	2	683	4	4	0	0	NA	NA	NA	47	35	171	172	505	149	87	447	2	11	9	0.012	0.064	0.018
.	19.01.16-00.41.46-1-122085	93	6	6	2	0	2	690	4	4	0	0	NA	NA	NA	26	43	170	168	518	151	82	457	11	0	4	0.065	0	0.008
.	19.01.16-00.41.47-1-122086	38	1	1	0	0	0	0	0	0	0	0	NA	NA	NA	7	5	163	164	491	0	0	0	0	0	0	0	0	0
.	19.01.16-00.41.48-1-122087	116	17	17	6	0	4	691	16	16	0	0	NA	NA	NA	33	43	175	173	508	157	88	446	19	11	33	0.109	0.064	0.065
.	19.01.16-00.41.50-1-122088	95	7	7	1	0	1	684	6	6	0	0	NA	NA	NA	35	35	174	168	506	155	82	447	8	19	10	0.046	0.113	0.02
.	19.01.16-00.41.55-1-122110	147	6	6	0	0	0	686	5	5	0	0	NA	NA	NA	56	40	165	171	517	145	85	456	0	10	10	0	0.058	0.019
.	19.01.16-00.41.58-1-122114	91	4	4	1	0	1	665	3	3	0	0	NA	NA	NA	29	21	166	167	501	146	81	438	8	0	5	0.048	0	0.01
.	19.01.16-00.42.00-1-122117	118	9	9	2	0	1	696	8	8	0	0	NA	NA	NA	37	44	173	173	511	153	86	457	12	19	5	0.069	0.11	0.01
.	19.01.16-00.42.04-1-122119	116	4	4	0	0	0	685	3	3	0	0	NA	NA	NA	32	35	170	169	509	148	85	452	3	0	6	0.018	0	0.012
.	19.01.16-00.42.05-1-122121	34	1	1	0	0	0	0	0	0	0	0	NA	NA	NA	8	5	164	164	490	0	0	0	0	0	0	0	0	0
.	19.01.16-00.42.07-1-122123	32	1	1	0	0	0	0	0	0	0	0	NA	NA	NA	7	8	166	165	490	0	0	0	0	0	0	0	0	0
.	19.01.16-00.42.09-1-122127	93	5	5	1	0	1	693	4	4	0	0	NA	NA	NA	33	44	173	169	515	155	82	456	0	7	8	0	0.041	0.016
.	19.01.16-00.42.12-1-122128	172	16	16	3	0	3	695	14	14	0	0	NA	NA	NA	45	41	170	177	507	152	92	451	19	3	20	0.112	0.017	0.039
.	19.01.16-00.42.14-1-122132	34	1	1	0	0	0	0	0	0	0	0	NA	NA	NA	11	13	165	167	494	0	0	0	0	0	4	0	0	0.008
.	19.01.16-00.42.14-1-122133	62	2	2	1	0	1	554	1	1	0	0	NA	NA	NA	15	16	166	166	497	117	67	370	2	3	0	0.012	0.018	0
.	19.01.16-00.42.17-1-122134	95	10	10	3	0	2	687	9	9	0	0	NA	NA	NA	40	35	168	168	512	150	84	453	0	12	16	0	0.071	0.031
.	19.01.16-00.42.20-1-122135	119	11	11	1	0	0	682	9	9	0	0	NA	NA	NA	49	36	171	168	510	155	81	446	25	2	20	0.146	0.012	0.039
.	19.01.16-00.42.20-1-122136	63	3	3	0	0	0	668	2	2	0	0	NA	NA	NA	22	20	170	166	497	151	81	436	6	0	1	0.035	0	0.002
.	19.01.16-00.42.23-1-122137	34	1	1	0	0	0	0	0	0	0	0	NA	NA	NA	14	13	165	166	495	0	0	0	0	0	0	0	0	0
.	19.01.16-00.42.24-1-122138	89	6	6	0	0	0	685	5	5	0	0	NA	NA	NA	36	38	178	166	507	160	82	443	6	12	7	0.034	0.072	0.014
.	19.01.16-00.42.26-1-122139	183	18	18	6	0	4	708	16	16	0	0	NA	NA	NA	53	58	169	170	532	147	87	474	25	28	26	0.148	0.165	0.049
.	19.01.16-00.42.26-1-122140	143	14	14	6	0	6	696	13	13	0	0	NA	NA	NA	47	50	176	170	517	156	84	456	0	30	27	0	0.176	0.052
.	19.01.16-00.42.28-1-122141	63	2	2	1	0	1	352	1	1	0	0	NA	NA	NA	17	15	167	165	496	83	44	225	0	0	2	0	0	0.004
.	19.01.16-00.42.36-1-122146	91	4	4	0	0	0	677	3	3	0	0	NA	NA	NA	36	30	168	167	508	151	82	444	0	3	7	0	0.018	0.014
.	19.01.16-00.42.37-1-122147	68	5	5	1	0	1	678	4	4	0	0	NA	NA	NA	27	28	168	168	505	152	85	441	0	5	7	0	0.03	0.014
.	19.01.16-00.42.39-1-122148	182	29	29	7	0	3	707	27	27	0	0	NA	NA	NA	64	53	174	175	517	156	89	462	22	54	37	0.126	0.309	0.072
.	19.01.16-00.42.40-1-122149	58	2	2	0	0	0	669	1	1	0	0	NA	NA	NA	20	18	165	166	500	143	83	443	0	0	10	0	0	0.02
.	19.01.16-00.42.45-1-122150	66	4	4	2	0	1	664	3	3	0	0	NA	NA	NA	29	17	164	170	496	143	82	439	0	0	9	0	0	0.018
.	19.01.16-00.42.45-1-122151	34	1	1	0	0	0	0	0	0	0	0	NA	NA	NA	10	12	164	166	495	0	0	0	0	0	3	0	0	0.006
.	19.01.16-00.42.48-1-122152	118	4	4	0	0	0	687	3	3	0	0	NA	NA	NA	32	38	171	173	507	154	89	444	0	0	5	0	0	0.01
.	19.01.16-00.42.54-1-122173	129	7	7	0	0	0	685	5	5	0	0	NA	NA	NA	48	34	173	170	504	155	85	445	2	4	15	0.012	0.024	0.03
.	19.01.16-00.42.55-1-122175	193	19	19	4	0	3	714	17	17	0	0	NA	NA	NA	49	64	180	178	519	162	95	457	10	31	32	0.056	0.174	0.062
.	19.01.16-00.42.55-1-122176	61	3	3	2	0	1	675	2	2	0	0	NA	NA	NA	23	24	167	167	503	147	83	445	3	0	3	0.018	0	0.006
.	19.01.16-00.42.56-1-122178	89	5	5	1	0	1	680	4	4	0	0	NA	NA	NA	38	29	166	169	507	150	83	447	0	1	23	0	0.006	0.045
.	19.01.16-00.43.02-1-122185	94	4	4	1	0	1	684	3	3	0	0	NA	NA	NA	40	36	174	168	507	156	84	444	3	0	5	0.017	0	0.01
.	19.01.16-00.43.04-1-122186	38	1	1	1	0	1	0	0	0	0	0	NA	NA	NA	8	11	164	166	494	0	0	0	0	0	2	0	0	0.004
.	19.01.16-00.43.07-1-122189	116	5	5	2	0	2	688	4	4	0	0	NA	NA	NA	37	37	169	170	511	152	82	454	4	7	7	0.024	0.041	0.014
.	19.01.16-00.43.08-1-122191	88	7	7	0	0	0	677	6	6	0	0	NA	NA	NA	32	26	170	166	503	152	82	443	1	0	11	0.006	0	0.022
.	19.01.16-00.43.10-1-122193	145	5	5	3	0	2	706	3	3	0	0	NA	NA	NA	47	54	173	179	515	155	91	460	0	13	2	0	0.073	0.004
.	19.01.16-00.43.14-1-122197	88	13	13	4	0	3	676	9	9	0	0	NA	NA	NA	34	28	170	169	502	149	82	445	15	28	7	0.088	0.166	0.014
.	19.01.16-00.43.18-1-122198	64	2	2	1	0	1	678	1	1	0	0	NA	NA	NA	26	31	168	168	508	150	82	446	0	0	2	0	0	0.004
.	19.01.16-00.43.20-1-122199	112	9	9	2	0	2	694	8	8	0	0	NA	NA	NA	32	43	169	171	516	151	86	457	29	12	1	0.172	0.07	0.002
.	19.01.16-00.43.26-1-122201	292	25	25	8	0	6	731	24	24	0	0	NA	NA	NA	71	79	175	177	540	155	93	483	10	27	37	0.057	0.153	0.069
.	19.01.16-00.43.26-1-122202	58	3	3	0	0	0	683	2	2	0	0	NA	NA	NA	20	34	171	169	507	154	82	447	1	4	1	0.006	0.024	0.002
.	19.01.16-00.43.28-1-122203	95	3	3	1	0	1	670	2	2	0	0	NA	NA	NA	38	28	165	171	505	144	84	442	0	8	4	0	0.047	0.008
.	19.01.16-00.43.30-1-122204	92	4	4	1	0	1	672	3	3	0	0	NA	NA	NA	26	25	168	172	498	152	83	437	2	0	8	0.012	0	0.016
.	19.01.16-00.43.33-1-122205	33	1	1	0	0	0	0	0	0	0	0	NA	NA	NA	11	8	165	164	492	0	0	0	0	0	0	0	0	0
.	19.01.16-00.43.35-1-122206	62	3	3	0	0	0	670	2	2	0	0	NA	NA	NA	29	22	169	168	498	150	82	438	3	4	3	0.018	0.024	0.006
.	19.01.16-00.43.35-1-122207	55	2	2	0	0	0	0	1	1	0	0	NA	NA	NA	13	14	164	164	499	0	0	0	0	0	1	0	0	0.002
.	19.01.16-00.43.41-1-122216	130	7	7	3	0	3	677	6	6	0	0	NA	NA	NA	26	27	167	169	504	147	84	446	14	1	5	0.084	0.006	0.01
.	19.01.16-00.43.44-1-122217	66	2	2	0	0	0	676	1	1	0	0	NA	NA	NA	25	27	170	169	501	150	82	444	1	0	1	0.006	0	0.002
.	19.01.16-00.43.47-1-122218	157	12	12	3	0	2	695	11	11	0	0	NA	NA	NA	50	56	172	176	521	149	88	458	0	27	9	0	0.153	0.017
.	19.01.16-00.43.47-1-122219	129	13	13	5	0	4	688	11	11	0	0	NA	NA	NA	40	37	172	174	504	152	89	447	39	23	4	0.227	0.132	0.008
.	19.01.16-00.43.47-1-122220	61	2	2	1	0	1	673	1	1	0	0	NA	NA	NA	26	25	169	167	502	150	84	439	0	0	3	0	0	0.006
.	19.01.16-00.43.49-1-122221	60	2	2	0	0	0	680	1	1	0	0	NA	NA	NA	20	27	171	165	504	154	81	445	5	0	2	0.029	0	0.004
.	19.01.16-00.43.50-1-122239	122	7	7	3	0	3	689	6	6	0	0	NA	NA	NA	47	37	173	170	507	157	86	446	5	13	10	0.029	0.076	0.02
.	19.01.16-00.44.00-1-122248	89	11	11	2	0	2	697	10	10	0	0	NA	NA	NA	22	45	175	170	513	158	83	456	2	8	20	0.011	0.047	0.039
.	19.01.16-00.44.02-1-122251	200	9	9	3	0	2	716	8	8	0	0	NA	NA	NA	82	70	176	186	521	159	99	458	22	8	2	0.125	0.043	0.004
.	19.01.16-00.44.02-1-122252	33	1	1	0	0	0	0	0	0	0	0	NA	NA	NA	10	15	166	168	494	0	0	0	0	0	2	0	0	0.004
.	19.01.16-00.44.06-1-122254	31	1	1	0	0	0	0	0	0	0	0	NA	NA	NA	8	12	169	165	491	0	0	0	0	0	2	0	0	0.004
.	19.01.16-00.44.06-1-122255	94	9	9	3	0	2	687	8	8	0	0	NA	NA	NA	30	33	178	171	497	160	86	441	3	1	18	0.017	0.006	0.036
.	19.01.16-00.44.08-1-122257	178	12	12	7	0	6	702	11	11	0	0	NA	NA	NA	60	51	176	170	518	159	84	459	4	17	27	0.023	0.1	0.052
.	19.01.16-00.44.11-1-122260	33	1	1	0	0	0	0	0	0	0	0	NA	NA	NA	10	8	164	163	494	0	0	0	0	0	1	0	0	0.002
.	19.01.16-00.44.16-1-122265	93	7	7	0	0	0	668	5	5	0	0	NA	NA	NA	37	24	172	166	499	150	83	435	6	2	4	0.035	0.012	0.008
.	19.01.16-00.44.17-1-122266	61	2	2	1	0	1	670	1	1	0	0	NA	NA	NA	27	19	169	168	495	151	86	433	0	0	7	0	0	0.014
.	19.01.16-00.44.21-1-122267	113	8	8	1	0	1	693	6	6	0	0	NA	NA	NA	43	44	173	176	508	155	90	448	9	6	4	0.052	0.034	0.008
.	19.01.16-00.44.22-1-122268	115	4	4	2	0	2	686	3	3	0	0	NA	NA	NA	28	35	168	171	509	148	85	453	4	8	0	0.024	0.047	0
.	19.01.16-00.44.25-1-122269	145	15	15	5	0	3	696	14	14	0	0	NA	NA	NA	48	47	174	171	515	157	86	453	12	15	24	0.069	0.088	0.047
.	19.01.16-00.44.26-1-122270	91	5	5	1	0	1	680	4	4	0	0	NA	NA	NA	29	33	169	168	509	153	80	447	8	5	0	0.047	0.03	0
.	19.01.16-00.44.29-1-122271	83	7	7	3	0	2	687	6	6	0	0	NA	NA	NA	36	40	173	168	512	156	83	448	3	11	9	0.017	0.065	0.018
.	19.01.16-00.44.34-1-122272	89	7	7	0	0	0	685	5	5	0	0	NA	NA	NA	28	34	169	169	509	151	84	450	0	12	10	0	0.071	0.02
.	19.01.16-00.44.38-1-122273	94	5	5	1	0	1	696	4	4	0	0	NA	NA	NA	33	46	172	169	518	152	86	458	4	1	8	0.023	0.006	0.015
.	19.01.16-00.44.38-1-122275	62	2	2	0	0	0	677	1	1	0	0	NA	NA	NA	23	32	168	172	505	148	83	446	0	6	0	0	0.035	0
.	19.01.16-00.44.39-1-122276	97	6	6	1	0	1	683	5	5	0	0	NA	NA	NA	16	26	167	169	503	152	85	446	3	0	17	0.018	0	0.034
.	19.01.16-00.44.46-1-122277	92	5	5	1	0	1	674	3	3	0	0	NA	NA	NA	24	27	166	170	504	147	83	444	4	5	2	0.024	0.029	0.004
.	19.01.16-00.44.47-1-122278	117	10	10	3	0	2	693	9	9	0	0	NA	NA	NA	29	34	173	169	505	156	84	453	0	20	13	0	0.118	0.026
.	19.01.16-00.44.54-1-122299	173	16	16	4	0	2	706	11	11	0	0	NA	NA	NA	60	62	177	177	521	157	89	460	22	29	24	0.124	0.164	0.046
.	19.01.16-00.44.57-1-122303	59	2	2	0	0	0	680	0	0	0	0	NA	NA	NA	18	23	168	167	501	152	82	446	0	0	10	0	0	0.02
.	19.01.16-00.44.58-1-122305	87	3	3	0	0	0	679	1	1	0	0	NA	NA	NA	26	24	168	169	500	153	85	441	5	2	3	0.03	0.012	0.006
.	19.01.16-00.44.59-1-122307	32	1	1	0	0	0	0	0	0	0	0	NA	NA	NA	8	5	163	164	491	0	0	0	2	0	0	0.012	0	0
.	19.01.16-00.44.59-1-122308	34	1	1	0	0	0	0	0	0	0	0	NA	NA	NA	12	14	163	164	500	0	0	0	0	0	2	0	0	0.004
.	19.01.16-00.45.02-1-122311	116	6	6	2	0	2	685	4	4	0	0	NA	NA	NA	38	36	167	170	512	151	83	451	0	19	6	0	0.112	0.012
.	19.01.16-00.45.03-1-122312	32	1	1	0	0	0	0	0	0	0	0	NA	NA	NA	14	4	164	164	489	0	0	0	0	0	3	0	0	0.006
.	19.01.16-00.45.05-1-122313	60	3	3	0	0	0	672	1	1	0	0	NA	NA	NA	31	24	168	168	501	149	83	440	0	1	7	0	0.006	0.014
.	19.01.16-00.45.07-1-122316	124	13	13	6	0	6	693	12	12	0	0	NA	NA	NA	35	41	175	172	507	157	87	449	5	19	24	0.029	0.11	0.047
.	19.01.16-00.45.07-1-122317	92	9	9	1	0	1	680	7	7	0	0	NA	NA	NA	31	30	171	167	505	152	82	446	0	16	10	0	0.096	0.02
.	19.01.16-00.45.13-1-122320	118	4	4	1	0	1	698	3	3	0	0	NA	NA	NA	35	46	171	170	518	155	85	458	0	0	13	0	0	0.025
.	19.01.16-00.45.15-1-122324	94	6	6	1	0	1	682	5	5	0	0	NA	NA	NA	37	39	170	173	509	148	85	449	6	4	13	0.035	0.023	0.026
.	19.01.16-00.45.18-1-122325	60	3	3	1	0	1	397	1	1	0	0	NA	NA	NA	13	16	163	167	499	81	52	264	0	6	0	0	0.036	0
.	19.01.16-00.45.22-1-122326	34	1	1	1	0	1	0	0	0	0	0	NA	NA	NA	10	6	164	164	491	0	0	0	0	0	2	0	0	0.004
.	19.01.16-00.45.23-1-122327	33	1	1	0	0	0	0	0	0	0	0	NA	NA	NA	3	13	165	167	494	0	0	0	0	0	2	0	0	0.004
.	19.01.16-00.45.24-1-122328	62	2	2	0	0	0	504	1	1	0	0	NA	NA	NA	15	10	164	166	493	111	61	332	0	0	4	0	0	0.008
.	19.01.16-00.45.26-1-122329	126	4	4	1	0	1	699	3	3	0	0	NA	NA	NA	37	52	173	181	511	156	95	448	4	5	2	0.023	0.028	0.004
.	19.01.16-00.45.29-1-122330	87	4	4	1	0	1	669	3	3	0	0	NA	NA	NA	29	23	170	166	500	151	81	437	0	4	8	0	0.024	0.016
.	19.01.16-00.45.31-1-122332	184	11	11	5	0	4	714	9	9	0	0	NA	NA	NA	57	59	178	174	520	160	88	466	5	27	8	0.028	0.155	0.015
.	19.01.16-00.45.32-1-122333	62	2	2	1	0	0	674	1	1	0	0	NA	NA	NA	20	24	168	166	503	148	81	445	0	0	6	0	0	0.012
.	19.01.16-00.45.33-1-122334	213	28	28	8	0	6	694	25	25	0	0	NA	NA	NA	54	50	168	175	520	148	88	458	19	36	42	0.113	0.206	0.081
.	19.01.16-00.45.37-1-122339	62	2	2	1	0	1	302	1	1	0	0	NA	NA	NA	18	18	165	167	499	66	37	199	0	5	6	0	0.03	0.012
.	19.01.16-00.45.37-1-122340	143	13	13	1	0	1	694	11	11	0	0	NA	NA	NA	59	55	173	172	523	149	85	460	7	9	15	0.04	0.052	0.029
.	19.01.16-00.45.38-1-122341	156	9	9	1	0	1	696	6	6	0	0	NA	NA	NA	64	58	172	186	513	149	98	449	0	35	11	0	0.188	0.021
.	19.01.16-00.45.45-1-122346	94	5	5	2	0	1	680	4	4	0	0	NA	NA	NA	26	28	167	167	507	151	82	447	3	8	3	0.018	0.048	0.006
.	19.01.16-00.45.46-1-122347	94	4	4	1	0	1	684	3	3	0	0	NA	NA	NA	37	42	172	171	512	149	87	448	4	0	7	0.023	0	0.014
.	19.01.16-00.45.47-1-122348	94	5	5	1	0	1	694	4	4	0	0	NA	NA	NA	28	42	171	172	512	152	87	455	1	3	6	0.006	0.017	0.012
.	19.01.16-00.45.49-1-122349	124	12	12	3	0	3	693	11	11	0	0	NA	NA	NA	47	44	175	169	513	155	83	455	3	13	22	0.017	0.077	0.043
.	19.01.16-00.46.00-1-122377	59	2	2	0	0	0	676	1	1	0	0	NA	NA	NA	26	22	171	167	497	155	84	437	0	2	2	0	0.012	0.004
.	19.01.16-00.46.01-1-122379	60	2	2	1	0	1	149	1	1	0	0	NA	NA	NA	11	14	168	165	494	35	20	94	0	6	0	0	0.036	0
.	19.01.16-00.46.05-1-122380	123	9	9	4	0	3	675	8	8	0	0	NA	NA	NA	46	27	168	165	507	149	81	445	22	12	8	0.131	0.073	0.016
.	19.01.16-00.46.05-1-122382	68	6	6	1	0	1	685	5	5	0	0	NA	NA	NA	21	29	169	168	505	152	83	450	10	0	12	0.059	0	0.024
.	19.01.16-00.46.08-1-122384	100	9	9	2	0	2	684	7	7	0	0	NA	NA	NA	40	40	170	175	508	150	89	445	0	12	11	0	0.069	0.022
.	19.01.16-00.46.09-1-122387	38	1	1	1	0	1	0	0	0	0	0	NA	NA	NA	11	12	166	165	494	0	0	0	0	0	0	0	0	0
.	19.01.16-00.46.11-1-122388	126	12	12	3	0	2	680	10	10	0	0	NA	NA	NA	44	34	175	170	502	157	82	441	5	14	11	0.029	0.082	0.022
.	19.01.16-00.46.12-1-122389	159	6	6	0	0	0	690	5	5	0	0	NA	NA	NA	54	45	171	171	516	149	85	456	5	14	5	0.029	0.082	0.01
.	19.01.16-00.46.15-1-122393	152	12	12	3	0	2	692	11	11	0	0	NA	NA	NA	50	42	169	173	513	151	87	454	12	6	21	0.071	0.035	0.041
.	19.01.16-00.46.15-1-122394	67	4	4	2	0	2	679	3	3	0	0	NA	NA	NA	29	33	170	169	507	149	85	445	11	4	4	0.065	0.024	0.008
.	19.01.16-00.46.24-1-122395	66	4	4	1	0	1	678	2	2	0	0	NA	NA	NA	21	21	167	169	498	149	85	444	2	7	3	0.012	0.041	0.006
.	19.01.16-00.46.27-1-122396	85	3	3	0	0	0	687	2	2	0	0	NA	NA	NA	36	37	175	171	504	159	84	444	0	2	5	0	0.012	0.01
.	19.01.16-00.46.30-1-122397	34	1	1	0	0	0	0	0	0	0	0	NA	NA	NA	6	9	167	166	489	0	0	0	0	0	0	0	0	0
.	19.01.16-00.46.32-1-122398	214	15	15	3	0	3	735	13	13	0	0	NA	NA	NA	56	83	185	179	532	167	93	475	8	21	33	0.043	0.117	0.062
.	19.01.16-00.46.32-1-122399	90	5	5	2	0	2	684	4	4	0	0	NA	NA	NA	29	31	167	167	510	145	88	451	10	0	9	0.06	0	0.018
.	19.01.16-00.46.33-1-122400	127	8	8	3	0	3	691	5	5	0	0	NA	NA	NA	41	44	172	172	513	155	88	448	15	5	10	0.087	0.029	0.019
.	19.01.16-00.46.33-1-122401	90	6	6	2	0	1	689	5	5	0	0	NA	NA	NA	34	39	171	167	514	150	83	456	9	5	13	0.053	0.03	0.025
.	19.01.16-00.46.39-1-122404	93	5	5	3	0	2	663	3	3	0	0	NA	NA	NA	34	16	166	166	497	149	81	433	0	0	15	0	0	0.03
.	19.01.16-00.46.42-1-122405	62	4	4	1	0	1	669	3	3	0	0	NA	NA	NA	22	19	168	167	497	150	81	438	5	12	3	0.03	0.072	0.006
.	19.01.16-00.46.44-1-122406	57	2	2	0	0	0	147	1	1	0	0	NA	NA	NA	18	16	166	167	496	28	21	98	1	1	0	0.006	0.006	0
.	19.01.16-00.46.44-1-122407	150	12	12	5	0	4	679	11	11	0	0	NA	NA	NA	48	38	173	174	504	155	88	436	2	21	27	0.012	0.121	0.054
.	19.01.16-00.46.53-1-122428	34	1	1	0	0	0	0	0	0	0	0	NA	NA	NA	7	10	163	163	497	0	0	0	0	0	0	0	0	0
.	19.01.16-00.46.54-1-122430	93	6	6	0	0	0	686	5	5	0	0	NA	NA	NA	27	40	173	172	508	154	86	446	0	0	14	0	0	0.028
.	19.01.16-00.46.54-1-122431	34	1	1	0	0	0	0	0	0	0	0	NA	NA	NA	9	13	168	164	494	0	0	0	0	0	2	0	0	0.004
.	19.01.16-00.46.56-1-122433	60	2	2	0	0	0	674	1	1	0	0	NA	NA	NA	21	27	166	171	503	147	85	442	0	0	8	0	0	0.016
.	19.01.16-00.46.56-1-122435	200	12	12	4	0	2	716	11	11	0	0	NA	NA	NA	61	65	176	174	528	157	89	470	3	24	28	0.017	0.138	0.053
.	19.01.16-00.46.57-1-122437	66	4	4	4	0	2	674	3	3	0	0	NA	NA	NA	20	16	164	164	501	146	84	444	2	4	8	0.012	0.024	0.016
.	19.01.16-00.46.57-1-122439	66	2	2	0	0	0	452	1	1	0	0	NA	NA	NA	11	12	165	166	494	100	56	296	0	0	2	0	0	0.004
.	19.01.16-00.46.59-1-122441	60	3	3	1	0	1	251	1	1	0	0	NA	NA	NA	16	14	167	165	495	58	32	161	0	0	5	0	0	0.01
.	19.01.16-00.47.06-1-122445	82	7	7	1	0	1	676	6	6	0	0	NA	NA	NA	28	30	165	170	508	146	85	445	2	0	10	0.012	0	0.02
.	19.01.16-00.47.10-1-122450	113	5	5	0	0	0	695	3	3	0	0	NA	NA	NA	30	38	172	173	506	155	89	451	0	6	7	0	0.035	0.014
.	19.01.16-00.47.10-1-122451	115	11	11	1	0	1	674	10	10	0	0	NA	NA	NA	45	31	171	169	504	151	83	440	6	22	15	0.035	0.13	0.03
.	19.01.16-00.47.11-1-122452	64	2	2	0	0	0	557	1	1	0	0	NA	NA	NA	15	10	163	165	495	123	65	369	0	0	1	0	0	0.002
.	19.01.16-00.47.11-1-122453	151	16	16	3	0	2	674	13	13	0	0	NA	NA	NA	50	37	167	178	505	147	88	439	6	9	32	0.036	0.051	0.063
.	19.01.16-00.47.13-1-122454	68	3	3	0	0	0	666	2	2	0	0	NA	NA	NA	33	22	167	167	501	147	83	436	4	0	4	0.024	0	0.008
.	19.01.16-00.47.15-1-122458	121	5	5	2	0	2	680	4	4	0	0	NA	NA	NA	37	31	166	176	502	148	89	443	3	6	4	0.018	0.034	0.008
.	19.01.16-00.47.24-1-122459	94	6	6	0	0	0	681	4	4	0	0	NA	NA	NA	44	34	173	167	507	153	80	448	0	0	25	0	0	0.049
.	19.01.16-00.47.26-1-122460	67	3	3	3	0	3	670	2	2	0	0	NA	NA	NA	24	23	166	168	502	146	81	443	2	2	3	0.012	0.012	0.006
.	19.01.16-00.47.28-1-122461	115	6	6	1	0	1	694	5	5	0	0	NA	NA	NA	32	40	169	170	514	153	85	456	3	3	12	0.018	0.018	0.023
.	19.01.16-00.47.28-1-122462	61	2	2	0	0	0	678	1	1	0	0	NA	NA	NA	22	26	171	165	503	156	81	441	0	2	2	0	0.012	0.004
.	19.01.16-00.47.28-1-122463	55	2	2	0	0	0	0	1	1	0	0	NA	NA	NA	12	12	166	164	495	0	0	0	4	0	0	0.024	0	0
.	19.01.16-00.47.33-1-122464	61	6	6	0	0	0	665	5	5	0	0	NA	NA	NA	21	18	166	168	497	147	80	438	0	11	9	0	0.065	0.018
.	19.01.16-00.47.33-1-122465	118	19	19	4	0	2	694	18	18	0	0	NA	NA	NA	42	35	174	174	500	160	89	445	4	26	22	0.023	0.149	0.044
.	19.01.16-00.47.39-1-122470	59	2	2	0	0	0	152	1	1	0	0	NA	NA	NA	14	20	167	168	498	34	18	100	1	2	0	0.006	0.012	0
.	19.01.16-00.47.41-1-122471	57	2	2	0	0	0	99	1	1	0	0	NA	NA	NA	13	13	167	164	495	24	14	61	0	0	3	0	0	0.006
.	19.01.16-00.47.43-1-122476	91	5	5	1	0	1	683	4	4	0	0	NA	NA	NA	30	34	169	172	506	152	87	444	0	14	14	0	0.081	0.028
.	19.01.16-00.47.43-1-122477	69	2	2	1	0	1	676	1	1	0	0	NA	NA	NA	29	23	168	169	499	153	85	438	5	0	7	0.03	0	0.014
.	19.01.16-00.47.45-1-122478	90	4	4	1	0	1	670	2	2	0	0	NA	NA	NA	23	17	165	165	500	150	82	438	2	5	5	0.012	0.03	0.01
.	19.01.16-00.47.46-1-122479	33	1	1	0	0	0	0	0	0	0	0	NA	NA	NA	6	9	164	165	493	0	0	0	0	0	4	0	0	0.008
.	19.01.16-00.47.48-1-122480	62	2	2	1	0	1	665	1	1	0	0	NA	NA	NA	38	27	169	165	506	145	83	437	3	0	0	0.018	0	0
.	19.01.16-00.47.48-1-122481	63	3	3	0	0	0	354	2	2	0	0	NA	NA	NA	19	19	166	168	498	79	40	235	1	3	0	0.006	0.018	0
.	19.01.16-00.47.52-1-122500	120	7	7	2	0	2	678	6	6	0	0	NA	NA	NA	31	29	169	171	502	152	86	440	9	0	8	0.053	0	0.016
.	19.01.16-00.47.55-1-122504	91	5	5	0	0	0	685	4	4	0	0	NA	NA	NA	26	33	172	168	506	150	87	448	0	1	10	0	0.006	0.02
.	19.01.16-00.47.57-1-122507	87	5	5	3	0	3	672	4	4	0	0	NA	NA	NA	32	24	172	164	501	153	81	438	0	11	8	0	0.067	0.016
.	19.01.16-00.48.03-1-122513	37	1	1	1	0	1	0	0	0	0	0	NA	NA	NA	13	16	165	165	499	0	0	0	0	0	0	0	0	0
.	19.01.16-00.48.04-1-122514	95	5	5	4	0	2	688	4	4	0	0	NA	NA	NA	32	34	168	171	508	151	89	448	0	3	9	0	0.018	0.018
.	19.01.16-00.48.08-1-122517	37	1	1	0	0	0	0	0	0	0	0	NA	NA	NA	13	5	163	163	492	0	0	0	0	0	2	0	0	0.004
.	19.01.16-00.48.08-1-122519	148	5	5	0	0	0	693	4	4	0	0	NA	NA	NA	51	46	169	174	516	149	86	458	11	14	1	0.065	0.08	0.002
.	19.01.16-00.48.10-1-122521	180	19	19	10	0	10	710	16	16	0	0	NA	NA	NA	58	53	174	173	519	156	88	466	7	18	34	0.04	0.104	0.066
.	19.01.16-00.48.12-1-122522	91	8	8	1	0	1	680	7	7	0	0	NA	NA	NA	35	32	167	173	505	144	88	448	5	6	21	0.03	0.035	0.042
.	19.01.16-00.48.13-1-122523	89	8	8	2	0	2	679	6	6	0	0	NA	NA	NA	25	24	171	166	500	152	80	447	6	5	6	0.035	0.03	0.012
.	19.01.16-00.48.15-1-122527	144	6	6	4	0	3	686	4	4	0	0	NA	NA	NA	48	39	171	175	506	152	86	448	13	11	9	0.076	0.063	0.018
.	19.01.16-00.48.20-1-122528	62	3	3	1	0	1	678	2	2	0	0	NA	NA	NA	28	36	169	174	506	144	86	448	0	0	8	0	0	0.016
.	19.01.16-00.48.22-1-122529	90	8	8	6	0	3	695	7	7	0	0	NA	NA	NA	27	38	173	170	508	157	86	452	11	0	28	0.064	0	0.055
.	19.01.16-00.48.29-1-122531	119	5	5	1	0	1	686	4	4	0	0	NA	NA	NA	33	34	172	168	507	153	84	449	5	3	7	0.029	0.018	0.014
.	19.01.16-00.48.30-1-122532	64	3	3	0	0	0	667	2	2	0	0	NA	NA	NA	27	20	168	167	498	148	80	439	4	0	3	0.024	0	0.006
.	19.01.16-00.48.33-1-122533	91	3	3	2	0	1	679	2	2	0	0	NA	NA	NA	35	28	173	169	499	156	86	437	3	0	5	0.017	0	0.01
.	19.01.16-00.48.37-1-122534	122	7	7	4	0	3	690	6	6	0	0	NA	NA	NA	47	39	170	171	511	153	84	453	0	20	0	0	0.117	0
.	19.01.16-00.48.40-1-122535	88	4	4	2	0	1	667	3	3	0	0	NA	NA	NA	31	19	166	167	499	149	80	438	3	5	3	0.018	0.03	0.006
.	19.01.16-00.48.51-1-122553	35	1	1	0	0	0	0	0	0	0	0	NA	NA	NA	6	7	165	165	490	0	0	0	0	0	2	0	0	0.004
.	19.01.16-00.48.54-1-122556	148	13	13	4	0	2	693	12	12	0	0	NA	NA	NA	40	44	173	173	511	152	88	453	9	6	31	0.052	0.035	0.061
.	19.01.16-00.48.54-1-122558	32	1	1	0	0	0	0	0	0	0	0	NA	NA	NA	10	9	164	164	494	0	0	0	0	2	0	0	0.012	0
.	19.01.16-00.48.55-1-122560	160	5	5	1	0	0	701	4	4	0	0	NA	NA	NA	56	53	174	169	523	157	82	462	10	3	9	0.057	0.018	0.017
.	19.01.16-00.48.55-1-122561	65	3	3	1	0	1	396	2	2	0	0	NA	NA	NA	16	27	167	168	505	80	52	264	5	0	2	0.03	0	0.004
.	19.01.16-00.48.56-1-122564	36	1	1	0	0	0	0	0	0	0	0	NA	NA	NA	14	9	163	167	492	0	0	0	0	0	0	0	0	0
.	19.01.16-00.48.57-1-122565	33	1	1	1	0	1	0	0	0	0	0	NA	NA	NA	15	8	167	164	490	0	0	0	0	0	2	0	0	0.004
.	19.01.16-00.48.58-1-122566	88	3	3	1	0	1	669	2	2	0	0	NA	NA	NA	25	16	166	167	496	144	82	443	1	0	2	0.006	0	0.004
.	19.01.16-00.49.00-1-122569	121	7	7	4	0	3	686	6	6	0	0	NA	NA	NA	47	40	172	170	511	151	85	450	3	9	6	0.017	0.053	0.012
.	19.01.16-00.49.02-1-122573	94	8	8	2	0	1	668	5	5	0	0	NA	NA	NA	41	25	168	167	503	150	79	439	5	15	12	0.03	0.09	0.024
.	19.01.16-00.49.08-1-122579	66	5	5	3	0	2	674	4	4	0	0	NA	NA	NA	26	28	168	168	505	150	81	443	2	6	7	0.012	0.036	0.014
.	19.01.16-00.49.10-1-122582	66	2	2	1	0	1	451	1	1	0	0	NA	NA	NA	15	19	165	166	501	101	53	297	0	5	1	0	0.03	0.002
.	19.01.16-00.49.11-1-122583	37	1	1	0	0	0	0	0	0	0	0	NA	NA	NA	11	14	164	165	498	0	0	0	0	0	2	0	0	0.004
.	19.01.16-00.49.13-1-122584	34	1	1	0	0	0	0	0	0	0	0	NA	NA	NA	7	8	163	164	494	0	0	0	0	0	1	0	0	0.002
.	19.01.16-00.49.15-1-122589	36	1	1	0	0	0	0	0	0	0	0	NA	NA	NA	3	12	168	164	493	0	0	0	0	0	4	0	0	0.008
.	19.01.16-00.49.16-1-122590	31	1	1	1	0	1	0	0	0	0	0	NA	NA	NA	4	10	164	164	495	0	0	0	0	0	1	0	0	0.002
.	19.01.16-00.49.18-1-122591	147	14	14	2	0	2	709	13	13	0	0	NA	NA	NA	39	57	173	170	527	156	86	467	7	21	18	0.04	0.124	0.034
.	19.01.16-00.49.18-1-122592	265	38	38	11	0	7	713	34	34	0	0	NA	NA	NA	89	75	175	175	538	157	86	470	33	72	26	0.189	0.411	0.048
.	19.01.16-00.49.19-1-122593	242	20	20	7	0	5	707	17	17	0	0	NA	NA	NA	91	66	176	179	524	156	92	459	13	45	20	0.074	0.251	0.038
.	19.01.16-00.49.20-1-122594	60	4	4	1	0	0	672	3	3	0	0	NA	NA	NA	21	22	164	167	504	144	83	445	1	0	7	0.006	0	0.014
.	19.01.16-00.49.20-1-122595	63	4	4	0	0	0	675	3	3	0	0	NA	NA	NA	19	26	163	171	505	143	85	447	0	0	13	0	0	0.026
.	19.01.16-00.49.23-1-122596	121	7	7	4	0	1	700	6	6	0	0	NA	NA	NA	39	47	168	175	517	151	88	461	15	6	9	0.089	0.034	0.017
.	19.01.16-00.49.25-1-122597	151	7	7	1	0	1	699	6	6	0	0	NA	NA	NA	56	54	174	171	522	155	84	460	1	10	6	0.006	0.058	0.011
.	19.01.16-00.49.27-1-122598	56	2	2	0	0	0	677	1	1	0	0	NA	NA	NA	28	29	169	169	504	149	82	446	2	0	1	0.012	0	0.002
.	19.01.16-00.49.36-1-122599	92	7	7	0	0	0	680	6	6	0	0	NA	NA	NA	33	33	171	174	501	146	88	446	3	11	8	0.018	0.063	0.016
.	19.01.16-00.49.36-1-122600	32	1	1	0	0	0	0	0	0	0	0	NA	NA	NA	10	8	163	166	492	0	0	0	0	0	0	0	0	0
.	19.01.16-00.49.38-1-122601	157	18	18	5	0	2	700	17	17	0	0	NA	NA	NA	57	49	170	173	519	150	88	462	18	13	33	0.106	0.075	0.064
.	19.01.16-00.49.41-1-122607	61	3	3	0	0	0	673	2	2	0	0	NA	NA	NA	16	20	169	168	496	153	82	438	0	3	6	0	0.018	0.012
.	19.01.16-00.49.46-1-122612	171	16	16	6	0	5	695	14	14	0	0	NA	NA	NA	49	50	176	175	512	162	84	449	3	28	35	0.017	0.16	0.068
.	19.01.16-00.49.46-1-122613	31	1	1	0	0	0	0	0	0	0	0	NA	NA	NA	7	10	166	166	491	0	0	0	2	0	0	0.012	0	0
.	19.01.16-00.49.47-1-122614	62	5	5	1	0	1	672	4	4	0	0	NA	NA	NA	25	25	168	169	501	149	84	439	5	0	6	0.03	0	0.012
.	19.01.16-00.49.48-1-122615	89	6	6	2	0	2	684	5	5	0	0	NA	NA	NA	24	33	171	169	506	154	84	446	6	3	16	0.035	0.018	0.032
.	19.01.16-00.49.56-1-122637	177	32	32	7	0	6	693	25	25	0	0	NA	NA	NA	50	48	177	172	512	159	90	444	33	16	45	0.186	0.093	0.088
.	19.01.16-00.49.56-1-122640	153	12	12	5	0	4	694	10	10	0	0	NA	NA	NA	48	45	170	176	512	154	90	450	4	10	25	0.024	0.057	0.049
.	19.01.16-00.50.03-1-122649	91	3	3	2	0	2	673	2	2	0	0	NA	NA	NA	37	24	169	164	504	151	82	440	0	3	2	0	0.018	0.004
.	19.01.16-00.50.05-1-122650	35	1	1	0	0	0	0	0	0	0	0	NA	NA	NA	11	12	165	165	495	0	0	0	0	0	0	0	0	0
.	19.01.16-00.50.07-1-122653	59	3	3	1	0	1	661	2	2	0	0	NA	NA	NA	34	13	164	166	496	145	79	437	0	3	13	0	0.018	0.026
.	19.01.16-00.50.08-1-122656	150	9	9	1	0	0	695	8	8	0	0	NA	NA	NA	48	50	169	178	516	149	87	459	5	8	10	0.03	0.045	0.019
.	19.01.16-00.50.14-1-122660	92	5	5	3	0	3	678	4	4	0	0	NA	NA	NA	30	27	166	170	504	147	87	444	4	2	7	0.024	0.012	0.014
.	19.01.16-00.50.19-1-122661	90	7	7	1	0	1	676	6	6	0	0	NA	NA	NA	27	30	172	170	501	153	83	440	8	0	10	0.047	0	0.02
.	19.01.16-00.50.21-1-122662	154	16	16	3	0	3	681	13	13	0	0	NA	NA	NA	59	39	168	171	513	148	85	448	0	16	20	0	0.094	0.039
.	19.01.16-00.50.21-1-122663	82	4	4	0	0	0	667	3	3	0	0	NA	NA	NA	40	25	168	171	499	149	85	433	0	5	6	0	0.029	0.012
.	19.01.16-00.50.23-1-122664	148	11	11	2	0	2	692	10	10	0	0	NA	NA	NA	50	39	173	170	509	155	86	451	6	21	20	0.035	0.124	0.039
.	19.01.16-00.50.24-1-122665	33	1	1	0	0	0	0	0	0	0	0	NA	NA	NA	3	9	165	164	493	0	0	0	0	0	3	0	0	0.006
.	19.01.16-00.50.28-1-122666	63	2	2	1	0	1	498	1	1	0	0	NA	NA	NA	18	19	165	170	497	105	63	330	0	0	2	0	0	0.004
.	19.01.16-00.50.35-1-122672	58	2	2	0	0	0	200	1	1	0	0	NA	NA	NA	25	18	164	166	501	45	23	132	0	0	1	0	0	0.002
.	19.01.16-00.50.38-1-122677	33	1	1	0	0	0	0	0	0	0	0	NA	NA	NA	16	12	164	166	495	0	0	0	0	3	0	0	0.018	0
.	19.01.16-00.50.41-1-122678	31	1	1	0	0	0	0	0	0	0	0	NA	NA	NA	7	8	165	164	492	0	0	0	0	0	1	0	0	0.002
.	19.01.16-00.50.41-1-122679	58	2	2	1	0	1	351	1	1	0	0	NA	NA	NA	14	19	168	167	497	77	45	229	6	0	0	0.036	0	0
.	19.01.16-00.50.42-1-122680	54	2	2	0	0	0	147	1	1	0	0	NA	NA	NA	11	14	168	165	494	35	21	91	0	0	1	0	0	0.002
.	19.01.16-00.50.42-1-122681	174	6	6	1	0	1	701	5	5	0	0	NA	NA	NA	45	48	172	172	517	154	86	461	4	4	1	0.023	0.023	0.002
.	19.01.16-00.50.44-1-122682	145	11	11	3	0	2	690	10	10	0	0	NA	NA	NA	52	49	175	173	514	156	86	448	11	24	13	0.063	0.139	0.025
.	19.01.16-00.50.46-1-122683	94	14	14	3	0	1	683	13	13	0	0	NA	NA	NA	26	30	170	168	505	148	84	451	8	25	19	0.047	0.149	0.038
.	19.01.16-00.50.47-1-122684	123	11	11	5	0	4	672	10	10	0	0	NA	NA	NA	47	31	168	168	508	145	86	441	4	20	14	0.024	0.119	0.028
.	19.01.16-00.50.50-1-122686	40	1	1	0	0	0	0	0	0	0	0	NA	NA	NA	13	10	166	165	492	0	0	0	0	0	1	0	0	0.002
.	19.01.16-00.50.54-1-122706	34	1	1	0	0	0	0	0	0	0	0	NA	NA	NA	8	4	164	164	489	0	0	0	0	0	0	0	0	0
.	19.01.16-00.50.55-1-122709	85	5	5	2	0	2	682	3	3	0	0	NA	NA	NA	34	37	173	173	504	153	89	440	0	0	24	0	0	0.048
.	19.01.16-00.50.55-1-122710	33	1	1	0	0	0	0	0	0	0	0	NA	NA	NA	8	17	163	166	501	0	0	0	0	0	0	0	0	0
.	19.01.16-00.50.56-1-122712	92	4	4	0	0	0	682	3	3	0	0	NA	NA	NA	33	33	169	168	509	147	83	452	0	6	10	0	0.036	0.02
.	19.01.16-00.50.57-1-122714	66	3	3	0	0	0	671	1	1	0	0	NA	NA	NA	21	22	165	166	504	144	82	445	0	0	7	0	0	0.014
.	19.01.16-00.51.03-1-122719	88	4	4	2	0	0	677	3	3	0	0	NA	NA	NA	30	22	168	171	496	151	85	441	2	12	5	0.012	0.07	0.01
.	19.01.16-00.51.08-1-122723	93	8	8	3	0	2	672	6	6	0	0	NA	NA	NA	36	27	170	168	502	148	82	442	1	15	11	0.006	0.089	0.022
.	19.01.16-00.51.12-1-122725	57	2	2	0	0	0	0	1	1	0	0	NA	NA	NA	21	12	164	166	495	0	0	0	0	0	2	0	0	0.004
.	19.01.16-00.51.15-1-122729	59	3	3	1	0	0	669	1	1	0	0	NA	NA	NA	24	18	165	165	501	146	82	441	15	0	7	0.091	0	0.014
.	19.01.16-00.51.18-1-122730	93	9	9	3	0	3	683	8	8	0	0	NA	NA	NA	28	34	168	171	508	148	85	450	13	3	12	0.077	0.018	0.024
.	19.01.16-00.51.18-1-122731	91	5	5	0	0	0	673	4	4	0	0	NA	NA	NA	31	30	170	170	503	149	81	443	8	4	1	0.047	0.024	0.002
.	19.01.16-00.51.20-1-122732	361	33	33	16	0	11	747	31	31	0	0	NA	NA	NA	105	99	182	182	548	161	95	491	49	50	40	0.269	0.275	0.073
.	19.01.16-00.51.22-1-122733	86	4	4	0	0	0	682	3	3	0	0	NA	NA	NA	27	28	168	167	506	149	84	449	0	12	2	0	0.072	0.004
.	19.01.16-00.51.22-1-122735	91	5	5	2	0	2	670	4	4	0	0	NA	NA	NA	30	24	166	168	503	147	83	440	0	8	9	0	0.048	0.018
.	19.01.16-00.51.27-1-122736	97	5	5	1	0	1	690	4	4	0	0	NA	NA	NA	38	38	171	165	515	151	82	457	6	7	9	0.035	0.042	0.017
.	19.01.16-00.51.34-1-122737	97	8	8	2	0	2	677	7	7	0	0	NA	NA	NA	42	28	165	169	507	145	84	448	13	5	6	0.079	0.03	0.012
.	19.01.16-00.51.35-1-122738	60	2	2	0	0	0	99	1	1	0	0	NA	NA	NA	22	12	167	166	492	22	14	63	0	7	0	0	0.042	0
.	19.01.16-00.51.37-1-122739	118	5	5	2	0	1	677	4	4	0	0	NA	NA	NA	55	29	168	170	504	152	84	441	0	0	12	0	0	0.024
.	19.01.16-00.51.40-1-122744	93	8	8	0	0	0	678	7	7	0	0	NA	NA	NA	40	31	169	165	510	148	80	450	1	13	10	0.006	0.079	0.02
.	19.01.16-00.51.42-1-122745	118	7	7	1	0	1	679	5	5	0	0	NA	NA	NA	47	33	169	172	505	153	86	440	7	3	11	0.041	0.017	0.022
.	19.01.16-00.51.42-1-122746	93	3	3	0	0	0	683	1	1	0	0	NA	NA	NA	26	29	172	171	499	154	87	442	5	0	3	0.029	0	0.006
.	19.01.16-00.51.43-1-122747	36	1	1	0	0	0	0	0	0	0	0	NA	NA	NA	16	7	163	165	492	0	0	0	0	0	1	0	0	0.002
.	19.01.16-00.51.46-1-122753	117	7	7	2	0	2	685	4	4	0	0	NA	NA	NA	42	38	169	178	504	150	94	441	7	16	10	0.041	0.09	0.02
.	19.01.16-00.51.46-1-122754	31	1	1	1	0	1	0	0	0	0	0	NA	NA	NA	8	8	167	164	490	0	0	0	0	0	0	0	0	0
.	19.01.16-00.51.48-1-122755	95	4	4	0	0	0	679	3	3	0	0	NA	NA	NA	23	21	170	167	497	151	85	443	10	0	2	0.059	0	0.004
.	19.01.16-00.51.55-1-122777	33	1	1	0	0	0	0	0	0	0	0	NA	NA	NA	6	12	168	166	491	0	0	0	0	0	0	0	0	0
.	19.01.16-00.51.57-1-122780	118	7	7	1	0	1	697	6	6	0	0	NA	NA	NA	40	44	175	172	510	158	89	450	2	5	17	0.011	0.029	0.033
.	19.01.16-00.51.57-1-122781	84	6	6	1	0	1	676	5	5	0	0	NA	NA	NA	45	27	165	171	504	146	88	442	4	0	20	0.024	0	0.04
.	19.01.16-00.51.58-1-122782	155	10	10	1	0	0	678	8	8	0	0	NA	NA	NA	48	35	171	169	508	150	85	443	7	17	6	0.041	0.101	0.012
.	19.01.16-00.52.01-1-122786	70	4	4	1	0	1	682	2	2	0	0	NA	NA	NA	21	30	170	166	507	151	81	450	0	0	9	0	0	0.018
.	19.01.16-00.52.02-1-122788	87	9	9	0	0	0	663	8	8	0	0	NA	NA	NA	28	20	167	167	499	148	81	434	7	15	5	0.042	0.09	0.01
.	19.01.16-00.52.06-1-122791	35	1	1	1	0	1	0	0	0	0	0	NA	NA	NA	12	10	165	164	494	0	0	0	0	0	3	0	0	0.006
.	19.01.16-00.52.07-1-122792	204	11	11	4	0	3	703	10	10	0	0	NA	NA	NA	80	54	176	174	517	156	86	461	7	14	20	0.04	0.08	0.039
.	19.01.16-00.52.10-1-122796	153	18	18	8	0	8	687	15	15	0	0	NA	NA	NA	46	35	168	169	511	151	83	453	17	31	14	0.101	0.183	0.027
.	19.01.16-00.52.15-1-122800	96	3	3	0	0	0	683	2	2	0	0	NA	NA	NA	27	30	167	170	506	150	87	446	2	0	12	0.012	0	0.024
.	19.01.16-00.52.21-1-122801	61	2	2	0	0	0	501	1	1	0	0	NA	NA	NA	19	19	166	166	500	110	59	332	0	0	2	0	0	0.004
.	19.01.16-00.52.21-1-122802	62	2	2	1	0	1	248	1	1	0	0	NA	NA	NA	18	19	164	169	499	53	36	159	0	0	1	0	0	0.002
.	19.01.16-00.52.22-1-122803	151	11	11	4	0	4	691	10	10	0	0	NA	NA	NA	56	49	171	169	522	150	84	457	12	11	24	0.07	0.065	0.046
.	19.01.16-00.52.23-1-122804	155	7	7	4	0	3	695	6	6	0	0	NA	NA	NA	53	48	174	174	513	152	89	454	12	6	10	0.069	0.034	0.019
.	19.01.16-00.52.26-1-122805	168	22	22	6	0	5	704	20	20	0	0	NA	NA	NA	35	48	173	171	517	156	85	463	3	74	14	0.017	0.433	0.027
.	19.01.16-00.52.32-1-122806	87	7	7	2	0	1	685	6	6	0	0	NA	NA	NA	33	29	166	172	504	149	88	448	5	1	15	0.03	0.006	0.03
.	19.01.16-00.52.33-1-122807	33	1	1	1	0	1	0	0	0	0	0	NA	NA	NA	8	10	166	166	491	0	0	0	0	0	1	0	0	0.002
.	19.01.16-00.52.34-1-122808	38	1	1	1	0	1	0	0	0	0	0	NA	NA	NA	6	9	165	165	492	0	0	0	0	0	4	0	0	0.008
.	19.01.16-00.52.35-1-122813	59	2	2	0	0	0	683	1	1	0	0	NA	NA	NA	20	30	170	165	508	152	79	452	0	0	8	0	0	0.016
.	19.01.16-00.52.35-1-122814	144	10	10	2	0	1	685	8	8	0	0	NA	NA	NA	38	40	175	170	508	151	86	448	15	10	9	0.086	0.059	0.018
.	19.01.16-00.52.38-1-122815	150	20	20	3	0	2	700	19	19	0	0	NA	NA	NA	44	47	174	173	513	156	86	458	37	36	17	0.213	0.208	0.033
.	19.01.16-00.52.45-1-122816	121	8	8	2	0	1	696	6	6	0	0	NA	NA	NA	36	43	168	171	517	149	86	461	6	21	7	0.036	0.123	0.014
.	19.01.16-00.52.45-1-122817	62	3	3	0	0	0	679	1	1	0	0	NA	NA	NA	26	30	172	169	502	155	87	437	0	5	5	0	0.03	0.01
.	19.01.16-00.52.49-1-122818	121	11	11	2	0	0	682	9	9	0	0	NA	NA	NA	34	29	169	169	504	151	86	445	6	16	9	0.036	0.095	0.018
.	19.01.16-00.52.51-1-122836	176	16	16	5	0	4	709	14	14	0	0	NA	NA	NA	52	59	178	175	519	161	85	463	26	11	9	0.146	0.063	0.017
.	19.01.16-00.52.53-1-122839	125	6	6	1	0	1	687	5	5	0	0	NA	NA	NA	37	33	169	169	508	150	85	452	6	14	1	0.036	0.083	0.002
.	19.01.16-00.53.02-1-122849	34	1	1	1	0	1	0	0	0	0	0	NA	NA	NA	10	13	164	166	496	0	0	0	0	0	0	0	0	0
.	19.01.16-00.53.04-1-122850	68	3	3	0	0	0	675	2	2	0	0	NA	NA	NA	26	28	167	169	505	148	82	445	0	9	0	0	0.053	0
.	19.01.16-00.53.04-1-122851	60	2	2	0	0	0	662	1	1	0	0	NA	NA	NA	29	14	166	166	495	149	79	434	4	0	1	0.024	0	0.002
.	19.01.16-00.53.06-1-122853	67	5	5	2	0	2	678	4	4	0	0	NA	NA	NA	27	29	168	166	508	148	82	448	5	9	8	0.03	0.054	0.016
.	19.01.16-00.53.10-1-122857	37	1	1	0	0	0	0	0	0	0	0	NA	NA	NA	7	7	166	163	491	0	0	0	0	0	0	0	0	0
.	19.01.16-00.53.13-1-122858	154	9	9	4	0	3	703	7	7	0	0	NA	NA	NA	45	49	173	174	515	157	90	456	5	15	13	0.029	0.086	0.025
.	19.01.16-00.53.13-1-122859	92	4	4	0	0	0	672	3	3	0	0	NA	NA	NA	39	23	167	169	500	151	83	438	9	0	3	0.054	0	0.006
.	19.01.16-00.53.15-1-122863	122	6	6	1	0	1	701	5	5	0	0	NA	NA	NA	30	51	176	171	517	159	84	458	0	7	6	0	0.041	0.012
.	19.01.16-00.53.18-1-122864	91	3	3	2	0	2	670	2	2	0	0	NA	NA	NA	28	23	166	167	503	145	85	440	3	0	3	0.018	0	0.006
.	19.01.16-00.53.19-1-122865	124	11	11	2	0	2	678	10	10	0	0	NA	NA	NA	35	27	170	168	502	152	80	446	0	6	18	0	0.036	0.036
.	19.01.16-00.53.19-1-122866	87	9	9	2	0	1	676	6	6	0	0	NA	NA	NA	32	27	166	169	505	146	83	447	3	5	25	0.018	0.03	0.05
.	19.01.16-00.53.21-1-122867	113	9	9	4	0	3	681	8	8	0	0	NA	NA	NA	40	31	166	168	510	143	87	451	5	4	17	0.03	0.024	0.033
.	19.01.16-00.53.28-1-122869	93	5	5	1	0	1	692	4	4	0	0	NA	NA	NA	33	38	168	173	510	152	86	454	0	2	22	0	0.012	0.043
.	19.01.16-00.53.30-1-122870	96	5	5	3	0	3	669	3	3	0	0	NA	NA	NA	32	30	169	172	502	149	83	437	0	0	14	0	0	0.028
.	19.01.16-00.53.34-1-122871	120	6	6	1	0	1	702	4	4	0	0	NA	NA	NA	34	48	169	174	518	152	90	460	6	2	6	0.036	0.011	0.012
.	19.01.16-00.53.34-1-122872	121	7	7	2	0	1	685	6	6	0	0	NA	NA	NA	27	35	167	173	508	151	83	451	0	12	10	0	0.069	0.02
.	19.01.16-00.53.40-1-122873	125	15	15	3	0	2	681	13	13	0	0	NA	NA	NA	42	41	170	173	511	150	84	447	12	18	15	0.071	0.104	0.029
.	19.01.16-00.53.40-1-122874	242	12	12	4	0	2	725	11	11	0	0	NA	NA	NA	69	79	178	184	530	161	97	467	18	14	27	0.101	0.076	0.051
.	19.01.16-00.53.43-1-122879	63	2	2	0	0	0	677	1	1	0	0	NA	NA	NA	26	28	170	170	501	154	83	440	0	4	1	0	0.024	0.002
.	19.01.16-00.53.50-1-122885	62	3	3	0	0	0	669	2	2	0	0	NA	NA	NA	21	19	166	164	502	143	78	448	6	3	1	0.036	0.018	0.002
.	19.01.16-00.53.52-1-122903	94	4	4	1	0	0	675	3	3	0	0	NA	NA	NA	27	22	171	167	497	153	84	438	4	11	4	0.023	0.066	0.008
.	19.01.16-00.53.57-1-122909	57	2	2	0	0	0	673	1	1	0	0	NA	NA	NA	22	20	165	168	500	146	84	443	4	0	3	0.024	0	0.006
.	19.01.16-00.54.02-1-122914	88	3	3	0	0	0	688	2	2	0	0	NA	NA	NA	26	33	168	171	507	151	88	449	0	7	1	0	0.041	0.002
.	19.01.16-00.54.03-1-122915	32	1	1	0	0	0	0	0	0	0	0	NA	NA	NA	11	5	164	165	489	0	0	0	0	3	0	0	0.018	0
.	19.01.16-00.54.06-1-122917	89	5	5	1	0	0	668	3	3	0	0	NA	NA	NA	35	33	170	170	506	151	82	435	6	0	10	0.035	0	0.02
.	19.01.16-00.54.07-1-122919	97	3	3	0	0	0	679	2	2	0	0	NA	NA	NA	26	27	171	171	498	154	87	438	0	0	2	0	0	0.004
.	19.01.16-00.54.13-1-122925	58	2	2	1	0	1	0	0	0	0	0	NA	NA	NA	19	17	164	168	498	0	0	0	0	0	2	0	0	0.004
.	19.01.16-00.54.15-1-122926	91	4	4	0	0	0	681	2	2	0	0	NA	NA	NA	15	26	171	169	499	151	85	445	0	4	5	0	0.024	0.01
.	19.01.16-00.54.18-1-122928	155	10	10	6	0	5	706	9	9	0	0	NA	NA	NA	58	62	174	175	526	157	88	461	9	18	23	0.052	0.103	0.044
.	19.01.16-00.54.18-1-122929	115	11	11	1	0	1	674	9	9	0	0	NA	NA	NA	31	23	169	168	499	152	83	439	5	10	4	0.03	0.06	0.008
.	19.01.16-00.54.20-1-122930	96	13	13	1	0	1	681	11	11	0	0	NA	NA	NA	25	28	168	167	506	151	81	449	10	11	2	0.06	0.066	0.004
.	19.01.16-00.54.22-1-122931	34	1	1	0	0	0	0	0	0	0	0	NA	NA	NA	11	11	166	167	491	0	0	0	0	0	0	0	0	0
.	19.01.16-00.54.24-1-122932	148	23	23	4	0	3	693	19	19	0	0	NA	NA	NA	46	45	170	170	518	151	85	457	9	40	18	0.053	0.235	0.035
.	19.01.16-00.54.25-1-122933	179	21	21	7	0	6	706	18	18	0	0	NA	NA	NA	61	61	174	172	528	153	83	470	29	40	5	0.167	0.233	0.009
.	19.01.16-00.54.25-1-122934	92	14	14	4	0	3	677	13	13	0	0	NA	NA	NA	33	21	168	168	498	151	86	440	10	20	23	0.06	0.119	0.046
.	19.01.16-00.54.26-1-122935	86	6	6	1	0	1	682	5	5	0	0	NA	NA	NA	24	28	171	169	501	155	84	443	6	8	8	0.035	0.047	0.016
.	19.01.16-00.54.31-1-122936	117	16	16	1	0	1	686	14	14	0	0	NA	NA	NA	37	37	173	170	507	152	87	447	10	13	31	0.058	0.076	0.061
.	19.01.16-00.54.46-1-122938	119	15	15	7	0	4	689	13	13	0	0	NA	NA	NA	47	44	172	170	515	150	83	456	30	12	27	0.174	0.071	0.052
.	19.01.16-00.54.47-1-122939	89	4	4	0	0	0	674	3	3	0	0	NA	NA	NA	27	25	170	169	499	152	82	440	0	3	5	0	0.018	0.01
.	19.01.16-00.54.48-1-122940	182	11	11	2	0	2	696	10	10	0	0	NA	NA	NA	53	44	171	171	515	152	86	458	5	11	17	0.029	0.064	0.033
.	19.01.16-00.54.49-1-122941	160	8	8	2	0	2	694	7	7	0	0	NA	NA	NA	60	50	173	173	517	151	87	456	11	11	8	0.064	0.064	0.015
.	19.01.16-00.54.56-1-122965	86	5	5	3	0	3	680	4	4	0	0	NA	NA	NA	35	31	168	170	506	147	85	448	6	7	7	0.036	0.041	0.014
.	19.01.16-00.55.04-1-122970	115	14	14	4	0	4	671	11	11	0	0	NA	NA	NA	37	21	168	164	502	145	83	443	32	23	14	0.19	0.14	0.028
.	19.01.16-00.55.05-1-122971	37	1	1	0	0	0	0	0	0	0	0	NA	NA	NA	10	8	167	163	491	0	0	0	0	0	1	0	0	0.002
.	19.01.16-00.55.08-1-122976	177	10	10	3	0	3	713	8	8	0	0	NA	NA	NA	57	64	184	178	515	167	91	455	10	12	13	0.054	0.067	0.025
.	19.01.16-00.55.11-1-122977	32	1	1	0	0	0	0	0	0	0	0	NA	NA	NA	7	3	164	163	489	0	0	0	0	0	2	0	0	0.004
.	19.01.16-00.55.12-1-122978	70	2	2	1	0	1	656	0	0	0	0	NA	NA	NA	26	14	167	164	496	145	81	430	0	0	3	0	0	0.006
.	19.01.16-00.55.13-1-122979	32	1	1	0	0	0	0	0	0	0	0	NA	NA	NA	6	8	163	166	492	0	0	0	0	0	0	0	0	0
.	19.01.16-00.55.14-1-122983	33	1	1	1	0	1	0	0	0	0	0	NA	NA	NA	11	12	165	168	492	0	0	0	0	0	2	0	0	0.004
.	19.01.16-00.55.16-1-122984	150	14	14	6	0	5	685	12	12	0	0	NA	NA	NA	50	40	166	172	515	146	86	453	3	22	24	0.018	0.128	0.047
.	19.01.16-00.55.17-1-122985	30	1	1	0	0	0	0	0	0	0	0	NA	NA	NA	3	9	166	165	491	0	0	0	0	0	0	0	0	0
.	19.01.16-00.55.19-1-122986	36	1	1	0	0	0	0	0	0	0	0	NA	NA	NA	13	10	163	164	496	0	0	0	0	2	0	0	0.012	0
.	19.01.16-00.55.20-1-122987	85	7	7	0	0	0	684	6	6	0	0	NA	NA	NA	28	34	166	166	515	145	81	458	7	4	10	0.042	0.024	0.019
.	19.01.16-00.55.22-1-122988	124	7	7	1	0	1	690	6	6	0	0	NA	NA	NA	34	42	176	170	509	158	84	448	7	3	6	0.04	0.018	0.012
.	19.01.16-00.55.23-1-122989	39	1	1	0	0	0	0	0	0	0	0	NA	NA	NA	10	12	168	164	493	0	0	0	0	0	3	0	0	0.006
.	19.01.16-00.55.26-1-122990	31	1	1	0	0	0	0	0	0	0	0	NA	NA	NA	3	7	164	163	493	0	0	0	0	0	1	0	0	0.002
.	19.01.16-00.55.27-1-122991	88	3	3	1	0	1	674	2	2	0	0	NA	NA	NA	27	29	168	168	506	148	83	443	0	3	2	0	0.018	0.004
.	19.01.16-00.55.28-1-122992	160	22	22	11	0	7	709	20	20	0	0	NA	NA	NA	55	59	177	177	518	158	91	460	18	40	31	0.102	0.226	0.06
.	19.01.16-00.55.28-1-122993	36	1	1	0	0	0	0	0	0	0	0	NA	NA	NA	15	7	164	164	492	0	0	0	2	0	0	0.012	0	0
.	19.01.16-00.55.33-1-122995	63	2	2	0	0	0	680	1	1	0	0	NA	NA	NA	24	29	169	168	505	149	84	447	1	2	0	0.006	0.012	0
.	19.01.16-00.55.33-1-122996	93	6	6	3	0	2	680	4	4	0	0	NA	NA	NA	40	37	165	174	511	144	88	448	2	9	7	0.012	0.052	0.014
.	19.01.16-00.55.33-1-122997	123	6	6	1	0	1	684	5	5	0	0	NA	NA	NA	43	36	168	173	508	150	85	449	0	8	8	0	0.046	0.016
.	19.01.16-00.55.42-1-123002	208	34	34	7	0	6	700	32	32	0	0	NA	NA	NA	58	54	174	177	516	155	93	452	14	43	31	0.08	0.243	0.06
.	19.01.16-00.55.44-1-123003	58	2	2	0	0	0	0	1	1	0	0	NA	NA	NA	12	20	167	166	500	0	0	0	0	0	4	0	0	0.008
.	19.01.16-00.55.47-1-123008	115	5	5	1	0	1	693	4	4	0	0	NA	NA	NA	43	44	173	175	509	154	89	450	6	11	6	0.035	0.063	0.012
.	19.01.16-00.55.48-1-123009	34	1	1	1	0	1	0	0	0	0	0	NA	NA	NA	12	4	164	163	490	0	0	0	0	0	2	0	0	0.004
.	19.01.16-00.55.50-1-123010	122	5	5	1	0	1	681	4	4	0	0	NA	NA	NA	43	32	169	172	504	150	87	444	0	9	19	0	0.052	0.038
.	19.01.16-00.55.50-1-123013	57	2	2	0	0	0	670	1	1	0	0	NA	NA	NA	28	23	166	171	499	144	84	442	0	4	3	0	0.023	0.006
.	19.01.16-00.55.51-1-123029	123	7	7	3	0	2	688	6	6	0	0	NA	NA	NA	42	38	167	174	510	147	86	455	15	10	4	0.09	0.057	0.008
.	19.01.16-00.55.52-1-123031	61	2	2	2	0	1	681	1	1	0	0	NA	NA	NA	23	28	167	168	506	148	85	448	0	8	0	0	0.048	0
.	19.01.16-00.55.53-1-123035	91	5	5	1	0	1	678	4	4	0	0	NA	NA	NA	27	32	169	168	508	150	81	447	5	18	2	0.03	0.107	0.004
.	19.01.16-00.56.07-1-123044	117	12	12	3	0	3	686	11	11	0	0	NA	NA	NA	44	41	170	171	513	148	85	453	6	10	12	0.035	0.058	0.023
.	19.01.16-00.56.07-1-123046	95	8	8	6	0	3	677	7	7	0	0	NA	NA	NA	42	32	168	174	503	149	89	439	5	0	25	0.03	0	0.05
.	19.01.16-00.56.07-1-123047	120	14	14	3	0	2	700	12	12	0	0	NA	NA	NA	33	54	175	172	520	158	87	455	4	9	30	0.023	0.052	0.058
.	19.01.16-00.56.11-1-123050	35	1	1	1	0	1	0	0	0	0	0	NA	NA	NA	11	11	165	164	495	0	0	0	0	0	4	0	0	0.008
.	19.01.16-00.56.12-1-123051	92	4	4	1	0	1	688	3	3	0	0	NA	NA	NA	33	39	168	169	515	149	83	456	0	0	15	0	0	0.029
.	19.01.16-00.56.13-1-123052	90	5	5	1	0	1	679	4	4	0	0	NA	NA	NA	25	25	168	168	502	152	84	443	0	11	11	0	0.065	0.022
.	19.01.16-00.56.14-1-123056	122	10	10	1	0	1	687	9	9	0	0	NA	NA	NA	55	39	173	175	504	157	90	440	4	18	10	0.023	0.103	0.02
.	19.01.16-00.56.18-1-123057	128	11	11	3	0	1	703	10	10	0	0	NA	NA	NA	42	52	174	175	516	155	88	460	19	6	14	0.109	0.034	0.027
.	19.01.16-00.56.30-1-123058	33	1	1	0	0	0	0	0	0	0	0	NA	NA	NA	5	12	167	164	494	0	0	0	0	0	3	0	0	0.006
.	19.01.16-00.56.34-1-123061	266	41	41	11	0	11	735	38	38	0	0	NA	NA	NA	85	93	176	183	547	155	95	485	28	61	42	0.159	0.333	0.077
.	19.01.16-00.56.35-1-123062	93	12	12	2	0	2	679	11	11	0	0	NA	NA	NA	20	28	171	167	503	151	82	446	4	17	7	0.023	0.102	0.014
.	19.01.16-00.56.36-1-123063	31	1	1	0	0	0	0	0	0	0	0	NA	NA	NA	12	8	166	165	490	0	0	0	0	0	0	0	0	0
.	19.01.16-00.56.36-1-123064	36	1	1	1	0	1	0	0	0	0	0	NA	NA	NA	9	10	164	165	494	0	0	0	0	0	0	0	0	0
.	19.01.16-00.56.39-1-123065	60	2	2	1	0	1	0	1	1	0	0	NA	NA	NA	16	20	169	168	496	0	0	0	0	0	1	0	0	0.002
.	19.01.16-00.56.45-1-123066	63	3	3	0	0	0	664	2	2	0	0	NA	NA	NA	22	16	164	165	500	145	77	442	0	3	2	0	0.018	0.004
.	19.01.16-00.56.45-1-123067	119	14	14	4	0	4	688	10	10	0	0	NA	NA	NA	43	45	169	173	516	151	83	454	4	7	19	0.024	0.04	0.037
.	19.01.16-00.56.47-1-123069	61	3	3	1	0	0	678	2	2	0	0	NA	NA	NA	22	29	172	169	501	153	83	442	0	0	7	0	0	0.014
.	19.01.16-00.56.50-1-123071	117	4	4	3	0	3	700	3	3	0	0	NA	NA	NA	40	50	172	172	519	154	86	460	1	0	10	0.006	0	0.019
.	19.01.16-00.56.51-1-123088	59	2	2	0	0	0	100	1	1	0	0	NA	NA	NA	17	21	166	165	503	19	12	69	0	0	2	0	0	0.004
.	19.01.16-00.56.56-1-123094	65	4	4	0	0	0	665	3	3	0	0	NA	NA	NA	27	22	168	168	499	145	79	441	2	5	7	0.012	0.03	0.014
.	19.01.16-00.56.59-1-123098	146	8	8	3	0	2	694	7	7	0	0	NA	NA	NA	43	43	172	167	517	156	86	452	5	0	16	0.029	0	0.031
.	19.01.16-00.57.00-1-123100	33	1	1	0	0	0	0	0	0	0	0	NA	NA	NA	11	9	166	164	492	0	0	0	0	0	0	0	0	0
.	19.01.16-00.57.02-1-123102	120	10	10	2	0	1	699	8	8	0	0	NA	NA	NA	25	44	176	175	506	159	89	451	5	18	15	0.028	0.103	0.03
.	19.01.16-00.57.03-1-123103	90	9	9	2	0	1	685	8	8	0	0	NA	NA	NA	37	35	169	167	512	152	84	449	5	7	15	0.03	0.042	0.029
.	19.01.16-00.57.04-1-123104	91	4	4	2	0	2	670	3	3	0	0	NA	NA	NA	15	23	167	169	500	148	81	441	0	7	5	0	0.041	0.01
.	19.01.16-00.57.10-1-123110	31	1	1	0	0	0	0	0	0	0	0	NA	NA	NA	9	8	164	165	492	0	0	0	0	0	1	0	0	0.002
.	19.01.16-00.57.12-1-123111	91	7	7	2	0	1	686	6	6	0	0	NA	NA	NA	23	37	169	168	513	149	82	455	0	2	22	0	0.012	0.043
.	19.01.16-00.57.12-1-123112	67	7	7	0	0	0	656	6	6	0	0	NA	NA	NA	23	18	166	166	499	145	79	432	0	9	1	0	0.054	0.002
.	19.01.16-00.57.15-1-123116	91	4	4	2	0	1	698	3	3	0	0	NA	NA	NA	22	42	175	169	511	158	86	454	0	11	5	0	0.065	0.01
.	19.01.16-00.57.22-1-123117	63	2	2	0	0	0	672	1	1	0	0	NA	NA	NA	24	22	166	168	501	148	84	440	0	4	3	0	0.024	0.006
.	19.01.16-00.57.24-1-123118	84	3	3	1	0	1	670	2	2	0	0	NA	NA	NA	27	22	164	169	502	147	84	439	0	0	5	0	0	0.01
.	19.01.16-00.57.24-1-123119	88	8	8	2	0	2	685	7	7	0	0	NA	NA	NA	23	29	164	170	508	147	85	453	6	3	34	0.037	0.018	0.067
.	19.01.16-00.57.29-1-123120	85	4	4	0	0	0	678	3	3	0	0	NA	NA	NA	39	43	176	170	510	154	81	443	0	3	5	0	0.018	0.01
.	19.01.16-00.57.31-1-123121	115	14	14	4	0	2	677	12	12	0	0	NA	NA	NA	41	35	173	171	504	151	83	443	9	15	6	0.052	0.088	0.012
.	19.01.16-00.57.33-1-123122	96	6	6	1	0	1	683	5	5	0	0	NA	NA	NA	28	34	172	172	503	154	84	445	0	13	5	0	0.076	0.01
.	19.01.16-00.57.34-1-123123	60	3	3	0	0	0	98	2	2	0	0	NA	NA	NA	22	17	166	167	497	21	14	63	4	0	0	0.024	0	0
.	19.01.16-00.57.37-1-123124	119	6	6	0	0	0	689	5	5	0	0	NA	NA	NA	43	36	170	169	510	152	85	452	1	10	4	0.006	0.059	0.008
.	19.01.16-00.57.40-1-123125	86	6	6	3	0	3	672	5	5	0	0	NA	NA	NA	32	22	166	167	502	148	84	440	4	6	8	0.024	0.036	0.016
.	19.01.16-00.57.42-1-123130	31	1	1	0	0	0	0	0	0	0	0	NA	NA	NA	9	8	164	166	491	0	0	0	0	2	0	0	0.012	0
.	19.01.16-00.57.43-1-123131	58	2	2	0	0	0	674	1	1	0	0	NA	NA	NA	28	22	166	166	503	152	81	441	0	2	3	0	0.012	0.006
.	19.01.16-00.57.48-1-123136	66	2	2	0	0	0	603	1	1	0	0	NA	NA	NA	20	19	169	165	498	142	70	391	0	0	2	0	0	0.004
.	19.01.16-00.57.54-1-123157	117	31	31	10	0	9	679	28	28	0	0	NA	NA	NA	43	37	175	170	505	151	86	442	44	52	21	0.251	0.306	0.042
.	19.01.16-00.57.57-1-123162	60	3	3	1	0	1	672	2	2	0	0	NA	NA	NA	20	20	170	166	497	150	80	442	0	2	7	0	0.012	0.014
.	19.01.16-00.57.58-1-123163	59	2	2	1	0	1	659	0	0	0	0	NA	NA	NA	29	10	168	165	490	148	83	428	1	3	0	0.006	0.018	0
.	19.01.16-00.58.00-1-123166	90	7	7	2	0	2	695	6	6	0	0	NA	NA	NA	29	46	174	169	516	156	85	454	5	3	17	0.029	0.018	0.033
.	19.01.16-00.58.04-1-123169	123	11	11	4	0	3	684	9	9	0	0	NA	NA	NA	40	35	166	171	511	146	88	450	2	20	23	0.012	0.117	0.045
.	19.01.16-00.58.05-1-123171	141	8	8	2	0	2	700	6	6	0	0	NA	NA	NA	45	49	169	174	519	151	87	462	0	17	12	0	0.098	0.023
.	19.01.16-00.58.07-1-123173	125	5	5	2	0	2	695	3	3	0	0	NA	NA	NA	41	51	176	175	513	154	89	452	2	2	16	0.011	0.011	0.031
.	19.01.16-00.58.08-1-123174	116	5	5	0	0	0	688	4	4	0	0	NA	NA	NA	44	45	174	172	512	152	84	452	6	5	3	0.034	0.029	0.006
.	19.01.16-00.58.13-1-123177	123	7	7	1	0	1	694	6	6	0	0	NA	NA	NA	33	39	170	170	512	155	86	453	10	7	8	0.059	0.041	0.016
.	19.01.16-00.58.16-1-123181	88	3	3	3	0	3	674	2	2	0	0	NA	NA	NA	37	29	172	172	498	149	90	435	0	6	10	0	0.035	0.02
.	19.01.16-00.58.24-1-123183	61	4	4	1	0	1	680	3	3	0	0	NA	NA	NA	14	25	170	171	497	151	85	444	0	1	6	0	0.006	0.012
.	19.01.16-00.58.26-1-123184	62	2	2	0	0	0	402	1	1	0	0	NA	NA	NA	19	22	168	168	499	95	47	260	0	2	0	0	0.012	0
.	19.01.16-00.58.29-1-123185	62	2	2	1	0	1	154	1	1	0	0	NA	NA	NA	14	19	170	164	498	33	15	106	0	4	0	0	0.024	0
.	19.01.16-00.58.31-1-123186	37	1	1	1	0	1	0	0	0	0	0	NA	NA	NA	17	8	163	165	493	0	0	0	0	0	1	0	0	0.002
.	19.01.16-00.58.35-1-123187	34	1	1	0	0	0	0	0	0	0	0	NA	NA	NA	10	15	167	165	496	0	0	0	0	0	0	0	0	0
.	19.01.16-00.58.37-1-123188	32	1	1	1	0	1	0	0	0	0	0	NA	NA	NA	9	10	165	166	492	0	0	0	0	0	2	0	0	0.004
.	19.01.16-00.58.38-1-123189	88	4	4	1	0	1	675	3	3	0	0	NA	NA	NA	19	20	168	165	500	151	82	442	7	0	6	0.042	0	0.012
.	19.01.16-00.58.39-1-123190	58	2	2	0	0	0	250	1	1	0	0	NA	NA	NA	19	10	164	165	494	51	27	172	0	0	3	0	0	0.006
.	19.01.16-00.58.40-1-123191	167	22	22	5	0	3	694	20	20	0	0	NA	NA	NA	43	44	174	167	516	155	81	458	23	40	22	0.132	0.24	0.043
.	19.01.16-00.58.40-1-123192	92	6	6	3	0	3	681	4	4	0	0	NA	NA	NA	40	37	171	168	511	151	84	446	0	3	12	0	0.018	0.023
.	19.01.16-00.58.41-1-123193	125	5	5	1	0	1	694	4	4	0	0	NA	NA	NA	44	41	170	171	513	154	86	454	0	15	7	0	0.088	0.014
.	19.01.16-00.58.41-1-123194	124	10	10	4	0	3	687	6	6	0	0	NA	NA	NA	33	34	170	167	510	149	84	454	7	5	15	0.041	0.03	0.029
.	19.01.16-00.58.42-1-123195	121	6	6	1	0	1	696	5	5	0	0	NA	NA	NA	38	50	170	169	524	149	84	463	4	13	9	0.024	0.077	0.017
.	19.01.16-00.58.48-1-123196	84	6	6	1	0	1	672	5	5	0	0	NA	NA	NA	34	28	165	169	507	142	84	446	8	8	4	0.048	0.047	0.008
.	19.01.16-00.58.50-1-123197	95	5	5	2	0	1	679	4	4	0	0	NA	NA	NA	35	30	173	170	500	152	86	441	16	1	7	0.092	0.006	0.014
.	19.01.16-00.58.54-1-123217	36	1	1	0	0	0	0	0	0	0	0	NA	NA	NA	11	5	163	164	491	0	0	0	0	0	0	0	0	0
.	19.01.16-00.58.56-1-123221	115	9	9	2	0	1	692	7	7	0	0	NA	NA	NA	44	39	170	169	513	152	83	457	0	4	17	0	0.024	0.033
.	19.01.16-00.59.00-1-123225	63	4	4	0	0	0	676	3	3	0	0	NA	NA	NA	22	21	169	167	498	149	83	444	16	4	0	0.095	0.024	0
.	19.01.16-00.59.04-1-123228	63	2	2	0	0	0	679	1	1	0	0	NA	NA	NA	28	29	167	170	505	145	86	448	0	0	6	0	0	0.012
.	19.01.16-00.59.04-1-123229	63	3	3	1	0	1	454	2	2	0	0	NA	NA	NA	16	18	168	165	498	102	55	297	0	3	0	0	0.018	0
.	19.01.16-00.59.06-1-123231	121	5	5	3	0	2	694	4	4	0	0	NA	NA	NA	41	39	170	170	512	153	88	453	3	17	6	0.018	0.1	0.012
.	19.01.16-00.59.08-1-123234	56	2	2	1	0	1	50	1	1	0	0	NA	NA	NA	19	14	166	166	495	12	5	33	0	0	2	0	0	0.004
.	19.01.16-00.59.08-1-123235	87	3	3	1	0	1	672	2	2	0	0	NA	NA	NA	26	25	166	172	500	146	84	442	0	3	4	0	0.017	0.008
.	19.01.16-00.59.14-1-123240	34	1	1	1	0	1	0	0	0	0	0	NA	NA	NA	5	14	166	164	497	0	0	0	0	0	2	0	0	0.004
.	19.01.16-00.59.17-1-123242	95	4	4	0	0	0	669	3	3	0	0	NA	NA	NA	34	24	167	168	502	148	82	439	0	15	4	0	0.089	0.008
.	19.01.16-00.59.17-1-123243	95	4	4	1	0	1	683	3	3	0	0	NA	NA	NA	35	36	173	164	512	151	80	452	9	1	5	0.052	0.006	0.01
.	19.01.16-00.59.18-1-123244	33	1	1	1	0	1	0	0	0	0	0	NA	NA	NA	5	4	164	165	488	0	0	0	0	0	1	0	0	0.002
.	19.01.16-00.59.19-1-123245	61	2	2	1	0	1	297	1	1	0	0	NA	NA	NA	13	18	166	168	497	63	39	195	0	0	2	0	0	0.004
.	19.01.16-00.59.19-1-123246	60	2	2	0	0	0	670	1	1	0	0	NA	NA	NA	29	25	169	165	504	146	81	443	2	0	4	0.012	0	0.008
.	19.01.16-00.59.22-1-123247	111	4	4	1	0	1	680	3	3	0	0	NA	NA	NA	34	32	167	172	506	152	84	444	0	11	3	0	0.064	0.006
.	19.01.16-00.59.23-1-123248	129	13	13	4	0	2	701	11	11	0	0	NA	NA	NA	43	47	174	167	519	155	84	462	20	15	23	0.115	0.09	0.044
.	19.01.16-00.59.26-1-123249	93	4	4	1	0	1	674	3	3	0	0	NA	NA	NA	29	29	172	167	503	150	82	442	3	0	9	0.017	0	0.018
.	19.01.16-00.59.28-1-123250	31	1	1	0	0	0	0	0	0	0	0	NA	NA	NA	12	8	164	166	491	0	0	0	0	0	0	0	0	0
.	19.01.16-00.59.30-1-123251	60	2	2	0	0	0	50	1	1	0	0	NA	NA	NA	15	13	163	170	493	11	6	33	0	1	0	0	0.006	0
.	19.01.16-00.59.32-1-123252	39	1	1	0	0	0	0	0	0	0	0	NA	NA	NA	7	14	165	166	496	0	0	0	0	0	1	0	0	0.002
.	19.01.16-00.59.33-1-123253	90	5	5	2	0	2	691	2	2	0	0	NA	NA	NA	31	44	172	175	510	152	88	451	4	5	10	0.023	0.029	0.02
.	19.01.16-00.59.36-1-123254	91	3	3	0	0	0	678	2	2	0	0	NA	NA	NA	18	26	166	172	501	149	87	442	0	0	10	0	0	0.02
.	19.01.16-00.59.36-1-123255	116	4	4	1	0	1	692	3	3	0	0	NA	NA	NA	49	45	175	169	514	155	85	452	1	3	5	0.006	0.018	0.01
.	19.01.16-00.59.36-1-123256	88	3	3	3	0	3	680	2	2	0	0	NA	NA	NA	19	27	169	166	505	150	83	447	2	10	0	0.012	0.06	0
.	19.01.16-00.59.37-1-123257	38	1	1	0	0	0	0	0	0	0	0	NA	NA	NA	13	11	164	166	494	0	0	0	1	0	0	0.006	0	0
.	19.01.16-00.59.41-1-123259	121	5	5	3	0	2	679	4	4	0	0	NA	NA	NA	47	39	172	173	507	153	84	442	0	2	14	0	0.012	0.028
.	19.01.16-00.59.41-1-123260	150	14	14	4	0	4	693	12	12	0	0	NA	NA	NA	41	38	170	170	511	155	85	453	16	10	19	0.094	0.059	0.037
.	19.01.16-00.59.43-1-123261	122	14	14	3	0	3	690	12	12	0	0	NA	NA	NA	37	35	169	170	509	151	85	454	9	12	18	0.053	0.071	0.035
.	19.01.16-00.59.52-1-123288	273	26	26	7	0	4	726	24	24	0	0	NA	NA	NA	76	84	183	175	539	161	87	478	43	27	35	0.235	0.154	0.065
.	19.01.16-00.59.52-1-123289	32	1	1	0	0	0	0	0	0	0	0	NA	NA	NA	7	8	163	164	494	0	0	0	0	0	1	0	0	0.002
.	19.01.16-00.59.53-1-123291	146	6	6	4	0	4	687	5	5	0	0	NA	NA	NA	52	38	169	173	509	153	87	447	14	5	3	0.083	0.029	0.006
.	19.01.16-00.59.55-1-123294	122	12	12	6	0	4	682	11	11	0	0	NA	NA	NA	32	35	169	173	506	148	87	447	9	12	12	0.053	0.069	0.024
.	19.01.16-00.59.55-1-123295	60	2	2	0	0	0	505	1	1	0	0	NA	NA	NA	18	21	165	165	504	111	62	332	0	0	6	0	0	0.012
.	19.01.16-00.59.55-1-123296	119	7	7	1	0	0	686	6	6	0	0	NA	NA	NA	29	42	173	172	510	154	86	446	9	4	4	0.052	0.023	0.008
.	19.01.16-00.59.59-1-123301	32	1	1	0	0	0	0	0	0	0	0	NA	NA	NA	8	6	165	164	490	0	0	0	0	0	1	0	0	0.002
.	19.01.16-01.00.01-1-123304	61	4	4	1	0	0	683	3	3	0	0	NA	NA	NA	16	26	169	167	503	154	82	447	0	3	7	0	0.018	0.014
.	19.01.16-01.00.09-1-123313	68	4	4	0	0	0	552	3	3	0	0	NA	NA	NA	16	12	164	164	497	126	66	360	0	1	8	0	0.006	0.016
.	19.01.16-01.00.09-1-123314	35	1	1	0	0	0	0	0	0	0	0	NA	NA	NA	6	11	165	167	492	0	0	0	1	0	0	0.006	0	0
.	19.01.16-01.00.09-1-123315	65	4	4	1	0	1	679	3	3	0	0	NA	NA	NA	21	23	169	168	499	153	84	442	1	0	6	0.006	0	0.012
.	19.01.16-01.00.11-1-123316	119	17	17	8	0	8	691	16	16	0	0	NA	NA	NA	27	47	167	176	517	147	89	455	14	19	37	0.084	0.108	0.072
.	19.01.16-01.00.15-1-123320	63	4	4	0	0	0	672	3	3	0	0	NA	NA	NA	25	24	166	170	501	145	84	443	0	4	5	0	0.024	0.01
.	19.01.16-01.00.18-1-123321	63	4	4	1	0	1	674	3	3	0	0	NA	NA	NA	25	23	169	167	500	152	83	439	0	5	6	0	0.03	0.012
.	19.01.16-01.00.19-1-123322	56	2	2	0	0	0	198	1	1	0	0	NA	NA	NA	21	22	167	168	500	45	26	127	4	0	2	0.024	0	0.004
.	19.01.16-01.00.22-1-123323	212	24	24	7	0	4	703	20	20	0	0	NA	NA	NA	61	55	170	177	521	151	89	463	29	47	19	0.171	0.266	0.036
.	19.01.16-01.00.29-1-123324	55	2	2	1	0	1	200	1	1	0	0	NA	NA	NA	20	19	167	167	498	46	24	130	0	0	3	0	0	0.006
.	19.01.16-01.00.31-1-123326	60	2	2	0	0	0	678	1	1	0	0	NA	NA	NA	27	23	168	165	503	149	81	448	0	1	2	0	0.006	0.004
.	19.01.16-01.00.32-1-123331	124	14	14	4	0	2	680	13	13	0	0	NA	NA	NA	42	34	169	172	506	150	87	443	24	9	11	0.142	0.052	0.022
.	19.01.16-01.00.35-1-123332	31	1	1	0	0	0	0	0	0	0	0	NA	NA	NA	9	4	163	165	489	0	0	0	0	0	0	0	0	0
.	19.01.16-01.00.36-1-123337	62	2	2	0	0	0	203	1	1	0	0	NA	NA	NA	13	21	165	166	503	46	20	137	0	0	7	0	0	0.014
.	19.01.16-01.00.37-1-123338	93	6	6	3	0	3	684	5	5	0	0	NA	NA	NA	27	28	167	169	505	148	87	449	10	1	9	0.06	0.006	0.018
.	19.01.16-01.00.40-1-123339	89	7	7	1	0	1	677	6	6	0	0	NA	NA	NA	28	26	168	169	502	151	84	442	2	1	17	0.012	0.006	0.034
.	19.01.16-01.00.46-1-123340	35	1	1	0	0	0	0	0	0	0	0	NA	NA	NA	6	14	165	165	497	0	0	0	0	0	0	0	0	0
.	19.01.16-01.00.47-1-123341	62	2	2	0	0	0	399	1	1	0	0	NA	NA	NA	13	15	167	167	494	89	49	261	0	0	4	0	0	0.008
.	19.01.16-01.00.47-1-123342	61	3	3	1	0	1	402	2	2	0	0	NA	NA	NA	15	13	164	166	496	90	51	261	0	0	4	0	0	0.008
.	19.01.16-01.00.48-1-123343	90	4	4	3	0	3	682	3	3	0	0	NA	NA	NA	25	29	170	169	503	152	84	446	0	2	7	0	0.012	0.014
.	19.01.16-01.00.48-1-123344	120	7	7	3	0	3	693	6	6	0	0	NA	NA	NA	45	43	174	169	513	156	83	454	9	5	9	0.052	0.03	0.018
.	19.01.16-01.01.00-1-123372	62	4	4	1	0	1	663	3	3	0	0	NA	NA	NA	33	18	165	167	499	142	82	439	11	0	3	0.067	0	0.006
.	19.01.16-01.01.02-1-123408	62	2	2	0	0	0	299	1	1	0	0	NA	NA	NA	24	26	165	171	503	61	36	202	0	0	2	0	0	0.004
.	19.01.16-01.01.02-1-123409	113	11	11	7	0	5	694	10	10	0	0	NA	NA	NA	34	44	171	173	513	146	90	458	19	34	7	0.111	0.197	0.014
.	19.01.16-01.01.03-1-123410	63	2	2	0	0	0	670	1	1	0	0	NA	NA	NA	27	20	166	165	502	147	81	442	0	0	5	0	0	0.01
.	19.01.16-01.01.06-1-123432	90	7	7	3	0	3	679	5	5	0	0	NA	NA	NA	39	34	166	172	509	148	85	446	0	8	10	0	0.047	0.02
.	19.01.16-01.01.06-1-123434	34	1	1	1	0	1	0	0	0	0	0	NA	NA	NA	9	20	170	166	497	0	0	0	0	0	1	0	0	0.002
.	19.01.16-01.01.09-1-123437	64	2	2	1	0	1	680	1	1	0	0	NA	NA	NA	26	32	168	170	507	150	83	447	9	0	5	0.054	0	0.01
.	19.01.16-01.01.10-1-123458	37	1	1	1	0	1	0	0	0	0	0	NA	NA	NA	12	14	165	164	498	0	0	0	0	0	4	0	0	0.008
.	19.01.16-01.01.10-1-123459	60	2	2	0	0	0	148	1	1	0	0	NA	NA	NA	18	18	168	165	498	28	22	98	0	0	2	0	0	0.004
.	19.01.16-01.01.12-1-123460	65	2	2	1	0	1	679	1	1	0	0	NA	NA	NA	20	26	170	168	501	154	83	442	0	1	4	0	0.006	0.008
.	19.01.16-01.01.14-1-123464	89	4	4	1	0	1	682	3	3	0	0	NA	NA	NA	33	40	175	168	510	151	84	447	0	1	8	0	0.006	0.016
.	19.01.16-01.01.17-1-123465	201	17	17	6	0	6	706	16	16	0	0	NA	NA	NA	50	57	171	175	524	151	90	465	10	28	21	0.058	0.16	0.04
.	19.01.16-01.01.18-1-123466	62	3	3	1	0	1	659	2	2	0	0	NA	NA	NA	29	19	164	169	499	144	78	437	1	0	6	0.006	0	0.012
.	19.01.16-01.01.19-1-123467	124	10	10	2	0	2	692	8	8	0	0	NA	NA	NA	39	36	165	174	510	146	89	457	14	17	8	0.085	0.098	0.016
.	19.01.16-01.01.25-1-123468	33	1	1	0	0	0	0	0	0	0	0	NA	NA	NA	9	10	166	165	492	0	0	0	0	0	0	0	0	0
.	19.01.16-01.01.27-1-123469	60	2	2	2	0	2	200	1	1	0	0	NA	NA	NA	17	21	166	167	501	48	24	128	0	0	3	0	0	0.006
.	19.01.16-01.01.28-1-123470	95	11	11	2	0	2	697	10	10	0	0	NA	NA	NA	33	46	171	169	519	150	85	462	0	12	13	0	0.071	0.025
.	19.01.16-01.01.28-1-123471	89	8	8	1	0	1	672	7	7	0	0	NA	NA	NA	30	22	171	168	496	152	82	438	7	2	12	0.041	0.012	0.024
.	19.01.16-01.01.29-1-123472	89	6	6	1	0	1	673	5	5	0	0	NA	NA	NA	34	27	167	165	508	147	80	446	0	10	8	0	0.061	0.016
.	19.01.16-01.01.31-1-123473	95	6	6	0	0	0	687	5	5	0	0	NA	NA	NA	30	32	172	169	504	154	84	449	0	8	8	0	0.047	0.016
.	19.01.16-01.01.36-1-123474	109	15	15	2	0	1	699	11	11	0	0	NA	NA	NA	28	49	175	173	514	154	86	459	3	18	9	0.017	0.104	0.018
.	19.01.16-01.01.38-1-123475	33	1	1	0	0	0	0	0	0	0	0	NA	NA	NA	5	9	164	166	492	0	0	0	0	0	0	0	0	0
.	19.01.16-01.01.41-1-123476	90	7	7	2	0	2	681	6	6	0	0	NA	NA	NA	36	31	169	170	505	147	86	448	9	4	6	0.053	0.024	0.012
.	19.01.16-01.01.44-1-123477	148	15	15	3	0	2	682	14	14	0	0	NA	NA	NA	47	32	172	170	503	152	85	445	7	25	7	0.041	0.147	0.014
.	19.01.16-01.01.49-1-123483	59	4	4	2	0	2	685	3	3	0	0	NA	NA	NA	17	28	169	171	501	153	84	448	3	4	0	0.018	0.023	0
.	19.01.16-01.01.50-1-123484	35	1	1	0	0	0	0	0	0	0	0	NA	NA	NA	13	12	167	167	491	0	0	0	0	2	0	0	0.012	0
.	19.01.16-01.01.51-1-123506	238	19	19	4	0	4	717	16	16	0	0	NA	NA	NA	56	65	174	180	524	156	95	466	8	25	24	0.046	0.139	0.046
.	19.01.16-01.01.53-1-123509	120	7	7	3	0	3	690	6	6	0	0	NA	NA	NA	37	34	173	170	504	157	84	449	4	18	2	0.023	0.106	0.004
.	19.01.16-01.01.55-1-123513	63	4	4	1	0	1	670	3	3	0	0	NA	NA	NA	19	17	169	165	496	152	81	437	4	0	5	0.024	0	0.01
.	19.01.16-01.01.58-1-123516	88	4	4	0	0	0	685	3	3	0	0	NA	NA	NA	33	37	171	172	507	150	89	446	0	0	11	0	0	0.022
.	19.01.16-01.02.02-1-123520	87	8	8	2	0	1	681	7	7	0	0	NA	NA	NA	32	30	168	170	505	149	86	446	12	4	9	0.071	0.024	0.018
.	19.01.16-01.02.04-1-123521	68	7	7	2	0	2	681	4	4	0	0	NA	NA	NA	20	28	173	167	501	156	80	445	3	0	15	0.017	0	0.03
.	19.01.16-01.02.06-1-123522	180	8	8	2	0	2	708	7	7	0	0	NA	NA	NA	60	60	176	177	520	155	90	463	7	15	13	0.04	0.085	0.025
.	19.01.16-01.02.10-1-123528	116	4	4	2	0	2	684	3	3	0	0	NA	NA	NA	25	35	168	172	508	151	84	449	0	7	6	0	0.041	0.012
.	19.01.16-01.02.13-1-123529	38	1	1	0	0	0	0	0	0	0	0	NA	NA	NA	11	14	165	166	496	0	0	0	0	0	0	0	0	0
.	19.01.16-01.02.14-1-123533	36	1	1	0	0	0	0	0	0	0	0	NA	NA	NA	10	8	165	164	492	0	0	0	0	1	0	0	0.006	0
.	19.01.16-01.02.16-1-123534	33	1	1	0	0	0	0	0	0	0	0	NA	NA	NA	13	11	167	164	493	0	0	0	0	0	0	0	0	0
.	19.01.16-01.02.16-1-123535	58	2	2	0	0	0	676	1	1	0	0	NA	NA	NA	19	24	165	167	505	150	84	442	0	2	1	0	0.012	0.002
.	19.01.16-01.02.16-1-123536	145	10	10	3	0	1	691	7	7	0	0	NA	NA	NA	40	47	172	172	516	148	87	456	9	2	14	0.052	0.012	0.027
.	19.01.16-01.02.19-1-123537	121	16	16	8	0	5	696	13	13	0	0	NA	NA	NA	44	40	168	170	515	151	85	460	12	35	15	0.071	0.206	0.029
.	19.01.16-01.02.24-1-123538	176	28	28	7	0	5	698	23	23	0	0	NA	NA	NA	48	43	168	175	513	150	90	458	31	51	37	0.185	0.291	0.072
.	19.01.16-01.02.25-1-123539	36	1	1	0	0	0	0	0	0	0	0	NA	NA	NA	10	5	163	165	490	0	0	0	0	0	1	0	0	0.002
.	19.01.16-01.02.26-1-123540	175	11	11	2	0	2	696	10	10	0	0	NA	NA	NA	43	46	170	169	520	151	83	462	8	8	11	0.047	0.047	0.021
.	19.01.16-01.02.28-1-123541	67	3	3	0	0	0	674	2	2	0	0	NA	NA	NA	25	27	166	168	506	144	85	445	0	0	5	0	0	0.01
.	19.01.16-01.02.28-1-123542	122	4	4	0	0	0	694	3	3	0	0	NA	NA	NA	54	52	175	174	516	153	88	453	6	3	4	0.034	0.017	0.008
.	19.01.16-01.02.32-1-123543	62	3	3	0	0	0	676	2	2	0	0	NA	NA	NA	26	30	168	170	505	147	82	447	0	0	12	0	0	0.024
.	19.01.16-01.02.32-1-123544	58	2	2	0	0	0	673	1	1	0	0	NA	NA	NA	23	23	169	169	498	148	82	443	0	6	0	0	0.036	0
.	19.01.16-01.02.40-1-123549	94	5	5	3	0	3	688	4	4	0	0	NA	NA	NA	27	28	170	171	500	154	86	448	0	7	16	0	0.041	0.032
.	19.01.16-01.02.43-1-123550	30	1	1	0	0	0	0	0	0	0	0	NA	NA	NA	12	12	167	165	493	0	0	0	0	0	0	0	0	0
.	19.01.16-01.02.45-1-123551	174	10	10	4	0	4	692	8	8	0	0	NA	NA	NA	60	49	176	172	514	155	86	451	0	21	13	0	0.122	0.025
.	19.01.16-01.02.47-1-123552	31	1	1	1	0	1	0	0	0	0	0	NA	NA	NA	9	14	166	163	498	0	0	0	0	0	2	0	0	0.004
.	19.01.16-01.02.48-1-123553	65	2	2	0	0	0	671	1	1	0	0	NA	NA	NA	35	28	165	166	510	146	81	444	0	0	10	0	0	0.02
.	19.01.16-01.02.48-1-123554	91	6	6	2	0	2	688	5	5	0	0	NA	NA	NA	35	40	168	169	516	150	81	457	4	8	2	0.024	0.047	0.004
.	19.01.16-01.02.51-1-123573	90	3	3	1	0	1	674	2	2	0	0	NA	NA	NA	29	27	168	166	506	149	81	444	0	0	8	0	0	0.016
.	19.01.16-01.02.52-1-123574	118	7	7	1	0	1	698	5	5	0	0	NA	NA	NA	29	50	174	176	513	156	88	454	12	0	10	0.069	0	0.019
.	19.01.16-01.02.52-1-123575	153	8	8	2	0	2	703	7	7	0	0	NA	NA	NA	56	59	175	174	523	155	86	462	16	6	12	0.091	0.034	0.023
.	19.01.16-01.02.59-1-123583	35	1	1	1	0	1	0	0	0	0	0	NA	NA	NA	8	12	168	165	492	0	0	0	0	0	0	0	0	0
.	19.01.16-01.03.00-1-123585	86	5	5	2	0	1	678	4	4	0	0	NA	NA	NA	27	27	166	167	507	150	81	447	0	9	10	0	0.054	0.02
.	19.01.16-01.03.06-1-123588	88	4	4	3	0	2	667	3	3	0	0	NA	NA	NA	24	23	167	172	497	149	82	436	0	3	8	0	0.017	0.016
.	19.01.16-01.03.07-1-123591	34	1	1	0	0	0	0	0	0	0	0	NA	NA	NA	10	16	163	170	496	0	0	0	0	0	1	0	0	0.002
.	19.01.16-01.03.08-1-123593	149	7	7	2	0	2	682	6	6	0	0	NA	NA	NA	46	41	169	179	506	145	90	447	0	22	10	0	0.123	0.02
.	19.01.16-01.03.09-1-123595	64	3	3	0	0	0	675	1	1	0	0	NA	NA	NA	20	22	169	169	497	152	82	441	0	0	9	0	0	0.018
.	19.01.16-01.03.10-1-123596	145	12	12	3	0	3	709	11	11	0	0	NA	NA	NA	40	51	173	176	515	158	91	460	8	14	22	0.046	0.08	0.043
.	19.01.16-01.03.12-1-123597	91	7	7	2	0	2	681	6	6	0	0	NA	NA	NA	34	29	168	169	505	151	85	445	12	10	2	0.071	0.059	0.004
.	19.01.16-01.03.15-1-123601	89	7	7	3	0	2	685	6	6	0	0	NA	NA	NA	40	36	171	166	512	152	84	449	11	0	21	0.064	0	0.041
.	19.01.16-01.03.16-1-123602	87	3	3	1	0	1	690	2	2	0	0	NA	NA	NA	31	36	171	169	509	154	80	456	1	2	1	0.006	0.012	0.002
.	19.01.16-01.03.18-1-123603	122	8	8	5	0	4	687	7	7	0	0	NA	NA	NA	37	43	170	169	517	151	83	453	0	17	12	0	0.101	0.023
.	19.01.16-01.03.24-1-123605	84	5	5	2	0	1	684	3	3	0	0	NA	NA	NA	32	28	170	166	505	151	82	451	1	5	9	0.006	0.03	0.018
.	19.01.16-01.03.25-1-123606	150	11	11	2	0	2	689	10	10	0	0	NA	NA	NA	38	43	171	173	512	149	85	455	10	6	15	0.058	0.035	0.029
.	19.01.16-01.03.32-1-123607	146	12	12	2	0	2	702	11	11	0	0	NA	NA	NA	40	45	173	170	515	157	85	460	7	21	22	0.04	0.124	0.043
.	19.01.16-01.03.33-1-123608	38	1	1	1	0	1	0	0	0	0	0	NA	NA	NA	10	12	164	166	495	0	0	0	3	0	0	0.018	0	0
.	19.01.16-01.03.34-1-123609	66	8	8	4	0	4	675	7	7	0	0	NA	NA	NA	32	28	169	166	506	151	79	445	6	3	18	0.036	0.018	0.036
.	19.01.16-01.03.37-1-123610	89	6	6	3	0	2	677	5	5	0	0	NA	NA	NA	32	24	167	169	501	149	83	445	0	13	7	0	0.077	0.014
.	19.01.16-01.03.37-1-123611	91	4	4	2	0	2	681	3	3	0	0	NA	NA	NA	18	33	167	173	506	146	88	447	0	0	8	0	0	0.016
.	19.01.16-01.03.41-1-123612	61	5	5	1	0	1	673	4	4	0	0	NA	NA	NA	28	25	166	168	504	148	85	440	6	0	10	0.036	0	0.02
.	19.01.16-01.03.41-1-123613	32	1	1	0	0	0	0	0	0	0	0	NA	NA	NA	17	12	164	165	496	0	0	0	0	0	3	0	0	0.006
.	19.01.16-01.03.43-1-123614	182	8	8	1	0	1	693	6	6	0	0	NA	NA	NA	77	41	174	170	510	156	84	453	8	10	10	0.046	0.059	0.02
.	19.01.16-01.03.43-1-123615	85	5	5	0	0	0	655	4	4	0	0	NA	NA	NA	36	17	168	168	494	147	81	427	1	6	2	0.006	0.036	0.004
.	19.01.16-01.03.56-1-123646	87	5	5	2	0	2	691	4	4	0	0	NA	NA	NA	27	36	174	167	508	156	85	450	4	3	8	0.023	0.018	0.016
.	19.01.16-01.03.56-1-123647	154	21	21	3	0	3	700	20	20	0	0	NA	NA	NA	50	54	175	177	515	154	91	455	4	32	26	0.023	0.181	0.05
.	19.01.16-01.03.56-1-123648	178	21	21	6	0	5	710	19	19	0	0	NA	NA	NA	49	54	179	170	518	163	87	460	27	27	35	0.151	0.159	0.068
.	19.01.16-01.04.01-1-123654	35	1	1	0	0	0	0	0	0	0	0	NA	NA	NA	9	8	166	164	491	0	0	0	0	0	0	0	0	0
.	19.01.16-01.04.03-1-123655	35	1	1	0	0	0	0	0	0	0	0	NA	NA	NA	5	10	166	165	492	0	0	0	0	0	0	0	0	0
.	19.01.16-01.04.04-1-123656	144	9	9	0	0	0	714	7	7	0	0	NA	NA	NA	37	61	173	180	521	155	94	465	8	18	12	0.046	0.1	0.023
.	19.01.16-01.04.05-1-123657	93	7	7	1	0	1	674	6	6	0	0	NA	NA	NA	35	32	167	171	507	143	85	446	10	1	6	0.06	0.006	0.012
.	19.01.16-01.04.06-1-123658	62	3	3	1	0	1	665	2	2	0	0	NA	NA	NA	29	16	165	166	498	148	82	435	0	1	5	0	0.006	0.01
.	19.01.16-01.04.06-1-123659	64	2	2	0	0	0	198	1	1	0	0	NA	NA	NA	20	18	167	167	497	50	27	121	0	1	0	0	0.006	0
.	19.01.16-01.04.13-1-123664	62	4	4	2	0	1	670	3	3	0	0	NA	NA	NA	21	20	169	166	498	149	80	441	8	0	4	0.047	0	0.008
.	19.01.16-01.04.16-1-123669	62	2	2	0	0	0	669	1	1	0	0	NA	NA	NA	24	19	165	165	502	147	82	440	0	0	2	0	0	0.004
.	19.01.16-01.04.17-1-123670	65	3	3	1	0	1	683	2	2	0	0	NA	NA	NA	21	28	172	164	505	156	78	449	0	0	11	0	0	0.022
.	19.01.16-01.04.23-1-123671	31	1	1	0	0	0	0	0	0	0	0	NA	NA	NA	13	8	163	163	495	0	0	0	0	1	0	0	0.006	0
.	19.01.16-01.04.25-1-123672	150	16	16	4	0	4	695	14	14	0	0	NA	NA	NA	49	51	172	174	518	151	88	456	12	27	21	0.07	0.155	0.041
.	19.01.16-01.04.27-1-123673	92	8	8	1	0	1	672	5	5	0	0	NA	NA	NA	27	29	171	169	502	152	78	442	0	14	2	0	0.083	0.004
.	19.01.16-01.04.30-1-123674	34	1	1	1	0	1	0	0	0	0	0	NA	NA	NA	7	10	167	164	492	0	0	0	0	0	2	0	0	0.004
.	19.01.16-01.04.32-1-123675	90	4	4	1	0	1	683	2	2	0	0	NA	NA	NA	38	33	170	168	508	151	85	447	2	7	3	0.012	0.042	0.006
.	19.01.16-01.04.32-1-123676	60	2	2	0	0	0	299	1	1	0	0	NA	NA	NA	13	18	167	168	496	76	37	186	1	3	0	0.006	0.018	0
.	19.01.16-01.04.32-1-123677	30	1	1	1	0	1	0	0	0	0	0	NA	NA	NA	11	9	163	165	494	0	0	0	0	0	0	0	0	0
.	19.01.16-01.04.34-1-123678	155	14	14	1	0	1	702	12	12	0	0	NA	NA	NA	39	45	173	169	516	157	87	458	0	22	7	0	0.13	0.014
.	19.01.16-01.04.35-1-123679	34	1	1	0	0	0	0	0	0	0	0	NA	NA	NA	7	9	165	164	493	0	0	0	0	0	2	0	0	0.004
.	19.01.16-01.04.36-1-123680	65	4	4	1	0	1	671	3	3	0	0	NA	NA	NA	31	26	166	172	501	150	82	439	18	0	0	0.108	0	0
.	19.01.16-01.04.37-1-123681	120	8	8	0	0	0	694	7	7	0	0	NA	NA	NA	36	38	167	171	513	151	84	459	10	6	4	0.06	0.035	0.008
.	19.01.16-01.04.38-1-123682	63	2	2	0	0	0	673	1	1	0	0	NA	NA	NA	30	31	169	167	508	147	80	446	3	6	0	0.018	0.036	0
.	19.01.16-01.04.43-1-123684	63	4	4	0	0	0	673	2	2	0	0	NA	NA	NA	37	29	170	170	502	152	84	437	0	1	9	0	0.006	0.018
.	19.01.16-01.04.47-1-123685	62	4	4	2	0	2	684	3	3	0	0	NA	NA	NA	18	30	172	172	499	156	89	439	0	4	8	0	0.023	0.016
.	19.01.16-01.04.48-1-123686	35	1	1	1	0	1	0	0	0	0	0	NA	NA	NA	11	7	164	164	492	0	0	0	0	0	1	0	0	0.002
.	19.01.16-01.04.52-1-123704	67	3	3	0	0	0	678	2	2	0	0	NA	NA	NA	22	24	169	165	503	151	84	443	0	0	11	0	0	0.022
.	19.01.16-01.04.53-1-123707	123	5	5	3	0	3	683	4	4	0	0	NA	NA	NA	33	32	170	166	509	153	80	450	0	13	1	0	0.078	0.002
.	19.01.16-01.04.53-1-123708	36	1	1	0	0	0	0	0	0	0	0	NA	NA	NA	10	12	165	167	493	0	0	0	0	1	0	0	0.006	0
.	19.01.16-01.04.55-1-123711	186	18	18	7	0	4	707	13	13	0	0	NA	NA	NA	63	59	177	175	520	157	90	460	29	32	23	0.164	0.183	0.044
.	19.01.16-01.04.57-1-123714	169	9	9	2	0	2	691	8	8	0	0	NA	NA	NA	48	44	175	171	511	155	87	449	3	15	8	0.017	0.088	0.016
.	19.01.16-01.04.59-1-123717	153	17	17	7	0	5	703	16	16	0	0	NA	NA	NA	45	58	168	180	523	146	92	465	22	11	12	0.131	0.061	0.023
.	19.01.16-01.05.02-1-123720	88	5	5	2	0	2	677	4	4	0	0	NA	NA	NA	26	28	167	169	505	146	85	446	1	0	10	0.006	0	0.02
.	19.01.16-01.05.04-1-123721	124	7	7	2	0	2	695	6	6	0	0	NA	NA	NA	35	38	170	175	506	155	87	453	0	4	12	0	0.023	0.024
.	19.01.16-01.05.05-1-123722	34	1	1	1	0	1	0	0	0	0	0	NA	NA	NA	9	7	163	165	492	0	0	0	0	0	0	0	0	0
.	19.01.16-01.05.08-1-123726	65	2	2	2	0	1	679	1	1	0	0	NA	NA	NA	14	24	170	170	497	153	84	442	4	0	4	0.024	0	0.008
.	19.01.16-01.05.08-1-123728	157	15	15	4	0	3	695	14	14	0	0	NA	NA	NA	57	43	171	172	513	155	89	451	15	18	22	0.088	0.105	0.043
.	19.01.16-01.05.12-1-123729	63	4	4	1	0	1	682	2	2	0	0	NA	NA	NA	26	30	170	170	503	155	84	443	0	2	6	0	0.012	0.012
.	19.01.16-01.05.18-1-123733	67	3	3	1	0	1	603	2	2	0	0	NA	NA	NA	26	16	168	166	495	133	72	398	0	2	2	0	0.012	0.004
.	19.01.16-01.05.20-1-123734	93	7	7	2	0	2	674	6	6	0	0	NA	NA	NA	37	29	171	169	502	151	84	439	13	1	9	0.076	0.006	0.018
.	19.01.16-01.05.23-1-123735	90	5	5	0	0	0	674	4	4	0	0	NA	NA	NA	20	14	165	167	495	150	82	442	2	4	4	0.012	0.024	0.008
.	19.01.16-01.05.24-1-123736	88	5	5	4	0	4	688	4	4	0	0	NA	NA	NA	24	36	171	168	510	153	84	451	0	8	6	0	0.048	0.012
.	19.01.16-01.05.28-1-123737	97	5	5	3	0	2	682	4	4	0	0	NA	NA	NA	34	32	167	172	506	150	83	449	5	0	9	0.03	0	0.018
.	19.01.16-01.05.30-1-123738	66	9	9	4	0	4	667	7	7	0	0	NA	NA	NA	22	17	166	168	496	148	82	437	0	10	16	0	0.06	0.032
.	19.01.16-01.05.31-1-123740	40	1	1	1	0	1	0	0	0	0	0	NA	NA	NA	10	19	166	167	499	0	0	0	1	0	0	0.006	0	0
.	19.01.16-01.05.33-1-123741	59	3	3	0	0	0	683	2	2	0	0	NA	NA	NA	22	28	168	167	506	150	84	449	0	0	7	0	0	0.014
.	19.01.16-01.05.34-1-123742	187	13	13	3	0	3	695	11	11	0	0	NA	NA	NA	66	50	172	177	514	152	91	452	9	18	19	0.052	0.102	0.037
.	19.01.16-01.05.38-1-123743	33	1	1	0	0	0	0	0	0	0	0	NA	NA	NA	7	10	164	167	492	0	0	0	0	0	0	0	0	0
.	19.01.16-01.05.39-1-123744	121	8	8	2	0	2	678	5	5	0	0	NA	NA	NA	53	36	172	170	507	153	87	438	0	15	15	0	0.088	0.03
.	19.01.16-01.05.40-1-123745	55	3	3	1	0	1	670	2	2	0	0	NA	NA	NA	33	26	165	170	504	145	85	440	0	4	3	0	0.024	0.006
.	19.01.16-01.05.41-1-123746	35	1	1	0	0	0	0	0	0	0	0	NA	NA	NA	12	9	165	164	493	0	0	0	0	0	0	0	0	0
.	19.01.16-01.05.42-1-123747	62	2	2	0	0	0	354	1	1	0	0	NA	NA	NA	21	14	165	165	497	82	42	230	3	0	1	0.018	0	0.002
.	19.01.16-01.05.44-1-123748	35	1	1	0	0	0	0	0	0	0	0	NA	NA	NA	10	12	165	167	493	0	0	0	0	0	1	0	0	0.002
.	19.01.16-01.05.46-1-123749	64	2	2	0	0	0	351	1	1	0	0	NA	NA	NA	19	16	166	166	497	84	44	223	0	0	2	0	0	0.004
.	19.01.16-01.05.46-1-123751	122	18	18	5	0	4	688	15	15	0	0	NA	NA	NA	33	37	170	169	511	155	83	450	14	24	30	0.082	0.142	0.059
.	19.01.16-01.05.49-1-123755	88	4	4	1	0	0	685	3	3	0	0	NA	NA	NA	27	30	170	172	501	152	90	443	3	0	8	0.018	0	0.016
.	19.01.16-01.05.54-1-123781	62	3	3	1	0	1	663	2	2	0	0	NA	NA	NA	32	22	168	168	499	150	82	431	0	3	4	0	0.018	0.008
.	19.01.16-01.05.55-1-123783	32	1	1	0	0	0	0	0	0	0	0	NA	NA	NA	8	11	166	166	492	0	0	0	0	0	0	0	0	0
.	19.01.16-01.05.58-1-123787	58	2	2	0	0	0	351	1	1	0	0	NA	NA	NA	14	16	167	165	497	69	43	239	1	0	4	0.006	0	0.008
.	19.01.16-01.06.02-1-123791	61	2	2	0	0	0	666	0	0	0	0	NA	NA	NA	23	18	168	168	495	145	84	437	2	0	1	0.012	0	0.002
.	19.01.16-01.06.05-1-123792	65	5	5	2	0	2	683	4	4	0	0	NA	NA	NA	19	35	172	168	508	150	83	450	0	2	9	0	0.012	0.018
.	19.01.16-01.06.05-1-123793	145	9	9	2	0	1	710	6	6	0	0	NA	NA	NA	42	56	173	173	523	158	90	462	2	20	7	0.012	0.116	0.013
.	19.01.16-01.06.05-1-123794	66	4	4	4	0	4	674	3	3	0	0	NA	NA	NA	26	24	169	170	498	151	87	436	7	3	1	0.041	0.018	0.002
.	19.01.16-01.06.06-1-123796	63	2	2	1	0	1	404	1	1	0	0	NA	NA	NA	12	17	168	165	497	87	46	271	0	0	4	0	0	0.008
.	19.01.16-01.06.11-1-123800	62	2	2	0	0	0	671	1	1	0	0	NA	NA	NA	18	17	165	168	497	148	82	441	0	1	2	0	0.006	0.004
.	19.01.16-01.06.12-1-123801	61	5	5	1	0	1	678	4	4	0	0	NA	NA	NA	22	30	168	168	507	148	79	451	0	9	3	0	0.054	0.006
.	19.01.16-01.06.18-1-123805	90	4	4	0	0	0	675	3	3	0	0	NA	NA	NA	28	26	167	169	503	151	82	442	2	1	6	0.012	0.006	0.012
.	19.01.16-01.06.19-1-123806	64	4	4	3	0	3	673	3	3	0	0	NA	NA	NA	22	24	167	167	503	150	82	441	6	0	9	0.036	0	0.018
.	19.01.16-01.06.21-1-123807	61	2	2	0	0	0	674	1	1	0	0	NA	NA	NA	21	21	168	170	496	152	83	439	0	4	2	0	0.024	0.004
.	19.01.16-01.06.24-1-123808	93	4	4	1	0	1	694	1	1	0	0	NA	NA	NA	25	37	167	172	511	151	89	454	0	7	6	0	0.041	0.012
.	19.01.16-01.06.27-1-123809	31	1	1	0	0	0	0	0	0	0	0	NA	NA	NA	11	14	165	164	498	0	0	0	0	0	0	0	0	0
.	19.01.16-01.06.29-1-123810	34	1	1	0	0	0	0	0	0	0	0	NA	NA	NA	14	10	167	167	489	0	0	0	0	0	0	0	0	0
.	19.01.16-01.06.30-1-123811	36	1	1	1	0	1	0	0	0	0	0	NA	NA	NA	11	9	164	167	491	0	0	0	1	0	0	0.006	0	0
.	19.01.16-01.06.30-1-123812	34	1	1	0	0	0	0	0	0	0	0	NA	NA	NA	11	14	164	171	492	0	0	0	0	0	0	0	0	0
.	19.01.16-01.06.30-1-123813	86	8	8	3	0	1	675	7	7	0	0	NA	NA	NA	28	27	166	169	505	149	85	441	7	0	19	0.042	0	0.038
.	19.01.16-01.06.31-1-123814	355	27	27	11	0	5	763	24	24	0	0	NA	NA	NA	109	119	185	184	563	166	98	499	37	79	15	0.2	0.429	0.027
.	19.01.16-01.06.32-1-123815	32	1	1	0	0	0	0	0	0	0	0	NA	NA	NA	13	12	165	165	495	0	0	0	0	0	1	0	0	0.002
.	19.01.16-01.06.33-1-123816	92	5	5	1	0	1	684	4	4	0	0	NA	NA	NA	33	32	168	169	508	148	85	451	1	6	4	0.006	0.036	0.008
.	19.01.16-01.06.34-1-123817	59	2	2	1	0	1	675	1	1	0	0	NA	NA	NA	21	22	168	166	501	151	81	443	6	4	0	0.036	0.024	0
.	19.01.16-01.06.34-1-123820	93	4	4	1	0	1	687	2	2	0	0	NA	NA	NA	31	40	172	169	512	156	84	447	0	0	19	0	0	0.037
.	19.01.16-01.06.37-1-123821	87	4	4	1	0	0	677	3	3	0	0	NA	NA	NA	34	32	171	168	506	151	81	445	0	3	18	0	0.018	0.036
.	19.01.16-01.06.37-1-123822	34	1	1	1	0	1	0	0	0	0	0	NA	NA	NA	8	13	166	170	490	0	0	0	0	0	0	0	0	0
.	19.01.16-01.06.39-1-123823	120	7	7	2	0	2	689	6	6	0	0	NA	NA	NA	26	37	166	169	515	149	85	455	0	6	17	0	0.036	0.033
.	19.01.16-01.06.40-1-123824	84	6	6	2	0	2	687	5	5	0	0	NA	NA	NA	38	44	175	170	512	155	83	449	7	0	9	0.04	0	0.018
.	19.01.16-01.06.49-1-123826	94	3	3	1	0	1	680	2	2	0	0	NA	NA	NA	26	27	169	165	506	152	81	447	0	1	4	0	0.006	0.008
.	19.01.16-01.06.51-1-123834	99	10	10	3	0	2	678	9	9	0	0	NA	NA	NA	32	30	168	171	504	149	86	443	4	16	11	0.024	0.094	0.022
.	19.01.16-01.06.52-1-123845	33	1	1	0	0	0	0	0	0	0	0	NA	NA	NA	12	11	165	164	495	0	0	0	0	0	0	0	0	0
.	19.01.16-01.06.52-1-123848	59	2	2	1	0	1	668	1	1	0	0	NA	NA	NA	20	16	166	166	497	147	84	437	6	0	2	0.036	0	0.004
.	19.01.16-01.06.54-1-123850	32	1	1	0	0	0	0	0	0	0	0	NA	NA	NA	8	11	167	168	489	0	0	0	0	0	0	0	0	0
.	19.01.16-01.06.55-1-123852	55	3	3	1	0	1	670	2	2	0	0	NA	NA	NA	18	21	166	169	499	149	82	439	2	0	2	0.012	0	0.004
.	19.01.16-01.06.57-1-123855	62	2	2	1	0	1	249	1	1	0	0	NA	NA	NA	14	16	164	166	499	55	34	160	0	2	0	0	0.012	0
.	19.01.16-01.07.00-1-123859	65	4	4	0	0	0	675	3	3	0	0	NA	NA	NA	22	24	167	169	501	149	83	443	15	0	4	0.09	0	0.008
.	19.01.16-01.07.00-1-123860	60	3	3	0	0	0	674	2	2	0	0	NA	NA	NA	19	28	167	170	504	149	83	442	0	2	4	0	0.012	0.008
.	19.01.16-01.07.05-1-123862	86	5	5	2	0	1	678	3	3	0	0	NA	NA	NA	29	32	170	170	505	148	84	446	3	9	4	0.018	0.053	0.008
.	19.01.16-01.07.08-1-123866	36	1	1	0	0	0	0	0	0	0	0	NA	NA	NA	9	12	164	165	496	0	0	0	0	0	1	0	0	0.002
.	19.01.16-01.07.08-1-123868	119	13	13	3	0	3	674	10	10	0	0	NA	NA	NA	35	26	166	170	503	147	82	445	26	7	2	0.157	0.041	0.004
.	19.01.16-01.07.10-1-123870	89	3	3	0	0	0	685	1	1	0	0	NA	NA	NA	36	34	166	166	515	149	83	453	0	20	1	0	0.12	0.002
.	19.01.16-01.07.12-1-123871	92	7	7	3	0	2	684	6	6	0	0	NA	NA	NA	29	33	170	172	504	154	85	445	5	8	15	0.029	0.047	0.03
.	19.01.16-01.07.15-1-123875	59	2	2	1	0	1	0	1	1	0	0	NA	NA	NA	10	18	167	169	495	0	0	0	0	0	6	0	0	0.012
.	19.01.16-01.07.16-1-123876	129	16	16	4	0	2	691	15	15	0	0	NA	NA	NA	33	37	170	170	510	154	85	452	3	28	19	0.018	0.165	0.037
.	19.01.16-01.07.19-1-123877	156	9	9	2	0	2	701	8	8	0	0	NA	NA	NA	43	50	178	174	511	162	88	451	0	16	29	0	0.092	0.057
.	19.01.16-01.07.20-1-123878	65	3	3	0	0	0	651	2	2	0	0	NA	NA	NA	13	29	167	170	505	142	81	428	0	0	10	0	0	0.02
.	19.01.16-01.07.25-1-123879	61	2	2	0	0	0	665	1	1	0	0	NA	NA	NA	31	18	167	168	496	145	83	437	0	0	7	0	0	0.014
.	19.01.16-01.07.26-1-123880	39	1	1	0	0	0	0	0	0	0	0	NA	NA	NA	12	7	166	165	489	0	0	0	0	0	1	0	0	0.002
.	19.01.16-01.07.28-1-123881	148	14	14	4	0	3	711	13	13	0	0	NA	NA	NA	38	55	169	175	524	152	90	469	1	8	34	0.006	0.046	0.065
.	19.01.16-01.07.29-1-123882	62	2	2	1	0	1	551	1	1	0	0	NA	NA	NA	22	14	168	164	495	126	67	358	0	0	2	0	0	0.004
.	19.01.16-01.07.32-1-123883	143	6	6	2	0	1	687	5	5	0	0	NA	NA	NA	40	36	170	169	510	152	83	452	3	17	4	0.018	0.101	0.008
.	19.01.16-01.07.35-1-123884	69	3	3	0	0	0	677	2	2	0	0	NA	NA	NA	24	17	165	163	502	144	81	452	14	13	0	0.085	0.08	0
.	19.01.16-01.07.35-1-123885	61	3	3	0	0	0	681	2	2	0	0	NA	NA	NA	17	26	167	169	503	150	82	449	0	7	3	0	0.041	0.006
.	19.01.16-01.07.39-1-123886	94	7	7	3	0	1	676	5	5	0	0	NA	NA	NA	38	30	170	170	503	152	86	438	2	1	19	0.012	0.006	0.038
.	19.01.16-01.07.42-1-123887	124	11	11	2	0	1	688	10	10	0	0	NA	NA	NA	37	34	167	169	511	150	84	454	11	19	15	0.066	0.112	0.029
.	19.01.16-01.07.49-1-123892	62	2	2	0	0	0	101	1	1	0	0	NA	NA	NA	21	23	167	166	503	27	8	66	0	1	1	0	0.006	0.002
.	19.01.16-01.07.52-1-123910	65	3	3	0	0	0	665	2	2	0	0	NA	NA	NA	27	17	166	168	496	146	81	438	0	7	3	0	0.042	0.006
.	19.01.16-01.07.55-1-123920	120	8	8	2	0	2	674	5	5	0	0	NA	NA	NA	36	35	167	174	507	150	85	439	4	5	16	0.024	0.029	0.032
.	19.01.16-01.07.57-1-123923	143	15	15	6	0	4	698	14	14	0	0	NA	NA	NA	35	40	173	168	512	158	84	456	6	26	14	0.035	0.155	0.027
.	19.01.16-01.07.58-1-123924	151	5	5	1	0	1	703	4	4	0	0	NA	NA	NA	46	50	173	175	515	156	93	454	3	8	9	0.017	0.046	0.017
.	19.01.16-01.07.58-1-123925	36	1	1	0	0	0	0	0	0	0	0	NA	NA	NA	12	12	165	166	494	0	0	0	1	0	0	0.006	0	0
.	19.01.16-01.08.04-1-123930	35	1	1	0	0	0	0	0	0	0	0	NA	NA	NA	8	7	165	164	491	0	0	0	0	0	0	0	0	0
.	19.01.16-01.08.07-1-123933	64	3	3	1	0	1	677	2	2	0	0	NA	NA	NA	22	21	168	169	497	152	84	441	0	5	10	0	0.03	0.02
.	19.01.16-01.08.10-1-123936	94	5	5	1	0	0	692	4	4	0	0	NA	NA	NA	32	44	170	172	515	153	85	454	2	3	12	0.012	0.017	0.023
.	19.01.16-01.08.10-1-123937	86	5	5	1	0	1	678	4	4	0	0	NA	NA	NA	32	24	169	166	502	150	80	448	5	4	3	0.03	0.024	0.006
.	19.01.16-01.08.19-1-123941	155	33	33	13	0	9	702	29	29	0	0	NA	NA	NA	41	49	177	173	512	159	86	457	33	47	22	0.186	0.272	0.043
.	19.01.16-01.08.24-1-123943	62	4	4	1	0	1	671	3	3	0	0	NA	NA	NA	31	31	169	170	505	147	85	439	0	2	5	0	0.012	0.01
.	19.01.16-01.08.24-1-123944	122	17	17	6	0	6	682	15	15	0	0	NA	NA	NA	39	42	173	174	508	151	90	441	24	11	37	0.139	0.063	0.073
.	19.01.16-01.08.35-1-123945	95	7	7	2	0	2	671	6	6	0	0	NA	NA	NA	29	28	168	170	503	147	81	443	13	0	7	0.077	0	0.014
.	19.01.16-01.08.35-1-123946	116	9	9	4	0	4	692	8	8	0	0	NA	NA	NA	36	38	172	171	508	156	87	449	2	14	10	0.012	0.082	0.02
.	19.01.16-01.08.35-1-123947	149	10	10	4	0	2	691	7	7	0	0	NA	NA	NA	58	49	171	176	515	150	86	455	2	16	10	0.012	0.091	0.019
.	19.01.16-01.08.39-1-123948	124	4	4	0	0	0	695	3	3	0	0	NA	NA	NA	35	43	176	168	512	157	83	455	0	4	9	0	0.024	0.018
.	19.01.16-01.08.40-1-123949	94	8	8	1	0	1	685	7	7	0	0	NA	NA	NA	39	39	176	167	509	158	81	446	6	4	26	0.034	0.024	0.051
.	19.01.16-01.09.10-1-123981	61	2	2	0	0	0	670	1	1	0	0	NA	NA	NA	23	21	166	166	502	146	83	441	3	0	2	0.018	0	0.004
.	19.01.16-01.09.10-1-123982	93	7	7	2	0	2	680	6	6	0	0	NA	NA	NA	41	34	169	172	506	147	87	446	13	12	5	0.077	0.07	0.01
.	19.01.16-01.09.11-1-123983	64	2	2	3	0	1	675	1	1	0	0	NA	NA	NA	26	26	167	168	504	150	81	444	0	0	8	0	0	0.016
.	19.01.16-01.09.15-1-123987	62	3	3	0	0	0	670	2	2	0	0	NA	NA	NA	21	21	167	168	499	148	82	440	3	3	3	0.018	0.018	0.006
.	19.01.16-01.09.17-1-123989	58	2	2	0	0	0	686	1	1	0	0	NA	NA	NA	15	30	168	171	504	149	85	452	12	0	0	0.071	0	0
.	19.01.16-01.09.19-1-123990	34	1	1	0	0	0	0	0	0	0	0	NA	NA	NA	8	8	166	165	490	0	0	0	0	0	1	0	0	0.002
.	19.01.16-01.09.22-1-123991	36	1	1	0	0	0	0	0	0	0	0	NA	NA	NA	12	13	165	166	495	0	0	0	0	1	0	0	0.006	0
.	19.01.16-01.09.23-1-123992	114	5	5	1	0	1	697	4	4	0	0	NA	NA	NA	37	47	174	171	515	158	86	453	6	3	6	0.034	0.018	0.012
.	19.01.16-01.09.25-1-123993	64	3	3	1	0	1	354	2	2	0	0	NA	NA	NA	23	27	167	170	503	77	40	237	0	0	5	0	0	0.01
.	19.01.16-01.09.25-1-123994	36	1	1	0	0	0	0	0	0	0	0	NA	NA	NA	7	13	165	167	494	0	0	0	1	0	0	0.006	0	0
.	19.01.16-01.09.27-1-123995	182	28	28	8	0	6	696	27	27	0	0	NA	NA	NA	60	50	173	173	517	155	88	453	12	51	43	0.069	0.295	0.083
.	19.01.16-01.09.31-1-123996	121	7	7	2	0	2	704	6	6	0	0	NA	NA	NA	41	56	179	172	518	158	88	458	3	15	10	0.017	0.087	0.019
.	19.01.16-01.09.32-1-123997	34	1	1	0	0	0	0	0	0	0	0	NA	NA	NA	12	11	165	165	494	0	0	0	0	0	0	0	0	0
.	19.01.16-01.09.32-1-123998	120	9	9	4	0	4	694	8	8	0	0	NA	NA	NA	36	42	173	174	508	154	88	452	5	8	14	0.029	0.046	0.028
.	19.01.16-01.09.34-1-123999	97	24	24	4	0	2	685	22	22	0	0	NA	NA	NA	33	40	167	173	513	144	85	456	18	30	20	0.108	0.173	0.039
.	19.01.16-01.09.35-1-124000	125	6	6	0	0	0	705	3	3	0	0	NA	NA	NA	37	52	175	170	520	156	86	463	0	9	5	0	0.053	0.01
.	19.01.16-01.09.39-1-124002	87	7	7	2	0	2	677	6	6	0	0	NA	NA	NA	29	30	169	168	506	152	81	444	0	5	15	0	0.03	0.03
.	19.01.16-01.09.39-1-124003	36	1	1	1	0	1	0	0	0	0	0	NA	NA	NA	10	11	164	166	494	0	0	0	0	1	0	0	0.006	0
.	19.01.16-01.09.43-1-124004	62	2	2	0	0	0	352	1	1	0	0	NA	NA	NA	24	9	163	165	494	71	41	240	0	0	2	0	0	0.004
.	19.01.16-01.09.44-1-124005	95	10	10	1	0	1	684	8	8	0	0	NA	NA	NA	32	31	172	167	505	153	83	448	2	13	19	0.012	0.078	0.038
.	19.01.16-01.09.53-1-124029	63	3	3	0	0	0	665	2	2	0	0	NA	NA	NA	27	20	168	167	498	150	78	437	0	0	12	0	0	0.024
.	19.01.16-01.09.55-1-124032	66	3	3	0	0	0	679	2	2	0	0	NA	NA	NA	29	23	167	163	506	151	80	448	0	0	8	0	0	0.016
.	19.01.16-01.09.55-1-124033	121	8	8	6	0	5	694	7	7	0	0	NA	NA	NA	28	35	168	171	509	151	87	456	3	15	9	0.018	0.088	0.018
.	19.01.16-01.09.58-1-124041	36	1	1	1	0	1	0	0	0	0	0	NA	NA	NA	6	5	164	164	490	0	0	0	0	0	1	0	0	0.002
.	19.01.16-01.10.00-1-124044	63	2	2	0	0	0	453	1	1	0	0	NA	NA	NA	22	17	167	166	497	102	51	300	0	2	2	0	0.012	0.004
.	19.01.16-01.10.02-1-124050	89	3	3	1	0	1	672	1	1	0	0	NA	NA	NA	37	24	169	168	500	152	83	437	3	2	0	0.018	0.012	0
.	19.01.16-01.10.09-1-124055	91	3	3	1	0	1	672	2	2	0	0	NA	NA	NA	29	29	168	171	503	150	83	439	0	2	7	0	0.012	0.014
.	19.01.16-01.10.10-1-124056	63	2	2	0	0	0	401	1	1	0	0	NA	NA	NA	16	22	166	167	502	79	51	271	1	0	0	0.006	0	0
.	19.01.16-01.10.17-1-124060	155	10	10	3	0	2	691	9	9	0	0	NA	NA	NA	50	43	170	171	515	150	88	453	14	13	10	0.082	0.076	0.019
.	19.01.16-01.10.21-1-124061	115	7	7	1	0	1	697	6	6	0	0	NA	NA	NA	36	50	171	173	519	152	84	461	6	4	15	0.035	0.023	0.029
.	19.01.16-01.10.23-1-124062	92	4	4	1	0	1	688	3	3	0	0	NA	NA	NA	23	31	170	168	506	155	83	450	3	0	6	0.018	0	0.012
.	19.01.16-01.10.27-1-124063	88	4	4	2	0	1	671	3	3	0	0	NA	NA	NA	32	26	172	166	501	154	82	435	8	0	5	0.047	0	0.01
.	19.01.16-01.10.30-1-124064	34	1	1	0	0	0	0	0	0	0	0	NA	NA	NA	9	2	164	164	487	0	0	0	0	0	0	0	0	0
.	19.01.16-01.10.30-1-124065	119	8	8	3	0	3	681	5	5	0	0	NA	NA	NA	55	44	174	171	512	152	85	444	3	9	7	0.017	0.053	0.014
.	19.01.16-01.10.30-1-124067	175	11	11	3	0	3	721	10	10	0	0	NA	NA	NA	40	69	176	174	532	159	88	474	12	23	1	0.068	0.132	0.002
.	19.01.16-01.10.34-1-124072	170	18	18	6	0	6	704	13	13	0	0	NA	NA	NA	44	49	167	171	524	147	86	471	30	32	17	0.18	0.187	0.032
.	19.01.16-01.10.34-1-124073	117	9	9	4	0	2	693	8	8	0	0	NA	NA	NA	32	42	168	170	517	149	83	461	5	14	15	0.03	0.082	0.029
.	19.01.16-01.10.39-1-124078	116	13	13	3	0	3	681	12	12	0	0	NA	NA	NA	21	32	167	171	507	146	86	449	0	9	21	0	0.053	0.041
.	19.01.16-01.10.45-1-124079	188	39	39	8	0	5	711	37	37	0	0	NA	NA	NA	56	60	173	175	525	155	89	467	16	59	47	0.092	0.337	0.09
.	19.01.16-01.10.46-1-124080	91	4	4	5	0	4	668	2	2	0	0	NA	NA	NA	42	29	167	169	506	146	84	438	4	0	13	0.024	0	0.026
.	19.01.16-01.10.47-1-124081	88	7	7	3	0	3	677	5	5	0	0	NA	NA	NA	34	31	170	169	505	149	82	446	14	2	10	0.082	0.012	0.02
.	19.01.16-01.10.59-1-124108	203	16	16	4	0	3	712	12	12	0	0	NA	NA	NA	58	70	178	176	529	152	88	472	26	10	19	0.146	0.057	0.036
.	19.01.16-01.11.06-1-124112	87	5	5	2	0	2	680	4	4	0	0	NA	NA	NA	37	28	170	166	505	152	82	446	0	0	11	0	0	0.022
.	19.01.16-01.11.07-1-124114	123	9	9	3	0	3	686	8	8	0	0	NA	NA	NA	32	39	171	172	509	151	89	446	2	18	13	0.012	0.105	0.026
.	19.01.16-01.11.07-1-124115	61	2	2	1	0	1	673	1	1	0	0	NA	NA	NA	18	19	169	167	496	151	82	440	0	5	1	0	0.03	0.002
.	19.01.16-01.11.08-1-124116	35	1	1	0	0	0	0	0	0	0	0	NA	NA	NA	7	9	164	164	494	0	0	0	0	0	1	0	0	0.002
.	19.01.16-01.11.09-1-124119	158	7	7	2	0	2	698	6	6	0	0	NA	NA	NA	45	44	171	171	515	154	88	456	6	7	11	0.035	0.041	0.021
.	19.01.16-01.11.10-1-124120	121	8	8	1	0	1	670	7	7	0	0	NA	NA	NA	50	33	170	175	501	147	87	436	2	2	14	0.012	0.011	0.028
.	19.01.16-01.11.13-1-124121	63	4	4	2	0	1	682	3	3	0	0	NA	NA	NA	24	32	170	167	508	153	81	448	0	4	2	0	0.024	0.004
.	19.01.16-01.11.22-1-124125	89	8	8	2	0	1	682	7	7	0	0	NA	NA	NA	26	26	167	171	501	152	88	442	5	2	14	0.03	0.012	0.028
.	19.01.16-01.11.23-1-124126	35	1	1	0	0	0	0	0	0	0	0	NA	NA	NA	9	12	164	164	497	0	0	0	1	0	0	0.006	0	0
.	19.01.16-01.11.26-1-124127	94	3	3	2	0	2	681	2	2	0	0	NA	NA	NA	31	33	172	167	507	152	79	450	5	0	4	0.029	0	0.008
.	19.01.16-01.11.29-1-124128	117	6	6	2	0	1	693	4	4	0	0	NA	NA	NA	39	48	173	173	515	155	86	452	9	11	15	0.052	0.064	0.029
.	19.01.16-01.11.31-1-124129	233	13	13	7	0	5	724	12	12	0	0	NA	NA	NA	84	79	179	171	542	158	86	480	6	38	13	0.034	0.222	0.024
.	19.01.16-01.11.32-1-124130	149	16	16	5	0	5	697	14	14	0	0	NA	NA	NA	57	48	173	171	517	155	85	457	15	29	19	0.087	0.17	0.037
.	19.01.16-01.11.33-1-124131	154	8	8	4	0	3	711	7	7	0	0	NA	NA	NA	35	54	176	173	518	157	89	465	18	13	3	0.102	0.075	0.006
.	19.01.16-01.11.34-1-124132	63	3	3	1	0	0	671	2	2	0	0	NA	NA	NA	25	21	165	169	500	146	87	438	4	0	3	0.024	0	0.006
.	19.01.16-01.11.44-1-124133	86	7	7	3	0	2	687	3	3	0	0	NA	NA	NA	29	33	169	170	507	154	84	449	4	18	4	0.024	0.106	0.008
.	19.01.16-01.11.45-1-124134	69	2	2	0	0	0	665	1	1	0	0	NA	NA	NA	17	12	168	164	493	148	81	436	0	0	3	0	0	0.006
.	19.01.16-01.11.52-1-124158	119	7	7	2	0	2	677	5	5	0	0	NA	NA	NA	34	33	172	174	500	152	86	439	0	2	14	0	0.011	0.028
.	19.01.16-01.11.53-1-124160	60	2	2	0	0	0	665	0	0	0	0	NA	NA	NA	22	17	167	169	494	148	85	432	0	1	2	0	0.006	0.004
.	19.01.16-01.11.58-1-124169	64	4	4	0	0	0	658	3	3	0	0	NA	NA	NA	41	18	166	163	502	145	81	432	0	3	13	0	0.018	0.026
.	19.01.16-01.11.59-1-124172	96	7	7	3	0	1	687	6	6	0	0	NA	NA	NA	33	35	171	168	509	153	84	450	5	14	5	0.029	0.083	0.01
.	19.01.16-01.12.00-1-124175	93	7	7	1	0	0	692	6	6	0	0	NA	NA	NA	26	41	169	172	513	150	84	458	4	7	14	0.024	0.041	0.027
.	19.01.16-01.12.03-1-124176	64	3	3	1	0	1	671	2	2	0	0	NA	NA	NA	35	22	164	167	504	146	80	445	0	0	7	0	0	0.014
.	19.01.16-01.12.05-1-124177	34	1	1	1	0	1	0	0	0	0	0	NA	NA	NA	2	9	166	164	492	0	0	0	0	0	3	0	0	0.006
.	19.01.16-01.12.07-1-124180	92	3	3	0	0	0	674	2	2	0	0	NA	NA	NA	38	23	168	166	502	150	82	442	5	2	0	0.03	0.012	0
.	19.01.16-01.12.08-1-124181	93	6	6	1	0	1	686	5	5	0	0	NA	NA	NA	32	40	173	170	510	150	84	452	7	11	3	0.04	0.065	0.006
.	19.01.16-01.12.08-1-124183	144	18	18	7	0	3	693	16	16	0	0	NA	NA	NA	39	38	174	171	506	156	87	450	30	29	25	0.172	0.17	0.049
.	19.01.16-01.12.14-1-124189	94	6	6	3	0	3	679	5	5	0	0	NA	NA	NA	29	27	164	168	508	148	83	448	2	0	11	0.012	0	0.022
.	19.01.16-01.12.16-1-124190	141	24	24	3	0	3	690	21	21	0	0	NA	NA	NA	38	41	173	170	511	156	85	449	9	17	30	0.052	0.1	0.059
.	19.01.16-01.12.19-1-124191	115	9	9	3	0	3	695	8	8	0	0	NA	NA	NA	38	44	173	174	510	154	84	457	6	9	8	0.035	0.052	0.016
.	19.01.16-01.12.20-1-124192	33	1	1	0	0	0	0	0	0	0	0	NA	NA	NA	5	6	164	163	492	0	0	0	3	0	0	0.018	0	0
.	19.01.16-01.12.21-1-124193	92	6	6	3	0	2	679	5	5	0	0	NA	NA	NA	36	29	166	169	507	148	82	449	7	3	11	0.042	0.018	0.022
.	19.01.16-01.12.24-1-124194	32	1	1	0	0	0	0	0	0	0	0	NA	NA	NA	12	6	163	165	491	0	0	0	0	0	0	0	0	0
.	19.01.16-01.12.24-1-124195	35	1	1	0	0	0	0	0	0	0	0	NA	NA	NA	10	8	165	164	492	0	0	0	0	0	2	0	0	0.004
.	19.01.16-01.12.26-1-124196	67	4	4	0	0	0	671	3	3	0	0	NA	NA	NA	24	21	168	170	496	151	86	434	0	0	8	0	0	0.016
.	19.01.16-01.12.28-1-124197	126	6	6	2	0	2	698	5	5	0	0	NA	NA	NA	38	46	170	171	518	154	86	458	10	7	5	0.059	0.041	0.01
.	19.01.16-01.12.30-1-124198	98	5	5	3	0	1	681	4	4	0	0	NA	NA	NA	32	32	173	170	502	155	86	440	3	0	10	0.017	0	0.02
.	19.01.16-01.12.33-1-124199	31	1	1	1	0	1	0	0	0	0	0	NA	NA	NA	4	14	167	165	495	0	0	0	0	0	0	0	0	0
.	19.01.16-01.12.36-1-124204	96	8	8	2	0	0	681	7	7	0	0	NA	NA	NA	42	34	170	170	507	149	85	447	15	11	9	0.088	0.065	0.018
.	19.01.16-01.12.43-1-124205	35	1	1	0	0	0	0	0	0	0	0	NA	NA	NA	12	4	163	165	489	0	0	0	0	0	1	0	0	0.002
.	19.01.16-01.12.44-1-124206	95	4	4	1	0	1	666	3	3	0	0	NA	NA	NA	33	21	170	167	497	155	81	430	0	6	3	0	0.036	0.006
.	19.01.16-01.12.45-1-124207	155	18	18	6	0	4	688	17	17	0	0	NA	NA	NA	51	44	172	176	509	152	90	446	14	27	23	0.081	0.153	0.045
.	19.01.16-01.12.46-1-124208	37	1	1	0	0	0	0	0	0	0	0	NA	NA	NA	8	6	165	164	490	0	0	0	0	0	3	0	0	0.006
.	19.01.16-01.12.48-1-124209	59	2	2	0	0	0	99	1	1	0	0	NA	NA	NA	27	18	168	165	498	15	16	68	0	0	2	0	0	0.004
.	19.01.16-01.12.49-1-124210	93	4	4	1	0	0	681	3	3	0	0	NA	NA	NA	41	31	170	170	504	150	85	446	0	11	0	0	0.065	0
.	19.01.16-01.12.49-1-124211	94	8	8	1	0	1	685	7	7	0	0	NA	NA	NA	33	34	171	170	506	150	83	452	5	3	22	0.029	0.018	0.043
.	19.01.16-01.12.50-1-124213	149	7	7	1	0	1	708	5	5	0	0	NA	NA	NA	46	50	173	172	518	154	91	463	0	5	16	0	0.029	0.031
.	19.01.16-01.12.55-1-124234	67	3	3	0	0	0	447	2	2	0	0	NA	NA	NA	21	19	168	170	494	105	55	287	1	0	3	0.006	0	0.006
.	19.01.16-01.13.00-1-124240	90	3	3	3	0	3	690	2	2	0	0	NA	NA	NA	26	38	166	173	512	150	86	454	0	6	3	0	0.035	0.006
.	19.01.16-01.13.00-1-124242	62	3	3	0	0	0	402	1	1	0	0	NA	NA	NA	16	15	166	164	498	81	48	273	0	0	5	0	0	0.01
.	19.01.16-01.13.04-1-124244	93	14	14	3	0	2	676	12	12	0	0	NA	NA	NA	31	29	173	166	503	154	81	441	7	15	31	0.04	0.09	0.062
.	19.01.16-01.13.07-1-124246	92	9	9	1	0	1	682	8	8	0	0	NA	NA	NA	32	34	173	170	504	148	85	449	19	2	8	0.11	0.012	0.016
.	19.01.16-01.13.10-1-124250	60	2	2	1	0	1	681	1	1	0	0	NA	NA	NA	22	28	165	167	509	147	84	450	0	6	0	0	0.036	0
.	19.01.16-01.13.10-1-124251	58	2	2	1	0	1	146	1	1	0	0	NA	NA	NA	23	22	167	166	502	29	23	94	0	1	4	0	0.006	0.008
.	19.01.16-01.13.11-1-124252	34	1	1	0	0	0	0	0	0	0	0	NA	NA	NA	14	9	165	166	491	0	0	0	0	0	1	0	0	0.002
.	19.01.16-01.13.14-1-124256	34	1	1	1	0	1	0	0	0	0	0	NA	NA	NA	3	5	163	163	492	0	0	0	0	1	0	0	0.006	0
.	19.01.16-01.13.14-1-124257	38	1	1	0	0	0	0	0	0	0	0	NA	NA	NA	10	15	166	168	494	0	0	0	0	0	1	0	0	0.002
.	19.01.16-01.13.16-1-124258	143	10	10	3	0	3	693	9	9	0	0	NA	NA	NA	38	40	171	172	510	154	88	451	3	3	18	0.018	0.017	0.035
.	19.01.16-01.13.17-1-124259	36	1	1	0	0	0	0	0	0	0	0	NA	NA	NA	11	6	164	164	491	0	0	0	0	1	0	0	0.006	0
.	19.01.16-01.13.17-1-124260	64	4	4	3	0	3	676	3	3	0	0	NA	NA	NA	23	33	169	169	508	147	81	448	13	0	3	0.077	0	0.006
.	19.01.16-01.13.18-1-124261	33	1	1	0	0	0	0	0	0	0	0	NA	NA	NA	10	9	163	168	491	0	0	0	1	0	0	0.006	0	0
.	19.01.16-01.13.18-1-124262	129	13	13	3	0	3	696	12	12	0	0	NA	NA	NA	43	45	172	172	514	154	88	454	3	11	35	0.017	0.064	0.068
.	19.01.16-01.13.20-1-124263	57	2	2	0	0	0	0	1	1	0	0	NA	NA	NA	15	17	167	164	499	0	0	0	0	0	2	0	0	0.004
.	19.01.16-01.13.20-1-124264	96	13	13	2	0	2	689	12	12	0	0	NA	NA	NA	32	40	166	171	516	151	84	454	12	9	17	0.072	0.053	0.033
.	19.01.16-01.13.25-1-124266	34	1	1	0	0	0	0	0	0	0	0	NA	NA	NA	9	11	168	164	492	0	0	0	0	0	7	0	0	0.014
.	19.01.16-01.13.25-1-124267	63	3	3	1	0	1	353	2	2	0	0	NA	NA	NA	15	16	168	165	496	76	38	239	1	0	3	0.006	0	0.006
.	19.01.16-01.13.30-1-124268	63	2	2	0	0	0	551	1	1	0	0	NA	NA	NA	13	14	170	165	492	123	69	359	0	0	4	0	0	0.008
.	19.01.16-01.13.33-1-124269	94	11	11	3	0	2	664	9	9	0	0	NA	NA	NA	30	22	165	166	504	141	83	440	5	7	13	0.03	0.042	0.026
.	19.01.16-01.13.38-1-124270	119	7	7	2	0	2	689	5	5	0	0	NA	NA	NA	47	40	173	170	510	156	83	450	4	8	10	0.023	0.047	0.02
.	19.01.16-01.13.40-1-124271	61	2	2	0	0	0	663	1	1	0	0	NA	NA	NA	33	22	169	167	499	147	80	436	0	0	2	0	0	0.004
.	19.01.16-01.13.47-1-124272	117	9	9	3	0	3	685	8	8	0	0	NA	NA	NA	44	35	169	165	514	149	82	454	1	20	13	0.006	0.121	0.025
.	19.01.16-01.13.47-1-124273	64	4	4	0	0	0	680	2	2	0	0	NA	NA	NA	23	28	167	168	506	148	83	449	5	6	0	0.03	0.036	0
.	19.01.16-01.13.47-1-124274	140	6	6	1	0	0	686	5	5	0	0	NA	NA	NA	42	39	173	171	508	157	86	443	5	10	9	0.029	0.058	0.018
.	19.01.16-01.13.51-1-124291	91	7	7	3	0	3	669	5	5	0	0	NA	NA	NA	25	24	166	169	502	148	82	439	0	15	1	0	0.089	0.002
.	19.01.16-01.13.52-1-124298	35	1	1	1	0	1	0	0	0	0	0	NA	NA	NA	7	10	165	163	495	0	0	0	0	0	6	0	0	0.012
.	19.01.16-01.13.54-1-124300	64	2	2	0	0	0	303	1	1	0	0	NA	NA	NA	28	18	169	166	496	67	34	202	0	0	4	0	0	0.008
.	19.01.16-01.13.56-1-124304	35	1	1	0	0	0	0	0	0	0	0	NA	NA	NA	9	8	164	163	494	0	0	0	0	2	0	0	0.012	0
.	19.01.16-01.13.59-1-124312	61	3	3	1	0	0	675	2	2	0	0	NA	NA	NA	37	29	170	168	504	149	83	443	0	4	4	0	0.024	0.008
.	19.01.16-01.14.06-1-124316	63	6	6	0	0	0	678	4	4	0	0	NA	NA	NA	29	29	171	168	503	149	83	446	1	12	7	0.006	0.071	0.014
.	19.01.16-01.14.06-1-124317	113	10	10	3	0	2	686	9	9	0	0	NA	NA	NA	38	36	170	168	511	148	84	454	11	10	14	0.065	0.06	0.027
.	19.01.16-01.14.09-1-124321	62	3	3	0	0	0	683	1	1	0	0	NA	NA	NA	20	29	168	169	505	153	86	444	0	0	6	0	0	0.012
.	19.01.16-01.14.11-1-124322	63	2	2	0	0	0	681	1	1	0	0	NA	NA	NA	18	30	172	169	502	155	82	444	0	0	5	0	0	0.01
.	19.01.16-01.14.11-1-124323	88	3	3	0	0	0	678	2	2	0	0	NA	NA	NA	35	30	170	168	505	151	84	443	0	0	4	0	0	0.008
.	19.01.16-01.14.12-1-124324	119	13	13	0	0	0	696	12	12	0	0	NA	NA	NA	36	45	170	174	514	152	90	454	9	10	13	0.053	0.057	0.025
.	19.01.16-01.14.13-1-124325	179	15	15	6	0	3	704	13	13	0	0	NA	NA	NA	44	58	174	174	523	155	90	459	12	16	15	0.069	0.092	0.029
.	19.01.16-01.14.14-1-124326	124	15	15	3	0	2	694	12	12	0	0	NA	NA	NA	32	38	168	166	517	152	83	459	18	25	26	0.107	0.151	0.05
.	19.01.16-01.14.25-1-124331	84	6	6	3	0	3	680	3	3	0	0	NA	NA	NA	39	36	169	174	506	146	87	447	10	3	9	0.059	0.017	0.018
.	19.01.16-01.14.26-1-124332	92	7	7	3	0	2	682	6	6	0	0	NA	NA	NA	34	39	170	175	507	150	86	446	6	0	13	0.035	0	0.026
.	19.01.16-01.14.28-1-124333	125	5	5	0	0	0	693	4	4	0	0	NA	NA	NA	51	43	172	170	514	154	87	452	3	9	1	0.017	0.053	0.002
.	19.01.16-01.14.29-1-124334	149	15	15	3	0	3	692	13	13	0	0	NA	NA	NA	51	50	169	177	517	149	88	455	11	25	29	0.065	0.141	0.056
.	19.01.16-01.14.30-1-124335	209	27	27	16	0	12	715	23	23	0	0	NA	NA	NA	71	69	175	175	532	155	90	470	44	58	15	0.251	0.331	0.028
.	19.01.16-01.14.42-1-124337	60	2	2	0	0	0	200	1	1	0	0	NA	NA	NA	16	21	167	167	500	45	27	128	0	0	1	0	0	0.002
.	19.01.16-01.14.46-1-124338	196	12	12	3	0	3	710	11	11	0	0	NA	NA	NA	50	66	177	181	521	156	95	459	22	20	23	0.124	0.11	0.044
.	19.01.16-01.14.47-1-124339	33	1	1	1	0	1	0	0	0	0	0	NA	NA	NA	7	8	165	164	492	0	0	0	0	0	2	0	0	0.004
.	19.01.16-01.14.49-1-124340	90	4	4	0	0	0	677	2	2	0	0	NA	NA	NA	32	29	168	171	503	149	85	443	5	4	7	0.03	0.023	0.014
.	19.01.16-01.14.50-1-124342	123	22	22	6	0	4	691	20	20	0	0	NA	NA	NA	46	40	171	168	514	151	88	452	15	9	42	0.088	0.054	0.082
.	19.01.16-01.14.50-1-124343	62	2	2	0	0	0	683	1	1	0	0	NA	NA	NA	19	29	165	173	504	150	86	447	0	0	10	0	0	0.02
.	19.01.16-01.14.50-1-124360	63	3	3	2	0	0	680	2	2	0	0	NA	NA	NA	26	32	170	168	507	152	83	445	0	2	5	0	0.012	0.01
.	19.01.16-01.14.53-1-124362	61	2	2	1	0	1	0	1	1	0	0	NA	NA	NA	10	20	166	166	501	0	0	0	1	0	1	0.006	0	0.002
.	19.01.16-01.14.58-1-124368	55	2	2	0	0	0	150	1	1	0	0	NA	NA	NA	22	18	167	167	497	36	18	96	0	0	3	0	0	0.006
.	19.01.16-01.15.01-1-124372	113	11	11	3	0	2	681	10	10	0	0	NA	NA	NA	38	37	168	175	507	149	87	445	11	12	22	0.065	0.069	0.043
.	19.01.16-01.15.06-1-124375	32	1	1	0	0	0	0	0	0	0	0	NA	NA	NA	7	11	164	169	491	0	0	0	0	0	3	0	0	0.006
.	19.01.16-01.15.06-1-124376	145	6	6	1	0	1	685	4	4	0	0	NA	NA	NA	45	40	167	170	516	147	84	454	2	9	5	0.012	0.053	0.01
.	19.01.16-01.15.07-1-124378	60	2	2	0	0	0	671	0	0	0	0	NA	NA	NA	15	16	169	167	493	150	84	437	4	0	3	0.024	0	0.006
.	19.01.16-01.15.09-1-124381	101	9	9	5	0	4	680	8	8	0	0	NA	NA	NA	41	31	169	170	505	150	84	446	15	5	11	0.089	0.029	0.022
.	19.01.16-01.15.10-1-124382	34	1	1	0	0	0	0	0	0	0	0	NA	NA	NA	11	12	166	167	492	0	0	0	0	0	0	0	0	0
.	19.01.16-01.15.12-1-124383	33	1	1	0	0	0	0	0	0	0	0	NA	NA	NA	9	11	163	165	496	0	0	0	0	0	1	0	0	0.002
.	19.01.16-01.15.15-1-124387	152	16	16	6	0	4	704	14	14	0	0	NA	NA	NA	59	60	173	179	521	153	94	457	21	21	16	0.121	0.117	0.031
.	19.01.16-01.15.15-1-124388	88	10	10	5	0	3	682	6	6	0	0	NA	NA	NA	25	30	171	166	506	152	80	450	8	15	10	0.047	0.09	0.02
.	19.01.16-01.15.18-1-124389	70	7	7	2	0	1	677	6	6	0	0	NA	NA	NA	26	28	170	168	503	151	81	445	15	0	6	0.088	0	0.012
.	19.01.16-01.15.22-1-124390	85	6	6	2	0	2	682	5	5	0	0	NA	NA	NA	30	30	173	165	505	154	81	447	1	7	11	0.006	0.042	0.022
.	19.01.16-01.15.26-1-124391	145	11	11	2	0	2	685	9	9	0	0	NA	NA	NA	35	34	177	170	500	157	86	442	3	14	9	0.017	0.082	0.018
.	19.01.16-01.15.28-1-124392	31	1	1	1	0	1	0	0	0	0	0	NA	NA	NA	4	8	166	164	491	0	0	0	0	0	3	0	0	0.006
.	19.01.16-01.15.29-1-124393	36	1	1	0	0	0	0	0	0	0	0	NA	NA	NA	15	11	164	166	494	0	0	0	0	0	0	0	0	0
.	19.01.16-01.15.31-1-124395	65	8	8	2	0	1	682	7	7	0	0	NA	NA	NA	20	30	172	168	503	153	84	445	8	15	1	0.047	0.089	0.002
.	19.01.16-01.15.31-1-124396	91	7	7	1	0	0	677	6	6	0	0	NA	NA	NA	39	31	171	170	503	156	81	440	1	16	7	0.006	0.094	0.014
.	19.01.16-01.15.32-1-124397	63	3	3	0	0	0	597	1	1	0	0	NA	NA	NA	17	29	169	173	500	136	74	387	1	0	4	0.006	0	0.008
.	19.01.16-01.15.40-1-124398	123	7	7	3	0	3	683	6	6	0	0	NA	NA	NA	38	31	167	169	508	150	83	450	14	0	12	0.084	0	0.024
.	19.01.16-01.15.42-1-124399	35	1	1	0	0	0	0	0	0	0	0	NA	NA	NA	5	8	163	163	495	0	0	0	0	0	0	0	0	0
.	19.01.16-01.15.42-1-124400	96	13	13	1	0	1	675	12	12	0	0	NA	NA	NA	39	24	168	165	504	149	81	445	16	3	11	0.095	0.018	0.022
.	19.01.16-01.15.44-1-124401	153	8	8	2	0	1	686	7	7	0	0	NA	NA	NA	37	32	175	173	497	158	90	438	10	7	5	0.057	0.04	0.01
.	19.01.16-01.15.46-1-124402	33	1	1	1	0	1	0	0	0	0	0	NA	NA	NA	4	7	164	164	492	0	0	0	0	0	0	0	0	0
.	19.01.16-01.15.49-1-124403	34	1	1	0	0	0	0	0	0	0	0	NA	NA	NA	12	10	166	167	490	0	0	0	2	0	0	0.012	0	0
.	19.01.16-01.15.51-1-124421	92	3	3	0	0	0	675	2	2	0	0	NA	NA	NA	18	25	169	167	502	151	82	442	1	5	6	0.006	0.03	0.012
.	19.01.16-01.15.53-1-124428	64	5	5	1	0	1	668	4	4	0	0	NA	NA	NA	29	19	166	166	500	148	79	441	0	13	6	0	0.078	0.012
.	19.01.16-01.15.55-1-124432	90	6	6	1	0	0	676	5	5	0	0	NA	NA	NA	47	34	167	170	510	150	83	443	6	0	13	0.036	0	0.025
.	19.01.16-01.15.55-1-124433	34	1	1	0	0	0	0	0	0	0	0	NA	NA	NA	10	13	165	165	496	0	0	0	0	4	0	0	0.024	0
.	19.01.16-01.15.57-1-124436	206	38	38	13	0	8	718	34	34	0	0	NA	NA	NA	54	76	176	177	536	154	89	475	34	60	29	0.193	0.339	0.054
.	19.01.16-01.15.58-1-124438	117	14	14	1	0	1	677	13	13	0	0	NA	NA	NA	35	30	168	168	507	148	85	444	2	4	19	0.012	0.024	0.037
.	19.01.16-01.16.01-1-124446	213	12	12	1	0	0	715	11	11	0	0	NA	NA	NA	66	71	182	173	529	165	86	464	6	14	17	0.033	0.081	0.032
.	19.01.16-01.16.07-1-124449	60	4	4	2	0	1	681	3	3	0	0	NA	NA	NA	27	30	169	173	501	153	88	440	0	5	6	0	0.029	0.012
.	19.01.16-01.16.10-1-124452	64	2	2	1	0	1	604	1	1	0	0	NA	NA	NA	22	23	169	170	497	138	74	392	3	0	1	0.018	0	0.002
.	19.01.16-01.16.11-1-124453	87	6	6	1	0	0	676	4	4	0	0	NA	NA	NA	20	20	169	164	500	152	80	444	0	3	13	0	0.018	0.026
.	19.01.16-01.16.12-1-124454	92	7	7	1	0	0	687	6	6	0	0	NA	NA	NA	30	31	171	168	505	157	84	446	0	19	13	0	0.113	0.026
.	19.01.16-01.16.17-1-124458	124	11	11	3	0	3	676	9	9	0	0	NA	NA	NA	38	28	164	172	505	146	85	445	3	12	23	0.018	0.07	0.046
.	19.01.16-01.16.22-1-124459	126	9	9	7	0	5	692	8	8	0	0	NA	NA	NA	34	40	168	172	513	150	88	454	9	12	10	0.054	0.07	0.019
.	19.01.16-01.16.23-1-124460	60	2	2	0	0	0	676	1	1	0	0	NA	NA	NA	20	19	167	165	500	150	82	444	0	0	2	0	0	0.004
.	19.01.16-01.16.25-1-124461	59	2	2	1	0	1	251	1	1	0	0	NA	NA	NA	17	18	165	167	499	53	31	167	5	0	0	0.03	0	0
.	19.01.16-01.16.29-1-124462	215	11	11	4	0	4	718	8	8	0	0	NA	NA	NA	75	66	173	179	527	155	92	471	1	17	25	0.006	0.095	0.047
.	19.01.16-01.16.31-1-124463	60	2	2	2	0	2	674	1	1	0	0	NA	NA	NA	21	23	171	167	498	154	83	437	3	0	4	0.018	0	0.008
.	19.01.16-01.16.34-1-124466	86	3	3	0	0	0	687	2	2	0	0	NA	NA	NA	31	42	172	172	511	151	86	450	0	0	8	0	0	0.016
.	19.01.16-01.16.36-1-124467	66	8	8	2	0	0	682	7	7	0	0	NA	NA	NA	17	27	172	166	502	156	84	442	38	0	12	0.221	0	0.024
.	19.01.16-01.16.38-1-124468	100	8	8	2	0	2	680	7	7	0	0	NA	NA	NA	26	29	170	171	501	154	84	442	9	15	7	0.053	0.088	0.014
.	19.01.16-01.16.42-1-124469	150	8	8	2	0	2	703	7	7	0	0	NA	NA	NA	48	54	168	173	526	150	86	467	0	13	13	0	0.075	0.025
.	19.01.16-01.16.47-1-124471	117	4	4	0	0	0	688	3	3	0	0	NA	NA	NA	31	37	170	168	512	154	84	450	3	4	6	0.018	0.024	0.012
.	19.01.16-01.16.48-1-124472	125	7	7	1	0	0	688	6	6	0	0	NA	NA	NA	24	35	174	169	505	156	82	450	0	13	5	0	0.077	0.01
.	19.01.16-01.16.51-1-124484	33	1	1	1	0	1	0	0	0	0	0	NA	NA	NA	5	10	163	166	494	0	0	0	0	0	3	0	0	0.006
.	19.01.16-01.16.55-1-124494	113	6	6	1	0	1	679	5	5	0	0	NA	NA	NA	26	28	171	166	504	152	79	448	0	3	7	0	0.018	0.014
.	19.01.16-01.16.58-1-124500	173	12	12	3	0	3	701	10	10	0	0	NA	NA	NA	53	51	174	175	515	157	87	457	9	7	16	0.052	0.04	0.031
.	19.01.16-01.17.01-1-124503	62	2	2	1	0	1	503	1	1	0	0	NA	NA	NA	24	19	167	166	499	115	59	329	0	4	0	0	0.024	0
.	19.01.16-01.17.01-1-124504	36	1	1	1	0	1	0	0	0	0	0	NA	NA	NA	9	8	165	164	492	0	0	0	1	0	0	0.006	0	0
.	19.01.16-01.17.02-1-124505	87	3	3	0	0	0	674	2	2	0	0	NA	NA	NA	16	20	168	164	501	153	79	442	1	3	2	0.006	0.018	0.004
.	19.01.16-01.17.04-1-124506	149	11	11	5	0	5	687	9	9	0	0	NA	NA	NA	42	42	171	173	511	149	87	451	19	10	11	0.111	0.058	0.022
.	19.01.16-01.17.04-1-124507	90	4	4	1	0	1	685	3	3	0	0	NA	NA	NA	20	32	168	169	508	152	86	447	0	12	0	0	0.071	0
.	19.01.16-01.17.08-1-124510	34	1	1	0	0	0	0	0	0	0	0	NA	NA	NA	9	15	166	168	494	0	0	0	0	0	2	0	0	0.004
.	19.01.16-01.17.10-1-124514	86	3	3	1	0	1	679	2	2	0	0	NA	NA	NA	26	26	167	166	506	148	83	448	4	0	0	0.024	0	0
.	19.01.16-01.17.11-1-124515	176	12	12	3	0	2	704	10	10	0	0	NA	NA	NA	52	56	173	179	517	151	96	457	11	14	33	0.064	0.078	0.064
.	19.01.16-01.17.13-1-124516	115	5	5	2	0	1	697	4	4	0	0	NA	NA	NA	44	52	170	172	523	154	84	459	6	16	0	0.035	0.093	0
.	19.01.16-01.17.14-1-124517	87	5	5	1	0	1	671	3	3	0	0	NA	NA	NA	29	31	168	169	507	151	82	438	0	0	8	0	0	0.016
.	19.01.16-01.17.19-1-124521	115	4	4	3	0	3	682	3	3	0	0	NA	NA	NA	37	34	167	171	509	152	87	443	0	4	12	0	0.023	0.024
.	19.01.16-01.17.27-1-124522	89	10	10	1	0	1	677	9	9	0	0	NA	NA	NA	32	28	166	165	510	146	82	449	7	10	12	0.042	0.061	0.024
.	19.01.16-01.17.28-1-124523	178	8	8	2	0	2	705	6	6	0	0	NA	NA	NA	60	62	176	175	524	155	87	463	0	21	12	0	0.12	0.023
.	19.01.16-01.17.31-1-124524	89	8	8	3	0	3	667	6	6	0	0	NA	NA	NA	46	28	169	167	505	144	78	445	0	14	11	0	0.084	0.022
.	19.01.16-01.17.31-1-124525	61	3	3	1	0	1	204	2	2	0	0	NA	NA	NA	18	9	164	164	494	48	22	134	0	1	3	0	0.006	0.006
.	19.01.16-01.17.34-1-124526	39	1	1	0	0	0	0	0	0	0	0	NA	NA	NA	12	11	165	166	493	0	0	0	0	0	3	0	0	0.006
.	19.01.16-01.17.38-1-124527	64	5	5	0	0	0	677	4	4	0	0	NA	NA	NA	17	23	172	164	500	154	82	441	6	11	4	0.035	0.067	0.008
.	19.01.16-01.17.39-1-124528	157	23	23	6	0	5	690	21	21	0	0	NA	NA	NA	42	45	175	174	509	153	85	452	30	44	4	0.171	0.253	0.008
.	19.01.16-01.17.40-1-124529	66	4	4	1	0	1	672	3	3	0	0	NA	NA	NA	22	21	169	167	498	149	80	443	4	2	0	0.024	0.012	0
.	19.01.16-01.17.42-1-124530	60	3	3	1	0	1	674	2	2	0	0	NA	NA	NA	23	27	165	169	506	143	86	445	4	6	0	0.024	0.036	0
.	19.01.16-01.17.53-1-124554	32	1	1	0	0	0	0	0	0	0	0	NA	NA	NA	4	8	166	165	490	0	0	0	0	1	0	0	0.006	0
.	19.01.16-01.17.54-1-124557	60	3	3	2	0	2	670	2	2	0	0	NA	NA	NA	24	20	168	167	498	151	80	439	7	3	6	0.042	0.018	0.012
.	19.01.16-01.17.55-1-124558	94	6	6	2	0	2	673	5	5	0	0	NA	NA	NA	34	30	167	168	508	147	82	444	2	8	5	0.012	0.048	0.01
.	19.01.16-01.17.55-1-124559	150	26	26	6	0	5	685	23	23	0	0	NA	NA	NA	41	40	172	171	510	153	84	448	31	34	13	0.18	0.199	0.025
.	19.01.16-01.17.55-1-124561	36	1	1	0	0	0	0	0	0	0	0	NA	NA	NA	13	11	167	165	492	0	0	0	0	0	2	0	0	0.004
.	19.01.16-01.17.59-1-124565	61	2	2	0	0	0	677	1	1	0	0	NA	NA	NA	22	23	168	165	503	149	81	447	0	0	5	0	0	0.01
.	19.01.16-01.17.59-1-124566	33	1	1	0	0	0	0	0	0	0	0	NA	NA	NA	6	5	164	164	490	0	0	0	0	0	0	0	0	0
.	19.01.16-01.18.00-1-124568	121	12	12	1	0	1	678	8	8	0	0	NA	NA	NA	26	27	171	173	496	153	84	441	0	13	11	0	0.075	0.022
.	19.01.16-01.18.01-1-124575	92	4	4	2	0	1	680	2	2	0	0	NA	NA	NA	24	22	166	167	502	149	83	448	13	3	1	0.078	0.018	0.002
.	19.01.16-01.18.02-1-124576	58	2	2	0	0	0	147	1	1	0	0	NA	NA	NA	16	17	169	165	496	30	21	96	0	3	2	0	0.018	0.004
.	19.01.16-01.18.10-1-124581	91	5	5	1	0	1	692	3	3	0	0	NA	NA	NA	21	39	167	171	514	149	87	456	5	9	6	0.03	0.053	0.012
.	19.01.16-01.18.12-1-124582	30	1	1	0	0	0	0	0	0	0	0	NA	NA	NA	13	5	165	165	488	0	0	0	0	0	0	0	0	0
.	19.01.16-01.18.13-1-124583	33	1	1	1	0	1	0	0	0	0	0	NA	NA	NA	8	14	166	171	490	0	0	0	0	2	0	0	0.012	0
.	19.01.16-01.18.14-1-124587	85	3	3	1	0	1	663	2	2	0	0	NA	NA	NA	31	20	168	165	500	146	81	436	3	0	8	0.018	0	0.016
.	19.01.16-01.18.17-1-124588	61	2	2	2	0	2	674	1	1	0	0	NA	NA	NA	23	20	167	167	499	147	83	444	0	0	5	0	0	0.01
.	19.01.16-01.18.17-1-124589	121	7	7	2	0	2	699	6	6	0	0	NA	NA	NA	44	49	175	171	516	159	87	453	1	0	20	0.006	0	0.039
.	19.01.16-01.18.18-1-124590	64	3	3	0	0	0	659	2	2	0	0	NA	NA	NA	29	18	168	170	493	149	84	426	2	0	5	0.012	0	0.01
.	19.01.16-01.18.25-1-124592	34	1	1	1	0	1	0	0	0	0	0	NA	NA	NA	8	9	164	166	492	0	0	0	0	0	4	0	0	0.008
.	19.01.16-01.18.25-1-124593	89	6	6	2	0	2	679	5	5	0	0	NA	NA	NA	32	36	169	172	508	150	84	445	2	3	10	0.012	0.017	0.02
.	19.01.16-01.18.27-1-124594	58	2	2	0	0	0	694	1	1	0	0	NA	NA	NA	17	42	174	171	510	155	86	453	2	0	5	0.011	0	0.01
.	19.01.16-01.18.28-1-124595	69	2	2	0	0	0	680	1	1	0	0	NA	NA	NA	23	30	168	166	509	153	81	446	0	0	1	0	0	0.002
.	19.01.16-01.18.32-1-124596	172	13	13	3	0	2	714	10	10	0	0	NA	NA	NA	45	62	178	175	522	160	90	464	10	23	23	0.056	0.131	0.044
.	19.01.16-01.18.32-1-124597	173	16	16	4	0	4	712	14	14	0	0	NA	NA	NA	40	65	176	180	522	160	89	463	17	25	12	0.097	0.139	0.023
.	19.01.16-01.18.32-1-124598	90	6	6	5	0	4	681	5	5	0	0	NA	NA	NA	39	36	167	172	510	145	85	451	0	5	23	0	0.029	0.045
.	19.01.16-01.18.33-1-124599	86	5	5	0	0	0	707	4	4	0	0	NA	NA	NA	27	51	170	171	523	152	89	466	11	7	5	0.065	0.041	0.01
.	19.01.16-01.18.44-1-124600	89	4	4	1	0	1	682	3	3	0	0	NA	NA	NA	28	28	169	168	504	150	84	448	5	0	13	0.03	0	0.026
.	19.01.16-01.18.46-1-124601	32	1	1	0	0	0	0	0	0	0	0	NA	NA	NA	6	11	166	166	492	0	0	0	0	1	0	0	0.006	0
.	19.01.16-01.18.46-1-124602	61	2	2	0	0	0	671	1	1	0	0	NA	NA	NA	26	26	167	170	502	147	83	441	0	1	2	0	0.006	0.004
.	19.01.16-01.18.47-1-124603	115	11	11	9	0	6	694	9	9	0	0	NA	NA	NA	39	42	177	169	509	159	86	449	15	17	20	0.085	0.101	0.039
.	19.01.16-01.18.49-1-124604	128	10	10	3	0	2	706	8	8	0	0	NA	NA	NA	36	53	173	172	521	156	86	464	18	7	12	0.104	0.041	0.023
.	19.01.16-01.18.53-1-124624	91	4	4	2	0	1	690	3	3	0	0	NA	NA	NA	36	38	168	170	513	149	85	456	0	10	10	0	0.059	0.019
.	19.01.16-01.18.54-1-124626	33	1	1	0	0	0	0	0	0	0	0	NA	NA	NA	11	10	166	164	493	0	0	0	0	0	2	0	0	0.004
.	19.01.16-01.18.58-1-124631	89	4	4	1	0	1	679	3	3	0	0	NA	NA	NA	24	31	166	172	506	147	84	448	13	1	6	0.078	0.006	0.012
.	19.01.16-01.19.04-1-124635	179	21	21	9	0	6	702	19	19	0	0	NA	NA	NA	46	53	175	170	521	154	86	462	15	57	10	0.086	0.335	0.019
.	19.01.16-01.19.05-1-124636	65	3	3	2	0	2	602	2	2	0	0	NA	NA	NA	27	27	171	168	501	136	73	393	0	3	2	0	0.018	0.004
.	19.01.16-01.19.05-1-124637	59	2	2	1	0	1	49	0	0	0	0	NA	NA	NA	22	17	165	168	497	10	8	31	4	0	1	0.024	0	0.002
.	19.01.16-01.19.10-1-124642	60	5	5	1	0	1	682	4	4	0	0	NA	NA	NA	34	33	170	171	505	154	83	445	5	0	12	0.029	0	0.024
.	19.01.16-01.19.10-1-124643	93	5	5	0	0	0	689	3	3	0	0	NA	NA	NA	27	33	173	166	507	153	83	453	8	3	0	0.046	0.018	0
.	19.01.16-01.19.11-1-124644	94	4	4	2	0	1	680	3	3	0	0	NA	NA	NA	38	37	174	166	510	153	78	449	11	7	2	0.063	0.042	0.004
.	19.01.16-01.19.11-1-124645	122	7	7	2	0	2	681	6	6	0	0	NA	NA	NA	29	31	169	169	506	151	86	444	0	14	4	0	0.083	0.008
.	19.01.16-01.19.16-1-124650	36	1	1	0	0	0	0	0	0	0	0	NA	NA	NA	8	11	164	165	495	0	0	0	0	0	0	0	0	0
.	19.01.16-01.19.17-1-124651	122	10	10	1	0	1	686	9	9	0	0	NA	NA	NA	46	35	166	172	510	149	87	450	7	17	16	0.042	0.099	0.031
.	19.01.16-01.19.20-1-124652	88	3	3	0	0	0	684	2	2	0	0	NA	NA	NA	32	35	169	171	508	151	83	450	0	0	5	0	0	0.01
.	19.01.16-01.19.21-1-124653	179	15	15	0	0	0	690	13	13	0	0	NA	NA	NA	53	48	167	176	518	146	90	454	10	6	13	0.06	0.034	0.025
.	19.01.16-01.19.28-1-124654	29	1	1	1	0	1	0	0	0	0	0	NA	NA	NA	3	10	164	166	493	0	0	0	0	0	3	0	0	0.006
.	19.01.16-01.19.28-1-124655	151	26	26	6	0	5	691	23	23	0	0	NA	NA	NA	45	43	177	174	505	160	86	445	4	23	39	0.023	0.132	0.077
.	19.01.16-01.19.29-1-124656	144	6	6	1	0	1	689	5	5	0	0	NA	NA	NA	38	38	170	170	511	151	86	452	8	1	9	0.047	0.006	0.018
.	19.01.16-01.19.31-1-124657	32	1	1	0	0	0	0	0	0	0	0	NA	NA	NA	6	10	163	169	491	0	0	0	0	0	1	0	0	0.002
.	19.01.16-01.19.32-1-124658	94	13	13	2	0	2	684	11	11	0	0	NA	NA	NA	31	34	171	170	506	154	86	444	7	11	20	0.041	0.065	0.04
.	19.01.16-01.19.33-1-124659	64	4	4	0	0	0	657	3	3	0	0	NA	NA	NA	33	17	169	169	492	146	81	430	2	0	7	0.012	0	0.014
.	19.01.16-01.19.37-1-124660	118	7	7	2	0	2	682	6	6	0	0	NA	NA	NA	52	39	171	168	513	149	84	449	9	12	6	0.053	0.071	0.012
.	19.01.16-01.19.46-1-124662	98	13	13	6	0	4	684	12	12	0	0	NA	NA	NA	37	39	172	174	506	155	86	443	10	37	18	0.058	0.213	0.036
.	19.01.16-01.19.46-1-124664	37	1	1	0	0	0	0	0	0	0	0	NA	NA	NA	2	7	165	164	491	0	0	0	0	0	0	0	0	0
.	19.01.16-01.19.46-1-124665	65	3	3	1	0	1	665	2	2	0	0	NA	NA	NA	27	18	167	169	495	149	84	432	0	1	5	0	0.006	0.01
.	19.01.16-01.19.48-1-124666	59	2	2	0	0	0	0	1	1	0	0	NA	NA	NA	19	20	168	165	500	0	0	0	1	0	0	0.006	0	0
.	19.01.16-01.19.50-1-124668	62	4	4	3	0	3	656	3	3	0	0	NA	NA	NA	29	17	167	169	494	144	80	432	0	15	1	0	0.089	0.002
.	19.01.16-01.19.50-1-124669	87	3	3	0	0	0	685	2	2	0	0	NA	NA	NA	18	30	170	170	503	152	84	449	2	1	1	0.012	0.006	0.002
.	19.01.16-01.19.52-1-124687	33	1	1	0	0	0	0	0	0	0	0	NA	NA	NA	7	12	165	168	492	0	0	0	0	0	1	0	0	0.002
.	19.01.16-01.19.55-1-124695	65	4	4	2	0	1	684	3	3	0	0	NA	NA	NA	20	33	166	171	509	148	85	451	0	4	10	0	0.023	0.02
.	19.01.16-01.19.59-1-124700	91	3	3	0	0	0	674	2	2	0	0	NA	NA	NA	43	28	168	170	503	149	83	442	0	0	7	0	0	0.014
.	19.01.16-01.20.01-1-124703	121	7	7	3	0	2	679	5	5	0	0	NA	NA	NA	39	34	166	171	510	145	82	452	5	9	7	0.03	0.053	0.014
.	19.01.16-01.20.02-1-124712	147	6	6	1	0	1	699	5	5	0	0	NA	NA	NA	30	45	172	169	517	155	84	460	4	4	8	0.023	0.024	0.015
.	19.01.16-01.20.06-1-124714	31	1	1	0	0	0	0	0	0	0	0	NA	NA	NA	5	5	163	164	491	0	0	0	0	0	0	0	0	0
.	19.01.16-01.20.07-1-124716	92	8	8	2	0	2	670	7	7	0	0	NA	NA	NA	30	21	168	168	498	149	83	438	3	7	15	0.018	0.042	0.03
.	19.01.16-01.20.11-1-124719	95	13	13	2	0	1	697	11	11	0	0	NA	NA	NA	26	42	169	170	516	150	87	460	7	1	14	0.041	0.006	0.027
.	19.01.16-01.20.16-1-124723	64	2	2	1	0	1	352	1	1	0	0	NA	NA	NA	19	17	167	169	494	87	43	222	0	0	5	0	0	0.01
.	19.01.16-01.20.25-1-124724	176	17	17	5	0	4	692	15	15	0	0	NA	NA	NA	57	40	171	171	511	154	84	454	6	20	23	0.035	0.117	0.045
.	19.01.16-01.20.26-1-124725	36	1	1	1	0	1	0	0	0	0	0	NA	NA	NA	5	6	164	164	491	0	0	0	0	0	2	0	0	0.004
.	19.01.16-01.20.28-1-124726	60	4	4	1	0	1	671	3	3	0	0	NA	NA	NA	24	19	167	164	501	150	78	443	1	4	3	0.006	0.024	0.006
.	19.01.16-01.20.28-1-124727	89	5	5	1	0	1	680	2	2	0	0	NA	NA	NA	43	39	170	172	510	149	84	447	0	9	3	0	0.052	0.006
.	19.01.16-01.20.29-1-124728	152	6	6	3	0	3	696	5	5	0	0	NA	NA	NA	51	52	170	169	526	151	82	463	7	0	11	0.041	0	0.021
.	19.01.16-01.20.33-1-124734	85	5	5	2	0	1	665	4	4	0	0	NA	NA	NA	30	23	168	168	500	146	82	437	2	9	2	0.012	0.054	0.004
.	19.01.16-01.20.34-1-124735	112	9	9	3	0	2	684	8	8	0	0	NA	NA	NA	31	37	171	169	510	150	84	450	2	14	9	0.012	0.083	0.018
.	19.01.16-01.20.37-1-124740	93	6	6	1	0	1	685	5	5	0	0	NA	NA	NA	25	28	168	168	505	150	84	451	12	3	1	0.071	0.018	0.002
.	19.01.16-01.20.44-1-124741	37	1	1	0	0	0	0	0	0	0	0	NA	NA	NA	8	17	165	169	496	0	0	0	0	0	0	0	0	0
.	19.01.16-01.20.46-1-124742	59	2	2	0	0	0	299	1	1	0	0	NA	NA	NA	12	12	168	165	492	61	38	200	0	0	3	0	0	0.006
.	19.01.16-01.20.48-1-124743	36	1	1	0	0	0	0	0	0	0	0	NA	NA	NA	11	5	163	164	491	0	0	0	1	0	0	0.006	0	0
.	19.01.16-01.20.52-1-124763	90	3	3	0	0	0	668	2	2	0	0	NA	NA	NA	34	19	168	165	499	150	82	436	0	0	4	0	0	0.008
.	19.01.16-01.20.53-1-124764	32	1	1	1	0	1	0	0	0	0	0	NA	NA	NA	7	12	168	164	493	0	0	0	2	0	0	0.012	0	0
.	19.01.16-01.20.54-1-124767	64	2	2	2	0	1	680	1	1	0	0	NA	NA	NA	29	32	166	171	508	147	84	449	7	0	0	0.042	0	0
.	19.01.16-01.20.56-1-124770	152	10	10	4	0	3	691	9	9	0	0	NA	NA	NA	57	49	173	174	515	155	82	454	3	25	10	0.017	0.144	0.019
.	19.01.16-01.20.58-1-124773	120	13	13	3	0	2	692	12	12	0	0	NA	NA	NA	36	47	173	175	512	154	86	452	6	5	25	0.035	0.029	0.049
.	19.01.16-01.21.00-1-124776	66	4	4	2	0	2	678	3	3	0	0	NA	NA	NA	24	24	169	165	503	150	83	445	7	9	5	0.041	0.055	0.01
.	19.01.16-01.21.01-1-124778	92	7	7	3	0	3	696	6	6	0	0	NA	NA	NA	28	41	170	175	509	153	93	450	5	4	6	0.029	0.023	0.012
.	19.01.16-01.21.02-1-124779	179	14	14	4	0	3	705	12	12	0	0	NA	NA	NA	57	54	177	172	518	160	86	459	23	27	17	0.13	0.157	0.033
.	19.01.16-01.21.05-1-124780	116	7	7	3	0	3	682	6	6	0	0	NA	NA	NA	32	33	168	166	512	149	82	451	6	3	10	0.036	0.018	0.02
.	19.01.16-01.21.08-1-124783	60	2	2	0	0	0	99	1	1	0	0	NA	NA	NA	19	25	168	167	503	21	12	66	0	0	1	0	0	0.002
.	19.01.16-01.21.11-1-124786	89	3	3	1	0	1	676	2	2	0	0	NA	NA	NA	33	34	171	173	503	151	85	440	0	0	6	0	0	0.012
.	19.01.16-01.21.15-1-124790	209	15	15	2	0	2	721	14	14	0	0	NA	NA	NA	61	69	175	179	528	155	95	471	22	23	13	0.126	0.128	0.025
.	19.01.16-01.21.20-1-124791	65	3	3	0	0	0	52	2	2	0	0	NA	NA	NA	12	13	165	164	497	18	4	30	0	0	7	0	0	0.014
.	19.01.16-01.21.20-1-124792	114	4	4	1	0	1	694	3	3	0	0	NA	NA	NA	45	43	172	172	512	156	84	454	0	7	12	0	0.041	0.023
.	19.01.16-01.21.21-1-124793	64	2	2	0	0	0	200	1	1	0	0	NA	NA	NA	14	11	164	167	493	49	23	128	2	0	1	0.012	0	0.002
.	19.01.16-01.21.30-1-124794	68	5	5	1	0	1	670	4	4	0	0	NA	NA	NA	27	18	166	170	495	148	85	437	6	3	0	0.036	0.018	0
.	19.01.16-01.21.33-1-124795	119	8	8	0	0	0	675	6	6	0	0	NA	NA	NA	25	25	169	166	503	148	83	444	14	8	11	0.083	0.048	0.022
.	19.01.16-01.21.34-1-124796	118	4	4	1	0	1	701	3	3	0	0	NA	NA	NA	29	46	174	177	508	158	90	453	6	2	5	0.034	0.011	0.01
.	19.01.16-01.21.40-1-124797	61	2	2	0	0	0	674	1	1	0	0	NA	NA	NA	27	22	165	169	501	145	85	444	7	0	5	0.042	0	0.01
.	19.01.16-01.21.44-1-124798	59	3	3	1	0	1	253	2	2	0	0	NA	NA	NA	18	24	169	167	501	66	25	162	5	3	0	0.03	0.018	0
.	19.01.16-01.21.59-1-124831	66	6	6	0	0	0	673	5	5	0	0	NA	NA	NA	25	25	172	169	497	151	85	437	10	0	5	0.058	0	0.01
.	19.01.16-01.22.04-1-124837	88	6	6	2	0	2	677	5	5	0	0	NA	NA	NA	21	27	172	168	500	154	84	439	11	0	7	0.064	0	0.014
.	19.01.16-01.22.04-1-124838	67	2	2	0	0	0	666	1	1	0	0	NA	NA	NA	21	16	169	165	495	148	82	436	0	0	3	0	0	0.006
.	19.01.16-01.22.07-1-124842	153	26	26	6	0	3	693	22	22	0	0	NA	NA	NA	60	45	171	175	512	154	89	450	59	22	16	0.345	0.126	0.031
.	19.01.16-01.22.17-1-124848	82	3	3	0	0	0	683	2	2	0	0	NA	NA	NA	25	32	168	166	511	149	83	451	6	0	14	0.036	0	0.027
.	19.01.16-01.22.18-1-124849	85	4	4	0	0	0	677	3	3	0	0	NA	NA	NA	39	27	165	171	504	145	88	444	2	4	4	0.012	0.023	0.008
.	19.01.16-01.22.19-1-124850	112	13	13	4	0	3	695	12	12	0	0	NA	NA	NA	35	47	167	177	516	149	90	456	8	25	17	0.048	0.141	0.033
.	19.01.16-01.22.20-1-124851	67	4	4	1	0	1	680	3	3	0	0	NA	NA	NA	24	24	167	170	500	152	84	444	3	5	1	0.018	0.029	0.002
.	19.01.16-01.22.21-1-124852	85	5	5	0	0	0	687	3	3	0	0	NA	NA	NA	26	37	167	169	514	147	85	455	0	0	9	0	0	0.018
.	19.01.16-01.22.25-1-124853	90	4	4	1	0	1	677	3	3	0	0	NA	NA	NA	24	18	168	169	494	153	86	438	0	4	3	0	0.024	0.006
.	19.01.16-01.22.25-1-124854	158	18	18	4	0	3	691	14	14	0	0	NA	NA	NA	54	44	175	173	509	158	87	446	23	22	17	0.131	0.127	0.033
.	19.01.16-01.22.34-1-124859	144	10	10	1	0	1	680	5	5	0	0	NA	NA	NA	37	36	169	174	506	152	85	443	0	10	18	0	0.057	0.036
.	19.01.16-01.22.37-1-124860	92	4	4	1	0	1	693	3	3	0	0	NA	NA	NA	28	44	171	173	513	151	85	457	0	14	5	0	0.081	0.01
.	19.01.16-01.22.37-1-124861	173	14	14	5	0	3	725	13	13	0	0	NA	NA	NA	54	69	178	174	530	159	90	476	12	20	16	0.067	0.115	0.03
.	19.01.16-01.22.43-1-124862	59	2	2	1	0	1	673	1	1	0	0	NA	NA	NA	24	27	168	170	502	146	82	445	5	0	4	0.03	0	0.008
.	19.01.16-01.22.44-1-124863	56	3	3	0	0	0	675	2	2	0	0	NA	NA	NA	17	24	168	172	497	148	87	440	7	0	4	0.042	0	0.008
.	19.01.16-01.22.51-1-124882	91	3	3	0	0	0	670	2	2	0	0	NA	NA	NA	25	23	167	169	500	147	84	439	1	1	1	0.006	0.006	0.002
.	19.01.16-01.22.55-1-124886	149	10	10	3	0	3	701	9	9	0	0	NA	NA	NA	44	48	175	178	508	159	93	449	10	21	11	0.057	0.118	0.022
.	19.01.16-01.22.56-1-124888	91	6	6	2	0	2	689	4	4	0	0	NA	NA	NA	33	40	169	169	515	148	84	457	8	10	3	0.047	0.059	0.006
.	19.01.16-01.22.58-1-124891	62	2	2	0	0	0	674	0	0	0	0	NA	NA	NA	20	21	164	170	500	146	83	445	0	0	7	0	0	0.014
.	19.01.16-01.22.59-1-124893	30	1	1	1	0	1	0	0	0	0	0	NA	NA	NA	6	7	166	164	490	0	0	0	0	0	0	0	0	0
.	19.01.16-01.22.59-1-124894	173	8	8	3	0	3	698	7	7	0	0	NA	NA	NA	52	53	173	174	519	155	86	457	11	0	25	0.064	0	0.048
.	19.01.16-01.22.59-1-124895	34	1	1	0	0	0	0	0	0	0	0	NA	NA	NA	9	8	165	166	490	0	0	0	0	0	0	0	0	0
.	19.01.16-01.23.01-1-124899	31	1	1	1	0	1	0	0	0	0	0	NA	NA	NA	8	9	165	165	492	0	0	0	0	0	1	0	0	0.002
.	19.01.16-01.23.02-1-124900	119	10	10	2	0	2	689	9	9	0	0	NA	NA	NA	39	45	169	175	514	152	87	450	0	7	14	0	0.04	0.027
.	19.01.16-01.23.03-1-124901	35	1	1	0	0	0	0	0	0	0	0	NA	NA	NA	7	8	165	166	490	0	0	0	0	0	0	0	0	0
.	19.01.16-01.23.07-1-124904	94	6	6	1	0	1	683	4	4	0	0	NA	NA	NA	27	26	169	168	502	151	85	447	0	14	5	0	0.083	0.01
.	19.01.16-01.23.07-1-124905	86	5	5	2	0	2	687	4	4	0	0	NA	NA	NA	23	33	171	171	504	153	86	448	10	7	15	0.058	0.041	0.03
.	19.01.16-01.23.10-1-124908	143	5	5	2	0	2	684	4	4	0	0	NA	NA	NA	62	40	169	172	512	150	87	447	0	3	12	0	0.017	0.023
.	19.01.16-01.23.14-1-124912	123	21	21	4	0	3	697	19	19	0	0	NA	NA	NA	36	47	172	171	517	154	83	460	8	46	25	0.047	0.269	0.048
.	19.01.16-01.23.16-1-124913	88	3	3	0	0	0	675	2	2	0	0	NA	NA	NA	21	24	163	169	505	143	85	447	6	2	0	0.037	0.012	0
.	19.01.16-01.23.21-1-124914	62	2	2	0	0	0	663	1	1	0	0	NA	NA	NA	30	22	169	169	497	150	84	429	1	0	1	0.006	0	0.002
.	19.01.16-01.23.25-1-124916	206	15	15	5	0	3	723	14	14	0	0	NA	NA	NA	63	68	177	176	528	159	91	473	2	41	11	0.011	0.233	0.021
.	19.01.16-01.23.26-1-124917	174	17	17	5	0	4	698	15	15	0	0	NA	NA	NA	56	47	171	175	514	153	91	454	36	15	23	0.211	0.086	0.045
.	19.01.16-01.23.28-1-124918	62	5	5	1	0	1	682	4	4	0	0	NA	NA	NA	16	27	169	170	501	149	85	448	0	12	4	0	0.071	0.008
.	19.01.16-01.23.28-1-124919	32	1	1	0	0	0	0	0	0	0	0	NA	NA	NA	12	10	164	164	495	0	0	0	0	1	0	0	0.006	0
.	19.01.16-01.23.29-1-124920	33	1	1	0	0	0	0	0	0	0	0	NA	NA	NA	7	11	165	164	495	0	0	0	0	0	5	0	0	0.01
.	19.01.16-01.23.31-1-124921	60	2	2	1	0	1	356	0	0	0	0	NA	NA	NA	16	15	166	166	496	81	39	236	0	0	2	0	0	0.004
.	19.01.16-01.23.32-1-124922	38	1	1	1	0	1	0	0	0	0	0	NA	NA	NA	10	9	167	164	491	0	0	0	0	0	2	0	0	0.004
.	19.01.16-01.23.33-1-124923	65	3	3	2	0	1	672	1	1	0	0	NA	NA	NA	20	22	166	166	503	149	82	441	0	2	8	0	0.012	0.016
.	19.01.16-01.23.35-1-124924	30	1	1	1	0	1	0	0	0	0	0	NA	NA	NA	10	8	163	166	492	0	0	0	0	0	3	0	0	0.006
.	19.01.16-01.23.35-1-124925	84	5	5	0	0	0	674	4	4	0	0	NA	NA	NA	29	25	170	165	503	151	80	443	7	1	8	0.041	0.006	0.016
.	19.01.16-01.23.37-1-124926	183	37	37	11	0	6	705	32	32	0	0	NA	NA	NA	63	58	174	175	522	155	88	462	24	78	43	0.138	0.446	0.082
.	19.01.16-01.23.47-1-124927	151	9	9	3	0	2	686	8	8	0	0	NA	NA	NA	41	37	172	170	508	154	83	449	0	28	8	0	0.165	0.016
.	19.01.16-01.23.50-1-124945	65	3	3	1	0	1	682	2	2	0	0	NA	NA	NA	20	29	169	170	503	151	86	445	3	2	0	0.018	0.012	0
.	19.01.16-01.23.51-1-124946	60	2	2	2	0	1	664	1	1	0	0	NA	NA	NA	38	19	167	164	501	148	79	437	4	0	1	0.024	0	0.002
.	19.01.16-01.23.56-1-124952	33	1	1	0	0	0	0	0	0	0	0	NA	NA	NA	11	8	163	164	494	0	0	0	0	0	1	0	0	0.002
.	19.01.16-01.23.59-1-124960	92	6	6	4	0	3	686	4	4	0	0	NA	NA	NA	21	32	168	167	510	150	84	452	0	7	9	0	0.042	0.018
.	19.01.16-01.23.59-1-124961	183	14	14	3	0	0	684	12	12	0	0	NA	NA	NA	46	43	166	176	514	147	86	451	0	7	18	0	0.04	0.035
.	19.01.16-01.24.00-1-124964	66	2	2	0	0	0	674	1	1	0	0	NA	NA	NA	31	30	167	172	504	147	81	446	0	0	4	0	0	0.008
.	19.01.16-01.24.03-1-124965	86	5	5	1	0	1	684	3	3	0	0	NA	NA	NA	36	37	168	172	510	149	87	448	5	7	1	0.03	0.041	0.002
.	19.01.16-01.24.05-1-124970	122	13	13	2	0	1	691	12	12	0	0	NA	NA	NA	28	40	167	168	518	146	84	461	9	18	26	0.054	0.107	0.05
.	19.01.16-01.24.07-1-124973	58	2	2	0	0	0	667	0	0	0	0	NA	NA	NA	27	23	171	163	502	149	78	440	0	0	5	0	0	0.01
.	19.01.16-01.24.15-1-124979	92	15	15	0	0	0	688	14	14	0	0	NA	NA	NA	34	41	177	166	511	157	81	450	20	26	8	0.113	0.157	0.016
.	19.01.16-01.24.16-1-124981	242	13	13	2	0	0	723	12	12	0	0	NA	NA	NA	75	75	186	174	528	171	88	464	14	41	9	0.075	0.236	0.017
.	19.01.16-01.24.18-1-124982	87	7	7	5	0	4	679	6	6	0	0	NA	NA	NA	24	28	171	167	503	146	85	448	6	4	9	0.035	0.024	0.018
.	19.01.16-01.24.22-1-124983	86	3	3	0	0	0	670	2	2	0	0	NA	NA	NA	26	19	167	168	497	149	83	438	8	0	2	0.048	0	0.004
.	19.01.16-01.24.25-1-124984	60	2	2	1	0	1	355	1	1	0	0	NA	NA	NA	19	16	166	166	497	82	40	233	0	0	10	0	0	0.02
.	19.01.16-01.24.31-1-124985	150	8	8	2	0	1	700	6	6	0	0	NA	NA	NA	34	47	169	169	522	152	83	465	14	17	18	0.083	0.101	0.034
.	19.01.16-01.24.36-1-124986	33	1	1	0	0	0	0	0	0	0	0	NA	NA	NA	12	12	166	165	494	0	0	0	0	0	1	0	0	0.002
.	19.01.16-01.24.38-1-124987	86	3	3	2	0	2	673	1	1	0	0	NA	NA	NA	27	26	171	169	499	154	85	434	0	3	3	0	0.018	0.006
.	19.01.16-01.24.38-1-124988	123	7	7	3	0	3	690	5	5	0	0	NA	NA	NA	37	35	165	169	514	147	84	459	3	3	15	0.018	0.018	0.029
.	19.01.16-01.24.38-1-124989	36	1	1	0	0	0	0	0	0	0	0	NA	NA	NA	17	5	163	164	491	0	0	0	0	0	0	0	0	0
.	19.01.16-01.24.38-1-124990	121	6	6	1	0	1	679	4	4	0	0	NA	NA	NA	51	31	169	173	502	147	85	447	10	14	4	0.059	0.081	0.008
.	19.01.16-01.24.38-1-124992	61	3	3	1	0	1	669	2	2	0	0	NA	NA	NA	21	19	168	167	497	150	79	440	5	0	0	0.03	0	0
.	19.01.16-01.24.41-1-124994	32	1	1	0	0	0	0	0	0	0	0	NA	NA	NA	10	11	165	165	494	0	0	0	0	0	0	0	0	0
.	19.01.16-01.24.43-1-124995	88	16	16	5	0	3	676	15	15	0	0	NA	NA	NA	31	29	165	167	510	146	83	447	19	13	29	0.115	0.078	0.057
.	19.01.16-01.24.49-1-124996	59	2	2	0	0	0	670	1	1	0	0	NA	NA	NA	30	19	166	167	499	148	83	439	0	2	2	0	0.012	0.004
.	19.01.16-01.24.53-1-125016	94	5	5	2	0	2	682	4	4	0	0	NA	NA	NA	29	31	169	168	507	151	83	448	2	1	11	0.012	0.006	0.022
.	19.01.16-01.24.55-1-125018	145	9	9	2	0	2	703	8	8	0	0	NA	NA	NA	45	49	173	173	516	155	91	457	4	13	11	0.023	0.075	0.021
.	19.01.16-01.24.55-1-125020	95	4	4	0	0	0	678	3	3	0	0	NA	NA	NA	34	30	165	166	512	146	83	449	18	0	0	0.109	0	0
.	19.01.16-01.24.58-1-125024	177	12	12	4	0	4	706	11	11	0	0	NA	NA	NA	51	56	171	173	525	154	87	465	0	29	16	0	0.168	0.03
.	19.01.16-01.24.58-1-125025	90	7	7	0	0	0	677	6	6	0	0	NA	NA	NA	30	30	171	168	504	153	82	442	2	2	13	0.012	0.012	0.026
.	19.01.16-01.24.58-1-125026	152	9	9	4	0	4	696	7	7	0	0	NA	NA	NA	49	52	175	174	516	158	84	454	5	16	15	0.029	0.092	0.029
.	19.01.16-01.25.04-1-125030	57	2	2	1	0	1	0	1	1	0	0	NA	NA	NA	13	18	167	167	497	0	0	0	3	0	3	0.018	0	0.006
.	19.01.16-01.25.08-1-125034	89	4	4	1	0	1	676	3	3	0	0	NA	NA	NA	19	24	170	167	500	152	84	440	3	4	0	0.018	0.024	0
.	19.01.16-01.25.11-1-125036	63	3	3	2	0	2	679	2	2	0	0	NA	NA	NA	20	27	167	169	504	149	84	446	0	2	2	0	0.012	0.004
.	19.01.16-01.25.14-1-125040	216	32	32	12	0	10	724	30	30	0	0	NA	NA	NA	61	66	180	181	518	160	98	466	64	30	39	0.356	0.166	0.075
.	19.01.16-01.25.17-1-125041	66	2	2	0	0	0	501	1	1	0	0	NA	NA	NA	22	21	167	169	498	100	63	338	0	1	1	0	0.006	0.002
.	19.01.16-01.25.18-1-125042	68	12	12	3	0	2	676	10	10	0	0	NA	NA	NA	21	26	171	165	503	155	76	445	10	4	32	0.058	0.024	0.064
.	19.01.16-01.25.22-1-125043	92	10	10	2	0	2	679	9	9	0	0	NA	NA	NA	27	30	169	169	505	151	81	447	12	12	14	0.071	0.071	0.028
.	19.01.16-01.25.22-1-125044	66	4	4	0	0	0	401	2	2	0	0	NA	NA	NA	15	15	166	167	495	99	49	253	2	0	7	0.012	0	0.014
.	19.01.16-01.25.28-1-125045	82	3	3	1	0	1	675	2	2	0	0	NA	NA	NA	35	29	169	172	501	151	87	437	0	0	5	0	0	0.01
.	19.01.16-01.25.28-1-125046	99	6	6	4	0	3	678	5	5	0	0	NA	NA	NA	30	32	173	173	499	155	87	436	7	4	10	0.04	0.023	0.02
.	19.01.16-01.25.29-1-125047	122	4	4	0	0	0	689	3	3	0	0	NA	NA	NA	35	39	171	173	508	153	89	447	7	2	1	0.041	0.012	0.002
.	19.01.16-01.25.30-1-125048	88	7	7	2	0	2	674	6	6	0	0	NA	NA	NA	30	22	165	169	501	145	83	446	0	7	14	0	0.041	0.028
.	19.01.16-01.25.36-1-125050	58	2	2	0	0	0	402	1	1	0	0	NA	NA	NA	14	22	169	165	501	93	45	264	1	0	0	0.006	0	0
.	19.01.16-01.25.43-1-125051	39	1	1	1	0	1	0	0	0	0	0	NA	NA	NA	10	9	164	165	493	0	0	0	0	0	1	0	0	0.002
.	19.01.16-01.25.47-1-125052	61	4	4	2	0	2	400	3	3	0	0	NA	NA	NA	15	11	166	167	491	95	53	252	0	0	10	0	0	0.02
.	19.01.16-01.25.47-1-125053	120	8	8	1	0	1	688	7	7	0	0	NA	NA	NA	29	33	166	173	507	150	87	451	8	2	16	0.048	0.012	0.032
.	19.01.16-01.25.47-1-125054	40	1	1	0	0	0	0	0	0	0	0	NA	NA	NA	14	7	165	164	491	0	0	0	0	0	1	0	0	0.002
.	19.01.16-01.25.47-1-125055	112	4	4	0	0	0	675	3	3	0	0	NA	NA	NA	37	22	168	167	500	152	84	439	0	0	7	0	0	0.014
.	19.01.16-01.25.48-1-125056	65	2	2	2	0	2	673	1	1	0	0	NA	NA	NA	20	20	172	166	495	154	78	441	4	0	2	0.023	0	0.004
.	19.01.16-01.25.49-1-125057	59	2	2	0	0	0	673	1	1	0	0	NA	NA	NA	31	25	168	166	504	147	80	446	0	4	0	0	0.024	0
.	19.01.16-01.25.50-1-125058	61	2	2	1	0	1	553	1	1	0	0	NA	NA	NA	18	18	167	165	499	120	69	364	0	1	3	0	0.006	0.006
.	19.01.16-01.25.54-1-125079	95	12	12	5	0	4	683	11	11	0	0	NA	NA	NA	33	32	168	170	507	151	83	449	6	9	14	0.036	0.053	0.028
.	19.01.16-01.26.02-1-125092	88	3	3	3	0	3	675	1	1	0	0	NA	NA	NA	41	30	168	170	505	153	83	439	0	4	3	0	0.024	0.006
.	19.01.16-01.26.02-1-125093	89	5	5	0	0	0	672	4	4	0	0	NA	NA	NA	25	24	167	165	505	145	81	446	0	4	9	0	0.024	0.018
.	19.01.16-01.26.04-1-125094	36	1	1	0	0	0	0	0	0	0	0	NA	NA	NA	14	10	166	165	492	0	0	0	0	0	1	0	0	0.002
.	19.01.16-01.26.05-1-125095	122	10	10	3	0	3	690	8	8	0	0	NA	NA	NA	41	48	174	171	516	152	84	454	10	6	13	0.057	0.035	0.025
.	19.01.16-01.26.06-1-125100	61	4	4	0	0	0	681	3	3	0	0	NA	NA	NA	27	27	167	166	507	151	82	448	10	0	2	0.06	0	0.004
.	19.01.16-01.26.06-1-125103	35	1	1	1	0	1	0	0	0	0	0	NA	NA	NA	9	10	163	164	496	0	0	0	0	0	1	0	0	0.002
.	19.01.16-01.26.09-1-125106	216	22	22	10	0	7	698	20	20	0	0	NA	NA	NA	49	47	175	165	520	154	82	462	33	23	15	0.189	0.139	0.029
.	19.01.16-01.26.11-1-125107	64	2	2	0	0	0	445	0	0	0	0	NA	NA	NA	14	24	171	167	499	102	60	283	4	0	3	0.023	0	0.006
.	19.01.16-01.26.12-1-125108	148	36	36	13	0	10	682	33	33	0	0	NA	NA	NA	51	36	167	172	510	147	83	452	58	42	39	0.347	0.244	0.076
.	19.01.16-01.26.16-1-125112	145	13	13	7	0	5	679	11	11	0	0	NA	NA	NA	43	35	172	173	503	152	88	439	17	13	13	0.099	0.075	0.026
.	19.01.16-01.26.18-1-125113	91	5	5	2	0	1	674	4	4	0	0	NA	NA	NA	16	19	164	168	500	147	83	444	8	0	6	0.049	0	0.012
.	19.01.16-01.26.19-1-125114	63	4	4	0	0	0	680	3	3	0	0	NA	NA	NA	33	26	170	167	502	153	84	443	0	2	5	0	0.012	0.01
.	19.01.16-01.26.24-1-125115	60	2	2	1	0	1	403	0	0	0	0	NA	NA	NA	22	16	165	166	498	90	46	267	0	0	1	0	0	0.002
.	19.01.16-01.26.24-1-125116	34	1	1	0	0	0	0	0	0	0	0	NA	NA	NA	12	4	164	163	490	0	0	0	0	0	0	0	0	0
.	19.01.16-01.26.27-1-125117	123	9	9	2	0	2	677	8	8	0	0	NA	NA	NA	56	37	173	172	505	151	89	437	3	7	6	0.017	0.041	0.012
.	19.01.16-01.26.30-1-125118	261	13	13	4	0	2	723	11	11	0	0	NA	NA	NA	101	82	177	185	533	158	99	466	20	40	10	0.113	0.216	0.019
.	19.01.16-01.26.45-1-125121	86	6	6	2	0	2	687	4	4	0	0	NA	NA	NA	33	32	174	167	504	157	83	447	0	10	9	0	0.06	0.018
.	19.01.16-01.26.45-1-125123	35	1	1	1	0	1	0	0	0	0	0	NA	NA	NA	8	7	164	166	490	0	0	0	0	0	1	0	0	0.002
.	19.01.16-01.26.45-1-125124	174	6	6	2	0	1	705	5	5	0	0	NA	NA	NA	59	51	174	172	518	156	87	462	0	9	9	0	0.052	0.017
.	19.01.16-01.26.51-1-125142	90	8	8	2	0	1	691	7	7	0	0	NA	NA	NA	28	36	175	167	507	158	82	451	17	22	0	0.097	0.132	0
.	19.01.16-01.26.54-1-125146	126	6	6	2	0	2	702	4	4	0	0	NA	NA	NA	43	55	172	173	523	151	86	465	3	3	3	0.017	0.017	0.006
.	19.01.16-01.27.04-1-125154	150	8	8	3	0	2	689	7	7	0	0	NA	NA	NA	28	36	166	172	511	148	88	453	0	26	7	0	0.151	0.014
.	19.01.16-01.27.07-1-125157	33	1	1	0	0	0	0	0	0	0	0	NA	NA	NA	4	8	164	167	490	0	0	0	0	0	1	0	0	0.002
.	19.01.16-01.27.10-1-125161	172	8	8	3	0	3	691	6	6	0	0	NA	NA	NA	38	39	171	172	509	153	86	452	0	3	18	0	0.017	0.035
.	19.01.16-01.27.12-1-125162	90	7	7	1	0	1	680	6	6	0	0	NA	NA	NA	36	32	166	169	510	149	84	447	3	2	15	0.018	0.012	0.029
.	19.01.16-01.27.14-1-125166	63	3	3	0	0	0	666	2	2	0	0	NA	NA	NA	19	16	166	169	494	145	85	436	4	4	0	0.024	0.024	0
.	19.01.16-01.27.14-1-125167	36	1	1	0	0	0	0	0	0	0	0	NA	NA	NA	10	8	164	165	492	0	0	0	0	0	0	0	0	0
.	19.01.16-01.27.15-1-125168	32	1	1	0	0	0	0	0	0	0	0	NA	NA	NA	10	11	163	166	495	0	0	0	1	0	0	0.006	0	0
.	19.01.16-01.27.15-1-125169	92	5	5	2	0	1	670	4	4	0	0	NA	NA	NA	23	19	166	166	500	147	83	440	2	4	5	0.012	0.024	0.01
.	19.01.16-01.27.16-1-125170	128	6	6	1	0	1	689	4	4	0	0	NA	NA	NA	26	37	174	171	505	156	83	450	3	4	6	0.017	0.023	0.012
.	19.01.16-01.27.17-1-125171	151	6	6	2	0	0	702	5	5	0	0	NA	NA	NA	47	50	168	174	521	149	88	465	0	29	7	0	0.167	0.013
.	19.01.16-01.27.17-1-125172	120	10	10	1	0	1	696	9	9	0	0	NA	NA	NA	35	43	175	169	512	156	84	456	11	13	6	0.063	0.077	0.012
.	19.01.16-01.27.30-1-125173	64	2	2	1	0	1	662	1	1	0	0	NA	NA	NA	28	18	164	168	499	143	83	436	0	0	6	0	0	0.012
.	19.01.16-01.27.31-1-125174	88	11	11	2	0	2	669	9	9	0	0	NA	NA	NA	34	21	164	167	503	149	83	437	1	5	17	0.006	0.03	0.034
.	19.01.16-01.27.36-1-125175	58	2	2	1	0	1	152	1	1	0	0	NA	NA	NA	16	11	165	164	495	40	17	95	3	0	0	0.018	0	0
.	19.01.16-01.27.36-1-125176	61	2	2	0	0	0	50	1	1	0	0	NA	NA	NA	12	14	163	171	493	11	7	32	0	1	1	0	0.006	0.002
.	19.01.16-01.27.37-1-125177	66	5	5	2	0	2	674	4	4	0	0	NA	NA	NA	33	30	168	167	508	150	81	443	3	0	8	0.018	0	0.016
.	19.01.16-01.27.39-1-125178	156	8	8	5	0	4	683	7	7	0	0	NA	NA	NA	37	38	169	172	510	146	86	451	20	17	6	0.118	0.099	0.012
.	19.01.16-01.27.40-1-125179	127	9	9	1	0	1	696	8	8	0	0	NA	NA	NA	36	47	170	174	516	155	89	452	2	12	21	0.012	0.069	0.041
.	19.01.16-01.27.40-1-125180	30	1	1	0	0	0	0	0	0	0	0	NA	NA	NA	7	13	168	163	495	0	0	0	0	0	1	0	0	0.002
.	19.01.16-01.27.42-1-125181	33	1	1	0	0	0	0	0	0	0	0	NA	NA	NA	13	9	163	166	493	0	0	0	0	0	0	0	0	0
.	19.01.16-01.27.42-1-125182	59	2	2	0	0	0	670	1	1	0	0	NA	NA	NA	24	19	165	171	496	146	85	439	0	0	2	0	0	0.004
.	19.01.16-01.27.43-1-125183	116	6	6	1	0	1	675	5	5	0	0	NA	NA	NA	34	36	169	169	511	146	83	446	0	0	13	0	0	0.025
.	19.01.16-01.27.45-1-125184	87	6	6	4	0	3	685	5	5	0	0	NA	NA	NA	23	30	169	171	503	153	86	446	6	0	27	0.036	0	0.054
.	19.01.16-01.27.46-1-125185	65	3	3	1	0	1	681	2	2	0	0	NA	NA	NA	28	31	166	167	511	146	83	452	4	0	4	0.024	0	0.008
.	19.01.16-01.27.54-1-125206	65	3	3	0	0	0	682	2	2	0	0	NA	NA	NA	29	30	170	168	505	149	81	452	5	6	1	0.029	0.036	0.002
.	19.01.16-01.27.55-1-125208	97	6	6	2	0	1	683	4	4	0	0	NA	NA	NA	30	35	171	172	505	151	87	445	0	15	9	0	0.087	0.018
.	19.01.16-01.27.57-1-125211	140	34	34	8	0	7	696	29	29	0	0	NA	NA	NA	41	45	178	169	511	163	84	449	45	36	38	0.253	0.213	0.074
.	19.01.16-01.28.02-1-125221	64	3	3	0	0	0	680	2	2	0	0	NA	NA	NA	22	22	164	164	507	146	83	451	7	2	0	0.043	0.012	0
.	19.01.16-01.28.03-1-125222	87	9	9	2	0	1	675	8	8	0	0	NA	NA	NA	27	22	165	168	502	148	82	445	4	7	9	0.024	0.042	0.018
.	19.01.16-01.28.03-1-125223	90	4	4	1	0	1	683	3	3	0	0	NA	NA	NA	38	34	169	169	509	152	85	446	3	8	3	0.018	0.047	0.006
.	19.01.16-01.28.05-1-125224	65	2	2	1	0	1	678	0	0	0	0	NA	NA	NA	18	23	166	167	503	151	83	444	0	0	7	0	0	0.014
.	19.01.16-01.28.06-1-125225	200	15	15	3	0	3	694	13	13	0	0	NA	NA	NA	74	52	177	170	518	160	84	450	25	8	20	0.141	0.047	0.039
.	19.01.16-01.28.11-1-125234	92	11	11	1	0	1	677	10	10	0	0	NA	NA	NA	40	33	169	169	508	150	83	444	10	23	16	0.059	0.136	0.031
.	19.01.16-01.28.18-1-125238	124	9	9	4	0	3	694	8	8	0	0	NA	NA	NA	43	52	180	172	513	164	85	445	3	10	11	0.017	0.058	0.021
.	19.01.16-01.28.20-1-125239	32	1	1	0	0	0	0	0	0	0	0	NA	NA	NA	15	10	164	167	492	0	0	0	0	0	0	0	0	0
.	19.01.16-01.28.22-1-125240	100	4	4	1	0	1	679	3	3	0	0	NA	NA	NA	41	33	170	169	507	150	87	442	3	7	3	0.018	0.041	0.006
.	19.01.16-01.28.25-1-125242	116	5	5	1	0	1	675	4	4	0	0	NA	NA	NA	26	23	170	168	498	151	82	442	1	7	1	0.006	0.042	0.002
.	19.01.16-01.28.35-1-125243	96	3	3	2	0	1	675	2	2	0	0	NA	NA	NA	43	34	171	175	501	151	88	436	3	9	9	0.018	0.051	0.018
.	19.01.16-01.28.47-1-125244	32	1	1	0	0	0	0	0	0	0	0	NA	NA	NA	4	7	163	166	491	0	0	0	1	0	0	0.006	0	0
.	19.01.16-01.28.49-1-125245	90	6	6	0	0	0	683	5	5	0	0	NA	NA	NA	22	37	169	173	508	150	84	449	4	11	0	0.024	0.064	0
.	19.01.16-01.28.51-1-125263	156	5	5	1	0	1	701	4	4	0	0	NA	NA	NA	42	50	175	169	519	159	83	459	6	2	13	0.034	0.012	0.025
.	19.01.16-01.28.51-1-125264	218	13	13	1	0	1	712	12	12	0	0	NA	NA	NA	67	60	180	176	517	165	89	458	8	8	15	0.044	0.045	0.029
.	19.01.16-01.28.51-1-125265	149	10	10	3	0	2	699	8	8	0	0	NA	NA	NA	45	50	173	174	516	152	86	461	9	3	7	0.052	0.017	0.014
.	19.01.16-01.28.57-1-125272	152	13	13	5	0	2	708	12	12	0	0	NA	NA	NA	49	56	177	173	519	157	88	463	17	23	14	0.096	0.133	0.027
.	19.01.16-01.28.58-1-125274	121	5	5	0	0	0	688	4	4	0	0	NA	NA	NA	37	40	171	170	512	151	82	455	7	3	9	0.041	0.018	0.018
.	19.01.16-01.29.11-1-125282	65	5	5	2	0	2	675	4	4	0	0	NA	NA	NA	20	19	169	168	495	152	82	441	0	2	8	0	0.012	0.016
.	19.01.16-01.29.14-1-125286	99	5	5	1	0	1	681	3	3	0	0	NA	NA	NA	26	24	168	171	498	151	88	442	0	7	8	0	0.041	0.016
.	19.01.16-01.29.15-1-125287	88	7	7	1	0	1	682	5	5	0	0	NA	NA	NA	26	30	168	168	507	150	85	447	12	4	7	0.071	0.024	0.014
.	19.01.16-01.29.18-1-125289	100	4	4	0	0	0	680	2	2	0	0	NA	NA	NA	39	34	170	172	505	150	87	443	0	0	10	0	0	0.02
.	19.01.16-01.29.20-1-125290	59	2	2	1	0	1	670	1	1	0	0	NA	NA	NA	27	22	169	168	498	151	83	436	0	0	4	0	0	0.008
.	19.01.16-01.29.24-1-125291	63	2	2	0	0	0	678	1	1	0	0	NA	NA	NA	16	25	168	170	500	153	82	443	0	0	2	0	0	0.004
.	19.01.16-01.29.31-1-125292	109	7	7	3	0	3	683	6	6	0	0	NA	NA	NA	31	34	174	172	501	156	84	443	2	14	8	0.011	0.081	0.016
.	19.01.16-01.29.31-1-125293	113	11	11	4	0	2	676	10	10	0	0	NA	NA	NA	44	28	169	172	500	152	87	437	6	27	26	0.036	0.157	0.052
.	19.01.16-01.29.33-1-125294	31	1	1	0	0	0	0	0	0	0	0	NA	NA	NA	6	12	164	165	496	0	0	0	0	0	3	0	0	0.006
.	19.01.16-01.29.36-1-125295	122	25	25	6	0	4	693	19	19	0	0	NA	NA	NA	35	46	175	173	511	155	85	453	34	37	21	0.194	0.214	0.041
.	19.01.16-01.29.37-1-125296	143	36	36	10	0	7	684	29	29	0	0	NA	NA	NA	44	44	175	173	509	155	84	445	34	65	18	0.194	0.376	0.035
.	19.01.16-01.29.37-1-125297	62	3	3	1	0	1	689	2	2	0	0	NA	NA	NA	22	29	165	166	511	149	82	458	4	0	5	0.024	0	0.01
.	19.01.16-01.29.37-1-125298	95	10	10	3	0	3	690	9	9	0	0	NA	NA	NA	34	35	167	170	511	147	86	457	6	34	12	0.036	0.2	0.023
.	19.01.16-01.29.38-1-125299	91	8	8	2	0	1	669	6	6	0	0	NA	NA	NA	30	22	170	167	498	149	82	438	23	9	1	0.135	0.054	0.002
.	19.01.16-01.29.38-1-125301	86	3	3	3	0	2	679	2	2	0	0	NA	NA	NA	28	29	169	170	503	152	82	445	0	2	2	0	0.012	0.004
.	19.01.16-01.29.50-1-125303	33	1	1	0	0	0	0	0	0	0	0	NA	NA	NA	7	8	163	165	493	0	0	0	0	0	0	0	0	0
.	19.01.16-01.29.52-1-125321	56	2	2	0	0	0	0	1	1	0	0	NA	NA	NA	10	11	165	165	494	0	0	0	0	3	2	0	0.018	0.004
.	19.01.16-01.29.53-1-125323	118	8	8	5	0	5	683	6	6	0	0	NA	NA	NA	38	36	164	172	513	147	87	449	12	0	19	0.073	0	0.037
.	19.01.16-01.29.55-1-125327	92	7	7	1	0	1	682	4	4	0	0	NA	NA	NA	30	32	167	168	510	152	83	447	6	3	11	0.036	0.018	0.022
.	19.01.16-01.29.56-1-125328	92	6	6	1	0	1	674	3	3	0	0	NA	NA	NA	29	24	168	167	502	149	82	443	1	0	12	0.006	0	0.024
.	19.01.16-01.29.57-1-125330	97	10	10	2	0	2	688	6	6	0	0	NA	NA	NA	37	41	171	175	508	152	88	448	12	12	12	0.07	0.069	0.024
.	19.01.16-01.30.00-1-125338	66	3	3	0	0	0	685	2	2	0	0	NA	NA	NA	23	35	172	168	508	152	84	449	5	0	4	0.029	0	0.008
.	19.01.16-01.30.02-1-125344	61	2	2	1	0	1	688	0	0	0	0	NA	NA	NA	26	36	169	168	512	151	83	454	0	5	1	0	0.03	0.002
.	19.01.16-01.30.14-1-125356	64	2	2	1	0	0	678	1	1	0	0	NA	NA	NA	26	32	175	166	504	154	82	442	0	0	6	0	0	0.012
.	19.01.16-01.30.15-1-125357	86	5	5	0	0	0	680	4	4	0	0	NA	NA	NA	33	29	171	165	506	153	80	447	0	0	10	0	0	0.02
.	19.01.16-01.30.16-1-125358	116	7	7	1	0	1	690	6	6	0	0	NA	NA	NA	31	40	169	171	513	153	84	453	0	2	12	0	0.012	0.023
.	19.01.16-01.30.17-1-125359	120	9	9	1	0	1	688	6	6	0	0	NA	NA	NA	32	37	170	169	511	146	85	457	17	8	8	0.1	0.047	0.016
.	19.01.16-01.30.18-1-125360	32	1	1	0	0	0	0	0	0	0	0	NA	NA	NA	10	11	166	164	494	0	0	0	2	0	0	0.012	0	0
.	19.01.16-01.30.19-1-125361	349	20	20	7	0	7	757	18	18	0	0	NA	NA	NA	99	109	187	182	553	164	100	493	13	56	24	0.07	0.308	0.043
.	19.01.16-01.30.20-1-125362	175	19	19	4	0	3	684	17	17	0	0	NA	NA	NA	54	44	170	167	520	148	79	457	9	20	26	0.053	0.12	0.05
.	19.01.16-01.30.23-1-125363	92	10	10	4	0	2	683	6	6	0	0	NA	NA	NA	38	37	172	172	506	153	84	446	21	9	11	0.122	0.052	0.022
.	19.01.16-01.30.29-1-125364	149	6	6	2	0	2	673	5	5	0	0	NA	NA	NA	52	40	169	174	510	147	85	441	10	6	3	0.059	0.034	0.006
.	19.01.16-01.30.30-1-125366	85	6	6	2	0	2	682	4	4	0	0	NA	NA	NA	28	35	170	170	508	151	85	446	3	1	16	0.018	0.006	0.031
.	19.01.16-01.30.34-1-125371	62	2	2	0	0	0	668	1	1	0	0	NA	NA	NA	22	21	165	166	503	145	79	444	0	3	1	0	0.018	0.002
.	19.01.16-01.30.37-1-125376	93	3	3	1	0	1	679	2	2	0	0	NA	NA	NA	22	24	167	166	504	151	82	446	1	0	1	0.006	0	0.002
.	19.01.16-01.30.40-1-125377	91	5	5	1	0	0	669	3	3	0	0	NA	NA	NA	37	25	164	169	505	148	81	440	0	6	6	0	0.036	0.012
.	19.01.16-01.30.47-1-125378	119	11	11	3	0	2	688	10	10	0	0	NA	NA	NA	36	40	174	172	507	157	86	445	5	7	18	0.029	0.041	0.036
.	19.01.16-01.30.49-1-125379	60	3	3	0	0	0	673	2	2	0	0	NA	NA	NA	21	25	167	170	501	144	87	442	1	0	7	0.006	0	0.014
.	19.01.16-01.30.49-1-125380	60	2	2	0	0	0	352	1	1	0	0	NA	NA	NA	19	19	169	165	498	74	42	236	4	0	0	0.024	0	0
.	19.01.16-01.30.52-1-125399	122	14	14	3	0	2	700	10	10	0	0	NA	NA	NA	47	55	175	173	520	152	88	460	20	12	27	0.114	0.069	0.052
.	19.01.16-01.30.53-1-125401	121	6	6	1	0	1	690	4	4	0	0	NA	NA	NA	30	37	169	168	513	151	87	452	0	12	8	0	0.071	0.016
.	19.01.16-01.30.57-1-125407	147	6	6	0	0	0	690	5	5	0	0	NA	NA	NA	57	48	166	173	522	146	87	457	3	8	5	0.018	0.046	0.01
.	19.01.16-01.30.58-1-125409	87	7	7	2	0	2	678	4	4	0	0	NA	NA	NA	25	29	166	169	507	148	83	447	23	8	7	0.139	0.047	0.014
.	19.01.16-01.30.59-1-125411	110	7	7	3	0	3	675	6	6	0	0	NA	NA	NA	35	32	168	170	507	148	81	446	1	0	17	0.006	0	0.034
.	19.01.16-01.31.01-1-125414	92	6	6	2	0	0	687	5	5	0	0	NA	NA	NA	28	33	170	168	508	152	86	449	10	8	6	0.059	0.048	0.012
.	19.01.16-01.31.04-1-125415	117	4	4	3	0	2	691	3	3	0	0	NA	NA	NA	39	41	169	170	515	153	82	456	0	1	12	0	0.006	0.023
.	19.01.16-01.31.10-1-125460	91	6	6	0	0	0	678	5	5	0	0	NA	NA	NA	33	30	168	168	507	147	82	449	8	8	7	0.048	0.048	0.014
.	19.01.16-01.31.13-1-125461	91	5	5	0	0	0	676	4	4	0	0	NA	NA	NA	36	26	170	167	502	154	82	440	10	6	0	0.059	0.036	0
.	19.01.16-01.31.18-1-125465	90	3	3	0	0	0	687	2	2	0	0	NA	NA	NA	19	38	170	165	516	150	81	456	0	1	11	0	0.006	0.021
.	19.01.16-01.31.19-1-125466	96	3	3	1	0	0	674	2	2	0	0	NA	NA	NA	36	29	171	168	503	149	82	443	3	3	1	0.018	0.018	0.002
.	19.01.16-01.31.20-1-125467	122	6	6	3	0	3	694	5	5	0	0	NA	NA	NA	33	40	171	170	512	157	84	453	0	18	10	0	0.106	0.02
.	19.01.16-01.31.20-1-125468	143	10	10	3	0	3	700	9	9	0	0	NA	NA	NA	52	57	178	176	516	158	85	457	0	12	19	0	0.068	0.037
.	19.01.16-01.31.34-1-125469	118	6	6	2	0	0	684	5	5	0	0	NA	NA	NA	26	32	169	174	502	151	89	444	0	4	13	0	0.023	0.026
.	19.01.16-01.31.37-1-125470	118	8	8	1	0	0	688	6	6	0	0	NA	NA	NA	40	37	168	172	510	153	85	450	0	17	16	0	0.099	0.031
.	19.01.16-01.31.39-1-125471	123	11	11	3	0	2	694	8	8	0	0	NA	NA	NA	45	41	173	169	512	156	83	455	3	10	21	0.017	0.059	0.041
.	19.01.16-01.31.39-1-125473	130	14	14	4	0	4	684	10	10	0	0	NA	NA	NA	52	40	171	170	512	149	84	451	6	23	18	0.035	0.135	0.035
.	19.01.16-01.31.43-1-125474	130	18	18	6	0	3	675	15	15	0	0	NA	NA	NA	52	26	171	166	502	152	82	441	19	21	29	0.111	0.127	0.058
.	19.01.16-01.31.45-1-125475	91	6	6	3	0	3	676	5	5	0	0	NA	NA	NA	31	29	169	166	507	152	79	445	18	5	14	0.107	0.03	0.028
.	19.01.16-01.31.54-1-125497	114	5	5	3	0	3	683	3	3	0	0	NA	NA	NA	27	35	174	168	506	149	83	451	3	0	8	0.017	0	0.016
.	19.01.16-01.32.04-1-125509	146	10	10	2	0	1	683	9	9	0	0	NA	NA	NA	46	37	168	172	510	150	85	448	7	21	10	0.042	0.122	0.02
.	19.01.16-01.32.08-1-125512	124	16	16	5	0	5	684	12	12	0	0	NA	NA	NA	41	39	167	179	506	147	90	447	20	12	14	0.12	0.067	0.028
.	19.01.16-01.32.10-1-125520	185	19	19	8	0	6	682	17	17	0	0	NA	NA	NA	71	45	171	165	522	147	78	457	37	23	26	0.216	0.139	0.05
.	19.01.16-01.32.16-1-125524	124	15	15	5	0	2	696	13	13	0	0	NA	NA	NA	30	40	170	171	512	154	86	456	9	18	14	0.053	0.105	0.027
.	19.01.16-01.32.17-1-125525	115	4	4	2	0	2	688	3	3	0	0	NA	NA	NA	44	46	170	175	514	150	86	452	4	2	6	0.024	0.011	0.012
.	19.01.16-01.32.19-1-125526	94	7	7	0	0	0	686	6	6	0	0	NA	NA	NA	35	35	171	166	511	154	82	450	0	7	22	0	0.042	0.043
.	19.01.16-01.32.19-1-125527	183	24	24	6	0	6	707	22	22	0	0	NA	NA	NA	62	62	172	183	520	153	95	459	42	29	35	0.244	0.158	0.067
.	19.01.16-01.32.32-1-125528	67	2	2	0	0	0	683	1	1	0	0	NA	NA	NA	23	27	169	166	505	151	83	449	0	0	7	0	0	0.014
.	19.01.16-01.32.36-1-125533	31	1	1	0	0	0	0	0	0	0	0	NA	NA	NA	11	9	164	167	491	0	0	0	0	0	0	0	0	0
.	19.01.16-01.32.36-1-125534	65	4	4	1	0	1	356	2	2	0	0	NA	NA	NA	16	21	167	169	498	75	40	241	0	0	6	0	0	0.012
.	19.01.16-01.32.37-1-125535	88	10	10	4	0	2	678	9	9	0	0	NA	NA	NA	33	32	168	170	507	151	85	442	2	0	20	0.012	0	0.039
.	19.01.16-01.32.38-1-125536	60	3	3	0	0	0	301	1	1	0	0	NA	NA	NA	22	15	165	164	499	74	38	189	0	0	5	0	0	0.01
.	19.01.16-01.32.38-1-125537	31	1	1	1	0	1	0	0	0	0	0	NA	NA	NA	4	9	165	165	492	0	0	0	0	0	1	0	0	0.002
.	19.01.16-01.32.40-1-125538	116	8	8	2	0	2	700	7	7	0	0	NA	NA	NA	43	52	174	177	514	154	92	454	7	18	2	0.04	0.102	0.004
.	19.01.16-01.32.43-1-125539	64	2	2	1	0	1	49	0	0	0	0	NA	NA	NA	19	17	169	164	497	11	8	30	0	0	5	0	0	0.01
.	19.01.16-01.32.47-1-125540	95	7	7	1	0	1	679	6	6	0	0	NA	NA	NA	27	29	168	165	509	148	82	449	9	2	17	0.054	0.012	0.033
.	19.01.16-01.32.49-1-125541	183	13	13	2	0	1	704	12	12	0	0	NA	NA	NA	56	55	181	173	514	163	86	455	3	7	29	0.017	0.04	0.056
.	19.01.16-01.32.49-1-125542	92	5	5	1	0	1	683	3	3	0	0	NA	NA	NA	36	38	171	173	507	150	87	446	4	0	6	0.023	0	0.012
.	19.01.16-01.32.51-1-125560	62	3	3	1	0	1	96	2	2	0	0	NA	NA	NA	18	13	164	167	495	20	17	59	11	1	0	0.067	0.006	0
.	19.01.16-01.32.51-1-125561	62	2	2	0	0	0	446	1	1	0	0	NA	NA	NA	12	19	169	168	495	104	59	283	0	0	3	0	0	0.006
.	19.01.16-01.32.58-1-125569	124	11	11	0	0	0	704	9	9	0	0	NA	NA	NA	55	50	177	170	516	158	87	459	2	17	26	0.011	0.1	0.05
.	19.01.16-01.33.00-1-125572	154	6	6	2	0	2	690	4	4	0	0	NA	NA	NA	44	45	170	176	512	150	86	454	7	10	1	0.041	0.057	0.002
.	19.01.16-01.33.04-1-125575	61	3	3	1	0	0	679	1	1	0	0	NA	NA	NA	25	27	172	166	502	155	82	442	0	0	10	0	0	0.02
.	19.01.16-01.33.07-1-125578	101	8	8	2	0	2	690	7	7	0	0	NA	NA	NA	32	41	171	172	511	155	86	449	6	14	10	0.035	0.081	0.02
.	19.01.16-01.33.15-1-125584	63	2	2	1	0	1	102	1	1	0	0	NA	NA	NA	17	12	166	164	495	20	10	72	0	0	1	0	0	0.002
.	19.01.16-01.33.16-1-125585	86	3	3	0	0	0	683	2	2	0	0	NA	NA	NA	33	34	169	173	505	153	82	448	0	13	0	0	0.075	0
.	19.01.16-01.33.19-1-125586	62	3	3	1	0	1	674	2	2	0	0	NA	NA	NA	21	19	170	164	498	154	80	440	0	4	8	0	0.024	0.016
.	19.01.16-01.33.21-1-125587	66	2	2	1	0	1	661	1	1	0	0	NA	NA	NA	40	28	168	168	505	143	82	436	3	0	4	0.018	0	0.008
.	19.01.16-01.33.26-1-125589	37	1	1	0	0	0	0	0	0	0	0	NA	NA	NA	17	14	167	165	495	0	0	0	0	0	1	0	0	0.002
.	19.01.16-01.33.26-1-125590	64	2	2	0	0	0	400	1	1	0	0	NA	NA	NA	16	16	165	167	497	98	57	245	0	0	1	0	0	0.002
.	19.01.16-01.33.28-1-125591	30	1	1	0	0	0	0	0	0	0	0	NA	NA	NA	10	6	165	164	490	0	0	0	0	0	2	0	0	0.004
.	19.01.16-01.33.29-1-125592	63	3	3	0	0	0	671	2	2	0	0	NA	NA	NA	33	24	168	170	499	151	83	437	0	7	3	0	0.041	0.006
.	19.01.16-01.33.31-1-125593	34	1	1	0	0	0	0	0	0	0	0	NA	NA	NA	13	8	164	165	492	0	0	0	0	0	0	0	0	0
.	19.01.16-01.33.32-1-125594	94	4	4	0	0	0	677	3	3	0	0	NA	NA	NA	32	33	172	167	507	150	82	445	0	12	6	0	0.072	0.012
.	19.01.16-01.33.34-1-125595	64	3	3	1	0	1	672	2	2	0	0	NA	NA	NA	28	25	167	170	501	150	86	436	0	0	4	0	0	0.008
.	19.01.16-01.33.35-1-125596	94	9	9	4	0	3	676	7	7	0	0	NA	NA	NA	22	23	170	164	502	150	79	447	9	10	10	0.053	0.061	0.02
.	19.01.16-01.33.36-1-125597	34	1	1	0	0	0	0	0	0	0	0	NA	NA	NA	10	16	166	167	496	0	0	0	0	0	1	0	0	0.002
.	19.01.16-01.33.37-1-125598	176	13	13	6	0	5	696	10	10	0	0	NA	NA	NA	49	51	170	173	521	146	86	464	25	20	18	0.147	0.116	0.035
.	19.01.16-01.33.37-1-125599	94	6	6	2	0	2	689	4	4	0	0	NA	NA	NA	33	35	168	169	511	150	82	457	13	0	6	0.077	0	0.012
.	19.01.16-01.33.39-1-125600	111	7	7	1	0	1	691	6	6	0	0	NA	NA	NA	35	44	178	170	509	162	82	447	5	2	19	0.028	0.012	0.037
.	19.01.16-01.33.41-1-125601	29	1	1	0	0	0	0	0	0	0	0	NA	NA	NA	5	8	165	166	490	0	0	0	0	0	0	0	0	0
.	19.01.16-01.33.44-1-125602	35	1	1	0	0	0	0	0	0	0	0	NA	NA	NA	13	17	165	169	496	0	0	0	3	0	0	0.018	0	0
.	19.01.16-01.33.46-1-125603	153	15	15	5	0	4	698	14	14	0	0	NA	NA	NA	39	47	169	170	521	154	84	460	4	20	19	0.024	0.118	0.036
.	19.01.16-01.33.47-1-125604	35	1	1	0	0	0	0	0	0	0	0	NA	NA	NA	11	13	164	165	497	0	0	0	0	0	0	0	0	0
.	19.01.16-01.33.49-1-125606	144	15	15	1	0	1	699	14	14	0	0	NA	NA	NA	53	52	179	173	513	162	87	450	13	6	30	0.073	0.035	0.058
.	19.01.16-01.33.51-1-125618	177	7	7	2	0	2	696	5	5	0	0	NA	NA	NA	50	51	173	174	517	154	86	456	13	9	3	0.075	0.052	0.006
.	19.01.16-01.33.51-1-125624	64	4	4	2	0	1	676	3	3	0	0	NA	NA	NA	27	29	170	168	504	149	83	444	1	0	7	0.006	0	0.014
.	19.01.16-01.33.56-1-125630	86	13	13	3	0	3	681	9	9	0	0	NA	NA	NA	28	33	173	168	505	156	80	445	4	19	11	0.023	0.113	0.022
.	19.01.16-01.34.05-1-125640	123	10	10	2	0	0	696	7	7	0	0	NA	NA	NA	37	50	173	177	513	154	91	451	5	13	16	0.029	0.073	0.031
.	19.01.16-01.34.10-1-125649	146	14	14	4	0	4	692	12	12	0	0	NA	NA	NA	53	45	176	172	510	158	84	450	13	35	17	0.074	0.203	0.033
.	19.01.16-01.34.14-1-125653	116	7	7	4	0	3	690	6	6	0	0	NA	NA	NA	31	39	175	172	505	155	86	449	6	5	8	0.034	0.029	0.016
.	19.01.16-01.34.16-1-125655	204	9	9	3	0	2	723	8	8	0	0	NA	NA	NA	53	77	179	181	530	157	91	475	12	13	10	0.067	0.072	0.019
.	19.01.16-01.34.17-1-125656	67	2	2	1	0	1	667	1	1	0	0	NA	NA	NA	34	23	168	169	499	147	83	437	0	0	13	0	0	0.026
.	19.01.16-01.34.22-1-125674	37	1	1	0	0	0	0	0	0	0	0	NA	NA	NA	10	7	164	165	491	0	0	0	0	0	2	0	0	0.004
.	19.01.16-01.34.22-1-125675	177	12	12	7	0	5	701	10	10	0	0	NA	NA	NA	64	55	175	171	522	155	85	461	8	13	27	0.046	0.076	0.052
.	19.01.16-01.34.25-1-125684	33	1	1	0	0	0	0	0	0	0	0	NA	NA	NA	9	7	164	164	492	0	0	0	0	0	1	0	0	0.002
.	19.01.16-01.34.25-1-125685	93	3	3	2	0	2	677	2	2	0	0	NA	NA	NA	38	28	165	175	501	146	87	444	0	2	4	0	0.011	0.008
.	19.01.16-01.34.26-1-125686	90	5	5	0	0	0	682	4	4	0	0	NA	NA	NA	32	37	167	173	510	145	82	455	2	1	10	0.012	0.006	0.02
.	19.01.16-01.34.27-1-125687	33	1	1	0	0	0	0	0	0	0	0	NA	NA	NA	11	11	165	165	494	0	0	0	0	0	1	0	0	0.002
.	19.01.16-01.34.30-1-125688	100	7	7	1	0	1	670	5	5	0	0	NA	NA	NA	38	29	164	168	510	143	83	444	0	15	2	0	0.089	0.004
.	19.01.16-01.34.31-1-125689	56	3	3	1	0	1	669	2	2	0	0	NA	NA	NA	28	21	167	167	500	151	80	438	0	0	10	0	0	0.02
.	19.01.16-01.34.33-1-125690	91	5	5	2	0	2	682	4	4	0	0	NA	NA	NA	32	33	167	170	509	149	84	449	6	1	5	0.036	0.006	0.01
.	19.01.16-01.34.40-1-128018	34	1	1	0	0	0	0	0	0	0	0	NA	NA	NA	14	5	164	165	489	0	0	0	0	0	7	0	0	0.014
.	19.01.16-01.34.41-1-128086	126	6	6	0	0	0	699	5	5	0	0	NA	NA	NA	52	49	175	168	519	158	86	455	2	10	5	0.011	0.06	0.01
.	19.01.16-01.34.43-1-128143	171	9	9	1	0	1	700	7	7	0	0	NA	NA	NA	50	55	171	175	522	150	88	462	0	22	6	0	0.126	0.011
.	19.01.16-01.34.43-1-128151	93	6	6	3	0	1	692	5	5	0	0	NA	NA	NA	36	47	168	173	519	150	84	458	5	4	9	0.03	0.023	0.017
.	19.01.16-01.34.46-1-128519	124	26	26	12	0	8	698	24	24	0	0	NA	NA	NA	40	45	174	169	515	156	84	458	39	7	52	0.224	0.041	0.101
.	19.01.16-01.34.48-1-128520	91	6	6	0	0	0	695	5	5	0	0	NA	NA	NA	28	43	173	171	512	157	86	452	2	1	10	0.012	0.006	0.02
.	19.01.16-01.34.48-1-128521	64	7	7	2	0	1	670	6	6	0	0	NA	NA	NA	27	21	168	165	501	149	81	440	20	5	3	0.119	0.03	0.006
.	19.01.16-01.34.50-1-128523	35	1	1	0	0	0	0	0	0	0	0	NA	NA	NA	9	10	163	168	492	0	0	0	0	0	0	0	0	0
.	19.01.16-01.34.52-1-128542	32	1	1	0	0	0	0	0	0	0	0	NA	NA	NA	9	6	164	167	488	0	0	0	0	0	1	0	0	0.002
.	19.01.16-01.34.52-1-128543	87	5	5	1	0	1	675	4	4	0	0	NA	NA	NA	16	19	166	167	499	149	83	443	0	10	5	0	0.06	0.01
.	19.01.16-01.34.55-1-128545	85	3	3	1	0	1	668	2	2	0	0	NA	NA	NA	30	16	166	165	498	149	81	438	0	8	1	0	0.048	0.002
.	19.01.16-01.35.06-1-128554	58	5	5	0	0	0	666	4	4	0	0	NA	NA	NA	26	23	168	169	499	147	85	434	0	6	14	0	0.036	0.028
.	19.01.16-01.35.06-1-128555	89	5	5	1	0	1	679	4	4	0	0	NA	NA	NA	21	26	166	167	506	145	85	449	4	0	10	0.024	0	0.02
.	19.01.16-01.35.08-1-128559	147	30	30	9	0	5	693	29	29	0	0	NA	NA	NA	53	49	170	171	521	150	84	459	26	46	30	0.153	0.269	0.058
.	19.01.16-01.35.09-1-128560	64	4	4	0	0	0	670	3	3	0	0	NA	NA	NA	36	24	170	167	500	149	82	439	0	7	12	0	0.042	0.024
.	19.01.16-01.35.10-1-128561	64	4	4	0	0	0	679	3	3	0	0	NA	NA	NA	28	26	167	168	504	148	83	448	2	3	3	0.012	0.018	0.006
.	19.01.16-01.35.11-1-128562	96	4	4	1	0	1	682	3	3	0	0	NA	NA	NA	33	34	166	169	512	149	87	446	0	4	13	0	0.024	0.025
.	19.01.16-01.35.12-1-128563	89	3	3	0	0	0	683	2	2	0	0	NA	NA	NA	30	34	171	169	507	152	84	447	2	2	3	0.012	0.012	0.006
.	19.01.16-01.35.24-1-128567	122	4	4	4	0	3	693	3	3	0	0	NA	NA	NA	46	42	172	167	516	151	83	459	7	4	7	0.041	0.024	0.014
.	19.01.16-01.35.25-1-128568	62	2	2	1	0	1	667	1	1	0	0	NA	NA	NA	29	23	167	164	505	148	79	440	1	0	3	0.006	0	0.006
.	19.01.16-01.35.27-1-128569	121	10	10	2	0	2	684	9	9	0	0	NA	NA	NA	41	42	165	176	514	145	86	453	10	5	18	0.061	0.028	0.035
.	19.01.16-01.35.33-1-128571	147	9	9	2	0	2	693	8	8	0	0	NA	NA	NA	44	36	170	170	509	155	81	457	4	12	11	0.024	0.071	0.022
.	19.01.16-01.35.33-1-128572	122	14	14	6	0	4	690	13	13	0	0	NA	NA	NA	32	40	170	174	509	153	88	449	5	14	43	0.029	0.08	0.084
.	19.01.16-01.35.35-1-128573	92	6	6	1	0	1	688	5	5	0	0	NA	NA	NA	34	40	174	171	508	156	86	446	4	6	11	0.023	0.035	0.022
.	19.01.16-01.35.35-1-128574	33	1	1	0	0	0	0	0	0	0	0	NA	NA	NA	10	5	164	163	491	0	0	0	0	0	2	0	0	0.004
.	19.01.16-01.35.39-1-128575	144	18	18	4	0	3	688	17	17	0	0	NA	NA	NA	52	41	174	171	509	154	85	449	22	46	18	0.126	0.269	0.035
.	19.01.16-01.35.40-1-128576	66	3	3	0	0	0	668	1	1	0	0	NA	NA	NA	26	25	165	174	499	144	84	440	0	0	7	0	0	0.014
.	19.01.16-01.35.42-1-128577	61	2	2	0	0	0	195	1	1	0	0	NA	NA	NA	18	11	163	166	495	39	26	130	3	0	1	0.018	0	0.002
.	19.01.16-01.35.51-1-128595	87	4	4	1	0	1	681	3	3	0	0	NA	NA	NA	35	37	167	171	512	148	83	450	8	9	0	0.048	0.053	0
.	19.01.16-01.35.52-1-128596	59	5	5	1	0	1	682	4	4	0	0	NA	NA	NA	21	30	169	169	505	153	82	447	0	22	0	0	0.13	0
.	19.01.16-01.35.56-1-128603	143	10	10	0	0	0	686	9	9	0	0	NA	NA	NA	51	41	166	178	510	149	91	446	28	10	4	0.169	0.056	0.008
.	19.01.16-01.35.57-1-128605	125	7	7	2	0	2	695	6	6	0	0	NA	NA	NA	41	46	174	174	511	153	88	454	8	20	0	0.046	0.115	0
.	19.01.16-01.35.59-1-128608	127	10	10	3	0	2	698	9	9	0	0	NA	NA	NA	27	42	171	172	512	155	89	454	11	8	9	0.064	0.047	0.018
.	19.01.16-01.36.01-1-128611	33	1	1	0	0	0	0	0	0	0	0	NA	NA	NA	11	9	164	163	495	0	0	0	0	0	0	0	0	0
.	19.01.16-01.36.04-1-128613	88	4	4	0	0	0	675	3	3	0	0	NA	NA	NA	22	23	167	167	502	152	82	441	0	0	7	0	0	0.014
.	19.01.16-01.36.06-1-128618	30	1	1	0	0	0	0	0	0	0	0	NA	NA	NA	10	6	163	164	492	0	0	0	0	0	0	0	0	0
.	19.01.16-01.36.08-1-128622	150	9	9	2	0	2	702	8	8	0	0	NA	NA	NA	39	50	179	169	515	162	85	455	7	0	21	0.039	0	0.041
.	19.01.16-01.36.10-1-128623	59	2	2	1	0	1	252	1	1	0	0	NA	NA	NA	22	21	167	169	498	56	30	166	0	0	1	0	0	0.002
.	19.01.16-01.36.12-1-128628	179	11	11	2	0	2	696	8	8	0	0	NA	NA	NA	50	48	168	173	520	153	86	457	11	14	8	0.065	0.081	0.015
.	19.01.16-01.36.16-1-128632	119	12	12	4	0	2	680	10	10	0	0	NA	NA	NA	49	32	167	173	505	150	86	444	17	31	7	0.102	0.179	0.014
.	19.01.16-01.36.20-1-128633	87	3	3	1	0	1	679	2	2	0	0	NA	NA	NA	27	27	169	170	501	151	84	444	0	4	3	0	0.024	0.006
.	19.01.16-01.36.20-1-128634	100	5	5	1	0	1	680	3	3	0	0	NA	NA	NA	34	35	168	171	509	151	85	444	1	6	10	0.006	0.035	0.02
.	19.01.16-01.36.20-1-128635	55	2	2	1	0	1	0	1	1	0	0	NA	NA	NA	17	13	165	166	495	0	0	0	0	2	0	0	0.012	0
.	19.01.16-01.36.23-1-128636	89	4	4	2	0	2	675	2	2	0	0	NA	NA	NA	40	31	173	169	502	152	84	439	0	11	1	0	0.065	0.002
.	19.01.16-01.36.23-1-128637	35	1	1	1	0	1	0	0	0	0	0	NA	NA	NA	8	10	168	165	490	0	0	0	0	0	1	0	0	0.002
.	19.01.16-01.36.24-1-128638	66	2	2	1	0	1	554	1	1	0	0	NA	NA	NA	16	17	165	167	498	125	68	361	4	0	1	0.024	0	0.002
.	19.01.16-01.36.27-1-128639	111	7	7	4	0	2	698	6	6	0	0	NA	NA	NA	32	46	172	170	517	155	83	460	15	10	5	0.087	0.059	0.01
.	19.01.16-01.36.35-1-128642	30	1	1	0	0	0	0	0	0	0	0	NA	NA	NA	10	6	166	163	490	0	0	0	0	0	0	0	0	0
.	19.01.16-01.36.37-1-128643	87	7	7	1	0	1	674	6	6	0	0	NA	NA	NA	17	22	167	167	501	149	84	441	0	4	18	0	0.024	0.036
.	19.01.16-01.36.37-1-128644	114	14	14	1	0	1	692	11	11	0	0	NA	NA	NA	34	40	173	168	512	153	83	456	3	13	28	0.017	0.077	0.055
.	19.01.16-01.36.38-1-128645	60	3	3	1	0	1	674	1	1	0	0	NA	NA	NA	23	21	173	165	496	158	82	434	0	0	8	0	0	0.016
.	19.01.16-01.36.39-1-128646	90	9	9	2	0	2	682	8	8	0	0	NA	NA	NA	24	30	169	165	509	150	83	449	7	9	12	0.041	0.055	0.024
.	19.01.16-01.36.42-1-128647	158	31	31	9	0	8	690	28	28	0	0	NA	NA	NA	51	43	172	175	509	151	87	452	45	66	26	0.262	0.377	0.051
.	19.01.16-01.36.45-1-128648	95	12	12	2	0	2	674	11	11	0	0	NA	NA	NA	34	31	168	168	508	149	82	443	8	1	14	0.048	0.006	0.028
.	19.01.16-01.36.47-1-128650	183	16	16	4	0	3	712	15	15	0	0	NA	NA	NA	55	58	175	185	511	155	98	459	6	21	29	0.034	0.114	0.057
.	19.01.16-01.36.52-1-128669	68	3	3	2	0	2	449	1	1	0	0	NA	NA	NA	15	16	166	165	498	91	58	300	0	0	7	0	0	0.014
.	19.01.16-01.36.54-1-128672	62	2	2	1	0	1	667	1	1	0	0	NA	NA	NA	32	25	169	167	502	147	81	439	0	0	5	0	0	0.01
.	19.01.16-01.37.00-1-128679	89	3	3	3	0	3	672	2	2	0	0	NA	NA	NA	29	18	166	169	496	150	83	439	0	1	1	0	0.006	0.002
.	19.01.16-01.37.06-1-128682	61	2	2	0	0	0	453	1	1	0	0	NA	NA	NA	24	12	166	164	495	100	56	297	0	2	3	0	0.012	0.006
.	19.01.16-01.37.06-1-128684	147	6	6	1	0	1	706	4	4	0	0	NA	NA	NA	42	51	174	176	514	155	93	458	9	19	2	0.052	0.108	0.004
.	19.01.16-01.37.08-1-128686	31	1	1	0	0	0	0	0	0	0	0	NA	NA	NA	8	6	163	164	492	0	0	0	0	0	1	0	0	0.002
.	19.01.16-01.37.09-1-128689	93	8	8	1	0	1	672	7	7	0	0	NA	NA	NA	26	27	167	167	506	145	79	448	17	10	3	0.102	0.06	0.006
.	19.01.16-01.37.10-1-128690	94	10	10	5	0	5	675	9	9	0	0	NA	NA	NA	26	25	170	166	502	152	83	440	0	1	26	0	0.006	0.052
.	19.01.16-01.37.11-1-128691	118	12	12	1	0	1	692	10	10	0	0	NA	NA	NA	51	48	168	176	517	149	89	454	15	25	14	0.089	0.142	0.027
.	19.01.16-01.37.15-1-128695	30	1	1	0	0	0	0	0	0	0	0	NA	NA	NA	10	4	163	163	491	0	0	0	0	1	0	0	0.006	0
.	19.01.16-01.37.21-1-128696	115	7	7	1	0	1	682	5	5	0	0	NA	NA	NA	39	39	169	174	509	156	82	444	17	2	8	0.101	0.011	0.016
.	19.01.16-01.37.26-1-128697	122	19	19	3	0	2	686	18	18	0	0	NA	NA	NA	47	43	174	168	514	151	86	449	35	34	21	0.201	0.202	0.041
.	19.01.16-01.37.30-1-128698	32	1	1	0	0	0	0	0	0	0	0	NA	NA	NA	6	6	164	165	490	0	0	0	0	0	0	0	0	0
.	19.01.16-01.37.30-1-128699	146	14	14	2	0	1	693	12	12	0	0	NA	NA	NA	51	41	178	167	509	159	84	450	11	16	24	0.062	0.096	0.047
.	19.01.16-01.37.31-1-128700	117	8	8	3	0	2	689	7	7	0	0	NA	NA	NA	40	37	169	172	509	151	87	451	23	10	2	0.136	0.058	0.004
.	19.01.16-01.37.32-1-128701	123	6	6	0	0	0	688	5	5	0	0	NA	NA	NA	48	47	173	175	512	153	87	448	0	13	9	0	0.074	0.018
.	19.01.16-01.37.36-1-128702	35	1	1	0	0	0	0	0	0	0	0	NA	NA	NA	6	6	165	164	490	0	0	0	0	0	1	0	0	0.002
.	19.01.16-01.37.40-1-128703	90	6	6	3	0	1	693	5	5	0	0	NA	NA	NA	36	52	177	175	513	158	84	451	0	19	17	0	0.109	0.033
.	19.01.16-01.37.45-1-128704	62	2	2	0	0	0	667	1	1	0	0	NA	NA	NA	23	17	165	168	497	145	84	438	0	0	5	0	0	0.01
.	19.01.16-01.37.48-1-128705	206	18	18	5	0	3	701	15	15	0	0	NA	NA	NA	65	54	175	175	517	154	88	459	5	6	47	0.029	0.034	0.091
.	19.01.16-01.38.04-1-128734	60	2	2	2	0	2	675	1	1	0	0	NA	NA	NA	25	23	167	169	500	149	84	442	0	1	1	0	0.006	0.002
.	19.01.16-01.38.04-1-128735	97	5	5	4	0	3	679	4	4	0	0	NA	NA	NA	34	31	167	171	506	146	86	447	6	13	0	0.036	0.076	0
.	19.01.16-01.38.05-1-128740	83	3	3	1	0	1	677	2	2	0	0	NA	NA	NA	33	27	166	172	502	148	85	444	7	3	0	0.042	0.017	0
.	19.01.16-01.38.07-1-128742	171	11	11	5	0	2	703	10	10	0	0	NA	NA	NA	61	53	173	175	518	154	90	459	16	41	3	0.092	0.234	0.006
.	19.01.16-01.38.11-1-128750	63	4	4	0	0	0	673	3	3	0	0	NA	NA	NA	27	27	171	167	502	151	80	442	9	0	8	0.053	0	0.016
.	19.01.16-01.38.14-1-128754	66	3	3	0	0	0	679	2	2	0	0	NA	NA	NA	25	23	167	165	504	150	81	448	4	0	2	0.024	0	0.004
.	19.01.16-01.38.15-1-128755	112	7	7	1	0	1	673	4	4	0	0	NA	NA	NA	33	24	166	166	505	147	81	445	4	3	8	0.024	0.018	0.016
.	19.01.16-01.38.18-1-128756	155	10	10	2	0	2	689	9	9	0	0	NA	NA	NA	49	41	170	172	512	150	88	451	2	18	11	0.012	0.105	0.021
.	19.01.16-01.38.22-1-128757	63	3	3	1	0	1	681	2	2	0	0	NA	NA	NA	30	37	169	169	512	150	83	448	2	0	5	0.012	0	0.01
.	19.01.16-01.38.23-1-128758	60	2	2	0	0	0	355	1	1	0	0	NA	NA	NA	17	18	168	167	496	83	42	230	1	0	3	0.006	0	0.006
.	19.01.16-01.38.28-1-128760	91	3	3	0	0	0	680	1	1	0	0	NA	NA	NA	37	29	169	169	504	151	86	443	2	0	8	0.012	0	0.016
.	19.01.16-01.38.29-1-128761	58	2	2	0	0	0	669	1	1	0	0	NA	NA	NA	26	22	169	167	499	150	83	436	3	0	2	0.018	0	0.004
.	19.01.16-01.38.31-1-128762	64	4	4	1	0	0	675	3	3	0	0	NA	NA	NA	24	25	169	164	505	149	79	447	7	5	5	0.041	0.03	0.01
.	19.01.16-01.38.34-1-128763	124	9	9	3	0	3	686	7	7	0	0	NA	NA	NA	33	36	172	169	508	152	87	447	0	7	33	0	0.041	0.065
.	19.01.16-01.38.35-1-128764	121	9	9	1	0	1	697	8	8	0	0	NA	NA	NA	50	56	174	171	524	153	84	460	14	10	9	0.08	0.058	0.017
.	19.01.16-01.38.35-1-128765	114	11	11	3	0	2	688	9	9	0	0	NA	NA	NA	30	38	170	171	510	152	87	449	4	19	9	0.024	0.111	0.018
.	19.01.16-01.38.39-1-128766	61	2	2	1	0	1	250	1	1	0	0	NA	NA	NA	18	22	169	166	500	50	32	168	4	0	2	0.024	0	0.004
.	19.01.16-01.38.42-1-128767	90	6	6	3	0	2	689	5	5	0	0	NA	NA	NA	26	33	171	169	506	153	86	450	2	11	5	0.012	0.065	0.01
.	19.01.16-01.38.44-1-128768	62	2	2	0	0	0	153	1	1	0	0	NA	NA	NA	13	20	168	168	497	35	15	103	1	0	2	0.006	0	0.004
.	19.01.16-01.38.44-1-128769	89	5	5	2	0	2	673	4	4	0	0	NA	NA	NA	30	26	171	167	501	152	83	438	0	0	13	0	0	0.026
.	19.01.16-01.38.52-1-128787	89	7	7	0	0	0	688	6	6	0	0	NA	NA	NA	39	36	168	172	509	148	88	452	11	0	16	0.065	0	0.031
.	19.01.16-01.38.52-1-128788	31	1	1	0	0	0	0	0	0	0	0	NA	NA	NA	8	7	165	163	492	0	0	0	0	2	0	0	0.012	0
.	19.01.16-01.38.54-1-128792	297	23	23	4	0	4	735	21	21	0	0	NA	NA	NA	92	81	179	180	535	163	92	480	16	46	19	0.089	0.256	0.036
.	19.01.16-01.38.58-1-128796	87	3	3	2	0	2	680	2	2	0	0	NA	NA	NA	23	24	168	166	503	150	83	447	2	1	2	0.012	0.006	0.004
.	19.01.16-01.39.02-1-128801	67	3	3	1	0	1	671	2	2	0	0	NA	NA	NA	26	25	169	169	500	147	83	441	3	3	0	0.018	0.018	0
.	19.01.16-01.39.04-1-128802	90	3	3	1	0	0	672	1	1	0	0	NA	NA	NA	32	24	169	169	499	153	81	438	0	3	2	0	0.018	0.004
.	19.01.16-01.39.04-1-128803	120	13	13	4	0	4	676	11	11	0	0	NA	NA	NA	33	23	168	167	501	151	82	443	19	0	28	0.113	0	0.056
.	19.01.16-01.39.05-1-128805	62	3	3	1	0	1	686	2	2	0	0	NA	NA	NA	20	38	167	173	511	148	87	451	11	0	3	0.066	0	0.006
.	19.01.16-01.39.06-1-128806	62	2	2	0	0	0	398	1	1	0	0	NA	NA	NA	13	16	166	166	497	75	50	273	0	0	3	0	0	0.006
.	19.01.16-01.39.15-1-128813	120	8	8	2	0	2	690	6	6	0	0	NA	NA	NA	25	35	169	174	505	153	90	447	1	23	13	0.006	0.132	0.026
.	19.01.16-01.39.16-1-128815	145	21	21	5	0	2	698	18	18	0	0	NA	NA	NA	37	46	169	173	517	153	88	457	19	15	31	0.112	0.087	0.06
.	19.01.16-01.39.18-1-128816	68	2	2	3	0	2	671	1	1	0	0	NA	NA	NA	23	23	168	168	500	151	84	436	0	4	1	0	0.024	0.002
.	19.01.16-01.39.19-1-128817	31	1	1	0	0	0	0	0	0	0	0	NA	NA	NA	7	7	164	165	491	0	0	0	0	1	0	0	0.006	0
.	19.01.16-01.39.19-1-128818	87	6	6	1	0	0	682	5	5	0	0	NA	NA	NA	33	33	172	165	509	153	79	450	4	10	9	0.023	0.061	0.018
.	19.01.16-01.39.21-1-128819	91	12	12	3	0	2	677	11	11	0	0	NA	NA	NA	28	25	166	170	502	144	84	449	16	22	15	0.096	0.129	0.03
.	19.01.16-01.39.22-1-128820	116	4	4	0	0	0	688	2	2	0	0	NA	NA	NA	43	33	170	167	509	153	85	450	0	0	14	0	0	0.028
.	19.01.16-01.39.32-1-128821	204	22	22	8	0	6	731	19	19	0	0	NA	NA	NA	66	77	177	184	529	156	100	475	24	44	22	0.136	0.239	0.042
.	19.01.16-01.39.33-1-128822	63	3	3	0	0	0	153	2	2	0	0	NA	NA	NA	22	18	165	166	500	41	16	96	7	0	1	0.042	0	0.002
.	19.01.16-01.39.36-1-128823	156	10	10	3	0	3	680	9	9	0	0	NA	NA	NA	50	36	170	169	510	149	84	447	16	30	9	0.094	0.178	0.018
.	19.01.16-01.39.39-1-128825	153	7	7	0	0	0	698	5	5	0	0	NA	NA	NA	52	48	171	173	517	153	88	457	5	2	9	0.029	0.012	0.017
.	19.01.16-01.39.42-1-128826	31	1	1	0	0	0	0	0	0	0	0	NA	NA	NA	9	7	164	164	492	0	0	0	0	1	0	0	0.006	0
.	19.01.16-01.39.42-1-128827	59	2	2	0	0	0	680	1	1	0	0	NA	NA	NA	23	30	166	170	507	147	85	448	0	4	2	0	0.024	0.004
.	19.01.16-01.39.45-1-128828	90	7	7	1	0	1	690	5	5	0	0	NA	NA	NA	31	35	168	167	513	149	83	458	6	15	2	0.036	0.09	0.004
.	19.01.16-01.39.46-1-128829	34	1	1	0	0	0	0	0	0	0	0	NA	NA	NA	6	11	167	163	494	0	0	0	0	0	1	0	0	0.002
.	19.01.16-01.39.49-1-128830	116	5	5	1	0	1	694	4	4	0	0	NA	NA	NA	38	44	171	171	515	151	85	458	0	8	8	0	0.047	0.016
.	19.01.16-01.39.51-1-128839	144	11	11	3	0	3	691	8	8	0	0	NA	NA	NA	38	44	170	172	515	150	87	454	6	4	20	0.035	0.023	0.039
.	19.01.16-01.39.59-1-128857	37	1	1	0	0	0	0	0	0	0	0	NA	NA	NA	16	10	165	164	494	0	0	0	0	1	0	0	0.006	0
.	19.01.16-01.40.01-1-128860	87	3	3	0	0	0	678	2	2	0	0	NA	NA	NA	32	30	169	168	506	149	85	444	2	0	8	0.012	0	0.016
.	19.01.16-01.40.02-1-128865	83	4	4	1	0	1	669	3	3	0	0	NA	NA	NA	23	19	167	168	497	148	82	439	0	0	6	0	0	0.012
.	19.01.16-01.40.06-1-128867	111	6	6	2	0	2	683	5	5	0	0	NA	NA	NA	40	32	169	172	504	152	87	444	0	10	13	0	0.058	0.026
.	19.01.16-01.40.07-1-128868	94	4	4	1	0	0	679	3	3	0	0	NA	NA	NA	29	29	168	168	506	150	84	445	6	0	12	0.036	0	0.024
.	19.01.16-01.40.08-1-128874	61	3	3	0	0	0	670	2	2	0	0	NA	NA	NA	25	23	169	170	497	147	83	440	0	5	1	0	0.029	0.002
.	19.01.16-01.40.10-1-128877	33	1	1	1	0	1	0	0	0	0	0	NA	NA	NA	9	8	166	164	491	0	0	0	0	0	0	0	0	0
.	19.01.16-01.40.13-1-128882	40	1	1	1	0	1	0	0	0	0	0	NA	NA	NA	17	12	164	164	497	0	0	0	0	0	0	0	0	0
.	19.01.16-01.40.16-1-128886	37	1	1	0	0	0	0	0	0	0	0	NA	NA	NA	11	17	164	164	502	0	0	0	0	0	4	0	0	0.008
.	19.01.16-01.40.16-1-128887	124	15	15	2	0	1	692	13	13	0	0	NA	NA	NA	29	39	169	168	515	148	85	459	8	28	25	0.047	0.167	0.049
.	19.01.16-01.40.17-1-128888	126	19	19	10	0	7	683	18	18	0	0	NA	NA	NA	40	37	171	172	507	152	85	446	0	11	35	0	0.064	0.069
.	19.01.16-01.40.17-1-128889	59	2	2	0	0	0	672	1	1	0	0	NA	NA	NA	21	19	168	164	500	148	81	443	0	0	7	0	0	0.014
.	19.01.16-01.40.18-1-128890	199	30	30	7	0	6	701	25	25	0	0	NA	NA	NA	70	58	170	177	524	152	92	457	25	36	49	0.147	0.203	0.094
.	19.01.16-01.40.19-1-128891	94	10	10	2	0	2	687	8	8	0	0	NA	NA	NA	36	35	167	171	510	150	85	452	16	7	17	0.096	0.041	0.033
.	19.01.16-01.40.23-1-128892	62	2	2	1	0	1	449	1	1	0	0	NA	NA	NA	24	10	163	165	495	103	55	291	2	0	0	0.012	0	0
.	19.01.16-01.40.26-1-128893	96	6	6	2	0	2	682	5	5	0	0	NA	NA	NA	28	27	166	165	509	150	83	449	0	5	16	0	0.03	0.031
.	19.01.16-01.40.27-1-128894	36	1	1	1	0	1	0	0	0	0	0	NA	NA	NA	10	11	164	163	497	0	0	0	1	0	0	0.006	0	0
.	19.01.16-01.40.30-1-128895	117	14	14	1	0	1	675	12	12	0	0	NA	NA	NA	33	30	167	169	507	145	80	450	6	26	5	0.036	0.154	0.01
.	19.01.16-01.40.32-1-128897	63	6	6	2	0	1	671	4	4	0	0	NA	NA	NA	27	26	169	171	499	150	84	437	19	0	13	0.112	0	0.026
.	19.01.16-01.40.36-1-128906	38	1	1	0	0	0	0	0	0	0	0	NA	NA	NA	10	19	166	166	500	0	0	0	0	0	4	0	0	0.008
.	19.01.16-01.40.40-1-128907	56	2	2	1	0	1	51	0	0	0	0	NA	NA	NA	18	16	170	168	491	13	7	31	1	4	0	0.006	0.024	0
.	19.01.16-01.40.46-1-128908	63	2	2	1	0	1	683	1	1	0	0	NA	NA	NA	19	30	173	165	505	152	81	450	7	0	0	0.04	0	0
.	19.01.16-01.40.47-1-128909	66	3	3	0	0	0	674	2	2	0	0	NA	NA	NA	22	22	165	168	502	147	83	444	7	0	6	0.042	0	0.012
.	19.01.16-01.40.47-1-128910	97	4	4	2	0	2	671	2	2	0	0	NA	NA	NA	24	21	167	166	501	148	84	439	4	0	4	0.024	0	0.008
.	19.01.16-01.40.48-1-128911	92	8	8	0	0	0	674	7	7	0	0	NA	NA	NA	34	29	167	169	506	147	85	442	17	9	3	0.102	0.053	0.006
.	19.01.16-01.40.51-1-128929	32	1	1	0	0	0	0	0	0	0	0	NA	NA	NA	10	15	167	166	495	0	0	0	0	0	0	0	0	0
.	19.01.16-01.40.53-1-128932	115	9	9	3	0	2	677	7	7	0	0	NA	NA	NA	32	25	169	166	503	151	82	444	0	14	9	0	0.084	0.018
.	19.01.16-01.40.54-1-128935	152	18	18	4	0	4	706	17	17	0	0	NA	NA	NA	50	57	177	172	521	160	85	461	8	28	26	0.045	0.163	0.05
.	19.01.16-01.41.01-1-128943	35	1	1	0	0	0	0	0	0	0	0	NA	NA	NA	11	9	166	165	491	0	0	0	0	0	1	0	0	0.002
.	19.01.16-01.41.01-1-128944	65	4	4	0	0	0	675	3	3	0	0	NA	NA	NA	18	17	167	166	497	150	83	442	6	0	7	0.036	0	0.014
.	19.01.16-01.41.02-1-128945	90	14	14	5	0	4	673	12	12	0	0	NA	NA	NA	31	27	167	170	503	149	85	439	3	13	19	0.018	0.076	0.038
.	19.01.16-01.41.04-1-128946	85	6	6	1	0	0	687	5	5	0	0	NA	NA	NA	25	36	170	169	510	150	86	451	0	4	9	0	0.024	0.018
.	19.01.16-01.41.04-1-128947	90	5	5	1	0	1	680	3	3	0	0	NA	NA	NA	38	36	172	172	505	150	84	446	6	12	0	0.035	0.07	0
.	19.01.16-01.41.10-1-128952	116	12	12	5	0	4	683	11	11	0	0	NA	NA	NA	43	37	171	172	507	153	83	447	2	7	23	0.012	0.041	0.045
.	19.01.16-01.41.11-1-128953	90	5	5	0	0	0	670	4	4	0	0	NA	NA	NA	27	25	167	169	502	146	80	444	1	1	5	0.006	0.006	0.01
.	19.01.16-01.41.14-1-128957	154	14	14	3	0	2	709	13	13	0	0	NA	NA	NA	49	56	170	178	521	153	93	463	25	8	20	0.147	0.045	0.038
.	19.01.16-01.41.19-1-128958	143	13	13	2	0	1	693	10	10	0	0	NA	NA	NA	37	45	171	175	512	152	88	453	10	27	10	0.058	0.154	0.02
.	19.01.16-01.41.24-1-128959	116	8	8	5	0	2	693	6	6	0	0	NA	NA	NA	37	46	169	175	515	152	88	453	0	21	18	0	0.12	0.035
.	19.01.16-01.41.24-1-128960	112	7	7	3	0	2	674	6	6	0	0	NA	NA	NA	36	24	170	168	499	153	84	437	16	3	8	0.094	0.018	0.016
.	19.01.16-01.41.26-1-128961	62	3	3	1	0	1	676	1	1	0	0	NA	NA	NA	18	21	169	167	498	151	82	443	3	4	9	0.018	0.024	0.018
.	19.01.16-01.41.28-1-128962	60	2	2	0	0	0	683	1	1	0	0	NA	NA	NA	18	37	168	172	510	152	82	449	0	0	7	0	0	0.014
.	19.01.16-01.41.30-1-128963	123	16	16	6	0	6	682	15	15	0	0	NA	NA	NA	52	42	172	177	506	154	91	437	26	24	16	0.151	0.136	0.032
.	19.01.16-01.41.35-1-128964	36	1	1	0	0	0	0	0	0	0	0	NA	NA	NA	15	14	165	166	496	0	0	0	0	0	1	0	0	0.002
.	19.01.16-01.41.40-1-128965	117	12	12	5	0	4	695	11	11	0	0	NA	NA	NA	39	46	169	170	520	149	84	462	5	14	23	0.03	0.082	0.044
.	19.01.16-01.41.42-1-128966	116	10	10	2	0	2	682	9	9	0	0	NA	NA	NA	34	23	170	166	500	155	85	442	2	5	22	0.012	0.03	0.044
.	19.01.16-01.41.45-1-128967	33	1	1	0	0	0	0	0	0	0	0	NA	NA	NA	6	6	166	165	488	0	0	0	0	0	0	0	0	0
.	19.01.16-01.41.45-1-128969	174	11	11	6	0	5	715	10	10	0	0	NA	NA	NA	46	67	176	178	526	156	94	465	23	15	8	0.131	0.084	0.015
.	19.01.16-01.41.47-1-128970	63	4	4	1	0	0	679	3	3	0	0	NA	NA	NA	19	24	167	169	501	150	83	446	0	4	9	0	0.024	0.018
.	19.01.16-01.41.47-1-128971	122	14	14	6	0	5	695	12	12	0	0	NA	NA	NA	43	45	177	167	514	158	80	457	12	13	17	0.068	0.078	0.033
.	19.01.16-01.41.49-1-128972	35	1	1	0	0	0	0	0	0	0	0	NA	NA	NA	10	7	164	165	491	0	0	0	0	0	3	0	0	0.006
.	19.01.16-01.41.51-1-128990	235	12	12	6	0	6	724	10	10	0	0	NA	NA	NA	77	73	174	184	528	155	98	471	0	16	33	0	0.087	0.062
.	19.01.16-01.41.52-1-128993	62	3	3	2	0	1	673	2	2	0	0	NA	NA	NA	22	21	166	166	502	147	83	443	6	0	11	0.036	0	0.022
.	19.01.16-01.42.03-1-129002	95	8	8	0	0	0	677	7	7	0	0	NA	NA	NA	27	28	165	171	505	149	87	441	6	4	3	0.036	0.023	0.006
.	19.01.16-01.42.06-1-129004	87	4	4	0	0	0	679	3	3	0	0	NA	NA	NA	22	26	168	166	505	150	84	445	3	6	4	0.018	0.036	0.008
.	19.01.16-01.42.07-1-129006	124	19	19	7	0	6	696	18	18	0	0	NA	NA	NA	32	48	175	170	516	158	83	455	11	16	36	0.063	0.094	0.07
.	19.01.16-01.42.08-1-129012	62	4	4	1	0	1	668	3	3	0	0	NA	NA	NA	27	27	164	175	501	145	88	435	0	7	5	0	0.04	0.01
.	19.01.16-01.42.09-1-129015	91	8	8	2	0	2	680	4	4	0	0	NA	NA	NA	50	39	171	167	514	150	82	448	8	15	5	0.047	0.09	0.01
.	19.01.16-01.42.14-1-129023	63	3	3	1	0	1	600	2	2	0	0	NA	NA	NA	17	19	163	167	502	133	73	394	0	2	2	0	0.012	0.004
.	19.01.16-01.42.14-1-129024	95	7	7	2	0	2	678	4	4	0	0	NA	NA	NA	39	27	170	166	504	153	82	443	0	0	12	0	0	0.024
.	19.01.16-01.42.21-1-129025	60	2	2	0	0	0	665	1	1	0	0	NA	NA	NA	27	21	168	167	499	149	82	434	0	0	7	0	0	0.014
.	19.01.16-01.42.23-1-129026	126	9	9	2	0	0	692	8	8	0	0	NA	NA	NA	44	41	170	172	512	153	86	453	6	16	16	0.035	0.093	0.031
.	19.01.16-01.42.24-1-129027	103	10	10	1	0	0	693	7	7	0	0	NA	NA	NA	31	43	172	173	511	153	86	454	0	3	20	0	0.017	0.039
.	19.01.16-01.42.25-1-129028	57	2	2	0	0	0	673	1	1	0	0	NA	NA	NA	26	27	167	172	501	147	86	440	0	0	8	0	0	0.016
.	19.01.16-01.42.29-1-129029	120	7	7	3	0	3	685	6	6	0	0	NA	NA	NA	51	39	167	172	513	150	86	449	10	8	19	0.06	0.047	0.037
.	19.01.16-01.42.31-1-129030	38	1	1	0	0	0	0	0	0	0	0	NA	NA	NA	9	7	164	168	488	0	0	0	0	0	0	0	0	0
.	19.01.16-01.42.34-1-129031	31	1	1	0	0	0	0	0	0	0	0	NA	NA	NA	9	10	163	167	493	0	0	0	1	0	0	0.006	0	0
.	19.01.16-01.42.35-1-129036	31	1	1	0	0	0	0	0	0	0	0	NA	NA	NA	12	15	165	168	495	0	0	0	0	0	2	0	0	0.004
.	19.01.16-01.42.35-1-129037	123	4	4	0	0	0	686	2	2	0	0	NA	NA	NA	34	34	170	169	508	153	84	449	0	0	8	0	0	0.016
.	19.01.16-01.42.36-1-129038	61	2	2	0	0	0	299	1	1	0	0	NA	NA	NA	13	24	167	173	497	74	39	186	0	0	4	0	0	0.008
.	19.01.16-01.42.37-1-129039	91	7	7	4	0	3	686	4	4	0	0	NA	NA	NA	33	33	169	167	510	153	82	451	6	7	3	0.036	0.042	0.006
.	19.01.16-01.42.41-1-129040	64	3	3	0	0	0	682	2	2	0	0	NA	NA	NA	15	29	172	169	501	154	81	447	0	4	9	0	0.024	0.018
.	19.01.16-01.42.42-1-129041	126	7	7	5	0	3	690	4	4	0	0	NA	NA	NA	51	45	170	171	517	150	84	456	19	2	6	0.112	0.012	0.012
.	19.01.16-01.42.46-1-129042	64	4	4	1	0	1	682	3	3	0	0	NA	NA	NA	23	34	171	170	506	154	81	447	0	0	6	0	0	0.012
.	19.01.16-01.42.47-1-129043	61	3	3	0	0	0	675	2	2	0	0	NA	NA	NA	26	27	170	172	498	152	84	439	0	0	5	0	0	0.01
.	19.01.16-01.42.48-1-129044	33	1	1	0	0	0	0	0	0	0	0	NA	NA	NA	13	15	164	170	494	0	0	0	0	0	2	0	0	0.004
.	19.01.16-01.42.49-1-129045	67	3	3	1	0	1	672	2	2	0	0	NA	NA	NA	23	22	168	169	498	148	83	441	2	0	5	0.012	0	0.01
.	19.01.16-01.42.51-1-129063	64	4	4	1	0	1	666	3	3	0	0	NA	NA	NA	30	24	165	167	505	146	82	438	0	0	14	0	0	0.028
.	19.01.16-01.42.53-1-129066	32	1	1	0	0	0	0	0	0	0	0	NA	NA	NA	9	13	166	165	495	0	0	0	0	0	0	0	0	0
.	19.01.16-01.42.54-1-129068	98	5	5	3	0	3	686	4	4	0	0	NA	NA	NA	40	36	170	169	510	150	84	452	0	11	14	0	0.065	0.027
.	19.01.16-01.42.56-1-129071	70	7	7	2	0	1	681	6	6	0	0	NA	NA	NA	19	25	167	168	503	149	85	447	0	7	10	0	0.042	0.02
.	19.01.16-01.42.57-1-129073	153	11	11	1	0	1	714	9	9	0	0	NA	NA	NA	40	60	174	177	522	158	89	467	10	7	20	0.057	0.04	0.038
.	19.01.16-01.43.02-1-129079	126	8	8	1	0	1	681	6	6	0	0	NA	NA	NA	44	33	172	169	505	154	82	445	13	9	7	0.076	0.053	0.014
.	19.01.16-01.43.03-1-129080	65	4	4	2	0	2	682	3	3	0	0	NA	NA	NA	20	30	167	167	509	148	83	451	0	3	6	0	0.018	0.012
.	19.01.16-01.43.03-1-129081	62	3	3	0	0	0	679	1	1	0	0	NA	NA	NA	17	26	167	171	501	149	86	444	0	2	5	0	0.012	0.01
.	19.01.16-01.43.06-1-129083	61	3	3	0	0	0	198	2	2	0	0	NA	NA	NA	15	23	171	167	498	44	29	125	0	2	3	0	0.012	0.006
.	19.01.16-01.43.09-1-129087	149	39	39	8	0	6	679	37	37	0	0	NA	NA	NA	49	37	170	173	507	149	86	444	53	39	35	0.312	0.225	0.069
.	19.01.16-01.43.13-1-129088	112	9	9	3	0	1	673	8	8	0	0	NA	NA	NA	40	23	169	167	500	152	82	439	6	10	16	0.036	0.06	0.032
.	19.01.16-01.43.16-1-129092	153	16	16	5	0	2	702	14	14	0	0	NA	NA	NA	57	57	174	178	518	153	92	457	20	25	27	0.115	0.14	0.052
.	19.01.16-01.43.16-1-129093	33	1	1	0	0	0	0	0	0	0	0	NA	NA	NA	12	11	166	166	492	0	0	0	0	0	2	0	0	0.004
.	19.01.16-01.43.19-1-129094	64	4	4	0	0	0	400	3	3	0	0	NA	NA	NA	15	25	168	165	505	87	50	263	0	1	5	0	0.006	0.01
.	19.01.16-01.43.19-1-129095	128	8	8	2	0	1	699	7	7	0	0	NA	NA	NA	44	58	175	175	521	153	84	462	8	11	3	0.046	0.063	0.006
.	19.01.16-01.43.23-1-129097	153	22	22	9	0	6	698	18	18	0	0	NA	NA	NA	45	44	171	173	513	151	90	457	21	20	34	0.123	0.116	0.066
.	19.01.16-01.43.26-1-129098	92	5	5	2	0	2	679	4	4	0	0	NA	NA	NA	32	29	167	171	504	149	87	443	13	6	0	0.078	0.035	0
.	19.01.16-01.43.30-1-129099	67	3	3	2	0	2	675	1	1	0	0	NA	NA	NA	28	25	167	169	502	149	82	444	0	5	3	0	0.03	0.006
.	19.01.16-01.43.40-1-129100	89	3	3	1	0	1	682	2	2	0	0	NA	NA	NA	30	30	168	172	503	150	86	446	0	2	5	0	0.012	0.01
.	19.01.16-01.43.44-1-129101	33	1	1	0	0	0	0	0	0	0	0	NA	NA	NA	8	10	166	166	491	0	0	0	0	0	0	0	0	0
.	19.01.16-01.43.47-1-129102	61	3	3	0	0	0	672	1	1	0	0	NA	NA	NA	23	23	165	166	505	149	80	443	0	6	3	0	0.036	0.006
.	19.01.16-01.43.47-1-129103	65	4	4	0	0	0	198	3	3	0	0	NA	NA	NA	19	21	167	169	498	39	26	133	0	6	4	0	0.036	0.008
.	19.01.16-01.43.48-1-129104	91	3	3	0	0	0	675	1	1	0	0	NA	NA	NA	44	36	168	175	506	146	87	442	0	4	2	0	0.023	0.004
.	19.01.16-01.43.49-1-129105	140	11	11	4	0	3	693	9	9	0	0	NA	NA	NA	49	42	170	170	515	152	83	458	26	15	10	0.153	0.088	0.019
.	19.01.16-01.43.58-1-129130	68	4	4	2	0	2	682	3	3	0	0	NA	NA	NA	26	31	170	168	506	150	83	449	0	6	22	0	0.036	0.043
.	19.01.16-01.44.03-1-129134	63	2	2	0	0	0	397	1	1	0	0	NA	NA	NA	19	22	166	166	503	87	52	258	0	0	1	0	0	0.002
.	19.01.16-01.44.05-1-129135	33	1	1	0	0	0	0	0	0	0	0	NA	NA	NA	11	16	165	164	500	0	0	0	0	0	2	0	0	0.004
.	19.01.16-01.44.05-1-129136	172	18	18	4	0	3	712	17	17	0	0	NA	NA	NA	51	59	176	178	518	158	94	460	19	15	21	0.108	0.084	0.041
.	19.01.16-01.44.06-1-129138	90	7	7	2	0	2	664	5	5	0	0	NA	NA	NA	43	24	166	173	498	145	88	431	0	2	13	0	0.012	0.026
.	19.01.16-01.44.07-1-129140	61	2	2	1	0	1	151	1	1	0	0	NA	NA	NA	33	21	166	165	503	36	16	99	7	0	1	0.042	0	0.002
.	19.01.16-01.44.10-1-129147	67	2	2	0	0	0	676	1	1	0	0	NA	NA	NA	22	21	169	167	498	151	86	439	5	0	0	0.03	0	0
.	19.01.16-01.44.14-1-129151	59	2	2	1	0	0	668	1	1	0	0	NA	NA	NA	24	19	167	166	499	150	80	438	0	4	4	0	0.024	0.008
.	19.01.16-01.44.15-1-129156	34	1	1	0	0	0	0	0	0	0	0	NA	NA	NA	12	11	166	165	493	0	0	0	0	0	2	0	0	0.004
.	19.01.16-01.44.16-1-129158	205	31	31	14	0	9	709	27	27	0	0	NA	NA	NA	73	62	173	173	529	151	89	469	51	37	29	0.295	0.214	0.055
.	19.01.16-01.44.18-1-129159	123	19	19	3	0	3	690	16	16	0	0	NA	NA	NA	47	52	171	175	519	149	85	456	30	36	10	0.175	0.206	0.019
.	19.01.16-01.44.20-1-129160	31	1	1	0	0	0	0	0	0	0	0	NA	NA	NA	9	6	163	164	492	0	0	0	0	0	3	0	0	0.006
.	19.01.16-01.44.22-1-129161	122	9	9	1	0	0	679	8	8	0	0	NA	NA	NA	38	29	171	169	502	154	85	440	3	10	13	0.018	0.059	0.026
.	19.01.16-01.44.25-1-129162	201	16	16	5	0	5	728	15	15	0	0	NA	NA	NA	70	82	177	183	535	157	95	476	8	16	34	0.045	0.087	0.064
.	19.01.16-01.44.26-1-129163	63	9	9	3	0	2	685	8	8	0	0	NA	NA	NA	21	33	168	169	509	153	82	450	0	15	13	0	0.089	0.026
.	19.01.16-01.44.27-1-129164	92	5	5	3	0	2	665	4	4	0	0	NA	NA	NA	35	24	164	168	505	144	80	441	0	7	10	0	0.042	0.02
.	19.01.16-01.44.28-1-129165	67	2	2	1	0	1	202	0	0	0	0	NA	NA	NA	25	18	166	169	496	49	23	130	0	3	4	0	0.018	0.008
.	19.01.16-01.44.37-1-129166	95	10	10	2	0	1	680	9	9	0	0	NA	NA	NA	29	34	170	170	507	149	85	446	1	16	14	0.006	0.094	0.028
.	19.01.16-01.44.38-1-129167	64	4	4	0	0	0	686	3	3	0	0	NA	NA	NA	21	38	170	172	509	153	86	447	1	2	5	0.006	0.012	0.01
.	19.01.16-01.44.46-1-129169	263	24	24	7	0	7	716	19	19	0	0	NA	NA	NA	79	66	172	176	531	151	92	473	28	26	23	0.163	0.148	0.043
.	19.01.16-01.44.49-1-129171	150	11	11	2	0	2	687	10	10	0	0	NA	NA	NA	49	41	168	174	512	152	88	447	6	17	15	0.036	0.098	0.029
.	19.01.16-01.44.53-1-129191	63	3	3	0	0	0	669	2	2	0	0	NA	NA	NA	22	21	165	166	503	147	78	444	0	0	12	0	0	0.024
.	19.01.16-01.45.00-1-129198	63	3	3	0	0	0	672	1	1	0	0	NA	NA	NA	21	18	166	169	496	151	85	436	0	0	5	0	0	0.01
.	19.01.16-01.45.02-1-129200	411	32	32	10	0	6	767	30	30	0	0	NA	NA	NA	117	114	192	186	549	175	101	491	21	64	38	0.109	0.344	0.069
.	19.01.16-01.45.04-1-129201	182	15	15	3	0	2	705	12	12	0	0	NA	NA	NA	69	60	175	173	525	157	87	461	8	30	10	0.046	0.173	0.019
.	19.01.16-01.45.06-1-129203	33	1	1	0	0	0	0	0	0	0	0	NA	NA	NA	7	4	164	163	490	0	0	0	0	0	0	0	0	0
.	19.01.16-01.45.14-1-129210	90	4	4	2	0	1	681	3	3	0	0	NA	NA	NA	37	36	168	174	507	147	86	448	1	15	2	0.006	0.086	0.004
.	19.01.16-01.45.17-1-129211	36	1	1	0	0	0	0	0	0	0	0	NA	NA	NA	13	7	163	165	492	0	0	0	0	0	2	0	0	0.004
.	19.01.16-01.45.22-1-129212	93	5	5	3	0	1	682	4	4	0	0	NA	NA	NA	32	36	173	172	504	153	87	442	0	7	10	0	0.041	0.02
.	19.01.16-01.45.22-1-129213	89	3	3	2	0	2	672	2	2	0	0	NA	NA	NA	35	26	169	165	505	151	78	443	0	10	2	0	0.061	0.004
.	19.01.16-01.45.28-1-129214	65	4	4	1	0	1	669	2	2	0	0	NA	NA	NA	28	25	170	171	497	153	83	433	0	7	4	0	0.041	0.008
.	19.01.16-01.45.29-1-129215	173	9	9	4	0	2	704	7	7	0	0	NA	NA	NA	43	49	175	169	518	155	88	461	8	21	12	0.046	0.124	0.023
.	19.01.16-01.45.32-1-129217	114	9	9	1	0	1	691	8	8	0	0	NA	NA	NA	33	39	174	169	509	155	84	452	0	5	20	0	0.03	0.039
.	19.01.16-01.45.43-1-129218	319	23	23	4	0	3	722	21	21	0	0	NA	NA	NA	95	84	174	184	539	152	97	473	23	33	24	0.132	0.179	0.045
.	19.01.16-01.45.47-1-129219	142	21	21	8	0	7	700	18	18	0	0	NA	NA	NA	45	47	173	178	509	157	93	450	12	34	24	0.069	0.191	0.047
.	19.01.16-01.45.48-1-129220	35	1	1	0	0	0	0	0	0	0	0	NA	NA	NA	11	18	165	166	500	0	0	0	0	0	3	0	0	0.006
.	19.01.16-01.45.52-1-129239	66	6	6	2	0	2	668	4	4	0	0	NA	NA	NA	26	23	169	169	498	149	85	434	1	4	16	0.006	0.024	0.032
.	19.01.16-01.45.52-1-129240	92	7	7	2	0	2	665	6	6	0	0	NA	NA	NA	20	22	168	168	499	149	81	435	0	0	27	0	0	0.054
.	19.01.16-01.45.52-1-129241	90	4	4	1	0	1	679	2	2	0	0	NA	NA	NA	27	28	170	165	506	152	77	450	3	3	7	0.018	0.018	0.014
.	19.01.16-01.45.57-1-129248	64	5	5	1	0	0	658	4	4	0	0	NA	NA	NA	40	13	167	165	494	146	84	428	0	5	12	0	0.03	0.024
.	19.01.16-01.46.01-1-129253	66	2	2	1	0	1	677	0	0	0	0	NA	NA	NA	21	25	166	167	505	150	80	447	0	0	2	0	0	0.004
.	19.01.16-01.46.07-1-129256	60	2	2	1	0	1	101	1	1	0	0	NA	NA	NA	11	16	165	165	499	21	12	68	2	2	0	0.012	0.012	0
.	19.01.16-01.46.10-1-129263	59	4	4	3	0	3	666	3	3	0	0	NA	NA	NA	26	20	167	170	496	148	82	436	0	5	8	0	0.029	0.016
.	19.01.16-01.46.14-1-129267	128	11	11	1	0	1	677	10	10	0	0	NA	NA	NA	25	25	169	168	501	152	84	441	13	6	16	0.077	0.036	0.032
.	19.01.16-01.46.14-1-129268	90	6	6	2	0	1	697	5	5	0	0	NA	NA	NA	37	42	174	168	513	158	85	454	0	8	5	0	0.048	0.01
.	19.01.16-01.46.16-1-129273	63	2	2	1	0	1	301	0	0	0	0	NA	NA	NA	22	23	168	165	503	69	38	194	0	2	5	0	0.012	0.01
.	19.01.16-01.46.17-1-129274	152	8	8	2	0	1	686	6	6	0	0	NA	NA	NA	41	32	170	171	504	152	85	449	0	15	15	0	0.088	0.03
.	19.01.16-01.46.17-1-129275	117	8	8	1	0	1	687	7	7	0	0	NA	NA	NA	29	35	171	169	508	155	84	448	3	4	15	0.018	0.024	0.03
.	19.01.16-01.46.25-1-129276	62	2	2	0	0	0	49	1	1	0	0	NA	NA	NA	18	23	168	169	499	13	7	29	0	0	6	0	0	0.012
.	19.01.16-01.46.27-1-129277	124	7	7	2	0	1	682	5	5	0	0	NA	NA	NA	27	32	169	174	502	150	89	443	4	11	5	0.024	0.063	0.01
.	19.01.16-01.46.27-1-129278	62	2	2	0	0	0	677	1	1	0	0	NA	NA	NA	15	22	169	165	501	149	81	447	1	0	2	0.006	0	0.004
.	19.01.16-01.46.31-1-129279	148	23	23	7	0	7	697	17	17	0	0	NA	NA	NA	49	50	175	175	513	158	89	450	34	22	51	0.194	0.126	0.099
.	19.01.16-01.46.33-1-129280	126	8	8	1	0	1	685	7	7	0	0	NA	NA	NA	37	39	174	168	510	157	80	448	15	10	4	0.086	0.06	0.008
.	19.01.16-01.46.34-1-129283	63	2	2	2	0	2	200	1	1	0	0	NA	NA	NA	18	23	168	164	504	39	28	133	0	0	5	0	0	0.01
.	19.01.16-01.46.37-1-129284	64	4	4	2	0	2	679	3	3	0	0	NA	NA	NA	19	24	167	168	502	149	84	446	0	0	5	0	0	0.01
.	19.01.16-01.46.38-1-129285	118	9	9	4	0	4	688	8	8	0	0	NA	NA	NA	24	33	172	171	503	153	87	448	26	12	1	0.151	0.07	0.002
.	19.01.16-01.46.39-1-129286	96	12	12	2	0	2	682	10	10	0	0	NA	NA	NA	35	31	166	170	508	149	84	449	10	12	12	0.06	0.071	0.024
.	19.01.16-01.46.43-1-129287	118	8	8	1	0	0	699	5	5	0	0	NA	NA	NA	30	51	177	171	516	156	84	459	6	9	10	0.034	0.053	0.019
.	19.01.16-01.46.45-1-129288	61	2	2	0	0	0	678	1	1	0	0	NA	NA	NA	21	32	168	169	508	148	83	447	4	0	4	0.024	0	0.008
.	19.01.16-01.46.52-1-129309	64	7	7	0	0	0	671	6	6	0	0	NA	NA	NA	16	23	169	169	498	152	80	439	7	10	5	0.041	0.059	0.01
.	19.01.16-01.46.57-1-129314	173	9	9	2	0	0	712	7	7	0	0	NA	NA	NA	45	55	171	175	522	153	93	466	7	28	15	0.041	0.16	0.029
.	19.01.16-01.46.57-1-129315	120	11	11	3	0	1	701	10	10	0	0	NA	NA	NA	56	54	173	175	519	153	88	460	10	12	21	0.058	0.069	0.04
.	19.01.16-01.47.05-1-129320	58	2	2	1	0	0	677	1	1	0	0	NA	NA	NA	23	22	169	167	499	153	79	445	6	4	0	0.036	0.024	0
.	19.01.16-01.47.10-1-129326	260	27	27	8	0	8	731	26	26	0	0	NA	NA	NA	92	89	179	175	548	153	89	489	37	34	23	0.207	0.194	0.042
.	19.01.16-01.47.16-1-129330	150	9	9	2	0	1	702	8	8	0	0	NA	NA	NA	33	51	179	168	517	160	86	456	0	10	9	0	0.06	0.017
.	19.01.16-01.47.20-1-129331	198	29	29	9	0	8	704	28	28	0	0	NA	NA	NA	54	55	175	173	520	152	87	465	29	28	34	0.166	0.162	0.065
.	19.01.16-01.47.28-1-129332	63	2	2	0	0	0	674	1	1	0	0	NA	NA	NA	31	29	168	170	504	144	83	447	10	0	0	0.06	0	0
.	19.01.16-01.47.28-1-129333	88	3	3	0	0	0	667	2	2	0	0	NA	NA	NA	27	20	164	165	504	148	83	436	0	0	6	0	0	0.012
.	19.01.16-01.47.28-1-129334	67	3	3	2	0	2	681	2	2	0	0	NA	NA	NA	22	30	167	172	504	148	87	446	4	5	1	0.024	0.029	0.002
.	19.01.16-01.47.34-1-129335	88	4	4	0	0	0	667	2	2	0	0	NA	NA	NA	33	24	167	169	501	145	81	441	8	4	4	0.048	0.024	0.008
.	19.01.16-01.47.46-1-129336	122	14	14	2	0	2	691	11	11	0	0	NA	NA	NA	48	44	168	172	517	145	91	455	16	18	23	0.095	0.105	0.044
.	19.01.16-01.47.47-1-129337	89	4	4	0	0	0	677	3	3	0	0	NA	NA	NA	34	28	173	167	501	151	83	443	0	3	13	0	0.018	0.026
.	19.01.16-01.47.48-1-129338	60	2	2	2	0	2	448	1	1	0	0	NA	NA	NA	23	15	165	168	495	108	58	282	1	0	4	0.006	0	0.008
.	19.01.16-01.47.50-1-129340	88	5	5	3	0	2	689	4	4	0	0	NA	NA	NA	35	37	172	165	513	151	85	453	2	5	9	0.012	0.03	0.018
.	19.01.16-01.47.54-1-129360	34	1	1	0	0	0	0	0	0	0	0	NA	NA	NA	9	8	165	166	490	0	0	0	0	0	0	0	0	0
.	19.01.16-01.47.56-1-129363	88	4	4	0	0	0	676	2	2	0	0	NA	NA	NA	30	28	172	166	503	152	81	443	0	4	5	0	0.024	0.01
.	19.01.16-01.47.57-1-129365	95	13	13	2	0	1	681	11	11	0	0	NA	NA	NA	26	32	169	167	509	151	82	448	0	18	18	0	0.108	0.035
.	19.01.16-01.48.01-1-129371	64	4	4	0	0	0	678	2	2	0	0	NA	NA	NA	18	26	170	166	503	152	82	444	4	3	0	0.024	0.018	0
.	19.01.16-01.48.07-1-129374	136	8	8	4	0	3	690	6	6	0	0	NA	NA	NA	44	38	171	171	509	153	87	450	7	12	16	0.041	0.07	0.031
.	19.01.16-01.48.09-1-129377	119	10	10	3	0	1	690	7	7	0	0	NA	NA	NA	29	40	171	172	510	154	86	450	19	10	13	0.111	0.058	0.025
.	19.01.16-01.48.13-1-129382	151	5	5	0	0	0	697	4	4	0	0	NA	NA	NA	52	51	172	171	521	153	85	459	0	4	9	0	0.023	0.017
.	19.01.16-01.48.14-1-129386	37	1	1	1	0	1	0	0	0	0	0	NA	NA	NA	6	8	165	165	491	0	0	0	6	0	0	0.036	0	0
.	19.01.16-01.48.18-1-129391	85	3	3	1	0	1	669	2	2	0	0	NA	NA	NA	30	21	166	169	499	146	81	442	1	5	3	0.006	0.03	0.006
.	19.01.16-01.48.19-1-129392	207	13	13	3	0	3	713	11	11	0	0	NA	NA	NA	54	59	176	177	519	158	91	464	2	9	36	0.011	0.051	0.069
.	19.01.16-01.48.19-1-129393	150	5	5	0	0	0	692	4	4	0	0	NA	NA	NA	48	47	171	173	516	151	90	451	0	10	7	0	0.058	0.014
.	19.01.16-01.48.19-1-129394	63	3	3	0	0	0	672	2	2	0	0	NA	NA	NA	27	22	168	166	501	150	82	440	9	0	1	0.054	0	0.002
.	19.01.16-01.48.37-1-129396	67	3	3	2	0	2	683	2	2	0	0	NA	NA	NA	20	34	173	169	505	151	83	449	0	2	6	0	0.012	0.012
.	19.01.16-01.48.45-1-129397	67	3	3	0	0	0	681	2	2	0	0	NA	NA	NA	25	31	170	170	504	151	85	445	3	0	2	0.018	0	0.004
.	19.01.16-01.48.47-1-129398	174	27	27	6	0	6	696	25	25	0	0	NA	NA	NA	77	57	168	179	523	142	94	460	26	39	40	0.155	0.218	0.076
.	19.01.16-01.48.48-1-129399	157	30	30	4	0	3	692	27	27	0	0	NA	NA	NA	35	39	173	169	510	152	85	455	47	22	33	0.272	0.13	0.065
.	19.01.16-01.48.49-1-129401	31	1	1	0	0	0	0	0	0	0	0	NA	NA	NA	7	7	164	165	491	0	0	0	0	1	0	0	0.006	0
.	19.01.16-01.48.50-1-129402	63	2	2	0	0	0	676	1	1	0	0	NA	NA	NA	30	26	171	168	500	152	81	443	0	2	2	0	0.012	0.004
.	19.01.16-01.48.52-1-129420	88	3	3	1	0	1	678	2	2	0	0	NA	NA	NA	32	29	170	169	503	152	83	443	0	1	2	0	0.006	0.004
.	19.01.16-01.48.52-1-129421	91	7	7	1	0	1	676	6	6	0	0	NA	NA	NA	36	31	173	168	503	153	79	444	8	21	7	0.046	0.125	0.014
.	19.01.16-01.48.54-1-129424	65	3	3	1	0	1	299	2	2	0	0	NA	NA	NA	16	19	168	164	500	64	37	198	1	0	4	0.006	0	0.008
.	19.01.16-01.49.00-1-129431	66	2	2	1	0	1	683	1	1	0	0	NA	NA	NA	19	27	171	166	503	152	81	450	2	2	0	0.012	0.012	0
.	19.01.16-01.49.02-1-129433	126	16	16	1	0	1	688	12	12	0	0	NA	NA	NA	42	35	170	172	506	153	84	451	14	13	24	0.082	0.076	0.047
.	19.01.16-01.49.05-1-129438	121	11	11	6	0	5	682	10	10	0	0	NA	NA	NA	43	36	172	168	509	153	83	446	12	14	19	0.07	0.083	0.037
.	19.01.16-01.49.07-1-129441	119	9	9	2	0	2	685	8	8	0	0	NA	NA	NA	41	39	173	174	505	154	86	445	9	10	10	0.052	0.057	0.02
.	19.01.16-01.49.08-1-129443	36	1	1	0	0	0	0	0	0	0	0	NA	NA	NA	10	13	166	169	491	0	0	0	0	3	0	0	0.018	0
.	19.01.16-01.49.12-1-129445	61	3	3	2	0	0	682	2	2	0	0	NA	NA	NA	18	31	168	172	504	149	85	448	14	0	0	0.083	0	0
.	19.01.16-01.49.15-1-129449	57	3	3	1	0	1	681	2	2	0	0	NA	NA	NA	22	34	171	164	512	153	79	449	0	0	3	0	0	0.006
.	19.01.16-01.49.15-1-129451	32	1	1	0	0	0	0	0	0	0	0	NA	NA	NA	5	10	164	166	493	0	0	0	0	0	2	0	0	0.004
.	19.01.16-01.49.17-1-129452	60	3	3	0	0	0	674	2	2	0	0	NA	NA	NA	25	28	169	171	501	151	82	441	0	2	3	0	0.012	0.006
.	19.01.16-01.49.27-1-129453	66	5	5	1	0	1	668	4	4	0	0	NA	NA	NA	21	20	168	164	501	147	81	440	3	6	5	0.018	0.037	0.01
.	19.01.16-01.49.30-1-129454	117	6	6	4	0	4	689	4	4	0	0	NA	NA	NA	32	42	175	168	512	155	83	451	7	8	0	0.04	0.048	0
.	19.01.16-01.49.32-1-129455	36	1	1	0	0	0	0	0	0	0	0	NA	NA	NA	9	10	165	166	492	0	0	0	0	0	0	0	0	0
.	19.01.16-01.49.32-1-129456	116	8	8	1	0	1	683	7	7	0	0	NA	NA	NA	35	35	171	169	508	152	85	446	2	7	20	0.012	0.041	0.039
.	19.01.16-01.49.34-1-129457	208	24	24	10	0	6	705	22	22	0	0	NA	NA	NA	54	57	173	172	525	151	84	470	28	32	15	0.162	0.186	0.029
.	19.01.16-01.49.34-1-129458	63	3	3	1	0	0	676	2	2	0	0	NA	NA	NA	23	25	167	169	502	148	85	443	0	3	9	0	0.018	0.018
.	19.01.16-01.49.36-1-129459	249	35	35	9	0	7	699	33	33	0	0	NA	NA	NA	74	62	180	177	518	157	93	449	37	61	35	0.206	0.345	0.068
.	19.01.16-01.49.37-1-129460	210	16	16	7	0	4	705	12	12	0	0	NA	NA	NA	77	58	170	178	523	153	95	457	3	22	29	0.018	0.124	0.055
.	19.01.16-01.49.42-1-129462	91	6	6	1	0	1	663	4	4	0	0	NA	NA	NA	34	23	167	168	501	144	81	438	3	2	11	0.018	0.012	0.022
.	19.01.16-01.49.44-1-129463	90	4	4	1	0	0	686	3	3	0	0	NA	NA	NA	29	31	166	169	509	147	86	453	0	5	14	0	0.03	0.028
.	19.01.16-01.49.50-1-129481	60	2	2	0	0	0	50	1	1	0	0	NA	NA	NA	13	17	168	167	495	12	7	31	0	4	0	0	0.024	0
.	19.01.16-01.49.51-1-129482	97	4	4	2	0	2	681	2	2	0	0	NA	NA	NA	30	33	169	169	508	148	85	448	3	10	3	0.018	0.059	0.006
.	19.01.16-01.49.54-1-129487	87	3	3	1	0	1	681	2	2	0	0	NA	NA	NA	21	32	166	171	508	148	85	448	0	0	4	0	0	0.008
.	19.01.16-01.49.56-1-129489	64	2	2	0	0	0	673	1	1	0	0	NA	NA	NA	23	24	168	165	504	151	81	441	0	0	5	0	0	0.01
.	19.01.16-01.50.09-1-129503	64	5	5	2	0	1	668	3	3	0	0	NA	NA	NA	22	17	165	166	499	148	80	440	3	0	25	0.018	0	0.05
.	19.01.16-01.50.12-1-129504	91	6	6	1	0	1	672	5	5	0	0	NA	NA	NA	37	28	168	169	504	152	83	437	0	5	16	0	0.03	0.032
.	19.01.16-01.50.12-1-129505	92	4	4	3	0	1	680	3	3	0	0	NA	NA	NA	30	30	169	169	505	148	84	448	14	3	11	0.083	0.018	0.022
.	19.01.16-01.50.13-1-129510	55	2	2	0	0	0	0	1	1	0	0	NA	NA	NA	18	16	169	167	493	0	0	0	2	0	0	0.012	0	0
.	19.01.16-01.50.17-1-129515	90	5	5	1	0	1	692	4	4	0	0	NA	NA	NA	26	39	168	170	514	151	84	457	0	1	10	0	0.006	0.019
.	19.01.16-01.50.21-1-129519	65	3	3	1	0	1	668	2	2	0	0	NA	NA	NA	18	15	167	165	496	146	80	442	0	0	11	0	0	0.022
.	19.01.16-01.50.26-1-129520	123	9	9	1	0	1	692	5	5	0	0	NA	NA	NA	38	46	174	171	514	156	84	452	9	3	11	0.052	0.018	0.021
.	19.01.16-01.50.30-1-129521	88	5	5	0	0	0	683	4	4	0	0	NA	NA	NA	37	33	171	169	506	150	87	446	6	17	0	0.035	0.101	0
.	19.01.16-01.50.30-1-129523	60	2	2	0	0	0	683	1	1	0	0	NA	NA	NA	26	36	168	170	511	149	84	450	0	0	2	0	0	0.004
.	19.01.16-01.50.33-1-129528	153	13	13	2	0	1	682	10	10	0	0	NA	NA	NA	55	37	168	167	515	150	82	450	16	4	15	0.095	0.024	0.029
.	19.01.16-01.50.35-1-129529	87	5	5	2	0	2	672	4	4	0	0	NA	NA	NA	26	17	166	167	497	147	84	441	4	0	8	0.024	0	0.016
.	19.01.16-01.50.37-1-129534	65	2	2	0	0	0	679	1	1	0	0	NA	NA	NA	25	25	173	167	498	154	86	439	0	0	3	0	0	0.006
.	19.01.16-01.50.38-1-129535	63	2	2	1	0	1	680	1	1	0	0	NA	NA	NA	23	29	171	167	504	149	85	446	5	3	0	0.029	0.018	0
.	19.01.16-01.50.40-1-129536	160	15	15	2	0	2	702	14	14	0	0	NA	NA	NA	56	51	170	167	527	151	84	467	0	28	26	0	0.168	0.049
.	19.01.16-01.50.45-1-129537	60	3	3	1	0	1	672	2	2	0	0	NA	NA	NA	31	29	169	170	503	150	81	441	0	4	4	0	0.024	0.008
.	19.01.16-01.50.50-1-129538	64	2	2	0	0	0	675	1	1	0	0	NA	NA	NA	22	21	166	165	503	148	81	446	0	0	4	0	0	0.008
.	19.01.16-01.50.51-1-129556	90	4	4	1	0	1	679	3	3	0	0	NA	NA	NA	31	30	170	168	505	150	85	444	2	2	6	0.012	0.012	0.012
.	19.01.16-01.50.53-1-129559	88	3	3	0	0	0	678	2	2	0	0	NA	NA	NA	17	20	168	165	500	151	81	446	0	0	7	0	0	0.014
.	19.01.16-01.50.56-1-129564	90	4	4	0	0	0	682	3	3	0	0	NA	NA	NA	32	30	169	171	503	152	86	444	2	5	9	0.012	0.029	0.018
.	19.01.16-01.50.57-1-129565	62	2	2	0	0	0	676	1	1	0	0	NA	NA	NA	26	28	167	170	504	149	83	444	2	2	0	0.012	0.012	0
.	19.01.16-01.50.58-1-129567	113	5	5	1	0	1	675	4	4	0	0	NA	NA	NA	26	24	169	168	500	153	82	440	0	6	3	0	0.036	0.006
.	19.01.16-01.51.04-1-129572	91	9	9	2	0	1	682	7	7	0	0	NA	NA	NA	27	30	169	169	505	152	84	446	12	17	20	0.071	0.101	0.04
.	19.01.16-01.51.06-1-129573	120	7	7	2	0	1	698	5	5	0	0	NA	NA	NA	37	48	170	175	516	151	91	456	3	12	3	0.018	0.069	0.006
.	19.01.16-01.51.08-1-129577	117	7	7	1	0	1	694	6	6	0	0	NA	NA	NA	38	45	177	171	510	157	85	452	0	5	11	0	0.029	0.022
.	19.01.16-01.51.09-1-129579	115	12	12	3	0	3	689	10	10	0	0	NA	NA	NA	32	37	171	169	510	150	84	455	20	8	11	0.117	0.047	0.022
.	19.01.16-01.51.12-1-129580	148	8	8	2	0	1	687	6	6	0	0	NA	NA	NA	55	42	174	171	510	153	83	451	4	24	15	0.023	0.14	0.029
.	19.01.16-01.51.13-1-129581	183	6	6	1	0	1	708	4	4	0	0	NA	NA	NA	64	66	171	177	531	153	89	466	4	11	8	0.023	0.062	0.015
.	19.01.16-01.51.15-1-129585	91	8	8	4	0	3	675	7	7	0	0	NA	NA	NA	48	38	171	173	507	148	86	441	0	19	11	0	0.11	0.022
.	19.01.16-01.51.17-1-129586	121	6	6	2	0	1	702	5	5	0	0	NA	NA	NA	36	45	176	170	512	161	86	455	5	0	29	0.028	0	0.057
.	19.01.16-01.51.35-1-129587	55	2	2	0	0	0	150	1	1	0	0	NA	NA	NA	17	11	165	168	491	34	17	99	1	0	2	0.006	0	0.004
.	19.01.16-01.51.36-1-129588	88	3	3	1	0	0	677	1	1	0	0	NA	NA	NA	28	26	165	166	508	147	83	447	0	18	4	0	0.108	0.008
.	19.01.16-01.51.36-1-129589	122	6	6	4	0	2	701	5	5	0	0	NA	NA	NA	48	54	173	174	520	155	88	458	0	3	18	0	0.017	0.035
.	19.01.16-01.51.37-1-129590	95	3	3	1	0	1	681	1	1	0	0	NA	NA	NA	27	35	170	168	510	152	80	449	0	6	3	0	0.036	0.006
.	19.01.16-01.51.44-1-129591	119	8	8	3	0	3	699	5	5	0	0	NA	NA	NA	33	52	172	175	518	153	88	458	1	11	9	0.006	0.063	0.017
.	19.01.16-01.51.44-1-129592	33	1	1	1	0	1	0	0	0	0	0	NA	NA	NA	9	8	164	166	491	0	0	0	0	0	0	0	0	0
.	19.01.16-01.51.44-1-129593	94	3	3	2	0	2	676	1	1	0	0	NA	NA	NA	24	24	169	168	500	149	85	442	0	0	5	0	0	0.01
.	19.01.16-01.51.46-1-129595	37	1	1	1	0	1	0	0	0	0	0	NA	NA	NA	17	13	167	167	492	0	0	0	0	0	3	0	0	0.006
.	19.01.16-01.51.46-1-129596	150	7	7	2	0	2	684	5	5	0	0	NA	NA	NA	43	34	172	169	506	150	85	449	15	18	0	0.087	0.107	0
.	19.01.16-01.51.47-1-129597	30	1	1	0	0	0	0	0	0	0	0	NA	NA	NA	11	11	165	166	493	0	0	0	0	0	0	0	0	0
.	19.01.16-01.51.49-1-129598	36	1	1	0	0	0	0	0	0	0	0	NA	NA	NA	10	4	163	165	489	0	0	0	0	0	2	0	0	0.004
.	19.01.16-01.51.50-1-129599	98	4	4	3	0	3	669	3	3	0	0	NA	NA	NA	28	17	167	165	498	151	81	437	0	0	6	0	0	0.012
.	19.01.16-01.51.52-1-129618	178	20	20	9	0	6	710	19	19	0	0	NA	NA	NA	48	55	172	172	524	153	88	469	16	52	15	0.093	0.302	0.029
.	19.01.16-01.51.57-1-129624	65	4	4	1	0	1	547	3	3	0	0	NA	NA	NA	23	17	168	166	496	124	67	356	2	0	6	0.012	0	0.012
.	19.01.16-01.51.59-1-129627	119	26	26	7	0	6	684	24	24	0	0	NA	NA	NA	40	38	170	168	513	148	80	456	6	42	43	0.035	0.25	0.084
.	19.01.16-01.52.02-1-129630	66	2	2	0	0	0	681	1	1	0	0	NA	NA	NA	25	32	168	170	507	149	85	447	0	0	5	0	0	0.01
.	19.01.16-01.52.03-1-129631	63	2	2	1	0	1	675	1	1	0	0	NA	NA	NA	29	24	169	172	496	152	87	436	4	2	0	0.024	0.012	0
.	19.01.16-01.52.07-1-129634	94	5	5	2	0	2	671	4	4	0	0	NA	NA	NA	47	33	171	168	507	149	81	441	2	14	5	0.012	0.083	0.01
.	19.01.16-01.52.11-1-129638	68	4	4	0	0	0	675	3	3	0	0	NA	NA	NA	21	22	167	168	500	148	86	441	0	4	6	0	0.024	0.012
.	19.01.16-01.52.13-1-129639	87	4	4	0	0	0	688	3	3	0	0	NA	NA	NA	42	35	175	172	501	158	90	440	0	2	9	0	0.012	0.018
.	19.01.16-01.52.16-1-129647	87	5	5	1	0	1	686	4	4	0	0	NA	NA	NA	22	33	171	170	505	153	87	446	7	4	14	0.041	0.024	0.028
.	19.01.16-01.52.21-1-129652	55	2	2	0	0	0	0	1	1	0	0	NA	NA	NA	17	11	165	166	493	0	0	0	0	1	1	0	0.006	0.002
.	19.01.16-01.52.21-1-129653	32	1	1	0	0	0	0	0	0	0	0	NA	NA	NA	6	8	165	163	493	0	0	0	0	0	0	0	0	0
.	19.01.16-01.52.24-1-129654	66	3	3	0	0	0	679	2	2	0	0	NA	NA	NA	24	26	169	165	505	151	82	446	4	0	3	0.024	0	0.006
.	19.01.16-01.52.24-1-129655	66	3	3	0	0	0	669	2	2	0	0	NA	NA	NA	30	19	168	164	500	151	79	439	0	2	5	0	0.012	0.01
.	19.01.16-01.52.27-1-129656	32	1	1	0	0	0	0	0	0	0	0	NA	NA	NA	12	12	167	165	493	0	0	0	0	0	0	0	0	0
.	19.01.16-01.52.28-1-129657	90	9	9	1	0	1	681	7	7	0	0	NA	NA	NA	36	29	169	172	501	152	85	444	16	6	7	0.095	0.035	0.014
.	19.01.16-01.52.29-1-129658	121	9	9	2	0	1	692	8	8	0	0	NA	NA	NA	40	37	170	172	508	155	88	449	0	9	11	0	0.052	0.022
.	19.01.16-01.52.31-1-129659	32	1	1	0	0	0	0	0	0	0	0	NA	NA	NA	10	8	164	165	492	0	0	0	0	0	0	0	0	0
.	19.01.16-01.52.33-1-129660	63	3	3	0	0	0	674	1	1	0	0	NA	NA	NA	25	25	169	171	498	150	83	441	6	0	7	0.036	0	0.014
.	19.01.16-01.52.33-1-129661	122	5	5	0	0	0	679	4	4	0	0	NA	NA	NA	52	38	168	170	513	149	82	448	3	0	10	0.018	0	0.019
.	19.01.16-01.52.37-1-129666	32	1	1	0	0	0	0	0	0	0	0	NA	NA	NA	9	5	164	164	490	0	0	0	1	0	0	0.006	0	0
.	19.01.16-01.52.39-1-129667	147	12	12	7	0	6	688	8	8	0	0	NA	NA	NA	51	49	173	171	518	151	83	454	9	10	26	0.052	0.058	0.05
.	19.01.16-01.52.39-1-129668	91	4	4	1	0	1	688	2	2	0	0	NA	NA	NA	10	28	170	170	501	155	85	448	1	7	2	0.006	0.041	0.004
.	19.01.16-01.52.39-1-129669	124	12	12	2	0	1	680	11	11	0	0	NA	NA	NA	40	33	167	168	511	149	83	448	2	12	21	0.012	0.071	0.041
.	19.01.16-01.52.47-1-129670	119	11	11	3	0	3	699	10	10	0	0	NA	NA	NA	42	45	173	176	509	155	91	453	5	17	10	0.029	0.097	0.02
.	19.01.16-01.52.49-1-129671	62	3	3	0	0	0	673	2	2	0	0	NA	NA	NA	29	21	165	167	502	147	80	446	0	0	11	0	0	0.022
.	19.01.16-01.52.50-1-129673	64	2	2	0	0	0	676	1	1	0	0	NA	NA	NA	23	28	171	165	505	149	81	446	6	0	1	0.035	0	0.002
.	19.01.16-01.52.52-1-129690	58	2	2	1	0	1	49	1	1	0	0	NA	NA	NA	16	20	169	165	499	11	7	31	0	0	3	0	0	0.006
.	19.01.16-01.52.55-1-129694	119	9	9	5	0	3	685	8	8	0	0	NA	NA	NA	37	34	168	172	507	154	84	447	0	22	23	0	0.128	0.045
.	19.01.16-01.52.57-1-129698	61	2	2	0	0	0	684	1	1	0	0	NA	NA	NA	20	30	171	168	504	151	85	448	0	2	5	0	0.012	0.01
.	19.01.16-01.52.57-1-129700	90	6	6	1	0	0	669	5	5	0	0	NA	NA	NA	24	23	167	166	503	149	81	439	9	5	3	0.054	0.03	0.006
.	19.01.16-01.53.05-1-129705	33	1	1	0	0	0	0	0	0	0	0	NA	NA	NA	9	8	163	166	492	0	0	0	0	0	0	0	0	0
.	19.01.16-01.53.05-1-129706	30	1	1	0	0	0	0	0	0	0	0	NA	NA	NA	6	7	165	165	490	0	0	0	0	2	0	0	0.012	0
.	19.01.16-01.53.06-1-129708	32	1	1	0	0	0	0	0	0	0	0	NA	NA	NA	11	8	164	164	493	0	0	0	0	0	1	0	0	0.002
.	19.01.16-01.53.06-1-129709	34	1	1	1	0	1	0	0	0	0	0	NA	NA	NA	14	7	164	165	491	0	0	0	0	0	0	0	0	0
.	19.01.16-01.53.07-1-129711	119	8	8	2	0	2	684	7	7	0	0	NA	NA	NA	26	30	173	168	502	154	85	445	0	9	12	0	0.054	0.024
.	19.01.16-01.53.08-1-129712	119	7	7	1	0	1	697	5	5	0	0	NA	NA	NA	30	41	170	167	517	155	83	459	5	5	11	0.029	0.03	0.021
.	19.01.16-01.53.08-1-129714	36	1	1	0	0	0	0	0	0	0	0	NA	NA	NA	14	12	164	167	494	0	0	0	3	0	0	0.018	0	0
.	19.01.16-01.53.09-1-129716	118	5	5	2	0	2	678	4	4	0	0	NA	NA	NA	45	32	172	170	503	151	83	444	0	4	7	0	0.024	0.014
.	19.01.16-01.53.10-1-129717	31	1	1	0	0	0	0	0	0	0	0	NA	NA	NA	11	9	166	163	493	0	0	0	0	0	1	0	0	0.002
.	19.01.16-01.53.11-1-129718	36	1	1	0	0	0	0	0	0	0	0	NA	NA	NA	9	8	163	166	492	0	0	0	0	6	0	0	0.036	0
.	19.01.16-01.53.12-1-129719	94	3	3	2	0	2	682	2	2	0	0	NA	NA	NA	41	28	168	169	504	152	84	446	11	1	0	0.065	0.006	0
.	19.01.16-01.53.13-1-129720	88	6	6	2	0	2	686	5	5	0	0	NA	NA	NA	30	31	171	168	505	153	87	446	0	6	24	0	0.036	0.048
.	19.01.16-01.53.22-1-129724	92	4	4	1	0	1	682	3	3	0	0	NA	NA	NA	34	38	170	171	510	148	81	453	4	1	3	0.024	0.006	0.006
.	19.01.16-01.53.22-1-129725	58	2	2	0	0	0	673	1	1	0	0	NA	NA	NA	28	24	167	167	503	148	84	441	0	0	2	0	0	0.004
.	19.01.16-01.53.24-1-129727	81	4	4	2	0	2	669	3	3	0	0	NA	NA	NA	21	20	170	167	496	153	82	434	0	3	3	0	0.018	0.006
.	19.01.16-01.53.37-1-129728	120	9	9	5	0	4	698	7	7	0	0	NA	NA	NA	33	43	172	171	513	156	84	458	7	8	8	0.041	0.047	0.016
.	19.01.16-01.53.37-1-129729	30	1	1	0	0	0	0	0	0	0	0	NA	NA	NA	3	6	166	164	489	0	0	0	0	0	1	0	0	0.002
.	19.01.16-01.53.39-1-129730	36	1	1	0	0	0	0	0	0	0	0	NA	NA	NA	13	9	166	163	493	0	0	0	0	0	0	0	0	0
.	19.01.16-01.53.41-1-129731	66	9	9	2	0	2	671	8	8	0	0	NA	NA	NA	44	31	166	167	511	147	81	443	1	7	13	0.006	0.042	0.025
.	19.01.16-01.53.41-1-129732	34	1	1	1	0	1	0	0	0	0	0	NA	NA	NA	8	14	166	167	494	0	0	0	0	0	1	0	0	0.002
.	19.01.16-01.53.42-1-129733	116	5	5	2	0	1	687	3	3	0	0	NA	NA	NA	40	36	172	168	509	153	84	450	10	11	0	0.058	0.065	0
.	19.01.16-01.53.43-1-129734	36	1	1	0	0	0	0	0	0	0	0	NA	NA	NA	9	13	166	167	493	0	0	0	0	0	0	0	0	0
.	19.01.16-01.53.46-1-129735	92	7	7	2	0	2	682	6	6	0	0	NA	NA	NA	32	31	171	169	504	154	81	447	1	12	2	0.006	0.071	0.004
.	19.01.16-01.53.47-1-129736	95	8	8	0	0	0	680	7	7	0	0	NA	NA	NA	46	34	166	171	510	146	84	450	2	6	14	0.012	0.035	0.027
.	19.01.16-01.53.48-1-129737	118	11	11	2	0	1	694	10	10	0	0	NA	NA	NA	33	44	175	173	509	158	87	449	16	7	8	0.091	0.04	0.016
.	19.01.16-01.53.50-1-129738	64	2	2	0	0	0	678	1	1	0	0	NA	NA	NA	21	29	170	168	504	150	84	444	0	0	4	0	0	0.008
.	19.01.16-01.53.51-1-129740	32	1	1	0	0	0	0	0	0	0	0	NA	NA	NA	9	5	164	164	490	0	0	0	1	0	0	0.006	0	0
.	19.01.16-01.53.53-1-129759	36	1	1	0	0	0	0	0	0	0	0	NA	NA	NA	9	8	165	165	491	0	0	0	0	0	6	0	0	0.012
.	19.01.16-01.53.55-1-129763	63	2	2	1	0	1	675	1	1	0	0	NA	NA	NA	24	22	165	171	499	150	85	440	0	0	6	0	0	0.012
.	19.01.16-01.54.03-1-129769	35	1	1	0	0	0	0	0	0	0	0	NA	NA	NA	8	13	167	166	493	0	0	0	0	0	0	0	0	0
.	19.01.16-01.54.04-1-129770	144	7	7	2	0	1	696	5	5	0	0	NA	NA	NA	31	45	170	168	520	151	82	463	10	3	8	0.059	0.018	0.015
.	19.01.16-01.54.05-1-129771	89	5	5	3	0	3	678	4	4	0	0	NA	NA	NA	35	29	169	171	502	152	85	441	0	4	17	0	0.023	0.034
.	19.01.16-01.54.05-1-129772	156	15	15	3	0	2	693	13	13	0	0	NA	NA	NA	46	42	172	174	509	151	90	452	13	16	17	0.076	0.092	0.033
.	19.01.16-01.54.06-1-129774	150	8	8	2	0	2	698	7	7	0	0	NA	NA	NA	39	43	173	172	511	154	85	459	8	21	4	0.046	0.122	0.008
.	19.01.16-01.54.09-1-129778	30	1	1	0	0	0	0	0	0	0	0	NA	NA	NA	12	10	163	165	495	0	0	0	0	0	0	0	0	0
.	19.01.16-01.54.10-1-129779	90	6	6	0	0	0	685	5	5	0	0	NA	NA	NA	23	31	169	166	509	152	81	452	5	12	0	0.03	0.072	0
.	19.01.16-01.54.11-1-129780	64	2	2	1	0	1	452	1	1	0	0	NA	NA	NA	28	18	168	166	497	99	54	299	0	7	0	0	0.042	0
.	19.01.16-01.54.11-1-129781	90	4	4	0	0	0	675	2	2	0	0	NA	NA	NA	35	29	169	167	506	149	81	445	4	10	2	0.024	0.06	0.004
.	19.01.16-01.54.12-1-129782	122	6	6	1	0	1	689	4	4	0	0	NA	NA	NA	28	36	168	169	512	150	86	453	10	1	7	0.06	0.006	0.014
.	19.01.16-01.54.23-1-129795	36	1	1	1	0	1	0	0	0	0	0	NA	NA	NA	15	9	163	166	493	0	0	0	0	0	2	0	0	0.004
.	19.01.16-01.54.25-1-129796	62	2	2	0	0	0	679	1	1	0	0	NA	NA	NA	19	21	170	165	499	153	80	446	0	0	7	0	0	0.014
.	19.01.16-01.54.26-1-129797	83	4	4	1	0	1	682	3	3	0	0	NA	NA	NA	33	34	167	174	506	149	88	445	0	6	3	0	0.034	0.006
.	19.01.16-01.54.26-1-129798	61	2	2	0	0	0	48	1	1	0	0	NA	NA	NA	17	16	165	164	500	7	7	34	0	0	2	0	0	0.004
.	19.01.16-01.54.30-1-129799	36	1	1	0	0	0	0	0	0	0	0	NA	NA	NA	10	12	164	163	498	0	0	0	0	0	0	0	0	0
.	19.01.16-01.54.30-1-129800	83	7	7	5	0	4	685	6	6	0	0	NA	NA	NA	33	34	172	170	505	154	85	446	11	4	6	0.064	0.024	0.012
.	19.01.16-01.54.30-1-129801	61	3	3	0	0	0	293	2	2	0	0	NA	NA	NA	8	23	168	170	498	64	48	181	1	0	3	0.006	0	0.006
.	19.01.16-01.54.31-1-129802	123	13	13	2	0	2	689	12	12	0	0	NA	NA	NA	39	42	172	166	517	152	82	455	0	17	19	0	0.102	0.037
.	19.01.16-01.54.31-1-129803	90	6	6	1	0	1	675	5	5	0	0	NA	NA	NA	27	32	169	173	503	146	85	444	10	2	6	0.059	0.012	0.012
.	19.01.16-01.54.33-1-129804	92	6	6	2	0	2	676	4	4	0	0	NA	NA	NA	28	34	169	169	509	152	81	443	0	7	4	0	0.041	0.008
.	19.01.16-01.54.35-1-129805	117	18	18	3	0	2	692	16	16	0	0	NA	NA	NA	42	42	170	174	511	152	90	450	16	6	17	0.094	0.034	0.033
.	19.01.16-01.54.42-1-129807	93	7	7	4	0	4	675	6	6	0	0	NA	NA	NA	34	32	173	171	501	154	81	440	1	7	14	0.006	0.041	0.028
.	19.01.16-01.54.43-1-129808	57	2	2	0	0	0	666	1	1	0	0	NA	NA	NA	30	22	164	168	503	143	80	443	4	1	0	0.024	0.006	0
.	19.01.16-01.54.45-1-129809	89	3	3	4	0	3	682	2	2	0	0	NA	NA	NA	32	33	167	168	511	149	81	452	8	8	0	0.048	0.048	0
.	19.01.16-01.54.51-1-129811	33	1	1	0	0	0	0	0	0	0	0	NA	NA	NA	9	8	164	164	493	0	0	0	0	1	0	0	0.006	0
.	19.01.16-01.54.53-1-129830	118	9	9	2	0	1	687	7	7	0	0	NA	NA	NA	32	32	170	168	507	151	85	451	1	20	7	0.006	0.119	0.014
.	19.01.16-01.54.53-1-129831	85	4	4	1	0	1	683	1	1	0	0	NA	NA	NA	16	28	169	171	501	152	86	445	0	10	0	0	0.058	0
.	19.01.16-01.54.54-1-129832	32	1	1	0	0	0	0	0	0	0	0	NA	NA	NA	6	5	164	163	491	0	0	0	0	1	0	0	0.006	0
.	19.01.16-01.54.57-1-129837	95	6	6	1	0	1	678	5	5	0	0	NA	NA	NA	33	29	165	166	511	145	82	451	10	0	4	0.061	0	0.008
.	19.01.16-01.54.57-1-129838	66	2	2	1	0	1	665	1	1	0	0	NA	NA	NA	29	17	168	166	496	148	82	435	0	0	3	0	0	0.006
.	19.01.16-01.54.58-1-129840	121	12	12	5	0	2	686	10	10	0	0	NA	NA	NA	36	37	167	173	510	149	89	448	15	20	9	0.09	0.116	0.018
.	19.01.16-01.55.03-1-129844	184	25	25	4	0	3	711	23	23	0	0	NA	NA	NA	54	63	174	179	523	155	91	465	27	43	25	0.155	0.24	0.048
.	19.01.16-01.55.03-1-129845	30	1	1	0	0	0	0	0	0	0	0	NA	NA	NA	9	6	164	164	491	0	0	0	0	2	0	0	0.012	0
.	19.01.16-01.55.05-1-129846	61	2	2	0	0	0	683	1	1	0	0	NA	NA	NA	21	30	168	166	509	150	80	453	0	0	9	0	0	0.018
.	19.01.16-01.55.05-1-129847	120	11	11	5	0	5	682	9	9	0	0	NA	NA	NA	45	35	165	173	510	144	86	452	19	4	16	0.115	0.023	0.031
.	19.01.16-01.55.10-1-129852	201	11	11	3	0	2	711	8	8	0	0	NA	NA	NA	60	61	173	175	526	157	89	465	14	24	11	0.081	0.137	0.021
.	19.01.16-01.55.12-1-129853	127	14	14	2	0	2	692	13	13	0	0	NA	NA	NA	37	39	167	172	513	147	87	458	15	10	3	0.09	0.058	0.006
.	19.01.16-01.55.14-1-129857	63	3	3	0	0	0	675	2	2	0	0	NA	NA	NA	20	24	167	173	497	152	88	435	8	0	0	0.048	0	0
.	19.01.16-01.55.18-1-129858	88	7	7	1	0	1	672	6	6	0	0	NA	NA	NA	26	17	170	165	495	154	81	437	3	3	13	0.018	0.018	0.026
.	19.01.16-01.55.20-1-129859	63	2	2	0	0	0	0	1	1	0	0	NA	NA	NA	18	16	164	166	499	0	0	0	0	0	1	0	0	0.002
.	19.01.16-01.55.24-1-129860	62	3	3	1	0	1	102	2	2	0	0	NA	NA	NA	27	16	169	163	497	19	11	72	0	0	7	0	0	0.014
.	19.01.16-01.55.26-1-129861	178	11	11	2	0	1	703	9	9	0	0	NA	NA	NA	56	63	175	181	520	155	93	455	7	17	17	0.04	0.094	0.033
.	19.01.16-01.55.30-1-129863	97	4	4	2	0	2	668	3	3	0	0	NA	NA	NA	45	24	166	169	502	142	84	442	5	0	9	0.03	0	0.018
.	19.01.16-01.55.31-1-129864	59	3	3	0	0	0	671	2	2	0	0	NA	NA	NA	16	14	167	166	494	148	82	441	3	1	0	0.018	0.006	0
.	19.01.16-01.55.33-1-129865	32	1	1	0	0	0	0	0	0	0	0	NA	NA	NA	11	9	164	166	492	0	0	0	0	0	2	0	0	0.004
.	19.01.16-01.55.35-1-129866	89	13	13	2	0	2	687	11	11	0	0	NA	NA	NA	29	35	172	168	508	154	84	449	10	12	13	0.058	0.071	0.026
.	19.01.16-01.55.37-1-129867	67	2	2	0	0	0	448	1	1	0	0	NA	NA	NA	14	25	169	171	498	98	58	292	0	0	1	0	0	0.002
.	19.01.16-01.55.40-1-129868	113	7	7	2	0	1	698	6	6	0	0	NA	NA	NA	33	41	171	169	514	152	87	459	17	12	7	0.099	0.071	0.014
.	19.01.16-01.55.40-1-129869	64	4	4	0	0	0	677	3	3	0	0	NA	NA	NA	18	22	170	166	499	150	83	444	0	2	5	0	0.012	0.01
.	19.01.16-01.55.46-1-129870	96	8	8	3	0	3	681	7	7	0	0	NA	NA	NA	44	35	169	173	506	150	86	445	12	5	11	0.071	0.029	0.022
.	19.01.16-01.55.48-1-129871	91	8	8	2	0	2	673	7	7	0	0	NA	NA	NA	19	19	166	165	501	148	84	441	4	11	3	0.024	0.067	0.006
.	19.01.16-01.55.51-1-129889	33	1	1	1	0	1	0	0	0	0	0	NA	NA	NA	17	6	165	164	490	0	0	0	2	0	0	0.012	0	0
.	19.01.16-01.55.52-1-129891	63	2	2	0	0	0	684	1	1	0	0	NA	NA	NA	27	36	170	171	508	152	86	446	0	3	1	0	0.018	0.002
.	19.01.16-01.55.54-1-129894	96	17	17	3	0	3	681	16	16	0	0	NA	NA	NA	36	27	168	166	506	151	83	447	23	9	25	0.137	0.054	0.049
.	19.01.16-01.55.54-1-129897	64	3	3	0	0	0	676	2	2	0	0	NA	NA	NA	31	27	165	169	506	147	85	444	0	3	5	0	0.018	0.01
.	19.01.16-01.55.57-1-129900	120	7	7	1	0	1	688	6	6	0	0	NA	NA	NA	42	41	171	166	517	152	84	452	3	7	8	0.018	0.042	0.015
.	19.01.16-01.56.03-1-129905	148	18	18	6	0	5	684	16	16	0	0	NA	NA	NA	43	37	166	175	509	146	87	451	1	35	21	0.006	0.2	0.041
.	19.01.16-01.56.03-1-129906	95	3	3	1	0	1	678	2	2	0	0	NA	NA	NA	34	24	171	164	502	152	80	446	0	9	2	0	0.055	0.004
.	19.01.16-01.56.07-1-129910	37	1	1	0	0	0	0	0	0	0	0	NA	NA	NA	20	14	165	163	499	0	0	0	0	0	0	0	0	0
.	19.01.16-01.56.08-1-129911	127	7	7	3	0	3	687	5	5	0	0	NA	NA	NA	25	35	168	169	511	152	84	451	4	12	1	0.024	0.071	0.002
.	19.01.16-01.56.09-1-129913	156	25	25	3	0	2	698	22	22	0	0	NA	NA	NA	45	51	173	174	517	155	87	456	14	19	27	0.081	0.109	0.052
.	19.01.16-01.56.09-1-129914	62	2	2	1	0	1	402	1	1	0	0	NA	NA	NA	18	16	166	165	498	88	52	262	4	0	0	0.024	0	0
.	19.01.16-01.56.11-1-129915	179	11	11	6	0	5	703	10	10	0	0	NA	NA	NA	55	50	176	173	514	159	88	456	6	20	16	0.034	0.116	0.031
.	19.01.16-01.56.22-1-129927	33	1	1	1	0	1	0	0	0	0	0	NA	NA	NA	9	6	163	168	488	0	0	0	0	0	1	0	0	0.002
.	19.01.16-01.56.22-1-129928	96	11	11	5	0	4	679	10	10	0	0	NA	NA	NA	34	33	173	167	506	155	82	442	0	28	17	0	0.168	0.034
.	19.01.16-01.56.27-1-129929	122	8	8	2	0	1	700	7	7	0	0	NA	NA	NA	38	50	172	173	518	156	87	457	9	11	14	0.052	0.064	0.027
.	19.01.16-01.56.30-1-129930	150	8	8	1	0	1	690	7	7	0	0	NA	NA	NA	47	35	172	170	506	157	89	444	6	4	21	0.035	0.024	0.042
.	19.01.16-01.56.30-1-129931	38	1	1	1	0	1	0	0	0	0	0	NA	NA	NA	11	20	168	168	497	0	0	0	0	0	2	0	0	0.004
.	19.01.16-01.56.34-1-129934	179	15	15	3	0	2	698	13	13	0	0	NA	NA	NA	58	56	174	170	525	152	84	462	12	29	18	0.069	0.171	0.034
.	19.01.16-01.56.36-1-129935	116	9	9	3	0	1	694	8	8	0	0	NA	NA	NA	45	48	171	172	518	153	87	454	13	10	13	0.076	0.058	0.025
.	19.01.16-01.56.41-1-129936	99	8	8	3	0	2	681	5	5	0	0	NA	NA	NA	29	32	171	169	505	151	81	449	2	0	22	0.012	0	0.044
.	19.01.16-01.56.45-1-129937	123	24	24	8	0	4	681	21	21	0	0	NA	NA	NA	43	37	171	169	510	148	84	449	31	15	24	0.181	0.089	0.047
.	19.01.16-01.56.57-1-129962	31	1	1	1	0	1	0	0	0	0	0	NA	NA	NA	7	13	168	164	494	0	0	0	0	0	1	0	0	0.002
.	19.01.16-01.56.57-1-129963	140	7	7	3	0	2	698	6	6	0	0	NA	NA	NA	62	48	172	171	518	155	85	458	3	22	11	0.017	0.129	0.021
.	19.01.16-01.57.00-1-129966	67	3	3	1	0	0	674	2	2	0	0	NA	NA	NA	25	24	167	168	502	148	83	443	0	0	9	0	0	0.018
.	19.01.16-01.57.01-1-129968	90	7	7	2	0	1	677	6	6	0	0	NA	NA	NA	30	29	166	171	505	149	83	445	4	15	10	0.024	0.088	0.02
.	19.01.16-01.57.01-1-129970	90	10	10	2	0	2	671	9	9	0	0	NA	NA	NA	19	19	166	170	496	144	85	442	11	4	9	0.066	0.024	0.018
.	19.01.16-01.57.07-1-129973	124	17	17	4	0	1	697	12	12	0	0	NA	NA	NA	38	44	169	175	513	153	92	452	13	26	8	0.077	0.149	0.016
.	19.01.16-01.57.07-1-129974	121	7	7	2	0	2	697	6	6	0	0	NA	NA	NA	34	41	174	170	510	160	87	450	6	4	15	0.034	0.024	0.029
.	19.01.16-01.57.17-1-129981	123	4	4	0	0	0	683	3	3	0	0	NA	NA	NA	50	34	168	171	508	148	86	449	0	10	2	0	0.058	0.004
.	19.01.16-01.57.21-1-129982	149	8	8	1	0	1	695	7	7	0	0	NA	NA	NA	45	48	174	169	518	154	85	456	2	10	9	0.011	0.059	0.017
.	19.01.16-01.57.23-1-129983	115	7	7	1	0	1	675	5	5	0	0	NA	NA	NA	31	17	167	164	499	149	84	442	11	4	9	0.066	0.024	0.018
.	19.01.16-01.57.24-1-129984	91	4	4	0	0	0	678	3	3	0	0	NA	NA	NA	36	35	172	173	503	152	84	442	2	4	1	0.012	0.023	0.002
.	19.01.16-01.57.25-1-129985	34	1	1	0	0	0	0	0	0	0	0	NA	NA	NA	9	12	167	166	492	0	0	0	0	0	1	0	0	0.002
.	19.01.16-01.57.26-1-129986	33	1	1	0	0	0	0	0	0	0	0	NA	NA	NA	10	14	165	164	498	0	0	0	0	1	0	0	0.006	0
.	19.01.16-01.57.29-1-129987	36	1	1	0	0	0	0	0	0	0	0	NA	NA	NA	15	12	166	164	495	0	0	0	4	0	0	0.024	0	0
.	19.01.16-01.57.29-1-129988	140	21	21	6	0	4	693	20	20	0	0	NA	NA	NA	46	42	174	169	512	155	84	454	19	31	36	0.109	0.183	0.07
.	19.01.16-01.57.32-1-129989	95	6	6	2	0	2	672	5	5	0	0	NA	NA	NA	27	23	166	170	500	145	85	442	2	12	7	0.012	0.071	0.014
.	19.01.16-01.57.33-1-129990	64	3	3	3	0	3	678	2	2	0	0	NA	NA	NA	18	24	167	170	500	149	86	443	2	0	4	0.012	0	0.008
.	19.01.16-01.57.34-1-129991	90	9	9	4	0	3	692	8	8	0	0	NA	NA	NA	27	43	165	168	523	148	82	462	0	6	17	0	0.036	0.033
.	19.01.16-01.57.42-1-129992	94	9	9	2	0	2	672	5	5	0	0	NA	NA	NA	40	34	168	170	509	150	84	438	1	11	9	0.006	0.065	0.018
.	19.01.16-01.57.43-1-129993	56	2	2	2	0	2	674	1	1	0	0	NA	NA	NA	17	17	166	167	497	149	84	441	0	6	0	0	0.036	0
.	19.01.16-01.57.44-1-129994	88	5	5	4	0	3	683	4	4	0	0	NA	NA	NA	25	32	168	172	505	151	86	446	0	13	1	0	0.076	0.002
.	19.01.16-01.57.46-1-129995	64	2	2	1	0	1	663	1	1	0	0	NA	NA	NA	25	16	168	166	495	148	81	434	0	5	1	0	0.03	0.002
.	19.01.16-01.57.51-1-130013	146	10	10	4	0	4	694	9	9	0	0	NA	NA	NA	47	44	174	172	511	155	90	449	7	2	19	0.04	0.012	0.037
.	19.01.16-01.57.51-1-130014	66	5	5	2	0	2	677	4	4	0	0	NA	NA	NA	23	24	166	166	505	149	81	447	0	0	14	0	0	0.028
.	19.01.16-01.57.58-1-130022	60	2	2	0	0	0	683	1	1	0	0	NA	NA	NA	21	37	172	171	507	155	84	444	2	0	1	0.012	0	0.002
.	19.01.16-01.57.59-1-130024	117	7	7	1	0	1	693	4	4	0	0	NA	NA	NA	48	40	173	171	509	157	88	448	2	4	8	0.012	0.023	0.016
.	19.01.16-01.58.02-1-130028	90	5	5	0	0	0	668	4	4	0	0	NA	NA	NA	19	13	166	165	495	147	81	440	0	5	10	0	0.03	0.02
.	19.01.16-01.58.02-1-130029	64	3	3	1	0	1	673	2	2	0	0	NA	NA	NA	11	13	167	163	496	149	79	445	3	1	0	0.018	0.006	0
.	19.01.16-01.58.04-1-130030	91	7	7	1	0	0	674	6	6	0	0	NA	NA	NA	38	27	168	166	506	149	82	443	0	14	9	0	0.084	0.018
.	19.01.16-01.58.08-1-130034	97	6	6	3	0	2	677	5	5	0	0	NA	NA	NA	44	28	168	168	505	149	83	445	0	5	13	0	0.03	0.026
.	19.01.16-01.58.09-1-130036	115	8	8	3	0	1	676	6	6	0	0	NA	NA	NA	30	27	166	169	505	148	82	446	10	0	12	0.06	0	0.024
.	19.01.16-01.58.13-1-130037	33	1	1	1	0	1	0	0	0	0	0	NA	NA	NA	3	7	164	163	493	0	0	0	0	0	0	0	0	0
.	19.01.16-01.58.15-1-130041	63	3	3	1	0	1	672	2	2	0	0	NA	NA	NA	18	21	168	167	499	147	84	441	1	0	7	0.006	0	0.014
.	19.01.16-01.58.17-1-130046	91	5	5	2	0	2	676	4	4	0	0	NA	NA	NA	31	28	168	166	507	152	77	447	0	3	13	0	0.018	0.026
.	19.01.16-01.58.18-1-130047	59	2	2	0	0	0	101	1	1	0	0	NA	NA	NA	12	19	167	167	498	20	12	69	0	0	2	0	0	0.004
.	19.01.16-01.58.19-1-130048	37	1	1	0	0	0	0	0	0	0	0	NA	NA	NA	5	9	165	167	490	0	0	0	0	0	1	0	0	0.002
.	19.01.16-01.58.19-1-130049	171	21	21	8	0	3	699	17	17	0	0	NA	NA	NA	46	49	173	172	517	153	87	459	3	38	35	0.017	0.221	0.068
.	19.01.16-01.58.22-1-130050	36	1	1	0	0	0	0	0	0	0	0	NA	NA	NA	9	7	164	164	492	0	0	0	0	0	1	0	0	0.002
.	19.01.16-01.58.24-1-130056	60	2	2	2	0	2	102	1	1	0	0	NA	NA	NA	24	18	166	169	496	24	12	66	3	0	0	0.018	0	0
.	19.01.16-01.58.25-1-130057	176	14	14	4	0	4	708	13	13	0	0	NA	NA	NA	45	56	177	174	518	160	90	458	19	25	14	0.107	0.144	0.027
.	19.01.16-01.58.25-1-130058	34	1	1	0	0	0	0	0	0	0	0	NA	NA	NA	15	14	167	165	495	0	0	0	0	4	0	0	0.024	0
.	19.01.16-01.58.28-1-130059	91	5	5	0	0	0	677	4	4	0	0	NA	NA	NA	26	31	174	167	503	155	82	440	4	0	10	0.023	0	0.02
.	19.01.16-01.58.28-1-130060	63	3	3	0	0	0	672	2	2	0	0	NA	NA	NA	27	16	167	167	495	150	83	439	0	3	4	0	0.018	0.008
.	19.01.16-01.58.31-1-130061	236	13	13	5	0	3	740	10	10	0	0	NA	NA	NA	76	98	180	184	547	161	97	482	25	12	14	0.139	0.065	0.026
.	19.01.16-01.58.31-1-130062	64	2	2	0	0	0	245	1	1	0	0	NA	NA	NA	13	18	169	166	496	53	35	157	2	0	0	0.012	0	0
.	19.01.16-01.58.36-1-130063	119	12	12	3	0	3	700	10	10	0	0	NA	NA	NA	46	47	173	174	513	155	90	455	10	26	4	0.058	0.149	0.008
.	19.01.16-01.58.42-1-130064	67	2	2	1	0	1	677	1	1	0	0	NA	NA	NA	23	29	171	165	506	150	81	446	0	0	7	0	0	0.014
.	19.01.16-01.58.43-1-130065	88	6	6	3	0	3	678	5	5	0	0	NA	NA	NA	34	37	172	172	506	153	86	439	4	10	7	0.023	0.058	0.014
.	19.01.16-01.58.46-1-130066	89	3	3	0	0	0	666	2	2	0	0	NA	NA	NA	32	19	168	168	496	151	82	433	0	6	1	0	0.036	0.002
.	19.01.16-01.58.49-1-130067	120	17	17	6	0	5	675	16	16	0	0	NA	NA	NA	31	29	172	168	502	151	79	445	8	42	17	0.047	0.25	0.034
.	19.01.16-01.58.55-1-130090	92	3	3	0	0	0	682	2	2	0	0	NA	NA	NA	37	33	166	171	509	147	87	448	0	6	1	0	0.035	0.002
.	19.01.16-01.58.58-1-130093	142	12	12	2	0	2	681	10	10	0	0	NA	NA	NA	39	35	168	173	507	153	86	442	8	2	31	0.048	0.012	0.061
.	19.01.16-01.58.59-1-130095	118	8	8	3	0	2	684	7	7	0	0	NA	NA	NA	36	31	168	168	508	149	81	454	3	5	11	0.018	0.03	0.022
.	19.01.16-01.59.02-1-130098	60	2	2	0	0	0	299	0	0	0	0	NA	NA	NA	20	17	166	168	496	68	36	195	0	0	5	0	0	0.01
.	19.01.16-01.59.03-1-130099	115	6	6	1	0	1	685	5	5	0	0	NA	NA	NA	22	35	173	170	505	151	85	449	3	7	3	0.017	0.041	0.006
.	19.01.16-01.59.03-1-130100	90	6	6	2	0	1	680	4	4	0	0	NA	NA	NA	35	28	169	169	503	151	85	444	13	1	7	0.077	0.006	0.014
.	19.01.16-01.59.04-1-130101	90	5	5	1	0	1	684	4	4	0	0	NA	NA	NA	34	37	169	172	509	146	88	450	0	5	10	0	0.029	0.02
.	19.01.16-01.59.13-1-130106	116	10	10	4	0	3	698	9	9	0	0	NA	NA	NA	39	48	170	177	514	151	91	456	4	12	17	0.024	0.068	0.033
.	19.01.16-01.59.14-1-130110	91	5	5	1	0	1	679	4	4	0	0	NA	NA	NA	28	31	167	167	510	150	83	446	8	0	12	0.048	0	0.024
.	19.01.16-01.59.20-1-130112	149	17	17	4	0	2	690	13	13	0	0	NA	NA	NA	42	41	172	173	509	153	87	450	9	30	7	0.052	0.173	0.014
.	19.01.16-01.59.22-1-130113	243	17	17	6	0	6	729	16	16	0	0	NA	NA	NA	81	80	180	183	530	163	96	470	15	43	15	0.083	0.235	0.028
.	19.01.16-01.59.23-1-130114	173	17	17	5	0	4	714	15	15	0	0	NA	NA	NA	50	61	169	171	534	152	87	475	19	33	17	0.112	0.193	0.032
.	19.01.16-01.59.24-1-130115	29	1	1	1	0	1	0	0	0	0	0	NA	NA	NA	6	7	166	164	490	0	0	0	0	0	0	0	0	0
.	19.01.16-01.59.24-1-130116	169	10	10	3	0	2	686	9	9	0	0	NA	NA	NA	52	46	174	175	510	154	88	444	15	20	19	0.086	0.114	0.037
.	19.01.16-01.59.26-1-130117	34	1	1	0	0	0	0	0	0	0	0	NA	NA	NA	8	11	164	164	496	0	0	0	0	0	1	0	0	0.002
.	19.01.16-01.59.27-1-130118	179	19	19	5	0	4	696	16	16	0	0	NA	NA	NA	70	42	172	171	512	153	87	456	4	23	52	0.023	0.135	0.102
.	19.01.16-01.59.28-1-130119	114	8	8	0	0	0	679	7	7	0	0	NA	NA	NA	32	35	169	173	506	149	84	446	0	15	6	0	0.087	0.012
.	19.01.16-01.59.32-1-130120	92	8	8	0	0	0	662	7	7	0	0	NA	NA	NA	29	18	169	165	497	149	83	430	4	3	13	0.024	0.018	0.026
.	19.01.16-01.59.39-1-130122	36	1	1	1	0	1	0	0	0	0	0	NA	NA	NA	9	9	167	164	491	0	0	0	0	0	3	0	0	0.006
.	19.01.16-01.59.42-1-130123	63	2	2	0	0	0	660	1	1	0	0	NA	NA	NA	37	21	168	170	496	150	84	426	0	2	1	0	0.012	0.002
.	19.01.16-01.59.50-1-130125	89	4	4	2	0	0	693	2	2	0	0	NA	NA	NA	30	36	170	171	508	153	89	451	0	3	13	0	0.018	0.026
.	19.01.16-01.59.51-1-130143	89	6	6	4	0	3	671	5	5	0	0	NA	NA	NA	41	26	169	171	499	152	83	436	0	11	14	0	0.064	0.028
.	19.01.16-01.59.52-1-130144	32	1	1	0	0	0	0	0	0	0	0	NA	NA	NA	4	6	163	166	490	0	0	0	0	4	0	0	0.024	0
.	19.01.16-01.59.53-1-130146	32	1	1	0	0	0	0	0	0	0	0	NA	NA	NA	10	7	165	164	491	0	0	0	0	0	2	0	0	0.004
.	19.01.16-01.59.54-1-130148	92	6	6	1	0	0	694	5	5	0	0	NA	NA	NA	22	40	175	172	506	157	87	450	8	14	6	0.046	0.081	0.012
.	19.01.16-01.59.57-1-130152	113	9	9	4	0	2	685	8	8	0	0	NA	NA	NA	40	40	172	172	509	153	84	448	0	16	17	0	0.093	0.033
.	19.01.16-01.59.57-1-130153	35	1	1	0	0	0	0	0	0	0	0	NA	NA	NA	7	10	167	164	492	0	0	0	0	1	0	0	0.006	0
.	19.01.16-01.59.59-1-130156	153	11	11	3	0	3	706	9	9	0	0	NA	NA	NA	45	57	177	173	520	155	85	466	23	29	7	0.13	0.168	0.013
.	19.01.16-02.00.00-1-130158	86	6	6	0	0	0	673	5	5	0	0	NA	NA	NA	20	23	166	171	499	148	84	441	6	6	8	0.036	0.035	0.016
.	19.01.16-02.00.00-1-130159	58	2	2	0	0	0	669	1	1	0	0	NA	NA	NA	13	14	164	169	494	148	82	439	0	0	4	0	0	0.008
.	19.01.16-02.00.04-1-130165	92	4	4	0	0	0	681	3	3	0	0	NA	NA	NA	28	31	169	167	508	150	82	449	1	3	5	0.006	0.018	0.01
.	19.01.16-02.00.07-1-130168	119	6	6	2	0	2	686	5	5	0	0	NA	NA	NA	47	40	171	175	507	154	88	444	0	3	13	0	0.017	0.026
[truncated: 1 more rows]
