# Supplementary material for: Modelling targeted rabies vaccination strategies for a domestic dog population with heterogeneous roaming patterns
Source: PLoS Negl Trop Dis. 2019 Jul 8;13(7):e0007582. doi: 10.1371/journal.pntd.0007582 (PMC6638970; doi:10.1371/journal.pntd.0007582)
Supplement: S1 Zip file folder — The files contain a summary for each simulation for its respective scenario. The files are named first with the population structure (FP, ED, RD, SD) and then the specific vaccination strategy used for that scenario. (ZIP) [file pntd.0007582.s002.zip › Supp_Files/SD_E0.9_R0.7_S0.5_all_measuresReport.txt]

scenario	iteration	duration	tot_deaths	rabid_dogs	moved	mov_DK	movInfect	n_vacc	n_cull	detDogs_cull	contDogs_cull	reactCull	preemptVaccCov_dogLevel	reactVaccCov_dogLevel	mean_Rt	non_rabid_dead	born	nb_in_exp_cat	nb_in_roam_cat	nb_stayhome	nb_exp_vacc	nb_roam_vacc	nb_stayhome_vacc	nb_contacting_explorer	nb_contacting_roamer	nb_contacting_stayhome	contact_per_explorer	contact_per_roamer	contact_per_stayhome
.	19.01.16-00.41.56-1-237617	34	1	1	0	0	0	0	0	0	0	0	NA	NA	NA	6	11	163	165	496	0	0	0	0	0	1	0	0	0.002
.	19.01.16-00.41.56-1-237618	63	4	4	1	0	1	505	2	2	0	0	NA	NA	NA	34	17	168	166	496	147	114	244	6	6	5	0.036	0.036	0.01
.	19.01.16-00.41.56-1-237619	239	16	16	4	0	3	563	13	13	0	0	NA	NA	NA	81	81	178	182	534	160	127	276	5	27	28	0.028	0.148	0.052
.	19.01.16-00.41.56-1-237620	36	1	1	1	0	1	0	0	0	0	0	NA	NA	NA	11	9	163	164	495	0	0	0	0	0	0	0	0	0
.	19.01.16-00.41.56-1-237621	55	2	2	0	0	0	500	1	1	0	0	NA	NA	NA	22	18	167	166	498	144	113	243	0	0	5	0	0	0.01
.	19.01.16-00.41.56-1-237622	179	13	13	6	0	5	534	11	11	0	0	NA	NA	NA	47	46	173	178	508	154	127	253	2	0	29	0.012	0	0.057
.	19.01.16-00.41.56-1-237623	147	10	10	3	0	2	517	9	9	0	0	NA	NA	NA	38	37	168	177	505	146	121	250	11	6	6	0.065	0.034	0.012
.	19.01.16-00.41.56-1-237624	231	25	25	3	0	3	554	20	20	0	0	NA	NA	NA	66	80	173	182	538	152	126	276	7	11	51	0.04	0.06	0.095
.	19.01.16-00.41.57-1-237625	91	7	7	0	0	0	519	6	6	0	0	NA	NA	NA	24	33	171	170	505	150	118	251	0	0	17	0	0	0.034
.	19.01.16-00.41.58-1-237626	37	1	1	1	0	1	0	0	0	0	0	NA	NA	NA	12	8	164	165	492	0	0	0	0	0	2	0	0	0.004
.	19.01.16-00.42.01-1-237627	124	11	11	4	0	3	516	10	10	0	0	NA	NA	NA	43	29	173	170	499	156	116	244	8	19	14	0.046	0.112	0.028
.	19.01.16-00.42.09-1-237628	33	1	1	0	0	0	0	0	0	0	0	NA	NA	NA	13	8	163	166	492	0	0	0	0	0	0	0	0	0
.	19.01.16-00.42.11-1-237630	122	5	5	0	0	0	512	4	4	0	0	NA	NA	NA	63	35	170	170	508	143	114	255	0	3	7	0	0.018	0.014
.	19.01.16-00.42.11-1-237631	83	5	5	2	0	2	504	4	4	0	0	NA	NA	NA	29	19	167	168	497	147	114	243	2	0	10	0.012	0	0.02
.	19.01.16-00.42.16-1-237656	203	9	9	3	0	3	551	7	7	0	0	NA	NA	NA	41	69	173	178	531	154	124	273	7	3	18	0.04	0.017	0.034
.	19.01.16-00.42.20-1-237662	65	3	3	0	0	0	514	2	2	0	0	NA	NA	NA	17	23	169	165	502	154	113	247	5	0	6	0.03	0	0.012
.	19.01.16-00.42.21-1-237664	269	12	12	1	0	1	564	10	10	0	0	NA	NA	NA	81	85	179	182	537	157	129	278	14	3	17	0.078	0.016	0.032
.	19.01.16-00.42.26-1-237670	205	44	44	14	0	11	540	43	43	0	0	NA	NA	NA	53	55	170	179	519	150	126	264	22	23	94	0.129	0.128	0.181
.	19.01.16-00.42.26-1-237671	66	2	2	0	0	0	506	0	0	0	0	NA	NA	NA	27	23	165	170	501	149	112	245	0	1	2	0	0.006	0.004
.	19.01.16-00.42.28-1-237674	66	4	4	0	0	0	506	3	3	0	0	NA	NA	NA	20	19	165	165	502	148	111	247	0	0	10	0	0	0.02
.	19.01.16-00.42.28-1-237676	94	6	6	1	0	1	518	5	5	0	0	NA	NA	NA	26	29	168	169	505	145	120	253	8	2	0	0.048	0.012	0
.	19.01.16-00.42.34-1-237679	32	1	1	0	0	0	0	0	0	0	0	NA	NA	NA	10	6	165	164	490	0	0	0	0	0	2	0	0	0.004
.	19.01.16-00.42.36-1-237681	66	4	4	0	0	0	500	3	3	0	0	NA	NA	NA	26	18	169	165	497	146	111	243	5	0	1	0.03	0	0.002
.	19.01.16-00.42.37-1-237683	185	29	29	11	0	9	522	27	27	0	0	NA	NA	NA	56	38	173	168	510	152	114	256	14	19	49	0.081	0.113	0.096
.	19.01.16-00.42.39-1-237686	61	3	3	1	0	1	502	2	2	0	0	NA	NA	NA	17	16	163	168	498	144	114	244	0	0	3	0	0	0.006
.	19.01.16-00.42.39-1-237687	287	14	14	5	0	4	565	13	13	0	0	NA	NA	NA	90	94	174	183	550	151	129	285	29	21	13	0.167	0.115	0.024
.	19.01.16-00.42.43-1-237691	32	1	1	0	0	0	0	0	0	0	0	NA	NA	NA	11	11	164	168	492	0	0	0	0	0	1	0	0	0.002
.	19.01.16-00.42.45-1-237692	58	3	3	0	0	0	509	2	2	0	0	NA	NA	NA	34	27	170	165	505	148	112	249	9	0	0	0.053	0	0
.	19.01.16-00.42.46-1-237693	176	9	9	0	0	0	546	8	8	0	0	NA	NA	NA	57	62	178	172	525	161	120	265	4	4	10	0.022	0.023	0.019
.	19.01.16-00.42.50-1-237694	178	9	9	0	0	0	535	8	8	0	0	NA	NA	NA	57	56	174	176	519	152	123	260	11	12	16	0.063	0.068	0.031
.	19.01.16-00.42.51-1-237695	89	3	3	2	0	2	515	2	2	0	0	NA	NA	NA	29	32	164	168	513	147	114	254	0	5	2	0	0.03	0.004
.	19.01.16-00.42.51-1-237696	170	10	10	2	0	2	517	9	9	0	0	NA	NA	NA	63	35	171	167	510	151	114	252	9	2	29	0.053	0.012	0.057
.	19.01.16-00.42.59-1-237697	33	1	1	0	0	0	0	0	0	0	0	NA	NA	NA	13	12	166	167	492	0	0	0	0	0	0	0	0	0
.	19.01.16-00.43.01-1-237698	38	1	1	0	0	0	0	0	0	0	0	NA	NA	NA	12	12	165	167	493	0	0	0	0	0	3	0	0	0.006
.	19.01.16-00.43.05-1-237699	120	6	6	3	0	3	518	5	5	0	0	NA	NA	NA	45	35	170	170	508	150	115	253	5	2	10	0.029	0.012	0.02
.	19.01.16-00.43.05-1-237700	120	9	9	2	0	2	526	8	8	0	0	NA	NA	NA	36	39	173	170	509	155	117	254	5	4	16	0.029	0.024	0.031
.	19.01.16-00.43.06-1-237701	31	1	1	0	0	0	0	0	0	0	0	NA	NA	NA	11	11	167	165	492	0	0	0	0	1	0	0	0.006	0
.	19.01.16-00.43.08-1-237702	149	15	15	8	0	5	533	14	14	0	0	NA	NA	NA	37	49	173	176	513	154	121	258	5	0	47	0.029	0	0.092
.	19.01.16-00.43.10-1-237703	236	59	59	18	0	11	548	56	56	0	0	NA	NA	NA	63	57	179	175	516	161	124	263	24	41	93	0.134	0.234	0.18
.	19.01.16-00.43.13-1-237704	31	1	1	0	0	0	0	0	0	0	0	NA	NA	NA	10	5	165	163	490	0	0	0	0	0	3	0	0	0.006
.	19.01.16-00.43.14-1-237705	91	3	3	0	0	0	502	2	2	0	0	NA	NA	NA	34	26	164	170	505	141	115	246	4	0	4	0.024	0	0.008
.	19.01.16-00.43.16-1-237721	118	13	13	3	0	3	520	12	12	0	0	NA	NA	NA	35	32	169	173	503	152	121	247	0	3	27	0	0.017	0.054
.	19.01.16-00.43.22-1-237725	127	8	8	1	0	1	518	6	6	0	0	NA	NA	NA	35	30	170	164	509	151	113	254	4	11	7	0.024	0.067	0.014
.	19.01.16-00.43.23-1-237727	33	1	1	0	0	0	0	0	0	0	0	NA	NA	NA	9	8	167	163	491	0	0	0	0	1	0	0	0.006	0
.	19.01.16-00.43.26-1-237735	35	1	1	0	0	0	0	0	0	0	0	NA	NA	NA	10	13	165	166	495	0	0	0	0	0	0	0	0	0
.	19.01.16-00.43.27-1-237737	89	3	3	0	0	0	509	2	2	0	0	NA	NA	NA	20	25	166	167	505	146	114	249	0	0	5	0	0	0.01
.	19.01.16-00.43.29-1-237740	96	3	3	1	0	1	518	2	2	0	0	NA	NA	NA	24	35	171	166	511	152	113	253	4	3	0	0.023	0.018	0
.	19.01.16-00.43.29-1-237741	58	2	2	0	0	0	102	1	1	0	0	NA	NA	NA	13	20	167	169	497	36	16	50	0	0	2	0	0	0.004
.	19.01.16-00.43.30-1-237744	64	3	3	2	0	2	301	2	2	0	0	NA	NA	NA	15	20	165	167	501	89	64	148	0	0	4	0	0	0.008
.	19.01.16-00.43.36-1-237746	60	2	2	1	0	1	301	1	1	0	0	NA	NA	NA	22	19	169	166	497	97	62	142	0	0	4	0	0	0.008
.	19.01.16-00.43.40-1-237751	147	14	14	1	0	1	526	11	11	0	0	NA	NA	NA	41	40	173	169	511	153	117	256	14	6	23	0.081	0.036	0.045
.	19.01.16-00.43.41-1-237752	156	20	20	5	0	5	540	19	19	0	0	NA	NA	NA	65	55	172	177	519	154	123	263	6	32	40	0.035	0.181	0.077
.	19.01.16-00.43.42-1-237753	90	3	3	1	0	0	524	1	1	0	0	NA	NA	NA	32	42	170	172	513	150	118	256	0	0	10	0	0	0.019
.	19.01.16-00.43.43-1-237757	210	27	27	4	0	3	528	24	24	0	0	NA	NA	NA	56	43	171	174	511	153	119	256	24	16	55	0.14	0.092	0.108
.	19.01.16-00.43.43-1-237758	148	10	10	6	0	5	539	9	9	0	0	NA	NA	NA	47	54	175	174	518	158	121	260	6	4	25	0.034	0.023	0.048
.	19.01.16-00.43.43-1-237759	243	60	60	17	0	11	558	58	58	0	0	NA	NA	NA	66	73	177	179	530	158	124	276	36	62	94	0.203	0.346	0.177
.	19.01.16-00.43.50-1-237760	35	1	1	1	0	1	0	0	0	0	0	NA	NA	NA	9	17	165	166	499	0	0	0	0	0	0	0	0	0
.	19.01.16-00.43.52-1-237761	147	11	11	1	0	1	540	10	10	0	0	NA	NA	NA	38	54	172	176	519	154	122	264	9	4	14	0.052	0.023	0.027
.	19.01.16-00.43.58-1-237762	66	4	4	1	0	1	515	3	3	0	0	NA	NA	NA	22	31	168	173	503	149	118	248	0	0	14	0	0	0.028
.	19.01.16-00.44.08-1-237763	30	1	1	0	0	0	0	0	0	0	0	NA	NA	NA	10	9	166	164	492	0	0	0	0	0	0	0	0	0
.	19.01.16-00.44.10-1-237764	94	4	4	1	0	1	509	3	3	0	0	NA	NA	NA	24	23	168	169	499	151	115	243	0	7	8	0	0.041	0.016
.	19.01.16-00.44.13-1-237765	34	1	1	1	0	1	0	0	0	0	0	NA	NA	NA	8	10	165	163	495	0	0	0	0	0	1	0	0	0.002
.	19.01.16-00.44.13-1-237766	98	12	12	1	0	1	520	10	10	0	0	NA	NA	NA	34	40	169	170	514	150	117	253	14	0	9	0.083	0	0.018
.	19.01.16-00.44.15-1-237782	125	7	7	0	0	0	524	6	6	0	0	NA	NA	NA	37	39	167	172	513	148	119	257	2	0	21	0.012	0	0.041
.	19.01.16-00.44.15-1-237783	61	2	2	0	0	0	511	1	1	0	0	NA	NA	NA	23	21	167	167	500	148	115	248	6	4	0	0.036	0.024	0
.	19.01.16-00.44.19-1-237788	122	4	4	0	0	0	526	3	3	0	0	NA	NA	NA	46	50	171	174	518	154	117	255	4	2	5	0.023	0.011	0.01
.	19.01.16-00.44.26-1-237796	116	8	8	1	0	1	519	7	7	0	0	NA	NA	NA	33	33	170	174	502	148	121	250	0	7	16	0	0.04	0.032
.	19.01.16-00.44.26-1-237797	58	2	2	0	0	0	516	1	1	0	0	NA	NA	NA	24	31	170	170	504	152	117	247	0	2	1	0	0.012	0.002
.	19.01.16-00.44.28-1-237799	35	1	1	0	0	0	0	0	0	0	0	NA	NA	NA	9	18	166	165	500	0	0	0	0	0	0	0	0	0
.	19.01.16-00.44.31-1-237803	35	1	1	0	0	0	0	0	0	0	0	NA	NA	NA	10	10	164	165	494	0	0	0	0	0	2	0	0	0.004
.	19.01.16-00.44.34-1-237805	153	7	7	1	0	1	545	6	6	0	0	NA	NA	NA	48	57	174	175	521	156	122	267	0	8	12	0	0.046	0.023
.	19.01.16-00.44.34-1-237806	291	26	26	7	0	4	565	25	25	0	0	NA	NA	NA	71	83	182	179	535	165	126	274	3	13	64	0.016	0.073	0.12
.	19.01.16-00.44.35-1-237807	175	15	15	3	0	2	536	13	13	0	0	NA	NA	NA	64	59	178	174	520	156	120	260	13	16	22	0.073	0.092	0.042
.	19.01.16-00.44.35-1-237808	92	3	3	1	0	1	502	2	2	0	0	NA	NA	NA	32	24	166	168	503	141	113	248	5	5	0	0.03	0.03	0
.	19.01.16-00.44.36-1-237810	32	1	1	0	0	0	0	0	0	0	0	NA	NA	NA	13	7	166	164	490	0	0	0	0	0	0	0	0	0
.	19.01.16-00.44.38-1-237813	94	8	8	3	0	2	515	7	7	0	0	NA	NA	NA	34	29	173	168	501	153	117	245	1	0	23	0.006	0	0.046
.	19.01.16-00.44.39-1-237815	89	7	7	2	0	2	503	6	6	0	0	NA	NA	NA	21	17	167	167	496	147	114	242	1	4	3	0.006	0.024	0.006
.	19.01.16-00.44.51-1-237821	96	6	6	1	0	0	518	5	5	0	0	NA	NA	NA	33	34	170	168	509	152	115	251	5	8	2	0.029	0.048	0.004
.	19.01.16-00.44.58-1-237822	67	4	4	1	0	1	516	3	3	0	0	NA	NA	NA	26	32	172	171	502	152	117	247	1	4	4	0.006	0.023	0.008
.	19.01.16-00.45.00-1-237823	62	2	2	0	0	0	398	1	1	0	0	NA	NA	NA	19	12	165	164	496	114	83	201	0	0	4	0	0	0.008
.	19.01.16-00.45.01-1-237824	34	1	1	0	0	0	0	0	0	0	0	NA	NA	NA	5	8	165	168	488	0	0	0	0	0	1	0	0	0.002
.	19.01.16-00.45.03-1-237825	90	5	5	1	0	1	514	3	3	0	0	NA	NA	NA	42	30	165	171	507	147	116	251	3	2	3	0.018	0.012	0.006
.	19.01.16-00.45.05-1-237826	86	6	6	3	0	2	523	4	4	0	0	NA	NA	NA	37	40	172	169	512	150	118	255	0	0	12	0	0	0.023
.	19.01.16-00.45.06-1-237827	117	8	8	2	0	1	527	6	6	0	0	NA	NA	NA	40	44	173	169	515	154	115	258	7	22	2	0.04	0.13	0.004
.	19.01.16-00.45.07-1-237828	39	1	1	0	0	0	0	0	0	0	0	NA	NA	NA	10	8	168	164	489	0	0	0	1	0	0	0.006	0	0
.	19.01.16-00.45.10-1-237829	142	14	14	5	0	4	527	12	12	0	0	NA	NA	NA	53	46	172	170	517	148	118	261	2	12	19	0.012	0.071	0.037
.	19.01.16-00.45.13-1-237830	65	2	2	0	0	0	505	1	1	0	0	NA	NA	NA	25	20	168	167	498	150	112	243	4	1	0	0.024	0.006	0
.	19.01.16-00.45.13-1-237831	95	9	9	3	0	2	514	7	7	0	0	NA	NA	NA	34	30	171	166	506	150	114	250	0	9	11	0	0.054	0.022
.	19.01.16-00.45.14-1-237847	246	26	26	4	0	3	540	22	22	0	0	NA	NA	NA	74	62	177	173	525	152	119	269	28	7	39	0.158	0.04	0.074
.	19.01.16-00.45.18-1-237848	214	29	29	10	0	8	539	27	27	0	0	NA	NA	NA	61	55	182	173	513	164	115	260	26	12	72	0.143	0.069	0.14
.	19.01.16-00.45.22-1-237852	89	3	3	0	0	0	516	2	2	0	0	NA	NA	NA	17	27	167	169	504	147	119	250	5	0	2	0.03	0	0.004
.	19.01.16-00.45.24-1-237855	56	2	2	1	0	1	201	1	1	0	0	NA	NA	NA	15	15	167	167	494	58	47	96	0	0	4	0	0	0.008
.	19.01.16-00.45.25-1-237857	90	5	5	1	0	0	512	4	4	0	0	NA	NA	NA	30	24	172	171	494	152	114	246	6	2	4	0.035	0.012	0.008
.	19.01.16-00.45.25-1-237858	39	1	1	0	0	0	0	0	0	0	0	NA	NA	NA	11	11	166	165	493	0	0	0	0	0	0	0	0	0
.	19.01.16-00.45.28-1-237865	154	9	9	1	0	1	541	8	8	0	0	NA	NA	NA	46	52	174	174	517	158	121	262	1	19	14	0.006	0.109	0.027
.	19.01.16-00.45.33-1-237869	60	2	2	1	0	1	144	1	1	0	0	NA	NA	NA	18	14	166	164	497	32	29	83	0	0	3	0	0	0.006
.	19.01.16-00.45.33-1-237870	60	3	3	1	0	1	510	2	2	0	0	NA	NA	NA	23	21	167	168	499	149	116	245	0	0	6	0	0	0.012
.	19.01.16-00.45.35-1-237871	201	27	27	10	0	6	546	24	24	0	0	NA	NA	NA	58	63	169	178	529	151	125	270	32	4	63	0.189	0.022	0.119
.	19.01.16-00.45.36-1-237873	201	20	20	2	0	2	533	17	17	0	0	NA	NA	NA	56	56	169	176	524	150	121	262	19	11	43	0.112	0.062	0.082
.	19.01.16-00.45.42-1-237880	94	9	9	1	0	1	516	7	7	0	0	NA	NA	NA	23	32	172	171	502	148	116	252	9	6	2	0.052	0.035	0.004
.	19.01.16-00.45.44-1-237881	59	2	2	0	0	0	505	0	0	0	0	NA	NA	NA	23	19	166	166	500	149	113	243	0	0	7	0	0	0.014
.	19.01.16-00.45.47-1-237882	141	7	7	0	0	0	523	6	6	0	0	NA	NA	NA	34	31	167	170	507	149	119	255	3	7	3	0.018	0.041	0.006
.	19.01.16-00.45.52-1-237883	33	1	1	0	0	0	0	0	0	0	0	NA	NA	NA	9	11	163	167	494	0	0	0	0	0	1	0	0	0.002
.	19.01.16-00.45.52-1-237884	178	17	17	3	0	3	553	15	15	0	0	NA	NA	NA	46	70	177	182	524	158	130	265	11	4	25	0.062	0.022	0.048
.	19.01.16-00.45.55-1-237886	33	1	1	0	0	0	0	0	0	0	0	NA	NA	NA	8	8	164	166	491	0	0	0	0	0	0	0	0	0
.	19.01.16-00.45.57-1-237887	64	3	3	2	0	2	453	1	1	0	0	NA	NA	NA	23	22	169	167	499	133	104	216	0	0	4	0	0	0.008
.	19.01.16-00.45.57-1-237888	124	11	11	2	0	2	524	10	10	0	0	NA	NA	NA	31	39	171	172	509	151	120	253	0	1	21	0	0.006	0.041
.	19.01.16-00.46.01-1-237890	37	1	1	0	0	0	0	0	0	0	0	NA	NA	NA	6	14	166	164	497	0	0	0	0	0	2	0	0	0.004
.	19.01.16-00.46.03-1-237891	32	1	1	0	0	0	0	0	0	0	0	NA	NA	NA	11	8	164	165	492	0	0	0	0	0	0	0	0	0
.	19.01.16-00.46.04-1-237892	174	20	20	2	0	2	533	19	19	0	0	NA	NA	NA	53	51	174	176	514	156	121	256	3	23	21	0.017	0.131	0.041
.	19.01.16-00.46.05-1-237893	212	12	12	7	0	5	535	11	11	0	0	NA	NA	NA	55	46	173	178	508	156	126	253	8	16	12	0.046	0.09	0.024
.	19.01.16-00.46.06-1-237894	61	4	4	1	0	1	510	2	2	0	0	NA	NA	NA	23	28	170	168	503	150	112	248	4	9	6	0.024	0.054	0.012
.	19.01.16-00.46.10-1-237895	206	16	16	6	0	3	535	14	14	0	0	NA	NA	NA	61	49	173	168	521	153	118	264	9	3	24	0.052	0.018	0.046
.	19.01.16-00.46.11-1-237896	125	10	10	2	0	2	521	8	8	0	0	NA	NA	NA	40	35	171	170	507	152	115	254	24	2	9	0.14	0.012	0.018
.	19.01.16-00.46.18-1-237916	32	1	1	0	0	0	0	0	0	0	0	NA	NA	NA	4	10	166	165	492	0	0	0	1	0	0	0.006	0	0
.	19.01.16-00.46.19-1-237917	270	19	19	6	0	4	554	18	18	0	0	NA	NA	NA	62	72	178	173	534	159	121	274	24	23	29	0.135	0.133	0.054
.	19.01.16-00.46.19-1-237918	68	2	2	1	0	1	454	0	0	0	0	NA	NA	NA	12	19	164	168	500	132	107	215	1	0	3	0.006	0	0.006
.	19.01.16-00.46.21-1-237921	37	1	1	0	0	0	0	0	0	0	0	NA	NA	NA	7	10	164	166	493	0	0	0	0	0	1	0	0	0.002
.	19.01.16-00.46.23-1-237924	209	17	17	4	0	3	545	15	15	0	0	NA	NA	NA	51	56	175	172	522	159	120	266	9	10	30	0.051	0.058	0.057
.	19.01.16-00.46.24-1-237925	56	2	2	0	0	0	249	1	1	0	0	NA	NA	NA	17	15	165	164	499	68	56	125	4	0	0	0.024	0	0
.	19.01.16-00.46.31-1-237934	64	3	3	1	0	1	451	1	1	0	0	NA	NA	NA	22	21	168	167	499	133	99	219	0	0	3	0	0	0.006
.	19.01.16-00.46.32-1-237935	91	4	4	1	0	1	519	3	3	0	0	NA	NA	NA	28	35	171	169	508	152	117	250	0	8	2	0	0.047	0.004
.	19.01.16-00.46.33-1-237936	88	9	9	4	0	4	518	8	8	0	0	NA	NA	NA	28	30	169	169	505	152	118	248	0	18	11	0	0.107	0.022
.	19.01.16-00.46.34-1-237937	209	33	33	11	0	7	543	31	31	0	0	NA	NA	NA	56	59	172	177	523	154	122	267	5	41	45	0.029	0.232	0.086
.	19.01.16-00.46.37-1-237940	368	39	39	12	0	8	587	35	35	0	0	NA	NA	NA	92	104	189	182	546	171	129	287	55	18	59	0.291	0.099	0.108
.	19.01.16-00.46.38-1-237942	91	3	3	2	0	2	513	2	2	0	0	NA	NA	NA	30	34	165	169	513	140	116	257	4	0	4	0.024	0	0.008
.	19.01.16-00.46.45-1-237947	65	2	2	1	0	1	505	0	0	0	0	NA	NA	NA	17	19	167	164	501	149	111	245	0	4	0	0	0.024	0
.	19.01.16-00.46.47-1-237948	175	39	39	11	0	7	516	34	34	0	0	NA	NA	NA	48	39	172	166	514	147	113	256	35	20	34	0.203	0.12	0.066
.	19.01.16-00.46.52-1-237949	67	3	3	0	0	0	509	2	2	0	0	NA	NA	NA	14	17	168	166	496	151	114	244	3	0	1	0.018	0	0.002
.	19.01.16-00.46.52-1-237950	66	2	2	1	0	1	515	1	1	0	0	NA	NA	NA	28	34	172	169	506	152	115	248	0	0	6	0	0	0.012
.	19.01.16-00.46.52-1-237951	64	2	2	1	0	1	512	1	1	0	0	NA	NA	NA	22	22	166	167	502	148	115	249	3	0	1	0.018	0	0.002
.	19.01.16-00.46.56-1-237952	119	8	8	1	0	1	523	6	6	0	0	NA	NA	NA	38	38	171	174	506	150	121	252	0	13	18	0	0.075	0.036
.	19.01.16-00.46.58-1-237953	35	1	1	0	0	0	0	0	0	0	0	NA	NA	NA	12	10	166	163	494	0	0	0	0	0	3	0	0	0.006
.	19.01.16-00.47.01-1-237954	56	2	2	1	0	1	50	1	1	0	0	NA	NA	NA	11	12	166	163	496	14	11	25	0	0	4	0	0	0.008
.	19.01.16-00.47.05-1-237955	59	2	2	0	0	0	251	1	1	0	0	NA	NA	NA	13	19	168	166	498	69	56	126	0	4	0	0	0.024	0
.	19.01.16-00.47.05-1-237956	150	12	12	1	0	1	523	11	11	0	0	NA	NA	NA	51	49	169	175	518	149	121	253	4	10	44	0.024	0.057	0.085
.	19.01.16-00.47.06-1-237957	35	1	1	1	0	1	0	0	0	0	0	NA	NA	NA	12	13	165	166	495	0	0	0	0	0	0	0	0	0
.	19.01.16-00.47.07-1-237958	57	2	2	2	0	2	509	1	1	0	0	NA	NA	NA	36	24	166	170	501	148	118	243	0	3	4	0	0.018	0.008
.	19.01.16-00.47.08-1-237959	34	1	1	1	0	1	0	0	0	0	0	NA	NA	NA	11	17	166	165	499	0	0	0	0	0	1	0	0	0.002
.	19.01.16-00.47.11-1-237961	39	1	1	0	0	0	0	0	0	0	0	NA	NA	NA	9	6	164	165	490	0	0	0	0	0	1	0	0	0.002
.	19.01.16-00.47.15-1-237978	236	15	15	5	0	4	547	13	13	0	0	NA	NA	NA	69	64	177	179	521	156	127	264	13	7	39	0.073	0.039	0.075
.	19.01.16-00.47.16-1-237979	236	21	21	8	0	6	569	20	20	0	0	NA	NA	NA	66	86	180	185	534	164	131	274	15	18	38	0.083	0.097	0.071
.	19.01.16-00.47.18-1-237980	241	24	24	4	0	3	562	21	21	0	0	NA	NA	NA	65	74	178	178	531	160	125	277	20	15	47	0.112	0.084	0.089
.	19.01.16-00.47.19-1-237981	146	11	11	5	0	4	524	10	10	0	0	NA	NA	NA	46	47	174	173	513	155	115	254	8	7	18	0.046	0.04	0.035
.	19.01.16-00.47.20-1-237983	90	8	8	1	0	1	521	6	6	0	0	NA	NA	NA	36	36	173	166	510	155	114	252	4	0	11	0.023	0	0.022
.	19.01.16-00.47.32-1-237998	34	1	1	1	0	1	0	0	0	0	0	NA	NA	NA	4	7	163	163	494	0	0	0	0	0	0	0	0	0
.	19.01.16-00.47.34-1-237999	29	1	1	0	0	0	0	0	0	0	0	NA	NA	NA	5	5	164	163	491	0	0	0	1	0	0	0.006	0	0
.	19.01.16-00.47.36-1-238001	203	23	23	6	0	5	561	22	22	0	0	NA	NA	NA	65	71	174	180	530	153	129	279	18	23	36	0.103	0.128	0.068
.	19.01.16-00.47.37-1-238004	92	3	3	0	0	0	518	2	2	0	0	NA	NA	NA	27	37	171	172	507	150	116	252	0	3	7	0	0.017	0.014
.	19.01.16-00.47.40-1-238006	30	1	1	0	0	0	0	0	0	0	0	NA	NA	NA	14	13	166	166	494	0	0	0	0	0	0	0	0	0
.	19.01.16-00.47.40-1-238007	267	15	15	3	0	2	563	12	12	0	0	NA	NA	NA	76	79	184	178	530	162	125	276	0	3	38	0	0.017	0.072
.	19.01.16-00.47.42-1-238008	60	2	2	0	0	0	510	1	1	0	0	NA	NA	NA	32	31	168	170	506	148	116	246	0	0	2	0	0	0.004
.	19.01.16-00.47.44-1-238012	84	5	5	1	0	1	518	4	4	0	0	NA	NA	NA	27	32	170	169	506	151	116	251	6	9	3	0.035	0.053	0.006
.	19.01.16-00.47.46-1-238013	62	3	3	1	0	1	508	2	2	0	0	NA	NA	NA	22	13	166	166	494	147	114	247	0	1	4	0	0.006	0.008
.	19.01.16-00.47.51-1-238014	126	12	12	3	0	3	523	10	10	0	0	NA	NA	NA	32	37	174	168	508	152	115	256	20	4	12	0.115	0.024	0.024
.	19.01.16-00.47.56-1-238015	37	1	1	1	0	1	0	0	0	0	0	NA	NA	NA	7	10	165	164	494	0	0	0	0	3	0	0	0.018	0
.	19.01.16-00.47.57-1-238016	128	11	11	3	0	3	531	10	10	0	0	NA	NA	NA	44	41	169	174	511	149	124	258	0	12	26	0	0.069	0.051
.	19.01.16-00.48.00-1-238017	92	4	4	1	0	1	512	1	1	0	0	NA	NA	NA	18	23	168	167	501	151	116	245	0	0	13	0	0	0.026
.	19.01.16-00.48.02-1-238018	105	3	3	1	0	1	519	1	1	0	0	NA	NA	NA	30	28	172	169	500	154	115	250	0	0	4	0	0	0.008
.	19.01.16-00.48.04-1-238019	150	18	18	10	0	9	529	15	15	0	0	NA	NA	NA	45	46	170	175	514	149	119	261	12	24	27	0.071	0.137	0.053
.	19.01.16-00.48.08-1-238020	66	5	5	1	0	1	511	4	4	0	0	NA	NA	NA	30	24	170	168	499	149	115	247	0	8	2	0	0.048	0.004
.	19.01.16-00.48.15-1-238038	206	32	32	5	0	3	528	28	28	0	0	NA	NA	NA	74	45	173	171	514	153	119	256	8	36	62	0.046	0.211	0.121
.	19.01.16-00.48.17-1-238039	200	22	22	5	0	4	556	21	21	0	0	NA	NA	NA	54	67	175	175	530	159	121	276	19	16	41	0.109	0.091	0.077
.	19.01.16-00.48.19-1-238044	63	2	2	0	0	0	513	1	1	0	0	NA	NA	NA	18	24	169	167	501	150	114	249	0	7	0	0	0.042	0
.	19.01.16-00.48.19-1-238045	146	14	14	4	0	2	528	13	13	0	0	NA	NA	NA	48	43	175	172	509	154	119	255	18	13	28	0.103	0.076	0.055
.	19.01.16-00.48.19-1-238046	62	2	2	0	0	0	514	1	1	0	0	NA	NA	NA	19	21	169	169	496	151	117	246	4	0	4	0.024	0	0.008
.	19.01.16-00.48.24-1-238052	85	3	3	0	0	0	501	2	2	0	0	NA	NA	NA	21	14	163	164	500	144	113	244	2	0	1	0.012	0	0.002
.	19.01.16-00.48.24-1-238054	153	12	12	0	0	0	537	10	10	0	0	NA	NA	NA	46	52	172	170	523	154	119	264	3	0	21	0.017	0	0.04
.	19.01.16-00.48.32-1-238063	60	2	2	1	0	1	515	1	1	0	0	NA	NA	NA	32	27	167	170	503	147	118	250	0	0	12	0	0	0.024
.	19.01.16-00.48.32-1-238064	64	4	4	2	0	2	512	2	2	0	0	NA	NA	NA	27	27	167	168	505	145	114	253	9	3	0	0.054	0.018	0
.	19.01.16-00.48.42-1-238069	62	2	2	0	0	0	504	1	1	0	0	NA	NA	NA	24	19	165	165	502	146	113	245	0	1	4	0	0.006	0.008
.	19.01.16-00.48.45-1-238073	36	1	1	0	0	0	0	0	0	0	0	NA	NA	NA	9	17	166	167	497	0	0	0	0	0	1	0	0	0.002
.	19.01.16-00.48.50-1-238074	84	6	6	1	0	1	508	5	5	0	0	NA	NA	NA	25	14	165	166	496	147	117	244	2	2	7	0.012	0.012	0.014
.	19.01.16-00.48.53-1-238075	271	25	25	4	0	3	562	23	23	0	0	NA	NA	NA	86	75	171	181	536	152	131	279	8	27	52	0.047	0.149	0.097
.	19.01.16-00.48.57-1-238076	143	6	6	2	0	1	517	5	5	0	0	NA	NA	NA	48	36	170	172	507	150	115	252	0	5	6	0	0.029	0.012
.	19.01.16-00.48.59-1-238077	180	16	16	3	0	3	537	15	15	0	0	NA	NA	NA	69	57	173	178	519	150	123	264	7	5	30	0.04	0.028	0.058
.	19.01.16-00.48.59-1-238078	259	16	16	2	0	1	556	15	15	0	0	NA	NA	NA	72	73	182	170	534	162	119	275	7	0	24	0.038	0	0.045
.	19.01.16-00.49.04-1-238079	158	24	24	5	0	3	527	22	22	0	0	NA	NA	NA	42	45	169	174	515	150	116	261	11	29	33	0.065	0.167	0.064
.	19.01.16-00.49.09-1-238080	151	25	25	11	0	8	536	23	23	0	0	NA	NA	NA	40	48	175	171	515	158	119	259	12	6	54	0.069	0.035	0.105
.	19.01.16-00.49.12-1-238081	86	4	4	2	0	2	510	3	3	0	0	NA	NA	NA	22	30	172	174	497	149	119	242	2	8	1	0.012	0.046	0.002
.	19.01.16-00.49.15-1-238097	63	2	2	0	0	0	514	1	1	0	0	NA	NA	NA	27	32	169	169	507	148	115	251	0	7	2	0	0.041	0.004
.	19.01.16-00.49.15-1-238098	147	9	9	1	0	1	526	7	7	0	0	NA	NA	NA	36	34	169	169	509	153	116	257	13	0	31	0.077	0	0.061
.	19.01.16-00.49.26-1-238106	155	14	14	3	0	2	526	11	11	0	0	NA	NA	NA	58	46	175	169	515	157	118	251	6	3	35	0.034	0.018	0.068
.	19.01.16-00.49.27-1-238108	59	2	2	1	0	1	509	1	1	0	0	NA	NA	NA	24	29	171	171	500	149	115	245	0	7	0	0	0.041	0
.	19.01.16-00.49.27-1-238109	36	1	1	0	0	0	0	0	0	0	0	NA	NA	NA	15	11	165	164	495	0	0	0	0	0	3	0	0	0.006
.	19.01.16-00.49.27-1-238110	119	12	12	3	0	3	527	10	10	0	0	NA	NA	NA	38	48	173	172	516	152	117	258	13	2	12	0.075	0.012	0.023
.	19.01.16-00.49.31-1-238118	83	4	4	0	0	0	514	2	2	0	0	NA	NA	NA	26	28	171	166	504	153	113	248	12	0	0	0.07	0	0
.	19.01.16-00.49.37-1-238121	58	2	2	0	0	0	0	1	1	0	0	NA	NA	NA	19	15	168	164	496	0	0	0	0	1	0	0	0.006	0
.	19.01.16-00.49.39-1-238125	35	1	1	0	0	0	0	0	0	0	0	NA	NA	NA	6	3	164	163	489	0	0	0	0	0	2	0	0	0.004
.	19.01.16-00.49.39-1-238126	166	13	13	3	0	3	529	11	11	0	0	NA	NA	NA	48	45	171	171	516	151	116	262	10	0	25	0.058	0	0.048
.	19.01.16-00.49.41-1-238127	62	3	3	1	0	1	514	2	2	0	0	NA	NA	NA	24	31	167	173	504	149	119	246	0	4	4	0	0.023	0.008
.	19.01.16-00.49.42-1-238128	64	3	3	1	0	1	352	2	2	0	0	NA	NA	NA	15	18	165	165	501	102	80	170	0	0	5	0	0	0.01
.	19.01.16-00.49.42-1-238129	81	4	4	0	0	0	517	3	3	0	0	NA	NA	NA	34	31	172	168	504	153	116	248	0	11	4	0	0.065	0.008
.	19.01.16-00.49.46-1-238134	209	15	15	2	0	1	547	12	12	0	0	NA	NA	NA	58	63	173	176	527	153	122	272	4	14	16	0.023	0.08	0.03
.	19.01.16-00.49.50-1-238135	91	7	7	4	0	3	509	5	5	0	0	NA	NA	NA	35	25	168	167	503	149	116	244	0	12	3	0	0.072	0.006
.	19.01.16-00.49.53-1-238136	173	17	17	3	0	2	545	13	13	0	0	NA	NA	NA	57	69	183	178	521	160	121	264	21	17	16	0.115	0.096	0.031
.	19.01.16-00.49.54-1-238137	117	7	7	5	0	4	515	6	6	0	0	NA	NA	NA	29	30	170	169	504	151	116	248	8	3	7	0.047	0.018	0.014
.	19.01.16-00.49.55-1-238138	155	14	14	4	0	4	527	13	13	0	0	NA	NA	NA	44	35	172	169	507	152	118	257	23	3	37	0.134	0.018	0.073
.	19.01.16-00.49.55-1-238139	34	1	1	0	0	0	0	0	0	0	0	NA	NA	NA	9	13	166	165	495	0	0	0	0	0	0	0	0	0
.	19.01.16-00.49.58-1-238140	34	1	1	0	0	0	0	0	0	0	0	NA	NA	NA	6	5	164	164	490	0	0	0	0	0	0	0	0	0
.	19.01.16-00.50.00-1-238141	91	5	5	0	0	0	517	4	4	0	0	NA	NA	NA	37	40	171	171	511	149	117	251	3	3	6	0.018	0.018	0.012
.	19.01.16-00.50.00-1-238142	32	1	1	0	0	0	0	0	0	0	0	NA	NA	NA	9	7	164	165	491	0	0	0	0	0	2	0	0	0.004
.	19.01.16-00.50.02-1-238147	90	4	4	2	0	2	517	3	3	0	0	NA	NA	NA	27	29	172	167	503	154	117	246	0	1	11	0	0.006	0.022
.	19.01.16-00.50.03-1-238148	33	1	1	0	0	0	0	0	0	0	0	NA	NA	NA	7	8	163	163	495	0	0	0	0	0	1	0	0	0.002
.	19.01.16-00.50.05-1-238149	191	22	22	6	0	4	515	21	21	0	0	NA	NA	NA	56	29	166	171	505	146	115	254	4	31	40	0.024	0.181	0.079
.	19.01.16-00.50.06-1-238150	114	7	7	1	0	1	511	6	6	0	0	NA	NA	NA	27	28	168	167	506	146	112	253	27	0	6	0.161	0	0.012
.	19.01.16-00.50.10-1-238151	63	2	2	0	0	0	197	1	1	0	0	NA	NA	NA	16	22	167	170	498	55	43	99	0	0	7	0	0	0.014
.	19.01.16-00.50.12-1-238152	32	1	1	0	0	0	0	0	0	0	0	NA	NA	NA	6	7	164	164	492	0	0	0	0	0	1	0	0	0.002
.	19.01.16-00.50.15-1-238172	242	33	33	8	0	7	555	30	30	0	0	NA	NA	NA	71	74	175	177	535	157	123	275	3	34	63	0.017	0.192	0.118
.	19.01.16-00.50.17-1-238173	34	1	1	0	0	0	0	0	0	0	0	NA	NA	NA	14	8	164	165	492	0	0	0	0	0	2	0	0	0.004
.	19.01.16-00.50.21-1-238180	332	23	23	4	0	4	576	22	22	0	0	NA	NA	NA	94	92	178	183	544	159	133	284	15	14	43	0.084	0.077	0.079
.	19.01.16-00.50.21-1-238181	59	2	2	0	0	0	456	1	1	0	0	NA	NA	NA	11	16	166	167	496	136	104	216	0	5	1	0	0.03	0.002
.	19.01.16-00.50.23-1-238184	97	7	7	1	0	1	522	5	5	0	0	NA	NA	NA	24	37	168	169	513	151	116	255	1	6	5	0.006	0.036	0.01
.	19.01.16-00.50.23-1-238185	36	1	1	0	0	0	0	0	0	0	0	NA	NA	NA	12	14	165	166	496	0	0	0	0	0	1	0	0	0.002
.	19.01.16-00.50.26-1-238189	160	13	13	4	0	2	534	11	11	0	0	NA	NA	NA	48	48	176	173	512	158	121	255	15	6	20	0.085	0.035	0.039
.	19.01.16-00.50.26-1-238190	36	1	1	0	0	0	0	0	0	0	0	NA	NA	NA	4	11	164	164	496	0	0	0	2	0	0	0.012	0	0
.	19.01.16-00.50.26-1-238191	92	6	6	0	0	0	526	4	4	0	0	NA	NA	NA	27	40	170	172	511	150	119	257	8	9	5	0.047	0.052	0.01
.	19.01.16-00.50.29-1-238195	177	20	20	6	0	6	535	18	18	0	0	NA	NA	NA	55	47	175	172	513	156	121	258	26	9	23	0.149	0.052	0.045
.	19.01.16-00.50.33-1-238198	150	10	10	3	0	2	518	8	8	0	0	NA	NA	NA	39	32	169	172	504	149	121	248	0	14	17	0	0.081	0.034
.	19.01.16-00.50.44-1-238206	111	7	7	2	0	2	533	4	4	0	0	NA	NA	NA	31	52	172	173	520	154	119	260	3	9	8	0.017	0.052	0.015
.	19.01.16-00.50.50-1-238207	88	5	5	2	0	2	512	3	3	0	0	NA	NA	NA	25	28	165	168	508	145	113	254	7	2	5	0.042	0.012	0.01
.	19.01.16-00.50.50-1-238208	210	16	16	2	0	2	544	14	14	0	0	NA	NA	NA	76	59	179	175	518	162	121	261	20	0	29	0.112	0	0.056
.	19.01.16-00.50.58-1-238210	37	1	1	1	0	1	0	0	0	0	0	NA	NA	NA	11	5	164	164	490	0	0	0	0	0	5	0	0	0.01
.	19.01.16-00.50.59-1-238211	95	7	7	1	0	0	528	5	5	0	0	NA	NA	NA	43	42	172	172	511	150	121	257	3	0	10	0.017	0	0.02
.	19.01.16-00.50.59-1-238212	119	10	10	3	0	3	517	9	9	0	0	NA	NA	NA	43	43	172	172	512	151	117	249	7	2	16	0.041	0.012	0.031
.	19.01.16-00.51.03-1-238214	95	7	7	3	0	2	513	4	4	0	0	NA	NA	NA	36	31	167	168	509	149	114	250	3	6	15	0.018	0.036	0.029
.	19.01.16-00.51.05-1-238215	59	2	2	0	0	0	508	1	1	0	0	NA	NA	NA	25	23	168	164	504	148	112	248	0	6	0	0	0.037	0
.	19.01.16-00.51.07-1-238216	114	9	9	2	0	2	510	8	8	0	0	NA	NA	NA	40	28	171	165	505	150	111	249	5	3	21	0.029	0.018	0.042
.	19.01.16-00.51.08-1-238217	63	2	2	0	0	0	395	1	1	0	0	NA	NA	NA	21	17	167	166	497	111	86	198	2	0	1	0.012	0	0.002
.	19.01.16-00.51.09-1-238218	98	4	4	1	0	1	515	3	3	0	0	NA	NA	NA	23	33	166	170	510	148	116	251	7	0	5	0.042	0	0.01
.	19.01.16-00.51.19-1-238234	152	17	17	2	0	2	521	15	15	0	0	NA	NA	NA	41	28	168	172	501	151	121	249	5	12	26	0.03	0.07	0.052
.	19.01.16-00.51.20-1-238237	189	25	25	7	0	6	548	22	22	0	0	NA	NA	NA	48	66	177	175	527	156	123	269	13	4	59	0.073	0.023	0.112
.	19.01.16-00.51.22-1-238239	33	1	1	0	0	0	0	0	0	0	0	NA	NA	NA	11	10	164	163	496	0	0	0	0	0	3	0	0	0.006
.	19.01.16-00.51.25-1-238243	62	5	5	2	0	2	515	4	4	0	0	NA	NA	NA	27	30	171	171	501	152	117	246	6	0	10	0.035	0	0.02
.	19.01.16-00.51.26-1-238245	242	33	33	12	0	12	559	30	30	0	0	NA	NA	NA	76	75	174	178	536	157	121	281	30	44	36	0.172	0.247	0.067
.	19.01.16-00.51.27-1-238247	93	8	8	1	0	1	518	6	6	0	0	NA	NA	NA	25	32	173	168	504	152	115	251	0	6	9	0	0.036	0.018
.	19.01.16-00.51.28-1-238250	91	9	9	1	0	1	509	8	8	0	0	NA	NA	NA	31	19	169	164	499	149	112	248	0	5	14	0	0.03	0.028
.	19.01.16-00.51.30-1-238252	127	11	11	5	0	4	514	9	9	0	0	NA	NA	NA	41	27	166	169	505	147	116	251	12	2	9	0.072	0.012	0.018
.	19.01.16-00.51.33-1-238257	33	1	1	0	0	0	0	0	0	0	0	NA	NA	NA	12	9	165	164	493	0	0	0	0	1	0	0	0.006	0
.	19.01.16-00.51.36-1-238259	92	8	8	1	0	1	516	7	7	0	0	NA	NA	NA	27	30	170	170	503	152	114	250	0	0	19	0	0	0.038
.	19.01.16-00.51.41-1-238263	212	21	21	4	0	4	559	19	19	0	0	NA	NA	NA	61	78	178	180	533	158	126	275	12	16	36	0.067	0.089	0.068
.	19.01.16-00.51.45-1-238267	85	6	6	0	0	0	514	5	5	0	0	NA	NA	NA	37	31	172	168	504	149	115	250	2	10	13	0.012	0.06	0.026
.	19.01.16-00.51.45-1-238268	148	7	7	4	0	3	518	5	5	0	0	NA	NA	NA	43	33	173	167	506	153	115	250	4	5	19	0.023	0.03	0.038
.	19.01.16-00.51.49-1-238269	254	16	16	2	0	2	557	15	15	0	0	NA	NA	NA	61	73	177	177	532	157	124	276	2	8	34	0.011	0.045	0.064
.	19.01.16-00.51.53-1-238270	96	10	10	3	0	3	511	9	9	0	0	NA	NA	NA	26	21	165	166	503	145	113	253	1	3	15	0.006	0.018	0.03
.	19.01.16-00.51.54-1-238271	34	1	1	0	0	0	0	0	0	0	0	NA	NA	NA	10	13	164	167	495	0	0	0	0	4	0	0	0.024	0
.	19.01.16-00.51.57-1-238272	89	7	7	1	0	1	506	5	5	0	0	NA	NA	NA	29	27	166	169	505	142	114	250	7	5	5	0.042	0.03	0.01
.	19.01.16-00.52.01-1-238273	37	1	1	1	0	1	0	0	0	0	0	NA	NA	NA	7	11	167	163	494	0	0	0	0	0	0	0	0	0
.	19.01.16-00.52.01-1-238274	154	23	23	3	0	1	531	22	22	0	0	NA	NA	NA	46	46	165	173	521	144	121	266	19	11	31	0.115	0.064	0.06
.	19.01.16-00.52.04-1-238275	59	2	2	0	0	0	204	1	1	0	0	NA	NA	NA	20	10	166	166	491	62	45	97	0	0	2	0	0	0.004
.	19.01.16-00.52.04-1-238276	141	5	5	3	0	2	546	4	4	0	0	NA	NA	NA	41	64	173	179	525	154	124	268	0	0	14	0	0	0.027
.	19.01.16-00.52.13-1-238278	33	1	1	0	0	0	0	0	0	0	0	NA	NA	NA	11	8	164	166	491	0	0	0	2	0	0	0.012	0	0
.	19.01.16-00.52.16-1-238299	64	3	3	0	0	0	503	2	2	0	0	NA	NA	NA	21	15	164	167	497	143	114	246	0	2	4	0	0.012	0.008
.	19.01.16-00.52.17-1-238300	66	3	3	2	0	1	507	2	2	0	0	NA	NA	NA	27	23	169	167	500	148	111	248	4	0	3	0.024	0	0.006
.	19.01.16-00.52.17-1-238301	184	23	23	8	0	6	542	20	20	0	0	NA	NA	NA	49	53	177	174	515	160	122	260	17	5	49	0.096	0.029	0.095
.	19.01.16-00.52.18-1-238302	32	1	1	0	0	0	0	0	0	0	0	NA	NA	NA	5	13	163	166	497	0	0	0	0	0	1	0	0	0.002
.	19.01.16-00.52.20-1-238304	66	3	3	0	0	0	519	2	2	0	0	NA	NA	NA	17	27	165	172	503	148	118	253	0	3	4	0	0.017	0.008
.	19.01.16-00.52.20-1-238313	94	5	5	0	0	0	513	4	4	0	0	NA	NA	NA	24	26	167	167	505	146	116	251	9	6	0	0.054	0.036	0
.	19.01.16-00.52.22-1-238316	148	11	11	3	0	3	535	10	10	0	0	NA	NA	NA	31	44	178	173	506	161	122	252	3	3	20	0.017	0.017	0.04
.	19.01.16-00.52.22-1-238317	35	1	1	1	0	1	0	0	0	0	0	NA	NA	NA	10	9	165	166	491	0	0	0	0	0	1	0	0	0.002
.	19.01.16-00.52.25-1-238321	154	11	11	5	0	5	528	10	10	0	0	NA	NA	NA	45	44	173	169	515	155	114	259	8	0	33	0.046	0	0.064
.	19.01.16-00.52.29-1-238327	59	3	3	1	0	1	305	1	1	0	0	NA	NA	NA	15	14	166	167	494	94	71	140	0	0	2	0	0	0.004
.	19.01.16-00.52.31-1-238329	35	1	1	1	0	1	0	0	0	0	0	NA	NA	NA	7	4	163	165	489	0	0	0	0	0	1	0	0	0.002
.	19.01.16-00.52.34-1-238330	118	6	6	1	0	1	518	4	4	0	0	NA	NA	NA	29	33	168	164	514	149	112	257	6	3	6	0.036	0.018	0.012
.	19.01.16-00.52.34-1-238331	90	4	4	0	0	0	518	3	3	0	0	NA	NA	NA	40	33	172	171	503	152	119	247	4	0	3	0.023	0	0.006
.	19.01.16-00.52.37-1-238334	144	17	17	3	0	3	523	14	14	0	0	NA	NA	NA	44	40	172	172	509	149	123	251	24	4	24	0.14	0.023	0.047
.	19.01.16-00.52.41-1-238337	92	3	3	0	0	0	513	2	2	0	0	NA	NA	NA	36	22	168	166	501	153	111	249	0	7	4	0	0.042	0.008
.	19.01.16-00.52.43-1-238338	63	3	3	0	0	0	505	2	2	0	0	NA	NA	NA	27	21	166	168	500	145	113	247	3	0	7	0.018	0	0.014
.	19.01.16-00.52.43-1-238339	55	2	2	0	0	0	0	1	1	0	0	NA	NA	NA	10	23	171	167	498	0	0	0	0	0	4	0	0	0.008
.	19.01.16-00.52.48-1-238343	126	5	5	2	0	1	531	4	4	0	0	NA	NA	NA	43	43	170	177	509	150	124	257	2	15	5	0.012	0.085	0.01
.	19.01.16-00.52.48-1-238344	153	9	9	4	0	3	547	7	7	0	0	NA	NA	NA	49	63	180	177	519	159	124	264	11	5	19	0.061	0.028	0.037
.	19.01.16-00.52.49-1-238345	86	3	3	2	0	2	517	2	2	0	0	NA	NA	NA	33	27	166	172	502	149	119	249	0	0	8	0	0	0.016
.	19.01.16-00.52.51-1-238346	64	3	3	1	0	1	498	2	2	0	0	NA	NA	NA	21	9	165	166	491	148	112	238	0	1	3	0	0.006	0.006
.	19.01.16-00.52.53-1-238347	32	1	1	0	0	0	0	0	0	0	0	NA	NA	NA	5	6	163	163	493	0	0	0	0	0	1	0	0	0.002
.	19.01.16-00.52.55-1-238348	62	4	4	0	0	0	503	2	2	0	0	NA	NA	NA	40	28	172	169	500	146	114	243	2	3	0	0.012	0.018	0
.	19.01.16-00.52.55-1-238349	259	21	21	9	0	7	553	18	18	0	0	NA	NA	NA	72	73	178	180	528	157	123	273	17	18	31	0.096	0.1	0.059
.	19.01.16-00.52.57-1-238350	178	15	15	1	0	1	539	14	14	0	0	NA	NA	NA	49	48	174	172	515	156	119	264	0	18	47	0	0.105	0.091
.	19.01.16-00.53.03-1-238351	181	11	11	3	0	3	522	10	10	0	0	NA	NA	NA	47	39	168	173	511	147	118	257	0	3	30	0	0.017	0.059
.	19.01.16-00.53.05-1-238352	93	3	3	2	0	2	516	1	1	0	0	NA	NA	NA	19	29	169	166	507	148	114	254	1	0	4	0.006	0	0.008
.	19.01.16-00.53.05-1-238353	158	17	17	5	0	4	521	14	14	0	0	NA	NA	NA	48	38	168	173	510	147	120	254	16	11	20	0.095	0.064	0.039
.	19.01.16-00.53.07-1-238354	146	16	16	3	0	0	522	15	15	0	0	NA	NA	NA	46	39	171	170	511	152	117	253	15	10	29	0.088	0.059	0.057
.	19.01.16-00.53.10-1-238355	98	9	9	1	0	1	514	8	8	0	0	NA	NA	NA	23	22	168	167	500	150	115	249	6	2	13	0.036	0.012	0.026
.	19.01.16-00.53.11-1-238356	317	19	19	6	0	6	586	17	17	0	0	NA	NA	NA	80	104	182	189	546	161	134	291	5	29	28	0.027	0.153	0.051
.	19.01.16-00.53.18-1-238372	118	8	8	1	0	1	533	7	7	0	0	NA	NA	NA	37	47	176	173	511	157	119	257	0	2	20	0	0.012	0.039
.	19.01.16-00.53.26-1-238381	60	2	2	2	0	2	153	1	1	0	0	NA	NA	NA	13	20	164	169	500	53	29	71	0	0	4	0	0	0.008
.	19.01.16-00.53.29-1-238386	63	4	4	2	0	1	512	3	3	0	0	NA	NA	NA	18	25	168	166	504	148	114	250	3	0	9	0.018	0	0.018
.	19.01.16-00.53.32-1-238392	122	9	9	5	0	3	534	6	6	0	0	NA	NA	NA	43	54	176	171	520	157	116	261	10	5	15	0.057	0.029	0.029
.	19.01.16-00.53.33-1-238393	31	1	1	0	0	0	0	0	0	0	0	NA	NA	NA	7	8	163	165	493	0	0	0	0	0	0	0	0	0
.	19.01.16-00.53.33-1-238394	117	8	8	5	0	5	527	7	7	0	0	NA	NA	NA	28	40	172	166	515	154	115	258	0	3	25	0	0.018	0.049
.	19.01.16-00.53.35-1-238395	117	6	6	1	0	1	522	5	5	0	0	NA	NA	NA	51	46	175	169	515	156	112	254	4	2	9	0.023	0.012	0.017
.	19.01.16-00.53.35-1-238396	65	2	2	0	0	0	509	0	0	0	0	NA	NA	NA	28	31	166	171	507	144	115	250	3	0	2	0.018	0	0.004
.	19.01.16-00.53.37-1-238399	64	3	3	2	0	2	514	2	2	0	0	NA	NA	NA	18	29	169	169	504	150	113	251	0	6	3	0	0.036	0.006
.	19.01.16-00.53.41-1-238402	233	37	37	10	0	8	549	33	33	0	0	NA	NA	NA	87	69	182	174	526	159	119	271	16	40	46	0.088	0.23	0.087
.	19.01.16-00.53.45-1-238406	179	12	12	2	0	1	540	9	9	0	0	NA	NA	NA	53	53	173	173	520	156	120	264	2	9	13	0.012	0.052	0.025
.	19.01.16-00.53.48-1-238407	208	34	34	5	0	4	538	32	32	0	0	NA	NA	NA	44	51	180	168	516	160	115	263	26	29	64	0.144	0.173	0.124
.	19.01.16-00.53.50-1-238408	93	4	4	1	0	0	510	3	3	0	0	NA	NA	NA	35	33	166	167	513	144	113	253	6	0	5	0.036	0	0.01
.	19.01.16-00.53.54-1-238409	154	8	8	2	0	2	530	6	6	0	0	NA	NA	NA	48	46	172	171	516	153	116	261	0	3	18	0	0.018	0.035
.	19.01.16-00.53.55-1-238410	119	16	16	4	0	3	526	12	12	0	0	NA	NA	NA	49	44	173	175	509	155	119	252	4	15	16	0.023	0.086	0.031
.	19.01.16-00.54.05-1-238411	151	8	8	3	0	1	534	7	7	0	0	NA	NA	NA	42	47	171	177	512	153	123	258	8	8	22	0.047	0.045	0.043
.	19.01.16-00.54.06-1-238412	117	11	11	2	0	2	516	10	10	0	0	NA	NA	NA	37	27	167	168	505	150	117	249	5	6	19	0.03	0.036	0.038
.	19.01.16-00.54.09-1-238413	215	46	46	11	0	8	558	42	42	0	0	NA	NA	NA	74	70	175	180	528	159	124	275	45	45	78	0.257	0.25	0.148
.	19.01.16-00.54.15-1-238429	102	11	11	4	0	3	525	9	9	0	0	NA	NA	NA	38	39	175	168	509	155	115	255	0	4	26	0	0.024	0.051
.	19.01.16-00.54.17-1-238430	66	6	6	1	0	1	507	5	5	0	0	NA	NA	NA	28	22	167	171	497	148	117	242	3	0	8	0.018	0	0.016
.	19.01.16-00.54.29-1-238445	90	3	3	1	0	1	515	2	2	0	0	NA	NA	NA	20	28	169	166	506	150	114	251	0	0	7	0	0	0.014
.	19.01.16-00.54.29-1-238447	92	5	5	0	0	0	509	4	4	0	0	NA	NA	NA	32	21	167	165	502	149	112	248	5	8	2	0.03	0.048	0.004
.	19.01.16-00.54.33-1-238449	66	6	6	0	0	0	512	5	5	0	0	NA	NA	NA	28	26	169	168	502	150	113	249	0	6	9	0	0.036	0.018
.	19.01.16-00.54.35-1-238450	64	3	3	1	0	1	508	1	1	0	0	NA	NA	NA	25	20	166	171	496	146	118	244	0	0	5	0	0	0.01
.	19.01.16-00.54.39-1-238456	126	9	9	3	0	3	529	8	8	0	0	NA	NA	NA	39	46	170	175	514	151	121	257	0	12	15	0	0.069	0.029
.	19.01.16-00.54.42-1-238457	185	21	21	5	0	5	543	18	18	0	0	NA	NA	NA	44	58	171	177	523	151	123	269	9	44	24	0.053	0.249	0.046
.	19.01.16-00.54.44-1-238462	271	31	31	6	0	4	568	27	27	0	0	NA	NA	NA	86	87	184	180	536	164	124	280	8	20	86	0.043	0.111	0.16
.	19.01.16-00.54.44-1-238463	373	62	62	14	0	10	588	59	59	0	0	NA	NA	NA	94	105	188	188	542	167	136	285	33	45	119	0.176	0.239	0.22
.	19.01.16-00.54.50-1-238464	153	13	13	2	0	2	542	11	11	0	0	NA	NA	NA	46	59	177	176	519	156	125	261	1	9	31	0.006	0.051	0.06
.	19.01.16-00.54.52-1-238465	175	15	15	7	0	5	538	13	13	0	0	NA	NA	NA	64	59	169	174	529	147	122	269	27	12	32	0.16	0.069	0.06
.	19.01.16-00.54.55-1-238466	88	3	3	1	0	1	516	2	2	0	0	NA	NA	NA	30	28	170	168	503	151	114	251	0	7	5	0	0.042	0.01
.	19.01.16-00.54.59-1-238467	119	5	5	0	0	0	525	4	4	0	0	NA	NA	NA	34	36	169	175	505	151	120	254	3	3	6	0.018	0.017	0.012
.	19.01.16-00.55.09-1-238468	34	1	1	0	0	0	0	0	0	0	0	NA	NA	NA	6	6	164	167	488	0	0	0	0	0	0	0	0	0
.	19.01.16-00.55.12-1-238469	207	11	11	5	0	4	544	10	10	0	0	NA	NA	NA	63	63	180	179	517	158	126	260	5	15	32	0.028	0.084	0.062
.	19.01.16-00.55.15-1-238485	94	5	5	0	0	0	511	3	3	0	0	NA	NA	NA	24	25	171	166	501	153	111	247	4	3	4	0.023	0.018	0.008
.	19.01.16-00.55.17-1-238486	127	9	9	4	0	2	523	8	8	0	0	NA	NA	NA	36	45	176	169	513	154	114	255	17	0	20	0.097	0	0.039
.	19.01.16-00.55.19-1-238487	64	2	2	1	0	1	399	0	0	0	0	NA	NA	NA	14	11	167	165	492	114	92	193	0	0	2	0	0	0.004
.	19.01.16-00.55.22-1-238491	141	11	11	2	0	1	516	10	10	0	0	NA	NA	NA	35	31	169	171	504	152	115	249	3	0	23	0.018	0	0.046
.	19.01.16-00.55.23-1-238493	120	5	5	2	0	2	541	3	3	0	0	NA	NA	NA	42	53	175	177	514	158	125	258	0	5	14	0	0.028	0.027
.	19.01.16-00.55.30-1-238501	62	4	4	0	0	0	512	3	3	0	0	NA	NA	NA	21	20	168	168	497	149	116	247	0	6	4	0	0.036	0.008
.	19.01.16-00.55.30-1-238502	174	30	30	4	0	2	527	27	27	0	0	NA	NA	NA	46	47	171	174	515	153	119	255	28	12	50	0.164	0.069	0.097
.	19.01.16-00.55.35-1-238507	148	7	7	3	0	1	532	6	6	0	0	NA	NA	NA	43	42	173	169	513	154	118	260	4	5	15	0.023	0.03	0.029
.	19.01.16-00.55.38-1-238511	238	22	22	4	0	3	545	20	20	0	0	NA	NA	NA	74	59	176	170	526	160	118	267	5	8	53	0.028	0.047	0.101
.	19.01.16-00.55.39-1-238513	116	11	11	4	0	2	536	8	8	0	0	NA	NA	NA	31	47	177	170	513	158	118	260	0	8	28	0	0.047	0.055
.	19.01.16-00.55.41-1-238514	92	3	3	1	0	1	513	2	2	0	0	NA	NA	NA	37	31	171	169	504	147	116	250	0	2	4	0	0.012	0.008
.	19.01.16-00.55.43-1-238518	38	1	1	0	0	0	0	0	0	0	0	NA	NA	NA	14	11	165	163	496	0	0	0	0	0	0	0	0	0
.	19.01.16-00.55.44-1-238519	64	2	2	0	0	0	352	1	1	0	0	NA	NA	NA	19	21	170	167	497	111	80	161	0	4	0	0	0.024	0
.	19.01.16-00.55.44-1-238520	61	2	2	2	0	2	50	1	1	0	0	NA	NA	NA	16	15	168	164	496	16	9	25	0	0	2	0	0	0.004
.	19.01.16-00.55.50-1-238521	30	1	1	1	0	1	0	0	0	0	0	NA	NA	NA	8	12	165	164	496	0	0	0	0	0	0	0	0	0
.	19.01.16-00.55.53-1-238522	115	6	6	2	0	2	517	5	5	0	0	NA	NA	NA	46	31	170	169	505	151	117	249	0	1	12	0	0.006	0.024
.	19.01.16-00.55.55-1-238524	91	6	6	2	0	1	508	4	4	0	0	NA	NA	NA	30	26	166	165	508	145	111	252	5	0	9	0.03	0	0.018
.	19.01.16-00.55.55-1-238525	116	5	5	1	0	1	521	4	4	0	0	NA	NA	NA	34	36	170	167	512	151	114	256	2	0	10	0.012	0	0.02
.	19.01.16-00.55.56-1-238526	291	21	21	4	0	4	571	17	17	0	0	NA	NA	NA	94	85	182	182	534	164	127	280	0	1	64	0	0.005	0.12
.	19.01.16-00.56.04-1-238528	33	1	1	0	0	0	0	0	0	0	0	NA	NA	NA	4	6	163	164	492	0	0	0	0	0	0	0	0	0
.	19.01.16-00.56.06-1-238529	61	2	2	2	0	1	513	1	1	0	0	NA	NA	NA	20	28	168	169	504	149	116	248	6	0	2	0.036	0	0.004
.	19.01.16-00.56.09-1-238530	123	10	10	1	0	1	529	8	8	0	0	NA	NA	NA	29	38	172	168	511	156	114	259	7	0	17	0.041	0	0.033
.	19.01.16-00.56.11-1-238531	89	3	3	1	0	1	510	2	2	0	0	NA	NA	NA	35	33	168	171	507	146	117	247	0	1	2	0	0.006	0.004
.	19.01.16-00.56.12-1-238532	151	15	15	2	0	2	548	12	12	0	0	NA	NA	NA	59	70	177	182	524	154	128	266	5	8	39	0.028	0.044	0.074
.	19.01.16-00.56.12-1-238533	64	3	3	1	0	1	511	2	2	0	0	NA	NA	NA	33	26	168	173	498	150	117	244	0	3	3	0	0.017	0.006
.	19.01.16-00.56.20-1-238550	129	14	14	4	0	2	523	13	13	0	0	NA	NA	NA	44	36	172	169	508	155	115	253	10	8	23	0.058	0.047	0.045
.	19.01.16-00.56.20-1-238551	102	5	5	2	0	2	520	4	4	0	0	NA	NA	NA	45	36	170	169	510	148	115	257	0	10	14	0	0.059	0.027
.	19.01.16-00.56.21-1-238553	114	7	7	1	0	1	526	6	6	0	0	NA	NA	NA	34	44	169	167	521	151	116	259	1	2	23	0.006	0.012	0.044
.	19.01.16-00.56.23-1-238560	147	15	15	5	0	4	533	10	10	0	0	NA	NA	NA	43	52	170	174	521	150	121	262	7	17	22	0.041	0.098	0.042
.	19.01.16-00.56.26-1-238564	33	1	1	0	0	0	0	0	0	0	0	NA	NA	NA	9	9	163	168	491	0	0	0	0	0	0	0	0	0
.	19.01.16-00.56.29-1-238568	90	6	6	1	0	1	511	5	5	0	0	NA	NA	NA	26	23	167	167	502	150	113	248	0	2	8	0	0.012	0.016
.	19.01.16-00.56.37-1-238573	34	1	1	1	0	1	0	0	0	0	0	NA	NA	NA	10	8	165	163	493	0	0	0	0	0	3	0	0	0.006
.	19.01.16-00.56.45-1-238579	36	1	1	0	0	0	0	0	0	0	0	NA	NA	NA	9	14	167	168	492	0	0	0	0	0	2	0	0	0.004
.	19.01.16-00.56.46-1-238580	34	1	1	0	0	0	0	0	0	0	0	NA	NA	NA	7	8	166	163	492	0	0	0	0	0	1	0	0	0.002
.	19.01.16-00.56.46-1-238581	301	14	14	2	0	2	558	12	12	0	0	NA	NA	NA	75	74	175	180	532	156	124	278	0	3	54	0	0.017	0.102
.	19.01.16-00.56.46-1-238582	66	2	2	1	0	1	298	1	1	0	0	NA	NA	NA	14	15	166	163	499	81	69	148	0	0	1	0	0	0.002
.	19.01.16-00.56.48-1-238583	64	2	2	0	0	0	507	0	0	0	0	NA	NA	NA	20	18	165	166	500	146	114	247	0	0	2	0	0	0.004
.	19.01.16-00.56.51-1-238584	179	31	31	10	0	7	521	29	29	0	0	NA	NA	NA	52	46	170	171	518	147	116	258	33	26	46	0.194	0.152	0.089
.	19.01.16-00.56.51-1-238585	34	1	1	0	0	0	0	0	0	0	0	NA	NA	NA	9	9	164	164	494	0	0	0	0	0	1	0	0	0.002
.	19.01.16-00.56.52-1-238586	216	10	10	2	0	2	546	8	8	0	0	NA	NA	NA	61	58	179	171	521	158	120	268	9	7	3	0.05	0.041	0.006
.	19.01.16-00.56.54-1-238587	86	4	4	2	0	2	515	2	2	0	0	NA	NA	NA	30	25	166	169	503	147	118	250	3	1	4	0.018	0.006	0.008
.	19.01.16-00.56.57-1-238588	147	12	12	6	0	6	527	10	10	0	0	NA	NA	NA	49	47	174	170	516	152	118	257	10	6	24	0.057	0.035	0.047
.	19.01.16-00.56.58-1-238589	199	15	15	1	0	1	562	14	14	0	0	NA	NA	NA	67	72	181	180	524	163	126	273	14	3	24	0.077	0.017	0.046
.	19.01.16-00.56.58-1-238590	64	3	3	1	0	0	512	2	2	0	0	NA	NA	NA	20	23	170	166	500	151	115	246	5	0	14	0.029	0	0.028
.	19.01.16-00.57.00-1-238591	31	1	1	0	0	0	0	0	0	0	0	NA	NA	NA	18	13	167	164	495	0	0	0	0	0	3	0	0	0.006
.	19.01.16-00.57.02-1-238592	145	5	5	1	0	1	520	4	4	0	0	NA	NA	NA	38	40	172	166	515	147	114	259	2	0	3	0.012	0	0.006
.	19.01.16-00.57.09-1-238593	144	13	13	0	0	0	522	11	11	0	0	NA	NA	NA	36	40	167	178	508	148	123	251	7	1	14	0.042	0.006	0.028
.	19.01.16-00.57.14-1-238595	171	12	12	2	0	2	538	10	10	0	0	NA	NA	NA	53	51	177	174	513	157	121	260	4	0	19	0.023	0	0.037
.	19.01.16-00.57.15-1-238612	125	6	6	4	0	3	526	5	5	0	0	NA	NA	NA	37	39	169	169	514	150	117	259	4	8	7	0.024	0.047	0.014
.	19.01.16-00.57.18-1-238613	98	4	4	4	0	2	513	3	3	0	0	NA	NA	NA	25	28	169	166	506	148	110	255	5	0	10	0.03	0	0.02
.	19.01.16-00.57.19-1-238615	146	22	22	2	0	1	529	21	21	0	0	NA	NA	NA	39	42	169	175	511	149	122	258	11	16	12	0.065	0.091	0.023
.	19.01.16-00.57.23-1-238619	209	21	21	6	0	5	563	19	19	0	0	NA	NA	NA	58	78	180	180	531	161	128	274	0	18	34	0	0.1	0.064
.	19.01.16-00.57.25-1-238622	82	3	3	0	0	0	517	1	1	0	0	NA	NA	NA	27	33	167	168	511	146	116	255	1	3	4	0.006	0.018	0.008
.	19.01.16-00.57.33-1-238629	67	3	3	0	0	0	506	2	2	0	0	NA	NA	NA	31	24	167	169	501	146	114	246	5	0	0	0.03	0	0
.	19.01.16-00.57.34-1-238630	60	3	3	0	0	0	350	2	2	0	0	NA	NA	NA	18	19	165	167	500	98	79	173	3	0	0	0.018	0	0
.	19.01.16-00.57.36-1-238635	95	6	6	3	0	2	517	4	4	0	0	NA	NA	NA	31	29	167	170	505	148	115	254	6	12	5	0.036	0.071	0.01
.	19.01.16-00.57.38-1-238638	144	6	6	2	0	2	528	5	5	0	0	NA	NA	NA	48	48	173	171	517	153	116	259	6	2	7	0.035	0.012	0.014
.	19.01.16-00.57.39-1-238640	30	1	1	1	0	1	0	0	0	0	0	NA	NA	NA	10	7	165	163	492	0	0	0	2	0	0	0.012	0	0
.	19.01.16-00.57.39-1-238641	96	6	6	1	0	1	520	4	4	0	0	NA	NA	NA	29	31	170	168	506	150	116	254	9	4	2	0.053	0.024	0.004
.	19.01.16-00.57.41-1-238642	215	18	18	2	0	1	558	16	16	0	0	NA	NA	NA	69	70	174	180	529	155	129	274	6	11	35	0.034	0.061	0.066
.	19.01.16-00.57.46-1-238646	121	14	14	5	0	4	522	11	11	0	0	NA	NA	NA	32	33	170	169	507	153	118	251	1	14	29	0.006	0.083	0.057
.	19.01.16-00.57.53-1-238647	37	1	1	0	0	0	0	0	0	0	0	NA	NA	NA	16	11	164	166	494	0	0	0	0	0	1	0	0	0.002
.	19.01.16-00.57.54-1-238648	34	1	1	1	0	1	0	0	0	0	0	NA	NA	NA	12	15	168	168	492	0	0	0	0	1	0	0	0.006	0
.	19.01.16-00.57.56-1-238649	62	3	3	0	0	0	518	1	1	0	0	NA	NA	NA	10	29	167	167	508	149	116	253	0	7	4	0	0.042	0.008
.	19.01.16-00.57.57-1-238650	31	1	1	1	0	1	0	0	0	0	0	NA	NA	NA	8	13	165	164	497	0	0	0	0	0	0	0	0	0
.	19.01.16-00.57.58-1-238651	90	10	10	2	0	1	518	9	9	0	0	NA	NA	NA	35	36	171	165	513	149	114	255	0	18	23	0	0.109	0.045
.	19.01.16-00.57.58-1-238652	57	2	2	1	0	1	152	1	1	0	0	NA	NA	NA	10	19	164	167	501	46	36	70	0	0	3	0	0	0.006
.	19.01.16-00.57.59-1-238653	93	4	4	1	0	1	521	2	2	0	0	NA	NA	NA	29	32	174	168	503	154	114	253	10	3	4	0.057	0.018	0.008
.	19.01.16-00.58.00-1-238654	245	38	38	10	0	9	559	35	35	0	0	NA	NA	NA	75	89	176	184	542	154	128	277	7	20	63	0.04	0.109	0.116
.	19.01.16-00.58.04-1-238655	152	15	15	2	0	2	526	14	14	0	0	NA	NA	NA	63	52	171	172	522	148	116	262	0	8	26	0	0.047	0.05
.	19.01.16-00.58.07-1-238656	269	37	37	10	0	7	560	32	32	0	0	NA	NA	NA	93	90	179	183	541	157	131	272	8	21	67	0.045	0.115	0.124
.	19.01.16-00.58.10-1-238657	149	14	14	2	0	2	538	13	13	0	0	NA	NA	NA	47	61	174	179	521	151	121	266	19	12	26	0.109	0.067	0.05
.	19.01.16-00.58.10-1-238658	117	12	12	1	0	1	520	10	10	0	0	NA	NA	NA	40	46	175	172	512	149	116	255	3	6	18	0.017	0.035	0.035
.	19.01.16-00.58.22-1-238679	80	4	4	1	0	1	521	3	3	0	0	NA	NA	NA	19	30	167	174	502	151	121	249	3	2	5	0.018	0.011	0.01
.	19.01.16-00.58.30-1-238694	145	19	19	3	0	2	525	17	17	0	0	NA	NA	NA	39	42	172	167	516	152	115	258	15	14	25	0.087	0.084	0.048
.	19.01.16-00.58.31-1-238696	172	18	18	5	0	5	525	15	15	0	0	NA	NA	NA	57	45	171	176	511	150	120	255	0	14	33	0	0.08	0.065
.	19.01.16-00.58.32-1-238697	34	1	1	0	0	0	0	0	0	0	0	NA	NA	NA	11	13	165	165	496	0	0	0	0	0	0	0	0	0
.	19.01.16-00.58.35-1-238698	96	12	12	1	0	1	524	9	9	0	0	NA	NA	NA	26	40	168	173	512	148	119	257	7	0	17	0.042	0	0.033
.	19.01.16-00.58.35-1-238699	58	2	2	1	0	1	0	1	1	0	0	NA	NA	NA	13	13	166	166	494	0	0	0	0	0	1	0	0	0.002
.	19.01.16-00.58.39-1-238704	363	38	38	11	0	8	579	35	35	0	0	NA	NA	NA	101	98	181	191	539	163	135	281	12	28	65	0.066	0.147	0.121
.	19.01.16-00.58.39-1-238705	141	32	32	8	0	6	545	27	27	0	0	NA	NA	NA	49	61	177	169	528	156	114	275	37	33	27	0.209	0.195	0.051
.	19.01.16-00.58.48-1-238709	60	2	2	0	0	0	514	1	1	0	0	NA	NA	NA	20	29	169	168	505	148	118	248	2	0	2	0.012	0	0.004
.	19.01.16-00.58.58-1-238710	174	21	21	7	0	7	546	20	20	0	0	NA	NA	NA	62	60	176	177	520	158	123	265	6	26	23	0.034	0.147	0.044
.	19.01.16-00.59.00-1-238711	257	35	35	9	0	6	572	32	32	0	0	NA	NA	NA	78	86	181	180	538	162	128	282	17	38	57	0.094	0.211	0.106
.	19.01.16-00.59.00-1-238712	153	24	24	7	0	7	531	18	18	0	0	NA	NA	NA	47	48	172	174	515	148	120	263	14	15	48	0.081	0.086	0.093
.	19.01.16-00.59.01-1-238713	244	30	30	9	0	8	553	26	26	0	0	NA	NA	NA	81	72	180	173	532	162	120	271	12	34	47	0.067	0.197	0.088
.	19.01.16-00.59.05-1-238714	61	2	2	0	0	0	506	1	1	0	0	NA	NA	NA	22	21	166	171	497	147	118	241	5	0	0	0.03	0	0
.	19.01.16-00.59.14-1-238715	31	1	1	0	0	0	0	0	0	0	0	NA	NA	NA	11	14	167	166	494	0	0	0	1	0	0	0.006	0	0
.	19.01.16-00.59.16-1-238731	260	15	15	3	0	3	547	14	14	0	0	NA	NA	NA	68	64	175	173	529	158	121	268	0	9	40	0	0.052	0.076
.	19.01.16-00.59.18-1-238732	60	2	2	0	0	0	0	1	1	0	0	NA	NA	NA	15	16	166	166	497	0	0	0	0	0	4	0	0	0.008
.	19.01.16-00.59.24-1-238738	59	3	3	1	0	1	303	2	2	0	0	NA	NA	NA	23	17	165	171	494	91	69	143	0	0	3	0	0	0.006
.	19.01.16-00.59.32-1-238746	85	3	3	1	0	1	507	2	2	0	0	NA	NA	NA	28	22	167	167	501	143	117	247	4	0	3	0.024	0	0.006
.	19.01.16-00.59.32-1-238747	33	1	1	0	0	0	0	0	0	0	0	NA	NA	NA	8	11	165	163	496	0	0	0	0	0	0	0	0	0
.	19.01.16-00.59.35-1-238748	122	12	12	6	0	4	520	11	11	0	0	NA	NA	NA	28	36	173	169	507	153	113	254	24	3	11	0.139	0.018	0.022
.	19.01.16-00.59.35-1-238749	60	4	4	0	0	0	518	3	3	0	0	NA	NA	NA	24	32	165	170	510	145	118	255	0	0	13	0	0	0.025
.	19.01.16-00.59.39-1-238756	91	3	3	1	0	1	510	1	1	0	0	NA	NA	NA	23	22	166	166	503	147	113	250	4	5	2	0.024	0.03	0.004
.	19.01.16-00.59.42-1-238759	91	12	12	5	0	5	512	9	9	0	0	NA	NA	NA	30	32	167	173	505	146	118	248	15	2	9	0.09	0.012	0.018
.	19.01.16-00.59.45-1-238764	35	1	1	0	0	0	0	0	0	0	0	NA	NA	NA	9	12	164	165	496	0	0	0	1	0	0	0.006	0	0
.	19.01.16-00.59.48-1-238765	94	10	10	2	0	2	513	9	9	0	0	NA	NA	NA	28	24	169	168	500	149	118	246	5	0	21	0.03	0	0.042
.	19.01.16-00.59.48-1-238766	30	1	1	0	0	0	0	0	0	0	0	NA	NA	NA	9	9	164	166	492	0	0	0	0	0	0	0	0	0
.	19.01.16-00.59.49-1-238767	61	3	3	1	0	1	0	2	2	0	0	NA	NA	NA	19	13	165	166	495	0	0	0	0	0	15	0	0	0.03
.	19.01.16-00.59.50-1-238768	116	7	7	1	0	1	524	6	6	0	0	NA	NA	NA	47	37	175	173	502	156	120	248	20	0	16	0.114	0	0.032
.	19.01.16-00.59.51-1-238769	154	6	6	1	0	1	543	5	5	0	0	NA	NA	NA	62	57	176	173	521	157	120	266	0	0	23	0	0	0.044
.	19.01.16-00.59.53-1-238770	237	19	19	2	0	2	571	17	17	0	0	NA	NA	NA	75	89	178	178	546	158	126	287	8	16	32	0.045	0.09	0.059
.	19.01.16-00.59.54-1-238771	208	11	11	3	0	1	544	8	8	0	0	NA	NA	NA	47	55	179	170	519	160	117	267	10	7	33	0.056	0.041	0.064
.	19.01.16-00.59.58-1-238772	143	9	9	0	0	0	526	7	7	0	0	NA	NA	NA	44	43	171	176	509	152	121	253	0	0	16	0	0	0.031
.	19.01.16-00.59.59-1-238773	58	2	2	0	0	0	199	1	1	0	0	NA	NA	NA	16	23	169	167	500	61	38	100	1	0	2	0.006	0	0.004
.	19.01.16-01.00.04-1-238778	94	5	5	2	0	2	507	4	4	0	0	NA	NA	NA	31	24	166	170	501	148	115	244	5	0	6	0.03	0	0.012
.	19.01.16-01.00.09-1-238779	204	11	11	2	0	1	548	10	10	0	0	NA	NA	NA	63	65	179	172	527	163	117	268	0	12	12	0	0.07	0.023
.	19.01.16-01.00.09-1-238780	88	6	6	2	0	2	517	5	5	0	0	NA	NA	NA	20	35	168	173	507	148	117	252	10	4	2	0.06	0.023	0.004
.	19.01.16-01.00.12-1-238781	144	9	9	4	0	2	527	8	8	0	0	NA	NA	NA	48	52	175	173	517	153	120	254	6	3	19	0.034	0.017	0.037
.	19.01.16-01.00.12-1-238782	66	3	3	0	0	0	515	1	1	0	0	NA	NA	NA	21	27	169	168	503	149	118	248	4	0	0	0.024	0	0
.	19.01.16-01.00.22-1-238805	65	4	4	1	0	1	510	3	3	0	0	NA	NA	NA	24	20	165	168	500	147	117	246	3	0	10	0.018	0	0.02
.	19.01.16-01.00.23-1-238807	179	10	10	4	0	4	540	8	8	0	0	NA	NA	NA	50	47	174	176	510	156	123	261	1	7	9	0.006	0.04	0.018
.	19.01.16-01.00.24-1-238813	116	5	5	1	0	1	504	4	4	0	0	NA	NA	NA	37	20	168	167	498	146	114	244	7	0	4	0.042	0	0.008
.	19.01.16-01.00.25-1-238814	63	3	3	1	0	1	508	1	1	0	0	NA	NA	NA	23	22	164	167	504	144	114	250	0	0	8	0	0	0.016
.	19.01.16-01.00.27-1-238818	34	1	1	0	0	0	0	0	0	0	0	NA	NA	NA	10	10	167	164	492	0	0	0	0	0	1	0	0	0.002
.	19.01.16-01.00.27-1-238819	31	1	1	1	0	1	0	0	0	0	0	NA	NA	NA	12	9	167	163	492	0	0	0	0	0	4	0	0	0.008
.	19.01.16-01.00.30-1-238823	91	4	4	3	0	3	506	3	3	0	0	NA	NA	NA	35	26	169	170	500	150	112	244	0	3	3	0	0.018	0.006
.	19.01.16-01.00.31-1-238825	73	2	2	1	0	1	506	0	0	0	0	NA	NA	NA	19	21	165	169	500	148	115	243	0	0	2	0	0	0.004
.	19.01.16-01.00.35-1-238826	123	8	8	2	0	2	518	6	6	0	0	NA	NA	NA	42	40	169	167	517	148	115	255	0	3	9	0	0.018	0.017
.	19.01.16-01.00.37-1-238829	32	1	1	0	0	0	0	0	0	0	0	NA	NA	NA	7	8	164	164	493	0	0	0	0	0	0	0	0	0
.	19.01.16-01.00.38-1-238832	122	9	9	4	0	4	531	7	7	0	0	NA	NA	NA	32	46	169	172	518	151	118	262	1	11	19	0.006	0.064	0.037
.	19.01.16-01.00.40-1-238833	214	28	28	7	0	7	549	24	24	0	0	NA	NA	NA	60	66	174	173	532	155	119	275	27	24	40	0.155	0.139	0.075
.	19.01.16-01.00.40-1-238834	120	7	7	1	0	0	518	6	6	0	0	NA	NA	NA	45	35	169	169	510	148	114	256	12	0	7	0.071	0	0.014
.	19.01.16-01.00.42-1-238835	33	1	1	0	0	0	0	0	0	0	0	NA	NA	NA	5	8	166	164	491	0	0	0	5	0	0	0.03	0	0
.	19.01.16-01.00.44-1-238839	30	1	1	0	0	0	0	0	0	0	0	NA	NA	NA	8	5	164	164	490	0	0	0	0	1	0	0	0.006	0
.	19.01.16-01.00.44-1-238840	117	8	8	1	0	1	524	7	7	0	0	NA	NA	NA	28	31	168	172	504	150	122	252	5	4	7	0.03	0.023	0.014
.	19.01.16-01.00.46-1-238841	178	10	10	3	0	3	543	8	8	0	0	NA	NA	NA	59	60	173	174	526	151	123	269	0	1	18	0	0.006	0.034
.	19.01.16-01.00.47-1-238842	34	1	1	0	0	0	0	0	0	0	0	NA	NA	NA	14	9	165	166	491	0	0	0	0	0	2	0	0	0.004
.	19.01.16-01.00.48-1-238843	151	7	7	1	0	0	540	6	6	0	0	NA	NA	NA	41	54	175	173	519	156	121	263	0	6	14	0	0.035	0.027
.	19.01.16-01.00.51-1-238844	39	1	1	0	0	0	0	0	0	0	0	NA	NA	NA	8	8	165	166	490	0	0	0	0	0	5	0	0	0.01
.	19.01.16-01.00.54-1-238845	31	1	1	0	0	0	0	0	0	0	0	NA	NA	NA	2	8	165	163	493	0	0	0	0	0	1	0	0	0.002
.	19.01.16-01.00.55-1-238847	208	14	14	4	0	4	549	12	12	0	0	NA	NA	NA	56	61	180	171	523	161	118	270	14	14	28	0.078	0.082	0.054
.	19.01.16-01.00.57-1-238848	117	9	9	3	0	3	517	8	8	0	0	NA	NA	NA	29	32	168	168	509	151	113	253	10	6	16	0.06	0.036	0.031
.	19.01.16-01.01.02-1-238884	86	6	6	0	0	0	504	4	4	0	0	NA	NA	NA	33	28	171	170	500	146	115	243	0	6	6	0	0.035	0.012
.	19.01.16-01.01.04-1-238885	146	25	25	6	0	5	517	22	22	0	0	NA	NA	NA	54	34	171	170	506	149	115	253	3	32	55	0.018	0.188	0.109
.	19.01.16-01.01.04-1-238886	245	12	12	1	0	1	550	7	7	0	0	NA	NA	NA	72	70	173	177	533	157	122	271	0	17	15	0	0.096	0.028
.	19.01.16-01.01.07-1-238907	158	10	10	3	0	2	523	8	8	0	0	NA	NA	NA	60	38	170	172	509	152	116	255	12	7	10	0.071	0.041	0.02
.	19.01.16-01.01.11-1-238928	149	12	12	6	0	5	535	9	9	0	0	NA	NA	NA	37	45	170	169	519	154	118	263	18	5	24	0.106	0.03	0.046
.	19.01.16-01.01.18-1-238944	177	19	19	3	0	2	534	17	17	0	0	NA	NA	NA	59	51	169	172	523	151	118	265	15	2	45	0.089	0.012	0.086
.	19.01.16-01.01.20-1-238946	121	8	8	3	0	3	525	7	7	0	0	NA	NA	NA	32	37	169	171	510	146	120	259	2	4	17	0.012	0.023	0.033
.	19.01.16-01.01.24-1-238951	68	3	3	1	0	1	513	2	2	0	0	NA	NA	NA	34	28	167	171	503	145	117	251	16	0	0	0.096	0	0
.	19.01.16-01.01.27-1-238955	30	1	1	0	0	0	0	0	0	0	0	NA	NA	NA	9	13	165	165	496	0	0	0	0	0	2	0	0	0.004
.	19.01.16-01.01.29-1-238958	64	2	2	0	0	0	452	1	1	0	0	NA	NA	NA	20	16	166	163	500	134	98	220	0	0	2	0	0	0.004
.	19.01.16-01.01.31-1-238961	67	3	3	0	0	0	303	2	2	0	0	NA	NA	NA	17	21	166	168	500	94	64	145	0	0	4	0	0	0.008
.	19.01.16-01.01.31-1-238962	89	6	6	1	0	0	519	5	5	0	0	NA	NA	NA	29	34	167	172	508	146	119	254	4	2	12	0.024	0.012	0.024
.	19.01.16-01.01.34-1-238963	149	13	13	4	0	4	528	12	12	0	0	NA	NA	NA	48	44	172	170	515	152	118	258	20	14	9	0.116	0.082	0.017
.	19.01.16-01.01.40-1-238971	148	17	17	2	0	2	547	16	16	0	0	NA	NA	NA	46	60	169	178	526	152	125	270	3	16	37	0.018	0.09	0.07
.	19.01.16-01.01.41-1-238972	146	16	16	4	0	3	528	13	13	0	0	NA	NA	NA	46	42	168	172	515	150	119	259	18	14	33	0.107	0.081	0.064
.	19.01.16-01.01.42-1-238973	186	19	19	7	0	6	538	16	16	0	0	NA	NA	NA	77	56	177	175	517	157	119	262	8	28	15	0.045	0.16	0.029
.	19.01.16-01.01.42-1-238974	65	2	2	0	0	0	453	1	1	0	0	NA	NA	NA	19	11	164	165	495	132	101	220	0	1	4	0	0.006	0.008
.	19.01.16-01.01.44-1-238978	293	34	34	15	0	9	557	32	32	0	0	NA	NA	NA	95	82	183	179	533	161	123	273	23	13	89	0.126	0.073	0.167
.	19.01.16-01.01.50-1-238979	148	18	18	7	0	6	526	13	13	0	0	NA	NA	NA	27	35	168	174	506	153	122	251	13	10	27	0.077	0.057	0.053
.	19.01.16-01.01.53-1-238980	150	10	10	3	0	3	525	8	8	0	0	NA	NA	NA	50	42	173	170	512	151	117	257	19	0	12	0.11	0	0.023
.	19.01.16-01.01.53-1-238981	122	6	6	3	0	2	526	5	5	0	0	NA	NA	NA	29	40	168	169	516	150	116	260	5	0	13	0.03	0	0.025
.	19.01.16-01.02.00-1-238982	90	4	4	1	0	1	502	3	3	0	0	NA	NA	NA	27	19	167	166	499	144	113	245	12	0	1	0.072	0	0.002
.	19.01.16-01.02.11-1-238984	88	4	4	0	0	0	519	2	2	0	0	NA	NA	NA	21	35	169	168	511	148	117	254	2	0	8	0.012	0	0.016
.	19.01.16-01.02.12-1-238985	118	11	11	2	0	1	520	8	8	0	0	NA	NA	NA	29	32	170	166	509	150	115	255	8	4	13	0.047	0.024	0.026
.	19.01.16-01.02.13-1-238986	90	4	4	0	0	0	515	3	3	0	0	NA	NA	NA	21	25	167	169	502	150	113	252	0	5	5	0	0.03	0.01
.	19.01.16-01.02.14-1-239003	250	16	16	1	0	1	554	14	14	0	0	NA	NA	NA	82	74	176	176	535	159	121	274	10	14	26	0.057	0.08	0.049
.	19.01.16-01.02.14-1-239004	94	5	5	1	0	1	516	4	4	0	0	NA	NA	NA	46	34	172	167	508	151	114	251	2	3	2	0.012	0.018	0.004
.	19.01.16-01.02.15-1-239009	116	8	8	2	0	1	516	7	7	0	0	NA	NA	NA	46	33	168	174	504	148	119	249	6	8	10	0.036	0.046	0.02
.	19.01.16-01.02.20-1-239015	174	16	16	4	0	4	546	15	15	0	0	NA	NA	NA	51	65	179	170	529	159	119	268	2	8	31	0.011	0.047	0.059
.	19.01.16-01.02.26-1-239026	62	4	4	0	0	0	514	3	3	0	0	NA	NA	NA	19	26	170	165	504	153	112	249	0	5	7	0	0.03	0.014
.	19.01.16-01.02.27-1-239028	124	7	7	0	0	0	524	5	5	0	0	NA	NA	NA	32	39	171	170	511	153	116	255	0	13	6	0	0.076	0.012
.	19.01.16-01.02.30-1-239032	56	2	2	1	0	1	204	1	1	0	0	NA	NA	NA	16	14	166	165	496	58	52	94	0	0	4	0	0	0.008
.	19.01.16-01.02.33-1-239034	67	3	3	1	0	0	518	2	2	0	0	NA	NA	NA	30	32	172	167	506	152	114	252	0	0	10	0	0	0.02
.	19.01.16-01.02.36-1-239036	60	2	2	0	0	0	100	1	1	0	0	NA	NA	NA	18	12	164	169	492	28	24	48	0	0	4	0	0	0.008
.	19.01.16-01.02.38-1-239040	91	4	4	2	0	1	517	3	3	0	0	NA	NA	NA	41	32	170	170	505	152	116	249	0	3	14	0	0.018	0.028
.	19.01.16-01.02.39-1-239041	37	1	1	0	0	0	0	0	0	0	0	NA	NA	NA	7	13	163	164	499	0	0	0	0	0	0	0	0	0
.	19.01.16-01.02.40-1-239042	31	1	1	0	0	0	0	0	0	0	0	NA	NA	NA	11	8	165	163	493	0	0	0	0	0	1	0	0	0.002
.	19.01.16-01.02.42-1-239043	86	5	5	1	0	0	517	4	4	0	0	NA	NA	NA	36	36	170	171	508	152	116	249	1	2	6	0.006	0.012	0.012
.	19.01.16-01.02.42-1-239044	33	1	1	0	0	0	0	0	0	0	0	NA	NA	NA	13	7	166	166	488	0	0	0	0	0	0	0	0	0
.	19.01.16-01.02.42-1-239048	82	5	5	2	0	2	517	4	4	0	0	NA	NA	NA	24	31	169	170	505	151	116	250	10	0	11	0.059	0	0.022
.	19.01.16-01.02.45-1-239049	61	2	2	0	0	0	0	1	1	0	0	NA	NA	NA	12	19	166	168	498	0	0	0	0	0	4	0	0	0.008
.	19.01.16-01.02.45-1-239050	115	14	14	2	0	1	527	13	13	0	0	NA	NA	NA	36	41	170	170	514	153	116	258	18	15	14	0.106	0.088	0.027
.	19.01.16-01.02.46-1-239051	119	4	4	1	0	1	514	3	3	0	0	NA	NA	NA	32	32	169	172	504	149	116	249	2	2	1	0.012	0.012	0.002
.	19.01.16-01.02.47-1-239052	119	6	6	3	0	3	509	4	4	0	0	NA	NA	NA	42	24	166	167	504	146	113	250	6	11	4	0.036	0.066	0.008
.	19.01.16-01.02.51-1-239053	86	3	3	1	0	1	514	1	1	0	0	NA	NA	NA	32	31	167	169	508	149	115	250	0	1	7	0	0.006	0.014
.	19.01.16-01.02.51-1-239054	31	1	1	0	0	0	0	0	0	0	0	NA	NA	NA	3	9	165	165	492	0	0	0	0	0	0	0	0	0
.	19.01.16-01.02.54-1-239055	57	2	2	0	0	0	101	1	1	0	0	NA	NA	NA	15	15	166	167	495	29	27	45	0	2	0	0	0.012	0
.	19.01.16-01.02.55-1-239056	63	2	2	0	0	0	252	0	0	0	0	NA	NA	NA	23	14	166	164	497	73	54	125	0	1	1	0	0.006	0.002
.	19.01.16-01.02.57-1-239057	61	2	2	1	0	1	506	1	1	0	0	NA	NA	NA	16	19	164	165	503	146	114	246	3	0	2	0.018	0	0.004
.	19.01.16-01.02.59-1-239058	118	7	7	2	0	2	517	6	6	0	0	NA	NA	NA	38	31	171	170	503	153	115	249	9	0	10	0.053	0	0.02
.	19.01.16-01.03.00-1-239059	61	2	2	0	0	0	510	1	1	0	0	NA	NA	NA	25	25	168	165	505	148	109	253	0	2	3	0	0.012	0.006
.	19.01.16-01.03.02-1-239060	95	5	5	2	0	2	505	4	4	0	0	NA	NA	NA	23	19	166	167	499	143	114	248	7	0	4	0.042	0	0.008
.	19.01.16-01.03.04-1-239061	33	1	1	0	0	0	0	0	0	0	0	NA	NA	NA	9	6	163	164	492	0	0	0	0	0	2	0	0	0.004
.	19.01.16-01.03.04-1-239062	63	4	4	1	0	1	504	3	3	0	0	NA	NA	NA	25	21	166	166	502	147	113	244	5	0	9	0.03	0	0.018
.	19.01.16-01.03.05-1-239063	88	3	3	0	0	0	514	2	2	0	0	NA	NA	NA	33	33	167	174	505	146	121	247	0	0	3	0	0	0.006
.	19.01.16-01.03.07-1-239064	33	1	1	1	0	1	0	0	0	0	0	NA	NA	NA	7	7	167	164	489	0	0	0	0	0	1	0	0	0.002
.	19.01.16-01.03.09-1-239065	66	4	4	1	0	1	501	1	1	0	0	NA	NA	NA	27	17	166	170	494	143	116	242	0	0	6	0	0	0.012
.	19.01.16-01.03.10-1-239066	60	3	3	1	0	1	511	2	2	0	0	NA	NA	NA	27	25	169	170	499	150	118	243	0	0	10	0	0	0.02
.	19.01.16-01.03.13-1-239067	204	11	11	0	0	0	531	10	10	0	0	NA	NA	NA	58	45	169	175	514	150	124	257	13	8	11	0.077	0.046	0.021
.	19.01.16-01.03.16-1-239083	63	2	2	0	0	0	49	1	1	0	0	NA	NA	NA	15	10	166	167	490	16	7	26	0	5	1	0	0.03	0.002
.	19.01.16-01.03.17-1-239084	126	9	9	1	0	1	511	7	7	0	0	NA	NA	NA	35	21	167	165	502	145	112	254	0	3	16	0	0.018	0.032
.	19.01.16-01.03.18-1-239085	92	6	6	0	0	0	516	5	5	0	0	NA	NA	NA	30	28	173	167	501	154	116	246	3	8	5	0.017	0.048	0.01
.	19.01.16-01.03.19-1-239087	62	3	3	0	0	0	511	2	2	0	0	NA	NA	NA	23	20	167	166	500	149	113	249	0	0	8	0	0	0.016
.	19.01.16-01.03.22-1-239089	62	2	2	0	0	0	51	1	1	0	0	NA	NA	NA	15	13	165	165	496	20	8	23	0	0	4	0	0	0.008
.	19.01.16-01.03.23-1-239092	180	13	13	4	0	2	532	9	9	0	0	NA	NA	NA	55	45	176	170	512	156	118	258	8	23	15	0.045	0.135	0.029
.	19.01.16-01.03.24-1-239094	124	7	7	1	0	1	528	6	6	0	0	NA	NA	NA	32	38	169	169	513	153	116	259	13	3	7	0.077	0.018	0.014
.	19.01.16-01.03.25-1-239097	117	6	6	1	0	1	518	4	4	0	0	NA	NA	NA	40	35	168	168	512	148	115	255	0	0	19	0	0	0.037
.	19.01.16-01.03.28-1-239101	114	9	9	3	0	2	523	8	8	0	0	NA	NA	NA	32	39	172	174	506	151	122	250	10	5	13	0.058	0.029	0.026
.	19.01.16-01.03.34-1-239106	63	3	3	0	0	0	507	2	2	0	0	NA	NA	NA	26	29	170	168	504	148	114	245	0	2	6	0	0.012	0.012
.	19.01.16-01.03.35-1-239107	144	11	11	4	0	2	517	10	10	0	0	NA	NA	NA	41	40	170	169	514	149	112	256	6	5	16	0.035	0.03	0.031
.	19.01.16-01.03.38-1-239112	95	8	8	1	0	0	523	5	5	0	0	NA	NA	NA	24	32	172	167	506	155	114	254	6	15	5	0.035	0.09	0.01
.	19.01.16-01.03.41-1-239116	120	7	7	2	0	2	524	6	6	0	0	NA	NA	NA	41	38	171	174	506	151	120	253	7	6	6	0.041	0.034	0.012
.	19.01.16-01.03.41-1-239117	93	5	5	1	0	1	512	3	3	0	0	NA	NA	NA	23	28	169	172	500	150	118	244	0	2	15	0	0.012	0.03
.	19.01.16-01.03.45-1-239121	32	1	1	0	0	0	0	0	0	0	0	NA	NA	NA	8	12	165	166	494	0	0	0	0	0	6	0	0	0.012
.	19.01.16-01.03.47-1-239122	98	3	3	1	0	0	514	2	2	0	0	NA	NA	NA	38	32	171	167	507	150	115	249	4	2	4	0.023	0.012	0.008
.	19.01.16-01.03.48-1-239123	88	3	3	1	0	1	498	2	2	0	0	NA	NA	NA	25	18	167	165	499	141	112	245	6	0	2	0.036	0	0.004
.	19.01.16-01.03.49-1-239124	63	3	3	0	0	0	510	2	2	0	0	NA	NA	NA	22	25	165	170	503	145	116	249	0	0	6	0	0	0.012
.	19.01.16-01.03.56-1-239125	120	7	7	3	0	2	530	5	5	0	0	NA	NA	NA	28	44	178	172	507	159	119	252	2	12	6	0.011	0.07	0.012
.	19.01.16-01.03.56-1-239126	126	18	18	7	0	5	530	16	16	0	0	NA	NA	NA	41	52	176	178	511	154	119	257	3	28	38	0.017	0.157	0.074
.	19.01.16-01.03.58-1-239127	38	1	1	0	0	0	0	0	0	0	0	NA	NA	NA	5	11	166	166	492	0	0	0	0	0	1	0	0	0.002
.	19.01.16-01.04.01-1-239128	59	2	2	1	0	1	51	1	1	0	0	NA	NA	NA	23	19	167	167	498	13	15	23	0	0	8	0	0	0.016
.	19.01.16-01.04.04-1-239129	121	6	6	0	0	0	526	4	4	0	0	NA	NA	NA	44	47	173	174	513	153	119	254	0	0	11	0	0	0.021
.	19.01.16-01.04.05-1-239130	240	37	37	10	0	8	551	35	35	0	0	NA	NA	NA	55	65	179	178	521	160	126	265	42	17	43	0.235	0.096	0.083
.	19.01.16-01.04.06-1-239131	111	14	14	2	0	1	513	13	13	0	0	NA	NA	NA	38	28	170	172	499	147	120	246	1	2	19	0.006	0.012	0.038
.	19.01.16-01.04.07-1-239132	117	4	4	1	0	1	526	3	3	0	0	NA	NA	NA	50	47	170	171	519	151	116	259	3	0	13	0.018	0	0.025
.	19.01.16-01.04.08-1-239133	156	19	19	6	0	5	532	18	18	0	0	NA	NA	NA	50	48	173	173	515	154	120	258	22	7	32	0.127	0.04	0.062
.	19.01.16-01.04.11-1-239134	119	9	9	2	0	2	524	8	8	0	0	NA	NA	NA	27	31	170	171	503	153	119	252	0	3	13	0	0.018	0.026
.	19.01.16-01.04.19-1-239150	92	4	4	1	0	1	518	3	3	0	0	NA	NA	NA	38	33	172	169	505	152	118	248	9	0	4	0.052	0	0.008
.	19.01.16-01.04.20-1-239152	153	21	21	4	0	4	518	19	19	0	0	NA	NA	NA	67	43	171	173	512	145	118	255	12	22	36	0.07	0.127	0.07
.	19.01.16-01.04.25-1-239158	64	4	4	2	0	0	508	3	3	0	0	NA	NA	NA	30	27	170	166	504	149	112	247	3	7	2	0.018	0.042	0.004
.	19.01.16-01.04.30-1-239168	64	4	4	1	0	1	516	2	2	0	0	NA	NA	NA	25	32	170	166	509	151	114	251	0	2	9	0	0.012	0.018
.	19.01.16-01.04.32-1-239170	125	13	13	3	0	3	517	11	11	0	0	NA	NA	NA	44	37	166	168	516	145	114	258	9	7	29	0.054	0.042	0.056
.	19.01.16-01.04.33-1-239171	66	2	2	0	0	0	508	1	1	0	0	NA	NA	NA	24	21	169	167	498	149	113	246	0	0	8	0	0	0.016
.	19.01.16-01.04.34-1-239172	154	11	11	3	0	2	535	9	9	0	0	NA	NA	NA	34	50	180	169	514	161	116	258	11	1	29	0.061	0.006	0.056
.	19.01.16-01.04.42-1-239178	213	9	9	1	0	1	551	8	8	0	0	NA	NA	NA	62	62	179	176	520	160	121	270	4	13	12	0.022	0.074	0.023
.	19.01.16-01.04.42-1-239182	119	5	5	0	0	0	518	4	4	0	0	NA	NA	NA	39	40	165	169	519	145	114	259	0	2	11	0	0.012	0.021
.	19.01.16-01.04.44-1-239184	146	20	20	7	0	5	521	19	19	0	0	NA	NA	NA	40	37	172	168	510	152	114	255	16	6	41	0.093	0.036	0.08
.	19.01.16-01.04.47-1-239185	34	1	1	0	0	0	0	0	0	0	0	NA	NA	NA	13	10	168	164	491	0	0	0	0	0	2	0	0	0.004
.	19.01.16-01.04.51-1-239186	115	8	8	1	0	1	525	7	7	0	0	NA	NA	NA	44	42	171	170	514	152	116	257	1	4	14	0.006	0.024	0.027
.	19.01.16-01.04.57-1-239187	81	4	4	0	0	0	511	3	3	0	0	NA	NA	NA	35	30	170	168	505	150	114	247	10	0	4	0.059	0	0.008
.	19.01.16-01.04.58-1-239188	125	10	10	3	0	2	521	9	9	0	0	NA	NA	NA	36	38	174	169	508	156	114	251	6	9	20	0.034	0.053	0.039
.	19.01.16-01.05.00-1-239189	218	10	10	3	0	2	556	9	9	0	0	NA	NA	NA	62	66	179	176	524	162	124	270	14	5	17	0.078	0.028	0.032
.	19.01.16-01.05.00-1-239190	120	7	7	0	0	0	528	6	6	0	0	NA	NA	NA	48	41	175	169	510	155	118	255	8	6	5	0.046	0.036	0.01
.	19.01.16-01.05.02-1-239191	122	10	10	2	0	2	516	9	9	0	0	NA	NA	NA	42	37	170	167	513	146	114	256	9	5	6	0.053	0.03	0.012
.	19.01.16-01.05.05-1-239192	36	1	1	0	0	0	0	0	0	0	0	NA	NA	NA	10	12	167	163	495	0	0	0	0	0	1	0	0	0.002
.	19.01.16-01.05.08-1-239193	97	7	7	1	0	1	518	6	6	0	0	NA	NA	NA	29	34	168	170	509	150	116	252	1	2	11	0.006	0.012	0.022
.	19.01.16-01.05.11-1-239194	32	1	1	0	0	0	0	0	0	0	0	NA	NA	NA	5	6	164	164	491	0	0	0	0	0	0	0	0	0
.	19.01.16-01.05.13-1-239195	31	1	1	0	0	0	0	0	0	0	0	NA	NA	NA	11	5	164	164	490	0	0	0	0	2	0	0	0.012	0
.	19.01.16-01.05.14-1-239211	89	9	9	2	0	2	512	7	7	0	0	NA	NA	NA	23	26	166	166	507	147	113	252	3	9	3	0.018	0.054	0.006
.	19.01.16-01.05.15-1-239212	143	11	11	2	0	2	526	10	10	0	0	NA	NA	NA	56	42	169	173	513	152	122	252	0	8	26	0	0.046	0.051
.	19.01.16-01.05.19-1-239213	142	9	9	1	0	0	527	8	8	0	0	NA	NA	NA	42	45	170	172	516	152	117	258	4	7	9	0.024	0.041	0.017
.	19.01.16-01.05.20-1-239214	61	3	3	0	0	0	512	2	2	0	0	NA	NA	NA	22	26	171	165	503	152	112	248	1	6	0	0.006	0.036	0
.	19.01.16-01.05.20-1-239217	94	9	9	3	0	3	511	7	7	0	0	NA	NA	NA	36	31	170	168	506	148	111	252	5	13	8	0.029	0.077	0.016
.	19.01.16-01.05.22-1-239219	150	16	16	4	0	3	536	15	15	0	0	NA	NA	NA	44	49	173	170	519	154	117	265	15	25	15	0.087	0.147	0.029
.	19.01.16-01.05.23-1-239222	37	1	1	1	0	1	0	0	0	0	0	NA	NA	NA	6	9	166	164	492	0	0	0	0	0	1	0	0	0.002
.	19.01.16-01.05.27-1-239226	62	2	2	0	0	0	518	1	1	0	0	NA	NA	NA	18	30	170	172	501	154	116	248	3	0	4	0.018	0	0.008
.	19.01.16-01.05.27-1-239227	205	13	13	0	0	0	543	11	11	0	0	NA	NA	NA	56	64	171	180	526	152	124	267	6	8	16	0.035	0.044	0.03
.	19.01.16-01.05.33-1-239232	58	2	2	1	0	1	514	1	1	0	0	NA	NA	NA	21	29	171	168	503	150	115	249	0	3	3	0	0.018	0.006
.	19.01.16-01.05.34-1-239233	86	6	6	1	0	1	510	5	5	0	0	NA	NA	NA	21	24	169	167	501	149	116	245	6	2	4	0.036	0.012	0.008
.	19.01.16-01.05.37-1-239236	120	14	14	1	0	0	526	12	12	0	0	NA	NA	NA	32	35	168	176	504	150	124	252	10	10	13	0.06	0.057	0.026
.	19.01.16-01.05.39-1-239239	61	2	2	0	0	0	254	1	1	0	0	NA	NA	NA	16	17	166	165	499	79	57	118	2	0	1	0.012	0	0.002
.	19.01.16-01.05.40-1-239240	64	4	4	1	0	1	507	3	3	0	0	NA	NA	NA	25	27	167	168	505	146	115	246	4	6	6	0.024	0.036	0.012
.	19.01.16-01.05.41-1-239241	320	47	47	8	0	6	580	41	41	0	0	NA	NA	NA	102	94	184	183	540	166	131	283	19	49	83	0.103	0.268	0.154
.	19.01.16-01.05.45-1-239248	89	8	8	3	0	3	524	7	7	0	0	NA	NA	NA	32	41	168	174	512	147	121	256	9	4	7	0.054	0.023	0.014
.	19.01.16-01.05.49-1-239249	33	1	1	1	0	1	0	0	0	0	0	NA	NA	NA	10	8	163	164	494	0	0	0	0	0	1	0	0	0.002
.	19.01.16-01.05.55-1-239251	114	12	12	4	0	4	525	11	11	0	0	NA	NA	NA	43	36	166	172	511	149	121	255	7	5	20	0.042	0.029	0.039
.	19.01.16-01.05.55-1-239252	145	15	15	5	0	5	529	12	12	0	0	NA	NA	NA	49	46	173	175	511	150	119	260	5	17	26	0.029	0.097	0.051
.	19.01.16-01.05.57-1-239253	34	1	1	0	0	0	0	0	0	0	0	NA	NA	NA	10	8	166	166	489	0	0	0	0	0	2	0	0	0.004
.	19.01.16-01.05.58-1-239254	86	5	5	2	0	2	525	4	4	0	0	NA	NA	NA	25	40	171	172	510	151	122	252	0	0	10	0	0	0.02
.	19.01.16-01.06.00-1-239256	179	16	16	5	0	3	533	14	14	0	0	NA	NA	NA	48	51	173	173	518	153	120	260	12	0	24	0.069	0	0.046
.	19.01.16-01.06.01-1-239257	127	4	4	1	0	1	534	3	3	0	0	NA	NA	NA	30	48	171	177	513	151	120	263	0	6	9	0	0.034	0.018
.	19.01.16-01.06.06-1-239258	92	9	9	1	0	1	507	7	7	0	0	NA	NA	NA	28	24	167	167	503	149	113	245	1	2	16	0.006	0.012	0.032
.	19.01.16-01.06.08-1-239259	93	3	3	0	0	0	516	2	2	0	0	NA	NA	NA	28	32	167	170	508	146	116	254	0	0	9	0	0	0.018
.	19.01.16-01.06.14-1-239275	63	2	2	0	0	0	516	1	1	0	0	NA	NA	NA	34	32	168	170	507	149	117	250	0	0	6	0	0	0.012
.	19.01.16-01.06.17-1-239276	36	1	1	0	0	0	0	0	0	0	0	NA	NA	NA	15	12	166	168	491	0	0	0	0	3	0	0	0.018	0
.	19.01.16-01.06.19-1-239277	118	8	8	4	0	4	531	7	7	0	0	NA	NA	NA	39	48	175	171	515	160	116	255	3	7	20	0.017	0.041	0.039
.	19.01.16-01.06.20-1-239278	94	7	7	1	0	1	524	6	6	0	0	NA	NA	NA	33	40	170	175	508	153	119	252	0	0	15	0	0	0.03
.	19.01.16-01.06.22-1-239282	66	6	6	5	0	4	513	4	4	0	0	NA	NA	NA	29	30	169	168	506	147	115	251	8	6	2	0.047	0.036	0.004
.	19.01.16-01.06.23-1-239284	31	1	1	0	0	0	0	0	0	0	0	NA	NA	NA	11	10	164	167	492	0	0	0	0	0	0	0	0	0
.	19.01.16-01.06.25-1-239287	35	1	1	0	0	0	0	0	0	0	0	NA	NA	NA	12	6	165	163	491	0	0	0	0	0	1	0	0	0.002
.	19.01.16-01.06.27-1-239294	95	11	11	3	0	3	525	9	9	0	0	NA	NA	NA	28	34	173	171	503	156	118	251	7	17	17	0.04	0.099	0.034
.	19.01.16-01.06.28-1-239295	123	17	17	3	0	3	520	16	16	0	0	NA	NA	NA	30	36	171	169	509	149	116	255	29	4	13	0.17	0.024	0.026
.	19.01.16-01.06.30-1-239299	61	3	3	0	0	0	398	2	2	0	0	NA	NA	NA	10	17	167	168	495	111	96	191	1	3	0	0.006	0.018	0
.	19.01.16-01.06.32-1-239301	56	2	2	0	0	0	507	1	1	0	0	NA	NA	NA	17	17	166	167	497	148	116	243	0	1	5	0	0.006	0.01
.	19.01.16-01.06.36-1-239304	38	1	1	0	0	0	0	0	0	0	0	NA	NA	NA	9	11	166	164	494	0	0	0	0	0	0	0	0	0
.	19.01.16-01.06.38-1-239306	61	3	3	0	0	0	147	2	2	0	0	NA	NA	NA	13	26	165	168	506	35	39	73	0	7	1	0	0.042	0.002
.	19.01.16-01.06.40-1-239308	35	1	1	1	0	1	0	0	0	0	0	NA	NA	NA	7	9	167	165	490	0	0	0	0	0	0	0	0	0
.	19.01.16-01.06.41-1-239309	122	7	7	3	0	3	538	6	6	0	0	NA	NA	NA	33	54	175	172	520	156	120	262	4	8	5	0.023	0.047	0.01
.	19.01.16-01.06.43-1-239313	153	11	11	4	0	3	542	10	10	0	0	NA	NA	NA	47	55	174	181	513	159	127	256	1	4	23	0.006	0.022	0.045
.	19.01.16-01.06.44-1-239314	62	3	3	1	0	1	452	2	2	0	0	NA	NA	NA	15	22	164	172	499	133	104	215	0	4	2	0	0.023	0.004
.	19.01.16-01.06.44-1-239315	63	2	2	0	0	0	500	1	1	0	0	NA	NA	NA	21	12	165	163	497	145	112	243	0	1	2	0	0.006	0.004
.	19.01.16-01.06.46-1-239316	121	10	10	1	0	1	515	8	8	0	0	NA	NA	NA	39	33	166	175	505	148	120	247	4	4	9	0.024	0.023	0.018
.	19.01.16-01.06.49-1-239317	241	17	17	5	0	4	566	16	16	0	0	NA	NA	NA	72	85	181	176	541	163	124	279	4	19	32	0.022	0.108	0.059
.	19.01.16-01.06.49-1-239318	148	12	12	3	0	2	532	10	10	0	0	NA	NA	NA	55	47	172	177	511	148	126	258	16	10	19	0.093	0.056	0.037
.	19.01.16-01.06.56-1-239319	266	26	26	7	0	5	556	23	23	0	0	NA	NA	NA	75	79	181	179	532	161	118	277	11	27	52	0.061	0.151	0.098
.	19.01.16-01.06.56-1-239320	123	8	8	1	0	0	532	6	6	0	0	NA	NA	NA	48	46	176	170	513	158	118	256	6	10	9	0.034	0.059	0.018
.	19.01.16-01.07.00-1-239321	179	13	13	4	0	4	540	12	12	0	0	NA	NA	NA	58	50	169	178	516	152	125	263	0	12	32	0	0.067	0.062
.	19.01.16-01.07.00-1-239322	64	2	2	1	0	1	99	1	1	0	0	NA	NA	NA	17	13	163	167	496	22	29	48	1	0	0	0.006	0	0
.	19.01.16-01.07.06-1-239323	197	20	20	3	0	2	526	16	16	0	0	NA	NA	NA	73	49	171	174	517	144	121	261	6	16	32	0.035	0.092	0.062
.	19.01.16-01.07.06-1-239324	37	1	1	0	0	0	0	0	0	0	0	NA	NA	NA	6	15	165	166	497	0	0	0	0	0	4	0	0	0.008
.	19.01.16-01.07.07-1-239325	129	4	4	1	0	1	515	3	3	0	0	NA	NA	NA	39	27	168	168	504	151	112	252	0	8	2	0	0.048	0.004
.	19.01.16-01.07.10-1-239327	60	2	2	0	0	0	504	0	0	0	0	NA	NA	NA	13	17	167	165	498	150	111	243	2	0	3	0.012	0	0.006
.	19.01.16-01.07.15-1-239344	156	18	18	6	0	5	528	17	17	0	0	NA	NA	NA	50	50	173	172	518	152	117	259	14	20	31	0.081	0.116	0.06
.	19.01.16-01.07.20-1-239346	60	3	3	2	0	2	505	2	2	0	0	NA	NA	NA	31	14	167	165	495	149	113	243	3	1	6	0.018	0.006	0.012
.	19.01.16-01.07.22-1-239349	340	22	22	10	0	6	572	18	18	0	0	NA	NA	NA	107	95	185	185	538	161	130	281	5	17	64	0.027	0.092	0.119
.	19.01.16-01.07.23-1-239351	63	3	3	0	0	0	511	2	2	0	0	NA	NA	NA	16	16	168	164	497	151	115	245	0	0	7	0	0	0.014
.	19.01.16-01.07.23-1-239353	118	18	18	3	0	3	513	16	16	0	0	NA	NA	NA	30	31	173	169	502	153	114	246	3	20	19	0.017	0.118	0.038
.	19.01.16-01.07.25-1-239355	61	2	2	0	0	0	503	1	1	0	0	NA	NA	NA	21	13	167	166	493	146	115	242	0	0	5	0	0	0.01
.	19.01.16-01.07.33-1-239365	33	1	1	0	0	0	0	0	0	0	0	NA	NA	NA	12	5	164	163	491	0	0	0	4	0	0	0.024	0	0
.	19.01.16-01.07.36-1-239368	119	10	10	2	0	2	534	9	9	0	0	NA	NA	NA	53	56	173	176	520	153	120	261	6	3	14	0.035	0.017	0.027
.	19.01.16-01.07.37-1-239371	65	2	2	0	0	0	347	1	1	0	0	NA	NA	NA	16	15	169	165	494	98	81	168	4	1	0	0.024	0.006	0
.	19.01.16-01.07.38-1-239372	147	8	8	1	0	1	521	7	7	0	0	NA	NA	NA	34	30	168	172	503	151	120	250	3	0	24	0.018	0	0.048
.	19.01.16-01.07.49-1-239380	150	14	14	3	0	3	526	12	12	0	0	NA	NA	NA	52	45	173	175	510	152	121	253	0	7	24	0	0.04	0.047
.	19.01.16-01.07.49-1-239381	206	45	45	11	0	9	551	43	43	0	0	NA	NA	NA	65	69	178	179	525	157	123	271	50	23	52	0.281	0.128	0.099
.	19.01.16-01.07.53-1-239382	98	11	11	1	0	1	523	10	10	0	0	NA	NA	NA	36	33	170	171	505	151	120	252	11	6	15	0.065	0.035	0.03
.	19.01.16-01.07.58-1-239383	67	2	2	1	0	1	500	1	1	0	0	NA	NA	NA	20	15	166	164	498	147	110	243	5	0	1	0.03	0	0.002
.	19.01.16-01.08.04-1-239384	91	7	7	2	0	2	519	6	6	0	0	NA	NA	NA	38	38	172	169	510	152	114	253	9	0	3	0.052	0	0.006
.	19.01.16-01.08.09-1-239385	153	11	11	3	0	2	526	9	9	0	0	NA	NA	NA	56	47	176	172	512	155	117	254	4	0	25	0.023	0	0.049
.	19.01.16-01.08.19-1-239403	224	27	27	6	0	5	546	24	24	0	0	NA	NA	NA	56	67	177	174	529	157	117	272	23	35	43	0.13	0.201	0.081
.	19.01.16-01.08.21-1-239406	86	14	14	4	0	4	515	12	12	0	0	NA	NA	NA	36	28	169	166	506	151	112	252	1	15	22	0.006	0.09	0.043
.	19.01.16-01.08.25-1-239412	65	2	2	1	0	1	253	0	0	0	0	NA	NA	NA	20	17	167	165	498	71	62	120	1	0	0	0.006	0	0
.	19.01.16-01.08.32-1-239424	199	21	21	4	0	3	551	20	20	0	0	NA	NA	NA	69	67	179	177	524	157	124	270	15	20	27	0.084	0.113	0.052
.	19.01.16-01.08.32-1-239425	95	6	6	0	0	0	510	5	5	0	0	NA	NA	NA	36	30	168	167	508	149	114	247	2	0	8	0.012	0	0.016
.	19.01.16-01.08.37-1-239429	116	7	7	2	0	1	531	6	6	0	0	NA	NA	NA	40	46	168	174	517	146	121	264	0	10	12	0	0.057	0.023
.	19.01.16-01.08.50-1-239434	121	11	11	1	0	1	526	9	9	0	0	NA	NA	NA	43	38	172	173	506	152	124	250	0	17	15	0	0.098	0.03
.	19.01.16-01.08.52-1-239435	151	19	19	5	0	4	527	16	16	0	0	NA	NA	NA	46	36	166	170	513	145	121	261	7	39	27	0.042	0.229	0.053
.	19.01.16-01.08.53-1-239436	118	14	14	1	0	0	528	13	13	0	0	NA	NA	NA	25	33	168	170	508	152	118	258	9	4	22	0.054	0.024	0.043
.	19.01.16-01.08.58-1-239437	32	1	1	0	0	0	0	0	0	0	0	NA	NA	NA	8	9	165	164	493	0	0	0	0	0	1	0	0	0.002
.	19.01.16-01.09.01-1-239438	36	1	1	0	0	0	0	0	0	0	0	NA	NA	NA	7	5	164	164	490	0	0	0	0	0	1	0	0	0.002
.	19.01.16-01.09.02-1-239439	217	46	46	17	0	12	541	41	41	0	0	NA	NA	NA	76	55	174	168	526	154	116	271	30	68	69	0.172	0.405	0.131
.	19.01.16-01.09.09-1-239440	64	2	2	1	0	1	503	1	1	0	0	NA	NA	NA	18	20	171	168	494	150	115	238	0	0	5	0	0	0.01
.	19.01.16-01.09.22-1-239459	179	22	22	3	0	2	548	20	20	0	0	NA	NA	NA	46	63	180	176	520	161	122	265	22	14	16	0.122	0.08	0.031
.	19.01.16-01.09.22-1-239460	119	7	7	1	0	1	521	6	6	0	0	NA	NA	NA	41	34	168	171	508	152	118	251	0	9	9	0	0.053	0.018
.	19.01.16-01.09.22-1-239461	122	8	8	2	0	2	516	7	7	0	0	NA	NA	NA	44	34	169	171	507	149	118	249	1	0	17	0.006	0	0.034
.	19.01.16-01.09.29-1-239469	60	2	2	1	0	1	154	1	1	0	0	NA	NA	NA	14	12	166	165	494	50	36	68	0	0	7	0	0	0.014
.	19.01.16-01.09.31-1-239472	31	1	1	0	0	0	0	0	0	0	0	NA	NA	NA	6	10	168	163	492	0	0	0	0	0	2	0	0	0.004
.	19.01.16-01.09.34-1-239473	113	8	8	2	0	2	516	6	6	0	0	NA	NA	NA	33	36	173	168	508	154	114	248	8	15	10	0.046	0.089	0.02
.	19.01.16-01.09.35-1-239474	150	20	20	5	0	5	530	17	17	0	0	NA	NA	NA	46	43	168	170	518	152	114	264	15	24	50	0.089	0.141	0.097
.	19.01.16-01.09.36-1-239477	99	5	5	2	0	1	510	4	4	0	0	NA	NA	NA	32	29	168	171	503	147	118	245	0	5	11	0	0.029	0.022
.	19.01.16-01.09.37-1-239478	188	10	10	5	0	4	551	9	9	0	0	NA	NA	NA	54	62	179	176	520	161	125	265	23	12	10	0.128	0.068	0.019
.	19.01.16-01.09.39-1-239482	93	4	4	0	0	0	516	3	3	0	0	NA	NA	NA	18	23	168	169	499	151	117	248	2	3	5	0.012	0.018	0.01
.	19.01.16-01.09.43-1-239489	115	9	9	2	0	2	517	6	6	0	0	NA	NA	NA	32	31	169	172	503	146	120	251	1	4	16	0.006	0.023	0.032
.	19.01.16-01.09.54-1-239491	149	19	19	10	0	10	523	17	17	0	0	NA	NA	NA	31	29	167	167	508	148	118	257	8	4	35	0.048	0.024	0.069
.	19.01.16-01.09.54-1-239492	62	2	2	0	0	0	251	1	1	0	0	NA	NA	NA	11	11	170	165	489	77	59	115	0	1	2	0	0.006	0.004
.	19.01.16-01.09.54-1-239493	125	7	7	1	0	1	523	6	6	0	0	NA	NA	NA	56	40	169	171	513	146	118	259	12	0	9	0.071	0	0.018
.	19.01.16-01.09.56-1-239494	128	13	13	1	0	1	520	12	12	0	0	NA	NA	NA	47	43	170	175	511	150	116	254	7	9	8	0.041	0.051	0.016
.	19.01.16-01.10.01-1-239499	58	2	2	1	0	1	507	1	1	0	0	NA	NA	NA	32	32	168	170	507	148	111	248	0	3	1	0	0.018	0.002
.	19.01.16-01.10.02-1-239500	145	20	20	2	0	1	526	17	17	0	0	NA	NA	NA	35	43	169	173	514	149	120	257	15	9	25	0.089	0.052	0.049
.	19.01.16-01.10.04-1-239501	89	6	6	2	0	1	513	5	5	0	0	NA	NA	NA	40	35	170	171	507	147	115	251	0	5	25	0	0.029	0.049
.	19.01.16-01.10.20-1-239522	91	6	6	1	0	1	522	5	5	0	0	NA	NA	NA	23	33	168	173	505	150	121	251	0	5	12	0	0.029	0.024
.	19.01.16-01.10.20-1-239524	146	7	7	0	0	0	527	4	4	0	0	NA	NA	NA	49	41	172	169	513	154	117	256	2	1	9	0.012	0.006	0.018
.	19.01.16-01.10.22-1-239526	32	1	1	0	0	0	0	0	0	0	0	NA	NA	NA	12	9	166	165	491	0	0	0	3	0	0	0.018	0	0
.	19.01.16-01.10.25-1-239530	88	3	3	0	0	0	521	2	2	0	0	NA	NA	NA	34	34	170	173	504	150	121	250	1	5	2	0.006	0.029	0.004
.	19.01.16-01.10.25-1-239532	61	3	3	0	0	0	512	2	2	0	0	NA	NA	NA	23	27	168	170	502	147	118	247	0	5	0	0	0.029	0
.	19.01.16-01.10.28-1-239540	126	12	12	5	0	4	524	7	7	0	0	NA	NA	NA	50	39	170	169	513	152	115	257	4	6	16	0.024	0.036	0.031
.	19.01.16-01.10.31-1-239543	33	1	1	0	0	0	0	0	0	0	0	NA	NA	NA	9	13	164	163	499	0	0	0	2	0	0	0.012	0	0
.	19.01.16-01.10.36-1-239544	31	1	1	0	0	0	0	0	0	0	0	NA	NA	NA	7	4	163	163	491	0	0	0	0	0	1	0	0	0.002
.	19.01.16-01.10.37-1-239547	90	4	4	1	0	1	510	3	3	0	0	NA	NA	NA	36	27	167	173	500	145	120	245	2	5	9	0.012	0.029	0.018
.	19.01.16-01.10.38-1-239549	145	10	10	0	0	0	526	5	5	0	0	NA	NA	NA	38	42	171	173	511	151	120	255	8	2	11	0.047	0.012	0.022
.	19.01.16-01.10.39-1-239551	206	19	19	1	0	1	546	17	17	0	0	NA	NA	NA	48	62	177	176	522	158	122	266	19	3	26	0.107	0.017	0.05
.	19.01.16-01.10.42-1-239552	98	13	13	4	0	2	529	10	10	0	0	NA	NA	NA	31	44	175	172	510	155	118	256	17	1	8	0.097	0.006	0.016
.	19.01.16-01.10.43-1-239553	128	12	12	3	0	3	528	11	11	0	0	NA	NA	NA	36	36	171	168	510	155	117	256	10	3	20	0.058	0.018	0.039
.	19.01.16-01.10.43-1-239557	240	37	37	9	0	6	540	33	33	0	0	NA	NA	NA	72	62	174	174	527	153	121	266	11	26	95	0.063	0.149	0.18
.	19.01.16-01.10.53-1-239558	89	7	7	2	0	1	515	6	6	0	0	NA	NA	NA	33	32	169	169	507	152	113	250	3	6	5	0.018	0.036	0.01
.	19.01.16-01.10.57-1-239560	58	2	2	0	0	0	202	1	1	0	0	NA	NA	NA	16	17	166	166	498	61	47	94	0	0	3	0	0	0.006
.	19.01.16-01.10.59-1-239562	64	2	2	1	0	1	349	0	0	0	0	NA	NA	NA	21	13	165	166	495	95	81	173	0	0	2	0	0	0.004
.	19.01.16-01.11.05-1-239563	92	7	7	2	0	2	526	6	6	0	0	NA	NA	NA	42	49	175	174	513	156	119	251	2	4	9	0.011	0.023	0.018
.	19.01.16-01.11.06-1-239564	147	11	11	2	0	2	537	9	9	0	0	NA	NA	NA	45	49	173	171	518	155	118	264	1	9	10	0.006	0.053	0.019
.	19.01.16-01.11.07-1-239565	93	11	11	1	0	1	524	9	9	0	0	NA	NA	NA	47	35	175	168	505	158	116	250	1	8	14	0.006	0.048	0.028
.	19.01.16-01.11.10-1-239566	206	28	28	10	0	7	544	25	25	0	0	NA	NA	NA	74	63	178	175	523	157	121	266	11	49	50	0.062	0.28	0.096
.	19.01.16-01.11.10-1-239567	32	1	1	1	0	1	0	0	0	0	0	NA	NA	NA	5	14	167	168	492	0	0	0	0	0	0	0	0	0
.	19.01.16-01.11.10-1-239568	118	13	13	5	0	4	523	11	11	0	0	NA	NA	NA	27	37	172	170	508	149	119	255	7	11	12	0.041	0.065	0.024
.	19.01.16-01.11.13-1-239569	159	19	19	4	0	4	515	17	17	0	0	NA	NA	NA	49	41	167	170	517	144	116	255	4	11	31	0.024	0.065	0.06
.	19.01.16-01.11.22-1-239588	241	16	16	4	0	3	550	15	15	0	0	NA	NA	NA	73	61	176	175	523	157	123	270	14	14	14	0.08	0.08	0.027
.	19.01.16-01.11.24-1-239590	89	5	5	1	0	1	509	3	3	0	0	NA	NA	NA	26	29	167	171	504	146	117	246	3	3	2	0.018	0.018	0.004
.	19.01.16-01.11.25-1-239593	95	5	5	0	0	0	520	4	4	0	0	NA	NA	NA	36	35	166	175	507	148	119	253	8	0	9	0.048	0	0.018
.	19.01.16-01.11.28-1-239598	178	22	22	5	0	4	536	21	21	0	0	NA	NA	NA	57	54	179	177	511	161	122	253	5	14	39	0.028	0.079	0.076
.	19.01.16-01.11.38-1-239604	251	40	40	4	0	2	567	39	39	0	0	NA	NA	NA	71	81	180	179	535	162	128	277	27	30	54	0.15	0.168	0.101
.	19.01.16-01.11.39-1-239606	210	31	31	10	0	9	545	29	29	0	0	NA	NA	NA	53	59	176	173	523	156	120	269	18	12	61	0.102	0.069	0.117
.	19.01.16-01.11.41-1-239607	94	6	6	0	0	0	519	5	5	0	0	NA	NA	NA	37	43	169	167	520	150	114	255	0	11	6	0	0.066	0.012
.	19.01.16-01.11.43-1-239608	94	11	11	0	0	0	514	8	8	0	0	NA	NA	NA	20	21	166	170	498	150	118	246	3	0	15	0.018	0	0.03
.	19.01.16-01.11.43-1-239609	94	5	5	3	0	3	517	4	4	0	0	NA	NA	NA	41	35	167	169	512	150	113	254	1	10	7	0.006	0.059	0.014
.	19.01.16-01.11.49-1-239616	91	8	8	1	0	1	514	6	6	0	0	NA	NA	NA	34	31	168	168	508	149	115	250	0	12	13	0	0.071	0.026
.	19.01.16-01.11.57-1-239617	38	1	1	1	0	1	0	0	0	0	0	NA	NA	NA	12	10	166	165	492	0	0	0	0	0	0	0	0	0
.	19.01.16-01.11.58-1-239618	30	1	1	1	0	1	0	0	0	0	0	NA	NA	NA	5	5	164	164	490	0	0	0	0	0	0	0	0	0
.	19.01.16-01.11.59-1-239619	65	3	3	1	0	1	501	2	2	0	0	NA	NA	NA	35	22	171	171	493	146	117	238	3	7	1	0.018	0.041	0.002
.	19.01.16-01.12.00-1-239620	154	8	8	0	0	0	534	5	5	0	0	NA	NA	NA	26	49	171	171	520	154	117	263	2	0	32	0.012	0	0.062
.	19.01.16-01.12.01-1-239621	33	1	1	1	0	1	0	0	0	0	0	NA	NA	NA	12	7	165	163	492	0	0	0	0	0	0	0	0	0
.	19.01.16-01.12.03-1-239622	156	17	17	4	0	3	542	16	16	0	0	NA	NA	NA	47	63	172	179	525	153	126	263	19	13	26	0.11	0.073	0.05
.	19.01.16-01.12.04-1-239623	180	41	41	8	0	6	539	37	37	0	0	NA	NA	NA	76	61	175	178	521	154	126	259	30	31	54	0.171	0.174	0.104
.	19.01.16-01.12.07-1-239624	35	1	1	0	0	0	0	0	0	0	0	NA	NA	NA	7	11	166	165	493	0	0	0	3	0	0	0.018	0	0
.	19.01.16-01.12.08-1-239625	36	1	1	0	0	0	0	0	0	0	0	NA	NA	NA	11	9	164	165	493	0	0	0	0	0	1	0	0	0.002
.	19.01.16-01.12.09-1-239627	60	3	3	2	0	2	511	2	2	0	0	NA	NA	NA	22	23	171	168	497	150	117	244	4	0	5	0.023	0	0.01
.	19.01.16-01.12.11-1-239628	176	11	11	3	0	3	537	9	9	0	0	NA	NA	NA	62	53	169	179	518	149	122	266	5	9	15	0.03	0.05	0.029
.	19.01.16-01.12.16-1-239649	32	1	1	0	0	0	0	0	0	0	0	NA	NA	NA	9	9	164	165	493	0	0	0	0	0	1	0	0	0.002
.	19.01.16-01.12.18-1-239650	55	2	2	0	0	0	0	1	1	0	0	NA	NA	NA	14	20	168	168	497	0	0	0	0	0	1	0	0	0.002
.	19.01.16-01.12.23-1-239658	225	16	16	3	0	3	543	13	13	0	0	NA	NA	NA	61	56	173	172	524	154	119	270	4	6	20	0.023	0.035	0.038
.	19.01.16-01.12.24-1-239661	88	4	4	1	0	0	507	3	3	0	0	NA	NA	NA	32	22	165	168	502	145	113	249	0	2	9	0	0.012	0.018
.	19.01.16-01.12.25-1-239663	91	4	4	3	0	3	512	3	3	0	0	NA	NA	NA	29	29	167	170	505	147	116	249	3	3	5	0.018	0.018	0.01
.	19.01.16-01.12.31-1-239674	96	5	5	2	0	1	518	4	4	0	0	NA	NA	NA	30	35	178	170	500	156	116	246	0	4	8	0	0.024	0.016
.	19.01.16-01.12.33-1-239675	146	19	19	8	0	4	525	16	16	0	0	NA	NA	NA	50	45	173	169	516	154	113	258	23	21	26	0.133	0.124	0.05
.	19.01.16-01.12.38-1-239679	176	15	15	4	0	3	540	14	14	0	0	NA	NA	NA	53	53	173	178	515	157	126	257	6	11	42	0.035	0.062	0.082
.	19.01.16-01.12.40-1-239681	123	10	10	7	0	5	528	7	7	0	0	NA	NA	NA	44	43	172	170	514	150	117	261	7	15	30	0.041	0.088	0.058
.	19.01.16-01.12.40-1-239682	113	6	6	2	0	2	517	4	4	0	0	NA	NA	NA	40	37	167	172	511	149	119	249	0	1	9	0	0.006	0.018
.	19.01.16-01.12.42-1-239686	61	2	2	2	0	2	103	1	1	0	0	NA	NA	NA	19	22	167	164	504	36	21	46	0	1	1	0	0.006	0.002
.	19.01.16-01.12.47-1-239687	94	4	4	2	0	2	507	3	3	0	0	NA	NA	NA	30	23	166	169	501	147	115	245	0	0	17	0	0	0.034
.	19.01.16-01.12.50-1-239688	157	16	16	2	0	1	524	15	15	0	0	NA	NA	NA	41	39	167	175	510	146	121	257	6	13	30	0.036	0.074	0.059
.	19.01.16-01.12.51-1-239689	60	2	2	1	0	1	202	1	1	0	0	NA	NA	NA	17	12	165	165	495	64	40	98	0	0	2	0	0	0.004
.	19.01.16-01.12.57-1-239690	170	7	7	3	0	3	541	6	6	0	0	NA	NA	NA	58	56	174	174	521	157	121	263	4	0	20	0.023	0	0.038
.	19.01.16-01.12.59-1-239691	86	4	4	1	0	1	507	3	3	0	0	NA	NA	NA	27	24	170	170	497	148	116	243	0	13	0	0	0.076	0
.	19.01.16-01.13.01-1-239692	34	1	1	1	0	1	0	0	0	0	0	NA	NA	NA	11	9	164	167	491	0	0	0	0	2	0	0	0.012	0
.	19.01.16-01.13.02-1-239693	58	3	3	0	0	0	507	2	2	0	0	NA	NA	NA	22	18	165	168	498	147	114	246	3	3	2	0.018	0.018	0.004
.	19.01.16-01.13.03-1-239694	146	15	15	4	0	4	524	12	12	0	0	NA	NA	NA	55	45	173	167	518	152	112	260	8	11	19	0.046	0.066	0.037
.	19.01.16-01.13.04-1-239695	37	1	1	0	0	0	0	0	0	0	0	NA	NA	NA	11	12	167	167	491	0	0	0	0	0	0	0	0	0
.	19.01.16-01.13.07-1-239696	90	6	6	0	0	0	508	5	5	0	0	NA	NA	NA	23	20	168	168	497	148	117	243	9	7	7	0.054	0.042	0.014
.	19.01.16-01.13.07-1-239697	36	1	1	1	0	1	0	0	0	0	0	NA	NA	NA	12	11	167	165	492	0	0	0	0	0	0	0	0	0
.	19.01.16-01.13.09-1-239698	216	11	11	3	0	3	556	8	8	0	0	NA	NA	NA	56	69	178	173	531	161	119	276	12	6	5	0.067	0.035	0.009
.	19.01.16-01.13.10-1-239699	33	1	1	0	0	0	0	0	0	0	0	NA	NA	NA	14	9	164	164	494	0	0	0	0	0	0	0	0	0
.	19.01.16-01.13.11-1-239700	202	23	23	6	0	4	545	22	22	0	0	NA	NA	NA	67	61	176	172	526	155	119	271	8	29	32	0.045	0.169	0.061
.	19.01.16-01.13.14-1-239716	86	4	4	1	0	1	512	3	3	0	0	NA	NA	NA	38	31	170	167	507	152	112	248	0	3	5	0	0.018	0.01
.	19.01.16-01.13.16-1-239717	180	28	28	8	0	5	538	23	23	0	0	NA	NA	NA	60	57	174	180	516	153	125	260	14	18	32	0.08	0.1	0.062
.	19.01.16-01.13.17-1-239718	60	2	2	0	0	0	302	1	1	0	0	NA	NA	NA	14	25	167	166	505	87	70	145	0	0	2	0	0	0.004
.	19.01.16-01.13.24-1-239724	143	11	11	1	0	1	518	10	10	0	0	NA	NA	NA	49	41	172	170	512	151	114	253	0	1	17	0	0.006	0.033
.	19.01.16-01.13.25-1-239727	64	3	3	0	0	0	352	2	2	0	0	NA	NA	NA	18	10	165	163	495	101	80	171	0	3	1	0	0.018	0.002
.	19.01.16-01.13.29-1-239732	116	8	8	2	0	2	522	7	7	0	0	NA	NA	NA	23	29	171	167	504	153	115	254	4	6	10	0.023	0.036	0.02
.	19.01.16-01.13.33-1-239736	59	2	2	2	0	2	510	1	1	0	0	NA	NA	NA	22	26	166	171	502	146	117	247	0	4	3	0	0.023	0.006
.	19.01.16-01.13.35-1-239738	279	26	26	15	0	11	561	24	24	0	0	NA	NA	NA	79	81	182	182	530	164	126	271	31	16	48	0.17	0.088	0.091
.	19.01.16-01.13.41-1-239742	34	1	1	0	0	0	0	0	0	0	0	NA	NA	NA	8	11	163	166	495	0	0	0	0	0	1	0	0	0.002
.	19.01.16-01.13.41-1-239743	156	28	28	9	0	9	547	27	27	0	0	NA	NA	NA	52	68	176	177	528	157	122	268	17	14	56	0.097	0.079	0.106
.	19.01.16-01.13.46-1-239750	148	11	11	4	0	4	526	10	10	0	0	NA	NA	NA	34	43	173	175	508	150	122	254	6	15	12	0.035	0.086	0.024
.	19.01.16-01.13.51-1-239751	230	12	12	1	0	1	553	11	11	0	0	NA	NA	NA	70	70	177	178	528	156	126	271	10	0	35	0.056	0	0.066
.	19.01.16-01.13.51-1-239752	143	16	16	5	0	5	530	14	14	0	0	NA	NA	NA	47	50	178	175	510	156	119	255	18	8	33	0.101	0.046	0.065
.	19.01.16-01.13.56-1-239753	37	1	1	0	0	0	0	0	0	0	0	NA	NA	NA	10	7	165	163	492	0	0	0	0	1	0	0	0.006	0
.	19.01.16-01.13.58-1-239754	86	3	3	1	0	0	525	2	2	0	0	NA	NA	NA	35	37	167	173	510	151	121	253	5	0	4	0.03	0	0.008
.	19.01.16-01.14.03-1-239755	145	13	13	4	0	4	532	12	12	0	0	NA	NA	NA	35	44	171	174	512	152	121	259	7	4	24	0.041	0.023	0.047
.	19.01.16-01.14.05-1-239756	32	1	1	0	0	0	0	0	0	0	0	NA	NA	NA	6	6	164	164	491	0	0	0	0	0	0	0	0	0
.	19.01.16-01.14.08-1-239757	35	1	1	1	0	1	0	0	0	0	0	NA	NA	NA	10	9	164	164	494	0	0	0	0	0	1	0	0	0.002
.	19.01.16-01.14.09-1-239758	62	2	2	2	0	2	51	1	1	0	0	NA	NA	NA	15	20	168	167	498	18	9	24	0	0	4	0	0	0.008
.	19.01.16-01.14.11-1-239759	118	9	9	2	0	2	520	8	8	0	0	NA	NA	NA	30	32	168	165	512	147	114	259	1	3	14	0.006	0.018	0.027
.	19.01.16-01.14.12-1-239760	37	1	1	0	0	0	0	0	0	0	0	NA	NA	NA	9	7	165	164	491	0	0	0	1	0	0	0.006	0	0
.	19.01.16-01.14.15-1-239776	83	7	7	2	0	1	519	6	6	0	0	NA	NA	NA	26	32	168	167	510	152	114	253	7	11	5	0.042	0.066	0.01
.	19.01.16-01.14.17-1-239777	92	5	5	1	0	1	497	4	4	0	0	NA	NA	NA	40	18	166	168	497	146	110	241	5	6	4	0.03	0.036	0.008
.	19.01.16-01.14.20-1-239779	33	1	1	0	0	0	0	0	0	0	0	NA	NA	NA	7	13	165	166	495	0	0	0	0	1	0	0	0.006	0
.	19.01.16-01.14.22-1-239783	126	10	10	2	0	2	531	9	9	0	0	NA	NA	NA	35	41	173	168	513	155	117	259	7	3	10	0.04	0.018	0.019
.	19.01.16-01.14.25-1-239787	151	11	11	4	0	3	523	7	7	0	0	NA	NA	NA	42	41	169	176	509	150	124	249	21	11	17	0.124	0.062	0.033
.	19.01.16-01.14.29-1-239791	92	6	6	1	0	1	508	4	4	0	0	NA	NA	NA	42	32	167	168	510	144	112	252	3	0	13	0.018	0	0.025
.	19.01.16-01.14.31-1-239794	116	16	16	6	0	6	522	14	14	0	0	NA	NA	NA	46	36	174	170	505	154	118	250	10	6	24	0.057	0.035	0.048
.	19.01.16-01.14.31-1-239795	94	4	4	2	0	2	517	3	3	0	0	NA	NA	NA	33	32	169	171	505	150	117	250	0	0	5	0	0	0.01
.	19.01.16-01.14.32-1-239800	147	11	11	0	0	0	531	8	8	0	0	NA	NA	NA	34	42	173	175	507	153	123	255	0	10	17	0	0.057	0.034
.	19.01.16-01.14.32-1-239801	124	7	7	2	0	2	529	6	6	0	0	NA	NA	NA	53	51	172	174	518	153	118	258	7	6	7	0.041	0.034	0.014
.	19.01.16-01.14.34-1-239802	143	6	6	1	0	1	516	5	5	0	0	NA	NA	NA	35	27	166	168	506	147	115	254	7	4	3	0.042	0.024	0.006
.	19.01.16-01.14.47-1-239812	116	5	5	2	0	2	515	4	4	0	0	NA	NA	NA	45	36	168	174	507	148	119	248	0	0	9	0	0	0.018
.	19.01.16-01.14.47-1-239813	60	2	2	1	0	1	199	1	1	0	0	NA	NA	NA	23	17	166	166	498	57	44	98	0	2	4	0	0.012	0.008
.	19.01.16-01.14.49-1-239814	124	10	10	4	0	1	519	9	9	0	0	NA	NA	NA	44	32	169	169	507	151	116	252	3	7	24	0.018	0.041	0.047
.	19.01.16-01.14.49-1-239815	354	30	30	7	0	6	576	26	26	0	0	NA	NA	NA	91	99	179	183	550	158	129	289	6	22	47	0.034	0.12	0.085
.	19.01.16-01.14.53-1-239816	173	18	18	5	0	3	540	15	15	0	0	NA	NA	NA	44	51	170	172	522	153	120	267	1	19	32	0.006	0.11	0.061
.	19.01.16-01.14.54-1-239817	148	10	10	2	0	2	527	8	8	0	0	NA	NA	NA	43	49	170	177	515	150	120	257	6	5	14	0.035	0.028	0.027
.	19.01.16-01.14.54-1-239818	65	5	5	2	0	1	515	4	4	0	0	NA	NA	NA	27	22	167	167	501	149	114	252	0	4	9	0	0.024	0.018
.	19.01.16-01.14.57-1-239819	32	1	1	1	0	1	0	0	0	0	0	NA	NA	NA	4	7	166	165	489	0	0	0	0	0	2	0	0	0.004
.	19.01.16-01.14.59-1-239820	213	37	37	7	0	6	545	34	34	0	0	NA	NA	NA	58	58	174	174	523	157	123	265	28	27	60	0.161	0.155	0.115
.	19.01.16-01.15.00-1-239821	93	4	4	2	0	2	521	3	3	0	0	NA	NA	NA	26	31	176	169	499	155	115	251	7	0	1	0.04	0	0.002
.	19.01.16-01.15.02-1-239822	34	1	1	0	0	0	0	0	0	0	0	NA	NA	NA	11	4	164	166	487	0	0	0	0	0	0	0	0	0
.	19.01.16-01.15.05-1-239823	158	11	11	3	0	3	548	8	8	0	0	NA	NA	NA	54	63	177	173	526	154	121	273	13	4	12	0.073	0.023	0.023
.	19.01.16-01.15.10-1-239824	142	17	17	3	0	3	526	16	16	0	0	NA	NA	NA	43	43	173	170	513	152	118	256	3	17	27	0.017	0.1	0.053
.	19.01.16-01.15.12-1-239825	32	1	1	1	0	1	0	0	0	0	0	NA	NA	NA	9	9	165	164	493	0	0	0	0	0	3	0	0	0.006
.	19.01.16-01.15.14-1-239841	94	6	6	1	0	1	520	5	5	0	0	NA	NA	NA	25	34	166	168	513	149	115	256	2	5	2	0.012	0.03	0.004
.	19.01.16-01.15.15-1-239842	91	4	4	2	0	0	511	2	2	0	0	NA	NA	NA	47	29	171	166	505	151	112	248	5	11	3	0.029	0.066	0.006
.	19.01.16-01.15.15-1-239843	152	24	24	3	0	2	537	22	22	0	0	NA	NA	NA	53	50	176	174	513	158	120	259	23	8	44	0.131	0.046	0.086
.	19.01.16-01.15.24-1-239850	91	11	11	3	0	2	518	9	9	0	0	NA	NA	NA	36	37	168	170	512	149	116	253	2	8	24	0.012	0.047	0.047
.	19.01.16-01.15.26-1-239852	221	18	18	4	0	4	544	15	15	0	0	NA	NA	NA	69	65	178	172	528	156	118	270	12	13	34	0.067	0.076	0.064
.	19.01.16-01.15.30-1-239857	95	13	13	1	0	1	530	11	11	0	0	NA	NA	NA	28	46	171	176	512	150	120	260	6	9	21	0.035	0.051	0.041
.	19.01.16-01.15.31-1-239859	56	2	2	2	0	2	50	0	0	0	0	NA	NA	NA	18	20	167	167	499	13	12	25	0	0	3	0	0	0.006
.	19.01.16-01.15.33-1-239860	87	4	4	0	0	0	506	3	3	0	0	NA	NA	NA	25	18	167	169	495	149	113	244	4	0	6	0.024	0	0.012
.	19.01.16-01.15.37-1-239863	38	1	1	0	0	0	0	0	0	0	0	NA	NA	NA	9	13	165	166	495	0	0	0	0	0	1	0	0	0.002
.	19.01.16-01.15.40-1-239866	63	2	2	1	0	0	522	1	1	0	0	NA	NA	NA	20	28	169	170	502	152	120	250	1	0	1	0.006	0	0.002
.	19.01.16-01.15.41-1-239867	92	9	9	1	0	1	516	5	5	0	0	NA	NA	NA	47	36	172	169	508	151	115	250	0	6	20	0	0.036	0.039
.	19.01.16-01.15.47-1-239871	213	29	29	5	0	4	563	25	25	0	0	NA	NA	NA	57	82	185	179	531	166	124	273	6	27	65	0.032	0.151	0.122
.	19.01.16-01.15.49-1-239875	32	1	1	0	0	0	0	0	0	0	0	NA	NA	NA	6	11	167	165	492	0	0	0	0	1	0	0	0.006	0
.	19.01.16-01.15.51-1-239876	262	29	29	5	0	5	540	27	27	0	0	NA	NA	NA	69	60	177	175	521	158	121	261	29	19	22	0.164	0.109	0.042
.	19.01.16-01.15.56-1-239878	58	2	2	0	0	0	255	0	0	0	0	NA	NA	NA	20	24	165	167	505	81	57	117	0	0	3	0	0	0.006
.	19.01.16-01.15.57-1-239879	34	1	1	0	0	0	0	0	0	0	0	NA	NA	NA	8	8	164	163	494	0	0	0	0	0	4	0	0	0.008
.	19.01.16-01.15.59-1-239880	174	15	15	5	0	4	532	14	14	0	0	NA	NA	NA	43	55	174	170	524	151	118	263	0	10	32	0	0.059	0.061
.	19.01.16-01.16.01-1-239882	31	1	1	0	0	0	0	0	0	0	0	NA	NA	NA	7	9	166	164	492	0	0	0	0	0	0	0	0	0
.	19.01.16-01.16.03-1-239883	171	19	19	6	0	5	538	17	17	0	0	NA	NA	NA	56	57	172	178	520	148	125	265	18	11	17	0.105	0.062	0.033
.	19.01.16-01.16.03-1-239884	59	2	2	0	0	0	201	1	1	0	0	NA	NA	NA	22	10	166	164	493	59	47	95	0	0	4	0	0	0.008
.	19.01.16-01.16.04-1-239885	119	10	10	1	0	1	515	6	6	0	0	NA	NA	NA	33	30	168	170	505	150	118	247	3	1	16	0.018	0.006	0.032
.	19.01.16-01.16.06-1-239886	63	2	2	0	0	0	512	1	1	0	0	NA	NA	NA	21	24	168	168	501	150	116	246	4	2	0	0.024	0.012	0
.	19.01.16-01.16.07-1-239887	34	1	1	0	0	0	0	0	0	0	0	NA	NA	NA	8	14	166	166	495	0	0	0	0	0	5	0	0	0.01
.	19.01.16-01.16.10-1-239888	63	3	3	0	0	0	350	2	2	0	0	NA	NA	NA	25	23	165	168	503	94	83	173	0	0	7	0	0	0.014
.	19.01.16-01.16.13-1-239889	212	17	17	3	0	2	545	16	16	0	0	NA	NA	NA	69	60	175	171	527	157	119	269	0	21	25	0	0.123	0.047
.	19.01.16-01.16.19-1-239905	329	15	15	6	0	5	578	12	12	0	0	NA	NA	NA	98	98	182	182	547	164	128	286	3	10	29	0.016	0.055	0.053
.	19.01.16-01.16.22-1-239909	126	5	5	1	0	1	532	4	4	0	0	NA	NA	NA	36	45	173	170	515	155	118	259	9	0	5	0.052	0	0.01
.	19.01.16-01.16.23-1-239911	87	3	3	0	0	0	525	1	1	0	0	NA	NA	NA	27	40	166	176	511	148	120	257	9	0	4	0.054	0	0.008
.	19.01.16-01.16.30-1-239919	90	8	8	3	0	2	519	7	7	0	0	NA	NA	NA	23	33	170	170	506	148	115	256	0	10	13	0	0.059	0.026
.	19.01.16-01.16.32-1-239921	63	3	3	2	0	1	510	2	2	0	0	NA	NA	NA	21	18	170	165	496	153	112	245	0	3	5	0	0.018	0.01
.	19.01.16-01.16.33-1-239926	175	16	16	3	0	2	539	14	14	0	0	NA	NA	NA	57	53	173	174	519	154	122	263	4	9	34	0.023	0.052	0.066
.	19.01.16-01.16.39-1-239931	214	20	20	4	0	3	542	18	18	0	0	NA	NA	NA	70	60	177	179	517	155	125	262	15	13	21	0.085	0.073	0.041
.	19.01.16-01.16.40-1-239932	64	2	2	0	0	0	513	1	1	0	0	NA	NA	NA	33	33	169	172	505	150	120	243	5	0	3	0.03	0	0.006
.	19.01.16-01.16.40-1-239934	205	35	35	9	0	6	538	33	33	0	0	NA	NA	NA	60	51	175	176	513	155	120	263	28	35	38	0.16	0.199	0.074
.	19.01.16-01.16.41-1-239935	91	5	5	2	0	1	517	4	4	0	0	NA	NA	NA	34	31	170	167	507	150	115	252	0	9	4	0	0.054	0.008
.	19.01.16-01.16.45-1-239939	117	19	19	5	0	4	517	16	16	0	0	NA	NA	NA	34	24	168	164	505	152	111	254	17	3	28	0.101	0.018	0.055
.	19.01.16-01.16.50-1-239940	68	2	2	0	0	0	507	1	1	0	0	NA	NA	NA	14	21	170	163	501	150	111	246	0	0	2	0	0	0.004
.	19.01.16-01.16.50-1-239942	63	2	2	0	0	0	204	1	1	0	0	NA	NA	NA	16	13	164	166	496	61	50	93	0	2	2	0	0.012	0.004
.	19.01.16-01.16.53-1-239943	58	2	2	0	0	0	305	1	1	0	0	NA	NA	NA	18	18	165	168	498	84	81	140	0	0	3	0	0	0.006
.	19.01.16-01.16.59-1-239944	33	1	1	0	0	0	0	0	0	0	0	NA	NA	NA	7	14	169	165	493	0	0	0	0	3	0	0	0.018	0
.	19.01.16-01.17.00-1-239945	185	40	40	15	0	12	539	37	37	0	0	NA	NA	NA	45	60	172	175	526	151	120	268	28	37	62	0.163	0.211	0.118
.	19.01.16-01.17.01-1-239946	124	9	9	3	0	2	523	7	7	0	0	NA	NA	NA	53	46	172	173	514	153	118	252	10	8	10	0.058	0.046	0.019
.	19.01.16-01.17.02-1-239947	214	15	15	3	0	2	542	14	14	0	0	NA	NA	NA	58	65	179	174	525	155	124	263	12	13	23	0.067	0.075	0.044
.	19.01.16-01.17.04-1-239948	143	8	8	2	0	1	521	7	7	0	0	NA	NA	NA	54	34	174	170	503	155	116	250	15	3	16	0.086	0.018	0.032
.	19.01.16-01.17.05-1-239949	124	12	12	4	0	4	522	11	11	0	0	NA	NA	NA	47	42	178	166	511	160	110	252	3	0	26	0.017	0	0.051
.	19.01.16-01.17.12-1-239951	58	2	2	0	0	0	0	1	1	0	0	NA	NA	NA	16	16	165	166	498	0	0	0	0	4	0	0	0.024	0
.	19.01.16-01.17.17-1-239968	34	1	1	0	0	0	0	0	0	0	0	NA	NA	NA	10	8	165	165	491	0	0	0	0	0	0	0	0	0
.	19.01.16-01.17.22-1-239971	32	1	1	1	0	1	0	0	0	0	0	NA	NA	NA	10	8	166	165	490	0	0	0	0	3	0	0	0.018	0
.	19.01.16-01.17.26-1-239977	147	19	19	4	0	2	516	18	18	0	0	NA	NA	NA	42	29	166	167	509	147	113	256	9	33	24	0.054	0.198	0.047
.	19.01.16-01.17.27-1-239979	177	20	20	6	0	6	531	16	16	0	0	NA	NA	NA	55	51	174	173	517	151	119	261	3	18	33	0.017	0.104	0.064
.	19.01.16-01.17.27-1-239980	32	1	1	0	0	0	0	0	0	0	0	NA	NA	NA	11	12	164	167	494	0	0	0	2	0	0	0.012	0	0
.	19.01.16-01.17.27-1-239981	99	5	5	2	0	2	514	4	4	0	0	NA	NA	NA	36	25	167	167	504	150	114	250	1	13	5	0.006	0.078	0.01
.	19.01.16-01.17.29-1-239985	64	2	2	1	0	1	509	1	1	0	0	NA	NA	NA	18	24	167	169	501	147	115	247	0	2	4	0	0.012	0.008
.	19.01.16-01.17.30-1-239986	58	2	2	0	0	0	508	1	1	0	0	NA	NA	NA	21	22	170	169	496	151	116	241	2	0	2	0.012	0	0.004
.	19.01.16-01.17.30-1-239987	117	10	10	0	0	0	522	8	8	0	0	NA	NA	NA	34	37	174	171	505	154	117	251	1	0	14	0.006	0	0.028
.	19.01.16-01.17.36-1-239989	205	26	26	6	0	5	548	23	23	0	0	NA	NA	NA	64	70	174	177	532	152	122	274	22	28	26	0.126	0.158	0.049
.	19.01.16-01.17.42-1-239994	209	23	23	8	0	5	537	20	20	0	0	NA	NA	NA	52	55	173	173	522	152	119	266	19	22	49	0.11	0.127	0.094
.	19.01.16-01.17.43-1-239995	62	2	2	0	0	0	305	1	1	0	0	NA	NA	NA	14	17	165	167	498	92	72	141	0	0	2	0	0	0.004
.	19.01.16-01.17.45-1-239999	174	8	8	2	0	1	547	5	5	0	0	NA	NA	NA	62	64	181	173	523	163	116	268	0	8	16	0	0.046	0.031
.	19.01.16-01.17.51-1-240003	31	1	1	1	0	1	0	0	0	0	0	NA	NA	NA	8	10	165	166	492	0	0	0	0	0	0	0	0	0
.	19.01.16-01.17.53-1-240004	88	4	4	2	0	2	521	3	3	0	0	NA	NA	NA	27	32	170	169	506	152	114	255	0	4	4	0	0.024	0.008
.	19.01.16-01.17.53-1-240005	171	10	10	1	0	1	545	8	8	0	0	NA	NA	NA	38	55	177	174	517	161	121	263	5	1	13	0.028	0.006	0.025
.	19.01.16-01.17.57-1-240006	34	1	1	0	0	0	0	0	0	0	0	NA	NA	NA	9	11	166	165	493	0	0	0	0	0	0	0	0	0
.	19.01.16-01.17.59-1-240007	60	3	3	1	0	1	502	2	2	0	0	NA	NA	NA	27	25	165	171	502	142	114	246	4	0	10	0.024	0	0.02
.	19.01.16-01.18.01-1-240008	212	34	34	8	0	6	549	32	32	0	0	NA	NA	NA	70	65	175	175	528	161	122	266	14	26	68	0.08	0.149	0.129
.	19.01.16-01.18.03-1-240009	243	17	17	6	0	6	562	14	14	0	0	NA	NA	NA	79	80	180	181	532	160	126	276	11	15	33	0.061	0.083	0.062
.	19.01.16-01.18.09-1-240010	90	4	4	1	0	1	512	3	3	0	0	NA	NA	NA	33	27	173	169	498	152	115	245	6	8	4	0.035	0.047	0.008
.	19.01.16-01.18.09-1-240011	125	8	8	2	0	2	522	7	7	0	0	NA	NA	NA	53	42	170	172	513	150	119	253	8	2	11	0.047	0.012	0.021
.	19.01.16-01.18.13-1-240012	147	17	17	5	0	4	535	13	13	0	0	NA	NA	NA	38	54	176	174	517	157	121	257	9	8	40	0.051	0.046	0.077
.	19.01.16-01.18.15-1-240030	124	5	5	2	0	2	534	4	4	0	0	NA	NA	NA	48	60	176	174	523	158	119	257	0	15	7	0	0.086	0.013
.	19.01.16-01.18.16-1-240031	57	2	2	0	0	0	505	1	1	0	0	NA	NA	NA	18	18	166	166	499	146	114	245	1	1	0	0.006	0.006	0
.	19.01.16-01.18.26-1-240040	338	29	29	10	0	8	572	27	27	0	0	NA	NA	NA	87	85	173	182	543	156	130	286	30	25	33	0.173	0.137	0.061
.	19.01.16-01.18.26-1-240042	295	29	29	9	0	5	570	26	26	0	0	NA	NA	NA	70	80	180	181	532	161	129	280	0	16	67	0	0.088	0.126
.	19.01.16-01.18.28-1-240044	178	31	31	15	0	14	547	27	27	0	0	NA	NA	NA	54	62	180	173	522	159	120	268	11	35	50	0.061	0.202	0.096
.	19.01.16-01.18.29-1-240047	35	1	1	0	0	0	0	0	0	0	0	NA	NA	NA	7	15	164	165	499	0	0	0	0	0	1	0	0	0.002
.	19.01.16-01.18.32-1-240050	185	8	8	1	0	1	539	6	6	0	0	NA	NA	NA	47	52	177	176	512	159	123	257	0	5	13	0	0.028	0.025
.	19.01.16-01.18.33-1-240051	151	16	16	3	0	3	534	14	14	0	0	NA	NA	NA	44	55	174	174	520	153	120	261	3	22	17	0.017	0.126	0.033
.	19.01.16-01.18.35-1-240056	318	35	35	8	0	5	592	30	30	0	0	NA	NA	NA	92	110	180	187	556	159	137	296	13	43	51	0.072	0.23	0.092
.	19.01.16-01.18.46-1-240064	59	2	2	0	0	0	249	1	1	0	0	NA	NA	NA	15	21	168	170	496	72	57	120	0	0	3	0	0	0.006
.	19.01.16-01.18.53-1-240065	88	3	3	1	0	1	520	1	1	0	0	NA	NA	NA	28	36	165	174	510	146	122	252	3	2	2	0.018	0.011	0.004
.	19.01.16-01.18.53-1-240066	99	6	6	4	0	4	511	5	5	0	0	NA	NA	NA	39	25	170	165	503	150	111	250	0	4	13	0	0.024	0.026
.	19.01.16-01.18.56-1-240067	156	6	6	0	0	0	531	5	5	0	0	NA	NA	NA	54	46	174	176	509	157	121	253	6	7	6	0.034	0.04	0.012
.	19.01.16-01.19.04-1-240068	62	2	2	1	0	1	500	1	1	0	0	NA	NA	NA	12	19	164	165	503	145	113	242	1	0	4	0.006	0	0.008
.	19.01.16-01.19.07-1-240069	123	9	9	4	0	3	524	8	8	0	0	NA	NA	NA	53	37	171	173	506	151	121	252	5	15	16	0.029	0.087	0.032
.	19.01.16-01.19.10-1-240070	121	15	15	4	0	2	515	14	14	0	0	NA	NA	NA	32	29	165	172	505	146	117	252	21	3	17	0.127	0.017	0.034
.	19.01.16-01.19.11-1-240071	37	1	1	1	0	1	0	0	0	0	0	NA	NA	NA	8	11	164	164	496	0	0	0	0	0	3	0	0	0.006
.	19.01.16-01.19.14-1-240087	87	4	4	1	0	1	515	3	3	0	0	NA	NA	NA	23	34	168	168	511	149	113	253	3	0	3	0.018	0	0.006
.	19.01.16-01.19.16-1-240088	32	1	1	0	0	0	0	0	0	0	0	NA	NA	NA	8	2	163	164	488	0	0	0	0	0	0	0	0	0
.	19.01.16-01.19.17-1-240089	146	22	22	6	0	5	518	19	19	0	0	NA	NA	NA	60	39	171	169	512	148	117	253	12	13	32	0.07	0.077	0.062
.	19.01.16-01.19.18-1-240090	148	17	17	6	0	5	527	15	15	0	0	NA	NA	NA	46	40	172	171	510	151	118	258	7	12	26	0.041	0.07	0.051
.	19.01.16-01.19.18-1-240091	158	13	13	4	0	3	530	12	12	0	0	NA	NA	NA	48	48	170	171	520	151	118	261	4	9	26	0.024	0.053	0.05
.	19.01.16-01.19.19-1-240093	87	3	3	1	0	1	515	2	2	0	0	NA	NA	NA	16	29	170	170	502	149	115	251	1	4	2	0.006	0.024	0.004
.	19.01.16-01.19.30-1-240104	86	3	3	2	0	2	523	2	2	0	0	NA	NA	NA	30	39	171	170	511	153	115	255	0	0	13	0	0	0.025
.	19.01.16-01.19.32-1-240106	59	2	2	0	0	0	102	1	1	0	0	NA	NA	NA	14	15	165	165	498	32	25	45	0	0	3	0	0	0.006
.	19.01.16-01.19.33-1-240107	145	10	10	1	0	1	536	9	9	0	0	NA	NA	NA	52	59	173	176	523	153	120	263	3	3	15	0.017	0.017	0.029
.	19.01.16-01.19.35-1-240108	121	5	5	1	0	1	518	4	4	0	0	NA	NA	NA	38	34	172	170	505	151	118	249	0	6	10	0	0.035	0.02
.	19.01.16-01.19.36-1-240110	34	1	1	0	0	0	0	0	0	0	0	NA	NA	NA	8	4	163	163	491	0	0	0	0	0	1	0	0	0.002
.	19.01.16-01.19.38-1-240113	91	6	6	0	0	0	527	4	4	0	0	NA	NA	NA	30	47	168	171	521	152	115	260	0	6	7	0	0.035	0.013
.	19.01.16-01.19.38-1-240115	60	2	2	0	0	0	516	1	1	0	0	NA	NA	NA	21	35	174	169	505	150	116	250	2	0	4	0.011	0	0.008
.	19.01.16-01.19.42-1-240120	185	26	26	3	0	2	534	19	19	0	0	NA	NA	NA	58	52	175	169	521	154	119	261	17	36	20	0.097	0.213	0.038
.	19.01.16-01.19.44-1-240122	118	11	11	1	0	1	523	9	9	0	0	NA	NA	NA	44	35	172	166	510	156	113	254	0	7	12	0	0.042	0.024
.	19.01.16-01.19.45-1-240123	34	1	1	1	0	1	0	0	0	0	0	NA	NA	NA	8	5	164	164	490	0	0	0	0	0	2	0	0	0.004
.	19.01.16-01.19.48-1-240124	115	7	7	0	0	0	524	5	5	0	0	NA	NA	NA	37	44	170	174	513	151	119	254	17	3	15	0.1	0.017	0.029
.	19.01.16-01.19.51-1-240128	125	15	15	4	0	4	533	14	14	0	0	NA	NA	NA	36	45	173	171	514	156	118	259	0	31	31	0	0.181	0.06
.	19.01.16-01.19.51-1-240129	33	1	1	0	0	0	0	0	0	0	0	NA	NA	NA	14	13	166	167	493	0	0	0	0	0	0	0	0	0
.	19.01.16-01.19.52-1-240130	148	30	30	11	0	9	529	28	28	0	0	NA	NA	NA	62	53	171	170	525	149	116	264	31	23	41	0.181	0.135	0.078
.	19.01.16-01.19.54-1-240131	234	29	29	9	0	7	542	26	26	0	0	NA	NA	NA	77	59	179	170	523	159	115	268	20	29	30	0.112	0.171	0.057
.	19.01.16-01.19.55-1-240132	121	11	11	0	0	0	515	10	10	0	0	NA	NA	NA	36	29	170	168	504	151	114	250	14	12	2	0.082	0.071	0.004
.	19.01.16-01.19.58-1-240133	148	14	14	5	0	5	515	12	12	0	0	NA	NA	NA	48	35	167	168	513	145	113	257	22	9	11	0.132	0.054	0.021
.	19.01.16-01.20.06-1-240138	270	30	30	10	0	8	566	28	28	0	0	NA	NA	NA	91	82	176	179	540	158	126	282	31	34	61	0.176	0.19	0.113
.	19.01.16-01.20.13-1-240139	33	1	1	0	0	0	0	0	0	0	0	NA	NA	NA	16	7	163	166	491	0	0	0	0	0	2	0	0	0.004
.	19.01.16-01.20.15-1-240159	36	1	1	0	0	0	0	0	0	0	0	NA	NA	NA	15	10	165	165	493	0	0	0	0	0	0	0	0	0
.	19.01.16-01.20.23-1-240164	178	24	24	9	0	6	536	23	23	0	0	NA	NA	NA	59	54	179	169	519	161	114	261	21	30	46	0.117	0.178	0.089
.	19.01.16-01.20.25-1-240167	150	9	9	3	0	2	526	7	7	0	0	NA	NA	NA	47	40	173	170	510	155	117	254	8	1	15	0.046	0.006	0.029
.	19.01.16-01.20.25-1-240169	94	3	3	0	0	0	515	2	2	0	0	NA	NA	NA	29	28	167	170	504	148	119	248	0	5	8	0	0.029	0.016
.	19.01.16-01.20.26-1-240170	35	1	1	0	0	0	0	0	0	0	0	NA	NA	NA	8	15	165	164	499	0	0	0	0	0	1	0	0	0.002
.	19.01.16-01.20.29-1-240173	129	10	10	2	0	2	512	8	8	0	0	NA	NA	NA	65	40	168	171	514	144	114	254	11	10	8	0.065	0.058	0.016
.	19.01.16-01.20.36-1-240182	31	1	1	1	0	1	0	0	0	0	0	NA	NA	NA	8	13	165	166	495	0	0	0	0	0	6	0	0	0.012
.	19.01.16-01.20.39-1-240186	69	2	2	0	0	0	498	1	1	0	0	NA	NA	NA	16	9	163	163	496	144	111	243	0	0	4	0	0	0.008
.	19.01.16-01.20.40-1-240187	63	3	3	0	0	0	518	2	2	0	0	NA	NA	NA	23	31	169	171	504	148	121	249	0	5	4	0	0.029	0.008
.	19.01.16-01.20.46-1-240191	56	2	2	1	0	1	0	1	1	0	0	NA	NA	NA	14	13	166	165	495	0	0	0	0	0	4	0	0	0.008
.	19.01.16-01.20.51-1-240192	90	3	3	0	0	0	518	2	2	0	0	NA	NA	NA	43	36	170	166	513	150	114	254	1	0	6	0.006	0	0.012
.	19.01.16-01.20.52-1-240193	271	16	16	2	0	2	545	13	13	0	0	NA	NA	NA	81	65	175	178	525	156	123	266	7	5	43	0.04	0.028	0.082
.	19.01.16-01.20.57-1-240195	180	12	12	2	0	2	536	8	8	0	0	NA	NA	NA	44	42	170	175	510	156	123	257	0	12	13	0	0.069	0.025
.	19.01.16-01.20.59-1-240197	117	9	9	2	0	2	523	7	7	0	0	NA	NA	NA	36	36	173	170	506	153	118	252	9	9	13	0.052	0.053	0.026
.	19.01.16-01.21.00-1-240198	197	13	13	4	0	4	538	10	10	0	0	NA	NA	NA	62	57	177	177	516	160	122	256	8	8	15	0.045	0.045	0.029
.	19.01.16-01.21.06-1-240199	120	8	8	1	0	1	524	6	6	0	0	NA	NA	NA	35	37	177	165	508	154	111	259	20	0	3	0.113	0	0.006
.	19.01.16-01.21.07-1-240200	90	3	3	1	0	1	509	1	1	0	0	NA	NA	NA	43	26	167	171	501	149	117	243	0	3	4	0	0.018	0.008
.	19.01.16-01.21.08-1-240201	60	2	2	0	0	0	301	1	1	0	0	NA	NA	NA	25	12	165	164	496	92	59	150	0	5	2	0	0.03	0.004
.	19.01.16-01.21.14-1-240217	86	3	3	0	0	0	510	2	2	0	0	NA	NA	NA	36	31	168	168	508	149	113	248	0	0	11	0	0	0.022
.	19.01.16-01.21.18-1-240218	266	36	36	12	0	10	549	32	32	0	0	NA	NA	NA	80	79	182	175	535	159	117	273	19	38	65	0.104	0.217	0.121
.	19.01.16-01.21.19-1-240219	34	1	1	1	0	1	0	0	0	0	0	NA	NA	NA	12	9	167	165	490	0	0	0	0	0	0	0	0	0
.	19.01.16-01.21.20-1-240221	34	1	1	0	0	0	0	0	0	0	0	NA	NA	NA	11	4	165	163	489	0	0	0	0	0	0	0	0	0
.	19.01.16-01.21.20-1-240222	315	17	17	6	0	5	573	15	15	0	0	NA	NA	NA	98	94	180	178	549	163	119	291	4	4	50	0.022	0.022	0.091
.	19.01.16-01.21.22-1-240224	94	6	6	2	0	2	514	5	5	0	0	NA	NA	NA	38	27	173	166	501	154	115	245	0	7	5	0	0.042	0.01
.	19.01.16-01.21.22-1-240227	207	23	23	9	0	5	543	21	21	0	0	NA	NA	NA	52	56	172	173	524	153	121	269	1	24	43	0.006	0.139	0.082
.	19.01.16-01.21.26-1-240231	179	10	10	2	0	2	546	9	9	0	0	NA	NA	NA	63	64	177	177	523	156	126	264	0	0	32	0	0	0.061
.	19.01.16-01.21.27-1-240233	382	58	58	16	0	12	590	49	49	0	0	NA	NA	NA	115	111	195	182	547	175	127	288	39	27	93	0.2	0.148	0.17
.	19.01.16-01.21.31-1-240238	127	8	8	2	0	2	528	6	6	0	0	NA	NA	NA	38	46	167	176	516	145	123	260	2	5	16	0.012	0.028	0.031
.	19.01.16-01.21.39-1-240243	172	9	9	2	0	2	543	7	7	0	0	NA	NA	NA	48	58	178	171	522	159	118	266	5	20	12	0.028	0.117	0.023
.	19.01.16-01.22.02-1-240250	69	3	3	1	0	0	502	2	2	0	0	NA	NA	NA	34	23	167	167	502	146	114	242	0	0	8	0	0	0.016
.	19.01.16-01.22.15-1-240272	30	1	1	0	0	0	0	0	0	0	0	NA	NA	NA	8	9	165	164	493	0	0	0	0	0	0	0	0	0
.	19.01.16-01.22.16-1-240273	180	27	27	4	0	4	546	24	24	0	0	NA	NA	NA	58	66	182	173	524	162	118	266	8	13	52	0.044	0.075	0.099
.	19.01.16-01.22.16-1-240274	94	3	3	1	0	1	507	1	1	0	0	NA	NA	NA	26	16	166	167	496	145	115	247	0	2	3	0	0.012	0.006
.	19.01.16-01.22.17-1-240275	64	2	2	0	0	0	501	1	1	0	0	NA	NA	NA	17	17	166	168	496	144	116	241	0	0	3	0	0	0.006
.	19.01.16-01.22.17-1-240276	65	2	2	2	0	2	451	1	1	0	0	NA	NA	NA	21	14	167	164	496	133	100	218	0	0	1	0	0	0.002
.	19.01.16-01.22.28-1-240290	57	2	2	0	0	0	509	1	1	0	0	NA	NA	NA	31	25	166	170	502	148	113	248	0	3	1	0	0.018	0.002
.	19.01.16-01.22.29-1-240293	90	6	6	2	0	2	517	5	5	0	0	NA	NA	NA	28	30	169	170	504	148	120	249	3	0	14	0.018	0	0.028
.	19.01.16-01.22.30-1-240294	65	3	3	0	0	0	512	2	2	0	0	NA	NA	NA	22	22	169	168	498	150	115	247	0	2	2	0	0.012	0.004
.	19.01.16-01.22.31-1-240296	63	2	2	0	0	0	504	1	1	0	0	NA	NA	NA	15	18	166	168	497	147	115	242	1	0	1	0.006	0	0.002
.	19.01.16-01.22.34-1-240297	247	17	17	5	0	2	538	15	15	0	0	NA	NA	NA	86	59	178	171	523	156	118	264	8	21	30	0.045	0.123	0.057
.	19.01.16-01.22.40-1-240306	96	4	4	3	0	3	514	3	3	0	0	NA	NA	NA	34	29	169	169	504	148	115	251	3	1	5	0.018	0.006	0.01
.	19.01.16-01.22.42-1-240307	128	8	8	2	0	2	526	7	7	0	0	NA	NA	NA	42	42	171	171	513	150	117	259	9	10	9	0.053	0.058	0.018
.	19.01.16-01.22.44-1-240311	59	2	2	1	0	1	203	1	1	0	0	NA	NA	NA	16	12	164	167	494	58	49	96	4	0	0	0.024	0	0
.	19.01.16-01.22.45-1-240312	116	14	14	4	0	4	528	13	13	0	0	NA	NA	NA	31	39	169	168	515	152	118	258	4	15	23	0.024	0.089	0.045
.	19.01.16-01.22.46-1-240313	34	1	1	0	0	0	0	0	0	0	0	NA	NA	NA	7	11	163	166	495	0	0	0	0	5	0	0	0.03	0
.	19.01.16-01.22.48-1-240314	129	15	15	2	0	2	516	13	13	0	0	NA	NA	NA	43	33	167	166	513	150	108	258	10	19	22	0.06	0.114	0.043
.	19.01.16-01.22.53-1-240315	61	3	3	1	0	1	513	2	2	0	0	NA	NA	NA	23	24	166	172	499	145	120	248	3	0	5	0.018	0	0.01
.	19.01.16-01.22.55-1-240316	146	10	10	5	0	5	516	9	9	0	0	NA	NA	NA	36	30	168	169	506	150	115	251	11	11	9	0.065	0.065	0.018
.	19.01.16-01.23.01-1-240317	34	1	1	0	0	0	0	0	0	0	0	NA	NA	NA	9	14	171	164	492	0	0	0	0	0	4	0	0	0.008
.	19.01.16-01.23.02-1-240318	154	18	18	5	0	4	531	16	16	0	0	NA	NA	NA	48	38	169	172	510	152	120	259	20	2	37	0.118	0.012	0.073
.	19.01.16-01.23.04-1-240319	118	5	5	1	0	1	520	4	4	0	0	NA	NA	NA	44	37	176	169	505	157	113	250	0	0	10	0	0	0.02
.	19.01.16-01.23.06-1-240320	35	1	1	0	0	0	0	0	0	0	0	NA	NA	NA	12	10	167	164	492	0	0	0	0	0	1	0	0	0.002
.	19.01.16-01.23.08-1-240321	66	3	3	1	0	1	518	2	2	0	0	NA	NA	NA	30	38	171	170	510	149	118	251	9	0	1	0.053	0	0.002
.	19.01.16-01.23.09-1-240322	152	15	15	4	0	3	535	13	13	0	0	NA	NA	NA	35	41	172	170	512	154	118	263	7	0	23	0.041	0	0.045
.	19.01.16-01.23.11-1-240323	59	2	2	1	0	1	513	1	1	0	0	NA	NA	NA	29	30	170	168	505	148	116	249	5	0	3	0.029	0	0.006
.	19.01.16-01.23.15-1-240339	143	16	16	5	0	4	532	13	13	0	0	NA	NA	NA	43	45	170	175	513	152	122	258	13	15	23	0.076	0.086	0.045
.	19.01.16-01.23.17-1-240340	34	1	1	0	0	0	0	0	0	0	0	NA	NA	NA	12	8	167	164	490	0	0	0	0	0	1	0	0	0.002
.	19.01.16-01.23.20-1-240342	300	35	35	17	0	15	564	33	33	0	0	NA	NA	NA	112	90	181	179	543	158	123	283	43	34	57	0.238	0.19	0.105
.	19.01.16-01.23.20-1-240343	232	19	19	4	0	3	553	17	17	0	0	NA	NA	NA	68	71	177	177	530	160	122	271	4	22	25	0.023	0.124	0.047
.	19.01.16-01.23.21-1-240345	153	12	12	6	0	5	540	10	10	0	0	NA	NA	NA	56	58	176	175	520	155	120	265	10	5	20	0.057	0.029	0.038
.	19.01.16-01.23.22-1-240347	270	32	32	10	0	6	551	30	30	0	0	NA	NA	NA	84	66	177	177	525	158	124	269	22	42	51	0.124	0.237	0.097
.	19.01.16-01.23.26-1-240353	87	4	4	1	0	1	504	3	3	0	0	NA	NA	NA	28	20	169	166	498	147	111	246	7	0	7	0.041	0	0.014
.	19.01.16-01.23.35-1-240360	68	5	5	0	0	0	510	3	3	0	0	NA	NA	NA	24	25	168	169	501	150	116	244	0	1	9	0	0.006	0.018
.	19.01.16-01.23.37-1-240363	65	3	3	2	0	2	515	2	2	0	0	NA	NA	NA	29	36	169	173	507	150	117	248	4	3	0	0.024	0.017	0
.	19.01.16-01.23.41-1-240366	91	4	4	0	0	0	515	3	3	0	0	NA	NA	NA	41	33	170	176	500	150	120	245	0	2	6	0	0.011	0.012
.	19.01.16-01.23.46-1-240370	91	3	3	0	0	0	515	2	2	0	0	NA	NA	NA	30	26	167	170	502	146	119	250	6	0	3	0.036	0	0.006
.	19.01.16-01.23.50-1-240371	198	16	16	3	0	3	548	15	15	0	0	NA	NA	NA	53	71	173	182	529	153	127	268	2	14	41	0.012	0.077	0.078
.	19.01.16-01.23.52-1-240375	121	6	6	1	0	1	524	5	5	0	0	NA	NA	NA	36	37	174	168	508	155	116	253	0	4	11	0	0.024	0.022
.	19.01.16-01.23.52-1-240376	61	2	2	1	0	0	514	1	1	0	0	NA	NA	NA	25	38	167	169	515	147	113	254	0	4	0	0	0.024	0
.	19.01.16-01.23.56-1-240377	90	8	8	0	0	0	515	7	7	0	0	NA	NA	NA	35	25	166	171	501	148	119	248	11	1	10	0.066	0.006	0.02
.	19.01.16-01.23.57-1-240378	170	12	12	3	0	3	530	11	11	0	0	NA	NA	NA	58	49	172	174	516	152	120	258	0	2	16	0	0.011	0.031
.	19.01.16-01.24.01-1-240379	185	17	17	4	0	3	543	14	14	0	0	NA	NA	NA	64	58	175	172	524	156	119	268	10	6	51	0.057	0.035	0.097
.	19.01.16-01.24.05-1-240380	211	35	35	9	0	7	548	34	34	0	0	NA	NA	NA	60	61	183	171	520	165	118	265	16	27	88	0.087	0.158	0.169
.	19.01.16-01.24.13-1-240381	118	12	12	1	0	1	528	10	10	0	0	NA	NA	NA	36	42	179	172	504	160	120	248	9	8	11	0.05	0.047	0.022
.	19.01.16-01.24.14-1-240397	57	2	2	0	0	0	0	1	1	0	0	NA	NA	NA	16	18	169	167	495	0	0	0	0	3	5	0	0.018	0.01
.	19.01.16-01.24.16-1-240398	89	3	3	2	0	2	522	2	2	0	0	NA	NA	NA	36	39	171	177	504	152	123	247	1	0	5	0.006	0	0.01
.	19.01.16-01.24.16-1-240399	58	3	3	1	0	1	101	2	2	0	0	NA	NA	NA	20	14	164	166	497	28	27	46	0	6	2	0	0.036	0.004
.	19.01.16-01.24.18-1-240400	32	1	1	0	0	0	0	0	0	0	0	NA	NA	NA	11	5	164	164	490	0	0	0	0	1	0	0	0.006	0
.	19.01.16-01.24.19-1-240401	33	1	1	0	0	0	0	0	0	0	0	NA	NA	NA	17	12	165	166	494	0	0	0	0	0	1	0	0	0.002
.	19.01.16-01.24.20-1-240404	86	3	3	0	0	0	520	2	2	0	0	NA	NA	NA	29	40	170	169	514	148	117	255	5	4	2	0.029	0.024	0.004
.	19.01.16-01.24.21-1-240405	59	3	3	0	0	0	349	2	2	0	0	NA	NA	NA	17	12	166	164	495	94	83	172	2	0	3	0.012	0	0.006
.	19.01.16-01.24.25-1-240410	33	1	1	1	0	1	0	0	0	0	0	NA	NA	NA	10	5	164	163	491	0	0	0	0	0	2	0	0	0.004
.	19.01.16-01.24.28-1-240415	38	1	1	0	0	0	0	0	0	0	0	NA	NA	NA	11	9	166	164	492	0	0	0	0	0	0	0	0	0
.	19.01.16-01.24.29-1-240416	311	23	23	9	0	7	583	19	19	0	0	NA	NA	NA	83	97	179	184	547	163	130	290	18	61	27	0.101	0.332	0.049
.	19.01.16-01.24.30-1-240418	173	8	8	2	0	1	528	6	6	0	0	NA	NA	NA	47	47	172	168	520	152	114	262	1	14	18	0.006	0.083	0.035
.	19.01.16-01.24.32-1-240420	91	7	7	4	0	3	517	6	6	0	0	NA	NA	NA	35	37	170	175	505	147	119	251	1	7	12	0.006	0.04	0.024
.	19.01.16-01.24.33-1-240421	147	5	5	2	0	2	525	4	4	0	0	NA	NA	NA	62	46	172	172	515	150	119	256	7	2	5	0.041	0.012	0.01
.	19.01.16-01.24.36-1-240423	38	1	1	0	0	0	0	0	0	0	0	NA	NA	NA	13	10	166	164	493	0	0	0	0	0	1	0	0	0.002
.	19.01.16-01.24.36-1-240425	128	7	7	3	0	3	520	5	5	0	0	NA	NA	NA	42	34	174	167	506	156	113	251	0	10	10	0	0.06	0.02
.	19.01.16-01.24.37-1-240426	115	7	7	3	0	2	512	6	6	0	0	NA	NA	NA	38	25	164	170	504	145	117	250	1	14	2	0.006	0.082	0.004
.	19.01.16-01.24.39-1-240433	92	10	10	5	0	4	518	9	9	0	0	NA	NA	NA	34	33	168	168	510	150	115	253	6	12	9	0.036	0.071	0.018
.	19.01.16-01.24.51-1-240439	230	58	58	9	0	8	556	51	51	0	0	NA	NA	NA	70	73	174	185	527	154	129	273	51	35	73	0.293	0.189	0.139
.	19.01.16-01.24.51-1-240440	57	2	2	2	0	2	146	1	1	0	0	NA	NA	NA	11	15	164	168	496	35	32	79	0	0	1	0	0	0.002
.	19.01.16-01.24.52-1-240441	155	13	13	4	0	3	529	11	11	0	0	NA	NA	NA	58	49	173	176	513	149	122	258	6	6	21	0.035	0.034	0.041
.	19.01.16-01.24.53-1-240442	34	1	1	0	0	0	0	0	0	0	0	NA	NA	NA	11	12	165	164	496	0	0	0	0	0	1	0	0	0.002
.	19.01.16-01.24.54-1-240443	94	6	6	0	0	0	524	5	5	0	0	NA	NA	NA	44	40	171	171	511	154	115	255	7	0	11	0.041	0	0.022
.	19.01.16-01.24.56-1-240444	116	5	5	1	0	1	525	4	4	0	0	NA	NA	NA	40	43	172	172	512	154	116	255	6	2	13	0.035	0.012	0.025
.	19.01.16-01.24.59-1-240445	119	8	8	2	0	2	527	6	6	0	0	NA	NA	NA	41	43	172	172	512	154	118	255	0	7	24	0	0.041	0.047
.	19.01.16-01.25.03-1-240446	144	7	7	1	0	1	532	5	5	0	0	NA	NA	NA	55	54	172	175	520	153	119	260	3	3	16	0.017	0.017	0.031
.	19.01.16-01.25.04-1-240447	33	1	1	1	0	1	0	0	0	0	0	NA	NA	NA	7	8	163	164	494	0	0	0	0	0	0	0	0	0
.	19.01.16-01.25.07-1-240448	121	9	9	1	0	1	523	7	7	0	0	NA	NA	NA	32	30	169	167	507	151	117	255	0	6	15	0	0.036	0.03
.	19.01.16-01.25.11-1-240449	181	13	13	4	0	4	546	11	11	0	0	NA	NA	NA	54	58	178	178	515	158	125	263	25	6	11	0.14	0.034	0.021
.	19.01.16-01.25.12-1-240450	87	5	5	2	0	2	524	4	4	0	0	NA	NA	NA	34	45	169	177	512	150	121	253	0	2	14	0	0.011	0.027
.	19.01.16-01.25.12-1-240451	35	1	1	1	0	1	0	0	0	0	0	NA	NA	NA	7	13	164	167	495	0	0	0	0	0	1	0	0	0.002
.	19.01.16-01.25.15-1-240467	121	6	6	1	0	1	518	5	5	0	0	NA	NA	NA	34	31	166	170	508	148	115	255	2	4	1	0.012	0.024	0.002
.	19.01.16-01.25.19-1-240468	31	1	1	0	0	0	0	0	0	0	0	NA	NA	NA	8	8	166	165	490	0	0	0	0	0	0	0	0	0
.	19.01.16-01.25.20-1-240470	91	4	4	1	0	1	514	2	2	0	0	NA	NA	NA	22	27	171	169	500	152	117	245	6	8	6	0.035	0.047	0.012
.	19.01.16-01.25.21-1-240473	62	2	2	1	0	1	501	1	1	0	0	NA	NA	NA	14	13	164	167	495	144	115	242	0	0	4	0	0	0.008
.	19.01.16-01.25.24-1-240475	35	1	1	0	0	0	0	0	0	0	0	NA	NA	NA	8	5	164	164	490	0	0	0	0	0	1	0	0	0.002
.	19.01.16-01.25.26-1-240479	119	7	7	4	0	4	514	6	6	0	0	NA	NA	NA	41	32	167	171	507	149	117	248	0	7	10	0	0.041	0.02
.	19.01.16-01.25.26-1-240480	183	8	8	0	0	0	536	6	6	0	0	NA	NA	NA	53	47	178	168	514	157	116	263	6	1	15	0.034	0.006	0.029
.	19.01.16-01.25.28-1-240482	67	3	3	1	0	1	506	2	2	0	0	NA	NA	NA	26	20	166	167	500	144	114	248	5	0	5	0.03	0	0.01
.	19.01.16-01.25.32-1-240487	89	4	4	0	0	0	527	3	3	0	0	NA	NA	NA	27	41	173	177	504	156	121	250	2	4	8	0.012	0.023	0.016
.	19.01.16-01.25.33-1-240488	34	1	1	0	0	0	0	0	0	0	0	NA	NA	NA	9	9	164	166	492	0	0	0	0	0	0	0	0	0
.	19.01.16-01.25.34-1-240489	56	2	2	0	0	0	148	1	1	0	0	NA	NA	NA	24	18	171	166	494	41	35	72	0	0	4	0	0	0.008
.	19.01.16-01.25.35-1-240491	289	30	30	10	0	9	572	26	26	0	0	NA	NA	NA	71	83	179	178	539	160	125	287	29	18	66	0.162	0.101	0.122
.	19.01.16-01.25.40-1-240495	154	13	13	4	0	3	517	12	12	0	0	NA	NA	NA	45	28	168	169	504	150	114	253	0	10	27	0	0.059	0.054
.	19.01.16-01.25.42-1-240496	62	5	5	2	0	2	509	4	4	0	0	NA	NA	NA	23	23	168	165	503	151	112	246	5	6	3	0.03	0.036	0.006
.	19.01.16-01.25.42-1-240497	84	4	4	1	0	1	521	3	3	0	0	NA	NA	NA	29	36	170	172	507	152	119	250	0	3	8	0	0.017	0.016
.	19.01.16-01.25.44-1-240501	119	11	11	2	0	2	534	8	8	0	0	NA	NA	NA	39	43	172	171	513	151	121	262	14	9	6	0.081	0.053	0.012
.	19.01.16-01.25.45-1-240502	146	11	11	1	0	1	526	9	9	0	0	NA	NA	NA	41	41	169	174	511	148	122	256	5	6	13	0.03	0.034	0.025
.	19.01.16-01.25.47-1-240503	128	19	19	4	0	4	518	18	18	0	0	NA	NA	NA	49	42	173	170	512	151	113	254	10	9	18	0.058	0.053	0.035
.	19.01.16-01.25.57-1-240508	126	22	22	4	0	3	520	19	19	0	0	NA	NA	NA	43	31	168	171	505	151	117	252	29	10	27	0.173	0.058	0.053
.	19.01.16-01.25.57-1-240509	38	1	1	0	0	0	0	0	0	0	0	NA	NA	NA	10	10	164	164	495	0	0	0	0	0	0	0	0	0
.	19.01.16-01.26.00-1-240511	62	2	2	1	0	1	358	1	1	0	0	NA	NA	NA	26	19	168	164	500	114	83	161	0	0	3	0	0	0.006
.	19.01.16-01.26.03-1-240512	184	36	36	8	0	8	528	34	34	0	0	NA	NA	NA	63	53	173	171	522	150	118	260	28	25	27	0.162	0.146	0.052
.	19.01.16-01.26.05-1-240513	178	8	8	3	0	3	524	6	6	0	0	NA	NA	NA	47	34	169	169	509	150	115	259	0	0	20	0	0	0.039
.	19.01.16-01.26.06-1-240514	116	7	7	3	0	3	513	5	5	0	0	NA	NA	NA	32	27	169	170	501	147	116	250	11	0	14	0.065	0	0.028
.	19.01.16-01.26.08-1-240515	91	5	5	1	0	1	509	4	4	0	0	NA	NA	NA	25	23	169	170	497	149	116	244	0	3	14	0	0.018	0.028
.	19.01.16-01.26.10-1-240516	65	2	2	0	0	0	516	1	1	0	0	NA	NA	NA	16	26	167	172	500	149	117	250	4	2	0	0.024	0.012	0
.	19.01.16-01.26.16-1-240532	273	23	23	4	0	3	552	21	21	0	0	NA	NA	NA	74	67	177	175	528	156	122	274	19	25	21	0.107	0.143	0.04
.	19.01.16-01.26.23-1-240537	232	32	32	13	0	7	557	30	30	0	0	NA	NA	NA	62	74	175	178	534	154	126	277	27	42	45	0.154	0.236	0.084
.	19.01.16-01.26.23-1-240538	58	2	2	0	0	0	147	1	1	0	0	NA	NA	NA	16	14	165	167	495	40	28	79	0	0	3	0	0	0.006
.	19.01.16-01.26.24-1-240540	59	2	2	1	0	1	0	1	1	0	0	NA	NA	NA	24	18	165	168	498	0	0	0	3	0	0	0.018	0	0
.	19.01.16-01.26.24-1-240541	181	12	12	2	0	2	539	11	11	0	0	NA	NA	NA	52	54	171	174	522	154	121	264	6	7	23	0.035	0.04	0.044
.	19.01.16-01.26.27-1-240545	122	10	10	0	0	0	531	9	9	0	0	NA	NA	NA	40	53	176	169	521	159	114	258	3	2	11	0.017	0.012	0.021
.	19.01.16-01.26.28-1-240546	37	1	1	0	0	0	0	0	0	0	0	NA	NA	NA	17	9	164	166	492	0	0	0	0	0	1	0	0	0.002
.	19.01.16-01.26.29-1-240549	30	1	1	0	0	0	0	0	0	0	0	NA	NA	NA	11	12	167	165	493	0	0	0	0	0	0	0	0	0
.	19.01.16-01.26.31-1-240552	33	1	1	0	0	0	0	0	0	0	0	NA	NA	NA	9	15	164	168	496	0	0	0	2	0	0	0.012	0	0
.	19.01.16-01.26.31-1-240553	60	2	2	1	0	1	507	1	1	0	0	NA	NA	NA	27	23	168	166	502	148	113	246	0	5	3	0	0.03	0.006
.	19.01.16-01.26.31-1-240554	153	6	6	1	0	1	536	5	5	0	0	NA	NA	NA	47	53	171	170	525	150	120	266	2	0	10	0.012	0	0.019
.	19.01.16-01.26.33-1-240555	90	7	7	2	0	2	511	6	6	0	0	NA	NA	NA	41	28	170	167	504	146	113	252	7	9	9	0.041	0.054	0.018
.	19.01.16-01.26.43-1-240567	36	1	1	1	0	1	0	0	0	0	0	NA	NA	NA	11	11	164	168	492	0	0	0	0	0	1	0	0	0.002
.	19.01.16-01.26.49-1-240568	238	12	12	2	0	2	549	10	10	0	0	NA	NA	NA	70	64	179	176	522	158	124	267	0	19	16	0	0.108	0.031
.	19.01.16-01.26.59-1-240569	57	3	3	0	0	0	505	2	2	0	0	NA	NA	NA	23	17	168	167	495	149	112	244	2	4	2	0.012	0.024	0.004
.	19.01.16-01.27.00-1-240570	93	9	9	2	0	2	518	7	7	0	0	NA	NA	NA	28	31	172	165	507	155	112	251	5	6	9	0.029	0.036	0.018
.	19.01.16-01.27.00-1-240571	60	3	3	1	0	1	302	2	2	0	0	NA	NA	NA	23	19	166	169	497	88	71	143	0	1	6	0	0.006	0.012
.	19.01.16-01.27.07-1-240572	56	2	2	0	0	0	349	1	1	0	0	NA	NA	NA	16	12	165	165	495	101	74	174	0	1	0	0	0.006	0
.	19.01.16-01.27.08-1-240573	126	11	11	2	0	2	519	10	10	0	0	NA	NA	NA	45	39	170	172	510	150	118	251	5	6	15	0.029	0.035	0.029
.	19.01.16-01.27.11-1-240575	208	29	29	13	0	9	537	25	25	0	0	NA	NA	NA	58	48	168	180	513	148	128	261	9	35	64	0.054	0.194	0.125
.	19.01.16-01.27.11-1-240576	151	9	9	1	0	1	523	8	8	0	0	NA	NA	NA	47	35	168	171	509	150	118	255	12	1	10	0.071	0.006	0.02
.	19.01.16-01.27.12-1-240577	93	5	5	0	0	0	508	4	4	0	0	NA	NA	NA	34	22	171	169	495	147	117	244	0	0	10	0	0	0.02
.	19.01.16-01.27.15-1-240594	63	2	2	0	0	0	501	1	1	0	0	NA	NA	NA	21	11	167	164	493	147	115	239	0	0	4	0	0	0.008
.	19.01.16-01.27.18-1-240595	294	33	33	5	0	4	556	29	29	0	0	NA	NA	NA	76	77	178	181	531	155	128	273	25	28	31	0.14	0.155	0.058
.	19.01.16-01.27.27-1-240603	38	1	1	1	0	1	0	0	0	0	0	NA	NA	NA	9	9	163	164	495	0	0	0	0	0	1	0	0	0.002
.	19.01.16-01.27.27-1-240605	183	52	52	13	0	11	530	45	45	0	0	NA	NA	NA	54	51	174	174	516	153	118	259	40	34	61	0.23	0.195	0.118
.	19.01.16-01.27.27-1-240607	145	13	13	4	0	3	531	12	12	0	0	NA	NA	NA	49	46	173	176	510	154	124	253	3	18	25	0.017	0.102	0.049
.	19.01.16-01.27.32-1-240611	34	1	1	0	0	0	0	0	0	0	0	NA	NA	NA	9	11	165	164	495	0	0	0	0	0	0	0	0	0
.	19.01.16-01.27.32-1-240612	184	26	26	7	0	7	543	24	24	0	0	NA	NA	NA	59	64	174	177	526	155	123	265	27	19	49	0.155	0.107	0.093
.	19.01.16-01.27.34-1-240613	63	3	3	0	0	0	304	2	2	0	0	NA	NA	NA	17	12	165	164	496	90	71	143	2	3	0	0.012	0.018	0
.	19.01.16-01.27.37-1-240615	63	3	3	2	0	2	503	1	1	0	0	NA	NA	NA	27	18	166	168	497	146	115	242	6	0	5	0.036	0	0.01
.	19.01.16-01.27.41-1-240619	177	35	35	7	0	7	530	30	30	0	0	NA	NA	NA	65	52	175	173	517	154	118	258	16	34	51	0.091	0.197	0.099
.	19.01.16-01.27.46-1-240623	68	3	3	2	0	2	512	2	2	0	0	NA	NA	NA	27	23	165	170	501	148	115	249	0	5	2	0	0.029	0.004
.	19.01.16-01.27.50-1-240624	62	2	2	0	0	0	247	1	1	0	0	NA	NA	NA	24	20	170	167	496	70	59	118	0	0	2	0	0	0.004
.	19.01.16-01.27.51-1-240625	396	74	74	16	0	13	600	70	70	0	0	NA	NA	NA	95	124	180	195	562	158	140	302	37	97	111	0.206	0.497	0.198
.	19.01.16-01.27.59-1-240629	90	4	4	1	0	0	505	1	1	0	0	NA	NA	NA	31	23	168	167	501	146	113	246	2	0	6	0.012	0	0.012
.	19.01.16-01.28.00-1-240630	206	25	25	6	0	4	544	20	20	0	0	NA	NA	NA	72	61	178	178	518	161	124	259	17	19	46	0.096	0.107	0.089
.	19.01.16-01.28.01-1-240631	114	8	8	3	0	2	521	7	7	0	0	NA	NA	NA	46	32	170	172	503	151	119	251	12	0	19	0.071	0	0.038
.	19.01.16-01.28.09-1-240632	31	1	1	0	0	0	0	0	0	0	0	NA	NA	NA	9	12	165	164	496	0	0	0	0	0	1	0	0	0.002
.	19.01.16-01.28.13-1-240633	122	11	11	4	0	4	511	10	10	0	0	NA	NA	NA	43	31	168	168	508	149	112	250	0	10	32	0	0.06	0.063
.	19.01.16-01.28.16-1-240651	175	13	13	5	0	3	532	12	12	0	0	NA	NA	NA	64	49	169	172	521	152	121	259	4	15	22	0.024	0.087	0.042
.	19.01.16-01.28.17-1-240652	33	1	1	0	0	0	0	0	0	0	0	NA	NA	NA	11	12	166	165	494	0	0	0	1	0	0	0.006	0	0
.	19.01.16-01.28.19-1-240653	266	16	16	6	0	6	561	14	14	0	0	NA	NA	NA	91	83	181	177	538	160	124	277	3	10	44	0.017	0.056	0.082
.	19.01.16-01.28.35-1-240668	240	16	16	4	0	3	575	14	14	0	0	NA	NA	NA	79	89	186	182	534	166	129	280	9	3	46	0.048	0.016	0.086
.	19.01.16-01.28.51-1-240680	63	2	2	0	0	0	515	1	1	0	0	NA	NA	NA	21	29	170	169	503	153	117	245	0	0	5	0	0	0.01
.	19.01.16-01.28.54-1-240681	235	70	70	22	0	19	543	61	61	0	0	NA	NA	NA	67	59	169	178	525	152	123	268	55	39	111	0.325	0.219	0.211
.	19.01.16-01.29.10-1-240682	31	1	1	0	0	0	0	0	0	0	0	NA	NA	NA	7	6	165	164	490	0	0	0	0	0	0	0	0	0
.	19.01.16-01.29.10-1-240683	177	6	6	2	0	2	539	5	5	0	0	NA	NA	NA	47	58	172	178	521	154	123	262	2	6	6	0.012	0.034	0.012
.	19.01.16-01.29.15-1-240699	349	51	51	15	0	11	588	44	44	0	0	NA	NA	NA	88	97	183	187	540	166	136	286	46	28	64	0.251	0.15	0.119
.	19.01.16-01.29.16-1-240700	117	6	6	2	0	2	514	3	3	0	0	NA	NA	NA	30	27	166	167	507	148	114	252	2	0	13	0.012	0	0.026
.	19.01.16-01.29.20-1-240701	59	3	3	1	0	1	509	2	2	0	0	NA	NA	NA	25	20	165	170	498	146	119	244	7	0	3	0.042	0	0.006
.	19.01.16-01.29.20-1-240704	101	5	5	0	0	0	518	4	4	0	0	NA	NA	NA	26	35	167	169	512	149	116	253	0	8	7	0	0.047	0.014
.	19.01.16-01.29.27-1-240711	89	12	12	6	0	6	507	11	11	0	0	NA	NA	NA	30	20	166	171	496	144	117	246	8	0	17	0.048	0	0.034
.	19.01.16-01.29.29-1-240714	93	8	8	2	0	1	524	7	7	0	0	NA	NA	NA	32	41	177	167	510	158	113	253	11	0	14	0.062	0	0.027
.	19.01.16-01.29.32-1-240717	154	9	9	3	0	2	548	7	7	0	0	NA	NA	NA	54	63	177	178	521	160	124	264	2	5	17	0.011	0.028	0.033
.	19.01.16-01.29.33-1-240718	34	1	1	0	0	0	0	0	0	0	0	NA	NA	NA	14	8	164	166	491	0	0	0	0	0	1	0	0	0.002
.	19.01.16-01.29.36-1-240720	213	22	22	9	0	7	556	21	21	0	0	NA	NA	NA	75	77	183	177	530	162	122	272	17	23	34	0.093	0.13	0.064
.	19.01.16-01.29.36-1-240721	60	2	2	1	0	1	511	1	1	0	0	NA	NA	NA	21	23	167	169	500	146	118	247	4	1	0	0.024	0.006	0
.	19.01.16-01.29.48-1-240730	64	3	3	2	0	2	501	2	2	0	0	NA	NA	NA	19	14	165	165	497	144	113	244	5	2	1	0.03	0.012	0.002
.	19.01.16-01.29.49-1-240731	235	41	41	14	0	10	558	37	37	0	0	NA	NA	NA	75	73	178	179	529	159	126	273	33	53	59	0.185	0.296	0.112
.	19.01.16-01.29.49-1-240732	30	1	1	0	0	0	0	0	0	0	0	NA	NA	NA	9	10	167	167	489	0	0	0	0	1	0	0	0.006	0
.	19.01.16-01.29.51-1-240733	119	6	6	1	0	0	520	5	5	0	0	NA	NA	NA	34	31	170	171	503	149	119	252	5	3	11	0.029	0.018	0.022
.	19.01.16-01.29.55-1-240734	37	1	1	0	0	0	0	0	0	0	0	NA	NA	NA	10	7	164	165	491	0	0	0	0	0	0	0	0	0
.	19.01.16-01.29.56-1-240735	119	9	9	5	0	5	518	8	8	0	0	NA	NA	NA	34	42	173	172	510	150	116	252	2	5	21	0.012	0.029	0.041
.	19.01.16-01.30.00-1-240739	183	35	35	10	0	6	550	32	32	0	0	NA	NA	NA	47	72	181	172	532	159	116	275	14	23	52	0.077	0.134	0.098
.	19.01.16-01.30.01-1-240744	150	9	9	3	0	2	544	7	7	0	0	NA	NA	NA	50	53	172	172	522	154	120	270	2	3	20	0.012	0.017	0.038
.	19.01.16-01.30.10-1-240745	191	15	15	1	0	1	551	14	14	0	0	NA	NA	NA	60	67	171	179	530	154	126	271	14	12	24	0.082	0.067	0.045
.	19.01.16-01.30.16-1-240765	250	42	42	9	0	9	537	40	40	0	0	NA	NA	NA	82	55	171	174	523	150	119	268	6	50	65	0.035	0.287	0.124
.	19.01.16-01.30.18-1-240766	95	11	11	6	0	4	522	7	7	0	0	NA	NA	NA	45	37	169	168	513	151	114	257	11	16	4	0.065	0.095	0.008
.	19.01.16-01.30.22-1-240769	41	1	1	0	0	0	0	0	0	0	0	NA	NA	NA	13	16	166	166	497	0	0	0	0	0	0	0	0	0
.	19.01.16-01.30.23-1-240772	93	5	5	0	0	0	524	4	4	0	0	NA	NA	NA	21	36	171	173	505	152	119	253	0	5	4	0	0.029	0.008
.	19.01.16-01.30.24-1-240774	180	17	17	4	0	3	527	15	15	0	0	NA	NA	NA	62	42	171	173	511	154	118	255	4	25	13	0.023	0.145	0.025
.	19.01.16-01.30.24-1-240775	85	6	6	1	0	0	510	4	4	0	0	NA	NA	NA	25	26	171	168	500	152	114	244	6	5	5	0.035	0.03	0.01
.	19.01.16-01.30.39-1-240787	114	11	11	4	0	3	532	10	10	0	0	NA	NA	NA	31	43	175	173	508	158	120	254	7	15	18	0.04	0.087	0.035
.	19.01.16-01.30.40-1-240788	40	1	1	1	0	1	0	0	0	0	0	NA	NA	NA	17	11	164	167	493	0	0	0	0	0	0	0	0	0
.	19.01.16-01.30.41-1-240793	62	2	2	1	0	1	303	1	1	0	0	NA	NA	NA	7	13	166	164	496	85	72	146	1	0	2	0.006	0	0.004
.	19.01.16-01.30.42-1-240794	31	1	1	1	0	1	0	0	0	0	0	NA	NA	NA	9	9	164	164	494	0	0	0	0	0	0	0	0	0
.	19.01.16-01.30.42-1-240795	33	1	1	0	0	0	0	0	0	0	0	NA	NA	NA	8	12	165	164	496	0	0	0	0	0	0	0	0	0
.	19.01.16-01.30.44-1-240799	116	4	4	3	0	3	517	3	3	0	0	NA	NA	NA	44	35	168	170	510	149	115	253	0	2	8	0	0.012	0.016
.	19.01.16-01.30.45-1-240800	175	15	15	5	0	5	533	13	13	0	0	NA	NA	NA	56	56	174	173	522	150	120	263	3	22	25	0.017	0.127	0.048
.	19.01.16-01.30.47-1-240801	83	3	3	1	0	1	520	2	2	0	0	NA	NA	NA	42	37	169	174	507	150	120	250	4	0	4	0.024	0	0.008
.	19.01.16-01.30.52-1-240802	325	23	23	2	0	2	601	20	20	0	0	NA	NA	NA	87	120	190	187	556	170	132	299	37	8	33	0.195	0.043	0.059
.	19.01.16-01.30.53-1-240803	156	8	8	2	0	2	533	7	7	0	0	NA	NA	NA	40	49	174	174	514	151	122	260	8	4	17	0.046	0.023	0.033
.	19.01.16-01.30.55-1-240805	151	12	12	3	0	3	538	10	10	0	0	NA	NA	NA	48	54	173	169	525	153	116	269	0	3	22	0	0.018	0.042
.	19.01.16-01.31.00-1-240807	85	3	3	0	0	0	511	2	2	0	0	NA	NA	NA	28	28	172	167	502	153	112	246	0	5	7	0	0.03	0.014
.	19.01.16-01.31.01-1-240808	65	2	2	2	0	2	510	1	1	0	0	NA	NA	NA	19	20	164	168	501	146	116	248	3	0	1	0.018	0	0.002
.	19.01.16-01.31.02-1-240809	177	28	28	8	0	5	536	24	24	0	0	NA	NA	NA	45	50	173	177	513	152	124	260	30	19	17	0.173	0.107	0.033
.	19.01.16-01.31.08-1-240830	59	2	2	0	0	0	0	1	1	0	0	NA	NA	NA	22	13	165	165	496	0	0	0	6	0	0	0.036	0	0
.	19.01.16-01.31.09-1-240851	121	13	13	0	0	0	536	10	10	0	0	NA	NA	NA	46	50	169	174	520	153	123	260	16	4	22	0.095	0.023	0.042
.	19.01.16-01.31.13-1-240852	34	1	1	0	0	0	0	0	0	0	0	NA	NA	NA	8	10	164	167	492	0	0	0	0	0	2	0	0	0.004
.	19.01.16-01.31.14-1-240868	63	5	5	3	0	3	504	4	4	0	0	NA	NA	NA	23	15	166	163	499	147	111	246	3	6	3	0.018	0.037	0.006
.	19.01.16-01.31.14-1-240869	120	9	9	1	0	1	512	6	6	0	0	NA	NA	NA	41	31	171	169	504	150	115	247	3	1	13	0.018	0.006	0.026
.	19.01.16-01.31.14-1-240870	174	12	12	3	0	3	542	11	11	0	0	NA	NA	NA	44	53	174	178	514	153	124	265	8	2	24	0.046	0.011	0.047
.	19.01.16-01.31.16-1-240871	94	7	7	2	0	2	516	5	5	0	0	NA	NA	NA	30	32	168	171	506	149	117	250	1	7	4	0.006	0.041	0.008
.	19.01.16-01.31.20-1-240874	33	1	1	1	0	1	0	0	0	0	0	NA	NA	NA	8	9	163	163	496	0	0	0	0	0	1	0	0	0.002
.	19.01.16-01.31.35-1-240885	88	6	6	1	0	1	523	5	5	0	0	NA	NA	NA	30	30	168	169	506	150	118	255	6	0	14	0.036	0	0.028
.	19.01.16-01.31.38-1-240889	92	7	7	3	0	2	515	6	6	0	0	NA	NA	NA	35	30	167	171	505	147	118	250	5	10	6	0.03	0.058	0.012
.	19.01.16-01.31.40-1-240891	150	15	15	5	0	4	518	13	13	0	0	NA	NA	NA	47	40	171	171	511	150	118	250	9	14	31	0.053	0.082	0.061
.	19.01.16-01.31.42-1-240892	32	1	1	0	0	0	0	0	0	0	0	NA	NA	NA	8	7	165	165	490	0	0	0	0	0	0	0	0	0
.	19.01.16-01.31.54-1-240896	150	11	11	3	0	3	528	10	10	0	0	NA	NA	NA	50	46	172	173	514	151	120	257	18	6	15	0.105	0.035	0.029
.	19.01.16-01.31.59-1-240900	175	16	16	2	0	2	538	15	15	0	0	NA	NA	NA	57	62	179	175	521	157	120	261	2	0	23	0.011	0	0.044
.	19.01.16-01.31.59-1-240901	151	16	16	4	0	4	533	12	12	0	0	NA	NA	NA	51	49	172	168	522	153	116	264	6	14	23	0.035	0.083	0.044
.	19.01.16-01.32.04-1-240902	211	21	21	6	0	6	548	18	18	0	0	NA	NA	NA	61	63	178	173	525	158	121	269	7	19	29	0.039	0.11	0.055
.	19.01.16-01.32.05-1-240903	117	5	5	0	0	0	526	4	4	0	0	NA	NA	NA	41	46	175	172	512	152	120	254	0	1	7	0	0.006	0.014
.	19.01.16-01.32.09-1-240905	87	5	5	2	0	2	517	4	4	0	0	NA	NA	NA	33	34	171	169	507	153	112	252	0	7	3	0	0.041	0.006
.	19.01.16-01.32.10-1-240906	63	3	3	1	0	1	500	2	2	0	0	NA	NA	NA	36	18	165	169	497	147	114	239	0	0	4	0	0	0.008
.	19.01.16-01.32.19-1-240927	63	2	2	1	0	1	516	1	1	0	0	NA	NA	NA	24	31	169	168	507	150	116	250	5	0	3	0.03	0	0.006
.	19.01.16-01.32.21-1-240934	65	3	3	1	0	1	501	2	2	0	0	NA	NA	NA	29	20	169	165	499	150	107	244	0	0	6	0	0	0.012
.	19.01.16-01.32.22-1-240936	87	3	3	2	0	2	512	2	2	0	0	NA	NA	NA	30	27	172	170	498	152	116	244	0	12	0	0	0.071	0
.	19.01.16-01.32.23-1-240937	98	11	11	3	0	3	521	9	9	0	0	NA	NA	NA	19	35	170	168	510	151	115	255	0	11	16	0	0.065	0.031
.	19.01.16-01.32.25-1-240941	89	5	5	2	0	2	518	4	4	0	0	NA	NA	NA	40	37	168	171	511	149	116	253	6	0	8	0.036	0	0.016
.	19.01.16-01.32.26-1-240943	151	7	7	1	0	1	540	5	5	0	0	NA	NA	NA	47	56	171	175	523	148	123	269	0	4	14	0	0.023	0.027
.	19.01.16-01.32.31-1-240949	122	20	20	1	0	1	527	16	16	0	0	NA	NA	NA	37	41	170	170	514	149	119	259	5	10	25	0.029	0.059	0.049
.	19.01.16-01.32.33-1-240950	63	3	3	2	0	2	510	2	2	0	0	NA	NA	NA	26	19	168	167	497	149	116	245	0	0	7	0	0	0.014
.	19.01.16-01.32.34-1-240951	32	1	1	0	0	0	0	0	0	0	0	NA	NA	NA	11	8	165	164	492	0	0	0	0	0	2	0	0	0.004
.	19.01.16-01.32.36-1-240953	32	1	1	0	0	0	0	0	0	0	0	NA	NA	NA	5	12	165	167	493	0	0	0	0	0	0	0	0	0
.	19.01.16-01.32.37-1-240955	33	1	1	0	0	0	0	0	0	0	0	NA	NA	NA	11	10	165	165	493	0	0	0	0	0	1	0	0	0.002
.	19.01.16-01.32.39-1-240958	151	12	12	1	0	1	543	10	10	0	0	NA	NA	NA	39	55	175	173	520	158	120	265	3	3	22	0.017	0.017	0.042
.	19.01.16-01.32.40-1-240959	151	15	15	1	0	0	526	12	12	0	0	NA	NA	NA	53	43	168	172	516	149	119	258	0	5	28	0	0.029	0.054
.	19.01.16-01.32.41-1-240964	92	4	4	1	0	0	520	3	3	0	0	NA	NA	NA	33	32	172	168	505	152	117	251	0	6	4	0	0.036	0.008
.	19.01.16-01.32.42-1-240965	88	6	6	1	0	1	511	3	3	0	0	NA	NA	NA	38	25	171	168	499	150	114	247	8	5	3	0.047	0.03	0.006
.	19.01.16-01.32.45-1-240969	29	1	1	0	0	0	0	0	0	0	0	NA	NA	NA	9	8	163	165	493	0	0	0	0	0	0	0	0	0
.	19.01.16-01.32.45-1-240970	118	7	7	3	0	3	527	6	6	0	0	NA	NA	NA	28	42	168	177	510	148	122	257	0	0	27	0	0	0.053
.	19.01.16-01.32.47-1-240971	64	3	3	1	0	1	516	2	2	0	0	NA	NA	NA	17	22	172	168	495	156	117	243	4	5	3	0.023	0.03	0.006
.	19.01.16-01.32.47-1-240972	115	5	5	1	0	1	535	4	4	0	0	NA	NA	NA	34	44	172	169	516	155	119	261	2	6	9	0.012	0.036	0.017
.	19.01.16-01.33.03-1-240973	87	4	4	2	0	2	507	3	3	0	0	NA	NA	NA	40	22	164	166	505	144	115	248	3	0	7	0.018	0	0.014
.	19.01.16-01.33.13-1-240974	68	5	5	1	0	1	510	4	4	0	0	NA	NA	NA	23	24	166	172	499	146	117	247	0	5	8	0	0.029	0.016
.	19.01.16-01.33.13-1-240975	67	3	3	0	0	0	511	1	1	0	0	NA	NA	NA	27	23	170	167	499	152	113	246	0	0	9	0	0	0.018
.	19.01.16-01.33.15-1-240991	206	48	48	17	0	13	543	45	45	0	0	NA	NA	NA	65	57	170	173	527	151	122	270	26	61	83	0.153	0.353	0.157
.	19.01.16-01.33.15-1-240992	240	23	23	6	0	4	562	19	19	0	0	NA	NA	NA	54	72	178	177	530	159	126	277	3	19	29	0.017	0.107	0.055
.	19.01.16-01.33.15-1-240993	119	16	16	5	0	5	516	12	12	0	0	NA	NA	NA	31	37	174	170	506	151	117	248	7	1	29	0.04	0.006	0.057
.	19.01.16-01.33.17-1-240994	88	3	3	1	0	1	507	2	2	0	0	NA	NA	NA	32	25	166	166	506	147	112	248	4	0	5	0.024	0	0.01
.	19.01.16-01.33.18-1-240995	36	1	1	1	0	1	0	0	0	0	0	NA	NA	NA	11	8	164	165	492	0	0	0	0	0	3	0	0	0.006
.	19.01.16-01.33.21-1-240998	84	3	3	1	0	1	508	1	1	0	0	NA	NA	NA	22	25	167	171	500	147	115	246	0	0	6	0	0	0.012
.	19.01.16-01.33.28-1-241006	64	4	4	1	0	1	508	3	3	0	0	NA	NA	NA	28	27	171	167	502	148	114	246	4	7	3	0.023	0.042	0.006
.	19.01.16-01.33.28-1-241008	93	12	12	2	0	2	518	8	8	0	0	NA	NA	NA	37	36	173	169	507	152	116	250	1	8	11	0.006	0.047	0.022
.	19.01.16-01.33.28-1-241010	175	10	10	2	0	2	547	7	7	0	0	NA	NA	NA	69	61	175	177	522	154	126	267	4	0	25	0.023	0	0.048
.	19.01.16-01.33.31-1-241014	265	29	29	7	0	7	551	24	24	0	0	NA	NA	NA	71	76	177	177	535	157	120	274	1	34	40	0.006	0.192	0.075
.	19.01.16-01.33.34-1-241015	264	37	37	12	0	10	550	35	35	0	0	NA	NA	NA	73	77	175	178	537	157	120	273	8	30	70	0.046	0.169	0.13
.	19.01.16-01.33.41-1-241020	265	38	38	9	0	8	562	37	37	0	0	NA	NA	NA	81	76	174	179	536	152	129	281	13	29	75	0.075	0.162	0.14
.	19.01.16-01.33.43-1-241024	91	5	5	2	0	1	511	4	4	0	0	NA	NA	NA	33	25	170	167	501	148	114	249	7	2	6	0.041	0.012	0.012
.	19.01.16-01.33.50-1-241025	149	6	6	0	0	0	516	5	5	0	0	NA	NA	NA	47	43	170	170	516	149	113	254	0	5	12	0	0.029	0.023
.	19.01.16-01.33.57-1-241026	146	13	13	3	0	3	531	10	10	0	0	NA	NA	NA	42	49	177	169	516	156	114	261	21	16	20	0.119	0.095	0.039
.	19.01.16-01.34.02-1-241030	89	4	4	1	0	1	517	2	2	0	0	NA	NA	NA	27	27	166	170	504	148	116	253	0	0	10	0	0	0.02
.	19.01.16-01.34.03-1-241031	35	1	1	0	0	0	0	0	0	0	0	NA	NA	NA	20	15	169	166	493	0	0	0	0	0	2	0	0	0.004
.	19.01.16-01.34.06-1-241032	262	34	34	7	0	4	560	33	33	0	0	NA	NA	NA	71	71	176	175	533	159	124	277	23	27	54	0.131	0.154	0.101
.	19.01.16-01.34.11-1-241033	61	2	2	2	0	2	0	1	1	0	0	NA	NA	NA	11	17	165	166	499	0	0	0	0	3	3	0	0.018	0.006
.	19.01.16-01.34.15-1-241049	32	1	1	0	0	0	0	0	0	0	0	NA	NA	NA	10	8	167	166	488	0	0	0	0	0	2	0	0	0.004
.	19.01.16-01.34.18-1-241050	89	8	8	1	0	1	518	7	7	0	0	NA	NA	NA	31	29	167	169	506	149	117	252	0	2	12	0	0.012	0.024
.	19.01.16-01.34.20-1-241051	31	1	1	0	0	0	0	0	0	0	0	NA	NA	NA	7	13	164	165	497	0	0	0	0	0	3	0	0	0.006
.	19.01.16-01.34.22-1-241055	65	2	2	0	0	0	515	1	1	0	0	NA	NA	NA	21	29	173	166	503	153	113	249	0	2	3	0	0.012	0.006
.	19.01.16-01.34.23-1-241057	61	2	2	0	0	0	515	1	1	0	0	NA	NA	NA	17	28	168	169	504	150	115	250	0	0	5	0	0	0.01
.	19.01.16-01.34.23-1-241058	35	1	1	0	0	0	0	0	0	0	0	NA	NA	NA	11	2	163	164	488	0	0	0	0	1	0	0	0.006	0
.	19.01.16-01.34.26-1-241062	62	3	3	0	0	0	352	2	2	0	0	NA	NA	NA	13	17	166	167	497	104	76	172	0	0	5	0	0	0.01
.	19.01.16-01.34.26-1-241063	90	6	6	2	0	1	521	4	4	0	0	NA	NA	NA	33	40	173	170	510	152	116	253	0	3	12	0	0.018	0.024
.	19.01.16-01.34.29-1-241067	156	24	24	6	0	5	522	22	22	0	0	NA	NA	NA	51	37	171	170	509	151	116	255	27	18	18	0.158	0.106	0.035
.	19.01.16-01.34.36-1-241070	87	3	3	0	0	0	515	2	2	0	0	NA	NA	NA	26	29	169	167	506	149	113	253	0	5	3	0	0.03	0.006
.	19.01.16-01.34.36-1-241072	181	13	13	4	0	4	524	11	11	0	0	NA	NA	NA	55	44	170	169	518	150	116	258	9	9	15	0.053	0.053	0.029
.	19.01.16-01.34.36-1-241073	155	18	18	5	0	5	539	16	16	0	0	NA	NA	NA	56	51	174	173	517	156	122	261	13	9	29	0.075	0.052	0.056
.	19.01.16-01.34.40-1-241078	64	4	4	0	0	0	517	3	3	0	0	NA	NA	NA	19	25	168	167	503	150	114	253	6	1	2	0.036	0.006	0.004
.	19.01.16-01.34.41-1-241079	301	32	32	11	0	7	555	29	29	0	0	NA	NA	NA	79	86	184	182	533	160	127	268	14	23	63	0.076	0.126	0.118
.	19.01.16-01.34.43-1-241087	61	4	4	0	0	0	504	3	3	0	0	NA	NA	NA	26	19	168	165	499	148	112	244	0	0	9	0	0	0.018
.	19.01.16-01.34.50-1-241089	66	2	2	1	0	1	251	1	1	0	0	NA	NA	NA	21	24	170	168	499	71	59	121	0	0	4	0	0	0.008
.	19.01.16-01.34.55-1-241090	34	1	1	0	0	0	0	0	0	0	0	NA	NA	NA	15	12	168	165	492	0	0	0	0	1	0	0	0.006	0
.	19.01.16-01.34.58-1-241091	119	11	11	5	0	5	517	10	10	0	0	NA	NA	NA	48	35	168	169	511	149	114	254	5	6	14	0.03	0.036	0.027
.	19.01.16-01.34.58-1-241092	128	8	8	0	0	0	519	7	7	0	0	NA	NA	NA	33	27	165	168	507	145	116	258	7	4	10	0.042	0.024	0.02
.	19.01.16-01.34.59-1-241093	97	4	4	0	0	0	515	2	2	0	0	NA	NA	NA	33	32	167	169	509	147	115	253	0	0	9	0	0	0.018
.	19.01.16-01.35.00-1-241094	61	2	2	0	0	0	508	1	1	0	0	NA	NA	NA	26	20	165	166	502	146	115	247	0	2	2	0	0.012	0.004
.	19.01.16-01.35.04-1-241095	184	16	16	5	0	3	529	12	12	0	0	NA	NA	NA	58	47	168	176	516	150	122	257	0	12	40	0	0.068	0.078
.	19.01.16-01.35.08-1-241096	122	21	21	9	0	8	542	20	20	0	0	NA	NA	NA	30	55	175	173	520	156	122	264	22	10	32	0.126	0.058	0.062
.	19.01.16-01.35.09-1-241097	234	21	21	8	0	5	550	19	19	0	0	NA	NA	NA	68	64	177	169	531	158	118	274	19	13	42	0.107	0.077	0.079
.	19.01.16-01.35.12-1-241098	91	7	7	0	0	0	515	6	6	0	0	NA	NA	NA	31	29	168	172	502	148	119	248	3	1	10	0.018	0.006	0.02
.	19.01.16-01.35.15-1-241114	183	21	21	6	0	4	540	19	19	0	0	NA	NA	NA	57	57	173	176	521	154	123	263	7	15	36	0.04	0.085	0.069
.	19.01.16-01.35.18-1-241115	31	1	1	0	0	0	0	0	0	0	0	NA	NA	NA	9	8	166	163	492	0	0	0	0	0	0	0	0	0
.	19.01.16-01.35.20-1-241117	114	10	10	1	0	1	530	8	8	0	0	NA	NA	NA	36	41	171	171	512	153	118	259	16	5	7	0.094	0.029	0.014
.	19.01.16-01.35.23-1-241121	90	4	4	0	0	0	507	3	3	0	0	NA	NA	NA	29	23	171	165	500	151	114	242	0	0	7	0	0	0.014
.	19.01.16-01.35.28-1-241127	32	1	1	1	0	1	0	0	0	0	0	NA	NA	NA	5	8	166	164	491	0	0	0	0	1	0	0	0.006	0
.	19.01.16-01.35.31-1-241131	178	10	10	3	0	1	535	8	8	0	0	NA	NA	NA	47	49	170	171	521	152	119	264	1	0	16	0.006	0	0.031
.	19.01.16-01.35.31-1-241132	148	6	6	3	0	1	525	5	5	0	0	NA	NA	NA	36	35	173	167	508	152	115	258	14	0	12	0.081	0	0.024
.	19.01.16-01.35.34-1-241133	62	3	3	2	0	2	507	2	2	0	0	NA	NA	NA	21	20	167	166	500	148	114	245	6	3	2	0.036	0.018	0.004
.	19.01.16-01.35.37-1-241136	123	9	9	3	0	2	528	7	7	0	0	NA	NA	NA	31	34	175	169	503	160	117	251	14	15	11	0.08	0.089	0.022
.	19.01.16-01.35.40-1-241139	35	1	1	0	0	0	0	0	0	0	0	NA	NA	NA	20	9	164	165	493	0	0	0	0	0	2	0	0	0.004
.	19.01.16-01.35.43-1-241143	114	10	10	0	0	0	516	8	8	0	0	NA	NA	NA	27	26	166	167	506	148	114	254	0	0	17	0	0	0.034
.	19.01.16-01.35.43-1-241144	123	4	4	2	0	2	530	1	1	0	0	NA	NA	NA	29	41	173	169	512	157	118	255	0	2	3	0	0.012	0.006
.	19.01.16-01.35.45-1-241145	148	8	8	0	0	0	520	7	7	0	0	NA	NA	NA	45	37	174	172	504	152	119	249	5	4	10	0.029	0.023	0.02
.	19.01.16-01.35.48-1-241146	118	10	10	5	0	3	517	8	8	0	0	NA	NA	NA	39	36	171	169	509	149	115	253	17	3	15	0.099	0.018	0.029
.	19.01.16-01.35.52-1-241147	208	26	26	10	0	6	541	24	24	0	0	NA	NA	NA	51	50	174	175	514	155	123	263	9	31	47	0.052	0.177	0.091
.	19.01.16-01.35.52-1-241148	119	6	6	0	0	0	513	4	4	0	0	NA	NA	NA	39	29	174	168	500	152	114	247	4	11	1	0.023	0.065	0.002
.	19.01.16-01.35.53-1-241149	146	5	5	1	0	1	539	4	4	0	0	NA	NA	NA	48	56	175	177	517	157	125	257	0	4	17	0	0.023	0.033
.	19.01.16-01.35.57-1-241151	100	9	9	2	0	2	521	8	8	0	0	NA	NA	NA	45	43	168	172	516	152	114	255	4	3	11	0.024	0.017	0.021
.	19.01.16-01.35.59-1-241152	153	24	24	9	0	9	534	20	20	0	0	NA	NA	NA	55	53	173	177	516	154	124	256	11	13	48	0.064	0.073	0.093
.	19.01.16-01.36.03-1-241157	94	12	12	3	0	3	509	10	10	0	0	NA	NA	NA	33	23	168	164	504	148	113	248	4	10	10	0.024	0.061	0.02
.	19.01.16-01.36.04-1-241158	119	12	12	6	0	4	523	11	11	0	0	NA	NA	NA	28	34	170	171	506	154	120	249	5	12	28	0.029	0.07	0.055
.	19.01.16-01.36.09-1-241159	57	2	2	1	0	0	513	1	1	0	0	NA	NA	NA	30	31	170	170	504	147	116	250	2	1	0	0.012	0.006	0
.	19.01.16-01.36.10-1-241160	151	10	10	6	0	3	539	7	7	0	0	NA	NA	NA	44	56	175	178	516	157	124	258	25	14	19	0.143	0.079	0.037
.	19.01.16-01.36.12-1-241161	145	10	10	1	0	1	525	9	9	0	0	NA	NA	NA	40	46	166	176	517	146	120	259	0	2	22	0	0.011	0.043
.	19.01.16-01.36.17-1-241177	96	7	7	4	0	2	519	5	5	0	0	NA	NA	NA	20	30	172	166	505	151	116	252	10	7	6	0.058	0.042	0.012
.	19.01.16-01.36.22-1-241181	254	26	26	6	0	4	554	21	21	0	0	NA	NA	NA	74	71	169	175	540	152	120	282	12	16	49	0.071	0.091	0.091
.	19.01.16-01.36.26-1-241186	151	25	25	6	0	6	520	21	21	0	0	NA	NA	NA	34	33	172	169	505	152	116	252	4	23	44	0.023	0.136	0.087
.	19.01.16-01.36.28-1-241189	34	1	1	0	0	0	0	0	0	0	0	NA	NA	NA	8	15	166	165	497	0	0	0	0	0	2	0	0	0.004
.	19.01.16-01.36.32-1-241193	30	1	1	0	0	0	0	0	0	0	0	NA	NA	NA	10	7	163	166	491	0	0	0	0	0	0	0	0	0
.	19.01.16-01.36.34-1-241194	37	1	1	0	0	0	0	0	0	0	0	NA	NA	NA	10	11	169	164	491	0	0	0	0	0	0	0	0	0
.	19.01.16-01.36.34-1-241195	62	3	3	1	0	1	512	2	2	0	0	NA	NA	NA	23	26	168	168	503	149	115	248	1	0	2	0.006	0	0.004
.	19.01.16-01.36.36-1-241197	120	10	10	1	0	1	518	8	8	0	0	NA	NA	NA	48	38	171	169	511	147	116	255	2	5	10	0.012	0.03	0.02
.	19.01.16-01.36.36-1-241198	84	6	6	1	0	1	518	4	4	0	0	NA	NA	NA	28	32	169	169	507	147	117	254	1	2	12	0.006	0.012	0.024
.	19.01.16-01.36.36-1-241199	270	19	19	6	0	6	570	17	17	0	0	NA	NA	NA	59	86	181	178	540	164	125	281	2	21	40	0.011	0.118	0.074
.	19.01.16-01.36.38-1-241201	127	10	10	1	0	1	520	9	9	0	0	NA	NA	NA	45	37	170	171	509	150	116	254	8	10	15	0.047	0.058	0.029
.	19.01.16-01.36.39-1-241204	85	5	5	1	0	1	512	3	3	0	0	NA	NA	NA	27	26	170	169	500	151	116	245	0	3	7	0	0.018	0.014
.	19.01.16-01.36.48-1-241212	203	26	26	5	0	3	546	22	22	0	0	NA	NA	NA	73	67	178	179	523	158	121	267	12	25	60	0.067	0.14	0.115
.	19.01.16-01.36.53-1-241213	66	3	3	1	0	1	510	2	2	0	0	NA	NA	NA	12	20	169	170	494	148	118	244	0	3	5	0	0.018	0.01
.	19.01.16-01.36.54-1-241214	237	15	15	9	0	8	553	13	13	0	0	NA	NA	NA	69	69	177	177	528	158	124	271	11	5	40	0.062	0.028	0.076
.	19.01.16-01.36.55-1-241215	113	6	6	1	0	1	515	4	4	0	0	NA	NA	NA	39	30	169	166	508	150	115	250	0	6	12	0	0.036	0.024
.	19.01.16-01.37.01-1-241216	66	3	3	0	0	0	247	2	2	0	0	NA	NA	NA	23	20	170	168	495	71	53	123	0	3	1	0	0.018	0.002
.	19.01.16-01.37.04-1-241217	122	6	6	2	0	1	524	5	5	0	0	NA	NA	NA	46	38	173	173	505	154	118	252	5	7	7	0.029	0.04	0.014
.	19.01.16-01.37.08-1-241218	64	3	3	1	0	1	298	2	2	0	0	NA	NA	NA	20	22	165	165	505	83	65	150	0	3	0	0	0.018	0
.	19.01.16-01.37.09-1-241220	124	9	9	0	0	0	522	8	8	0	0	NA	NA	NA	47	37	168	172	510	149	117	256	12	6	10	0.071	0.035	0.02
.	19.01.16-01.37.12-1-241221	30	1	1	0	0	0	0	0	0	0	0	NA	NA	NA	9	7	164	163	493	0	0	0	0	0	1	0	0	0.002
.	19.01.16-01.37.15-1-241238	271	23	23	8	0	8	554	21	21	0	0	NA	NA	NA	77	66	175	178	526	155	127	272	17	19	33	0.097	0.107	0.063
.	19.01.16-01.37.15-1-241239	99	10	10	1	0	1	512	9	9	0	0	NA	NA	NA	32	29	170	170	502	149	116	247	8	12	3	0.047	0.071	0.006
.	19.01.16-01.37.18-1-241240	36	1	1	0	0	0	0	0	0	0	0	NA	NA	NA	4	13	168	164	494	0	0	0	0	0	0	0	0	0
.	19.01.16-01.37.19-1-241242	238	23	23	7	0	5	548	20	20	0	0	NA	NA	NA	71	64	175	173	529	155	120	273	5	37	33	0.029	0.214	0.062
.	19.01.16-01.37.24-1-241247	64	3	3	0	0	0	510	2	2	0	0	NA	NA	NA	25	20	165	169	499	145	118	247	2	0	8	0.012	0	0.016
.	19.01.16-01.37.27-1-241251	122	14	14	4	0	2	517	13	13	0	0	NA	NA	NA	32	33	169	168	509	149	115	253	4	17	16	0.024	0.101	0.031
.	19.01.16-01.37.29-1-241255	149	8	8	1	0	1	522	7	7	0	0	NA	NA	NA	39	36	167	170	512	146	118	258	2	12	8	0.012	0.071	0.016
.	19.01.16-01.37.34-1-241257	121	22	22	4	0	2	528	21	21	0	0	NA	NA	NA	46	48	174	173	514	154	117	257	27	11	23	0.155	0.064	0.045
.	19.01.16-01.37.34-1-241258	125	5	5	0	0	0	529	4	4	0	0	NA	NA	NA	44	39	166	177	509	148	124	257	3	0	12	0.018	0	0.024
.	19.01.16-01.37.36-1-241260	147	10	10	0	0	0	522	9	9	0	0	NA	NA	NA	47	41	172	171	511	149	117	256	0	11	12	0	0.064	0.023
.	19.01.16-01.37.46-1-241267	87	3	3	1	0	1	506	2	2	0	0	NA	NA	NA	23	20	171	165	497	149	111	246	6	0	4	0.035	0	0.008
.	19.01.16-01.37.49-1-241268	60	2	2	1	0	1	101	1	1	0	0	NA	NA	NA	16	14	166	169	492	34	21	46	0	0	2	0	0	0.004
.	19.01.16-01.37.53-1-241269	114	10	10	1	0	1	521	8	8	0	0	NA	NA	NA	19	29	164	170	508	148	119	254	11	1	23	0.067	0.006	0.045
.	19.01.16-01.38.02-1-241273	120	4	4	0	0	0	517	3	3	0	0	NA	NA	NA	38	40	170	170	513	148	117	252	0	5	7	0	0.029	0.014
.	19.01.16-01.38.05-1-241274	60	2	2	0	0	0	503	1	1	0	0	NA	NA	NA	23	15	166	168	494	147	115	241	0	0	9	0	0	0.018
.	19.01.16-01.38.05-1-241275	89	4	4	1	0	1	513	2	2	0	0	NA	NA	NA	25	28	170	166	505	151	111	251	0	0	4	0	0	0.008
.	19.01.16-01.38.07-1-241276	61	3	3	1	0	1	508	2	2	0	0	NA	NA	NA	25	25	166	167	505	146	115	247	3	0	8	0.018	0	0.016
.	19.01.16-01.38.08-1-241277	62	4	4	1	0	1	100	2	2	0	0	NA	NA	NA	18	15	164	167	497	26	26	48	0	5	1	0	0.03	0.002
.	19.01.16-01.38.11-1-241278	35	1	1	0	0	0	0	0	0	0	0	NA	NA	NA	7	12	166	167	492	0	0	0	5	0	0	0.03	0	0
.	19.01.16-01.38.14-1-241294	123	9	9	2	0	2	530	7	7	0	0	NA	NA	NA	46	52	174	172	519	152	117	261	9	6	10	0.052	0.035	0.019
.	19.01.16-01.38.17-1-241297	94	6	6	0	0	0	506	4	4	0	0	NA	NA	NA	36	23	171	169	496	150	115	241	0	1	7	0	0.006	0.014
.	19.01.16-01.38.18-1-241298	89	6	6	2	0	2	508	5	5	0	0	NA	NA	NA	29	24	165	170	502	144	116	248	9	8	2	0.055	0.047	0.004
.	19.01.16-01.38.18-1-241299	87	4	4	2	0	2	510	2	2	0	0	NA	NA	NA	23	28	172	166	503	149	114	247	0	2	1	0	0.012	0.002
.	19.01.16-01.38.20-1-241300	63	2	2	1	0	1	507	0	0	0	0	NA	NA	NA	30	22	171	169	495	150	115	242	2	2	0	0.012	0.012	0
.	19.01.16-01.38.20-1-241302	34	1	1	1	0	1	0	0	0	0	0	NA	NA	NA	10	9	164	163	495	0	0	0	0	0	1	0	0	0.002
.	19.01.16-01.38.21-1-241304	90	5	5	0	0	0	514	4	4	0	0	NA	NA	NA	34	29	174	167	501	151	114	249	8	4	4	0.046	0.024	0.008
.	19.01.16-01.38.23-1-241307	95	8	8	1	0	1	516	7	7	0	0	NA	NA	NA	33	27	172	169	499	152	118	246	8	4	2	0.047	0.024	0.004
.	19.01.16-01.38.26-1-241312	31	1	1	0	0	0	0	0	0	0	0	NA	NA	NA	12	7	165	165	490	0	0	0	0	0	1	0	0	0.002
.	19.01.16-01.38.28-1-241314	89	3	3	2	0	2	510	2	2	0	0	NA	NA	NA	33	25	168	163	507	146	112	252	2	0	7	0.012	0	0.014
.	19.01.16-01.38.32-1-241320	63	2	2	1	0	1	500	1	1	0	0	NA	NA	NA	25	16	166	163	500	148	108	244	0	0	7	0	0	0.014
.	19.01.16-01.38.33-1-241321	150	8	8	1	0	1	529	7	7	0	0	NA	NA	NA	42	50	174	170	519	150	117	262	6	0	20	0.034	0	0.039
.	19.01.16-01.38.34-1-241322	326	48	48	10	0	10	565	46	46	0	0	NA	NA	NA	96	84	181	174	542	161	121	283	8	52	74	0.044	0.299	0.137
.	19.01.16-01.38.34-1-241323	117	13	13	2	0	2	516	10	10	0	0	NA	NA	NA	38	32	168	173	504	148	119	249	13	8	9	0.077	0.046	0.018
.	19.01.16-01.38.38-1-241327	33	1	1	0	0	0	0	0	0	0	0	NA	NA	NA	13	15	166	164	498	0	0	0	1	0	0	0.006	0	0
.	19.01.16-01.38.39-1-241329	58	2	2	0	0	0	513	1	1	0	0	NA	NA	NA	29	33	169	170	507	151	116	246	4	1	0	0.024	0.006	0
.	19.01.16-01.38.41-1-241330	175	18	18	6	0	6	526	15	15	0	0	NA	NA	NA	53	45	172	175	511	150	122	254	16	7	27	0.093	0.04	0.053
.	19.01.16-01.38.42-1-241331	64	4	4	1	0	1	514	3	3	0	0	NA	NA	NA	27	26	167	170	502	147	117	250	3	13	0	0.018	0.076	0
.	19.01.16-01.38.44-1-241335	121	14	14	3	0	3	521	13	13	0	0	NA	NA	NA	34	32	167	169	509	149	116	256	17	4	13	0.102	0.024	0.026
.	19.01.16-01.38.44-1-241336	88	4	4	2	0	2	528	2	2	0	0	NA	NA	NA	28	41	170	173	511	150	121	257	6	6	0	0.035	0.035	0
.	19.01.16-01.38.52-1-241341	36	1	1	0	0	0	0	0	0	0	0	NA	NA	NA	7	6	165	165	489	0	0	0	0	2	0	0	0.012	0
.	19.01.16-01.38.54-1-241342	242	25	25	6	0	4	554	21	21	0	0	NA	NA	NA	71	75	184	178	526	164	125	265	20	19	42	0.109	0.107	0.08
.	19.01.16-01.38.55-1-241343	61	2	2	0	0	0	511	1	1	0	0	NA	NA	NA	26	20	165	167	501	150	112	249	0	0	9	0	0	0.018
.	19.01.16-01.38.58-1-241344	58	3	3	1	0	1	516	2	2	0	0	NA	NA	NA	24	26	173	168	498	153	115	248	0	1	3	0	0.006	0.006
.	19.01.16-01.38.59-1-241345	93	11	11	1	0	1	514	10	10	0	0	NA	NA	NA	22	24	165	167	505	145	114	255	0	2	15	0	0.012	0.03
.	19.01.16-01.39.01-1-241346	146	17	17	1	0	1	523	14	14	0	0	NA	NA	NA	47	42	175	170	510	155	112	256	6	5	38	0.034	0.029	0.075
.	19.01.16-01.39.08-1-241347	34	1	1	0	0	0	0	0	0	0	0	NA	NA	NA	7	8	163	165	493	0	0	0	0	1	0	0	0.006	0
.	19.01.16-01.39.11-1-241348	176	11	11	2	0	2	531	8	8	0	0	NA	NA	NA	72	51	175	173	516	154	119	258	0	3	24	0	0.017	0.047
.	19.01.16-01.39.11-1-241349	35	1	1	0	0	0	0	0	0	0	0	NA	NA	NA	10	10	166	164	493	0	0	0	1	0	0	0.006	0	0
.	19.01.16-01.39.11-1-241350	145	14	14	5	0	4	533	12	12	0	0	NA	NA	NA	37	44	176	172	509	158	118	257	19	17	10	0.108	0.099	0.02
.	19.01.16-01.39.12-1-241351	69	6	6	3	0	2	511	5	5	0	0	NA	NA	NA	31	28	170	171	500	148	116	247	0	1	16	0	0.006	0.032
.	19.01.16-01.39.14-1-241367	88	5	5	1	0	1	513	4	4	0	0	NA	NA	NA	44	30	170	166	507	152	114	247	5	0	9	0.029	0	0.018
.	19.01.16-01.39.20-1-241369	115	4	4	1	0	1	516	3	3	0	0	NA	NA	NA	45	37	167	176	507	147	120	249	6	1	3	0.036	0.006	0.006
.	19.01.16-01.39.28-1-241378	183	19	19	4	0	3	528	15	15	0	0	NA	NA	NA	67	46	173	175	511	153	123	252	4	31	30	0.023	0.177	0.059
.	19.01.16-01.39.29-1-241380	127	16	16	4	0	4	526	15	15	0	0	NA	NA	NA	56	44	172	170	515	150	119	257	13	20	24	0.076	0.118	0.047
.	19.01.16-01.39.31-1-241383	61	3	3	2	0	2	516	2	2	0	0	NA	NA	NA	23	30	166	169	508	148	115	253	4	0	3	0.024	0	0.006
.	19.01.16-01.39.33-1-241384	62	3	3	1	0	1	510	2	2	0	0	NA	NA	NA	24	28	168	170	503	151	115	244	4	0	6	0.024	0	0.012
.	19.01.16-01.39.35-1-241385	35	1	1	0	0	0	0	0	0	0	0	NA	NA	NA	12	10	166	164	493	0	0	0	0	0	0	0	0	0
.	19.01.16-01.39.35-1-241387	61	2	2	0	0	0	252	1	1	0	0	NA	NA	NA	11	21	167	170	497	73	59	120	6	4	0	0.036	0.024	0
.	19.01.16-01.39.37-1-241389	63	8	8	2	0	2	508	7	7	0	0	NA	NA	NA	18	25	167	169	502	146	115	247	0	0	16	0	0	0.032
.	19.01.16-01.39.39-1-241392	34	1	1	0	0	0	0	0	0	0	0	NA	NA	NA	14	8	164	165	492	0	0	0	0	0	2	0	0	0.004
.	19.01.16-01.39.42-1-241394	234	18	18	7	0	6	561	15	15	0	0	NA	NA	NA	64	74	177	178	532	161	125	275	3	14	44	0.017	0.079	0.083
.	19.01.16-01.39.43-1-241398	370	45	45	8	0	7	589	41	41	0	0	NA	NA	NA	106	107	189	187	544	169	130	290	40	36	61	0.212	0.193	0.112
.	19.01.16-01.39.44-1-241399	84	3	3	0	0	0	509	2	2	0	0	NA	NA	NA	13	24	165	167	505	147	115	247	0	2	3	0	0.012	0.006
.	19.01.16-01.39.47-1-241401	59	2	2	0	0	0	245	1	1	0	0	NA	NA	NA	16	17	169	165	496	70	51	124	0	0	5	0	0	0.01
.	19.01.16-01.39.49-1-241402	61	3	3	1	0	1	511	2	2	0	0	NA	NA	NA	23	26	170	165	504	152	111	248	0	2	2	0	0.012	0.004
.	19.01.16-01.39.56-1-241403	275	34	34	13	0	11	554	30	30	0	0	NA	NA	NA	74	71	179	183	522	159	128	267	17	14	68	0.095	0.077	0.13
.	19.01.16-01.39.58-1-241404	34	1	1	0	0	0	0	0	0	0	0	NA	NA	NA	12	8	167	164	490	0	0	0	0	0	2	0	0	0.004
.	19.01.16-01.39.58-1-241405	150	8	8	3	0	2	533	7	7	0	0	NA	NA	NA	52	49	178	174	510	157	122	254	8	0	16	0.045	0	0.031
.	19.01.16-01.40.00-1-241406	149	7	7	3	0	2	535	6	6	0	0	NA	NA	NA	37	49	182	170	510	163	117	255	6	16	6	0.033	0.094	0.012
.	19.01.16-01.40.01-1-241407	211	28	28	6	0	5	552	26	26	0	0	NA	NA	NA	68	74	181	175	531	157	121	274	12	12	65	0.066	0.069	0.122
.	19.01.16-01.40.04-1-241415	237	23	23	6	0	5	556	22	22	0	0	NA	NA	NA	69	66	175	173	531	159	122	275	12	23	34	0.069	0.133	0.064
.	19.01.16-01.40.07-1-241416	33	1	1	0	0	0	0	0	0	0	0	NA	NA	NA	10	12	165	166	494	0	0	0	0	0	0	0	0	0
.	19.01.16-01.40.09-1-241417	121	15	15	5	0	5	512	13	13	0	0	NA	NA	NA	42	25	165	168	505	147	114	251	4	15	18	0.024	0.089	0.036
.	19.01.16-01.40.16-1-241437	288	47	47	14	0	10	558	45	45	0	0	NA	NA	NA	85	78	176	182	533	154	128	276	23	23	111	0.131	0.126	0.208
.	19.01.16-01.40.19-1-241438	183	8	8	2	0	2	537	5	5	0	0	NA	NA	NA	60	51	172	173	519	153	121	263	0	4	38	0	0.023	0.073
.	19.01.16-01.40.21-1-241441	266	38	38	11	0	7	578	35	35	0	0	NA	NA	NA	77	97	181	185	544	162	129	287	34	37	56	0.188	0.2	0.103
.	19.01.16-01.40.32-1-241452	92	3	3	1	0	1	512	2	2	0	0	NA	NA	NA	32	30	170	168	505	153	111	248	0	4	0	0	0.024	0
.	19.01.16-01.40.39-1-241457	89	5	5	0	0	0	515	3	3	0	0	NA	NA	NA	30	28	171	170	500	152	118	245	10	0	7	0.058	0	0.014
.	19.01.16-01.40.42-1-241458	100	16	16	4	0	3	505	14	14	0	0	NA	NA	NA	34	21	168	167	499	147	112	246	16	7	17	0.095	0.042	0.034
.	19.01.16-01.40.43-1-241462	176	12	12	4	0	3	543	11	11	0	0	NA	NA	NA	48	56	182	173	514	161	120	262	19	14	13	0.104	0.081	0.025
.	19.01.16-01.40.46-1-241463	120	8	8	2	0	2	533	7	7	0	0	NA	NA	NA	39	42	172	175	508	154	122	257	1	14	10	0.006	0.08	0.02
.	19.01.16-01.40.46-1-241464	64	3	3	1	0	1	514	2	2	0	0	NA	NA	NA	11	17	165	167	498	149	117	248	0	4	3	0	0.024	0.006
.	19.01.16-01.40.54-1-241469	153	5	5	1	0	1	529	4	4	0	0	NA	NA	NA	31	42	174	174	507	154	120	255	2	5	4	0.011	0.029	0.008
.	19.01.16-01.40.56-1-241471	91	3	3	1	0	1	516	2	2	0	0	NA	NA	NA	28	35	168	170	510	149	117	250	0	4	7	0	0.024	0.014
.	19.01.16-01.41.00-1-241473	60	3	3	0	0	0	509	2	2	0	0	NA	NA	NA	22	23	169	168	499	149	117	243	0	2	8	0	0.012	0.016
.	19.01.16-01.41.08-1-241474	66	2	2	0	0	0	517	1	1	0	0	NA	NA	NA	23	35	166	170	512	148	118	251	3	0	1	0.018	0	0.002
.	19.01.16-01.41.09-1-241475	211	33	33	10	0	8	563	29	29	0	0	NA	NA	NA	58	80	180	185	528	162	129	272	8	35	58	0.044	0.189	0.11
.	19.01.16-01.41.09-1-241476	64	2	2	0	0	0	201	1	1	0	0	NA	NA	NA	18	13	165	165	496	57	45	99	1	0	3	0.006	0	0.006
.	19.01.16-01.41.09-1-241477	60	3	3	1	0	1	307	2	2	0	0	NA	NA	NA	10	20	167	169	497	96	72	139	0	0	3	0	0	0.006
.	19.01.16-01.41.11-1-241478	61	2	2	0	0	0	511	1	1	0	0	NA	NA	NA	27	25	169	164	505	150	110	251	4	0	1	0.024	0	0.002
.	19.01.16-01.41.13-1-241479	90	6	6	0	0	0	512	5	5	0	0	NA	NA	NA	39	26	169	166	504	145	116	251	5	1	10	0.03	0.006	0.02
.	19.01.16-01.41.17-1-241495	91	3	3	0	0	0	512	2	2	0	0	NA	NA	NA	30	25	170	169	499	150	115	247	1	2	0	0.006	0.012	0
.	19.01.16-01.41.19-1-241496	118	6	6	2	0	2	530	5	5	0	0	NA	NA	NA	40	46	177	174	508	159	119	252	8	0	6	0.045	0	0.012
.	19.01.16-01.41.21-1-241499	32	1	1	0	0	0	0	0	0	0	0	NA	NA	NA	8	7	164	163	493	0	0	0	2	0	0	0.012	0	0
.	19.01.16-01.41.21-1-241501	120	4	4	0	0	0	532	1	1	0	0	NA	NA	NA	37	47	170	170	520	150	119	263	4	7	15	0.024	0.041	0.029
.	19.01.16-01.41.22-1-241502	178	14	14	0	0	0	537	12	12	0	0	NA	NA	NA	58	52	173	175	517	152	123	262	5	2	19	0.029	0.011	0.037
.	19.01.16-01.41.23-1-241504	119	13	13	2	0	2	515	10	10	0	0	NA	NA	NA	35	33	170	168	508	150	116	249	2	20	14	0.012	0.119	0.028
.	19.01.16-01.41.24-1-241505	62	3	3	0	0	0	506	2	2	0	0	NA	NA	NA	30	20	169	165	499	148	113	245	7	0	0	0.041	0	0
.	19.01.16-01.41.30-1-241513	183	18	18	3	0	2	539	17	17	0	0	NA	NA	NA	58	58	175	170	526	156	117	266	18	14	20	0.103	0.082	0.038
.	19.01.16-01.41.31-1-241515	124	7	7	3	0	3	528	5	5	0	0	NA	NA	NA	46	43	168	171	517	151	120	257	0	12	10	0	0.07	0.019
.	19.01.16-01.41.36-1-241516	294	26	26	8	0	4	573	24	24	0	0	NA	NA	NA	87	98	177	177	557	153	124	296	6	25	53	0.034	0.141	0.095
.	19.01.16-01.41.37-1-241519	124	5	5	2	0	2	533	3	3	0	0	NA	NA	NA	41	47	169	169	522	149	118	266	0	6	8	0	0.036	0.015
.	19.01.16-01.41.39-1-241522	93	5	5	1	0	1	515	3	3	0	0	NA	NA	NA	25	32	172	170	503	152	116	247	0	13	2	0	0.076	0.004
.	19.01.16-01.41.47-1-241526	148	10	10	4	0	4	531	8	8	0	0	NA	NA	NA	62	48	169	174	518	148	121	262	0	5	26	0	0.029	0.05
.	19.01.16-01.41.49-1-241527	36	1	1	0	0	0	0	0	0	0	0	NA	NA	NA	9	6	163	164	492	0	0	0	0	0	0	0	0	0
.	19.01.16-01.41.51-1-241528	62	2	2	0	0	0	152	1	1	0	0	NA	NA	NA	21	14	166	165	496	45	36	71	2	0	0	0.012	0	0
.	19.01.16-01.41.52-1-241529	89	8	8	2	0	2	517	7	7	0	0	NA	NA	NA	34	33	169	168	509	146	116	255	0	3	16	0	0.018	0.031
.	19.01.16-01.41.53-1-241530	31	1	1	0	0	0	0	0	0	0	0	NA	NA	NA	8	8	165	166	490	0	0	0	0	2	0	0	0.012	0
.	19.01.16-01.41.54-1-241531	271	30	30	7	0	6	562	27	27	0	0	NA	NA	NA	80	80	180	177	536	160	120	282	15	33	46	0.083	0.186	0.086
.	19.01.16-01.41.55-1-241532	117	5	5	1	0	1	517	4	4	0	0	NA	NA	NA	57	32	170	173	502	152	118	247	2	0	10	0.012	0	0.02
.	19.01.16-01.42.00-1-241533	181	29	29	7	0	6	545	25	25	0	0	NA	NA	NA	56	60	177	171	525	158	118	269	23	18	32	0.13	0.105	0.061
.	19.01.16-01.42.01-1-241534	116	9	9	1	0	1	528	8	8	0	0	NA	NA	NA	27	43	178	170	508	157	115	256	5	9	7	0.028	0.053	0.014
.	19.01.16-01.42.04-1-241535	97	8	8	2	0	2	519	7	7	0	0	NA	NA	NA	24	37	171	167	512	150	115	254	2	1	12	0.012	0.006	0.023
.	19.01.16-01.42.09-1-241539	148	11	11	4	0	4	536	8	8	0	0	NA	NA	NA	47	49	175	169	518	155	117	264	15	10	10	0.086	0.059	0.019
.	19.01.16-01.42.10-1-241541	35	1	1	0	0	0	0	0	0	0	0	NA	NA	NA	10	11	167	164	493	0	0	0	0	0	1	0	0	0.002
.	19.01.16-01.42.13-1-241557	63	5	5	0	0	0	512	3	3	0	0	NA	NA	NA	24	21	170	166	498	152	117	243	0	2	11	0	0.012	0.022
.	19.01.16-01.42.14-1-241559	86	5	5	1	0	1	513	4	4	0	0	NA	NA	NA	17	22	167	167	501	149	115	249	2	4	1	0.012	0.024	0.002
.	19.01.16-01.42.20-1-241565	61	2	2	0	0	0	201	1	1	0	0	NA	NA	NA	16	13	164	166	496	54	54	93	0	0	11	0	0	0.022
.	19.01.16-01.42.22-1-241572	237	13	13	3	0	3	538	12	12	0	0	NA	NA	NA	59	59	174	177	521	154	123	261	3	0	26	0.017	0	0.05
.	19.01.16-01.42.23-1-241574	89	4	4	0	0	0	521	3	3	0	0	NA	NA	NA	25	34	170	169	508	152	118	251	6	0	4	0.035	0	0.008
.	19.01.16-01.42.29-1-241581	33	1	1	0	0	0	0	0	0	0	0	NA	NA	NA	16	7	164	164	492	0	0	0	0	0	0	0	0	0
.	19.01.16-01.42.29-1-241582	90	5	5	2	0	2	515	4	4	0	0	NA	NA	NA	36	26	165	169	505	146	117	252	10	0	1	0.061	0	0.002
.	19.01.16-01.42.29-1-241584	61	2	2	1	0	1	351	1	1	0	0	NA	NA	NA	14	18	168	164	499	100	79	172	0	0	2	0	0	0.004
.	19.01.16-01.42.31-1-241586	175	17	17	5	0	5	532	16	16	0	0	NA	NA	NA	62	47	172	178	510	151	122	259	15	6	37	0.087	0.034	0.073
.	19.01.16-01.42.33-1-241587	62	2	2	0	0	0	295	1	1	0	0	NA	NA	NA	13	18	170	165	496	84	66	145	0	0	4	0	0	0.008
.	19.01.16-01.42.39-1-241592	117	7	7	2	0	2	523	5	5	0	0	NA	NA	NA	33	40	172	172	509	154	117	252	4	6	7	0.023	0.035	0.014
.	19.01.16-01.42.41-1-241593	64	3	3	0	0	0	505	2	2	0	0	NA	NA	NA	29	19	170	169	493	149	114	242	10	3	0	0.059	0.018	0
.	19.01.16-01.42.42-1-241594	128	5	5	2	0	2	526	4	4	0	0	NA	NA	NA	49	41	172	172	510	154	118	254	0	12	8	0	0.07	0.016
.	19.01.16-01.42.42-1-241595	149	24	24	5	0	5	531	22	22	0	0	NA	NA	NA	53	48	176	173	512	156	118	257	10	7	39	0.057	0.04	0.076
.	19.01.16-01.42.45-1-241599	62	2	2	0	0	0	299	1	1	0	0	NA	NA	NA	15	16	165	171	493	85	70	144	0	0	2	0	0	0.004
.	19.01.16-01.42.46-1-241600	91	3	3	0	0	0	515	2	2	0	0	NA	NA	NA	32	31	170	167	507	153	112	250	3	0	4	0.018	0	0.008
.	19.01.16-01.42.50-1-241605	117	8	8	0	0	0	531	6	6	0	0	NA	NA	NA	48	46	174	172	513	157	119	255	12	4	13	0.069	0.023	0.025
.	19.01.16-01.42.55-1-241606	124	4	4	3	0	3	535	3	3	0	0	NA	NA	NA	47	50	175	174	514	154	121	260	0	1	12	0	0.006	0.023
.	19.01.16-01.42.57-1-241607	179	15	15	4	0	4	534	13	13	0	0	NA	NA	NA	59	52	170	177	518	148	127	259	13	18	30	0.076	0.102	0.058
.	19.01.16-01.42.59-1-241608	286	52	52	13	0	9	556	46	46	0	0	NA	NA	NA	77	71	177	177	530	157	123	276	38	49	72	0.215	0.277	0.136
.	19.01.16-01.42.59-1-241609	35	1	1	0	0	0	0	0	0	0	0	NA	NA	NA	9	9	164	163	495	0	0	0	0	0	0	0	0	0
.	19.01.16-01.42.59-1-241610	37	1	1	1	0	1	0	0	0	0	0	NA	NA	NA	13	9	164	165	493	0	0	0	0	0	0	0	0	0
.	19.01.16-01.43.01-1-241611	170	16	16	1	0	1	534	15	15	0	0	NA	NA	NA	50	49	174	175	513	152	120	262	4	8	19	0.023	0.046	0.037
.	19.01.16-01.43.02-1-241612	190	26	26	6	0	3	550	24	24	0	0	NA	NA	NA	52	67	177	179	524	157	127	266	5	20	44	0.028	0.112	0.084
.	19.01.16-01.43.02-1-241613	118	8	8	1	0	1	530	7	7	0	0	NA	NA	NA	30	43	175	173	508	156	121	253	9	7	7	0.051	0.04	0.014
.	19.01.16-01.43.12-1-241614	87	3	3	0	0	0	525	2	2	0	0	NA	NA	NA	25	38	172	169	510	151	119	255	4	0	5	0.023	0	0.01
.	19.01.16-01.43.13-1-241615	286	24	24	5	0	4	563	20	20	0	0	NA	NA	NA	79	79	181	185	526	163	128	272	14	8	47	0.077	0.043	0.089
.	19.01.16-01.43.17-1-241631	207	30	30	8	0	8	550	28	28	0	0	NA	NA	NA	72	73	182	171	533	163	118	269	18	18	50	0.099	0.105	0.094
.	19.01.16-01.43.21-1-241634	147	12	12	4	0	4	529	10	10	0	0	NA	NA	NA	32	44	169	179	509	149	125	255	4	6	30	0.024	0.034	0.059
.	19.01.16-01.43.30-1-241646	35	1	1	0	0	0	0	0	0	0	0	NA	NA	NA	14	9	165	166	491	0	0	0	0	0	1	0	0	0.002
.	19.01.16-01.43.32-1-241648	234	12	12	8	0	6	568	11	11	0	0	NA	NA	NA	76	84	180	175	542	163	125	280	8	21	10	0.044	0.12	0.018
.	19.01.16-01.43.34-1-241649	32	1	1	0	0	0	0	0	0	0	0	NA	NA	NA	6	5	164	164	490	0	0	0	0	0	1	0	0	0.002
.	19.01.16-01.43.34-1-241650	61	2	2	0	0	0	355	0	0	0	0	NA	NA	NA	18	9	165	163	494	110	79	166	1	0	2	0.006	0	0.004
.	19.01.16-01.43.37-1-241652	183	13	13	2	0	2	527	10	10	0	0	NA	NA	NA	57	42	168	174	513	150	120	257	1	9	30	0.006	0.052	0.058
.	19.01.16-01.43.44-1-241659	284	37	37	12	0	8	562	35	35	0	0	NA	NA	NA	94	83	187	173	536	165	121	276	35	17	57	0.187	0.098	0.106
.	19.01.16-01.43.49-1-241660	124	16	16	2	0	1	531	15	15	0	0	NA	NA	NA	37	44	170	168	519	152	117	262	21	3	11	0.124	0.018	0.021
.	19.01.16-01.43.53-1-241661	59	2	2	0	0	0	503	1	1	0	0	NA	NA	NA	25	21	166	165	503	148	110	245	0	1	3	0	0.006	0.006
.	19.01.16-01.43.55-1-241662	156	9	9	3	0	3	536	7	7	0	0	NA	NA	NA	53	52	173	171	521	152	119	265	2	28	20	0.012	0.164	0.038
.	19.01.16-01.43.59-1-241663	34	1	1	0	0	0	0	0	0	0	0	NA	NA	NA	14	8	164	166	491	0	0	0	0	0	3	0	0	0.006
.	19.01.16-01.44.02-1-241664	37	1	1	0	0	0	0	0	0	0	0	NA	NA	NA	11	6	164	163	492	0	0	0	0	0	6	0	0	0.012
.	19.01.16-01.44.02-1-241665	56	2	2	0	0	0	49	1	1	0	0	NA	NA	NA	10	14	169	164	494	14	10	25	0	0	2	0	0	0.004
.	19.01.16-01.44.05-1-241666	66	4	4	0	0	0	515	3	3	0	0	NA	NA	NA	21	23	166	168	502	149	115	251	0	2	7	0	0.012	0.014
.	19.01.16-01.44.06-1-241668	124	8	8	2	0	2	525	7	7	0	0	NA	NA	NA	45	45	168	171	519	148	119	258	8	12	10	0.048	0.07	0.019
.	19.01.16-01.44.08-1-241671	155	17	17	4	0	3	542	15	15	0	0	NA	NA	NA	41	54	178	175	514	159	125	258	14	17	28	0.079	0.097	0.054
.	19.01.16-01.44.09-1-241672	177	20	20	6	0	4	537	19	19	0	0	NA	NA	NA	43	52	173	173	519	155	120	262	24	23	35	0.139	0.133	0.067
.	19.01.16-01.44.15-1-241688	33	1	1	0	0	0	0	0	0	0	0	NA	NA	NA	11	9	164	165	493	0	0	0	0	0	1	0	0	0.002
.	19.01.16-01.44.17-1-241689	33	1	1	0	0	0	0	0	0	0	0	NA	NA	NA	11	5	163	163	492	0	0	0	0	0	1	0	0	0.002
.	19.01.16-01.44.18-1-241690	154	12	12	3	0	0	531	9	9	0	0	NA	NA	NA	43	45	172	170	516	154	119	258	16	15	31	0.093	0.088	0.06
.	19.01.16-01.44.21-1-241693	61	2	2	1	0	0	514	1	1	0	0	NA	NA	NA	26	23	168	171	497	148	119	247	0	1	3	0	0.006	0.006
.	19.01.16-01.44.23-1-241696	60	3	3	0	0	0	403	2	2	0	0	NA	NA	NA	17	12	167	165	493	120	86	197	0	2	2	0	0.012	0.004
.	19.01.16-01.44.24-1-241698	147	15	15	0	0	0	529	14	14	0	0	NA	NA	NA	53	47	172	172	516	148	119	262	7	7	19	0.041	0.041	0.037
.	19.01.16-01.44.29-1-241704	146	12	12	3	0	2	518	10	10	0	0	NA	NA	NA	43	38	176	170	505	154	113	251	0	4	21	0	0.024	0.042
.	19.01.16-01.44.34-1-241707	91	8	8	4	0	3	523	7	7	0	0	NA	NA	NA	30	33	170	170	506	151	117	255	0	11	18	0	0.065	0.036
.	19.01.16-01.44.36-1-241709	37	1	1	0	0	0	0	0	0	0	0	NA	NA	NA	13	9	164	168	490	0	0	0	0	2	0	0	0.012	0
.	19.01.16-01.44.38-1-241712	92	7	7	1	0	1	520	6	6	0	0	NA	NA	NA	22	32	167	169	509	151	115	254	3	6	11	0.018	0.036	0.022
.	19.01.16-01.44.39-1-241715	130	13	13	4	0	2	526	12	12	0	0	NA	NA	NA	55	43	173	170	513	156	116	254	7	3	20	0.04	0.018	0.039
.	19.01.16-01.44.44-1-241719	62	2	2	0	0	0	508	1	1	0	0	NA	NA	NA	24	26	166	168	505	144	116	248	4	0	0	0.024	0	0
.	19.01.16-01.44.53-1-241725	151	6	6	1	0	1	540	5	5	0	0	NA	NA	NA	53	62	176	174	525	152	121	267	0	15	6	0	0.086	0.011
.	19.01.16-01.44.55-1-241726	241	26	26	6	0	5	561	21	21	0	0	NA	NA	NA	58	79	179	176	537	159	120	282	11	24	34	0.061	0.136	0.063
.	19.01.16-01.44.55-1-241727	88	3	3	1	0	1	523	2	2	0	0	NA	NA	NA	32	41	173	173	508	151	118	254	0	4	3	0	0.023	0.006
.	19.01.16-01.44.58-1-241728	95	14	14	1	0	1	520	13	13	0	0	NA	NA	NA	33	36	171	169	509	151	113	256	19	5	6	0.111	0.03	0.012
.	19.01.16-01.44.58-1-241729	35	1	1	0	0	0	0	0	0	0	0	NA	NA	NA	8	3	163	164	489	0	0	0	0	0	2	0	0	0.004
.	19.01.16-01.44.58-1-241730	116	15	15	6	0	4	517	13	13	0	0	NA	NA	NA	53	36	168	172	509	146	116	255	42	17	14	0.25	0.099	0.028
.	19.01.16-01.44.58-1-241732	124	7	7	2	0	2	512	5	5	0	0	NA	NA	NA	41	27	168	171	501	147	116	249	0	13	4	0	0.076	0.008
.	19.01.16-01.45.01-1-241733	158	12	12	5	0	4	527	10	10	0	0	NA	NA	NA	52	36	169	172	508	153	119	255	9	2	37	0.053	0.012	0.073
.	19.01.16-01.45.14-1-241749	119	5	5	2	0	2	513	2	2	0	0	NA	NA	NA	34	28	167	170	504	145	117	251	6	3	2	0.036	0.018	0.004
.	19.01.16-01.45.17-1-241750	33	1	1	0	0	0	0	0	0	0	0	NA	NA	NA	9	10	165	167	491	0	0	0	0	0	0	0	0	0
.	19.01.16-01.45.19-1-241751	145	15	15	3	0	3	521	12	12	0	0	NA	NA	NA	46	38	175	169	507	156	113	252	0	13	26	0	0.077	0.051
.	19.01.16-01.45.19-1-241752	145	8	8	0	0	0	526	7	7	0	0	NA	NA	NA	51	43	172	173	511	152	119	255	0	1	10	0	0.006	0.02
.	19.01.16-01.45.29-1-241763	145	10	10	1	0	1	520	9	9	0	0	NA	NA	NA	45	42	171	175	509	145	124	251	6	5	22	0.035	0.029	0.043
.	19.01.16-01.45.30-1-241766	157	13	13	4	0	4	537	12	12	0	0	NA	NA	NA	49	57	174	174	522	153	120	264	1	12	21	0.006	0.069	0.04
.	19.01.16-01.45.31-1-241767	148	7	7	3	0	2	526	6	6	0	0	NA	NA	NA	40	37	172	171	507	153	118	255	5	3	10	0.029	0.018	0.02
.	19.01.16-01.45.33-1-241768	206	28	28	4	0	2	546	26	26	0	0	NA	NA	NA	64	60	179	177	517	158	124	264	18	19	47	0.101	0.107	0.091
.	19.01.16-01.45.44-1-241776	153	25	25	8	0	5	541	23	23	0	0	NA	NA	NA	43	50	178	166	519	160	115	266	1	17	59	0.006	0.102	0.114
.	19.01.16-01.45.51-1-241777	91	5	5	2	0	2	516	4	4	0	0	NA	NA	NA	31	24	167	170	500	150	119	247	1	6	14	0.006	0.035	0.028
.	19.01.16-01.45.52-1-241778	141	11	11	1	0	1	527	9	9	0	0	NA	NA	NA	46	44	169	179	509	150	125	252	3	11	10	0.018	0.061	0.02
.	19.01.16-01.45.53-1-241779	89	7	7	2	0	2	511	6	6	0	0	NA	NA	NA	30	27	166	170	504	145	118	248	2	2	26	0.012	0.012	0.052
.	19.01.16-01.45.57-1-241781	63	3	3	0	0	0	250	2	2	0	0	NA	NA	NA	16	18	168	166	497	78	51	121	0	0	5	0	0	0.01
.	19.01.16-01.46.01-1-241783	150	15	15	4	0	3	525	14	14	0	0	NA	NA	NA	42	37	170	171	509	149	118	258	21	4	34	0.124	0.023	0.067
.	19.01.16-01.46.04-1-241784	33	1	1	0	0	0	0	0	0	0	0	NA	NA	NA	6	8	165	165	491	0	0	0	0	0	0	0	0	0
.	19.01.16-01.46.07-1-241785	64	2	2	0	0	0	253	1	1	0	0	NA	NA	NA	18	20	163	166	504	74	57	122	2	3	0	0.012	0.018	0
.	19.01.16-01.46.08-1-241789	30	1	1	0	0	0	0	0	0	0	0	NA	NA	NA	13	11	165	164	495	0	0	0	0	0	0	0	0	0
.	19.01.16-01.46.09-1-241790	151	17	17	4	0	4	518	13	13	0	0	NA	NA	NA	51	42	177	169	509	157	111	250	8	3	26	0.045	0.018	0.051
.	19.01.16-01.46.11-1-241791	35	1	1	0	0	0	0	0	0	0	0	NA	NA	NA	6	5	164	163	491	0	0	0	0	0	0	0	0	0
.	19.01.16-01.46.13-1-241792	33	1	1	0	0	0	0	0	0	0	0	NA	NA	NA	11	8	165	165	491	0	0	0	0	0	2	0	0	0.004
.	19.01.16-01.46.14-1-241808	178	12	12	2	0	1	555	10	10	0	0	NA	NA	NA	49	70	180	177	526	161	123	271	0	20	25	0	0.113	0.048
.	19.01.16-01.46.16-1-241809	64	3	3	0	0	0	352	2	2	0	0	NA	NA	NA	21	26	168	169	502	101	81	170	3	4	1	0.018	0.024	0.002
.	19.01.16-01.46.16-1-241810	354	20	20	7	0	6	591	16	16	0	0	NA	NA	NA	92	114	178	187	562	157	134	300	0	22	36	0	0.118	0.064
.	19.01.16-01.46.17-1-241811	95	5	5	1	0	1	514	4	4	0	0	NA	NA	NA	34	30	171	170	502	150	116	248	9	3	13	0.053	0.018	0.026
.	19.01.16-01.46.24-1-241817	60	2	2	1	0	1	150	1	1	0	0	NA	NA	NA	17	14	165	168	494	37	37	76	2	0	3	0.012	0	0.006
.	19.01.16-01.46.29-1-241824	177	19	19	4	0	3	541	17	17	0	0	NA	NA	NA	63	65	179	176	523	155	122	264	3	11	39	0.017	0.062	0.075
.	19.01.16-01.46.31-1-241826	60	2	2	0	0	0	511	1	1	0	0	NA	NA	NA	25	27	168	168	504	149	115	247	0	4	3	0	0.024	0.006
.	19.01.16-01.46.31-1-241827	116	9	9	2	0	2	514	6	6	0	0	NA	NA	NA	33	30	172	167	504	154	110	250	0	0	19	0	0	0.038
.	19.01.16-01.46.32-1-241828	34	1	1	0	0	0	0	0	0	0	0	NA	NA	NA	5	7	164	165	491	0	0	0	0	0	0	0	0	0
.	19.01.16-01.46.35-1-241829	94	6	6	0	0	0	512	5	5	0	0	NA	NA	NA	24	30	173	167	503	152	109	251	0	3	12	0	0.018	0.024
.	19.01.16-01.46.37-1-241832	117	13	13	4	0	3	527	10	10	0	0	NA	NA	NA	38	46	175	168	516	155	114	258	6	15	18	0.034	0.089	0.035
.	19.01.16-01.46.38-1-241834	35	1	1	0	0	0	0	0	0	0	0	NA	NA	NA	7	12	165	166	494	0	0	0	0	0	0	0	0	0
.	19.01.16-01.46.42-1-241836	159	27	27	4	0	4	534	25	25	0	0	NA	NA	NA	56	57	177	173	520	156	118	260	27	13	24	0.153	0.075	0.046
.	19.01.16-01.46.43-1-241840	210	17	17	4	0	4	551	15	15	0	0	NA	NA	NA	53	59	174	180	518	158	130	263	6	6	43	0.034	0.033	0.083
.	19.01.16-01.46.50-1-241845	119	7	7	1	0	1	531	6	6	0	0	NA	NA	NA	41	45	171	174	513	147	125	259	6	1	7	0.035	0.006	0.014
.	19.01.16-01.46.57-1-241846	90	6	6	0	0	0	514	4	4	0	0	NA	NA	NA	40	34	170	167	510	151	111	252	0	4	17	0	0.024	0.033
.	19.01.16-01.46.58-1-241847	96	6	6	1	0	1	503	4	4	0	0	NA	NA	NA	32	17	166	166	498	148	113	242	2	1	21	0.012	0.006	0.042
.	19.01.16-01.46.59-1-241848	198	11	11	4	0	3	550	10	10	0	0	NA	NA	NA	80	75	181	176	531	160	121	269	0	7	22	0	0.04	0.041
.	19.01.16-01.47.05-1-241849	231	40	40	8	0	6	539	33	33	0	0	NA	NA	NA	57	54	175	171	521	154	119	266	19	25	80	0.109	0.146	0.154
.	19.01.16-01.47.11-1-241851	33	1	1	0	0	0	0	0	0	0	0	NA	NA	NA	9	11	165	166	493	0	0	0	5	0	0	0.03	0	0
.	19.01.16-01.47.15-1-241869	33	1	1	0	0	0	0	0	0	0	0	NA	NA	NA	5	10	164	168	491	0	0	0	0	0	1	0	0	0.002
.	19.01.16-01.47.18-1-241870	62	2	2	0	0	0	510	1	1	0	0	NA	NA	NA	28	26	168	169	502	150	118	242	0	0	3	0	0	0.006
.	19.01.16-01.47.19-1-241871	152	18	18	4	0	4	530	15	15	0	0	NA	NA	NA	44	43	170	176	510	149	124	257	2	8	51	0.012	0.045	0.1
.	19.01.16-01.47.19-1-241873	114	11	11	2	0	1	529	10	10	0	0	NA	NA	NA	26	47	174	177	509	154	121	254	0	22	8	0	0.124	0.016
.	19.01.16-01.47.21-1-241875	62	2	2	1	0	1	507	1	1	0	0	NA	NA	NA	19	19	165	168	499	143	117	247	0	0	4	0	0	0.008
.	19.01.16-01.47.21-1-241876	58	2	2	0	0	0	513	1	1	0	0	NA	NA	NA	24	21	168	167	499	150	115	248	2	0	3	0.012	0	0.006
.	19.01.16-01.47.24-1-241880	63	3	3	1	0	1	510	2	2	0	0	NA	NA	NA	24	28	169	169	503	149	115	246	2	5	0	0.012	0.03	0
.	19.01.16-01.47.29-1-241885	88	4	4	1	0	1	506	3	3	0	0	NA	NA	NA	24	21	166	171	497	146	117	243	1	3	2	0.006	0.018	0.004
.	19.01.16-01.47.32-1-241889	119	6	6	0	0	0	522	5	5	0	0	NA	NA	NA	31	35	168	174	506	149	120	253	4	3	15	0.024	0.017	0.03
.	19.01.16-01.47.38-1-241893	236	16	16	4	0	1	553	15	15	0	0	NA	NA	NA	82	74	175	176	536	154	122	277	8	25	17	0.046	0.142	0.032
.	19.01.16-01.47.39-1-241895	89	4	4	1	0	1	524	3	3	0	0	NA	NA	NA	30	40	174	167	512	153	114	257	0	0	11	0	0	0.021
.	19.01.16-01.47.39-1-241896	114	12	12	2	0	2	506	9	9	0	0	NA	NA	NA	32	26	166	170	503	146	115	245	4	4	18	0.024	0.024	0.036
.	19.01.16-01.47.43-1-241900	61	3	3	1	0	1	252	2	2	0	0	NA	NA	NA	11	12	165	165	495	73	57	122	0	0	4	0	0	0.008
.	19.01.16-01.47.45-1-241901	63	2	2	1	0	1	402	0	0	0	0	NA	NA	NA	14	21	167	170	497	120	87	195	0	0	2	0	0	0.004
.	19.01.16-01.47.52-1-241902	177	10	10	1	0	1	537	9	9	0	0	NA	NA	NA	37	54	177	178	512	156	122	259	0	6	17	0	0.034	0.033
.	19.01.16-01.47.54-1-241903	270	22	22	7	0	6	552	21	21	0	0	NA	NA	NA	80	67	169	176	535	149	127	276	6	5	41	0.036	0.028	0.077
.	19.01.16-01.47.55-1-241904	314	20	20	3	0	2	570	17	17	0	0	NA	NA	NA	99	87	175	181	544	155	128	287	6	15	58	0.034	0.083	0.107
.	19.01.16-01.47.55-1-241905	181	14	14	5	0	4	531	13	13	0	0	NA	NA	NA	58	53	176	176	514	153	121	257	6	3	27	0.034	0.017	0.053
.	19.01.16-01.48.03-1-241906	153	17	17	5	0	5	521	16	16	0	0	NA	NA	NA	42	37	172	171	507	150	118	253	13	14	28	0.076	0.082	0.055
.	19.01.16-01.48.12-1-241910	173	50	50	11	0	7	548	48	48	0	0	NA	NA	NA	39	56	175	178	516	157	127	264	36	20	73	0.206	0.112	0.141
.	19.01.16-01.48.16-1-241928	120	20	20	8	0	8	534	18	18	0	0	NA	NA	NA	39	46	175	175	509	156	123	255	3	13	42	0.017	0.074	0.083
.	19.01.16-01.48.21-1-241931	91	4	4	1	0	1	505	2	2	0	0	NA	NA	NA	26	23	169	168	499	150	115	240	9	0	5	0.053	0	0.01
.	19.01.16-01.48.36-1-241944	119	12	12	2	0	2	529	11	11	0	0	NA	NA	NA	43	41	173	170	511	153	120	256	0	8	32	0	0.047	0.063
.	19.01.16-01.48.39-1-241949	244	62	62	21	0	16	551	58	58	0	0	NA	NA	NA	65	64	175	179	523	156	124	271	23	36	110	0.131	0.201	0.21
.	19.01.16-01.48.46-1-241953	267	28	28	4	0	3	560	25	25	0	0	NA	NA	NA	71	77	182	175	533	161	121	278	21	24	41	0.115	0.137	0.077
.	19.01.16-01.48.49-1-241954	35	1	1	0	0	0	0	0	0	0	0	NA	NA	NA	12	9	165	166	491	0	0	0	0	0	0	0	0	0
.	19.01.16-01.48.50-1-241955	35	1	1	1	0	1	0	0	0	0	0	NA	NA	NA	11	11	164	166	494	0	0	0	0	0	2	0	0	0.004
.	19.01.16-01.48.52-1-241960	240	74	74	20	0	18	538	68	68	0	0	NA	NA	NA	75	58	182	172	517	161	115	262	35	45	97	0.192	0.262	0.188
.	19.01.16-01.48.52-1-241961	213	30	30	13	0	10	556	25	25	0	0	NA	NA	NA	61	75	180	175	533	159	122	275	29	23	65	0.161	0.131	0.122
.	19.01.16-01.48.53-1-241962	122	9	9	3	0	3	517	7	7	0	0	NA	NA	NA	35	29	169	169	504	150	119	248	5	6	10	0.03	0.036	0.02
.	19.01.16-01.48.58-1-241963	306	53	53	10	0	8	575	49	49	0	0	NA	NA	NA	83	94	182	181	544	157	127	291	23	56	76	0.126	0.309	0.14
.	19.01.16-01.49.03-1-241964	61	2	2	0	0	0	514	1	1	0	0	NA	NA	NA	25	28	168	168	505	150	116	248	0	2	3	0	0.012	0.006
.	19.01.16-01.49.13-1-241965	61	3	3	0	0	0	505	2	2	0	0	NA	NA	NA	23	23	166	168	502	147	113	245	0	3	8	0	0.018	0.016
.	19.01.16-01.49.15-1-241981	88	4	4	1	0	1	532	3	3	0	0	NA	NA	NA	26	41	175	167	512	161	115	256	0	3	4	0	0.018	0.008
.	19.01.16-01.49.24-1-241986	151	10	10	4	0	3	526	8	8	0	0	NA	NA	NA	50	43	173	175	508	154	120	252	2	6	20	0.012	0.034	0.039
.	19.01.16-01.49.27-1-241991	115	5	5	2	0	1	526	3	3	0	0	NA	NA	NA	39	41	175	169	510	157	114	255	0	6	6	0	0.036	0.012
.	19.01.16-01.49.31-1-241996	229	15	15	3	0	2	548	14	14	0	0	NA	NA	NA	71	66	178	175	526	158	124	266	9	15	23	0.051	0.086	0.044
.	19.01.16-01.49.32-1-241997	34	1	1	0	0	0	0	0	0	0	0	NA	NA	NA	8	13	163	168	495	0	0	0	0	0	3	0	0	0.006
.	19.01.16-01.49.35-1-241998	121	16	16	7	0	6	511	13	13	0	0	NA	NA	NA	33	26	166	167	506	147	114	250	15	12	20	0.09	0.072	0.04
.	19.01.16-01.49.38-1-242003	37	1	1	0	0	0	0	0	0	0	0	NA	NA	NA	7	18	167	168	496	0	0	0	0	0	1	0	0	0.002
.	19.01.16-01.49.42-1-242005	214	9	9	3	0	3	550	5	5	0	0	NA	NA	NA	76	67	174	182	524	153	127	270	4	0	23	0.023	0	0.044
.	19.01.16-01.49.45-1-242010	61	2	2	0	0	0	517	1	1	0	0	NA	NA	NA	26	29	172	168	502	152	115	250	0	0	7	0	0	0.014
.	19.01.16-01.49.46-1-242011	117	7	7	1	0	1	524	6	6	0	0	NA	NA	NA	40	42	174	172	509	153	118	253	0	9	15	0	0.052	0.029
.	19.01.16-01.49.55-1-242012	213	10	10	1	0	1	542	9	9	0	0	NA	NA	NA	67	62	181	174	520	159	119	264	0	0	30	0	0	0.058
.	19.01.16-01.49.57-1-242013	118	5	5	0	0	0	525	4	4	0	0	NA	NA	NA	34	37	169	169	512	150	117	258	6	0	6	0.036	0	0.012
.	19.01.16-01.50.02-1-242018	151	12	12	3	0	2	526	9	9	0	0	NA	NA	NA	61	42	171	173	511	152	118	256	1	9	25	0.006	0.052	0.049
.	19.01.16-01.50.04-1-242019	89	5	5	3	0	3	506	4	4	0	0	NA	NA	NA	47	26	166	166	507	147	113	246	10	0	8	0.06	0	0.016
.	19.01.16-01.50.18-1-242042	63	2	2	1	0	1	100	1	1	0	0	NA	NA	NA	16	18	168	165	498	27	25	48	0	0	4	0	0	0.008
.	19.01.16-01.50.19-1-242043	143	7	7	2	0	2	517	6	6	0	0	NA	NA	NA	49	35	169	173	506	150	117	250	0	2	12	0	0.012	0.024
.	19.01.16-01.50.20-1-242045	34	1	1	1	0	1	0	0	0	0	0	NA	NA	NA	10	13	165	163	498	0	0	0	0	0	2	0	0	0.004
.	19.01.16-01.50.22-1-242048	125	6	6	2	0	2	518	5	5	0	0	NA	NA	NA	24	25	168	169	501	150	117	251	10	0	15	0.06	0	0.03
.	19.01.16-01.50.24-1-242051	149	15	15	9	0	7	520	12	12	0	0	NA	NA	NA	40	35	168	173	507	148	119	253	0	3	50	0	0.017	0.099
.	19.01.16-01.50.26-1-242054	64	4	4	1	0	1	512	3	3	0	0	NA	NA	NA	23	29	167	167	508	147	114	251	0	4	5	0	0.024	0.01
.	19.01.16-01.50.26-1-242055	118	4	4	0	0	0	523	3	3	0	0	NA	NA	NA	41	36	169	170	510	149	117	257	4	0	10	0.024	0	0.02
.	19.01.16-01.50.30-1-242060	182	23	23	6	0	3	540	19	19	0	0	NA	NA	NA	57	55	174	172	522	155	118	267	17	32	30	0.098	0.186	0.057
.	19.01.16-01.50.32-1-242062	262	13	13	5	0	4	545	11	11	0	0	NA	NA	NA	81	67	170	174	536	147	122	276	11	0	26	0.065	0	0.049
.	19.01.16-01.50.38-1-242066	93	4	4	0	0	0	513	3	3	0	0	NA	NA	NA	29	32	171	168	506	147	115	251	0	4	2	0	0.024	0.004
.	19.01.16-01.50.38-1-242067	98	15	15	3	0	3	513	14	14	0	0	NA	NA	NA	35	32	172	172	501	151	114	248	18	13	11	0.105	0.076	0.022
.	19.01.16-01.50.39-1-242069	36	1	1	0	0	0	0	0	0	0	0	NA	NA	NA	8	16	167	165	497	0	0	0	0	1	0	0	0.006	0
.	19.01.16-01.50.40-1-242070	92	9	9	1	0	1	512	8	8	0	0	NA	NA	NA	46	34	167	174	506	144	118	250	4	4	15	0.024	0.023	0.03
.	19.01.16-01.50.41-1-242071	32	1	1	0	0	0	0	0	0	0	0	NA	NA	NA	7	5	165	164	489	0	0	0	0	0	2	0	0	0.004
.	19.01.16-01.50.42-1-242072	37	1	1	0	0	0	0	0	0	0	0	NA	NA	NA	13	18	166	170	495	0	0	0	0	0	0	0	0	0
.	19.01.16-01.50.44-1-242076	119	5	5	2	0	1	524	4	4	0	0	NA	NA	NA	45	40	169	171	513	150	118	256	1	7	9	0.006	0.041	0.018
.	19.01.16-01.50.45-1-242077	35	1	1	0	0	0	0	0	0	0	0	NA	NA	NA	14	8	165	164	492	0	0	0	0	0	0	0	0	0
.	19.01.16-01.50.52-1-242079	121	9	9	3	0	3	511	7	7	0	0	NA	NA	NA	37	34	168	168	511	147	111	253	3	16	6	0.018	0.095	0.012
.	19.01.16-01.50.56-1-242084	33	1	1	0	0	0	0	0	0	0	0	NA	NA	NA	9	10	165	166	492	0	0	0	0	0	1	0	0	0.002
.	19.01.16-01.50.58-1-242085	179	14	14	5	0	4	540	12	12	0	0	NA	NA	NA	43	51	170	173	521	153	121	266	8	11	29	0.047	0.064	0.056
.	19.01.16-01.50.59-1-242086	116	5	5	0	0	0	514	3	3	0	0	NA	NA	NA	35	30	165	172	506	146	118	250	2	0	7	0.012	0	0.014
.	19.01.16-01.51.00-1-242092	178	17	17	3	0	3	529	16	16	0	0	NA	NA	NA	52	50	178	171	514	155	117	257	14	9	30	0.079	0.053	0.058
.	19.01.16-01.51.02-1-242093	265	10	10	0	0	0	571	8	8	0	0	NA	NA	NA	66	90	181	183	539	163	131	277	1	4	15	0.006	0.022	0.028
.	19.01.16-01.51.03-1-242104	130	17	17	3	0	2	516	15	15	0	0	NA	NA	NA	44	29	167	169	506	148	115	253	7	14	34	0.042	0.083	0.067
.	19.01.16-01.51.04-1-242108	121	14	14	1	0	1	523	11	11	0	0	NA	NA	NA	37	37	170	170	510	152	116	255	0	19	10	0	0.112	0.02
.	19.01.16-01.51.11-1-243464	88	4	4	0	0	0	510	3	3	0	0	NA	NA	NA	30	25	166	167	505	148	112	250	3	0	9	0.018	0	0.018
.	19.01.16-01.51.12-1-244276	62	2	2	0	0	0	403	1	1	0	0	NA	NA	NA	18	21	168	168	498	122	86	195	0	0	1	0	0	0.002
.	19.01.16-01.51.12-1-244278	145	20	20	5	0	5	542	15	15	0	0	NA	NA	NA	39	56	174	174	521	156	121	265	10	16	33	0.057	0.092	0.063
.	19.01.16-01.51.22-1-244720	89	3	3	2	0	2	516	2	2	0	0	NA	NA	NA	30	30	174	164	505	153	111	252	0	4	5	0	0.024	0.01
.	19.01.16-01.51.22-1-244733	32	1	1	0	0	0	0	0	0	0	0	NA	NA	NA	12	7	164	165	491	0	0	0	0	0	2	0	0	0.004
.	19.01.16-01.51.23-1-244743	32	1	1	0	0	0	0	0	0	0	0	NA	NA	NA	11	5	163	165	490	0	0	0	0	0	0	0	0	0
.	19.01.16-01.51.24-1-244745	155	15	15	6	0	4	536	14	14	0	0	NA	NA	NA	45	49	174	169	519	156	116	264	20	16	22	0.115	0.095	0.042
.	19.01.16-01.51.24-1-244746	61	2	2	0	0	0	254	1	1	0	0	NA	NA	NA	11	19	167	169	496	71	61	122	0	6	1	0	0.036	0.002
.	19.01.16-01.51.27-1-244750	145	12	12	4	0	3	538	11	11	0	0	NA	NA	NA	52	52	180	169	516	158	118	262	4	7	20	0.022	0.041	0.039
.	19.01.16-01.51.27-1-244751	66	4	4	1	0	1	512	3	3	0	0	NA	NA	NA	25	22	166	166	503	147	114	251	0	6	5	0	0.036	0.01
.	19.01.16-01.51.30-1-244754	34	1	1	0	0	0	0	0	0	0	0	NA	NA	NA	7	12	166	164	495	0	0	0	0	0	0	0	0	0
.	19.01.16-01.51.32-1-244757	122	9	9	3	0	2	518	8	8	0	0	NA	NA	NA	28	32	169	169	507	150	117	251	3	0	10	0.018	0	0.02
.	19.01.16-01.51.37-1-244760	66	2	2	0	0	0	506	1	1	0	0	NA	NA	NA	19	18	170	167	494	154	112	240	0	3	0	0	0.018	0
.	19.01.16-01.51.40-1-244763	37	1	1	1	0	1	0	0	0	0	0	NA	NA	NA	11	12	167	165	493	0	0	0	0	0	2	0	0	0.004
.	19.01.16-01.51.42-1-244764	246	34	34	12	0	11	558	29	29	0	0	NA	NA	NA	84	83	182	174	540	157	119	282	18	16	47	0.099	0.092	0.087
.	19.01.16-01.51.45-1-244768	301	27	27	4	0	3	565	23	23	0	0	NA	NA	NA	89	93	176	179	551	152	127	286	20	15	40	0.114	0.084	0.073
.	19.01.16-01.51.47-1-244769	205	24	24	6	0	4	542	22	22	0	0	NA	NA	NA	74	61	171	178	525	149	124	269	6	12	67	0.035	0.067	0.128
.	19.01.16-01.51.48-1-244770	185	18	18	8	0	6	531	16	16	0	0	NA	NA	NA	59	48	172	172	517	151	117	263	19	3	35	0.11	0.017	0.068
.	19.01.16-01.51.50-1-244771	90	4	4	0	0	0	517	3	3	0	0	NA	NA	NA	32	37	169	173	508	147	119	251	3	0	6	0.018	0	0.012
.	19.01.16-01.51.52-1-244772	178	26	26	10	0	6	515	24	24	0	0	NA	NA	NA	48	32	169	168	508	148	113	254	27	16	39	0.16	0.095	0.077
.	19.01.16-01.51.54-1-244773	66	3	3	0	0	0	501	2	2	0	0	NA	NA	NA	32	19	165	166	501	144	113	244	0	4	5	0	0.024	0.01
.	19.01.16-01.51.58-1-244774	64	4	4	0	0	0	497	3	3	0	0	NA	NA	NA	38	18	166	166	499	142	114	241	0	0	6	0	0	0.012
.	19.01.16-01.52.04-1-244775	59	2	2	0	0	0	509	1	1	0	0	NA	NA	NA	25	30	168	167	508	150	112	247	0	0	4	0	0	0.008
.	19.01.16-01.52.08-1-244776	34	1	1	0	0	0	0	0	0	0	0	NA	NA	NA	19	9	164	164	494	0	0	0	4	0	0	0.024	0	0
.	19.01.16-01.52.10-1-244778	199	9	9	0	0	0	551	8	8	0	0	NA	NA	NA	60	67	171	182	527	152	129	270	4	11	6	0.023	0.06	0.011
.	19.01.16-01.52.10-1-244779	152	14	14	5	0	5	533	13	13	0	0	NA	NA	NA	47	51	172	175	517	152	120	261	9	12	39	0.052	0.069	0.075
.	19.01.16-01.52.12-1-244783	231	20	20	6	0	6	551	17	17	0	0	NA	NA	NA	74	69	179	177	526	160	124	267	7	25	39	0.039	0.141	0.074
.	19.01.16-01.52.15-1-244804	87	7	7	1	0	1	508	6	6	0	0	NA	NA	NA	25	23	166	168	502	147	115	246	6	2	8	0.036	0.012	0.016
.	19.01.16-01.52.19-1-244805	63	2	2	0	0	0	505	1	1	0	0	NA	NA	NA	32	25	167	169	502	148	115	242	0	0	5	0	0	0.01
.	19.01.16-01.52.20-1-244812	121	12	12	4	0	4	530	11	11	0	0	NA	NA	NA	31	42	174	171	510	155	120	255	8	20	6	0.046	0.117	0.012
.	19.01.16-01.52.21-1-244814	207	11	11	3	0	3	540	10	10	0	0	NA	NA	NA	64	59	174	173	525	155	118	267	0	5	19	0	0.029	0.036
.	19.01.16-01.52.28-1-244820	59	2	2	0	0	0	51	1	1	0	0	NA	NA	NA	21	16	167	166	496	13	15	23	0	0	6	0	0	0.012
.	19.01.16-01.52.29-1-244823	121	7	7	5	0	4	536	6	6	0	0	NA	NA	NA	43	50	171	168	524	151	115	270	9	10	14	0.053	0.06	0.027
.	19.01.16-01.52.30-1-244825	89	6	6	1	0	1	521	5	5	0	0	NA	NA	NA	48	31	169	164	511	148	114	259	0	7	12	0	0.043	0.023
.	19.01.16-01.52.32-1-244827	33	1	1	0	0	0	0	0	0	0	0	NA	NA	NA	9	10	168	165	490	0	0	0	0	0	0	0	0	0
.	19.01.16-01.52.33-1-244828	62	2	2	0	0	0	200	1	1	0	0	NA	NA	NA	20	17	166	168	496	55	48	97	0	1	0	0	0.006	0
.	19.01.16-01.52.34-1-244829	91	10	10	2	0	1	513	9	9	0	0	NA	NA	NA	36	31	168	168	508	146	117	250	15	0	9	0.089	0	0.018
.	19.01.16-01.52.37-1-244833	119	4	4	1	0	1	516	2	2	0	0	NA	NA	NA	41	31	169	171	504	149	117	250	3	2	1	0.018	0.012	0.002
.	19.01.16-01.52.39-1-244835	175	8	8	2	0	1	522	6	6	0	0	NA	NA	NA	59	44	177	170	510	157	111	254	9	7	7	0.051	0.041	0.014
.	19.01.16-01.52.41-1-244836	34	1	1	0	0	0	0	0	0	0	0	NA	NA	NA	11	11	163	168	493	0	0	0	0	0	4	0	0	0.008
.	19.01.16-01.52.41-1-244837	181	17	17	5	0	4	534	12	12	0	0	NA	NA	NA	46	52	172	175	518	151	122	261	3	10	37	0.017	0.057	0.071
.	19.01.16-01.52.43-1-244841	118	10	10	5	0	3	511	8	8	0	0	NA	NA	NA	31	29	166	170	506	146	117	248	10	9	14	0.06	0.053	0.028
.	19.01.16-01.52.43-1-244842	90	3	3	1	0	1	513	2	2	0	0	NA	NA	NA	32	29	169	171	502	149	119	245	0	2	7	0	0.012	0.014
.	19.01.16-01.52.43-1-244843	29	1	1	1	0	1	0	0	0	0	0	NA	NA	NA	4	9	166	165	491	0	0	0	0	0	0	0	0	0
.	19.01.16-01.52.45-1-244844	124	8	8	0	0	0	519	7	7	0	0	NA	NA	NA	35	35	170	169	509	149	115	255	3	0	8	0.018	0	0.016
.	19.01.16-01.52.46-1-244845	84	4	4	1	0	1	523	3	3	0	0	NA	NA	NA	29	36	166	171	512	149	118	256	0	2	10	0	0.012	0.02
.	19.01.16-01.52.51-1-244846	201	14	14	2	0	1	546	12	12	0	0	NA	NA	NA	67	59	179	173	520	160	123	263	0	5	30	0	0.029	0.058
.	19.01.16-01.52.51-1-244847	152	23	23	6	0	6	524	21	21	0	0	NA	NA	NA	39	37	174	168	508	154	116	254	5	18	48	0.029	0.107	0.094
.	19.01.16-01.52.55-1-244852	32	1	1	0	0	0	0	0	0	0	0	NA	NA	NA	7	9	165	163	494	0	0	0	0	0	0	0	0	0
.	19.01.16-01.52.57-1-244853	86	4	4	0	0	0	511	3	3	0	0	NA	NA	NA	28	23	167	168	501	148	117	246	0	0	12	0	0	0.024
.	19.01.16-01.52.57-1-244854	33	1	1	0	0	0	0	0	0	0	0	NA	NA	NA	8	5	165	163	490	0	0	0	0	0	1	0	0	0.002
.	19.01.16-01.52.58-1-244855	31	1	1	1	0	1	0	0	0	0	0	NA	NA	NA	10	12	168	165	492	0	0	0	0	2	0	0	0.012	0
.	19.01.16-01.52.58-1-244856	88	5	5	1	0	1	511	3	3	0	0	NA	NA	NA	26	20	164	167	502	147	115	249	1	4	7	0.006	0.024	0.014
.	19.01.16-01.53.00-1-244857	36	1	1	0	0	0	0	0	0	0	0	NA	NA	NA	12	13	165	167	494	0	0	0	2	0	0	0.012	0	0
.	19.01.16-01.53.00-1-244858	121	6	6	4	0	1	526	4	4	0	0	NA	NA	NA	42	41	168	171	515	148	121	257	0	10	20	0	0.058	0.039
.	19.01.16-01.53.02-1-244859	150	14	14	2	0	2	526	12	12	0	0	NA	NA	NA	58	46	171	171	517	147	117	262	18	6	15	0.105	0.035	0.029
.	19.01.16-01.53.04-1-244860	67	5	5	1	0	1	506	4	4	0	0	NA	NA	NA	24	25	165	170	503	141	115	250	0	8	7	0	0.047	0.014
.	19.01.16-01.53.07-1-244861	211	25	25	5	0	4	548	20	20	0	0	NA	NA	NA	63	64	178	179	520	155	126	267	11	7	47	0.062	0.039	0.09
.	19.01.16-01.53.09-1-244862	61	2	2	0	0	0	406	1	1	0	0	NA	NA	NA	14	27	168	169	503	121	94	191	3	0	1	0.018	0	0.002
.	19.01.16-01.53.10-1-244863	64	2	2	2	0	2	515	1	1	0	0	NA	NA	NA	27	33	170	172	504	148	117	250	1	0	3	0.006	0	0.006
.	19.01.16-01.53.17-1-244879	206	44	44	11	0	9	545	40	40	0	0	NA	NA	NA	46	62	180	173	522	161	120	264	32	35	87	0.178	0.202	0.167
.	19.01.16-01.53.18-1-244880	63	3	3	2	0	1	513	2	2	0	0	NA	NA	NA	20	30	170	168	505	150	115	248	6	0	4	0.035	0	0.008
.	19.01.16-01.53.18-1-244881	60	3	3	1	0	1	510	2	2	0	0	NA	NA	NA	24	21	168	167	499	150	113	247	1	0	9	0.006	0	0.018
.	19.01.16-01.53.22-1-244885	121	11	11	2	0	2	519	9	9	0	0	NA	NA	NA	31	32	170	170	505	151	116	252	0	7	17	0	0.041	0.034
.	19.01.16-01.53.23-1-244887	30	1	1	0	0	0	0	0	0	0	0	NA	NA	NA	9	7	164	165	491	0	0	0	0	0	1	0	0	0.002
.	19.01.16-01.53.24-1-244889	91	4	4	2	0	1	503	3	3	0	0	NA	NA	NA	46	24	167	165	505	147	110	246	6	8	0	0.036	0.048	0
.	19.01.16-01.53.25-1-244893	94	5	5	2	0	2	521	3	3	0	0	NA	NA	NA	36	39	177	167	508	156	115	250	3	1	5	0.017	0.006	0.01
.	19.01.16-01.53.26-1-244894	85	5	5	3	0	1	515	4	4	0	0	NA	NA	NA	20	19	167	169	496	152	116	247	0	0	12	0	0	0.024
.	19.01.16-01.53.30-1-244900	95	6	6	0	0	0	505	4	4	0	0	NA	NA	NA	26	25	170	164	504	148	109	248	0	12	3	0	0.073	0.006
.	19.01.16-01.53.43-1-244909	121	21	21	4	0	3	518	16	16	0	0	NA	NA	NA	32	35	170	168	510	150	113	255	5	15	38	0.029	0.089	0.075
.	19.01.16-01.53.45-1-244910	116	4	4	0	0	0	520	3	3	0	0	NA	NA	NA	28	31	171	171	502	153	117	250	2	1	11	0.012	0.006	0.022
.	19.01.16-01.53.46-1-244911	155	14	14	5	0	3	535	13	13	0	0	NA	NA	NA	43	56	174	169	526	154	115	266	5	15	28	0.029	0.089	0.053
.	19.01.16-01.53.47-1-244912	140	15	15	3	0	2	521	13	13	0	0	NA	NA	NA	36	36	171	168	510	151	116	254	12	12	22	0.07	0.071	0.043
.	19.01.16-01.53.51-1-244913	122	23	23	6	0	4	518	20	20	0	0	NA	NA	NA	44	33	168	171	507	149	119	250	34	10	29	0.202	0.058	0.057
.	19.01.16-01.53.56-1-244914	35	1	1	0	0	0	0	0	0	0	0	NA	NA	NA	9	10	165	168	490	0	0	0	0	0	3	0	0	0.006
.	19.01.16-01.53.58-1-244915	89	3	3	0	0	0	516	1	1	0	0	NA	NA	NA	38	33	167	172	507	146	118	252	6	3	0	0.036	0.017	0
.	19.01.16-01.53.58-1-244916	32	1	1	1	0	1	0	0	0	0	0	NA	NA	NA	14	9	165	165	492	0	0	0	0	0	0	0	0	0
.	19.01.16-01.53.59-1-244917	86	4	4	1	0	1	514	3	3	0	0	NA	NA	NA	31	30	171	165	507	151	111	252	3	0	14	0.018	0	0.028
.	19.01.16-01.54.00-1-244918	66	2	2	1	0	1	511	1	1	0	0	NA	NA	NA	22	22	165	167	503	146	114	251	0	1	2	0	0.006	0.004
.	19.01.16-01.54.09-1-244919	38	1	1	1	0	1	0	0	0	0	0	NA	NA	NA	8	9	167	164	491	0	0	0	0	0	1	0	0	0.002
.	19.01.16-01.54.10-1-244920	124	7	7	0	0	0	526	6	6	0	0	NA	NA	NA	26	43	172	172	512	151	118	257	2	5	9	0.012	0.029	0.018
.	19.01.16-01.54.11-1-244921	93	3	3	2	0	2	530	2	2	0	0	NA	NA	NA	26	35	172	174	502	156	123	251	0	8	4	0	0.046	0.008
.	19.01.16-01.54.11-1-244922	91	7	7	2	0	1	528	5	5	0	0	NA	NA	NA	31	37	170	178	502	153	124	251	8	8	11	0.047	0.045	0.022
.	19.01.16-01.54.11-1-244923	241	11	11	4	0	4	563	10	10	0	0	NA	NA	NA	81	81	180	179	535	162	122	279	2	6	23	0.011	0.034	0.043
.	19.01.16-01.54.12-1-244927	87	4	4	1	0	1	506	3	3	0	0	NA	NA	NA	33	23	166	169	501	145	114	247	0	6	5	0	0.036	0.01
.	19.01.16-01.54.17-1-244943	62	4	4	1	0	1	506	3	3	0	0	NA	NA	NA	23	17	166	167	497	148	115	243	3	10	1	0.018	0.06	0.002
.	19.01.16-01.54.21-1-244946	33	1	1	1	0	1	0	0	0	0	0	NA	NA	NA	14	10	165	165	493	0	0	0	1	0	0	0.006	0	0
.	19.01.16-01.54.22-1-244949	169	33	33	11	0	10	535	27	27	0	0	NA	NA	NA	44	58	169	169	533	146	117	272	32	17	64	0.189	0.101	0.12
.	19.01.16-01.54.24-1-244951	116	4	4	1	0	1	512	2	2	0	0	NA	NA	NA	30	25	166	168	504	146	116	250	2	2	2	0.012	0.012	0.004
.	19.01.16-01.54.25-1-244953	88	3	3	1	0	1	510	1	1	0	0	NA	NA	NA	26	25	169	169	500	149	116	245	0	2	5	0	0.012	0.01
.	19.01.16-01.54.25-1-244954	417	28	28	11	0	9	609	24	24	0	0	NA	NA	NA	138	135	199	184	565	179	127	303	9	4	56	0.045	0.022	0.099
.	19.01.16-01.54.25-1-244956	147	11	11	0	0	0	519	10	10	0	0	NA	NA	NA	53	48	172	176	513	145	122	252	12	6	8	0.07	0.034	0.016
.	19.01.16-01.54.28-1-244959	128	4	4	0	0	0	520	3	3	0	0	NA	NA	NA	32	34	171	169	507	151	116	253	0	1	2	0	0.006	0.004
.	19.01.16-01.54.29-1-244961	179	8	8	0	0	0	542	7	7	0	0	NA	NA	NA	74	66	178	175	526	160	116	266	0	9	8	0	0.051	0.015
.	19.01.16-01.54.32-1-244964	111	9	9	0	0	0	521	6	6	0	0	NA	NA	NA	30	31	169	170	505	151	118	252	0	6	14	0	0.035	0.028
.	19.01.16-01.54.36-1-244966	33	1	1	0	0	0	0	0	0	0	0	NA	NA	NA	9	9	163	168	491	0	0	0	0	0	0	0	0	0
.	19.01.16-01.54.37-1-244968	120	7	7	1	0	1	525	6	6	0	0	NA	NA	NA	44	39	173	167	512	150	114	261	3	3	13	0.017	0.018	0.025
.	19.01.16-01.54.39-1-244970	120	6	6	3	0	3	527	5	5	0	0	NA	NA	NA	34	40	170	169	514	152	116	259	0	7	10	0	0.041	0.019
.	19.01.16-01.54.40-1-244973	63	2	2	0	0	0	509	1	1	0	0	NA	NA	NA	26	29	166	170	506	147	113	249	0	0	7	0	0	0.014
.	19.01.16-01.54.44-1-244978	32	1	1	0	0	0	0	0	0	0	0	NA	NA	NA	6	14	165	168	494	0	0	0	0	0	2	0	0	0.004
.	19.01.16-01.54.45-1-244979	115	5	5	1	0	1	514	4	4	0	0	NA	NA	NA	33	34	170	167	510	148	113	253	0	3	5	0	0.018	0.01
.	19.01.16-01.54.46-1-244980	228	31	31	8	0	7	550	28	28	0	0	NA	NA	NA	69	69	173	178	531	151	125	274	18	35	45	0.104	0.197	0.085
.	19.01.16-01.54.46-1-244981	178	16	16	7	0	7	531	11	11	0	0	NA	NA	NA	62	48	176	171	514	158	114	259	8	12	16	0.045	0.07	0.031
.	19.01.16-01.54.51-1-244982	142	5	5	2	0	2	536	4	4	0	0	NA	NA	NA	43	48	173	173	515	154	119	263	0	7	9	0	0.04	0.017
.	19.01.16-01.54.52-1-244983	85	3	3	2	0	2	525	2	2	0	0	NA	NA	NA	30	35	171	175	502	156	121	248	0	0	12	0	0	0.024
.	19.01.16-01.54.53-1-244984	89	7	7	1	0	1	523	6	6	0	0	NA	NA	NA	24	35	172	170	506	156	118	249	5	11	8	0.029	0.065	0.016
.	19.01.16-01.54.58-1-244989	95	9	9	2	0	2	520	6	6	0	0	NA	NA	NA	29	32	167	168	510	151	115	254	5	5	11	0.03	0.03	0.022
.	19.01.16-01.55.03-1-244990	240	18	18	4	0	2	546	17	17	0	0	NA	NA	NA	57	61	175	171	528	157	119	270	13	6	48	0.074	0.035	0.091
.	19.01.16-01.55.05-1-244991	68	3	3	1	0	1	455	1	1	0	0	NA	NA	NA	21	16	163	169	497	133	107	215	2	0	0	0.012	0	0
.	19.01.16-01.55.05-1-244992	60	2	2	0	0	0	521	0	0	0	0	NA	NA	NA	27	35	174	169	505	156	115	250	2	0	2	0.011	0	0.004
.	19.01.16-01.55.05-1-244993	208	20	20	5	0	4	562	19	19	0	0	NA	NA	NA	49	73	181	177	528	163	125	274	21	13	36	0.116	0.073	0.068
.	19.01.16-01.55.06-1-244994	95	6	6	1	0	1	518	4	4	0	0	NA	NA	NA	38	31	171	173	500	151	119	248	6	10	6	0.035	0.058	0.012
.	19.01.16-01.55.11-1-244995	33	1	1	0	0	0	0	0	0	0	0	NA	NA	NA	10	10	164	166	493	0	0	0	0	0	0	0	0	0
.	19.01.16-01.55.13-1-245002	61	2	2	0	0	0	495	1	1	0	0	NA	NA	NA	19	11	165	164	495	144	111	240	0	4	0	0	0.024	0
.	19.01.16-01.55.14-1-245012	88	4	4	1	0	1	515	3	3	0	0	NA	NA	NA	27	32	170	170	505	149	114	252	3	10	0	0.018	0.059	0
.	19.01.16-01.55.15-1-245013	33	1	1	0	0	0	0	0	0	0	0	NA	NA	NA	10	7	164	163	493	0	0	0	0	0	0	0	0	0
.	19.01.16-01.55.16-1-245014	59	2	2	0	0	0	400	0	0	0	0	NA	NA	NA	13	24	170	165	502	117	86	197	0	0	6	0	0	0.012
.	19.01.16-01.55.17-1-245015	82	4	4	2	0	2	513	2	2	0	0	NA	NA	NA	23	22	166	169	500	147	118	248	0	5	10	0	0.03	0.02
.	19.01.16-01.55.22-1-245019	144	13	13	3	0	2	530	11	11	0	0	NA	NA	NA	43	42	175	172	508	156	118	256	22	9	11	0.126	0.052	0.022
.	19.01.16-01.55.22-1-245020	33	1	1	0	0	0	0	0	0	0	0	NA	NA	NA	7	13	167	167	492	0	0	0	0	0	1	0	0	0.002
.	19.01.16-01.55.23-1-245022	33	1	1	0	0	0	0	0	0	0	0	NA	NA	NA	5	6	165	164	490	0	0	0	0	0	0	0	0	0
.	19.01.16-01.55.25-1-245035	151	9	9	3	0	2	524	8	8	0	0	NA	NA	NA	64	41	175	172	507	153	119	252	4	0	27	0.023	0	0.053
.	19.01.16-01.55.25-1-245037	118	15	15	4	0	4	509	12	12	0	0	NA	NA	NA	37	27	168	170	502	146	114	249	15	8	13	0.089	0.047	0.026
.	19.01.16-01.55.25-1-245038	89	4	4	1	0	1	505	3	3	0	0	NA	NA	NA	35	32	166	169	510	145	112	248	0	1	10	0	0.006	0.02
.	19.01.16-01.55.27-1-245048	86	6	6	2	0	2	518	5	5	0	0	NA	NA	NA	27	29	170	170	502	152	119	247	2	1	16	0.012	0.006	0.032
.	19.01.16-01.55.30-1-245052	85	4	4	0	0	0	504	2	2	0	0	NA	NA	NA	27	21	167	170	497	146	115	243	1	0	5	0.006	0	0.01
.	19.01.16-01.55.36-1-245055	60	3	3	0	0	0	501	2	2	0	0	NA	NA	NA	24	15	168	166	494	146	114	241	2	0	5	0.012	0	0.01
.	19.01.16-01.55.38-1-245058	34	1	1	0	0	0	0	0	0	0	0	NA	NA	NA	8	7	167	165	488	0	0	0	0	1	0	0	0.006	0
.	19.01.16-01.55.38-1-245059	112	6	6	0	0	0	524	5	5	0	0	NA	NA	NA	28	38	173	172	506	154	117	253	8	0	3	0.046	0	0.006
.	19.01.16-01.55.39-1-245061	64	3	3	1	0	1	149	2	2	0	0	NA	NA	NA	21	22	166	168	501	42	34	73	4	0	1	0.024	0	0.002
.	19.01.16-01.55.41-1-245080	63	3	3	0	0	0	0	2	2	0	0	NA	NA	NA	19	23	166	166	504	0	0	0	0	3	2	0	0.018	0.004
.	19.01.16-01.55.42-1-247177	90	3	3	1	0	1	516	2	2	0	0	NA	NA	NA	30	26	168	166	505	150	115	251	5	2	3	0.03	0.012	0.006
.	19.01.16-01.55.45-1-247332	118	5	5	0	0	0	516	4	4	0	0	NA	NA	NA	27	25	167	170	501	149	120	247	8	0	4	0.048	0	0.008
.	19.01.16-01.55.45-1-247348	261	12	12	2	0	0	553	11	11	0	0	NA	NA	NA	75	68	177	181	523	157	126	270	4	7	28	0.023	0.039	0.054
.	19.01.16-01.55.45-1-247352	63	2	2	0	0	0	516	1	1	0	0	NA	NA	NA	22	26	168	164	507	148	114	254	0	0	7	0	0	0.014
.	19.01.16-01.55.47-1-247440	436	33	33	15	0	12	611	29	29	0	0	NA	NA	NA	144	138	185	195	571	167	140	304	26	10	81	0.141	0.051	0.142
.	19.01.16-01.55.48-1-247484	93	4	4	2	0	2	523	3	3	0	0	NA	NA	NA	37	39	174	171	507	152	117	254	15	0	1	0.086	0	0.002
.	19.01.16-01.55.48-1-247492	33	1	1	0	0	0	0	0	0	0	0	NA	NA	NA	16	11	166	167	491	0	0	0	0	0	0	0	0	0
.	19.01.16-01.55.50-1-247591	60	2	2	0	0	0	520	1	1	0	0	NA	NA	NA	14	33	169	170	507	155	115	250	0	0	3	0	0	0.006
.	19.01.16-01.55.55-1-247669	87	3	3	0	0	0	501	2	2	0	0	NA	NA	NA	32	21	168	168	498	148	115	238	0	0	5	0	0	0.01
.	19.01.16-01.55.56-1-247670	91	8	8	1	0	1	512	6	6	0	0	NA	NA	NA	36	27	170	166	504	151	115	246	1	0	14	0.006	0	0.028
.	19.01.16-01.55.57-1-247671	65	3	3	0	0	0	508	2	2	0	0	NA	NA	NA	23	24	167	165	505	149	113	246	5	0	3	0.03	0	0.006
.	19.01.16-01.56.00-1-247673	156	11	11	2	0	2	531	10	10	0	0	NA	NA	NA	39	44	177	170	510	159	116	256	0	17	18	0	0.1	0.035
.	19.01.16-01.56.03-1-247674	141	9	9	3	0	1	537	8	8	0	0	NA	NA	NA	52	53	174	178	514	158	126	253	2	7	19	0.011	0.039	0.037
.	19.01.16-01.56.03-1-247675	88	3	3	0	0	0	506	2	2	0	0	NA	NA	NA	24	16	168	166	495	152	111	243	0	1	5	0	0.006	0.01
.	19.01.16-01.56.08-1-247676	82	4	4	0	0	0	508	2	2	0	0	NA	NA	NA	23	25	164	172	502	146	118	244	0	5	7	0	0.029	0.014
.	19.01.16-01.56.12-1-247677	61	2	2	0	0	0	298	0	0	0	0	NA	NA	NA	11	22	170	169	496	79	76	143	0	0	2	0	0	0.004
.	19.01.16-01.56.13-1-247681	120	4	4	0	0	0	529	3	3	0	0	NA	NA	NA	51	44	170	170	517	150	121	258	0	6	9	0	0.035	0.017
.	19.01.16-01.56.17-1-247697	144	6	6	2	0	2	528	4	4	0	0	NA	NA	NA	49	49	172	174	516	149	120	259	0	3	11	0	0.017	0.021
.	19.01.16-01.56.18-1-247698	30	1	1	1	0	1	0	0	0	0	0	NA	NA	NA	8	13	166	165	495	0	0	0	0	2	0	0	0.012	0
.	19.01.16-01.56.20-1-247700	177	13	13	2	0	2	522	11	11	0	0	NA	NA	NA	56	41	171	171	512	151	116	255	0	0	35	0	0	0.068
.	19.01.16-01.56.23-1-247704	266	36	36	8	0	6	563	33	33	0	0	NA	NA	NA	80	81	186	181	527	166	126	271	34	35	56	0.183	0.193	0.106
.	19.01.16-01.56.30-1-247712	59	3	3	0	0	0	503	2	2	0	0	NA	NA	NA	31	20	165	167	501	145	113	245	0	3	8	0	0.018	0.016
.	19.01.16-01.56.30-1-247713	87	4	4	0	0	0	513	3	3	0	0	NA	NA	NA	19	25	164	170	504	147	116	250	11	2	2	0.067	0.012	0.004
.	19.01.16-01.56.34-1-247715	152	10	10	2	0	0	545	8	8	0	0	NA	NA	NA	59	60	173	172	528	154	120	271	25	30	8	0.145	0.174	0.015
.	19.01.16-01.56.36-1-247717	95	3	3	0	0	0	510	2	2	0	0	NA	NA	NA	25	21	163	169	502	147	115	248	0	5	2	0	0.03	0.004
.	19.01.16-01.56.39-1-247721	180	34	34	8	0	4	543	30	30	0	0	NA	NA	NA	67	59	174	170	528	155	117	271	58	5	47	0.333	0.029	0.089
.	19.01.16-01.56.48-1-247725	150	10	10	4	0	3	528	7	7	0	0	NA	NA	NA	53	45	167	174	517	150	119	259	0	6	31	0	0.034	0.06
.	19.01.16-01.56.49-1-247726	149	13	13	5	0	4	547	12	12	0	0	NA	NA	NA	44	56	173	181	515	155	130	262	3	12	30	0.017	0.066	0.058
.	19.01.16-01.56.52-1-247727	269	38	38	11	0	8	563	34	34	0	0	NA	NA	NA	68	77	181	180	529	162	128	273	40	33	40	0.221	0.183	0.076
.	19.01.16-01.57.02-1-247732	183	10	10	4	0	2	533	9	9	0	0	NA	NA	NA	41	47	172	173	515	153	120	260	13	6	18	0.076	0.035	0.035
.	19.01.16-01.57.02-1-247733	95	6	6	0	0	0	515	4	4	0	0	NA	NA	NA	29	32	171	167	507	152	116	247	0	3	16	0	0.018	0.032
.	19.01.16-01.57.05-1-247734	157	28	28	7	0	7	517	25	25	0	0	NA	NA	NA	51	34	172	173	502	151	117	249	6	20	56	0.035	0.116	0.112
.	19.01.16-01.57.09-1-247736	60	3	3	0	0	0	503	2	2	0	0	NA	NA	NA	22	18	166	167	498	148	113	242	0	2	4	0	0.012	0.008
.	19.01.16-01.57.12-1-247737	87	5	5	1	0	1	510	4	4	0	0	NA	NA	NA	28	30	173	167	503	154	112	244	1	4	0	0.006	0.024	0
.	19.01.16-01.57.21-1-247756	260	28	28	10	0	9	553	24	24	0	0	NA	NA	NA	93	67	186	175	519	167	122	264	15	15	51	0.081	0.086	0.098
.	19.01.16-01.57.23-1-247759	123	17	17	3	0	1	526	15	15	0	0	NA	NA	NA	39	37	168	170	512	150	119	257	12	17	19	0.071	0.1	0.037
.	19.01.16-01.57.26-1-247764	64	3	3	0	0	0	513	2	2	0	0	NA	NA	NA	21	20	168	166	499	150	113	250	0	4	6	0	0.024	0.012
.	19.01.16-01.57.29-1-247766	116	5	5	2	0	1	526	4	4	0	0	NA	NA	NA	24	40	173	167	513	155	115	256	0	2	19	0	0.012	0.037
.	19.01.16-01.57.30-1-247768	59	3	3	2	0	2	520	2	2	0	0	NA	NA	NA	32	40	170	172	511	152	117	251	0	0	16	0	0	0.031
.	19.01.16-01.57.35-1-247771	184	17	17	1	0	1	520	15	15	0	0	NA	NA	NA	49	36	171	170	508	147	119	254	16	14	20	0.094	0.082	0.039
.	19.01.16-01.57.40-1-247776	265	35	35	16	0	12	557	31	31	0	0	NA	NA	NA	66	76	180	174	535	158	121	278	49	18	65	0.272	0.103	0.121
.	19.01.16-01.57.44-1-247780	31	1	1	0	0	0	0	0	0	0	0	NA	NA	NA	12	10	166	164	493	0	0	0	0	0	1	0	0	0.002
.	19.01.16-01.57.45-1-247781	35	1	1	0	0	0	0	0	0	0	0	NA	NA	NA	10	11	165	166	493	0	0	0	0	0	0	0	0	0
.	19.01.16-01.57.46-1-247782	95	6	6	0	0	0	511	4	4	0	0	NA	NA	NA	45	27	168	165	507	149	112	250	3	5	8	0.018	0.03	0.016
.	19.01.16-01.57.48-1-247783	92	5	5	1	0	1	525	4	4	0	0	NA	NA	NA	39	33	172	170	504	156	119	250	8	0	7	0.047	0	0.014
.	19.01.16-01.57.54-1-247784	61	4	4	1	0	1	516	3	3	0	0	NA	NA	NA	23	34	170	169	508	149	115	252	3	0	10	0.018	0	0.02
.	19.01.16-01.57.55-1-247785	98	4	4	1	0	1	503	2	2	0	0	NA	NA	NA	27	21	167	165	502	150	111	242	0	10	4	0	0.061	0.008
.	19.01.16-01.57.56-1-247786	61	2	2	0	0	0	510	1	1	0	0	NA	NA	NA	24	23	166	167	503	147	113	250	3	0	3	0.018	0	0.006
.	19.01.16-01.58.04-1-247787	99	10	10	3	0	3	515	8	8	0	0	NA	NA	NA	39	34	172	170	505	148	115	252	9	5	7	0.052	0.029	0.014
.	19.01.16-01.58.05-1-247788	118	8	8	2	0	2	507	6	6	0	0	NA	NA	NA	32	25	169	165	504	145	113	249	3	0	12	0.018	0	0.024
.	19.01.16-01.58.05-1-247789	91	6	6	3	0	3	510	4	4	0	0	NA	NA	NA	23	20	170	167	496	152	114	244	1	2	7	0.006	0.012	0.014
.	19.01.16-01.58.09-1-247790	93	8	8	3	0	2	526	7	7	0	0	NA	NA	NA	38	33	172	168	506	155	117	254	12	3	11	0.07	0.018	0.022
.	19.01.16-01.58.10-1-247791	264	24	24	6	0	4	551	22	22	0	0	NA	NA	NA	58	73	172	180	534	153	128	270	24	9	53	0.14	0.05	0.099
.	19.01.16-01.58.10-1-247792	150	20	20	4	0	3	513	17	17	0	0	NA	NA	NA	68	40	174	170	509	146	115	252	23	29	17	0.132	0.171	0.033
.	19.01.16-01.58.10-1-247793	93	3	3	0	0	0	512	2	2	0	0	NA	NA	NA	30	25	167	167	504	146	116	250	5	0	2	0.03	0	0.004
.	19.01.16-01.58.21-1-247816	178	10	10	6	0	4	543	8	8	0	0	NA	NA	NA	63	57	172	177	521	154	125	264	10	12	20	0.058	0.068	0.038
.	19.01.16-01.58.23-1-247819	94	6	6	2	0	1	519	4	4	0	0	NA	NA	NA	26	40	173	169	511	152	117	250	4	2	8	0.023	0.012	0.016
.	19.01.16-01.58.23-1-247820	217	20	20	5	0	5	553	17	17	0	0	NA	NA	NA	67	63	174	179	523	154	128	271	6	8	33	0.034	0.045	0.063
.	19.01.16-01.58.26-1-247825	92	5	5	2	0	1	515	4	4	0	0	NA	NA	NA	40	33	169	172	505	149	116	250	0	2	12	0	0.012	0.024
.	19.01.16-01.58.28-1-247828	200	19	19	4	0	3	542	16	16	0	0	NA	NA	NA	54	63	180	176	520	157	121	264	1	14	30	0.006	0.08	0.058
.	19.01.16-01.58.34-1-247833	37	1	1	0	0	0	0	0	0	0	0	NA	NA	NA	15	11	166	166	492	0	0	0	0	0	0	0	0	0
.	19.01.16-01.58.39-1-247838	231	21	21	7	0	7	549	18	18	0	0	NA	NA	NA	78	70	173	174	536	154	121	274	24	20	24	0.139	0.115	0.045
.	19.01.16-01.58.44-1-247842	91	4	4	0	0	0	514	3	3	0	0	NA	NA	NA	33	27	169	169	502	149	119	246	4	0	2	0.024	0	0.004
.	19.01.16-01.58.44-1-247843	64	4	4	1	0	1	350	3	3	0	0	NA	NA	NA	20	22	163	165	507	96	81	173	0	2	8	0	0.012	0.016
.	19.01.16-01.58.47-1-247844	87	7	7	1	0	1	505	6	6	0	0	NA	NA	NA	34	24	166	166	505	145	115	245	4	2	11	0.024	0.012	0.022
.	19.01.16-01.58.47-1-247845	33	1	1	1	0	1	0	0	0	0	0	NA	NA	NA	11	14	165	167	495	0	0	0	0	0	6	0	0	0.012
.	19.01.16-01.58.50-1-247846	60	2	2	1	0	1	508	1	1	0	0	NA	NA	NA	16	14	165	166	496	148	114	246	0	0	5	0	0	0.01
.	19.01.16-01.58.53-1-247847	205	26	26	6	0	3	548	24	24	0	0	NA	NA	NA	56	65	178	171	529	158	116	274	31	24	47	0.174	0.14	0.089
.	19.01.16-01.58.56-1-247848	206	20	20	4	0	3	538	18	18	0	0	NA	NA	NA	71	53	171	178	517	153	126	259	11	20	19	0.064	0.112	0.037
.	19.01.16-01.58.58-1-247853	90	9	9	6	0	3	512	8	8	0	0	NA	NA	NA	29	27	169	167	504	150	116	246	15	2	14	0.089	0.012	0.028
.	19.01.16-01.58.59-1-247854	127	15	15	4	0	4	521	12	12	0	0	NA	NA	NA	49	43	171	166	519	147	114	260	4	8	20	0.023	0.048	0.039
.	19.01.16-01.59.02-1-247855	31	1	1	0	0	0	0	0	0	0	0	NA	NA	NA	8	10	165	165	493	0	0	0	0	0	2	0	0	0.004
.	19.01.16-01.59.02-1-247856	65	3	3	1	0	1	508	2	2	0	0	NA	NA	NA	38	27	167	173	500	144	122	242	3	0	8	0.018	0	0.016
.	19.01.16-01.59.04-1-247857	123	6	6	2	0	2	533	3	3	0	0	NA	NA	NA	37	50	170	172	521	152	117	264	11	5	5	0.065	0.029	0.01
.	19.01.16-01.59.05-1-247858	89	3	3	1	0	0	515	2	2	0	0	NA	NA	NA	26	23	169	167	500	150	114	251	7	0	1	0.041	0	0.002
.	19.01.16-01.59.15-1-247874	65	2	2	1	0	1	353	1	1	0	0	NA	NA	NA	19	13	168	165	493	108	85	160	0	3	0	0	0.018	0
.	19.01.16-01.59.15-1-247875	36	1	1	0	0	0	0	0	0	0	0	NA	NA	NA	11	3	163	164	489	0	0	0	0	0	0	0	0	0
.	19.01.16-01.59.19-1-247876	177	20	20	5	0	5	542	17	17	0	0	NA	NA	NA	54	57	178	173	519	159	119	264	0	8	44	0	0.046	0.085
.	19.01.16-01.59.19-1-247877	119	10	10	4	0	3	527	9	9	0	0	NA	NA	NA	45	41	172	170	512	153	115	259	4	0	20	0.023	0	0.039
.	19.01.16-01.59.20-1-247878	61	2	2	0	0	0	247	1	1	0	0	NA	NA	NA	17	18	169	167	495	75	50	122	0	0	1	0	0	0.002
.	19.01.16-01.59.22-1-247882	61	2	2	2	0	2	499	1	1	0	0	NA	NA	NA	26	14	166	166	495	146	112	241	0	0	6	0	0	0.012
.	19.01.16-01.59.24-1-247885	177	34	34	8	0	8	532	29	29	0	0	NA	NA	NA	54	54	168	175	524	149	123	260	23	21	72	0.137	0.12	0.137
.	19.01.16-01.59.27-1-247889	92	3	3	1	0	1	519	2	2	0	0	NA	NA	NA	32	36	173	168	508	154	113	252	0	4	4	0	0.024	0.008
.	19.01.16-01.59.28-1-247891	203	20	20	3	0	3	551	19	19	0	0	NA	NA	NA	59	65	175	177	526	159	124	268	3	16	22	0.017	0.09	0.042
.	19.01.16-01.59.30-1-247894	64	3	3	1	0	0	507	2	2	0	0	NA	NA	NA	36	27	169	170	501	150	113	244	4	0	11	0.024	0	0.022
.	19.01.16-01.59.34-1-247896	63	5	5	1	0	1	511	3	3	0	0	NA	NA	NA	15	27	168	171	501	151	114	246	0	12	3	0	0.07	0.006
.	19.01.16-01.59.39-1-247902	146	17	17	3	0	3	522	15	15	0	0	NA	NA	NA	53	43	169	174	513	148	117	257	0	22	38	0	0.126	0.074
.	19.01.16-01.59.41-1-247903	175	17	17	6	0	5	534	16	16	0	0	NA	NA	NA	45	53	171	175	520	150	120	264	2	5	41	0.012	0.029	0.079
.	19.01.16-01.59.42-1-247907	115	10	10	0	0	0	517	9	9	0	0	NA	NA	NA	44	30	171	169	503	149	118	250	6	11	9	0.035	0.065	0.018
.	19.01.16-01.59.44-1-247909	171	13	13	5	0	4	532	11	11	0	0	NA	NA	NA	57	58	171	176	524	151	120	261	5	21	14	0.029	0.119	0.027
.	19.01.16-01.59.51-1-247910	125	9	9	3	0	2	516	7	7	0	0	NA	NA	NA	39	26	170	166	503	151	115	250	0	9	16	0	0.054	0.032
.	19.01.16-01.59.54-1-247911	205	50	50	19	0	15	566	43	43	0	0	NA	NA	NA	64	91	189	183	532	168	125	273	37	41	85	0.196	0.224	0.16
.	19.01.16-02.00.05-1-247916	62	2	2	0	0	0	301	1	1	0	0	NA	NA	NA	15	16	168	166	495	84	70	147	3	0	0	0.018	0	0
.	19.01.16-02.00.06-1-247917	177	15	15	7	0	5	558	13	13	0	0	NA	NA	NA	52	79	177	181	534	159	123	276	6	8	27	0.034	0.044	0.051
.	19.01.16-02.00.09-1-247918	125	16	16	4	0	4	517	14	14	0	0	NA	NA	NA	45	35	169	168	511	149	113	255	5	0	29	0.03	0	0.057
.	19.01.16-02.00.09-1-247919	66	2	2	0	0	0	508	1	1	0	0	NA	NA	NA	18	19	172	165	495	152	112	244	2	0	0	0.012	0	0
.	19.01.16-02.00.10-1-247920	173	35	35	9	0	6	534	31	31	0	0	NA	NA	NA	50	52	174	175	516	156	122	256	6	26	73	0.034	0.149	0.141
.	19.01.16-02.00.12-1-247921	94	7	7	1	0	1	517	6	6	0	0	NA	NA	NA	19	32	168	170	507	149	117	251	6	4	2	0.036	0.024	0.004
.	19.01.16-02.00.16-1-247944	127	10	10	2	0	2	534	9	9	0	0	NA	NA	NA	44	42	175	172	508	158	118	258	13	2	24	0.074	0.012	0.047
.	19.01.16-02.00.17-1-247945	127	8	8	2	0	2	513	5	5	0	0	NA	NA	NA	40	35	164	175	509	141	117	255	13	3	8	0.079	0.017	0.016
.	19.01.16-02.00.21-1-247948	61	2	2	0	0	0	0	0	0	0	0	NA	NA	NA	15	23	166	167	503	0	0	0	3	0	3	0.018	0	0.006
.	19.01.16-02.00.25-1-247953	88	9	9	4	0	3	512	6	6	0	0	NA	NA	NA	44	28	167	170	504	149	116	247	7	20	7	0.042	0.118	0.014
.	19.01.16-02.00.30-1-247959	58	2	2	0	0	0	0	1	1	0	0	NA	NA	NA	14	17	166	167	497	0	0	0	0	8	0	0	0.048	0
.	19.01.16-02.00.33-1-247961	91	3	3	0	0	0	510	1	1	0	0	NA	NA	NA	25	24	167	172	498	151	114	245	0	4	2	0	0.023	0.004
.	19.01.16-02.00.33-1-247962	62	4	4	0	0	0	520	2	2	0	0	NA	NA	NA	23	37	167	171	512	149	117	254	2	0	5	0.012	0	0.01
.	19.01.16-02.00.35-1-247963	32	1	1	0	0	0	0	0	0	0	0	NA	NA	NA	9	6	163	165	491	0	0	0	0	3	0	0	0.018	0
.	19.01.16-02.00.37-1-247966	90	7	7	2	0	1	517	5	5	0	0	NA	NA	NA	33	35	172	172	504	152	117	248	3	7	4	0.017	0.041	0.008
.	19.01.16-02.00.38-1-247968	64	3	3	3	0	3	503	2	2	0	0	NA	NA	NA	21	16	167	163	499	149	110	244	0	0	11	0	0	0.022
.	19.01.16-02.00.38-1-247970	88	3	3	3	0	2	517	1	1	0	0	NA	NA	NA	26	25	166	171	501	150	118	249	0	0	8	0	0	0.016
.	19.01.16-02.00.46-1-247974	115	6	6	1	0	1	515	4	4	0	0	NA	NA	NA	39	33	170	171	505	149	115	251	0	3	9	0	0.018	0.018
.	19.01.16-02.00.47-1-247975	149	21	21	8	0	5	523	19	19	0	0	NA	NA	NA	44	41	172	175	507	152	119	252	9	5	47	0.052	0.029	0.093
.	19.01.16-02.00.49-1-247976	301	22	22	8	0	6	576	17	17	0	0	NA	NA	NA	96	90	176	180	547	155	129	292	16	11	43	0.091	0.061	0.079
.	19.01.16-02.00.51-1-247977	63	3	3	0	0	0	514	1	1	0	0	NA	NA	NA	11	23	168	167	501	150	116	248	0	0	2	0	0	0.004
.	19.01.16-02.00.52-1-247978	35	1	1	1	0	1	0	0	0	0	0	NA	NA	NA	5	11	166	165	493	0	0	0	0	2	0	0	0.012	0
.	19.01.16-02.00.55-1-247980	179	14	14	8	0	7	545	12	12	0	0	NA	NA	NA	59	57	176	174	520	157	120	268	9	7	28	0.051	0.04	0.054
.	19.01.16-02.00.55-1-247981	119	13	13	3	0	2	515	8	8	0	0	NA	NA	NA	36	30	174	169	500	155	115	245	10	6	14	0.057	0.036	0.028
.	19.01.16-02.01.03-1-248021	62	3	3	0	0	0	404	2	2	0	0	NA	NA	NA	16	22	167	168	500	123	87	194	3	0	3	0.018	0	0.006
.	19.01.16-02.01.03-1-248022	62	2	2	1	0	1	506	1	1	0	0	NA	NA	NA	26	23	168	166	502	147	114	245	0	5	3	0	0.03	0.006
.	19.01.16-02.01.04-1-248023	143	26	26	14	0	10	525	24	24	0	0	NA	NA	NA	39	43	174	168	514	149	114	262	52	9	26	0.299	0.054	0.051
.	19.01.16-02.01.04-1-248024	224	23	23	7	0	6	532	21	21	0	0	NA	NA	NA	69	48	177	172	512	159	116	257	14	13	43	0.079	0.076	0.084
.	19.01.16-02.01.16-1-248080	87	4	4	2	0	2	514	3	3	0	0	NA	NA	NA	40	33	175	167	504	153	113	248	0	12	5	0	0.072	0.01
.	19.01.16-02.01.17-1-248081	33	1	1	0	0	0	0	0	0	0	0	NA	NA	NA	7	16	168	167	494	0	0	0	0	0	2	0	0	0.004
.	19.01.16-02.01.20-1-248083	63	2	2	1	0	1	248	1	1	0	0	NA	NA	NA	19	18	168	165	498	68	52	128	0	1	1	0	0.006	0.002
.	19.01.16-02.01.20-1-248084	85	5	5	2	0	2	510	3	3	0	0	NA	NA	NA	21	22	166	166	503	149	112	249	6	2	11	0.036	0.012	0.022
.	19.01.16-02.01.22-1-248087	35	1	1	0	0	0	0	0	0	0	0	NA	NA	NA	9	13	165	165	496	0	0	0	4	0	0	0.024	0	0
.	19.01.16-02.01.23-1-248089	33	1	1	0	0	0	0	0	0	0	0	NA	NA	NA	6	11	168	164	492	0	0	0	0	0	1	0	0	0.002
.	19.01.16-02.01.26-1-248093	329	23	23	8	0	6	581	20	20	0	0	NA	NA	NA	89	107	182	178	560	163	124	294	12	2	49	0.066	0.011	0.088
.	19.01.16-02.01.26-1-248095	173	11	11	2	0	2	537	10	10	0	0	NA	NA	NA	56	50	174	170	519	155	118	264	5	5	22	0.029	0.029	0.042
.	19.01.16-02.01.30-1-248100	277	47	47	12	0	10	554	43	43	0	0	NA	NA	NA	85	81	173	184	537	149	127	278	34	26	78	0.197	0.141	0.145
.	19.01.16-02.01.32-1-248101	120	12	12	1	0	1	534	11	11	0	0	NA	NA	NA	27	44	170	170	517	152	119	263	0	17	19	0	0.1	0.037
.	19.01.16-02.01.32-1-248102	94	5	5	1	0	1	523	3	3	0	0	NA	NA	NA	31	38	166	173	512	146	122	255	1	0	13	0.006	0	0.025
.	19.01.16-02.01.34-1-248103	36	1	1	0	0	0	0	0	0	0	0	NA	NA	NA	11	9	166	165	491	0	0	0	0	0	3	0	0	0.006
.	19.01.16-02.01.38-1-248106	54	2	2	0	0	0	504	1	1	0	0	NA	NA	NA	26	17	167	163	500	151	111	242	0	0	6	0	0	0.012
.	19.01.16-02.01.42-1-248109	116	8	8	4	0	2	518	7	7	0	0	NA	NA	NA	44	32	171	173	501	149	119	250	0	12	21	0	0.069	0.042
.	19.01.16-02.01.44-1-248113	180	10	10	2	0	2	527	9	9	0	0	NA	NA	NA	33	45	174	171	513	152	118	257	0	3	20	0	0.018	0.039
.	19.01.16-02.01.48-1-248114	150	10	10	5	0	4	521	6	6	0	0	NA	NA	NA	47	34	171	173	503	152	117	252	2	14	13	0.012	0.081	0.026
.	19.01.16-02.01.55-1-248115	198	31	31	9	0	8	538	29	29	0	0	NA	NA	NA	66	55	171	171	526	154	115	269	8	10	60	0.047	0.058	0.114
.	19.01.16-02.01.58-1-248116	95	3	3	1	0	1	517	2	2	0	0	NA	NA	NA	16	31	170	165	509	150	113	254	0	0	6	0	0	0.012
.	19.01.16-02.01.59-1-248117	32	1	1	0	0	0	0	0	0	0	0	NA	NA	NA	11	14	167	164	496	0	0	0	0	0	0	0	0	0
.	19.01.16-02.02.01-1-248118	173	9	9	2	0	2	525	7	7	0	0	NA	NA	NA	39	37	172	165	513	151	114	260	3	2	13	0.017	0.012	0.025
.	19.01.16-02.02.02-1-248119	65	3	3	0	0	0	403	2	2	0	0	NA	NA	NA	20	16	167	164	498	126	79	198	0	2	1	0	0.012	0.002
.	19.01.16-02.02.03-1-248120	179	8	8	2	0	2	527	6	6	0	0	NA	NA	NA	58	40	172	167	514	154	115	258	3	0	18	0.017	0	0.035
.	19.01.16-02.02.09-1-248121	147	13	13	5	0	3	524	12	12	0	0	NA	NA	NA	43	47	170	171	519	149	120	255	3	26	26	0.018	0.152	0.05
.	19.01.16-02.02.11-1-248123	66	3	3	0	0	0	502	2	2	0	0	NA	NA	NA	20	14	165	166	496	148	112	242	0	1	10	0	0.006	0.02
.	19.01.16-02.02.12-1-248124	33	1	1	0	0	0	0	0	0	0	0	NA	NA	NA	11	6	165	165	489	0	0	0	0	3	0	0	0.018	0
.	19.01.16-02.02.15-1-248141	96	4	4	2	0	1	519	3	3	0	0	NA	NA	NA	35	31	169	173	502	152	122	245	0	0	12	0	0	0.024
.	19.01.16-02.02.16-1-248149	92	4	4	2	0	2	516	3	3	0	0	NA	NA	NA	29	26	167	168	504	148	116	252	5	0	3	0.03	0	0.006
.	19.01.16-02.02.22-1-248156	116	15	15	4	0	4	522	11	11	0	0	NA	NA	NA	40	38	172	170	509	153	118	251	19	6	23	0.11	0.035	0.045
.	19.01.16-02.02.24-1-248160	59	2	2	1	0	1	300	1	1	0	0	NA	NA	NA	21	20	165	171	497	92	59	149	0	0	1	0	0	0.002
.	19.01.16-02.02.24-1-248161	190	13	13	3	0	3	535	11	11	0	0	NA	NA	NA	56	57	176	174	520	155	121	259	1	5	24	0.006	0.029	0.046
.	19.01.16-02.02.30-1-248168	86	8	8	4	0	3	517	7	7	0	0	NA	NA	NA	29	32	171	169	505	149	116	252	11	7	8	0.064	0.041	0.016
.	19.01.16-02.02.31-1-248170	63	2	2	0	0	0	498	1	1	0	0	NA	NA	NA	28	8	165	163	493	147	109	242	4	0	1	0.024	0	0.002
.	19.01.16-02.02.34-1-248171	113	8	8	5	0	3	530	7	7	0	0	NA	NA	NA	30	40	169	175	509	150	123	257	11	7	11	0.065	0.04	0.022
.	19.01.16-02.02.37-1-248174	118	10	10	1	0	1	507	9	9	0	0	NA	NA	NA	49	32	170	168	507	149	115	243	0	7	17	0	0.042	0.034
.	19.01.16-02.02.40-1-248177	62	2	2	0	0	0	351	1	1	0	0	NA	NA	NA	15	18	165	166	500	104	79	168	0	0	2	0	0	0.004
.	19.01.16-02.02.42-1-248178	33	1	1	0	0	0	0	0	0	0	0	NA	NA	NA	11	10	165	165	493	0	0	0	0	3	0	0	0.018	0
.	19.01.16-02.02.45-1-248182	131	15	15	5	0	5	529	12	12	0	0	NA	NA	NA	43	44	176	170	511	156	119	254	13	11	16	0.074	0.065	0.031
.	19.01.16-02.02.47-1-248183	95	14	14	2	0	2	532	12	12	0	0	NA	NA	NA	24	37	169	170	511	152	118	262	4	20	10	0.024	0.118	0.02
.	19.01.16-02.02.48-1-248184	92	4	4	1	0	1	513	3	3	0	0	NA	NA	NA	21	28	167	170	504	149	117	247	0	2	6	0	0.012	0.012
.	19.01.16-02.02.48-1-248185	146	14	14	1	0	1	533	13	13	0	0	NA	NA	NA	47	45	172	174	512	155	122	256	0	7	28	0	0.04	0.055
.	19.01.16-02.02.52-1-248186	92	4	4	1	0	0	524	3	3	0	0	NA	NA	NA	44	36	170	175	504	151	124	249	1	3	3	0.006	0.017	0.006
.	19.01.16-02.02.52-1-248187	219	20	20	9	0	8	558	16	16	0	0	NA	NA	NA	83	79	179	173	540	159	119	280	17	8	43	0.095	0.046	0.08
.	19.01.16-02.02.55-1-248188	182	48	48	18	0	14	539	45	45	0	0	NA	NA	NA	41	58	172	177	522	151	120	268	19	55	59	0.11	0.311	0.113
.	19.01.16-02.02.58-1-248189	118	4	4	2	0	2	522	3	3	0	0	NA	NA	NA	35	34	170	166	511	151	115	256	4	1	4	0.024	0.006	0.008
.	19.01.16-02.03.03-1-248194	93	4	4	0	0	0	528	3	3	0	0	NA	NA	NA	24	32	177	166	502	161	117	250	2	0	7	0.011	0	0.014
.	19.01.16-02.03.07-1-248195	127	8	8	5	0	3	524	7	7	0	0	NA	NA	NA	38	41	170	167	517	151	112	261	6	4	21	0.035	0.024	0.041
.	19.01.16-02.03.12-1-248196	63	5	5	2	0	2	503	3	3	0	0	NA	NA	NA	24	19	166	169	497	144	116	243	0	7	1	0	0.041	0.002
.	19.01.16-02.03.13-1-248197	87	4	4	3	0	3	520	3	3	0	0	NA	NA	NA	31	32	168	170	507	148	119	253	2	4	5	0.012	0.024	0.01
.	19.01.16-02.03.16-1-248213	276	21	21	7	0	5	575	20	20	0	0	NA	NA	NA	84	99	186	184	542	163	130	282	0	15	42	0	0.082	0.077
.	19.01.16-02.03.17-1-248214	476	29	29	8	0	6	597	26	26	0	0	NA	NA	NA	127	114	181	178	568	163	125	309	12	24	51	0.066	0.135	0.09
.	19.01.16-02.03.20-1-248216	35	1	1	1	0	1	0	0	0	0	0	NA	NA	NA	8	18	168	166	497	0	0	0	0	0	0	0	0	0
.	19.01.16-02.03.23-1-248220	146	7	7	2	0	2	528	6	6	0	0	NA	NA	NA	47	45	172	174	512	152	120	256	0	5	8	0	0.029	0.016
.	19.01.16-02.03.27-1-248226	119	9	9	3	0	3	525	8	8	0	0	NA	NA	NA	25	38	168	172	511	148	117	260	5	0	18	0.03	0	0.035
.	19.01.16-02.03.27-1-248227	85	5	5	2	0	2	514	2	2	0	0	NA	NA	NA	27	30	171	170	502	151	115	248	0	2	13	0	0.012	0.026
.	19.01.16-02.03.28-1-248229	91	5	5	1	0	1	513	3	3	0	0	NA	NA	NA	29	27	168	170	502	148	117	248	5	4	2	0.03	0.024	0.004
.	19.01.16-02.03.28-1-248231	95	3	3	1	0	1	522	2	2	0	0	NA	NA	NA	31	36	173	170	506	155	115	252	2	3	2	0.012	0.018	0.004
.	19.01.16-02.03.40-1-248266	36	1	1	0	0	0	0	0	0	0	0	NA	NA	NA	8	12	164	163	498	0	0	0	0	0	0	0	0	0
.	19.01.16-02.03.43-1-248270	173	24	24	5	0	3	536	21	21	0	0	NA	NA	NA	48	53	169	175	522	151	122	263	5	9	65	0.03	0.051	0.125
.	19.01.16-02.03.44-1-248271	91	5	5	0	0	0	520	4	4	0	0	NA	NA	NA	33	38	170	169	512	150	116	254	4	2	9	0.024	0.012	0.018
.	19.01.16-02.03.44-1-248272	89	5	5	0	0	0	506	4	4	0	0	NA	NA	NA	17	14	164	167	496	146	116	244	6	13	6	0.037	0.078	0.012
.	19.01.16-02.03.48-1-248273	146	7	7	2	0	1	536	6	6	0	0	NA	NA	NA	33	43	172	171	513	156	117	263	4	6	6	0.023	0.035	0.012
.	19.01.16-02.03.48-1-248274	119	13	13	1	0	1	515	12	12	0	0	NA	NA	NA	44	32	171	170	504	149	118	248	17	1	11	0.099	0.006	0.022
.	19.01.16-02.03.53-1-248275	95	5	5	1	0	1	519	3	3	0	0	NA	NA	NA	41	35	168	170	510	149	117	253	0	3	12	0	0.018	0.024
.	19.01.16-02.04.01-1-248276	115	10	10	1	0	1	523	9	9	0	0	NA	NA	NA	25	34	169	169	509	152	117	254	5	7	23	0.03	0.041	0.045
.	19.01.16-02.04.03-1-248277	178	23	23	5	0	5	535	21	21	0	0	NA	NA	NA	55	48	170	171	520	153	116	266	12	1	44	0.071	0.006	0.085
.	19.01.16-02.04.04-1-248278	35	1	1	1	0	1	0	0	0	0	0	NA	NA	NA	14	13	167	164	495	0	0	0	0	0	0	0	0	0
.	19.01.16-02.04.07-1-248279	87	3	3	0	0	0	508	2	2	0	0	NA	NA	NA	18	21	164	168	502	145	116	247	3	2	0	0.018	0.012	0
.	19.01.16-02.04.08-1-248280	146	7	7	1	0	1	532	6	6	0	0	NA	NA	NA	40	47	175	171	514	157	118	257	0	4	9	0	0.023	0.018
.	19.01.16-02.04.08-1-248281	110	8	8	4	0	4	528	6	6	0	0	NA	NA	NA	39	42	172	170	513	150	119	259	4	5	10	0.023	0.029	0.019
.	19.01.16-02.04.10-1-248282	239	35	35	5	0	5	561	34	34	0	0	NA	NA	NA	67	80	176	178	539	157	124	280	20	33	70	0.114	0.185	0.13
.	19.01.16-02.04.11-1-248283	144	6	6	1	0	1	534	5	5	0	0	NA	NA	NA	51	53	175	171	520	157	113	264	1	4	15	0.006	0.023	0.029
.	19.01.16-02.04.22-1-248305	119	9	9	3	0	3	529	8	8	0	0	NA	NA	NA	37	42	170	173	512	152	122	255	10	14	3	0.059	0.081	0.006
.	19.01.16-02.04.23-1-248307	138	18	18	6	0	5	535	14	14	0	0	NA	NA	NA	43	54	178	169	520	158	120	257	21	0	39	0.118	0	0.075
.	19.01.16-02.04.24-1-248308	116	5	5	3	0	1	535	3	3	0	0	NA	NA	NA	45	49	172	170	520	153	117	265	0	0	13	0	0	0.025
.	19.01.16-02.04.27-1-248312	64	4	4	1	0	1	504	3	3	0	0	NA	NA	NA	29	25	166	168	504	145	114	245	10	0	7	0.06	0	0.014
.	19.01.16-02.04.29-1-248316	91	3	3	1	0	1	517	2	2	0	0	NA	NA	NA	26	29	168	171	503	149	118	250	2	2	3	0.012	0.012	0.006
.	19.01.16-02.04.29-1-248318	176	14	14	5	0	4	542	12	12	0	0	NA	NA	NA	45	58	178	173	520	158	119	265	11	16	11	0.062	0.092	0.021
.	19.01.16-02.04.39-1-248325	96	8	8	1	0	1	529	7	7	0	0	NA	NA	NA	33	39	175	169	508	157	119	253	7	3	7	0.04	0.018	0.014
.	19.01.16-02.04.41-1-248326	37	1	1	0	0	0	0	0	0	0	0	NA	NA	NA	14	10	167	164	492	0	0	0	0	0	1	0	0	0.002
.	19.01.16-02.04.42-1-248327	177	9	9	4	0	4	534	7	7	0	0	NA	NA	NA	46	46	176	170	513	159	115	260	0	5	20	0	0.029	0.039
.	19.01.16-02.04.43-1-248331	243	27	27	9	0	8	575	25	25	0	0	NA	NA	NA	58	90	184	176	543	166	123	286	19	14	31	0.103	0.08	0.057
.	19.01.16-02.04.44-1-248333	242	27	27	10	0	10	544	24	24	0	0	NA	NA	NA	89	60	171	182	520	153	128	263	10	5	46	0.058	0.027	0.088
.	19.01.16-02.04.45-1-248334	93	4	4	2	0	2	515	2	2	0	0	NA	NA	NA	27	34	170	173	504	150	119	246	3	0	6	0.018	0	0.012
.	19.01.16-02.04.56-1-248335	93	7	7	2	0	1	520	6	6	0	0	NA	NA	NA	30	36	173	169	507	153	116	251	0	3	12	0	0.018	0.024
.	19.01.16-02.04.58-1-248336	119	7	7	2	0	2	525	5	5	0	0	NA	NA	NA	38	45	173	172	513	155	115	255	3	7	1	0.017	0.041	0.002
.	19.01.16-02.04.59-1-248337	123	5	5	1	0	1	523	4	4	0	0	NA	NA	NA	44	39	172	168	512	154	115	254	1	0	10	0.006	0	0.02
.	19.01.16-02.05.00-1-248338	32	1	1	0	0	0	0	0	0	0	0	NA	NA	NA	8	12	166	167	492	0	0	0	0	0	0	0	0	0
.	19.01.16-02.05.02-1-248343	90	4	4	0	0	0	520	2	2	0	0	NA	NA	NA	44	40	174	171	508	152	119	249	0	8	7	0	0.047	0.014
.	19.01.16-02.05.03-1-248344	123	9	9	4	0	4	520	8	8	0	0	NA	NA	NA	34	33	168	172	506	149	119	252	1	0	18	0.006	0	0.036
.	19.01.16-02.05.08-1-248345	94	4	4	2	0	2	514	2	2	0	0	NA	NA	NA	30	34	170	167	510	151	114	249	4	0	5	0.024	0	0.01
.	19.01.16-02.05.15-1-248361	155	5	5	0	0	0	533	4	4	0	0	NA	NA	NA	52	52	170	171	524	152	116	265	0	11	3	0	0.064	0.006
.	19.01.16-02.05.16-1-248362	90	3	3	1	0	1	514	2	2	0	0	NA	NA	NA	28	32	168	172	505	151	118	245	0	1	5	0	0.006	0.01
.	19.01.16-02.05.16-1-248363	88	3	3	1	0	1	508	2	2	0	0	NA	NA	NA	45	28	168	169	504	144	117	247	1	0	8	0.006	0	0.016
.	19.01.16-02.05.17-1-248364	240	35	35	5	0	5	557	34	34	0	0	NA	NA	NA	66	68	181	171	529	163	119	275	18	32	69	0.099	0.187	0.13
.	19.01.16-02.05.21-1-248367	33	1	1	0	0	0	0	0	0	0	0	NA	NA	NA	9	7	164	164	492	0	0	0	0	0	0	0	0	0
.	19.01.16-02.05.22-1-248369	127	12	12	0	0	0	527	11	11	0	0	NA	NA	NA	49	43	167	172	517	149	120	258	13	3	24	0.078	0.017	0.046
.	19.01.16-02.05.23-1-248372	143	6	6	2	0	1	527	5	5	0	0	NA	NA	NA	26	39	166	173	513	146	122	259	7	0	20	0.042	0	0.039
.	19.01.16-02.05.24-1-248373	93	6	6	2	0	1	513	4	4	0	0	NA	NA	NA	18	24	167	165	505	149	112	252	13	7	4	0.078	0.042	0.008
.	19.01.16-02.05.26-1-248375	61	2	2	2	0	2	507	1	1	0	0	NA	NA	NA	32	29	167	172	503	147	118	242	0	4	2	0	0.023	0.004
.	19.01.16-02.05.30-1-248381	169	12	12	3	0	3	544	10	10	0	0	NA	NA	NA	49	65	172	175	531	150	122	272	0	12	31	0	0.069	0.058
.	19.01.16-02.05.30-1-248382	63	2	2	0	0	0	250	0	0	0	0	NA	NA	NA	12	13	166	166	494	78	52	120	1	0	2	0.006	0	0.004
.	19.01.16-02.05.32-1-248384	149	8	8	1	0	1	532	7	7	0	0	NA	NA	NA	53	54	178	171	518	157	117	258	0	5	14	0	0.029	0.027
.	19.01.16-02.05.38-1-248388	61	2	2	0	0	0	501	1	1	0	0	NA	NA	NA	31	20	170	165	498	145	113	243	0	2	1	0	0.012	0.002
.	19.01.16-02.05.40-1-248390	60	2	2	1	0	0	515	1	1	0	0	NA	NA	NA	21	23	169	164	503	153	111	251	0	0	5	0	0	0.01
.	19.01.16-02.05.45-1-248394	143	10	10	3	0	3	522	8	8	0	0	NA	NA	NA	48	39	173	167	512	152	116	254	5	3	21	0.029	0.018	0.041
.	19.01.16-02.05.45-1-248395	119	5	5	1	0	1	521	4	4	0	0	NA	NA	NA	36	35	174	169	505	153	117	251	0	12	4	0	0.071	0.008
.	19.01.16-02.05.47-1-248396	37	1	1	0	0	0	0	0	0	0	0	NA	NA	NA	13	11	163	167	494	0	0	0	0	0	3	0	0	0.006
.	19.01.16-02.05.50-1-248397	39	1	1	1	0	1	0	0	0	0	0	NA	NA	NA	5	10	164	164	495	0	0	0	0	0	2	0	0	0.004
.	19.01.16-02.05.50-1-248398	119	8	8	3	0	1	521	7	7	0	0	NA	NA	NA	35	35	168	171	509	150	117	254	0	8	7	0	0.047	0.014
.	19.01.16-02.05.51-1-248399	89	6	6	0	0	0	510	5	5	0	0	NA	NA	NA	32	26	168	168	503	148	114	248	12	0	9	0.071	0	0.018
.	19.01.16-02.05.53-1-248400	89	7	7	1	0	1	516	5	5	0	0	NA	NA	NA	17	31	167	171	506	149	115	252	0	11	5	0	0.064	0.01
.	19.01.16-02.05.53-1-248401	92	4	4	1	0	0	528	3	3	0	0	NA	NA	NA	31	45	170	172	516	152	120	256	5	0	12	0.029	0	0.023
.	19.01.16-02.05.57-1-248403	66	5	5	1	0	0	513	2	2	0	0	NA	NA	NA	28	22	165	168	502	150	116	247	0	0	14	0	0	0.028
.	19.01.16-02.06.04-1-248405	61	2	2	0	0	0	501	1	1	0	0	NA	NA	NA	39	26	164	170	505	141	114	246	1	2	0	0.006	0.012	0
.	19.01.16-02.06.07-1-248406	31	1	1	0	0	0	0	0	0	0	0	NA	NA	NA	6	3	163	164	489	0	0	0	0	0	0	0	0	0
.	19.01.16-02.06.07-1-248407	173	11	11	3	0	3	536	10	10	0	0	NA	NA	NA	60	46	174	171	514	154	121	261	27	19	3	0.155	0.111	0.006
.	19.01.16-02.06.09-1-248408	150	19	19	9	0	7	525	17	17	0	0	NA	NA	NA	44	37	177	172	501	156	119	250	7	9	41	0.04	0.052	0.082
.	19.01.16-02.06.10-1-248409	66	4	4	1	0	1	512	3	3	0	0	NA	NA	NA	21	23	167	168	501	149	115	248	0	0	7	0	0	0.014
.	19.01.16-02.06.10-1-248410	266	21	21	1	0	1	554	17	17	0	0	NA	NA	NA	75	80	175	172	546	153	120	281	19	0	43	0.109	0	0.079
.	19.01.16-02.06.12-1-248411	148	11	11	3	0	2	526	10	10	0	0	NA	NA	NA	36	36	170	170	509	153	118	255	10	2	27	0.059	0.012	0.053
.	19.01.16-02.06.13-1-248412	150	12	12	4	0	4	528	11	11	0	0	NA	NA	NA	41	48	178	171	512	157	118	253	0	3	25	0	0.018	0.049
.	19.01.16-02.06.13-1-248413	177	25	25	6	0	5	515	21	21	0	0	NA	NA	NA	49	36	168	166	515	148	110	257	9	17	40	0.054	0.102	0.078
.	19.01.16-02.06.17-1-248429	32	1	1	0	0	0	0	0	0	0	0	NA	NA	NA	7	11	163	164	497	0	0	0	0	0	1	0	0	0.002
.	19.01.16-02.06.19-1-248433	58	3	3	1	0	1	508	2	2	0	0	NA	NA	NA	30	21	169	167	498	148	116	244	2	1	2	0.012	0.006	0.004
.	19.01.16-02.06.24-1-248439	88	8	8	3	0	3	518	7	7	0	0	NA	NA	NA	22	32	167	172	506	149	118	251	0	0	15	0	0	0.03
.	19.01.16-02.06.36-1-248448	58	2	2	0	0	0	499	1	1	0	0	NA	NA	NA	29	15	164	164	500	143	112	244	0	3	3	0	0.018	0.006
.	19.01.16-02.06.37-1-248450	62	2	2	1	0	1	503	1	1	0	0	NA	NA	NA	14	12	164	166	495	148	112	243	0	0	4	0	0	0.008
.	19.01.16-02.06.46-1-248456	66	4	4	1	0	1	517	3	3	0	0	NA	NA	NA	29	34	169	169	509	148	117	252	15	0	1	0.089	0	0.002
.	19.01.16-02.06.48-1-248457	172	9	9	2	0	2	533	7	7	0	0	NA	NA	NA	47	46	174	174	511	156	121	256	2	5	16	0.011	0.029	0.031
.	19.01.16-02.06.48-1-248458	91	5	5	2	0	2	510	4	4	0	0	NA	NA	NA	21	27	164	166	510	145	112	253	5	0	3	0.03	0	0.006
.	19.01.16-02.06.50-1-248459	36	1	1	0	0	0	0	0	0	0	0	NA	NA	NA	12	9	166	168	488	0	0	0	0	1	0	0	0.006	0
.	19.01.16-02.06.51-1-248460	34	1	1	0	0	0	0	0	0	0	0	NA	NA	NA	10	8	163	164	494	0	0	0	0	0	3	0	0	0.006
.	19.01.16-02.06.52-1-248461	118	11	11	5	0	4	521	9	9	0	0	NA	NA	NA	29	35	172	168	508	150	117	254	6	9	12	0.035	0.054	0.024
.	19.01.16-02.06.54-1-248462	147	5	5	1	0	1	525	4	4	0	0	NA	NA	NA	48	48	173	169	519	152	115	258	0	0	11	0	0	0.021
.	19.01.16-02.06.54-1-248463	116	14	14	2	0	1	509	12	12	0	0	NA	NA	NA	55	35	173	169	506	147	112	250	26	19	17	0.15	0.112	0.034
.	19.01.16-02.06.57-1-248464	153	7	7	2	0	1	538	4	4	0	0	NA	NA	NA	44	53	170	174	522	152	121	265	6	0	25	0.035	0	0.048
.	19.01.16-02.06.59-1-248465	173	13	13	3	0	1	536	11	11	0	0	NA	NA	NA	65	48	176	173	512	158	118	260	9	8	14	0.051	0.046	0.027
.	19.01.16-02.07.03-1-248470	229	23	23	5	0	4	552	22	22	0	0	NA	NA	NA	69	72	172	176	537	147	125	280	8	10	56	0.047	0.057	0.104
.	19.01.16-02.07.05-1-248471	62	2	2	1	0	1	350	1	1	0	0	NA	NA	NA	17	20	165	168	500	106	75	169	0	0	2	0	0	0.004
.	19.01.16-02.07.08-1-248472	33	1	1	0	0	0	0	0	0	0	0	NA	NA	NA	6	12	166	164	495	0	0	0	0	0	3	0	0	0.006
.	19.01.16-02.07.10-1-248474	93	7	7	1	0	1	517	6	6	0	0	NA	NA	NA	34	26	172	167	500	154	115	248	0	12	6	0	0.072	0.012
.	19.01.16-02.07.12-1-248475	64	2	2	0	0	0	291	1	1	0	0	NA	NA	NA	15	17	169	168	493	77	63	151	0	2	0	0	0.012	0
.	19.01.16-02.07.12-1-248476	114	14	14	1	0	1	522	13	13	0	0	NA	NA	NA	37	40	167	170	516	149	117	256	0	16	30	0	0.094	0.058
.	19.01.16-02.07.15-1-248493	228	60	60	14	0	12	534	56	56	0	0	NA	NA	NA	56	50	173	171	519	151	115	268	46	39	101	0.266	0.228	0.195
.	19.01.16-02.07.20-1-248495	150	5	5	1	0	1	532	4	4	0	0	NA	NA	NA	44	43	165	170	521	148	118	266	0	0	7	0	0	0.013
.	19.01.16-02.07.22-1-248498	207	19	19	4	0	3	549	18	18	0	0	NA	NA	NA	76	71	173	177	534	153	124	272	37	13	18	0.214	0.073	0.034
.	19.01.16-02.07.23-1-248499	286	34	34	7	0	6	554	31	31	0	0	NA	NA	NA	80	67	178	180	522	159	125	270	19	22	49	0.107	0.122	0.094
.	19.01.16-02.07.23-1-248501	30	1	1	0	0	0	0	0	0	0	0	NA	NA	NA	11	8	165	164	492	0	0	0	1	0	0	0.006	0	0
.	19.01.16-02.07.32-1-248511	124	7	7	1	0	1	541	6	6	0	0	NA	NA	NA	40	55	179	171	518	163	119	259	0	5	13	0	0.029	0.025
.	19.01.16-02.07.33-1-248513	34	1	1	0	0	0	0	0	0	0	0	NA	NA	NA	16	9	166	166	490	0	0	0	3	0	0	0.018	0	0
.	19.01.16-02.07.36-1-248518	117	9	9	3	0	2	532	7	7	0	0	NA	NA	NA	43	46	173	173	513	156	119	257	4	2	16	0.023	0.012	0.031
.	19.01.16-02.07.43-1-248524	34	1	1	0	0	0	0	0	0	0	0	NA	NA	NA	7	12	168	163	494	0	0	0	0	0	1	0	0	0.002
.	19.01.16-02.07.45-1-248525	30	1	1	0	0	0	0	0	0	0	0	NA	NA	NA	9	10	166	164	493	0	0	0	1	0	0	0.006	0	0
.	19.01.16-02.07.46-1-248526	209	32	32	10	0	9	533	31	31	0	0	NA	NA	NA	69	50	170	178	515	151	124	258	10	21	53	0.059	0.118	0.103
.	19.01.16-02.07.46-1-248527	204	14	14	4	0	4	532	12	12	0	0	NA	NA	NA	70	47	172	180	508	151	123	258	4	0	38	0.023	0	0.075
.	19.01.16-02.07.48-1-248528	118	10	10	2	0	1	514	9	9	0	0	NA	NA	NA	35	31	170	167	507	148	115	251	18	0	5	0.106	0	0.01
.	19.01.16-02.08.04-1-248529	247	23	23	8	0	8	560	21	21	0	0	NA	NA	NA	70	73	176	181	529	158	127	275	12	8	42	0.068	0.044	0.079
.	19.01.16-02.08.08-1-248530	241	21	21	7	0	7	544	19	19	0	0	NA	NA	NA	91	62	175	176	524	154	122	268	26	17	35	0.149	0.097	0.067
.	19.01.16-02.08.11-1-248531	36	1	1	0	0	0	0	0	0	0	0	NA	NA	NA	9	16	165	167	497	0	0	0	0	0	0	0	0	0
.	19.01.16-02.08.14-1-248532	181	13	13	2	0	2	531	11	11	0	0	NA	NA	NA	69	47	169	173	518	150	119	262	2	7	24	0.012	0.04	0.046
.	19.01.16-02.08.16-1-248550	96	8	8	4	0	2	506	7	7	0	0	NA	NA	NA	28	20	169	168	496	150	113	243	0	10	16	0	0.06	0.032
.	19.01.16-02.08.21-1-248556	127	16	16	3	0	2	523	13	13	0	0	NA	NA	NA	25	34	167	170	510	148	118	257	24	6	37	0.144	0.035	0.073
.	19.01.16-02.08.22-1-248558	126	26	26	5	0	3	527	24	24	0	0	NA	NA	NA	49	46	171	171	517	150	116	261	22	8	34	0.129	0.047	0.066
.	19.01.16-02.08.33-1-248570	92	4	4	1	0	1	530	3	3	0	0	NA	NA	NA	19	44	174	173	510	156	118	256	0	0	10	0	0	0.02
.	19.01.16-02.08.37-1-248573	156	6	6	1	0	1	527	5	5	0	0	NA	NA	NA	46	44	172	168	517	152	115	260	0	2	14	0	0.012	0.027
.	19.01.16-02.08.37-1-248574	95	11	11	1	0	1	522	9	9	0	0	NA	NA	NA	26	32	172	170	503	150	118	254	9	6	9	0.052	0.035	0.018
.	19.01.16-02.08.43-1-248580	151	9	9	1	0	1	538	7	7	0	0	NA	NA	NA	47	50	174	171	518	155	122	261	4	8	11	0.023	0.047	0.021
.	19.01.16-02.08.45-1-248581	121	6	6	1	0	1	523	4	4	0	0	NA	NA	NA	39	36	170	173	506	150	118	255	0	2	12	0	0.012	0.024
.	19.01.16-02.08.47-1-248582	116	15	15	4	0	3	515	14	14	0	0	NA	NA	NA	36	27	168	170	502	150	115	250	4	13	24	0.024	0.076	0.048
.	19.01.16-02.08.49-1-248583	144	5	5	1	0	1	516	4	4	0	0	NA	NA	NA	32	30	170	165	508	148	114	254	4	4	2	0.024	0.024	0.004
.	19.01.16-02.08.51-1-248584	97	4	4	0	0	0	522	3	3	0	0	NA	NA	NA	41	38	171	170	510	153	115	254	3	0	12	0.018	0	0.024
.	19.01.16-02.08.56-1-248585	241	43	43	11	0	8	540	39	39	0	0	NA	NA	NA	67	55	176	176	516	158	122	260	37	18	74	0.21	0.102	0.143
.	19.01.16-02.08.57-1-248586	62	2	2	1	0	1	351	1	1	0	0	NA	NA	NA	19	17	165	168	497	98	85	168	0	0	2	0	0	0.004
.	19.01.16-02.08.58-1-248587	210	16	16	2	0	2	542	14	14	0	0	NA	NA	NA	77	61	180	177	517	157	121	264	5	8	27	0.028	0.045	0.052
.	19.01.16-02.09.02-1-248588	81	7	7	1	0	1	507	6	6	0	0	NA	NA	NA	40	27	167	169	504	146	114	247	9	5	7	0.054	0.03	0.014
.	19.01.16-02.09.05-1-248593	33	1	1	0	0	0	0	0	0	0	0	NA	NA	NA	8	8	164	165	492	0	0	0	0	0	1	0	0	0.002
.	19.01.16-02.09.06-1-248594	32	1	1	1	0	1	0	0	0	0	0	NA	NA	NA	6	8	165	164	492	0	0	0	0	2	0	0	0.012	0
.	19.01.16-02.09.06-1-248595	120	8	8	2	0	2	526	6	6	0	0	NA	NA	NA	40	41	173	170	511	152	118	256	0	2	12	0	0.012	0.023
.	19.01.16-02.09.07-1-248596	66	4	4	1	0	1	511	1	1	0	0	NA	NA	NA	26	26	169	167	503	151	115	245	0	1	8	0	0.006	0.016
.	19.01.16-02.09.08-1-248597	95	6	6	1	0	1	525	4	4	0	0	NA	NA	NA	36	45	168	178	512	149	124	252	12	0	9	0.071	0	0.018
.	19.01.16-02.09.08-1-248598	120	11	11	1	0	1	528	10	10	0	0	NA	NA	NA	45	48	172	171	518	154	117	257	0	18	13	0	0.105	0.025
.	19.01.16-02.09.17-1-248614	88	3	3	1	0	1	523	2	2	0	0	NA	NA	NA	32	35	175	172	501	155	119	249	1	0	8	0.006	0	0.016
.	19.01.16-02.09.20-1-248616	60	2	2	1	0	1	351	1	1	0	0	NA	NA	NA	14	13	165	169	492	108	70	173	0	3	0	0	0.018	0
.	19.01.16-02.09.22-1-248619	116	18	18	5	0	4	528	14	14	0	0	NA	NA	NA	33	37	172	167	511	154	115	259	35	8	28	0.203	0.048	0.055
.	19.01.16-02.09.24-1-248623	182	13	13	2	0	1	545	11	11	0	0	NA	NA	NA	60	57	180	176	514	162	123	260	13	14	22	0.072	0.08	0.043
.	19.01.16-02.09.26-1-248625	151	11	11	5	0	5	529	8	8	0	0	NA	NA	NA	48	45	175	174	509	155	121	253	3	2	36	0.017	0.011	0.071
.	19.01.16-02.09.26-1-248626	178	13	13	3	0	3	527	11	11	0	0	NA	NA	NA	54	46	172	170	517	150	119	258	10	7	13	0.058	0.041	0.025
.	19.01.16-02.09.30-1-248631	203	24	24	8	0	8	541	20	20	0	0	NA	NA	NA	56	59	172	175	525	154	121	266	9	23	45	0.052	0.131	0.086
.	19.01.16-02.09.32-1-248633	89	3	3	3	0	2	519	2	2	0	0	NA	NA	NA	37	34	167	170	510	147	118	254	3	3	3	0.018	0.018	0.006
.	19.01.16-02.09.33-1-248634	120	5	5	1	0	1	518	4	4	0	0	NA	NA	NA	33	31	167	169	508	149	113	256	0	6	4	0	0.036	0.008
.	19.01.16-02.09.48-1-248644	127	16	16	5	0	4	527	14	14	0	0	NA	NA	NA	49	43	177	172	507	153	122	252	11	1	27	0.062	0.006	0.053
.	19.01.16-02.09.50-1-248645	181	21	21	4	0	2	548	18	18	0	0	NA	NA	NA	53	65	172	181	525	156	125	267	9	11	46	0.052	0.061	0.088
.	19.01.16-02.09.51-1-248646	345	34	34	10	0	6	577	31	31	0	0	NA	NA	NA	85	94	178	180	549	158	128	291	8	21	77	0.045	0.117	0.14
.	19.01.16-02.09.53-1-248647	62	3	3	1	0	1	401	2	2	0	0	NA	NA	NA	21	16	167	167	495	116	92	193	4	0	0	0.024	0	0
.	19.01.16-02.09.57-1-248648	34	1	1	1	0	1	0	0	0	0	0	NA	NA	NA	5	17	165	169	496	0	0	0	0	0	1	0	0	0.002
.	19.01.16-02.09.58-1-248649	271	24	24	11	0	10	569	21	21	0	0	NA	NA	NA	98	88	178	185	538	157	131	281	25	17	59	0.14	0.092	0.11
.	19.01.16-02.09.59-1-248650	97	8	8	2	0	2	522	7	7	0	0	NA	NA	NA	27	29	168	169	505	152	118	252	2	3	23	0.012	0.018	0.046
.	19.01.16-02.09.59-1-248651	120	4	4	0	0	0	523	1	1	0	0	NA	NA	NA	43	39	168	167	517	149	115	259	1	0	7	0.006	0	0.014
.	19.01.16-02.10.05-1-248656	352	23	23	7	0	5	580	22	22	0	0	NA	NA	NA	96	99	184	189	539	164	137	279	15	36	49	0.082	0.19	0.091
.	19.01.16-02.10.08-1-248657	174	15	15	5	0	5	539	13	13	0	0	NA	NA	NA	66	63	174	173	529	152	122	265	0	11	30	0	0.064	0.057
.	19.01.16-02.10.11-1-248658	88	3	3	2	0	2	524	2	2	0	0	NA	NA	NA	27	34	166	171	510	149	121	254	0	3	5	0	0.018	0.01
.	19.01.16-02.10.14-1-248678	206	19	19	1	0	1	541	17	17	0	0	NA	NA	NA	45	49	174	171	517	157	120	264	7	14	33	0.04	0.082	0.064
.	19.01.16-02.10.20-1-248680	179	13	13	4	0	1	541	11	11	0	0	NA	NA	NA	60	59	175	171	526	155	117	269	11	4	24	0.063	0.023	0.046
.	19.01.16-02.10.25-1-248689	67	2	2	1	0	1	506	0	0	0	0	NA	NA	NA	22	20	170	164	499	153	112	241	0	0	1	0	0	0.002
.	19.01.16-02.10.31-1-248696	34	1	1	0	0	0	0	0	0	0	0	NA	NA	NA	10	10	166	165	492	0	0	0	0	0	0	0	0	0
.	19.01.16-02.10.33-1-248697	36	1	1	0	0	0	0	0	0	0	0	NA	NA	NA	13	7	163	166	491	0	0	0	0	0	2	0	0	0.004
.	19.01.16-02.10.36-1-248699	94	4	4	0	0	0	519	3	3	0	0	NA	NA	NA	31	33	172	165	509	153	112	254	0	3	11	0	0.018	0.022
.	19.01.16-02.10.36-1-248700	145	7	7	1	0	0	542	6	6	0	0	NA	NA	NA	49	64	174	176	527	157	122	263	0	2	16	0	0.011	0.03
.	19.01.16-02.10.37-1-248702	123	6	6	2	0	2	538	4	4	0	0	NA	NA	NA	44	48	176	172	513	160	119	259	5	2	6	0.028	0.012	0.012
.	19.01.16-02.10.41-1-248705	34	1	1	0	0	0	0	0	0	0	0	NA	NA	NA	13	9	167	165	490	0	0	0	0	0	0	0	0	0
.	19.01.16-02.10.43-1-248709	263	37	37	11	0	7	574	34	34	0	0	NA	NA	NA	65	90	180	177	546	161	124	289	13	47	68	0.072	0.266	0.125
.	19.01.16-02.10.44-1-248710	35	1	1	0	0	0	0	0	0	0	0	NA	NA	NA	13	12	165	166	494	0	0	0	0	0	0	0	0	0
.	19.01.16-02.10.47-1-248711	178	25	25	9	0	6	542	23	23	0	0	NA	NA	NA	45	56	174	174	521	156	121	265	22	21	43	0.126	0.121	0.083
.	19.01.16-02.10.48-1-248712	126	6	6	3	0	3	525	4	4	0	0	NA	NA	NA	35	39	169	169	514	153	114	258	0	7	13	0	0.041	0.025
.	19.01.16-02.10.49-1-248713	59	4	4	0	0	0	506	3	3	0	0	NA	NA	NA	28	25	164	171	503	140	117	249	1	0	5	0.006	0	0.01
.	19.01.16-02.10.53-1-248714	124	9	9	2	0	2	525	6	6	0	0	NA	NA	NA	48	37	176	172	502	156	120	249	5	0	17	0.028	0	0.034
.	19.01.16-02.10.53-1-248715	148	9	9	5	0	5	535	7	7	0	0	NA	NA	NA	41	49	174	175	513	157	123	255	2	2	21	0.011	0.011	0.041
.	19.01.16-02.10.56-1-248717	32	1	1	0	0	0	0	0	0	0	0	NA	NA	NA	11	7	163	164	493	0	0	0	0	0	0	0	0	0
.	19.01.16-02.10.56-1-248718	319	41	41	9	0	6	583	39	39	0	0	NA	NA	NA	102	101	176	187	551	159	130	294	21	34	71	0.119	0.182	0.129
.	19.01.16-02.10.58-1-248719	35	1	1	0	0	0	0	0	0	0	0	NA	NA	NA	15	9	166	164	492	0	0	0	0	0	2	0	0	0.004
.	19.01.16-02.11.01-1-248721	63	2	2	1	0	1	516	1	1	0	0	NA	NA	NA	22	25	166	168	504	150	117	249	0	1	1	0	0.006	0.002
[truncated: 1 more rows]
