# Supplementary material for: Modelling targeted rabies vaccination strategies for a domestic dog population with heterogeneous roaming patterns
Source: PLoS Negl Trop Dis. 2019 Jul 8;13(7):e0007582. doi: 10.1371/journal.pntd.0007582 (PMC6638970; doi:10.1371/journal.pntd.0007582)
Supplement: S1 Zip file folder — The files contain a summary for each simulation for its respective scenario. The files are named first with the population structure (FP, ED, RD, SD) and then the specific vaccination strategy used for that scenario. (ZIP) [file pntd.0007582.s002.zip › Supp_Files/SD_E0.9_R0.7_S0.7_all_measuresReport.txt]

scenario	iteration	duration	tot_deaths	rabid_dogs	moved	mov_DK	movInfect	n_vacc	n_cull	detDogs_cull	contDogs_cull	reactCull	preemptVaccCov_dogLevel	reactVaccCov_dogLevel	mean_Rt	non_rabid_dead	born	nb_in_exp_cat	nb_in_roam_cat	nb_stayhome	nb_exp_vacc	nb_roam_vacc	nb_stayhome_vacc	nb_contacting_explorer	nb_contacting_roamer	nb_contacting_stayhome	contact_per_explorer	contact_per_roamer	contact_per_stayhome
.	19.01.16-01.03.19-1-402504	90	5	5	0	0	0	599	3	3	0	0	NA	NA	NA	36	19	167	164	501	147	110	342	0	2	8	0	0.012	0.016
.	19.01.16-01.03.19-1-402505	63	4	4	0	0	0	604	3	3	0	0	NA	NA	NA	27	18	169	168	494	152	116	336	0	0	16	0	0	0.032
.	19.01.16-01.03.19-1-402506	62	4	4	2	0	2	610	2	2	0	0	NA	NA	NA	21	25	167	169	502	151	115	344	0	1	9	0	0.006	0.018
.	19.01.16-01.03.19-1-402507	88	5	5	0	0	0	611	4	4	0	0	NA	NA	NA	23	27	169	170	501	151	117	343	3	4	10	0.018	0.024	0.02
.	19.01.16-01.03.19-1-402508	201	17	17	2	0	1	647	15	15	0	0	NA	NA	NA	65	68	170	179	532	152	127	368	3	23	27	0.018	0.128	0.051
.	19.01.16-01.03.19-1-402509	116	6	6	1	0	1	608	4	4	0	0	NA	NA	NA	27	29	167	171	504	147	113	348	7	2	3	0.042	0.012	0.006
.	19.01.16-01.03.19-1-402510	35	1	1	1	0	1	0	0	0	0	0	NA	NA	NA	16	11	164	167	493	0	0	0	0	0	0	0	0	0
.	19.01.16-01.03.19-1-402511	36	1	1	0	0	0	0	0	0	0	0	NA	NA	NA	4	12	168	164	493	0	0	0	0	0	2	0	0	0.004
.	19.01.16-01.03.22-1-402516	87	4	4	1	0	1	624	3	3	0	0	NA	NA	NA	30	37	169	170	511	151	117	356	0	4	5	0	0.024	0.01
.	19.01.16-01.03.22-1-402519	32	1	1	0	0	0	0	0	0	0	0	NA	NA	NA	5	11	165	165	494	0	0	0	0	0	1	0	0	0.002
.	19.01.16-01.03.25-1-402526	32	1	1	1	0	1	0	0	0	0	0	NA	NA	NA	10	7	164	165	491	0	0	0	0	3	0	0	0.018	0
.	19.01.16-01.03.27-1-402530	124	20	20	6	0	4	614	15	15	0	0	NA	NA	NA	41	37	169	174	507	148	118	348	15	14	14	0.089	0.08	0.028
.	19.01.16-01.03.34-1-402539	58	2	2	1	0	1	612	1	1	0	0	NA	NA	NA	16	26	166	170	503	150	119	343	0	0	9	0	0	0.018
.	19.01.16-01.03.34-1-402541	126	18	18	3	0	2	617	17	17	0	0	NA	NA	NA	44	46	169	168	522	149	112	356	1	10	39	0.006	0.06	0.075
.	19.01.16-01.03.37-1-402545	92	10	10	2	0	2	608	8	8	0	0	NA	NA	NA	41	29	167	169	506	150	114	344	4	6	12	0.024	0.036	0.024
.	19.01.16-01.03.37-1-402546	94	3	3	1	0	1	612	2	2	0	0	NA	NA	NA	28	34	170	167	510	149	113	350	0	0	9	0	0	0.018
.	19.01.16-01.03.38-1-402547	64	2	2	2	0	2	609	1	1	0	0	NA	NA	NA	23	27	169	171	500	153	114	342	0	0	6	0	0	0.012
.	19.01.16-01.03.39-1-402549	84	4	4	0	0	0	609	3	3	0	0	NA	NA	NA	36	29	172	166	504	151	113	345	6	1	4	0.035	0.006	0.008
.	19.01.16-01.03.52-1-402571	64	4	4	3	0	3	608	3	3	0	0	NA	NA	NA	32	27	169	168	503	145	115	348	3	2	5	0.018	0.012	0.01
.	19.01.16-01.03.56-1-402572	95	5	5	2	0	1	610	2	2	0	0	NA	NA	NA	31	28	170	166	505	149	116	345	0	0	16	0	0	0.032
.	19.01.16-01.03.56-1-402573	145	5	5	1	0	0	617	4	4	0	0	NA	NA	NA	48	33	172	173	501	153	119	345	4	0	12	0.023	0	0.024
.	19.01.16-01.03.56-1-402575	88	4	4	1	0	0	606	3	3	0	0	NA	NA	NA	33	26	167	169	503	149	113	344	2	0	7	0.012	0	0.014
.	19.01.16-01.03.58-1-402579	61	2	2	1	0	1	606	1	1	0	0	NA	NA	NA	27	28	166	171	504	144	117	345	0	0	5	0	0	0.01
.	19.01.16-01.04.01-1-402581	31	1	1	0	0	0	0	0	0	0	0	NA	NA	NA	12	9	168	164	490	0	0	0	0	0	0	0	0	0
.	19.01.16-01.04.01-1-402582	35	1	1	1	0	1	0	0	0	0	0	NA	NA	NA	14	10	164	165	494	0	0	0	0	0	0	0	0	0
.	19.01.16-01.04.04-1-402583	121	12	12	3	0	2	629	10	10	0	0	NA	NA	NA	45	46	174	174	511	156	120	353	19	7	13	0.109	0.04	0.025
.	19.01.16-01.04.04-1-402584	59	2	2	0	0	0	252	1	1	0	0	NA	NA	NA	22	21	166	167	501	63	52	137	0	0	1	0	0	0.002
.	19.01.16-01.04.11-1-402589	207	12	12	1	0	1	647	11	11	0	0	NA	NA	NA	50	71	178	177	529	156	122	369	20	13	19	0.112	0.073	0.036
.	19.01.16-01.04.11-1-402590	123	7	7	5	0	4	632	5	5	0	0	NA	NA	NA	40	56	172	176	521	155	118	359	3	15	2	0.017	0.085	0.004
.	19.01.16-01.04.12-1-402592	88	3	3	0	0	0	601	2	2	0	0	NA	NA	NA	43	29	167	168	507	142	114	345	3	0	9	0.018	0	0.018
.	19.01.16-01.04.14-1-402593	121	16	16	3	0	2	615	12	12	0	0	NA	NA	NA	37	31	169	168	507	150	115	350	7	25	33	0.041	0.149	0.065
.	19.01.16-01.04.15-1-402594	89	5	5	2	0	2	612	4	4	0	0	NA	NA	NA	39	38	168	170	513	148	115	349	0	4	5	0	0.024	0.01
.	19.01.16-01.04.15-1-402595	86	5	5	2	0	2	614	4	4	0	0	NA	NA	NA	41	38	168	171	512	146	117	351	0	7	9	0	0.041	0.018
.	19.01.16-01.04.15-1-402596	55	3	3	1	0	1	610	2	2	0	0	NA	NA	NA	15	19	166	167	499	150	115	345	0	5	1	0	0.03	0.002
.	19.01.16-01.04.29-1-402618	145	9	9	2	0	2	639	7	7	0	0	NA	NA	NA	48	62	175	175	525	155	120	364	3	0	21	0.017	0	0.04
.	19.01.16-01.04.29-1-402620	34	1	1	1	0	1	0	0	0	0	0	NA	NA	NA	5	7	164	165	491	0	0	0	0	0	1	0	0	0.002
.	19.01.16-01.04.30-1-402621	67	2	2	0	0	0	597	0	0	0	0	NA	NA	NA	28	24	165	169	503	144	115	338	0	0	4	0	0	0.008
.	19.01.16-01.04.31-1-402622	177	20	20	6	0	4	644	16	16	0	0	NA	NA	NA	46	61	175	180	519	156	128	360	4	24	23	0.023	0.133	0.044
.	19.01.16-01.04.32-1-402624	90	7	7	2	0	2	618	6	6	0	0	NA	NA	NA	33	31	172	169	503	157	114	347	14	8	10	0.081	0.047	0.02
.	19.01.16-01.04.32-1-402625	148	10	10	4	0	4	623	9	9	0	0	NA	NA	NA	37	38	170	171	510	150	120	353	0	5	31	0	0.029	0.061
.	19.01.16-01.04.34-1-402629	31	1	1	1	0	1	0	0	0	0	0	NA	NA	NA	8	12	165	165	495	0	0	0	1	0	0	0.006	0	0
.	19.01.16-01.04.37-1-402632	145	12	12	8	0	7	625	8	8	0	0	NA	NA	NA	50	42	171	171	513	154	120	351	4	6	30	0.023	0.035	0.058
.	19.01.16-01.04.42-1-402638	69	4	4	4	0	4	610	3	3	0	0	NA	NA	NA	20	28	167	167	507	149	114	347	3	8	0	0.018	0.048	0
.	19.01.16-01.04.43-1-402640	68	2	2	0	0	0	352	0	0	0	0	NA	NA	NA	12	22	166	167	502	83	62	207	0	2	0	0	0.012	0
.	19.01.16-01.04.47-1-402644	113	8	8	2	0	1	622	7	7	0	0	NA	NA	NA	38	43	166	172	518	147	118	357	2	16	8	0.012	0.093	0.015
.	19.01.16-01.04.51-1-402646	55	2	2	2	0	2	151	1	1	0	0	NA	NA	NA	16	12	165	166	494	39	30	82	0	0	1	0	0	0.002
.	19.01.16-01.04.52-1-402647	66	3	3	0	0	0	552	2	2	0	0	NA	NA	NA	23	21	166	168	500	134	108	310	0	0	4	0	0	0.008
.	19.01.16-01.04.56-1-402664	56	2	2	1	0	1	604	1	1	0	0	NA	NA	NA	21	16	168	166	495	152	113	339	0	0	6	0	0	0.012
.	19.01.16-01.04.57-1-402669	151	19	19	3	0	3	630	16	16	0	0	NA	NA	NA	52	49	174	177	511	154	122	354	8	24	22	0.046	0.136	0.043
.	19.01.16-01.04.58-1-402670	92	5	5	2	0	1	622	4	4	0	0	NA	NA	NA	32	39	168	168	516	152	117	353	22	1	4	0.131	0.006	0.008
.	19.01.16-01.04.59-1-402672	264	34	34	5	0	4	664	32	32	0	0	NA	NA	NA	78	88	181	179	541	160	125	379	24	47	49	0.133	0.263	0.091
.	19.01.16-01.05.03-1-402677	117	13	13	4	0	4	626	12	12	0	0	NA	NA	NA	39	53	175	177	514	153	124	349	32	3	25	0.183	0.017	0.049
.	19.01.16-01.05.03-1-402678	61	2	2	1	0	1	603	1	1	0	0	NA	NA	NA	26	21	168	166	500	147	115	341	2	0	4	0.012	0	0.008
.	19.01.16-01.05.06-1-402680	60	3	3	1	0	1	199	2	2	0	0	NA	NA	NA	12	19	165	166	501	48	34	117	0	2	2	0	0.012	0.004
.	19.01.16-01.05.07-1-402681	178	13	13	7	0	5	638	11	11	0	0	NA	NA	NA	55	50	174	171	518	160	119	359	6	17	36	0.034	0.099	0.069
.	19.01.16-01.05.09-1-402683	36	1	1	0	0	0	0	0	0	0	0	NA	NA	NA	6	14	165	165	497	0	0	0	0	0	0	0	0	0
.	19.01.16-01.05.12-1-402684	91	6	6	2	0	1	621	5	5	0	0	NA	NA	NA	34	39	175	170	507	155	114	352	10	7	2	0.057	0.041	0.004
.	19.01.16-01.05.15-1-402688	119	8	8	1	0	1	609	7	7	0	0	NA	NA	NA	30	24	165	170	502	147	116	346	14	6	4	0.085	0.035	0.008
.	19.01.16-01.05.16-1-402689	211	18	18	4	0	3	655	15	15	0	0	NA	NA	NA	66	76	173	173	543	153	121	381	12	17	49	0.069	0.098	0.09
.	19.01.16-01.05.17-1-402691	171	11	11	3	0	1	658	10	10	0	0	NA	NA	NA	55	73	178	180	528	161	125	372	7	13	20	0.039	0.072	0.038
.	19.01.16-01.05.27-1-402702	59	2	2	1	0	1	610	1	1	0	0	NA	NA	NA	24	28	170	172	499	151	116	343	0	1	1	0	0.006	0.002
.	19.01.16-01.05.32-1-402716	88	7	7	1	0	1	614	6	6	0	0	NA	NA	NA	32	31	169	167	508	150	113	351	15	7	2	0.089	0.042	0.004
.	19.01.16-01.05.33-1-402717	148	5	5	1	0	1	630	4	4	0	0	NA	NA	NA	50	46	174	172	513	155	118	357	3	0	13	0.017	0	0.025
.	19.01.16-01.05.35-1-402722	125	6	6	2	0	0	621	5	5	0	0	NA	NA	NA	37	41	166	172	516	146	118	357	0	3	21	0	0.017	0.041
.	19.01.16-01.05.35-1-402723	90	9	9	2	0	1	613	7	7	0	0	NA	NA	NA	28	29	170	169	503	151	116	346	1	14	9	0.006	0.083	0.018
.	19.01.16-01.05.40-1-402728	33	1	1	0	0	0	0	0	0	0	0	NA	NA	NA	10	9	166	165	491	0	0	0	0	0	0	0	0	0
.	19.01.16-01.05.43-1-402729	32	1	1	1	0	1	0	0	0	0	0	NA	NA	NA	7	5	165	164	489	0	0	0	0	0	3	0	0	0.006
.	19.01.16-01.05.44-1-402731	34	1	1	0	0	0	0	0	0	0	0	NA	NA	NA	8	13	169	165	492	0	0	0	0	0	0	0	0	0
.	19.01.16-01.05.45-1-402732	64	4	4	1	0	1	603	3	3	0	0	NA	NA	NA	23	18	168	166	497	149	112	342	5	11	3	0.03	0.066	0.006
.	19.01.16-01.05.47-1-402733	144	27	27	7	0	5	618	23	23	0	0	NA	NA	NA	54	35	169	173	506	150	115	353	6	38	30	0.036	0.22	0.059
.	19.01.16-01.05.49-1-402735	65	2	2	1	0	1	247	1	1	0	0	NA	NA	NA	20	25	172	166	500	70	48	129	2	0	0	0.012	0	0
.	19.01.16-01.05.56-1-402753	140	13	13	2	0	2	627	10	10	0	0	NA	NA	NA	46	46	170	174	515	156	117	354	1	8	20	0.006	0.046	0.039
.	19.01.16-01.05.58-1-402758	120	8	8	3	0	3	640	7	7	0	0	NA	NA	NA	35	51	170	175	519	154	123	363	5	5	10	0.029	0.029	0.019
.	19.01.16-01.05.58-1-402759	153	18	18	3	0	3	626	16	16	0	0	NA	NA	NA	48	48	170	171	520	150	115	361	8	28	25	0.047	0.164	0.048
.	19.01.16-01.06.00-1-402761	87	7	7	4	0	3	609	6	6	0	0	NA	NA	NA	28	29	166	169	507	147	115	347	6	0	14	0.036	0	0.028
.	19.01.16-01.06.03-1-402762	58	3	3	0	0	0	607	2	2	0	0	NA	NA	NA	23	22	167	168	500	150	115	342	6	9	0	0.036	0.054	0
.	19.01.16-01.06.03-1-402764	92	7	7	3	0	3	611	6	6	0	0	NA	NA	NA	37	28	170	171	500	152	119	340	6	4	8	0.035	0.023	0.016
.	19.01.16-01.06.04-1-402765	154	8	8	4	0	3	623	6	6	0	0	NA	NA	NA	54	46	174	168	517	155	112	356	2	0	22	0.011	0	0.043
.	19.01.16-01.06.16-1-402775	67	5	5	2	0	1	617	4	4	0	0	NA	NA	NA	22	35	172	167	509	157	113	347	0	3	10	0	0.018	0.02
.	19.01.16-01.06.19-1-402778	63	5	5	0	0	0	608	4	4	0	0	NA	NA	NA	17	26	169	170	500	147	117	344	7	2	9	0.041	0.012	0.018
.	19.01.16-01.06.19-1-402779	84	5	5	1	0	1	607	4	4	0	0	NA	NA	NA	25	29	167	168	507	149	114	344	14	4	2	0.084	0.024	0.004
.	19.01.16-01.06.21-1-402783	116	12	12	3	0	2	626	11	11	0	0	NA	NA	NA	34	46	173	174	512	154	118	354	12	7	18	0.069	0.04	0.035
.	19.01.16-01.06.21-1-402784	97	5	5	1	0	1	614	4	4	0	0	NA	NA	NA	41	33	171	168	507	152	112	350	19	3	3	0.111	0.018	0.006
.	19.01.16-01.06.24-1-402791	59	2	2	1	0	1	403	1	1	0	0	NA	NA	NA	15	17	166	166	498	101	76	226	0	0	3	0	0	0.006
.	19.01.16-01.06.32-1-402799	60	2	2	1	0	1	201	0	0	0	0	NA	NA	NA	17	26	166	170	503	49	42	110	0	0	1	0	0	0.002
.	19.01.16-01.06.34-1-402801	119	6	6	1	0	1	616	4	4	0	0	NA	NA	NA	46	40	170	170	513	154	113	349	0	5	12	0	0.029	0.023
.	19.01.16-01.06.34-1-402805	256	23	23	13	0	9	666	22	22	0	0	NA	NA	NA	89	84	175	185	537	158	130	378	2	7	62	0.011	0.038	0.115
.	19.01.16-01.06.37-1-402813	55	2	2	0	0	0	0	1	1	0	0	NA	NA	NA	13	13	165	165	496	0	0	0	2	0	0	0.012	0	0
.	19.01.16-01.06.38-1-402814	80	3	3	2	0	2	609	1	1	0	0	NA	NA	NA	18	22	166	167	502	149	114	346	0	0	4	0	0	0.008
.	19.01.16-01.06.38-1-402815	36	1	1	0	0	0	0	0	0	0	0	NA	NA	NA	8	6	165	164	490	0	0	0	0	0	0	0	0	0
.	19.01.16-01.06.39-1-402816	61	2	2	0	0	0	613	0	0	0	0	NA	NA	NA	30	36	171	166	512	149	114	350	8	0	4	0.047	0	0.008
.	19.01.16-01.06.40-1-402822	197	29	29	11	0	9	645	27	27	0	0	NA	NA	NA	52	68	177	178	526	155	124	366	32	18	38	0.181	0.101	0.072
.	19.01.16-01.06.40-1-402823	176	18	18	6	0	5	647	16	16	0	0	NA	NA	NA	51	66	178	176	525	158	122	367	9	28	37	0.051	0.159	0.07
.	19.01.16-01.06.41-1-402824	60	3	3	2	0	2	608	2	2	0	0	NA	NA	NA	24	26	166	168	505	146	115	347	4	0	4	0.024	0	0.008
.	19.01.16-01.06.44-1-402825	125	6	6	1	0	1	620	5	5	0	0	NA	NA	NA	42	39	173	172	507	152	119	349	3	1	16	0.017	0.006	0.032
.	19.01.16-01.06.51-1-402832	152	13	13	3	0	3	632	12	12	0	0	NA	NA	NA	37	47	174	173	513	155	122	355	7	9	27	0.04	0.052	0.053
.	19.01.16-01.06.53-1-402849	112	7	7	3	0	3	623	5	5	0	0	NA	NA	NA	42	41	175	172	507	153	119	351	9	0	10	0.051	0	0.02
.	19.01.16-01.06.55-1-402852	32	1	1	0	0	0	0	0	0	0	0	NA	NA	NA	11	9	163	165	494	0	0	0	0	0	0	0	0	0
.	19.01.16-01.06.55-1-402853	60	3	3	2	0	2	607	2	2	0	0	NA	NA	NA	30	29	169	169	504	149	112	346	1	3	4	0.006	0.018	0.008
.	19.01.16-01.06.58-1-402857	210	20	20	4	0	2	643	19	19	0	0	NA	NA	NA	69	60	174	173	526	153	120	370	31	14	29	0.178	0.081	0.055
.	19.01.16-01.07.04-1-402860	66	5	5	0	0	0	605	4	4	0	0	NA	NA	NA	22	21	166	171	497	145	116	344	10	0	2	0.06	0	0.004
.	19.01.16-01.07.11-1-402867	93	7	7	1	0	1	620	6	6	0	0	NA	NA	NA	41	39	170	173	509	151	116	353	4	5	9	0.024	0.029	0.018
.	19.01.16-01.07.12-1-402868	58	3	3	0	0	0	614	1	1	0	0	NA	NA	NA	18	23	168	169	499	151	118	345	0	3	8	0	0.018	0.016
.	19.01.16-01.07.14-1-402870	61	2	2	0	0	0	353	1	1	0	0	NA	NA	NA	15	18	166	165	500	83	70	200	0	0	3	0	0	0.006
.	19.01.16-01.07.14-1-402871	35	1	1	0	0	0	0	0	0	0	0	NA	NA	NA	14	8	164	165	492	0	0	0	0	0	2	0	0	0.004
.	19.01.16-01.07.17-1-402873	112	12	12	5	0	5	611	11	11	0	0	NA	NA	NA	31	30	171	172	500	152	114	345	11	9	6	0.064	0.052	0.012
.	19.01.16-01.07.18-1-402875	94	6	6	1	0	1	608	5	5	0	0	NA	NA	NA	23	26	168	170	501	151	112	345	4	3	5	0.024	0.018	0.01
.	19.01.16-01.07.20-1-402881	60	2	2	0	0	0	100	1	1	0	0	NA	NA	NA	18	19	167	166	499	28	17	55	0	2	3	0	0.012	0.006
.	19.01.16-01.07.26-1-402889	86	3	3	0	0	0	609	2	2	0	0	NA	NA	NA	34	25	169	167	502	149	116	344	0	0	4	0	0	0.008
.	19.01.16-01.07.27-1-402890	120	8	8	3	0	3	603	7	7	0	0	NA	NA	NA	32	25	174	169	495	151	116	336	7	8	12	0.04	0.047	0.024
.	19.01.16-01.07.27-1-402893	154	22	22	7	0	5	628	21	21	0	0	NA	NA	NA	47	48	175	171	515	155	118	355	0	16	37	0	0.094	0.072
.	19.01.16-01.07.28-1-402894	30	1	1	1	0	1	0	0	0	0	0	NA	NA	NA	8	10	167	164	492	0	0	0	0	3	0	0	0.018	0
.	19.01.16-01.07.29-1-402898	90	9	9	2	0	2	628	7	7	0	0	NA	NA	NA	27	45	174	170	514	153	118	357	3	0	31	0.017	0	0.06
.	19.01.16-01.07.30-1-402899	174	9	9	1	0	0	638	8	8	0	0	NA	NA	NA	53	56	171	181	517	151	127	360	11	6	12	0.064	0.033	0.023
.	19.01.16-01.07.36-1-402909	36	1	1	0	0	0	0	0	0	0	0	NA	NA	NA	8	9	164	165	493	0	0	0	0	1	0	0	0.006	0
.	19.01.16-01.07.37-1-402912	122	5	5	3	0	2	610	4	4	0	0	NA	NA	NA	29	26	171	167	501	154	110	346	0	9	14	0	0.054	0.028
.	19.01.16-01.07.39-1-402914	128	8	8	3	0	3	615	6	6	0	0	NA	NA	NA	32	32	167	169	509	149	116	350	0	5	11	0	0.03	0.022
.	19.01.16-01.07.42-1-402915	93	3	3	0	0	0	610	2	2	0	0	NA	NA	NA	41	36	169	169	511	148	115	347	6	2	1	0.036	0.012	0.002
.	19.01.16-01.07.46-1-402917	61	2	2	1	0	1	100	1	1	0	0	NA	NA	NA	20	24	169	169	499	22	22	56	0	0	3	0	0	0.006
.	19.01.16-01.07.49-1-402920	118	5	5	2	0	1	613	4	4	0	0	NA	NA	NA	46	26	169	166	504	153	113	347	6	1	7	0.036	0.006	0.014
.	19.01.16-01.07.58-1-402940	123	6	6	0	0	0	629	5	5	0	0	NA	NA	NA	39	46	169	178	512	152	124	353	0	3	14	0	0.017	0.027
.	19.01.16-01.07.59-1-402941	179	9	9	5	0	4	619	7	7	0	0	NA	NA	NA	53	44	175	173	509	156	117	346	0	16	8	0	0.092	0.016
.	19.01.16-01.08.00-1-402942	121	8	8	1	0	1	624	7	7	0	0	NA	NA	NA	37	43	167	169	520	148	116	360	0	8	16	0	0.047	0.031
.	19.01.16-01.08.04-1-402943	140	16	16	8	0	7	611	14	14	0	0	NA	NA	NA	44	34	168	171	508	149	115	347	15	13	33	0.089	0.076	0.065
.	19.01.16-01.08.06-1-402946	68	3	3	2	0	2	599	1	1	0	0	NA	NA	NA	22	15	163	164	501	142	112	345	0	0	9	0	0	0.018
.	19.01.16-01.08.10-1-402949	59	3	3	0	0	0	609	2	2	0	0	NA	NA	NA	23	17	169	165	496	154	113	342	0	1	6	0	0.006	0.012
.	19.01.16-01.08.11-1-402950	88	3	3	1	0	1	624	2	2	0	0	NA	NA	NA	28	40	170	174	509	152	120	352	0	8	4	0	0.046	0.008
.	19.01.16-01.08.12-1-402951	64	2	2	0	0	0	153	1	1	0	0	NA	NA	NA	16	18	164	167	500	44	29	80	0	1	0	0	0.006	0
.	19.01.16-01.08.19-1-402958	177	15	15	3	0	2	622	14	14	0	0	NA	NA	NA	72	43	170	172	514	152	119	351	16	12	32	0.094	0.07	0.062
.	19.01.16-01.08.20-1-402960	182	28	28	15	0	11	627	26	26	0	0	NA	NA	NA	55	47	177	169	514	159	114	354	15	50	45	0.085	0.296	0.088
.	19.01.16-01.08.23-1-402966	63	5	5	2	0	2	614	3	3	0	0	NA	NA	NA	31	39	171	171	510	149	114	351	5	2	2	0.029	0.012	0.004
.	19.01.16-01.08.25-1-402969	152	16	16	4	0	3	621	14	14	0	0	NA	NA	NA	46	47	169	174	517	147	120	354	18	14	26	0.107	0.08	0.05
.	19.01.16-01.08.32-1-402975	121	4	4	0	0	0	637	3	3	0	0	NA	NA	NA	35	51	180	173	511	162	119	356	2	2	3	0.011	0.012	0.006
.	19.01.16-01.08.44-1-402990	150	9	9	0	0	0	629	7	7	0	0	NA	NA	NA	61	52	175	173	517	154	120	355	4	9	8	0.023	0.052	0.015
.	19.01.16-01.08.50-1-402992	146	12	12	4	0	3	633	11	11	0	0	NA	NA	NA	47	49	171	172	519	154	120	359	17	1	26	0.099	0.006	0.05
.	19.01.16-01.09.01-1-403012	33	1	1	0	0	0	0	0	0	0	0	NA	NA	NA	8	8	166	164	491	0	0	0	0	0	3	0	0	0.006
.	19.01.16-01.09.01-1-403013	82	3	3	0	0	0	607	2	2	0	0	NA	NA	NA	23	24	166	169	502	150	115	342	4	0	3	0.024	0	0.006
.	19.01.16-01.09.03-1-403016	150	16	16	5	0	5	630	14	14	0	0	NA	NA	NA	35	51	178	175	511	159	119	352	2	28	17	0.011	0.16	0.033
.	19.01.16-01.09.06-1-403019	39	1	1	0	0	0	0	0	0	0	0	NA	NA	NA	13	15	167	164	497	0	0	0	0	0	1	0	0	0.002
.	19.01.16-01.09.10-1-403020	119	16	16	6	0	4	614	13	13	0	0	NA	NA	NA	31	28	167	167	507	147	115	352	22	9	6	0.132	0.054	0.012
.	19.01.16-01.09.16-1-403024	87	4	4	0	0	0	611	3	3	0	0	NA	NA	NA	29	27	171	166	503	150	113	348	0	4	5	0	0.024	0.01
.	19.01.16-01.09.21-1-403032	90	11	11	2	0	2	608	9	9	0	0	NA	NA	NA	23	23	166	169	501	146	117	345	1	4	19	0.006	0.024	0.038
.	19.01.16-01.09.23-1-403036	57	2	2	1	0	1	609	1	1	0	0	NA	NA	NA	18	24	167	171	499	149	116	344	0	4	2	0	0.023	0.004
.	19.01.16-01.09.27-1-403043	150	15	15	5	0	4	624	12	12	0	0	NA	NA	NA	51	43	173	171	512	155	116	353	32	30	6	0.185	0.175	0.012
.	19.01.16-01.09.29-1-403047	141	9	9	4	0	2	635	7	7	0	0	NA	NA	NA	34	45	172	173	513	156	121	358	12	14	6	0.07	0.081	0.012
.	19.01.16-01.09.31-1-403049	33	1	1	1	0	1	0	0	0	0	0	NA	NA	NA	3	8	164	168	489	0	0	0	0	2	0	0	0.012	0
.	19.01.16-01.09.33-1-403051	149	9	9	1	0	1	641	8	8	0	0	NA	NA	NA	42	52	173	172	520	156	121	364	13	8	8	0.075	0.047	0.015
.	19.01.16-01.09.34-1-403057	93	5	5	0	0	0	610	4	4	0	0	NA	NA	NA	34	30	172	170	501	149	119	342	0	0	5	0	0	0.01
.	19.01.16-01.09.35-1-403060	31	1	1	0	0	0	0	0	0	0	0	NA	NA	NA	4	8	166	164	491	0	0	0	0	0	0	0	0	0
.	19.01.16-01.09.37-1-403065	35	1	1	0	0	0	0	0	0	0	0	NA	NA	NA	10	8	164	164	493	0	0	0	0	0	1	0	0	0.002
.	19.01.16-01.09.38-1-403066	63	6	6	0	0	0	620	4	4	0	0	NA	NA	NA	17	33	167	166	513	151	114	355	2	0	14	0.012	0	0.027
.	19.01.16-01.09.38-1-403067	110	4	4	1	0	0	615	3	3	0	0	NA	NA	NA	37	34	170	169	508	151	114	350	10	0	10	0.059	0	0.02
.	19.01.16-01.09.40-1-403069	62	4	4	3	0	2	622	3	3	0	0	NA	NA	NA	8	35	170	170	508	154	116	352	3	3	5	0.018	0.018	0.01
.	19.01.16-01.09.42-1-403070	89	3	3	1	0	1	607	2	2	0	0	NA	NA	NA	23	21	169	167	498	151	115	341	10	0	0	0.059	0	0
.	19.01.16-01.09.49-1-403076	129	12	12	3	0	3	624	11	11	0	0	NA	NA	NA	54	43	175	172	509	154	119	351	12	10	11	0.069	0.058	0.022
.	19.01.16-01.09.53-1-403093	63	2	2	0	0	0	607	1	1	0	0	NA	NA	NA	25	25	167	168	503	150	112	345	0	3	1	0	0.018	0.002
.	19.01.16-01.09.55-1-403094	119	7	7	1	0	1	616	6	6	0	0	NA	NA	NA	36	35	171	171	506	151	119	346	6	6	13	0.035	0.035	0.026
.	19.01.16-01.09.56-1-403096	34	1	1	0	0	0	0	0	0	0	0	NA	NA	NA	10	8	164	163	494	0	0	0	0	0	0	0	0	0
.	19.01.16-01.09.57-1-403100	37	1	1	0	0	0	0	0	0	0	0	NA	NA	NA	12	14	165	165	497	0	0	0	0	0	3	0	0	0.006
.	19.01.16-01.09.57-1-403101	35	1	1	0	0	0	0	0	0	0	0	NA	NA	NA	10	13	167	165	494	0	0	0	0	0	0	0	0	0
.	19.01.16-01.09.58-1-403104	60	2	2	0	0	0	50	1	1	0	0	NA	NA	NA	16	11	164	166	494	13	8	29	0	0	6	0	0	0.012
.	19.01.16-01.09.58-1-403105	32	1	1	0	0	0	0	0	0	0	0	NA	NA	NA	2	9	164	165	493	0	0	0	0	0	0	0	0	0
.	19.01.16-01.09.59-1-403106	176	11	11	4	0	2	633	10	10	0	0	NA	NA	NA	54	53	177	170	519	157	118	358	8	10	30	0.045	0.059	0.058
.	19.01.16-01.10.00-1-403108	140	13	13	3	0	3	617	11	11	0	0	NA	NA	NA	37	36	169	168	512	149	117	351	11	3	16	0.065	0.018	0.031
.	19.01.16-01.10.00-1-403109	93	5	5	1	0	1	603	4	4	0	0	NA	NA	NA	30	23	168	168	500	150	116	337	6	0	5	0.036	0	0.01
.	19.01.16-01.10.01-1-403110	149	9	9	4	0	3	627	6	6	0	0	NA	NA	NA	43	43	172	170	514	157	117	353	4	4	15	0.023	0.024	0.029
.	19.01.16-01.10.09-1-403119	90	9	9	4	0	3	605	7	7	0	0	NA	NA	NA	32	28	168	166	507	148	113	344	6	7	18	0.036	0.042	0.036
.	19.01.16-01.10.17-1-403121	35	1	1	0	0	0	0	0	0	0	0	NA	NA	NA	8	7	163	163	494	0	0	0	0	0	4	0	0	0.008
.	19.01.16-01.10.21-1-403127	91	4	4	2	0	2	616	3	3	0	0	NA	NA	NA	30	35	170	174	504	151	121	344	0	1	15	0	0.006	0.03
.	19.01.16-01.10.24-1-403134	35	1	1	0	0	0	0	0	0	0	0	NA	NA	NA	15	8	164	165	492	0	0	0	0	0	0	0	0	0
.	19.01.16-01.10.27-1-403137	117	6	6	2	0	2	622	5	5	0	0	NA	NA	NA	29	32	170	168	507	154	116	352	4	0	17	0.024	0	0.034
.	19.01.16-01.10.27-1-403138	123	20	20	8	0	5	623	19	19	0	0	NA	NA	NA	28	39	174	168	510	152	118	353	4	22	38	0.023	0.131	0.075
.	19.01.16-01.10.28-1-403139	187	36	36	9	0	5	640	32	32	0	0	NA	NA	NA	47	61	173	176	525	157	123	360	27	33	58	0.156	0.188	0.11
.	19.01.16-01.10.31-1-403143	94	8	8	2	0	2	607	6	6	0	0	NA	NA	NA	51	33	165	171	510	146	115	346	0	7	12	0	0.041	0.024
.	19.01.16-01.10.39-1-403152	60	3	3	0	0	0	249	2	2	0	0	NA	NA	NA	17	29	168	171	503	52	49	148	3	0	0	0.018	0	0
.	19.01.16-01.10.39-1-403154	116	8	8	2	0	2	622	7	7	0	0	NA	NA	NA	40	40	176	167	510	158	112	352	0	7	14	0	0.042	0.027
.	19.01.16-01.10.39-1-403155	34	1	1	1	0	1	0	0	0	0	0	NA	NA	NA	9	10	166	165	492	0	0	0	0	0	2	0	0	0.004
.	19.01.16-01.10.41-1-403157	63	3	3	1	0	0	606	2	2	0	0	NA	NA	NA	28	29	168	170	504	147	115	344	0	4	8	0	0.024	0.016
.	19.01.16-01.10.42-1-403162	63	3	3	0	0	0	252	2	2	0	0	NA	NA	NA	12	14	165	164	498	63	48	141	2	4	1	0.012	0.024	0.002
.	19.01.16-01.10.56-1-403183	128	14	14	5	0	4	636	13	13	0	0	NA	NA	NA	38	51	176	171	517	157	119	360	23	17	6	0.131	0.099	0.012
.	19.01.16-01.10.58-1-403188	90	7	7	2	0	2	609	6	6	0	0	NA	NA	NA	35	29	171	169	502	148	116	345	9	7	4	0.053	0.041	0.008
.	19.01.16-01.10.58-1-403189	211	41	41	15	0	10	652	39	39	0	0	NA	NA	NA	70	72	175	176	534	157	120	375	38	53	69	0.217	0.301	0.129
.	19.01.16-01.11.00-1-403191	172	10	10	2	0	1	621	7	7	0	0	NA	NA	NA	56	47	172	173	515	150	121	350	12	7	13	0.07	0.04	0.025
.	19.01.16-01.11.00-1-403192	62	3	3	1	0	1	301	1	1	0	0	NA	NA	NA	19	21	164	170	500	72	58	171	5	1	0	0.03	0.006	0
.	19.01.16-01.11.04-1-403194	92	5	5	2	0	2	619	4	4	0	0	NA	NA	NA	34	39	168	172	512	150	118	351	0	7	9	0	0.041	0.018
.	19.01.16-01.11.11-1-403199	155	15	15	5	0	3	636	14	14	0	0	NA	NA	NA	44	53	172	171	523	154	118	364	6	13	41	0.035	0.076	0.078
.	19.01.16-01.11.12-1-403201	95	14	14	3	0	3	622	12	12	0	0	NA	NA	NA	30	43	170	174	512	151	120	351	8	10	13	0.047	0.057	0.025
.	19.01.16-01.11.19-1-403208	34	1	1	0	0	0	0	0	0	0	0	NA	NA	NA	10	4	163	163	491	0	0	0	0	1	0	0	0.006	0
.	19.01.16-01.11.21-1-403213	86	4	4	1	0	1	610	3	3	0	0	NA	NA	NA	23	25	169	169	500	151	114	345	0	6	7	0	0.036	0.014
.	19.01.16-01.11.21-1-403214	66	2	2	0	0	0	605	1	1	0	0	NA	NA	NA	25	21	165	167	502	149	112	344	0	2	3	0	0.012	0.006
.	19.01.16-01.11.22-1-403216	31	1	1	0	0	0	0	0	0	0	0	NA	NA	NA	11	10	169	165	489	0	0	0	0	0	0	0	0	0
.	19.01.16-01.11.23-1-403218	91	4	4	2	0	2	607	3	3	0	0	NA	NA	NA	33	25	166	174	498	146	118	343	0	0	8	0	0	0.016
.	19.01.16-01.11.27-1-403224	62	2	2	1	0	1	610	1	1	0	0	NA	NA	NA	20	24	170	165	502	151	114	345	4	1	0	0.024	0.006	0
.	19.01.16-01.11.30-1-403228	36	1	1	0	0	0	0	0	0	0	0	NA	NA	NA	6	10	164	167	492	0	0	0	0	1	0	0	0.006	0
.	19.01.16-01.11.31-1-403231	151	8	8	1	0	0	628	5	5	0	0	NA	NA	NA	49	42	178	173	504	160	122	346	0	0	19	0	0	0.038
.	19.01.16-01.11.34-1-403238	32	1	1	1	0	1	0	0	0	0	0	NA	NA	NA	8	8	164	167	490	0	0	0	0	0	1	0	0	0.002
.	19.01.16-01.11.35-1-403244	32	1	1	1	0	1	0	0	0	0	0	NA	NA	NA	7	14	165	164	498	0	0	0	0	0	0	0	0	0
.	19.01.16-01.11.37-1-403247	124	9	9	4	0	4	616	8	8	0	0	NA	NA	NA	38	33	170	171	505	151	116	349	5	13	16	0.029	0.076	0.032
.	19.01.16-01.11.38-1-403248	63	2	2	1	0	1	503	1	1	0	0	NA	NA	NA	10	23	167	168	501	125	98	280	0	1	2	0	0.006	0.004
.	19.01.16-01.11.38-1-403249	99	12	12	0	0	0	612	9	9	0	0	NA	NA	NA	38	25	166	169	503	151	113	348	1	15	12	0.006	0.089	0.024
.	19.01.16-01.11.38-1-403251	40	1	1	0	0	0	0	0	0	0	0	NA	NA	NA	10	4	163	164	490	0	0	0	0	0	0	0	0	0
.	19.01.16-01.11.42-1-403252	91	3	3	0	0	0	606	2	2	0	0	NA	NA	NA	23	20	168	168	497	149	114	343	3	5	0	0.018	0.03	0
.	19.01.16-01.11.42-1-403253	69	2	2	0	0	0	548	1	1	0	0	NA	NA	NA	23	21	170	166	498	142	105	301	0	0	7	0	0	0.014
.	19.01.16-01.11.45-1-403254	65	5	5	0	0	0	504	4	4	0	0	NA	NA	NA	22	20	169	166	498	133	94	277	0	4	5	0	0.024	0.01
.	19.01.16-01.11.50-1-403258	119	6	6	4	0	2	621	5	5	0	0	NA	NA	NA	38	34	169	167	511	152	115	354	8	2	10	0.047	0.012	0.02
.	19.01.16-01.11.51-1-403259	68	3	3	0	0	0	612	2	2	0	0	NA	NA	NA	19	24	168	165	504	145	114	353	0	7	2	0	0.042	0.004
.	19.01.16-01.11.56-1-403279	142	8	8	1	0	1	611	7	7	0	0	NA	NA	NA	53	39	172	166	514	147	111	353	1	19	9	0.006	0.114	0.018
.	19.01.16-01.11.57-1-403283	142	8	8	3	0	3	615	7	7	0	0	NA	NA	NA	58	43	169	169	518	146	115	354	4	7	27	0.024	0.041	0.052
.	19.01.16-01.11.57-1-403284	60	3	3	0	0	0	504	2	2	0	0	NA	NA	NA	16	13	165	165	496	122	96	286	0	3	7	0	0.018	0.014
.	19.01.16-01.11.59-1-403286	154	11	11	3	0	2	628	8	8	0	0	NA	NA	NA	40	45	173	168	517	154	116	358	25	5	17	0.145	0.03	0.033
.	19.01.16-01.12.02-1-403289	294	25	25	9	0	7	653	21	21	0	0	NA	NA	NA	80	70	177	177	529	160	123	370	1	29	58	0.006	0.164	0.11
.	19.01.16-01.12.02-1-403290	124	6	6	2	0	1	638	5	5	0	0	NA	NA	NA	45	56	173	178	518	152	125	361	8	0	15	0.046	0	0.029
.	19.01.16-01.12.07-1-403291	83	3	3	1	0	1	600	2	2	0	0	NA	NA	NA	26	24	168	165	504	143	112	345	0	0	3	0	0	0.006
.	19.01.16-01.12.09-1-403293	93	7	7	2	0	2	608	6	6	0	0	NA	NA	NA	39	28	167	170	504	148	118	342	9	0	12	0.054	0	0.024
.	19.01.16-01.12.11-1-403294	93	9	9	2	0	0	616	8	8	0	0	NA	NA	NA	30	37	168	171	511	148	115	353	12	6	14	0.071	0.035	0.027
.	19.01.16-01.12.18-1-403304	85	3	3	0	0	0	605	2	2	0	0	NA	NA	NA	22	24	169	166	502	149	110	346	0	2	4	0	0.012	0.008
.	19.01.16-01.12.20-1-403306	240	20	20	8	0	6	639	19	19	0	0	NA	NA	NA	64	61	174	175	525	154	123	362	16	12	48	0.092	0.069	0.091
.	19.01.16-01.12.23-1-403312	65	3	3	3	0	3	149	1	1	0	0	NA	NA	NA	15	24	170	166	501	36	25	88	0	0	6	0	0	0.012
.	19.01.16-01.12.24-1-403315	117	7	7	3	0	3	611	6	6	0	0	NA	NA	NA	41	32	165	168	512	143	117	351	16	5	2	0.097	0.03	0.004
.	19.01.16-01.12.26-1-403318	33	1	1	0	0	0	0	0	0	0	0	NA	NA	NA	18	12	165	165	495	0	0	0	0	0	1	0	0	0.002
.	19.01.16-01.12.27-1-403320	61	4	4	0	0	0	613	3	3	0	0	NA	NA	NA	31	29	170	172	500	150	118	345	13	0	2	0.076	0	0.004
.	19.01.16-01.12.29-1-403323	145	8	8	0	0	0	617	7	7	0	0	NA	NA	NA	46	39	168	174	510	147	121	349	9	8	8	0.054	0.046	0.016
.	19.01.16-01.12.32-1-403326	113	13	13	1	0	0	628	11	11	0	0	NA	NA	NA	35	46	170	171	518	152	118	358	1	10	18	0.006	0.058	0.035
.	19.01.16-01.12.34-1-403334	89	5	5	1	0	0	622	3	3	0	0	NA	NA	NA	26	41	173	170	511	153	118	351	0	2	7	0	0.012	0.014
.	19.01.16-01.12.35-1-403335	38	1	1	1	0	1	0	0	0	0	0	NA	NA	NA	9	16	163	168	498	0	0	0	0	0	0	0	0	0
.	19.01.16-01.12.38-1-403338	180	19	19	6	0	5	632	17	17	0	0	NA	NA	NA	56	55	171	179	518	149	122	361	9	15	37	0.053	0.084	0.071
.	19.01.16-01.12.41-1-403342	91	7	7	2	0	1	614	6	6	0	0	NA	NA	NA	42	37	174	169	507	155	117	342	7	3	24	0.04	0.018	0.047
.	19.01.16-01.12.44-1-403348	61	2	2	0	0	0	247	1	1	0	0	NA	NA	NA	19	16	169	163	497	58	49	140	4	0	3	0.024	0	0.006
.	19.01.16-01.12.50-1-403353	156	24	24	13	0	7	634	22	22	0	0	NA	NA	NA	47	56	175	176	518	154	120	360	33	21	38	0.189	0.119	0.073
.	19.01.16-01.12.52-1-403369	92	7	7	2	0	2	620	5	5	0	0	NA	NA	NA	24	38	165	171	515	146	116	358	2	0	14	0.012	0	0.027
.	19.01.16-01.12.54-1-403371	90	5	5	2	0	2	604	4	4	0	0	NA	NA	NA	20	20	168	165	500	150	112	342	2	0	5	0.012	0	0.01
.	19.01.16-01.12.54-1-403372	92	8	8	5	0	3	612	7	7	0	0	NA	NA	NA	33	31	169	171	504	146	118	348	0	13	17	0	0.076	0.034
.	19.01.16-01.12.56-1-403376	87	4	4	1	0	1	611	3	3	0	0	NA	NA	NA	25	35	169	172	507	148	117	346	0	4	4	0	0.023	0.008
.	19.01.16-01.12.59-1-403377	86	3	3	1	0	1	600	2	2	0	0	NA	NA	NA	21	16	167	167	495	150	114	336	0	0	5	0	0	0.01
.	19.01.16-01.13.03-1-403378	98	7	7	3	0	2	622	6	6	0	0	NA	NA	NA	36	44	168	175	514	150	121	351	0	11	23	0	0.063	0.045
.	19.01.16-01.13.10-1-403386	178	31	31	8	0	6	644	28	28	0	0	NA	NA	NA	49	61	173	175	526	155	124	365	41	28	66	0.237	0.16	0.125
.	19.01.16-01.13.12-1-403388	116	10	10	2	0	2	630	9	9	0	0	NA	NA	NA	40	45	171	174	513	152	120	358	23	22	10	0.135	0.126	0.019
.	19.01.16-01.13.12-1-403389	31	1	1	0	0	0	0	0	0	0	0	NA	NA	NA	11	9	164	165	493	0	0	0	0	0	3	0	0	0.006
.	19.01.16-01.13.12-1-403390	59	2	2	1	0	1	202	1	1	0	0	NA	NA	NA	20	16	164	167	498	47	37	118	0	0	5	0	0	0.01
.	19.01.16-01.13.13-1-403392	120	23	23	9	0	5	622	22	22	0	0	NA	NA	NA	47	40	176	172	505	159	116	347	6	47	25	0.034	0.273	0.05
.	19.01.16-01.13.13-1-403393	61	2	2	0	0	0	503	1	1	0	0	NA	NA	NA	17	22	167	165	503	124	90	289	2	0	0	0.012	0	0
.	19.01.16-01.13.14-1-403395	32	1	1	1	0	1	0	0	0	0	0	NA	NA	NA	5	11	163	165	496	0	0	0	0	0	1	0	0	0.002
.	19.01.16-01.13.16-1-403396	151	7	7	1	0	1	641	6	6	0	0	NA	NA	NA	54	56	179	174	516	163	121	357	0	0	19	0	0	0.037
.	19.01.16-01.13.22-1-403402	119	5	5	1	0	1	626	4	4	0	0	NA	NA	NA	28	40	169	173	511	150	119	357	0	3	6	0	0.017	0.012
.	19.01.16-01.13.24-1-403410	91	6	6	2	0	1	627	5	5	0	0	NA	NA	NA	34	48	176	178	507	159	122	346	0	1	17	0	0.006	0.034
.	19.01.16-01.13.26-1-403413	59	2	2	0	0	0	404	1	1	0	0	NA	NA	NA	16	24	168	169	500	102	79	223	0	3	1	0	0.018	0.002
.	19.01.16-01.13.30-1-403417	114	10	10	2	0	2	615	9	9	0	0	NA	NA	NA	41	33	171	168	507	153	114	348	5	9	15	0.029	0.054	0.03
.	19.01.16-01.13.42-1-403431	92	4	4	1	0	0	618	3	3	0	0	NA	NA	NA	26	33	173	169	504	153	118	347	0	5	6	0	0.03	0.012
.	19.01.16-01.13.42-1-403432	122	8	8	1	0	1	616	7	7	0	0	NA	NA	NA	30	33	169	171	506	152	114	350	2	6	13	0.012	0.035	0.026
.	19.01.16-01.13.47-1-403433	152	13	13	3	0	3	620	11	11	0	0	NA	NA	NA	58	37	167	172	511	146	118	356	10	26	7	0.06	0.151	0.014
.	19.01.16-01.13.51-1-403435	149	13	13	4	0	3	627	11	11	0	0	NA	NA	NA	51	48	170	173	518	152	115	360	6	29	25	0.035	0.168	0.048
.	19.01.16-01.13.52-1-403451	87	3	3	1	0	1	613	2	2	0	0	NA	NA	NA	18	25	171	168	499	154	114	345	0	10	5	0	0.06	0.01
.	19.01.16-01.13.57-1-403459	35	1	1	1	0	1	0	0	0	0	0	NA	NA	NA	9	13	164	168	494	0	0	0	2	0	0	0.012	0	0
.	19.01.16-01.14.00-1-403460	116	7	7	2	0	2	621	5	5	0	0	NA	NA	NA	37	40	173	167	513	153	113	355	0	1	14	0	0.006	0.027
.	19.01.16-01.14.01-1-403462	174	8	8	1	0	0	634	6	6	0	0	NA	NA	NA	51	50	174	174	515	154	120	360	3	3	10	0.017	0.017	0.019
.	19.01.16-01.14.02-1-403463	64	3	3	1	0	1	601	2	2	0	0	NA	NA	NA	27	21	164	168	502	146	114	341	0	0	11	0	0	0.022
.	19.01.16-01.14.08-1-403466	122	21	21	5	0	5	630	20	20	0	0	NA	NA	NA	38	47	174	174	512	154	121	355	16	21	33	0.092	0.121	0.064
.	19.01.16-01.14.09-1-403467	68	5	5	0	0	0	614	4	4	0	0	NA	NA	NA	24	32	168	170	507	149	116	349	12	0	0	0.071	0	0
.	19.01.16-01.14.09-1-403468	58	2	2	1	0	1	611	1	1	0	0	NA	NA	NA	14	28	169	166	506	152	112	347	0	0	7	0	0	0.014
.	19.01.16-01.14.14-1-403471	148	17	17	3	0	3	623	16	16	0	0	NA	NA	NA	48	51	171	174	519	148	117	358	16	5	16	0.094	0.029	0.031
.	19.01.16-01.14.16-1-403472	30	1	1	0	0	0	0	0	0	0	0	NA	NA	NA	9	10	165	165	493	0	0	0	0	0	0	0	0	0
.	19.01.16-01.14.18-1-403476	182	19	19	9	0	5	636	17	17	0	0	NA	NA	NA	67	57	174	177	519	156	121	359	14	12	47	0.08	0.068	0.091
.	19.01.16-01.14.19-1-403477	302	27	27	11	0	7	658	23	23	0	0	NA	NA	NA	81	77	177	177	536	156	124	378	46	19	34	0.26	0.107	0.063
.	19.01.16-01.14.22-1-403483	158	15	15	5	0	5	628	12	12	0	0	NA	NA	NA	52	47	172	172	516	152	117	359	4	12	22	0.023	0.07	0.043
.	19.01.16-01.14.23-1-403485	64	6	6	1	0	1	605	5	5	0	0	NA	NA	NA	24	25	166	168	504	147	115	343	7	2	6	0.042	0.012	0.012
.	19.01.16-01.14.25-1-403489	59	2	2	0	0	0	453	1	1	0	0	NA	NA	NA	17	11	166	163	495	113	83	257	0	4	0	0	0.025	0
.	19.01.16-01.14.26-1-403493	58	2	2	0	0	0	303	1	1	0	0	NA	NA	NA	11	14	166	167	494	81	62	160	0	0	4	0	0	0.008
.	19.01.16-01.14.38-1-403507	184	30	30	7	0	6	644	27	27	0	0	NA	NA	NA	64	69	172	179	531	148	125	371	31	32	45	0.18	0.179	0.085
.	19.01.16-01.14.38-1-403508	39	1	1	0	0	0	0	0	0	0	0	NA	NA	NA	10	10	166	165	492	0	0	0	0	0	0	0	0	0
.	19.01.16-01.14.41-1-403510	151	13	13	5	0	5	620	9	9	0	0	NA	NA	NA	49	41	173	171	510	153	117	350	23	12	17	0.133	0.07	0.033
.	19.01.16-01.14.41-1-403511	34	1	1	0	0	0	0	0	0	0	0	NA	NA	NA	13	8	167	165	489	0	0	0	0	0	0	0	0	0
.	19.01.16-01.14.42-1-403513	32	1	1	0	0	0	0	0	0	0	0	NA	NA	NA	5	7	164	165	491	0	0	0	0	0	2	0	0	0.004
.	19.01.16-01.14.45-1-403518	33	1	1	0	0	0	0	0	0	0	0	NA	NA	NA	3	11	169	165	490	0	0	0	0	0	1	0	0	0.002
.	19.01.16-01.14.45-1-403519	123	7	7	2	0	1	613	6	6	0	0	NA	NA	NA	42	30	170	168	505	152	114	347	0	5	24	0	0.03	0.048
.	19.01.16-01.14.47-1-403520	201	12	12	3	0	3	631	11	11	0	0	NA	NA	NA	61	54	179	169	519	158	114	359	15	13	23	0.084	0.077	0.044
.	19.01.16-01.14.48-1-403521	217	18	18	3	0	1	630	16	16	0	0	NA	NA	NA	82	63	170	174	532	146	118	366	16	10	38	0.094	0.057	0.071
.	19.01.16-01.14.49-1-403522	118	7	7	2	0	2	618	5	5	0	0	NA	NA	NA	42	34	167	171	509	151	118	349	1	3	17	0.006	0.018	0.033
.	19.01.16-01.14.56-1-403543	179	19	19	7	0	6	636	17	17	0	0	NA	NA	NA	60	58	173	179	519	153	125	358	16	27	24	0.092	0.151	0.046
.	19.01.16-01.15.01-1-403549	57	2	2	0	0	0	153	1	1	0	0	NA	NA	NA	17	15	167	169	492	41	24	88	7	0	0	0.042	0	0
.	19.01.16-01.15.07-1-403550	182	27	27	11	0	10	630	26	26	0	0	NA	NA	NA	58	47	166	182	512	146	130	354	32	23	36	0.193	0.126	0.07
.	19.01.16-01.15.08-1-403551	186	20	20	5	0	4	652	18	18	0	0	NA	NA	NA	56	73	183	176	527	164	120	368	14	14	62	0.077	0.08	0.118
.	19.01.16-01.15.09-1-403552	179	11	11	1	0	1	627	10	10	0	0	NA	NA	NA	62	46	172	174	513	155	119	353	3	0	29	0.017	0	0.057
.	19.01.16-01.15.10-1-403553	35	1	1	0	0	0	0	0	0	0	0	NA	NA	NA	8	13	168	164	494	0	0	0	0	0	3	0	0	0.006
.	19.01.16-01.15.13-1-403555	89	12	12	3	0	3	617	11	11	0	0	NA	NA	NA	21	35	169	172	507	147	119	351	11	13	2	0.065	0.076	0.004
.	19.01.16-01.15.16-1-403559	89	5	5	0	0	0	619	3	3	0	0	NA	NA	NA	37	36	166	164	519	149	110	360	0	8	2	0	0.049	0.004
.	19.01.16-01.15.26-1-403576	238	32	32	10	0	8	650	30	30	0	0	NA	NA	NA	72	72	174	176	535	152	125	373	23	15	84	0.132	0.085	0.157
.	19.01.16-01.15.29-1-403582	67	3	3	0	0	0	451	2	2	0	0	NA	NA	NA	20	13	163	165	498	109	87	255	0	3	3	0	0.018	0.006
.	19.01.16-01.15.30-1-403583	67	2	2	0	0	0	606	1	1	0	0	NA	NA	NA	33	23	165	166	505	147	113	346	1	0	3	0.006	0	0.006
.	19.01.16-01.15.33-1-403588	90	3	3	0	0	0	607	2	2	0	0	NA	NA	NA	30	30	172	166	505	153	113	341	4	0	1	0.023	0	0.002
.	19.01.16-01.15.33-1-403589	125	9	9	4	0	2	620	8	8	0	0	NA	NA	NA	53	39	174	171	507	155	117	348	8	1	14	0.046	0.006	0.028
.	19.01.16-01.15.35-1-403592	60	2	2	1	0	1	611	1	1	0	0	NA	NA	NA	24	28	172	167	502	153	115	343	5	0	0	0.029	0	0
.	19.01.16-01.15.42-1-403604	119	5	5	1	0	1	619	4	4	0	0	NA	NA	NA	32	33	170	171	505	151	122	346	5	0	10	0.029	0	0.02
.	19.01.16-01.15.42-1-403605	87	4	4	0	0	0	606	3	3	0	0	NA	NA	NA	35	30	170	170	503	151	115	340	0	11	6	0	0.065	0.012
.	19.01.16-01.15.44-1-403607	55	2	2	1	0	1	600	1	1	0	0	NA	NA	NA	23	23	168	170	498	147	114	339	0	0	3	0	0	0.006
.	19.01.16-01.15.48-1-403611	62	3	3	0	0	0	353	2	2	0	0	NA	NA	NA	22	17	168	165	497	82	66	205	0	0	4	0	0	0.008
.	19.01.16-01.15.49-1-403613	121	15	15	4	0	3	618	13	13	0	0	NA	NA	NA	52	38	169	169	513	148	115	355	21	8	9	0.124	0.047	0.018
.	19.01.16-01.15.56-1-403634	31	1	1	0	0	0	0	0	0	0	0	NA	NA	NA	10	7	164	164	492	0	0	0	0	0	4	0	0	0.008
.	19.01.16-01.15.57-1-403635	94	5	5	1	0	1	614	4	4	0	0	NA	NA	NA	32	31	176	169	499	159	113	342	4	4	9	0.023	0.024	0.018
.	19.01.16-01.15.59-1-403636	187	28	28	3	0	2	638	26	26	0	0	NA	NA	NA	56	54	172	173	522	156	119	363	36	13	27	0.209	0.075	0.052
.	19.01.16-01.16.01-1-403637	69	3	3	1	0	1	403	2	2	0	0	NA	NA	NA	21	20	165	168	500	100	67	236	5	0	1	0.03	0	0.002
.	19.01.16-01.16.04-1-403640	93	10	10	2	0	2	605	7	7	0	0	NA	NA	NA	28	26	168	168	503	150	112	343	1	10	13	0.006	0.06	0.026
.	19.01.16-01.16.05-1-403641	206	17	17	6	0	1	637	16	16	0	0	NA	NA	NA	63	59	176	173	523	157	119	361	0	32	35	0	0.185	0.067
.	19.01.16-01.16.08-1-403643	32	1	1	0	0	0	0	0	0	0	0	NA	NA	NA	7	9	164	165	493	0	0	0	0	0	1	0	0	0.002
.	19.01.16-01.16.10-1-403645	86	3	3	0	0	0	618	1	1	0	0	NA	NA	NA	29	36	172	168	509	154	113	351	0	5	5	0	0.03	0.01
.	19.01.16-01.16.15-1-403649	83	4	4	1	0	0	611	3	3	0	0	NA	NA	NA	30	31	167	172	505	149	116	346	1	9	4	0.006	0.052	0.008
.	19.01.16-01.16.16-1-403650	61	2	2	1	0	1	612	1	1	0	0	NA	NA	NA	31	31	169	169	506	148	117	347	0	0	7	0	0	0.014
.	19.01.16-01.16.16-1-403651	177	25	25	3	0	2	628	23	23	0	0	NA	NA	NA	46	46	171	181	507	153	124	351	28	20	45	0.164	0.11	0.089
.	19.01.16-01.16.22-1-403661	34	1	1	0	0	0	0	0	0	0	0	NA	NA	NA	6	20	166	169	498	0	0	0	0	0	0	0	0	0
.	19.01.16-01.16.24-1-403665	88	5	5	1	0	1	610	4	4	0	0	NA	NA	NA	28	30	173	168	502	150	114	346	11	0	12	0.064	0	0.024
.	19.01.16-01.16.25-1-403667	58	2	2	1	0	1	0	1	1	0	0	NA	NA	NA	15	16	167	164	498	0	0	0	3	0	0	0.018	0	0
.	19.01.16-01.16.25-1-403668	33	1	1	0	0	0	0	0	0	0	0	NA	NA	NA	7	9	166	165	491	0	0	0	1	0	0	0.006	0	0
.	19.01.16-01.16.27-1-403671	230	15	15	0	0	0	635	13	13	0	0	NA	NA	NA	61	55	171	176	521	153	123	359	8	7	41	0.047	0.04	0.079
.	19.01.16-01.16.29-1-403674	244	12	12	3	0	3	653	11	11	0	0	NA	NA	NA	73	73	179	186	521	159	130	364	10	10	20	0.056	0.054	0.038
.	19.01.16-01.16.30-1-403675	60	4	4	1	0	1	606	3	3	0	0	NA	NA	NA	22	20	167	169	497	147	116	343	6	0	8	0.036	0	0.016
.	19.01.16-01.16.33-1-403677	144	26	26	7	0	7	630	23	23	0	0	NA	NA	NA	38	53	178	169	519	157	115	358	27	23	44	0.152	0.136	0.085
.	19.01.16-01.16.37-1-403690	35	1	1	0	0	0	0	0	0	0	0	NA	NA	NA	9	7	163	164	493	0	0	0	0	3	0	0	0.018	0
.	19.01.16-01.16.39-1-403692	175	12	12	6	0	2	629	11	11	0	0	NA	NA	NA	54	42	173	172	510	155	119	355	12	25	16	0.069	0.145	0.031
.	19.01.16-01.16.42-1-403696	96	9	9	3	0	3	611	8	8	0	0	NA	NA	NA	25	27	172	169	499	156	114	341	2	5	9	0.012	0.03	0.018
.	19.01.16-01.16.45-1-403701	125	13	13	4	0	4	632	12	12	0	0	NA	NA	NA	35	49	172	171	519	155	118	359	0	18	21	0	0.105	0.04
.	19.01.16-01.16.46-1-403703	36	1	1	0	0	0	0	0	0	0	0	NA	NA	NA	9	15	170	164	494	0	0	0	0	0	0	0	0	0
.	19.01.16-01.16.49-1-403705	87	4	4	1	0	1	598	3	3	0	0	NA	NA	NA	29	18	165	167	499	143	114	341	1	0	6	0.006	0	0.012
.	19.01.16-01.16.55-1-403724	93	5	5	0	0	0	610	3	3	0	0	NA	NA	NA	39	32	171	170	504	150	117	343	1	0	14	0.006	0	0.028
.	19.01.16-01.17.00-1-403730	63	3	3	0	0	0	606	2	2	0	0	NA	NA	NA	22	19	171	169	492	153	117	336	3	2	3	0.018	0.012	0.006
.	19.01.16-01.17.01-1-403731	120	5	5	1	0	1	621	4	4	0	0	NA	NA	NA	30	37	173	170	507	155	119	347	7	1	5	0.04	0.006	0.01
.	19.01.16-01.17.02-1-403732	120	6	6	2	0	1	614	5	5	0	0	NA	NA	NA	48	35	170	169	509	151	117	346	0	5	14	0	0.03	0.028
.	19.01.16-01.17.06-1-403735	36	1	1	1	0	1	0	0	0	0	0	NA	NA	NA	12	9	165	166	491	0	0	0	0	0	2	0	0	0.004
.	19.01.16-01.17.07-1-403736	62	2	2	1	0	1	401	1	1	0	0	NA	NA	NA	21	20	167	165	501	93	78	230	0	1	1	0	0.006	0.002
.	19.01.16-01.17.09-1-403737	146	13	13	5	0	5	622	11	11	0	0	NA	NA	NA	49	44	173	172	512	151	119	352	7	7	24	0.04	0.041	0.047
.	19.01.16-01.17.09-1-403738	61	3	3	0	0	0	601	2	2	0	0	NA	NA	NA	22	17	165	167	498	143	114	344	4	0	1	0.024	0	0.002
.	19.01.16-01.17.13-1-403742	62	3	3	0	0	0	347	2	2	0	0	NA	NA	NA	16	20	170	168	495	83	68	196	0	6	0	0	0.036	0
.	19.01.16-01.17.14-1-403743	184	9	9	2	0	2	634	8	8	0	0	NA	NA	NA	72	59	175	176	521	153	122	359	10	8	22	0.057	0.045	0.042
.	19.01.16-01.17.18-1-403747	61	3	3	2	0	2	607	2	2	0	0	NA	NA	NA	28	28	168	169	504	148	114	345	0	0	9	0	0	0.018
.	19.01.16-01.17.20-1-403752	59	2	2	1	0	1	252	1	1	0	0	NA	NA	NA	13	11	167	165	492	64	46	142	0	0	2	0	0	0.004
.	19.01.16-01.17.22-1-403755	148	16	16	4	0	3	627	15	15	0	0	NA	NA	NA	37	42	172	174	509	155	121	351	3	11	19	0.017	0.063	0.037
.	19.01.16-01.17.23-1-403756	118	9	9	2	0	2	612	8	8	0	0	NA	NA	NA	43	35	170	169	509	152	112	348	8	13	7	0.047	0.077	0.014
.	19.01.16-01.17.26-1-403761	89	8	8	2	0	0	612	5	5	0	0	NA	NA	NA	37	34	169	169	509	150	115	347	7	12	8	0.041	0.071	0.016
.	19.01.16-01.17.27-1-403764	31	1	1	0	0	0	0	0	0	0	0	NA	NA	NA	5	4	163	163	491	0	0	0	0	0	1	0	0	0.002
.	19.01.16-01.17.30-1-403768	35	1	1	0	0	0	0	0	0	0	0	NA	NA	NA	16	14	166	167	494	0	0	0	0	0	1	0	0	0.002
.	19.01.16-01.17.32-1-403770	66	4	4	0	0	0	601	3	3	0	0	NA	NA	NA	28	22	170	165	500	147	109	345	6	0	3	0.035	0	0.006
.	19.01.16-01.17.32-1-403771	239	20	20	5	0	2	646	18	18	0	0	NA	NA	NA	69	66	181	178	520	164	123	359	14	29	22	0.077	0.163	0.042
.	19.01.16-01.17.36-1-403777	144	5	5	1	0	1	625	4	4	0	0	NA	NA	NA	56	48	171	174	516	154	118	353	3	3	6	0.018	0.017	0.012
.	19.01.16-01.17.41-1-403787	33	1	1	0	0	0	0	0	0	0	0	NA	NA	NA	7	13	165	166	495	0	0	0	1	0	0	0.006	0	0
.	19.01.16-01.17.44-1-403789	126	10	10	3	0	3	633	7	7	0	0	NA	NA	NA	41	49	175	170	517	159	115	359	18	14	4	0.103	0.082	0.008
.	19.01.16-01.17.45-1-403790	32	1	1	1	0	1	0	0	0	0	0	NA	NA	NA	8	7	165	164	491	0	0	0	0	0	3	0	0	0.006
.	19.01.16-01.17.48-1-403794	86	4	4	1	0	1	599	2	2	0	0	NA	NA	NA	36	26	167	165	507	146	109	344	0	2	8	0	0.012	0.016
.	19.01.16-01.17.51-1-403795	31	1	1	0	0	0	0	0	0	0	0	NA	NA	NA	13	9	166	164	492	0	0	0	0	0	0	0	0	0
.	19.01.16-01.17.51-1-403796	56	2	2	1	0	1	250	1	1	0	0	NA	NA	NA	16	19	166	169	497	62	47	141	0	0	5	0	0	0.01
.	19.01.16-01.17.52-1-403812	205	11	11	2	0	2	643	10	10	0	0	NA	NA	NA	59	65	176	176	526	157	123	363	9	9	19	0.051	0.051	0.036
.	19.01.16-01.17.53-1-403813	177	52	52	9	0	6	619	48	48	0	0	NA	NA	NA	48	44	172	170	515	151	118	350	24	39	87	0.14	0.229	0.169
.	19.01.16-01.17.53-1-403814	34	1	1	1	0	1	0	0	0	0	0	NA	NA	NA	11	10	166	165	492	0	0	0	0	0	0	0	0	0
.	19.01.16-01.17.54-1-403815	138	20	20	3	0	3	613	18	18	0	0	NA	NA	NA	46	35	165	169	514	147	114	352	15	24	30	0.091	0.142	0.058
.	19.01.16-01.17.56-1-403817	119	11	11	3	0	3	615	10	10	0	0	NA	NA	NA	47	27	170	169	501	153	116	346	0	14	16	0	0.083	0.032
.	19.01.16-01.18.03-1-403823	95	5	5	1	0	1	605	4	4	0	0	NA	NA	NA	29	20	166	167	500	148	113	344	0	17	5	0	0.102	0.01
.	19.01.16-01.18.04-1-403826	144	9	9	4	0	3	627	8	8	0	0	NA	NA	NA	42	39	170	169	513	152	118	357	10	6	19	0.059	0.036	0.037
.	19.01.16-01.18.05-1-403827	30	1	1	0	0	0	0	0	0	0	0	NA	NA	NA	10	8	164	166	491	0	0	0	0	0	1	0	0	0.002
.	19.01.16-01.18.07-1-403829	33	1	1	1	0	1	0	0	0	0	0	NA	NA	NA	11	10	166	164	493	0	0	0	1	0	0	0.006	0	0
.	19.01.16-01.18.07-1-403830	158	16	16	6	0	5	619	14	14	0	0	NA	NA	NA	53	38	170	167	514	152	112	355	12	7	31	0.071	0.042	0.06
.	19.01.16-01.18.09-1-403834	113	7	7	4	0	4	624	6	6	0	0	NA	NA	NA	32	43	168	172	516	149	119	356	0	12	3	0	0.07	0.006
.	19.01.16-01.18.18-1-403840	154	8	8	1	0	1	629	7	7	0	0	NA	NA	NA	31	42	171	171	513	154	119	356	0	2	14	0	0.012	0.027
.	19.01.16-01.18.20-1-403844	121	10	10	5	0	5	616	7	7	0	0	NA	NA	NA	49	38	169	173	509	152	115	349	4	19	12	0.024	0.11	0.024
.	19.01.16-01.18.21-1-403846	89	3	3	2	0	1	605	2	2	0	0	NA	NA	NA	32	20	168	168	497	150	114	341	0	0	7	0	0	0.014
.	19.01.16-01.18.27-1-403857	177	13	13	3	0	2	636	11	11	0	0	NA	NA	NA	49	47	174	170	516	156	118	362	32	8	5	0.184	0.047	0.01
.	19.01.16-01.18.29-1-403860	88	4	4	3	0	2	610	3	3	0	0	NA	NA	NA	27	29	164	168	510	143	115	352	0	5	4	0	0.03	0.008
.	19.01.16-01.18.30-1-403861	89	4	4	3	0	2	626	3	3	0	0	NA	NA	NA	32	41	174	173	507	156	121	349	3	0	8	0.017	0	0.016
.	19.01.16-01.18.36-1-403872	88	8	8	4	0	4	620	7	7	0	0	NA	NA	NA	25	35	171	169	508	154	116	350	6	8	15	0.035	0.047	0.03
.	19.01.16-01.18.39-1-403876	125	13	13	3	0	3	618	12	12	0	0	NA	NA	NA	39	31	166	171	507	149	118	351	20	12	15	0.12	0.07	0.03
.	19.01.16-01.18.39-1-403877	115	6	6	1	0	1	618	5	5	0	0	NA	NA	NA	43	37	171	171	508	153	116	349	0	3	8	0	0.018	0.016
.	19.01.16-01.18.42-1-403879	57	3	3	1	0	0	598	2	2	0	0	NA	NA	NA	20	14	166	168	493	147	115	336	6	0	4	0.036	0	0.008
.	19.01.16-01.18.44-1-403881	147	9	9	2	0	2	613	7	7	0	0	NA	NA	NA	50	36	169	169	511	149	118	346	0	15	10	0	0.089	0.02
.	19.01.16-01.18.46-1-403887	144	8	8	2	0	2	631	6	6	0	0	NA	NA	NA	43	50	177	174	512	157	120	354	2	12	4	0.011	0.069	0.008
.	19.01.16-01.18.53-1-403905	91	10	10	6	0	5	605	8	8	0	0	NA	NA	NA	32	25	171	167	500	146	115	344	8	8	16	0.047	0.048	0.032
.	19.01.16-01.18.57-1-403911	173	14	14	2	0	2	646	12	12	0	0	NA	NA	NA	51	74	175	182	530	154	124	368	15	8	20	0.086	0.044	0.038
.	19.01.16-01.18.58-1-403915	64	3	3	2	0	2	606	2	2	0	0	NA	NA	NA	23	21	164	167	503	146	115	345	0	0	6	0	0	0.012
.	19.01.16-01.19.00-1-403918	36	1	1	0	0	0	0	0	0	0	0	NA	NA	NA	11	7	164	164	492	0	0	0	0	0	0	0	0	0
.	19.01.16-01.19.02-1-403919	152	11	11	0	0	0	621	8	8	0	0	NA	NA	NA	45	46	170	176	513	150	122	349	14	2	16	0.082	0.011	0.031
.	19.01.16-01.19.06-1-403920	117	12	12	2	0	2	623	10	10	0	0	NA	NA	NA	22	33	167	173	506	150	121	352	2	8	28	0.012	0.046	0.055
.	19.01.16-01.19.07-1-403922	33	1	1	0	0	0	0	0	0	0	0	NA	NA	NA	8	7	163	166	491	0	0	0	0	0	4	0	0	0.008
.	19.01.16-01.19.08-1-403923	66	3	3	0	0	0	453	1	1	0	0	NA	NA	NA	19	19	168	164	500	109	85	259	4	4	1	0.024	0.024	0.002
.	19.01.16-01.19.08-1-403924	260	22	22	6	0	5	653	21	21	0	0	NA	NA	NA	60	69	171	182	529	153	129	371	24	25	47	0.14	0.137	0.089
.	19.01.16-01.19.09-1-403926	59	2	2	1	0	1	604	1	1	0	0	NA	NA	NA	21	16	166	164	499	150	111	343	1	0	3	0.006	0	0.006
.	19.01.16-01.19.13-1-403930	88	5	5	0	0	0	602	4	4	0	0	NA	NA	NA	25	18	168	166	497	149	114	339	3	0	6	0.018	0	0.012
.	19.01.16-01.19.16-1-403933	86	5	5	1	0	1	614	3	3	0	0	NA	NA	NA	28	28	170	172	499	152	120	342	0	1	12	0	0.006	0.024
.	19.01.16-01.19.21-1-403940	92	5	5	2	0	2	605	4	4	0	0	NA	NA	NA	25	22	166	171	498	148	114	343	7	0	7	0.042	0	0.014
.	19.01.16-01.19.22-1-403943	60	2	2	1	0	1	605	1	1	0	0	NA	NA	NA	26	22	168	167	500	152	113	340	0	0	12	0	0	0.024
.	19.01.16-01.19.23-1-403944	121	10	10	0	0	0	622	9	9	0	0	NA	NA	NA	44	40	170	171	512	151	117	354	17	5	8	0.1	0.029	0.016
.	19.01.16-01.19.24-1-403947	121	10	10	6	0	6	620	7	7	0	0	NA	NA	NA	55	47	173	175	512	150	119	351	11	20	8	0.064	0.114	0.016
.	19.01.16-01.19.31-1-403957	168	26	26	7	0	6	640	22	22	0	0	NA	NA	NA	43	56	179	176	514	162	125	353	7	12	74	0.039	0.068	0.144
.	19.01.16-01.19.32-1-403959	151	8	8	2	0	2	633	6	6	0	0	NA	NA	NA	36	41	169	175	510	152	123	358	4	1	19	0.024	0.006	0.037
.	19.01.16-01.19.36-1-403965	33	1	1	0	0	0	0	0	0	0	0	NA	NA	NA	13	12	166	166	493	0	0	0	0	0	0	0	0	0
.	19.01.16-01.19.36-1-403966	176	33	33	7	0	7	633	29	29	0	0	NA	NA	NA	49	57	170	173	527	149	118	366	17	39	48	0.1	0.225	0.091
.	19.01.16-01.19.38-1-403969	180	11	11	2	0	1	623	7	7	0	0	NA	NA	NA	50	41	176	170	508	157	117	349	0	4	30	0	0.024	0.059
.	19.01.16-01.19.38-1-403970	33	1	1	0	0	0	0	0	0	0	0	NA	NA	NA	4	8	166	165	490	0	0	0	0	0	1	0	0	0.002
.	19.01.16-01.19.40-1-403975	181	11	11	4	0	3	627	10	10	0	0	NA	NA	NA	48	42	170	173	512	152	121	354	12	1	31	0.071	0.006	0.061
.	19.01.16-01.19.46-1-403977	85	4	4	2	0	1	601	3	3	0	0	NA	NA	NA	30	23	166	168	502	145	112	344	5	4	0	0.03	0.024	0
.	19.01.16-01.19.50-1-403979	117	8	8	2	0	1	624	7	7	0	0	NA	NA	NA	49	39	174	171	507	160	116	348	5	2	13	0.029	0.012	0.026
.	19.01.16-01.19.52-1-403998	152	14	14	3	0	2	619	12	12	0	0	NA	NA	NA	49	42	171	173	511	148	119	352	8	10	34	0.047	0.058	0.067
.	19.01.16-01.19.52-1-403999	177	18	18	4	0	4	633	13	13	0	0	NA	NA	NA	62	55	174	173	521	155	120	358	11	10	43	0.063	0.058	0.083
.	19.01.16-01.20.02-1-404010	123	16	16	5	0	5	631	15	15	0	0	NA	NA	NA	40	43	172	170	514	154	119	358	17	5	20	0.099	0.029	0.039
.	19.01.16-01.20.04-1-404011	65	3	3	3	0	3	451	2	2	0	0	NA	NA	NA	16	19	169	167	496	111	81	259	0	2	4	0	0.012	0.008
.	19.01.16-01.20.06-1-404012	249	26	26	5	0	3	658	24	24	0	0	NA	NA	NA	81	67	176	173	531	158	125	375	21	39	33	0.119	0.225	0.062
.	19.01.16-01.20.11-1-404016	91	4	4	2	0	1	606	3	3	0	0	NA	NA	NA	22	20	168	164	501	150	114	342	6	0	7	0.036	0	0.014
.	19.01.16-01.20.25-1-404028	37	1	1	0	0	0	0	0	0	0	0	NA	NA	NA	10	3	164	163	489	0	0	0	0	0	0	0	0	0
.	19.01.16-01.20.25-1-404030	90	5	5	1	0	1	616	3	3	0	0	NA	NA	NA	31	35	170	168	510	151	116	349	0	11	7	0	0.065	0.014
.	19.01.16-01.20.26-1-404031	234	13	13	3	0	3	659	10	10	0	0	NA	NA	NA	74	80	182	182	529	163	125	371	20	21	25	0.11	0.115	0.047
.	19.01.16-01.20.31-1-404037	121	6	6	3	0	3	607	5	5	0	0	NA	NA	NA	42	31	168	175	501	146	119	342	8	2	0	0.048	0.011	0
.	19.01.16-01.20.34-1-404042	62	5	5	1	0	1	612	3	3	0	0	NA	NA	NA	28	26	168	169	502	150	116	346	3	0	13	0.018	0	0.026
.	19.01.16-01.20.35-1-404043	60	2	2	1	0	1	99	1	1	0	0	NA	NA	NA	20	19	169	167	496	23	14	62	0	0	4	0	0	0.008
.	19.01.16-01.20.35-1-404044	98	11	11	4	0	4	611	9	9	0	0	NA	NA	NA	31	26	168	170	501	151	116	344	6	8	28	0.036	0.047	0.056
.	19.01.16-01.20.41-1-404051	64	3	3	0	0	0	602	2	2	0	0	NA	NA	NA	21	20	168	167	498	145	114	343	2	0	7	0.012	0	0.014
.	19.01.16-01.20.43-1-404053	148	9	9	2	0	2	636	8	8	0	0	NA	NA	NA	45	52	173	176	516	154	124	358	6	9	15	0.035	0.051	0.029
.	19.01.16-01.20.44-1-404055	240	21	21	7	0	4	653	17	17	0	0	NA	NA	NA	73	72	176	175	534	156	121	376	40	4	38	0.227	0.023	0.071
.	19.01.16-01.20.53-1-404079	148	16	16	3	0	1	632	13	13	0	0	NA	NA	NA	37	52	171	171	523	150	119	363	18	6	23	0.105	0.035	0.044
.	19.01.16-01.20.57-1-404084	91	4	4	0	0	0	611	3	3	0	0	NA	NA	NA	25	32	168	173	504	147	116	348	0	0	8	0	0	0.016
.	19.01.16-01.21.01-1-404085	61	2	2	1	0	1	249	0	0	0	0	NA	NA	NA	20	16	165	164	500	62	46	141	0	0	5	0	0	0.01
.	19.01.16-01.21.03-1-404089	89	5	5	2	0	2	620	4	4	0	0	NA	NA	NA	29	38	167	170	514	150	118	352	1	6	12	0.006	0.035	0.023
.	19.01.16-01.21.04-1-404090	63	3	3	1	0	1	602	2	2	0	0	NA	NA	NA	24	18	169	165	497	150	113	339	1	2	6	0.006	0.012	0.012
.	19.01.16-01.21.07-1-404093	65	2	2	0	0	0	603	1	1	0	0	NA	NA	NA	27	21	165	171	498	147	114	342	0	10	6	0	0.058	0.012
.	19.01.16-01.21.11-1-404094	177	22	22	7	0	5	640	21	21	0	0	NA	NA	NA	61	58	176	175	520	154	123	363	22	15	35	0.125	0.086	0.067
.	19.01.16-01.21.11-1-404095	62	3	3	1	0	1	604	2	2	0	0	NA	NA	NA	26	21	169	163	502	152	109	343	1	0	10	0.006	0	0.02
.	19.01.16-01.21.16-1-404099	155	10	10	2	0	1	643	9	9	0	0	NA	NA	NA	38	56	172	175	522	156	123	364	11	11	15	0.064	0.063	0.029
.	19.01.16-01.21.19-1-404106	95	17	17	4	0	4	622	15	15	0	0	NA	NA	NA	33	40	170	174	509	155	118	349	8	22	17	0.047	0.126	0.033
.	19.01.16-01.21.20-1-404109	210	11	11	5	0	3	638	10	10	0	0	NA	NA	NA	60	60	170	175	528	151	121	366	0	0	30	0	0	0.057
.	19.01.16-01.21.21-1-404110	177	7	7	3	0	2	634	6	6	0	0	NA	NA	NA	67	58	174	177	520	154	122	358	1	17	6	0.006	0.096	0.012
.	19.01.16-01.21.22-1-404111	87	4	4	1	0	1	619	3	3	0	0	NA	NA	NA	31	40	172	168	513	153	114	352	2	7	0	0.012	0.042	0
.	19.01.16-01.21.23-1-404114	120	23	23	8	0	6	614	20	20	0	0	NA	NA	NA	32	33	170	169	507	156	115	343	10	22	27	0.059	0.13	0.053
.	19.01.16-01.21.43-1-404134	121	7	7	0	0	0	629	5	5	0	0	NA	NA	NA	42	51	174	173	517	154	119	356	0	8	12	0	0.046	0.023
.	19.01.16-01.21.52-1-404151	37	1	1	0	0	0	0	0	0	0	0	NA	NA	NA	9	9	167	165	490	0	0	0	0	0	1	0	0	0.002
.	19.01.16-01.22.03-1-404158	172	16	16	5	0	3	650	15	15	0	0	NA	NA	NA	51	69	174	174	534	158	121	371	7	18	35	0.04	0.103	0.066
.	19.01.16-01.22.04-1-404159	90	4	4	2	0	2	608	3	3	0	0	NA	NA	NA	29	25	169	166	503	152	114	342	4	8	1	0.024	0.048	0.002
.	19.01.16-01.22.14-1-404163	89	4	4	1	0	1	630	3	3	0	0	NA	NA	NA	23	46	178	171	510	162	117	351	0	3	9	0	0.018	0.018
.	19.01.16-01.22.14-1-404164	174	9	9	3	0	3	644	8	8	0	0	NA	NA	NA	49	59	171	179	522	153	128	363	3	4	23	0.018	0.022	0.044
.	19.01.16-01.22.18-1-404166	94	7	7	3	0	3	612	5	5	0	0	NA	NA	NA	37	32	169	174	502	150	119	343	8	7	14	0.047	0.04	0.028
.	19.01.16-01.22.19-1-404171	29	1	1	0	0	0	0	0	0	0	0	NA	NA	NA	4	14	165	168	494	0	0	0	0	0	0	0	0	0
.	19.01.16-01.22.21-1-404174	208	25	25	5	0	5	649	24	24	0	0	NA	NA	NA	66	66	181	175	523	161	124	364	19	24	34	0.105	0.137	0.065
.	19.01.16-01.22.24-1-404176	63	6	6	2	0	1	608	5	5	0	0	NA	NA	NA	24	26	167	169	503	149	115	344	3	0	15	0.018	0	0.03
.	19.01.16-01.22.25-1-404181	205	9	9	5	0	4	640	8	8	0	0	NA	NA	NA	59	61	180	172	522	164	118	358	0	11	12	0	0.064	0.023
.	19.01.16-01.22.28-1-404184	126	13	13	5	0	4	633	9	9	0	0	NA	NA	NA	37	51	170	177	517	151	123	359	18	12	12	0.106	0.068	0.023
.	19.01.16-01.22.31-1-404189	96	8	8	4	0	4	613	7	7	0	0	NA	NA	NA	28	31	170	170	504	151	115	347	8	9	22	0.047	0.053	0.044
.	19.01.16-01.22.37-1-404200	92	12	12	3	0	3	614	7	7	0	0	NA	NA	NA	38	37	174	171	505	156	118	340	4	4	17	0.023	0.023	0.034
.	19.01.16-01.22.39-1-404202	58	2	2	0	0	0	0	1	1	0	0	NA	NA	NA	19	17	164	167	499	0	0	0	4	4	0	0.024	0.024	0
.	19.01.16-01.22.41-1-404204	153	5	5	2	0	1	620	3	3	0	0	NA	NA	NA	43	36	167	171	511	149	120	351	3	4	7	0.018	0.023	0.014
.	19.01.16-01.22.41-1-404205	150	21	21	4	0	4	614	19	19	0	0	NA	NA	NA	49	33	164	175	507	145	120	349	3	24	40	0.018	0.137	0.079
.	19.01.16-01.22.43-1-404207	92	7	7	2	0	2	602	5	5	0	0	NA	NA	NA	40	20	168	165	500	150	113	339	8	0	21	0.048	0	0.042
.	19.01.16-01.22.48-1-404215	89	6	6	1	0	1	613	5	5	0	0	NA	NA	NA	19	27	170	168	502	152	117	344	4	3	9	0.024	0.018	0.018
.	19.01.16-01.22.53-1-404232	87	6	6	1	0	1	619	4	4	0	0	NA	NA	NA	35	42	177	176	502	157	120	342	1	0	13	0.006	0	0.026
.	19.01.16-01.22.55-1-404234	35	1	1	0	0	0	0	0	0	0	0	NA	NA	NA	6	13	167	167	492	0	0	0	0	0	0	0	0	0
.	19.01.16-01.22.58-1-404239	85	4	4	1	0	1	611	3	3	0	0	NA	NA	NA	27	31	168	171	505	149	115	347	4	2	7	0.024	0.012	0.014
.	19.01.16-01.22.58-1-404240	58	3	3	1	0	1	601	2	2	0	0	NA	NA	NA	22	17	168	167	495	150	115	336	0	2	6	0	0.012	0.012
.	19.01.16-01.22.58-1-404241	85	3	3	0	0	0	607	2	2	0	0	NA	NA	NA	15	17	172	164	494	155	112	340	8	0	1	0.047	0	0.002
.	19.01.16-01.23.01-1-404243	61	2	2	1	0	1	605	1	1	0	0	NA	NA	NA	31	27	170	171	499	150	117	338	0	0	7	0	0	0.014
.	19.01.16-01.23.03-1-404246	122	7	7	2	0	2	610	4	4	0	0	NA	NA	NA	43	26	170	168	501	151	116	343	3	4	8	0.018	0.024	0.016
.	19.01.16-01.23.05-1-404250	82	4	4	1	0	1	599	3	3	0	0	NA	NA	NA	36	26	168	167	504	148	109	342	2	0	6	0.012	0	0.012
.	19.01.16-01.23.13-1-404257	60	2	2	0	0	0	351	1	1	0	0	NA	NA	NA	18	16	167	166	496	77	69	205	0	1	1	0	0.006	0.002
.	19.01.16-01.23.14-1-404259	33	1	1	0	0	0	0	0	0	0	0	NA	NA	NA	7	7	163	167	490	0	0	0	0	0	2	0	0	0.004
.	19.01.16-01.23.14-1-404260	63	4	4	1	0	1	603	3	3	0	0	NA	NA	NA	27	25	169	171	498	151	114	338	0	1	7	0	0.006	0.014
.	19.01.16-01.23.15-1-404262	142	22	22	10	0	5	631	19	19	0	0	NA	NA	NA	49	50	178	171	514	162	120	349	36	6	33	0.202	0.035	0.064
.	19.01.16-01.23.16-1-404263	59	2	2	0	0	0	607	1	1	0	0	NA	NA	NA	21	23	168	166	502	152	113	342	0	0	4	0	0	0.008
.	19.01.16-01.23.16-1-404265	92	5	5	1	0	1	615	3	3	0	0	NA	NA	NA	28	32	170	165	510	151	111	353	9	0	7	0.053	0	0.014
.	19.01.16-01.23.20-1-404269	301	17	17	4	0	3	653	16	16	0	0	NA	NA	NA	99	68	183	174	524	163	123	367	28	4	27	0.153	0.023	0.052
.	19.01.16-01.23.21-1-404272	33	1	1	0	0	0	0	0	0	0	0	NA	NA	NA	8	8	165	165	491	0	0	0	0	0	2	0	0	0.004
.	19.01.16-01.23.22-1-404277	155	18	18	2	0	2	632	16	16	0	0	NA	NA	NA	44	50	171	173	519	155	118	359	4	23	29	0.023	0.133	0.056
.	19.01.16-01.23.24-1-404279	207	10	10	3	0	2	643	7	7	0	0	NA	NA	NA	78	68	173	176	532	155	122	366	6	3	17	0.035	0.017	0.032
.	19.01.16-01.23.25-1-404283	34	1	1	0	0	0	0	0	0	0	0	NA	NA	NA	12	8	163	165	493	0	0	0	0	0	2	0	0	0.004
.	19.01.16-01.23.27-1-404287	151	26	26	6	0	6	614	22	22	0	0	NA	NA	NA	51	40	175	168	510	155	112	347	7	33	17	0.04	0.196	0.033
.	19.01.16-01.23.29-1-404291	228	20	20	2	0	1	660	18	18	0	0	NA	NA	NA	73	82	182	182	531	165	127	368	7	17	44	0.038	0.093	0.083
.	19.01.16-01.23.31-1-404293	117	5	5	0	0	0	624	4	4	0	0	NA	NA	NA	43	40	173	172	508	156	121	347	0	0	12	0	0	0.024
.	19.01.16-01.23.33-1-404294	30	1	1	0	0	0	0	0	0	0	0	NA	NA	NA	5	8	166	164	491	0	0	0	0	0	0	0	0	0
.	19.01.16-01.23.35-1-404297	72	5	5	0	0	0	598	3	3	0	0	NA	NA	NA	28	16	164	164	501	144	111	343	0	5	7	0	0.03	0.014
.	19.01.16-01.23.49-1-404316	65	4	4	0	0	0	608	3	3	0	0	NA	NA	NA	32	32	170	171	504	150	116	342	0	5	5	0	0.029	0.01
.	19.01.16-01.23.49-1-404317	89	3	3	1	0	1	604	2	2	0	0	NA	NA	NA	29	24	168	166	503	149	113	342	0	7	0	0	0.042	0
.	19.01.16-01.23.53-1-404334	123	8	8	1	0	1	637	7	7	0	0	NA	NA	NA	31	51	174	174	516	158	120	359	7	2	16	0.04	0.011	0.031
.	19.01.16-01.23.53-1-404335	87	3	3	0	0	0	612	2	2	0	0	NA	NA	NA	28	27	168	166	506	150	113	349	5	0	2	0.03	0	0.004
.	19.01.16-01.23.57-1-404340	90	6	6	0	0	0	602	5	5	0	0	NA	NA	NA	37	19	165	168	499	145	117	340	1	6	7	0.006	0.036	0.014
.	19.01.16-01.23.58-1-404341	64	2	2	1	0	1	403	1	1	0	0	NA	NA	NA	13	22	168	169	498	103	71	229	0	6	0	0	0.036	0
.	19.01.16-01.24.03-1-404343	65	3	3	0	0	0	300	2	2	0	0	NA	NA	NA	18	16	166	167	496	74	57	169	0	4	10	0	0.024	0.02
.	19.01.16-01.24.05-1-404344	36	1	1	0	0	0	0	0	0	0	0	NA	NA	NA	11	9	164	166	492	0	0	0	0	0	2	0	0	0.004
.	19.01.16-01.24.05-1-404345	128	11	11	4	0	2	624	9	9	0	0	NA	NA	NA	34	41	174	171	509	158	117	349	2	10	17	0.011	0.058	0.033
.	19.01.16-01.24.07-1-404346	96	5	5	1	0	1	615	4	4	0	0	NA	NA	NA	22	32	168	169	508	151	114	350	3	6	1	0.018	0.036	0.002
.	19.01.16-01.24.08-1-404348	64	3	3	0	0	0	453	2	2	0	0	NA	NA	NA	12	12	166	165	494	110	92	251	0	0	8	0	0	0.016
.	19.01.16-01.24.08-1-404349	242	22	22	8	0	7	650	19	19	0	0	NA	NA	NA	84	72	182	180	523	160	126	364	35	28	31	0.192	0.156	0.059
.	19.01.16-01.24.13-1-404351	30	1	1	1	0	1	0	0	0	0	0	NA	NA	NA	4	7	167	163	490	0	0	0	0	0	2	0	0	0.004
.	19.01.16-01.24.13-1-404353	150	22	22	3	0	3	638	21	21	0	0	NA	NA	NA	49	57	178	172	520	161	117	360	5	50	30	0.028	0.291	0.058
.	19.01.16-01.24.14-1-404354	164	34	34	8	0	7	631	30	30	0	0	NA	NA	NA	39	45	176	175	507	156	122	353	31	32	51	0.176	0.183	0.101
.	19.01.16-01.24.15-1-404355	65	9	9	2	0	2	595	8	8	0	0	NA	NA	NA	31	13	166	168	492	145	111	339	13	4	13	0.078	0.024	0.026
.	19.01.16-01.24.16-1-404357	86	4	4	2	0	2	618	3	3	0	0	NA	NA	NA	28	30	168	171	504	150	120	348	10	0	9	0.06	0	0.018
.	19.01.16-01.24.26-1-404372	35	1	1	0	0	0	0	0	0	0	0	NA	NA	NA	16	5	163	164	491	0	0	0	0	0	0	0	0	0
.	19.01.16-01.24.28-1-404378	117	17	17	6	0	4	622	15	15	0	0	NA	NA	NA	41	46	175	172	512	155	117	350	11	19	26	0.063	0.11	0.051
.	19.01.16-01.24.31-1-404380	85	3	3	1	0	1	599	2	2	0	0	NA	NA	NA	30	19	165	170	497	148	115	336	2	0	6	0.012	0	0.012
.	19.01.16-01.24.33-1-404382	91	8	8	0	0	0	606	7	7	0	0	NA	NA	NA	24	24	166	167	504	144	116	346	8	11	9	0.048	0.066	0.018
.	19.01.16-01.24.35-1-404383	31	1	1	0	0	0	0	0	0	0	0	NA	NA	NA	9	13	167	165	494	0	0	0	0	0	1	0	0	0.002
.	19.01.16-01.24.36-1-404388	84	5	5	3	0	2	602	4	4	0	0	NA	NA	NA	30	23	169	169	498	151	111	340	0	6	10	0	0.036	0.02
.	19.01.16-01.24.37-1-404389	40	1	1	1	0	1	0	0	0	0	0	NA	NA	NA	15	15	168	166	494	0	0	0	0	0	0	0	0	0
.	19.01.16-01.24.40-1-404392	175	20	20	5	0	4	641	16	16	0	0	NA	NA	NA	50	59	174	177	521	154	122	365	21	14	21	0.121	0.079	0.04
.	19.01.16-01.24.48-1-404399	66	3	3	0	0	0	600	2	2	0	0	NA	NA	NA	19	19	166	164	502	146	110	344	0	0	3	0	0	0.006
.	19.01.16-01.24.53-1-404421	61	6	6	0	0	0	604	5	5	0	0	NA	NA	NA	23	17	166	166	498	149	115	340	0	1	15	0	0.006	0.03
.	19.01.16-01.24.53-1-404422	116	16	16	6	0	6	622	13	13	0	0	NA	NA	NA	50	41	170	171	513	153	119	350	8	17	25	0.047	0.099	0.049
.	19.01.16-01.24.54-1-404423	169	8	8	2	0	1	630	6	6	0	0	NA	NA	NA	47	43	176	172	508	160	120	350	17	2	16	0.097	0.012	0.031
.	19.01.16-01.24.56-1-404429	96	3	3	1	0	1	612	1	1	0	0	NA	NA	NA	25	31	169	166	509	150	113	349	0	0	12	0	0	0.024
.	19.01.16-01.25.01-1-404432	35	1	1	1	0	1	0	0	0	0	0	NA	NA	NA	10	10	166	165	492	0	0	0	0	0	1	0	0	0.002
.	19.01.16-01.25.03-1-404434	35	1	1	0	0	0	0	0	0	0	0	NA	NA	NA	8	9	164	163	495	0	0	0	0	0	2	0	0	0.004
.	19.01.16-01.25.03-1-404435	143	8	8	2	0	0	635	7	7	0	0	NA	NA	NA	34	54	176	171	520	156	119	360	3	8	26	0.017	0.047	0.05
.	19.01.16-01.25.04-1-404436	34	1	1	0	0	0	0	0	0	0	0	NA	NA	NA	6	11	167	166	491	0	0	0	0	0	0	0	0	0
.	19.01.16-01.25.06-1-404438	144	8	8	4	0	4	627	4	4	0	0	NA	NA	NA	32	40	171	169	513	153	116	358	16	8	3	0.094	0.047	0.006
.	19.01.16-01.25.07-1-404440	61	3	3	2	0	2	619	1	1	0	0	NA	NA	NA	17	35	171	169	508	155	115	349	7	0	7	0.041	0	0.014
.	19.01.16-01.25.10-1-404442	228	19	19	4	0	1	648	17	17	0	0	NA	NA	NA	66	62	173	176	526	155	124	369	12	14	63	0.069	0.08	0.12
.	19.01.16-01.25.11-1-404443	60	2	2	1	0	1	50	1	1	0	0	NA	NA	NA	16	19	168	166	498	10	9	31	1	0	2	0.006	0	0.004
.	19.01.16-01.25.11-1-404444	90	7	7	5	0	3	611	6	6	0	0	NA	NA	NA	20	23	170	169	497	153	116	342	6	1	22	0.035	0.006	0.044
.	19.01.16-01.25.14-1-404445	184	21	21	8	0	6	634	19	19	0	0	NA	NA	NA	66	58	177	171	523	157	119	358	13	10	34	0.073	0.058	0.065
.	19.01.16-01.25.16-1-404448	86	4	4	4	0	3	616	3	3	0	0	NA	NA	NA	32	37	170	170	510	150	115	351	13	0	5	0.076	0	0.01
.	19.01.16-01.25.20-1-404453	84	9	9	1	0	1	616	7	7	0	0	NA	NA	NA	21	34	168	174	505	146	121	349	2	20	5	0.012	0.115	0.01
.	19.01.16-01.25.21-1-404456	114	13	13	3	0	2	622	12	12	0	0	NA	NA	NA	36	44	171	168	518	155	114	353	0	16	28	0	0.095	0.054
.	19.01.16-01.25.27-1-404465	61	2	2	0	0	0	609	1	1	0	0	NA	NA	NA	23	25	169	168	501	149	117	343	0	0	6	0	0	0.012
.	19.01.16-01.25.28-1-404469	184	24	24	5	0	3	634	22	22	0	0	NA	NA	NA	58	55	176	172	520	157	117	360	27	5	55	0.153	0.029	0.106
.	19.01.16-01.25.31-1-404470	65	3	3	0	0	0	613	1	1	0	0	NA	NA	NA	19	29	166	172	504	149	117	347	0	2	2	0	0.012	0.004
.	19.01.16-01.25.33-1-404473	89	3	3	1	0	1	602	2	2	0	0	NA	NA	NA	34	18	165	169	497	151	115	336	3	2	0	0.018	0.012	0
.	19.01.16-01.25.40-1-404479	142	19	19	7	0	6	630	16	16	0	0	NA	NA	NA	38	46	172	168	519	155	114	361	11	6	49	0.064	0.036	0.094
.	19.01.16-01.25.40-1-404480	31	1	1	1	0	1	0	0	0	0	0	NA	NA	NA	6	11	165	165	494	0	0	0	0	0	0	0	0	0
.	19.01.16-01.25.42-1-404485	32	1	1	0	0	0	0	0	0	0	0	NA	NA	NA	14	9	165	163	494	0	0	0	0	0	1	0	0	0.002
.	19.01.16-01.25.44-1-404490	37	1	1	0	0	0	0	0	0	0	0	NA	NA	NA	11	10	164	168	491	0	0	0	0	0	1	0	0	0.002
.	19.01.16-01.25.45-1-404491	66	2	2	1	0	1	604	1	1	0	0	NA	NA	NA	25	20	168	169	496	151	115	338	2	0	2	0.012	0	0.004
.	19.01.16-01.25.46-1-404494	65	4	4	1	0	0	611	3	3	0	0	NA	NA	NA	27	32	173	171	501	153	117	341	0	1	6	0	0.006	0.012
.	19.01.16-01.25.47-1-404495	211	29	29	6	0	5	642	25	25	0	0	NA	NA	NA	65	68	178	177	526	155	125	362	9	32	42	0.051	0.181	0.08
.	19.01.16-01.25.48-1-404498	186	17	17	6	0	4	632	15	15	0	0	NA	NA	NA	59	58	172	172	527	151	117	364	7	14	29	0.041	0.081	0.055
.	19.01.16-01.25.48-1-404499	124	7	7	3	0	2	623	6	6	0	0	NA	NA	NA	38	42	173	176	506	157	122	344	9	9	9	0.052	0.051	0.018
.	19.01.16-01.25.49-1-404501	90	5	5	1	0	1	611	3	3	0	0	NA	NA	NA	24	26	167	168	504	149	114	348	6	0	3	0.036	0	0.006
.	19.01.16-01.25.58-1-404522	118	9	9	6	0	5	596	8	8	0	0	NA	NA	NA	38	22	166	167	502	146	110	340	3	14	11	0.018	0.084	0.022
.	19.01.16-01.26.02-1-404523	128	18	18	9	0	8	637	16	16	0	0	NA	NA	NA	29	52	175	173	517	157	123	357	40	4	24	0.229	0.023	0.046
.	19.01.16-01.26.04-1-404527	94	5	5	1	0	1	613	4	4	0	0	NA	NA	NA	29	28	168	164	509	151	113	349	6	3	3	0.036	0.018	0.006
.	19.01.16-01.26.08-1-404529	140	9	9	4	0	3	622	8	8	0	0	NA	NA	NA	30	36	174	170	505	153	119	350	0	2	21	0	0.012	0.042
.	19.01.16-01.26.11-1-404531	124	17	17	6	0	5	620	16	16	0	0	NA	NA	NA	23	37	169	169	512	151	118	351	15	12	33	0.089	0.071	0.064
.	19.01.16-01.26.15-1-404532	148	9	9	3	0	2	616	8	8	0	0	NA	NA	NA	52	39	170	172	510	151	115	350	5	1	29	0.029	0.006	0.057
.	19.01.16-01.26.18-1-404535	61	2	2	1	0	0	602	1	1	0	0	NA	NA	NA	29	25	169	167	502	148	112	342	4	0	1	0.024	0	0.002
.	19.01.16-01.26.19-1-404538	100	6	6	2	0	2	610	5	5	0	0	NA	NA	NA	45	32	170	170	505	147	117	346	0	5	18	0	0.029	0.036
.	19.01.16-01.26.22-1-404542	60	3	3	0	0	0	604	2	2	0	0	NA	NA	NA	30	25	166	167	505	149	113	342	2	10	0	0.012	0.06	0
.	19.01.16-01.26.29-1-404555	98	3	3	0	0	0	615	1	1	0	0	NA	NA	NA	35	38	169	172	510	150	119	346	0	0	6	0	0	0.012
.	19.01.16-01.26.30-1-404556	58	2	2	1	0	1	608	1	1	0	0	NA	NA	NA	22	21	167	166	501	150	113	345	0	0	7	0	0	0.014
.	19.01.16-01.26.31-1-404557	211	17	17	4	0	3	655	14	14	0	0	NA	NA	NA	57	74	177	185	525	160	128	367	15	32	20	0.085	0.173	0.038
.	19.01.16-01.26.33-1-404559	33	1	1	1	0	1	0	0	0	0	0	NA	NA	NA	8	12	165	166	494	0	0	0	0	0	1	0	0	0.002
.	19.01.16-01.26.34-1-404564	90	7	7	0	0	0	608	5	5	0	0	NA	NA	NA	37	28	171	167	503	149	116	343	4	6	6	0.023	0.036	0.012
.	19.01.16-01.26.36-1-404570	67	3	3	2	0	2	600	2	2	0	0	NA	NA	NA	27	20	169	167	497	150	115	335	0	4	3	0	0.024	0.006
.	19.01.16-01.26.49-1-404574	126	4	4	0	0	0	617	3	3	0	0	NA	NA	NA	56	46	169	172	518	145	117	355	0	0	10	0	0	0.019
.	19.01.16-01.26.49-1-404579	146	9	9	3	0	2	615	8	8	0	0	NA	NA	NA	55	34	173	167	507	156	112	347	3	18	6	0.017	0.108	0.012
.	19.01.16-01.26.51-1-404580	35	1	1	0	0	0	0	0	0	0	0	NA	NA	NA	10	14	167	167	493	0	0	0	0	0	2	0	0	0.004
.	19.01.16-01.26.54-1-404599	60	2	2	1	0	1	250	0	0	0	0	NA	NA	NA	9	25	172	169	497	63	47	140	0	0	2	0	0	0.004
.	19.01.16-01.26.57-1-404603	92	5	5	1	0	1	611	4	4	0	0	NA	NA	NA	31	34	169	169	509	148	115	348	6	2	3	0.036	0.012	0.006
.	19.01.16-01.26.58-1-404605	126	9	9	0	0	0	610	7	7	0	0	NA	NA	NA	37	25	167	167	504	151	113	346	22	6	10	0.132	0.036	0.02
.	19.01.16-01.27.04-1-404609	187	19	19	6	0	5	642	17	17	0	0	NA	NA	NA	47	56	172	178	519	154	125	363	13	10	34	0.076	0.056	0.066
.	19.01.16-01.27.04-1-404610	63	2	2	1	0	1	403	1	1	0	0	NA	NA	NA	24	23	167	170	499	94	83	226	0	0	5	0	0	0.01
.	19.01.16-01.27.05-1-404611	170	9	9	3	0	1	633	7	7	0	0	NA	NA	NA	35	45	171	173	514	154	120	359	0	7	22	0	0.04	0.043
.	19.01.16-01.27.08-1-404612	114	11	11	5	0	5	610	8	8	0	0	NA	NA	NA	36	28	174	166	501	154	114	342	15	8	6	0.086	0.048	0.012
.	19.01.16-01.27.11-1-404615	95	8	8	2	0	2	607	7	7	0	0	NA	NA	NA	36	24	167	165	505	145	112	350	0	14	6	0	0.085	0.012
.	19.01.16-01.27.14-1-404619	86	9	9	3	0	2	598	7	7	0	0	NA	NA	NA	25	16	166	167	496	147	112	339	8	20	6	0.048	0.12	0.012
.	19.01.16-01.27.16-1-404622	122	13	13	4	0	4	620	12	12	0	0	NA	NA	NA	50	42	171	167	517	150	112	358	7	6	29	0.041	0.036	0.056
.	19.01.16-01.27.22-1-404628	117	6	6	2	0	2	623	5	5	0	0	NA	NA	NA	40	42	170	175	510	148	122	353	0	0	18	0	0	0.035
.	19.01.16-01.27.26-1-404633	124	11	11	3	0	3	635	10	10	0	0	NA	NA	NA	45	54	176	177	514	158	123	354	3	5	31	0.017	0.028	0.06
.	19.01.16-01.27.27-1-404634	92	6	6	1	0	1	615	5	5	0	0	NA	NA	NA	32	28	177	164	500	157	113	345	0	2	17	0	0.012	0.034
.	19.01.16-01.27.33-1-404638	61	2	2	0	0	0	613	1	1	0	0	NA	NA	NA	18	29	164	167	511	146	113	354	9	0	2	0.055	0	0.004
.	19.01.16-01.27.34-1-404639	96	6	6	2	0	2	613	5	5	0	0	NA	NA	NA	33	34	169	170	508	149	116	348	4	5	12	0.024	0.029	0.024
.	19.01.16-01.27.37-1-404644	151	11	11	1	0	0	616	10	10	0	0	NA	NA	NA	52	40	171	172	510	151	116	349	16	23	16	0.094	0.134	0.031
.	19.01.16-01.27.38-1-404645	33	1	1	1	0	1	0	0	0	0	0	NA	NA	NA	5	7	163	165	492	0	0	0	0	0	0	0	0	0
.	19.01.16-01.27.40-1-404646	141	6	6	2	0	2	638	5	5	0	0	NA	NA	NA	41	49	173	175	514	156	121	361	8	0	8	0.046	0	0.016
.	19.01.16-01.27.43-1-404651	114	7	7	1	0	1	624	6	6	0	0	NA	NA	NA	42	43	170	170	516	149	118	357	5	7	10	0.029	0.041	0.019
.	19.01.16-01.27.45-1-404652	61	2	2	1	0	1	352	1	1	0	0	NA	NA	NA	18	16	164	167	498	81	68	203	0	0	1	0	0	0.002
.	19.01.16-01.27.46-1-404653	58	2	2	1	0	1	604	1	1	0	0	NA	NA	NA	25	22	167	167	501	149	112	343	0	0	6	0	0	0.012
.	19.01.16-01.27.47-1-404654	145	15	15	2	0	2	616	13	13	0	0	NA	NA	NA	36	37	168	170	512	149	117	350	10	7	37	0.06	0.041	0.072
.	19.01.16-01.27.48-1-404655	58	2	2	1	0	0	596	1	1	0	0	NA	NA	NA	26	10	165	163	495	145	114	337	13	0	0	0.079	0	0
.	19.01.16-01.27.50-1-404670	88	4	4	0	0	0	613	3	3	0	0	NA	NA	NA	23	29	169	171	502	150	116	347	0	0	10	0	0	0.02
.	19.01.16-01.27.56-1-404694	31	1	1	0	0	0	0	0	0	0	0	NA	NA	NA	14	12	165	165	495	0	0	0	0	0	1	0	0	0.002
.	19.01.16-01.27.58-1-404698	88	7	7	2	0	2	603	5	5	0	0	NA	NA	NA	36	26	168	165	506	148	111	344	9	4	3	0.054	0.024	0.006
.	19.01.16-01.27.58-1-404699	115	6	6	2	0	0	610	4	4	0	0	NA	NA	NA	52	32	168	172	505	147	121	342	0	4	11	0	0.023	0.022
.	19.01.16-01.27.58-1-404700	56	2	2	1	0	1	253	1	1	0	0	NA	NA	NA	11	23	168	169	499	66	41	146	1	0	1	0.006	0	0.002
.	19.01.16-01.28.00-1-404701	177	11	11	3	0	3	632	9	9	0	0	NA	NA	NA	46	47	172	171	517	153	119	360	12	3	17	0.07	0.018	0.033
.	19.01.16-01.28.01-1-404702	94	9	9	1	0	1	606	6	6	0	0	NA	NA	NA	45	30	170	166	507	150	112	344	6	11	7	0.035	0.066	0.014
.	19.01.16-01.28.02-1-404703	136	13	13	5	0	3	622	11	11	0	0	NA	NA	NA	43	46	175	173	511	152	119	351	0	20	23	0	0.116	0.045
.	19.01.16-01.28.04-1-404704	146	38	38	9	0	9	622	34	34	0	0	NA	NA	NA	51	46	169	176	514	150	118	354	33	41	46	0.195	0.233	0.089
.	19.01.16-01.28.07-1-404765	113	4	4	0	0	0	617	3	3	0	0	NA	NA	NA	31	33	170	167	509	148	115	354	0	2	18	0	0.012	0.035
.	19.01.16-01.28.14-1-404781	36	1	1	0	0	0	0	0	0	0	0	NA	NA	NA	11	10	166	165	492	0	0	0	0	0	1	0	0	0.002
.	19.01.16-01.28.16-1-404782	64	2	2	0	0	0	302	0	0	0	0	NA	NA	NA	7	26	166	169	504	77	57	168	0	0	1	0	0	0.002
.	19.01.16-01.28.34-1-404801	61	2	2	0	0	0	605	1	1	0	0	NA	NA	NA	26	24	169	166	502	148	114	343	0	0	3	0	0	0.006
.	19.01.16-01.28.35-1-404804	234	21	21	3	0	3	621	18	18	0	0	NA	NA	NA	72	41	173	170	511	153	115	353	0	16	46	0	0.094	0.09
.	19.01.16-01.28.37-1-404807	93	4	4	1	0	1	615	3	3	0	0	NA	NA	NA	26	33	172	169	505	153	115	347	0	3	6	0	0.018	0.012
.	19.01.16-01.28.37-1-404808	152	11	11	1	0	0	629	9	9	0	0	NA	NA	NA	59	59	179	171	522	157	116	356	15	8	21	0.084	0.047	0.04
.	19.01.16-01.28.37-1-404809	91	5	5	2	0	2	601	4	4	0	0	NA	NA	NA	33	24	170	167	500	150	108	343	1	9	2	0.006	0.054	0.004
.	19.01.16-01.28.48-1-404812	93	7	7	0	0	0	607	6	6	0	0	NA	NA	NA	41	26	168	165	506	145	112	350	10	2	8	0.06	0.012	0.016
.	19.01.16-01.28.49-1-404813	31	1	1	0	0	0	0	0	0	0	0	NA	NA	NA	6	9	164	165	493	0	0	0	0	1	0	0	0.006	0
.	19.01.16-01.28.51-1-404819	58	3	3	2	0	2	613	2	2	0	0	NA	NA	NA	22	33	169	168	509	152	113	348	0	6	4	0	0.036	0.008
.	19.01.16-01.28.51-1-404820	67	2	2	1	0	1	612	1	1	0	0	NA	NA	NA	18	25	169	167	502	150	115	347	4	6	0	0.024	0.036	0
.	19.01.16-01.28.57-1-404840	61	5	5	1	0	1	610	4	4	0	0	NA	NA	NA	23	23	169	164	503	152	113	345	2	5	6	0.012	0.03	0.012
.	19.01.16-01.28.59-1-404841	92	4	4	1	0	1	611	3	3	0	0	NA	NA	NA	27	28	164	170	507	148	117	346	1	0	2	0.006	0	0.004
.	19.01.16-01.29.06-1-404843	66	2	2	1	0	1	609	1	1	0	0	NA	NA	NA	27	29	169	168	505	151	114	344	0	0	6	0	0	0.012
.	19.01.16-01.29.15-1-404844	269	35	35	14	0	10	640	33	33	0	0	NA	NA	NA	71	64	177	178	522	158	124	358	35	18	61	0.198	0.101	0.117
.	19.01.16-01.29.18-1-404847	58	2	2	0	0	0	50	1	1	0	0	NA	NA	NA	14	14	166	168	493	10	10	30	0	0	2	0	0	0.004
.	19.01.16-01.29.20-1-404852	35	1	1	0	0	0	0	0	0	0	0	NA	NA	NA	10	7	163	164	493	0	0	0	0	2	0	0	0.012	0
.	19.01.16-01.29.22-1-404855	115	4	4	1	0	1	606	3	3	0	0	NA	NA	NA	48	35	170	173	505	148	114	344	0	5	6	0	0.029	0.012
.	19.01.16-01.29.23-1-404858	89	3	3	0	0	0	598	2	2	0	0	NA	NA	NA	38	26	170	169	500	147	111	340	0	0	7	0	0	0.014
.	19.01.16-01.29.23-1-404859	121	4	4	1	0	1	612	3	3	0	0	NA	NA	NA	33	34	168	172	507	147	116	349	3	3	4	0.018	0.017	0.008
.	19.01.16-01.29.25-1-404862	92	7	7	4	0	4	617	5	5	0	0	NA	NA	NA	34	32	172	167	506	153	117	347	7	2	13	0.041	0.012	0.026
.	19.01.16-01.29.25-1-404863	67	6	6	1	0	1	605	5	5	0	0	NA	NA	NA	35	25	168	165	505	150	109	346	14	0	6	0.083	0	0.012
.	19.01.16-01.29.27-1-404866	118	6	6	2	0	1	609	5	5	0	0	NA	NA	NA	36	27	168	167	505	146	116	347	7	5	9	0.042	0.03	0.018
.	19.01.16-01.29.28-1-404870	157	8	8	1	0	1	637	6	6	0	0	NA	NA	NA	50	57	170	176	524	156	122	359	5	21	10	0.029	0.119	0.019
.	19.01.16-01.29.37-1-404877	217	30	30	10	0	6	655	28	28	0	0	NA	NA	NA	59	75	177	171	540	161	117	377	35	37	52	0.198	0.216	0.096
.	19.01.16-01.29.38-1-404878	94	6	6	1	0	0	619	4	4	0	0	NA	NA	NA	34	40	169	170	514	150	116	353	2	0	19	0.012	0	0.037
.	19.01.16-01.29.39-1-404879	60	4	4	3	0	2	603	3	3	0	0	NA	NA	NA	21	21	167	165	502	147	113	343	0	5	10	0	0.03	0.02
.	19.01.16-01.29.43-1-404881	85	4	4	0	0	0	612	2	2	0	0	NA	NA	NA	37	36	171	173	505	149	116	347	6	1	2	0.035	0.006	0.004
.	19.01.16-01.29.43-1-404882	89	5	5	2	0	2	601	4	4	0	0	NA	NA	NA	29	28	166	169	506	142	115	344	7	0	4	0.042	0	0.008
.	19.01.16-01.29.45-1-404889	33	1	1	0	0	0	0	0	0	0	0	NA	NA	NA	11	12	165	166	494	0	0	0	0	0	1	0	0	0.002
.	19.01.16-01.29.48-1-404892	201	20	20	7	0	6	643	18	18	0	0	NA	NA	NA	64	60	172	180	521	153	127	363	12	25	30	0.07	0.139	0.058
.	19.01.16-01.29.54-1-404909	92	11	11	3	0	2	614	10	10	0	0	NA	NA	NA	30	29	166	170	506	149	118	347	4	10	16	0.024	0.059	0.032
.	19.01.16-01.29.54-1-404910	38	1	1	1	0	1	0	0	0	0	0	NA	NA	NA	2	10	165	164	494	0	0	0	0	0	1	0	0	0.002
.	19.01.16-01.29.56-1-404911	149	6	6	1	0	1	634	2	2	0	0	NA	NA	NA	40	45	175	171	512	158	120	356	9	3	6	0.051	0.018	0.012
.	19.01.16-01.29.57-1-404915	145	13	13	7	0	6	620	12	12	0	0	NA	NA	NA	40	42	176	169	510	156	116	348	23	7	10	0.131	0.041	0.02
.	19.01.16-01.29.58-1-404916	120	14	14	3	0	3	611	13	13	0	0	NA	NA	NA	37	32	173	167	505	155	110	346	5	17	19	0.029	0.102	0.038
.	19.01.16-01.30.00-1-404918	92	4	4	0	0	0	604	2	2	0	0	NA	NA	NA	33	26	169	169	501	147	117	340	0	5	5	0	0.03	0.01
.	19.01.16-01.30.09-1-404925	93	6	6	2	0	2	620	5	5	0	0	NA	NA	NA	28	34	173	171	503	155	119	346	4	1	11	0.023	0.006	0.022
.	19.01.16-01.30.15-1-404928	67	3	3	1	0	0	609	2	2	0	0	NA	NA	NA	20	31	167	169	508	146	114	349	0	0	7	0	0	0.014
.	19.01.16-01.30.16-1-404930	31	1	1	0	0	0	0	0	0	0	0	NA	NA	NA	9	7	164	167	489	0	0	0	0	0	0	0	0	0
.	19.01.16-01.30.17-1-404931	62	2	2	0	0	0	503	1	1	0	0	NA	NA	NA	15	10	163	163	497	123	96	284	1	0	5	0.006	0	0.01
.	19.01.16-01.30.18-1-404936	87	7	7	1	0	1	613	6	6	0	0	NA	NA	NA	31	31	174	168	502	154	115	344	0	7	6	0	0.042	0.012
.	19.01.16-01.30.20-1-404939	61	4	4	0	0	0	608	2	2	0	0	NA	NA	NA	28	26	169	171	499	147	118	343	0	0	20	0	0	0.04
.	19.01.16-01.30.23-1-404945	33	1	1	0	0	0	0	0	0	0	0	NA	NA	NA	7	13	165	170	491	0	0	0	0	0	0	0	0	0
.	19.01.16-01.30.24-1-404948	152	10	10	2	0	1	646	9	9	0	0	NA	NA	NA	51	65	176	172	530	159	121	366	10	10	16	0.057	0.058	0.03
.	19.01.16-01.30.25-1-404950	120	7	7	3	0	2	625	6	6	0	0	NA	NA	NA	41	42	166	174	515	148	122	355	0	9	11	0	0.052	0.021
.	19.01.16-01.30.26-1-404952	267	29	29	8	0	5	660	25	25	0	0	NA	NA	NA	67	77	178	179	533	163	127	370	19	27	62	0.107	0.151	0.116
.	19.01.16-01.30.28-1-404956	96	4	4	1	0	1	617	3	3	0	0	NA	NA	NA	35	33	168	171	507	151	117	349	11	0	6	0.065	0	0.012
.	19.01.16-01.30.29-1-404959	100	3	3	0	0	0	601	2	2	0	0	NA	NA	NA	33	18	164	167	500	143	113	345	1	1	0	0.006	0.006	0
.	19.01.16-01.30.30-1-404960	59	2	2	0	0	0	50	1	1	0	0	NA	NA	NA	21	22	165	169	501	11	8	31	0	0	1	0	0	0.002
.	19.01.16-01.30.35-1-404964	71	2	2	0	0	0	609	1	1	0	0	NA	NA	NA	24	29	170	169	503	149	115	345	0	0	4	0	0	0.008
.	19.01.16-01.30.35-1-404965	88	6	6	2	0	2	606	5	5	0	0	NA	NA	NA	24	27	167	169	504	148	113	345	4	2	13	0.024	0.012	0.026
.	19.01.16-01.30.37-1-404967	115	7	7	2	0	2	613	6	6	0	0	NA	NA	NA	36	35	171	171	506	152	115	346	6	5	5	0.035	0.029	0.01
.	19.01.16-01.30.44-1-405095	152	14	14	4	0	3	629	13	13	0	0	NA	NA	NA	35	43	167	171	518	149	118	362	0	12	39	0	0.07	0.075
.	19.01.16-01.30.45-1-405096	124	5	5	1	0	1	623	3	3	0	0	NA	NA	NA	31	37	173	173	504	155	121	347	0	6	1	0	0.035	0.002
.	19.01.16-01.30.46-1-405097	89	5	5	2	0	2	608	4	4	0	0	NA	NA	NA	28	26	170	168	501	149	115	344	0	4	13	0	0.024	0.026
.	19.01.16-01.30.48-1-405099	171	28	28	8	0	7	628	25	25	0	0	NA	NA	NA	49	48	172	171	518	153	119	356	29	11	43	0.169	0.064	0.083
.	19.01.16-01.30.50-1-405100	34	1	1	0	0	0	0	0	0	0	0	NA	NA	NA	9	9	163	165	494	0	0	0	0	0	4	0	0	0.008
.	19.01.16-01.30.53-1-405123	58	2	2	1	0	1	612	1	1	0	0	NA	NA	NA	23	30	169	170	504	150	119	343	7	0	2	0.041	0	0.004
.	19.01.16-01.30.53-1-405124	85	5	5	0	0	0	616	4	4	0	0	NA	NA	NA	28	32	168	172	505	151	118	347	0	0	8	0	0	0.016
.	19.01.16-01.30.56-1-405125	95	5	5	0	0	0	612	4	4	0	0	NA	NA	NA	35	32	169	173	503	149	117	346	12	7	4	0.071	0.04	0.008
.	19.01.16-01.31.03-1-405130	116	6	6	2	0	2	603	5	5	0	0	NA	NA	NA	42	29	174	167	501	149	113	341	6	2	2	0.034	0.012	0.004
.	19.01.16-01.31.04-1-405131	165	17	17	4	0	2	633	14	14	0	0	NA	NA	NA	54	51	178	174	512	156	123	354	15	28	32	0.084	0.161	0.062
.	19.01.16-01.31.07-1-405153	147	7	7	4	0	2	630	6	6	0	0	NA	NA	NA	49	42	172	172	511	158	117	355	0	20	14	0	0.116	0.027
.	19.01.16-01.31.11-1-405175	118	10	10	4	0	4	622	9	9	0	0	NA	NA	NA	42	36	168	169	512	152	116	354	0	24	15	0	0.142	0.029
.	19.01.16-01.31.13-1-405178	116	6	6	1	0	1	625	3	3	0	0	NA	NA	NA	36	43	166	169	521	146	116	363	5	0	13	0.03	0	0.025
.	19.01.16-01.31.14-1-405179	84	3	3	2	0	2	609	2	2	0	0	NA	NA	NA	21	23	165	170	501	148	115	346	5	0	1	0.03	0	0.002
.	19.01.16-01.31.15-1-405180	90	4	4	2	0	1	615	3	3	0	0	NA	NA	NA	37	34	167	168	512	146	115	354	0	22	8	0	0.131	0.016
.	19.01.16-01.31.24-1-405192	154	6	6	0	0	0	617	5	5	0	0	NA	NA	NA	57	31	172	166	506	158	113	346	0	4	10	0	0.024	0.02
.	19.01.16-01.31.32-1-405198	34	1	1	0	0	0	0	0	0	0	0	NA	NA	NA	8	9	164	165	493	0	0	0	0	0	1	0	0	0.002
.	19.01.16-01.31.34-1-405201	137	11	11	2	0	1	629	8	8	0	0	NA	NA	NA	37	49	177	173	512	157	120	352	8	8	13	0.045	0.046	0.025
.	19.01.16-01.31.35-1-405203	121	6	6	3	0	3	613	5	5	0	0	NA	NA	NA	50	41	170	172	512	148	116	349	13	7	3	0.076	0.041	0.006
.	19.01.16-01.31.40-1-405208	178	17	17	7	0	5	631	16	16	0	0	NA	NA	NA	48	45	170	174	514	152	121	358	4	22	28	0.024	0.126	0.054
.	19.01.16-01.31.41-1-405209	32	1	1	0	0	0	0	0	0	0	0	NA	NA	NA	5	9	166	165	491	0	0	0	0	0	0	0	0	0
.	19.01.16-01.31.41-1-405210	89	4	4	3	0	3	609	2	2	0	0	NA	NA	NA	24	32	166	172	507	149	115	345	0	6	4	0	0.035	0.008
.	19.01.16-01.31.42-1-405211	95	11	11	1	0	1	614	10	10	0	0	NA	NA	NA	26	28	172	168	501	154	115	345	5	5	11	0.029	0.03	0.022
.	19.01.16-01.31.43-1-405212	138	10	10	1	0	1	619	8	8	0	0	NA	NA	NA	51	36	172	169	508	153	114	352	6	9	9	0.035	0.053	0.018
.	19.01.16-01.31.44-1-405214	85	6	6	2	0	2	606	4	4	0	0	NA	NA	NA	32	19	170	164	498	150	112	344	0	3	18	0	0.018	0.036
.	19.01.16-01.31.44-1-405215	36	1	1	1	0	1	0	0	0	0	0	NA	NA	NA	7	13	163	165	498	0	0	0	0	0	5	0	0	0.01
.	19.01.16-01.31.54-1-405236	35	1	1	0	0	0	0	0	0	0	0	NA	NA	NA	10	13	168	165	493	0	0	0	0	0	5	0	0	0.01
.	19.01.16-01.32.00-1-405242	147	28	28	8	0	8	630	27	27	0	0	NA	NA	NA	56	46	170	174	515	153	119	358	11	14	64	0.065	0.08	0.124
.	19.01.16-01.32.02-1-405243	88	5	5	0	0	0	616	4	4	0	0	NA	NA	NA	21	34	171	170	506	150	117	349	0	0	10	0	0	0.02
.	19.01.16-01.32.04-1-405245	92	4	4	2	0	1	609	3	3	0	0	NA	NA	NA	24	19	168	167	497	150	115	344	0	5	12	0	0.03	0.024
.	19.01.16-01.32.10-1-405247	118	9	9	3	0	2	601	8	8	0	0	NA	NA	NA	36	22	165	167	503	146	114	341	3	0	24	0.018	0	0.048
.	19.01.16-01.32.13-1-405248	135	19	19	5	0	4	615	18	18	0	0	NA	NA	NA	52	38	172	169	510	150	114	351	22	6	24	0.128	0.036	0.047
.	19.01.16-01.32.17-1-405250	120	4	4	1	0	1	610	3	3	0	0	NA	NA	NA	39	28	167	170	504	145	118	347	0	6	10	0	0.035	0.02
.	19.01.16-01.32.19-1-405253	84	5	5	2	0	2	612	4	4	0	0	NA	NA	NA	24	27	168	165	507	148	111	353	0	4	8	0	0.024	0.016
.	19.01.16-01.32.19-1-405257	65	2	2	0	0	0	549	1	1	0	0	NA	NA	NA	18	20	170	167	496	135	103	311	0	0	4	0	0	0.008
.	19.01.16-01.32.27-1-405268	118	5	5	3	0	3	612	4	4	0	0	NA	NA	NA	37	35	169	170	509	147	115	350	0	3	16	0	0.018	0.031
.	19.01.16-01.32.30-1-405273	56	2	2	0	0	0	100	1	1	0	0	NA	NA	NA	17	15	169	163	496	23	19	58	0	0	3	0	0	0.006
.	19.01.16-01.32.30-1-405274	84	5	5	2	0	2	614	4	4	0	0	NA	NA	NA	25	32	168	170	507	148	115	351	0	12	7	0	0.071	0.014
.	19.01.16-01.32.32-1-405275	92	5	5	1	0	0	615	4	4	0	0	NA	NA	NA	40	34	173	166	508	154	110	351	6	5	4	0.035	0.03	0.008
.	19.01.16-01.32.32-1-405276	123	7	7	1	0	1	632	5	5	0	0	NA	NA	NA	30	50	175	171	517	158	115	359	13	6	14	0.074	0.035	0.027
.	19.01.16-01.32.37-1-405287	115	12	12	4	0	3	621	10	10	0	0	NA	NA	NA	37	38	171	176	504	152	123	346	8	5	15	0.047	0.028	0.03
.	19.01.16-01.32.37-1-405288	60	2	2	0	0	0	49	1	1	0	0	NA	NA	NA	13	13	165	167	494	8	13	28	0	0	1	0	0	0.002
.	19.01.16-01.32.43-1-405291	63	2	2	0	0	0	603	1	1	0	0	NA	NA	NA	21	19	165	169	498	147	115	341	0	1	2	0	0.006	0.004
.	19.01.16-01.32.44-1-405292	139	9	9	2	0	2	618	7	7	0	0	NA	NA	NA	31	39	170	171	511	147	118	353	7	10	13	0.041	0.058	0.025
.	19.01.16-01.32.44-1-405293	93	3	3	1	0	1	620	2	2	0	0	NA	NA	NA	25	36	174	172	503	156	117	347	0	9	5	0	0.052	0.01
.	19.01.16-01.32.48-1-405296	82	3	3	0	0	0	610	2	2	0	0	NA	NA	NA	20	23	166	169	501	144	119	347	3	0	6	0.018	0	0.012
.	19.01.16-01.32.49-1-405297	143	11	11	3	0	2	630	10	10	0	0	NA	NA	NA	49	55	171	176	521	152	122	356	0	20	40	0	0.114	0.077
.	19.01.16-01.32.49-1-405298	87	5	5	2	0	2	614	4	4	0	0	NA	NA	NA	33	35	172	166	510	152	111	351	8	14	3	0.047	0.084	0.006
.	19.01.16-01.32.54-1-405319	175	14	14	4	0	3	641	12	12	0	0	NA	NA	NA	62	66	171	177	531	154	121	366	17	9	32	0.099	0.051	0.06
.	19.01.16-01.32.56-1-405320	58	2	2	2	0	1	608	1	1	0	0	NA	NA	NA	19	24	169	165	503	151	111	346	0	3	0	0	0.018	0
.	19.01.16-01.33.02-1-405324	235	24	24	4	0	3	656	21	21	0	0	NA	NA	NA	63	69	176	176	530	158	123	375	17	35	47	0.097	0.199	0.089
.	19.01.16-01.33.12-1-405326	176	22	22	7	0	3	625	18	18	0	0	NA	NA	NA	35	43	171	174	511	151	122	352	26	20	32	0.152	0.115	0.063
.	19.01.16-01.33.12-1-405327	248	36	36	12	0	10	645	32	32	0	0	NA	NA	NA	80	64	183	172	522	166	119	360	38	28	51	0.208	0.163	0.098
.	19.01.16-01.33.15-1-405330	97	9	9	4	0	3	607	7	7	0	0	NA	NA	NA	40	33	167	169	510	149	115	343	15	15	10	0.09	0.089	0.02
.	19.01.16-01.33.25-1-405344	117	6	6	4	0	3	611	5	5	0	0	NA	NA	NA	36	34	170	170	507	150	115	346	8	2	14	0.047	0.012	0.028
.	19.01.16-01.33.25-1-405345	34	1	1	0	0	0	0	0	0	0	0	NA	NA	NA	9	12	167	165	493	0	0	0	0	4	0	0	0.024	0
.	19.01.16-01.33.29-1-405351	124	10	10	2	0	2	635	9	9	0	0	NA	NA	NA	50	51	175	177	512	155	124	356	17	7	8	0.097	0.04	0.016
.	19.01.16-01.33.32-1-405353	216	18	18	8	0	4	656	15	15	0	0	NA	NA	NA	54	75	179	175	534	160	122	374	16	14	27	0.089	0.08	0.051
.	19.01.16-01.33.37-1-405360	33	1	1	0	0	0	0	0	0	0	0	NA	NA	NA	11	12	167	166	492	0	0	0	0	0	1	0	0	0.002
.	19.01.16-01.33.40-1-405362	87	4	4	1	0	1	612	3	3	0	0	NA	NA	NA	19	24	170	167	500	154	117	341	0	0	13	0	0	0.026
.	19.01.16-01.33.41-1-405363	57	2	2	0	0	0	605	1	1	0	0	NA	NA	NA	17	20	164	166	503	146	112	347	0	0	8	0	0	0.016
.	19.01.16-01.33.45-1-405366	119	10	10	4	0	3	630	8	8	0	0	NA	NA	NA	41	47	171	174	515	152	121	357	0	0	33	0	0	0.064
.	19.01.16-01.33.51-1-405371	55	2	2	0	0	0	0	0	0	0	0	NA	NA	NA	11	14	164	168	495	0	0	0	0	0	3	0	0	0.006
.	19.01.16-01.33.56-1-405387	117	12	12	4	0	4	616	11	11	0	0	NA	NA	NA	39	30	169	166	508	153	113	350	25	26	20	0.148	0.157	0.039
.	19.01.16-01.33.56-1-405388	128	18	18	3	0	2	625	17	17	0	0	NA	NA	NA	30	44	171	173	513	153	115	357	5	21	27	0.029	0.121	0.053
.	19.01.16-01.33.56-1-405389	119	6	6	3	0	3	615	5	5	0	0	NA	NA	NA	34	36	169	171	509	146	120	349	3	5	11	0.018	0.029	0.022
.	19.01.16-01.33.59-1-405393	36	1	1	1	0	1	0	0	0	0	0	NA	NA	NA	9	9	163	167	492	0	0	0	0	0	1	0	0	0.002
.	19.01.16-01.34.00-1-405394	91	4	4	0	0	0	616	2	2	0	0	NA	NA	NA	23	29	167	171	504	151	117	348	2	4	0	0.012	0.023	0
.	19.01.16-01.34.03-1-405396	29	1	1	0	0	0	0	0	0	0	0	NA	NA	NA	7	9	165	165	492	0	0	0	0	0	0	0	0	0
.	19.01.16-01.34.05-1-405397	34	1	1	0	0	0	0	0	0	0	0	NA	NA	NA	10	6	163	164	492	0	0	0	0	2	0	0	0.012	0
.	19.01.16-01.34.08-1-405399	88	3	3	0	0	0	617	2	2	0	0	NA	NA	NA	26	31	167	169	508	149	117	351	3	0	8	0.018	0	0.016
.	19.01.16-01.34.13-1-405400	36	1	1	0	0	0	0	0	0	0	0	NA	NA	NA	9	9	164	166	492	0	0	0	0	0	2	0	0	0.004
.	19.01.16-01.34.14-1-405401	63	4	4	2	0	2	606	3	3	0	0	NA	NA	NA	19	18	167	167	497	148	116	342	13	5	0	0.078	0.03	0
.	19.01.16-01.34.15-1-405402	62	2	2	0	0	0	252	1	1	0	0	NA	NA	NA	20	15	165	166	497	64	48	140	2	0	0	0.012	0	0
.	19.01.16-01.34.16-1-405404	264	28	28	12	0	6	667	23	23	0	0	NA	NA	NA	90	78	181	177	533	164	125	378	22	23	58	0.122	0.13	0.109
.	19.01.16-01.34.16-1-405405	148	10	10	0	0	0	622	8	8	0	0	NA	NA	NA	56	40	173	170	510	154	118	350	2	5	22	0.012	0.029	0.043
.	19.01.16-01.34.17-1-405409	230	19	19	5	0	4	652	18	18	0	0	NA	NA	NA	82	73	187	177	522	168	125	359	13	17	27	0.07	0.096	0.052
.	19.01.16-01.34.23-1-405417	62	3	3	1	0	1	352	2	2	0	0	NA	NA	NA	17	22	166	164	505	85	62	205	4	0	0	0.024	0	0
.	19.01.16-01.34.24-1-405418	122	5	5	1	0	1	620	4	4	0	0	NA	NA	NA	46	38	171	170	510	152	117	351	7	2	10	0.041	0.012	0.02
.	19.01.16-01.34.25-1-405421	83	3	3	1	0	1	603	2	2	0	0	NA	NA	NA	50	35	171	168	509	149	115	339	2	3	4	0.012	0.018	0.008
.	19.01.16-01.34.30-1-405427	61	3	3	1	0	1	610	2	2	0	0	NA	NA	NA	26	29	172	165	505	151	111	348	2	0	5	0.012	0	0.01
.	19.01.16-01.34.31-1-405430	86	5	5	2	0	1	614	4	4	0	0	NA	NA	NA	35	27	168	171	501	152	118	344	5	0	11	0.03	0	0.022
.	19.01.16-01.34.35-1-405434	230	14	14	4	0	4	643	13	13	0	0	NA	NA	NA	85	72	177	180	528	157	126	360	22	17	9	0.124	0.094	0.017
.	19.01.16-01.34.39-1-405438	92	7	7	2	0	2	615	5	5	0	0	NA	NA	NA	35	31	169	169	506	150	117	348	7	0	14	0.041	0	0.028
.	19.01.16-01.34.42-1-405439	33	1	1	0	0	0	0	0	0	0	0	NA	NA	NA	13	12	164	169	492	0	0	0	0	0	1	0	0	0.002
.	19.01.16-01.34.43-1-405440	68	3	3	1	0	1	610	2	2	0	0	NA	NA	NA	20	20	166	168	499	150	117	343	0	2	9	0	0.012	0.018
.	19.01.16-01.34.47-1-405441	117	15	15	4	0	3	629	13	13	0	0	NA	NA	NA	38	45	176	176	506	157	122	350	15	8	28	0.085	0.045	0.055
.	19.01.16-01.34.47-1-405443	64	3	3	1	0	1	610	2	2	0	0	NA	NA	NA	28	26	173	168	498	152	114	344	0	0	5	0	0	0.01
.	19.01.16-01.34.50-1-405447	210	16	16	5	0	5	633	15	15	0	0	NA	NA	NA	68	56	174	178	517	152	123	358	6	12	31	0.034	0.067	0.06
.	19.01.16-01.34.53-1-405465	90	4	4	1	0	1	600	3	3	0	0	NA	NA	NA	26	21	167	167	500	146	116	338	0	0	4	0	0	0.008
.	19.01.16-01.34.58-1-405473	91	7	7	1	0	1	608	6	6	0	0	NA	NA	NA	20	18	167	168	496	151	116	341	7	1	9	0.042	0.006	0.018
.	19.01.16-01.35.00-1-405474	293	18	18	1	0	1	664	16	16	0	0	NA	NA	NA	70	80	181	174	538	164	123	377	19	16	45	0.105	0.092	0.084
.	19.01.16-01.35.01-1-405476	176	13	13	3	0	3	626	12	12	0	0	NA	NA	NA	50	42	174	174	507	156	119	351	10	19	20	0.057	0.109	0.039
.	19.01.16-01.35.05-1-405478	89	6	6	1	0	1	612	5	5	0	0	NA	NA	NA	30	33	171	168	507	149	115	348	0	1	18	0	0.006	0.036
.	19.01.16-01.35.06-1-405480	146	26	26	5	0	3	628	24	24	0	0	NA	NA	NA	44	50	171	175	517	156	119	353	11	17	51	0.064	0.097	0.099
.	19.01.16-01.35.08-1-405484	93	7	7	3	0	3	614	4	4	0	0	NA	NA	NA	32	33	167	170	509	147	114	353	9	5	9	0.054	0.029	0.018
.	19.01.16-01.35.16-1-405488	89	4	4	0	0	0	610	3	3	0	0	NA	NA	NA	21	28	168	165	508	151	111	348	0	7	9	0	0.042	0.018
.	19.01.16-01.35.18-1-405490	118	15	15	6	0	4	617	14	14	0	0	NA	NA	NA	45	40	168	179	506	145	124	348	27	9	21	0.161	0.05	0.042
.	19.01.16-01.35.20-1-405495	60	4	4	1	0	1	603	3	3	0	0	NA	NA	NA	24	27	170	170	500	149	116	338	12	0	0	0.071	0	0
.	19.01.16-01.35.24-1-405501	60	3	3	0	0	0	612	2	2	0	0	NA	NA	NA	19	30	170	169	504	151	114	347	2	0	3	0.012	0	0.006
.	19.01.16-01.35.30-1-405508	67	3	3	1	0	0	613	1	1	0	0	NA	NA	NA	26	28	172	168	501	154	115	344	0	0	7	0	0	0.014
.	19.01.16-01.35.31-1-405510	36	1	1	0	0	0	0	0	0	0	0	NA	NA	NA	6	5	164	163	491	0	0	0	0	0	0	0	0	0
.	19.01.16-01.35.32-1-405511	27	1	1	0	0	0	0	0	0	0	0	NA	NA	NA	7	11	165	164	495	0	0	0	0	0	2	0	0	0.004
.	19.01.16-01.35.33-1-405512	36	1	1	0	0	0	0	0	0	0	0	NA	NA	NA	11	11	166	164	494	0	0	0	0	0	0	0	0	0
.	19.01.16-01.35.34-1-405514	183	13	13	1	0	1	632	12	12	0	0	NA	NA	NA	44	46	169	180	510	149	127	356	23	9	11	0.136	0.05	0.022
.	19.01.16-01.35.36-1-405517	168	8	8	4	0	3	648	6	6	0	0	NA	NA	NA	49	65	170	173	535	153	121	374	22	0	13	0.129	0	0.024
.	19.01.16-01.35.37-1-405519	58	2	2	2	0	2	0	1	1	0	0	NA	NA	NA	17	18	164	171	496	0	0	0	0	0	4	0	0	0.008
.	19.01.16-01.35.39-1-405521	113	14	14	4	0	4	622	13	13	0	0	NA	NA	NA	35	38	168	172	511	153	117	352	2	13	27	0.012	0.076	0.053
.	19.01.16-01.35.39-1-405522	126	6	6	1	0	1	630	5	5	0	0	NA	NA	NA	29	45	177	171	510	159	117	354	14	5	7	0.079	0.029	0.014
.	19.01.16-01.35.41-1-405524	96	8	8	0	0	0	608	6	6	0	0	NA	NA	NA	26	25	167	169	502	147	118	343	0	4	9	0	0.024	0.018
.	19.01.16-01.35.44-1-405526	124	11	11	1	0	1	621	9	9	0	0	NA	NA	NA	35	40	170	172	511	151	120	350	8	4	42	0.047	0.023	0.082
.	19.01.16-01.35.47-1-405530	69	3	3	2	0	2	613	1	1	0	0	NA	NA	NA	24	27	169	175	496	151	120	342	0	9	0	0	0.051	0
.	19.01.16-01.35.48-1-405531	66	2	2	0	0	0	608	1	1	0	0	NA	NA	NA	30	24	173	166	498	152	111	345	0	4	2	0	0.024	0.004
.	19.01.16-01.35.58-1-405554	91	6	6	3	0	2	614	5	5	0	0	NA	NA	NA	29	32	168	170	507	149	118	347	12	4	10	0.071	0.024	0.02
.	19.01.16-01.35.59-1-405556	120	6	6	2	0	2	609	5	5	0	0	NA	NA	NA	41	25	166	167	505	146	111	352	8	6	8	0.048	0.036	0.016
.	19.01.16-01.36.00-1-405557	122	5	5	1	0	0	634	4	4	0	0	NA	NA	NA	45	52	168	174	523	151	121	362	5	5	9	0.03	0.029	0.017
.	19.01.16-01.36.01-1-405558	155	10	10	4	0	3	632	8	8	0	0	NA	NA	NA	56	56	168	169	532	150	115	367	7	5	12	0.042	0.03	0.023
.	19.01.16-01.36.02-1-405559	61	2	2	1	0	0	618	1	1	0	0	NA	NA	NA	21	35	170	166	512	152	115	351	0	0	11	0	0	0.021
.	19.01.16-01.36.02-1-405560	117	7	7	3	0	3	621	6	6	0	0	NA	NA	NA	26	33	168	167	511	149	116	356	3	1	13	0.018	0.006	0.025
.	19.01.16-01.36.05-1-405565	119	13	13	2	0	2	617	8	8	0	0	NA	NA	NA	23	29	169	172	501	149	120	348	23	11	13	0.136	0.064	0.026
.	19.01.16-01.36.12-1-405567	92	9	9	1	0	1	613	8	8	0	0	NA	NA	NA	32	34	172	169	506	154	115	344	15	3	12	0.087	0.018	0.024
.	19.01.16-01.36.16-1-405572	119	12	12	7	0	5	620	10	10	0	0	NA	NA	NA	36	32	169	169	507	152	117	351	1	6	32	0.006	0.036	0.063
.	19.01.16-01.36.17-1-405573	31	1	1	1	0	1	0	0	0	0	0	NA	NA	NA	6	11	167	166	491	0	0	0	3	0	0	0.018	0	0
.	19.01.16-01.36.17-1-405575	114	10	10	2	0	2	643	9	9	0	0	NA	NA	NA	36	59	170	178	524	155	125	363	16	0	8	0.094	0	0.015
.	19.01.16-01.36.18-1-405578	180	18	18	6	0	4	642	15	15	0	0	NA	NA	NA	53	53	174	174	518	156	122	364	7	7	44	0.04	0.04	0.085
.	19.01.16-01.36.19-1-405580	32	1	1	0	0	0	0	0	0	0	0	NA	NA	NA	8	5	163	166	489	0	0	0	0	0	0	0	0	0
.	19.01.16-01.36.21-1-405583	86	4	4	2	0	1	623	3	3	0	0	NA	NA	NA	22	38	173	170	508	153	118	352	4	10	0	0.023	0.059	0
.	19.01.16-01.36.22-1-405586	196	13	13	5	0	3	634	12	12	0	0	NA	NA	NA	66	52	174	174	517	157	120	357	15	9	19	0.086	0.052	0.037
.	19.01.16-01.36.24-1-405589	88	4	4	1	0	1	605	3	3	0	0	NA	NA	NA	27	26	166	171	502	147	117	341	0	6	1	0	0.035	0.002
.	19.01.16-01.36.32-1-405596	35	1	1	0	0	0	0	0	0	0	0	NA	NA	NA	7	8	165	167	489	0	0	0	1	0	0	0.006	0	0
.	19.01.16-01.36.35-1-405602	57	2	2	1	0	1	100	1	1	0	0	NA	NA	NA	12	20	165	166	502	21	19	60	0	0	6	0	0	0.012
.	19.01.16-01.36.37-1-405608	97	6	6	2	0	1	629	5	5	0	0	NA	NA	NA	30	41	172	173	509	153	121	355	3	0	18	0.017	0	0.035
.	19.01.16-01.36.37-1-405610	87	5	5	2	0	2	611	3	3	0	0	NA	NA	NA	32	27	173	167	500	156	113	342	0	6	6	0	0.036	0.012
.	19.01.16-01.36.38-1-405612	313	28	28	11	0	9	682	24	24	0	0	NA	NA	NA	88	106	185	183	551	165	130	387	34	28	48	0.184	0.153	0.087
.	19.01.16-01.36.40-1-405615	87	3	3	0	0	0	613	2	2	0	0	NA	NA	NA	22	26	167	167	505	149	115	349	1	2	4	0.006	0.012	0.008
.	19.01.16-01.36.41-1-405617	147	11	11	3	0	2	640	10	10	0	0	NA	NA	NA	40	58	173	171	527	157	118	365	0	34	14	0	0.199	0.027
.	19.01.16-01.36.45-1-405620	98	3	3	1	0	1	611	1	1	0	0	NA	NA	NA	18	24	167	168	502	149	117	345	0	3	1	0	0.018	0.002
.	19.01.16-01.36.51-1-405623	67	2	2	0	0	0	597	1	1	0	0	NA	NA	NA	32	18	169	164	498	149	111	337	0	2	4	0	0.012	0.008
.	19.01.16-01.36.52-1-405639	155	18	18	1	0	1	631	16	16	0	0	NA	NA	NA	54	52	174	169	522	153	117	361	13	23	27	0.075	0.136	0.052
.	19.01.16-01.36.53-1-405642	150	8	8	1	0	0	622	7	7	0	0	NA	NA	NA	45	45	171	173	514	151	120	351	0	9	16	0	0.052	0.031
.	19.01.16-01.36.55-1-405643	33	1	1	0	0	0	0	0	0	0	0	NA	NA	NA	8	9	164	167	491	0	0	0	0	0	1	0	0	0.002
.	19.01.16-01.36.57-1-405651	61	2	2	0	0	0	606	1	1	0	0	NA	NA	NA	25	28	169	169	503	153	112	341	0	2	2	0	0.012	0.004
.	19.01.16-01.36.57-1-405652	209	13	13	4	0	3	645	11	11	0	0	NA	NA	NA	66	66	175	171	533	157	116	372	9	12	28	0.051	0.07	0.053
.	19.01.16-01.36.59-1-405654	303	22	22	3	0	3	683	21	21	0	0	NA	NA	NA	69	100	185	181	547	166	128	389	12	21	30	0.065	0.116	0.055
.	19.01.16-01.37.05-1-405656	60	2	2	0	0	0	152	1	1	0	0	NA	NA	NA	18	13	165	165	496	42	29	81	0	1	1	0	0.006	0.002
.	19.01.16-01.37.08-1-405659	34	1	1	0	0	0	0	0	0	0	0	NA	NA	NA	5	8	165	166	490	0	0	0	0	0	1	0	0	0.002
.	19.01.16-01.37.11-1-405660	143	12	12	2	0	1	631	11	11	0	0	NA	NA	NA	40	49	172	179	511	154	123	354	15	19	21	0.087	0.106	0.041
.	19.01.16-01.37.11-1-405661	67	2	2	1	0	1	605	1	1	0	0	NA	NA	NA	25	23	167	168	501	147	115	343	5	0	4	0.03	0	0.008
.	19.01.16-01.37.15-1-405663	61	2	2	0	0	0	101	1	1	0	0	NA	NA	NA	22	11	164	165	495	30	18	53	2	0	1	0.012	0	0.002
.	19.01.16-01.37.17-1-405664	33	1	1	0	0	0	0	0	0	0	0	NA	NA	NA	7	11	165	168	491	0	0	0	0	0	0	0	0	0
.	19.01.16-01.37.22-1-405671	60	2	2	0	0	0	51	1	1	0	0	NA	NA	NA	12	12	164	168	493	16	13	22	0	0	1	0	0	0.002
.	19.01.16-01.37.26-1-405675	174	9	9	3	0	2	635	8	8	0	0	NA	NA	NA	65	56	173	176	520	154	124	357	16	14	4	0.092	0.08	0.008
.	19.01.16-01.37.29-1-405679	260	14	14	2	0	1	663	11	11	0	0	NA	NA	NA	83	85	183	177	538	164	124	375	7	11	35	0.038	0.062	0.065
.	19.01.16-01.37.29-1-405680	89	7	7	3	0	3	606	6	6	0	0	NA	NA	NA	32	34	169	170	508	144	116	346	1	4	13	0.006	0.024	0.026
.	19.01.16-01.37.29-1-405681	146	19	19	5	0	5	619	18	18	0	0	NA	NA	NA	45	35	173	168	507	156	114	349	5	30	20	0.029	0.179	0.039
.	19.01.16-01.37.30-1-405682	68	4	4	1	0	0	600	3	3	0	0	NA	NA	NA	39	28	168	167	506	145	113	342	0	6	6	0	0.036	0.012
.	19.01.16-01.37.30-1-405683	99	8	8	3	0	2	622	7	7	0	0	NA	NA	NA	27	40	167	172	514	149	118	355	0	17	14	0	0.099	0.027
.	19.01.16-01.37.46-1-405690	62	2	2	1	0	1	606	1	1	0	0	NA	NA	NA	28	26	168	172	499	151	115	340	0	0	3	0	0	0.006
.	19.01.16-01.37.51-1-405695	90	5	5	0	0	0	613	4	4	0	0	NA	NA	NA	43	34	173	169	505	154	113	346	6	1	8	0.035	0.006	0.016
.	19.01.16-01.37.55-1-405713	34	1	1	0	0	0	0	0	0	0	0	NA	NA	NA	7	11	166	169	489	0	0	0	0	0	0	0	0	0
.	19.01.16-01.37.57-1-405718	119	11	11	2	0	2	614	10	10	0	0	NA	NA	NA	49	30	165	169	509	147	117	350	6	14	18	0.036	0.083	0.035
.	19.01.16-01.38.03-1-405719	117	8	8	2	0	1	621	7	7	0	0	NA	NA	NA	31	37	165	177	508	148	121	352	11	6	3	0.067	0.034	0.006
.	19.01.16-01.38.03-1-405720	204	10	10	2	0	2	652	9	9	0	0	NA	NA	NA	52	68	174	184	523	159	130	363	0	22	20	0	0.12	0.038
.	19.01.16-01.38.03-1-405721	58	2	2	0	0	0	352	1	1	0	0	NA	NA	NA	15	19	168	169	495	85	69	198	4	0	1	0.024	0	0.002
.	19.01.16-01.38.08-1-405722	84	8	8	4	0	3	615	7	7	0	0	NA	NA	NA	26	40	168	171	514	148	115	352	0	18	11	0	0.105	0.021
.	19.01.16-01.38.08-1-405724	61	3	3	1	0	1	605	2	2	0	0	NA	NA	NA	32	29	168	168	506	148	116	341	1	9	6	0.006	0.054	0.012
.	19.01.16-01.38.14-1-405729	61	2	2	1	0	1	607	1	1	0	0	NA	NA	NA	18	21	166	169	499	145	115	347	0	2	6	0	0.012	0.012
.	19.01.16-01.38.14-1-405730	62	2	2	0	0	0	200	1	1	0	0	NA	NA	NA	20	21	164	171	499	47	37	116	3	0	0	0.018	0	0
.	19.01.16-01.38.17-1-405732	85	3	3	1	0	1	613	2	2	0	0	NA	NA	NA	33	32	167	168	510	146	117	350	0	7	4	0	0.042	0.008
.	19.01.16-01.38.24-1-405740	117	5	5	1	0	1	610	3	3	0	0	NA	NA	NA	46	30	169	173	501	148	120	342	6	3	4	0.036	0.017	0.008
.	19.01.16-01.38.24-1-405741	93	8	8	1	0	1	604	7	7	0	0	NA	NA	NA	35	23	168	165	503	150	109	345	5	4	10	0.03	0.024	0.02
.	19.01.16-01.38.24-1-405743	121	9	9	0	0	0	608	6	6	0	0	NA	NA	NA	37	24	168	168	501	152	115	341	10	3	14	0.06	0.018	0.028
.	19.01.16-01.38.27-1-405746	64	3	3	2	0	2	612	2	2	0	0	NA	NA	NA	23	27	176	167	497	157	115	340	0	0	8	0	0	0.016
.	19.01.16-01.38.27-1-405747	346	39	39	13	0	10	685	36	36	0	0	NA	NA	NA	104	95	178	187	543	162	135	388	21	44	83	0.118	0.235	0.153
.	19.01.16-01.38.28-1-405750	235	21	21	7	0	4	637	19	19	0	0	NA	NA	NA	97	58	173	177	521	154	123	360	24	26	24	0.139	0.147	0.046
.	19.01.16-01.38.30-1-405751	64	4	4	1	0	1	607	3	3	0	0	NA	NA	NA	31	26	167	170	502	146	118	343	4	8	6	0.024	0.047	0.012
.	19.01.16-01.38.33-1-405752	92	5	5	3	0	3	614	4	4	0	0	NA	NA	NA	43	37	171	171	508	151	114	349	6	7	4	0.035	0.041	0.008
.	19.01.16-01.38.40-1-405763	64	4	4	1	0	1	604	3	3	0	0	NA	NA	NA	31	27	167	167	506	147	111	346	5	3	6	0.03	0.018	0.012
.	19.01.16-01.38.43-1-405764	32	1	1	0	0	0	0	0	0	0	0	NA	NA	NA	7	11	165	164	495	0	0	0	0	0	2	0	0	0.004
.	19.01.16-01.38.44-1-405765	92	5	5	5	0	1	611	4	4	0	0	NA	NA	NA	26	26	170	168	501	155	112	344	7	3	7	0.041	0.018	0.014
.	19.01.16-01.38.45-1-405766	65	2	2	1	0	0	617	0	0	0	0	NA	NA	NA	18	29	173	167	502	157	115	345	0	5	0	0	0.03	0
.	19.01.16-01.38.46-1-405767	212	23	23	7	0	5	639	20	20	0	0	NA	NA	NA	58	57	174	174	522	156	121	362	4	38	51	0.023	0.218	0.098
.	19.01.16-01.38.48-1-405768	33	1	1	0	0	0	0	0	0	0	0	NA	NA	NA	10	9	165	164	493	0	0	0	0	2	0	0	0.012	0
.	19.01.16-01.38.52-1-405769	154	14	14	0	0	0	629	11	11	0	0	NA	NA	NA	40	49	173	174	515	155	117	357	8	24	27	0.046	0.138	0.052
.	19.01.16-01.38.52-1-405770	32	1	1	0	0	0	0	0	0	0	0	NA	NA	NA	9	16	167	164	498	0	0	0	0	0	0	0	0	0
.	19.01.16-01.38.54-1-405786	121	8	8	5	0	5	620	7	7	0	0	NA	NA	NA	46	42	174	170	511	153	117	350	16	4	13	0.092	0.024	0.025
.	19.01.16-01.38.58-1-405791	166	9	9	4	0	2	648	7	7	0	0	NA	NA	NA	52	64	175	177	525	156	124	368	2	14	11	0.011	0.079	0.021
.	19.01.16-01.38.59-1-405796	125	8	8	0	0	0	636	7	7	0	0	NA	NA	NA	35	48	177	172	512	156	123	357	2	13	17	0.011	0.076	0.033
.	19.01.16-01.39.01-1-405798	147	18	18	5	0	2	626	17	17	0	0	NA	NA	NA	57	49	170	171	521	152	116	358	12	18	39	0.071	0.105	0.075
.	19.01.16-01.39.07-1-405799	389	42	42	18	0	16	681	38	38	0	0	NA	NA	NA	123	114	185	180	562	163	124	394	35	48	78	0.189	0.267	0.139
.	19.01.16-01.39.15-1-405802	156	9	9	1	0	0	631	7	7	0	0	NA	NA	NA	52	47	171	173	516	152	121	358	4	0	27	0.023	0	0.052
.	19.01.16-01.39.20-1-405807	87	4	4	0	0	0	615	3	3	0	0	NA	NA	NA	26	30	167	170	506	148	117	350	0	1	12	0	0.006	0.024
.	19.01.16-01.39.23-1-405813	183	9	9	2	0	2	639	8	8	0	0	NA	NA	NA	62	57	172	176	522	154	122	363	0	3	19	0	0.017	0.036
.	19.01.16-01.39.24-1-405814	61	2	2	0	0	0	611	0	0	0	0	NA	NA	NA	19	25	169	170	499	148	118	345	4	2	0	0.024	0.012	0
.	19.01.16-01.39.25-1-405816	116	9	9	3	0	2	612	7	7	0	0	NA	NA	NA	36	34	169	173	505	147	120	345	6	4	6	0.036	0.023	0.012
.	19.01.16-01.39.30-1-405823	32	1	1	0	0	0	0	0	0	0	0	NA	NA	NA	15	7	165	164	491	0	0	0	3	0	0	0.018	0	0
.	19.01.16-01.39.33-1-405824	102	7	7	1	0	1	611	4	4	0	0	NA	NA	NA	34	29	168	172	502	150	117	344	3	2	10	0.018	0.012	0.02
.	19.01.16-01.39.36-1-405829	121	11	11	2	0	2	622	9	9	0	0	NA	NA	NA	46	50	172	169	522	151	114	357	8	6	22	0.047	0.036	0.042
.	19.01.16-01.39.38-1-405831	115	4	4	1	0	1	619	3	3	0	0	NA	NA	NA	39	39	173	171	508	152	118	349	5	0	4	0.029	0	0.008
.	19.01.16-01.39.38-1-405832	88	10	10	1	0	1	603	8	8	0	0	NA	NA	NA	31	29	170	170	502	147	115	341	13	7	21	0.076	0.041	0.042
.	19.01.16-01.39.41-1-405833	61	4	4	0	0	0	406	3	3	0	0	NA	NA	NA	18	18	167	164	500	105	78	223	0	1	4	0	0.006	0.008
.	19.01.16-01.39.44-1-405835	121	16	16	5	0	3	618	13	13	0	0	NA	NA	NA	44	32	167	168	510	151	117	350	13	3	19	0.078	0.018	0.037
.	19.01.16-01.39.45-1-405837	152	10	10	2	0	2	625	8	8	0	0	NA	NA	NA	49	44	172	169	516	155	114	356	12	1	9	0.07	0.006	0.017
.	19.01.16-01.39.53-1-405859	187	9	9	2	0	1	645	7	7	0	0	NA	NA	NA	66	61	178	175	521	158	125	362	15	19	0	0.084	0.109	0
.	19.01.16-01.39.54-1-405861	83	4	4	2	0	2	606	3	3	0	0	NA	NA	NA	23	26	168	166	505	149	111	346	4	2	6	0.024	0.012	0.012
.	19.01.16-01.39.55-1-405863	122	9	9	1	0	0	615	8	8	0	0	NA	NA	NA	31	28	166	167	508	152	115	348	0	6	10	0	0.036	0.02
.	19.01.16-01.40.03-1-405872	95	4	4	2	0	2	617	1	1	0	0	NA	NA	NA	39	39	170	173	509	151	118	348	2	7	4	0.012	0.04	0.008
.	19.01.16-01.40.05-1-405873	90	4	4	1	0	1	619	2	2	0	0	NA	NA	NA	28	36	173	171	505	154	117	348	3	2	1	0.017	0.012	0.002
.	19.01.16-01.40.07-1-405874	35	1	1	0	0	0	0	0	0	0	0	NA	NA	NA	10	4	163	165	489	0	0	0	0	0	5	0	0	0.01
.	19.01.16-01.40.08-1-405876	63	4	4	1	0	1	608	3	3	0	0	NA	NA	NA	29	22	165	167	503	152	115	341	18	0	7	0.109	0	0.014
.	19.01.16-01.40.09-1-405877	32	1	1	0	0	0	0	0	0	0	0	NA	NA	NA	8	7	163	165	492	0	0	0	0	0	2	0	0	0.004
.	19.01.16-01.40.10-1-405879	204	34	34	7	0	6	632	31	31	0	0	NA	NA	NA	80	60	182	176	515	163	121	348	39	30	33	0.214	0.17	0.064
.	19.01.16-01.40.10-1-405880	84	5	5	1	0	1	612	4	4	0	0	NA	NA	NA	28	31	165	167	512	146	114	352	7	0	13	0.042	0	0.025
.	19.01.16-01.40.11-1-405881	92	3	3	1	0	1	613	2	2	0	0	NA	NA	NA	31	37	165	171	514	144	115	354	0	0	7	0	0	0.014
.	19.01.16-01.40.15-1-405883	112	6	6	2	0	2	618	4	4	0	0	NA	NA	NA	24	33	170	167	509	152	115	351	0	1	8	0	0.006	0.016
.	19.01.16-01.40.17-1-405885	35	1	1	1	0	1	0	0	0	0	0	NA	NA	NA	13	9	163	166	493	0	0	0	2	0	0	0.012	0	0
.	19.01.16-01.40.20-1-405890	144	19	19	7	0	6	619	18	18	0	0	NA	NA	NA	30	29	171	169	502	153	116	350	9	26	32	0.053	0.154	0.064
.	19.01.16-01.40.22-1-405894	63	3	3	1	0	1	202	1	1	0	0	NA	NA	NA	18	13	163	166	497	48	35	119	0	2	0	0	0.012	0
.	19.01.16-01.40.22-1-405895	60	2	2	0	0	0	101	1	1	0	0	NA	NA	NA	15	19	166	165	501	24	21	56	3	0	0	0.018	0	0
.	19.01.16-01.40.25-1-405901	204	22	22	4	0	4	653	21	21	0	0	NA	NA	NA	65	73	176	179	531	155	126	372	1	22	54	0.006	0.123	0.102
.	19.01.16-01.40.26-1-405903	93	4	4	1	0	1	616	3	3	0	0	NA	NA	NA	32	39	167	175	510	147	120	349	0	0	11	0	0	0.022
.	19.01.16-01.40.27-1-405906	33	1	1	1	0	1	0	0	0	0	0	NA	NA	NA	6	6	163	163	493	0	0	0	0	0	0	0	0	0
.	19.01.16-01.40.29-1-405909	58	2	2	0	0	0	599	1	1	0	0	NA	NA	NA	21	21	168	166	500	143	113	343	0	0	2	0	0	0.004
.	19.01.16-01.40.30-1-405910	113	8	8	2	0	1	628	7	7	0	0	NA	NA	NA	37	44	170	177	510	153	122	353	22	3	15	0.129	0.017	0.029
.	19.01.16-01.40.32-1-405911	90	12	12	3	0	3	618	9	9	0	0	NA	NA	NA	24	33	171	169	506	156	112	350	3	20	28	0.018	0.118	0.055
.	19.01.16-01.40.33-1-405913	64	4	4	0	0	0	606	3	3	0	0	NA	NA	NA	24	29	167	172	503	147	117	342	0	4	8	0	0.023	0.016
.	19.01.16-01.40.42-1-405924	174	32	32	12	0	6	637	29	29	0	0	NA	NA	NA	57	60	178	179	516	158	122	357	24	41	52	0.135	0.229	0.101
.	19.01.16-01.40.43-1-405925	62	2	2	0	0	0	605	1	1	0	0	NA	NA	NA	23	23	172	166	498	153	114	338	0	0	8	0	0	0.016
.	19.01.16-01.40.49-1-405929	59	2	2	1	0	0	607	1	1	0	0	NA	NA	NA	22	27	169	165	506	146	113	348	3	0	1	0.018	0	0.002
.	19.01.16-01.40.54-1-405946	92	4	4	1	0	0	611	2	2	0	0	NA	NA	NA	35	32	168	172	505	149	117	345	10	2	1	0.06	0.012	0.002
.	19.01.16-01.40.57-1-405951	119	8	8	4	0	2	628	7	7	0	0	NA	NA	NA	29	41	173	171	510	156	119	353	7	13	16	0.04	0.076	0.031
.	19.01.16-01.40.58-1-405952	60	2	2	0	0	0	609	1	1	0	0	NA	NA	NA	24	27	166	165	509	149	114	346	5	0	4	0.03	0	0.008
.	19.01.16-01.41.02-1-405961	145	11	11	1	0	1	623	9	9	0	0	NA	NA	NA	51	51	181	169	514	157	113	353	0	13	21	0	0.077	0.041
.	19.01.16-01.41.03-1-405963	142	13	13	3	0	2	624	11	11	0	0	NA	NA	NA	29	41	172	173	509	155	121	348	10	16	11	0.058	0.092	0.022
.	19.01.16-01.41.03-1-405964	156	13	13	3	0	2	627	12	12	0	0	NA	NA	NA	42	47	172	179	509	152	123	352	15	6	11	0.087	0.034	0.022
.	19.01.16-01.41.06-1-405966	60	2	2	0	0	0	100	1	1	0	0	NA	NA	NA	24	9	164	163	495	27	18	55	0	0	3	0	0	0.006
.	19.01.16-01.41.09-1-405967	121	4	4	0	0	0	603	3	3	0	0	NA	NA	NA	33	17	167	167	496	149	115	339	3	1	3	0.018	0.006	0.006
.	19.01.16-01.41.11-1-405968	30	1	1	0	0	0	0	0	0	0	0	NA	NA	NA	9	8	163	164	494	0	0	0	0	0	1	0	0	0.002
.	19.01.16-01.41.13-1-405969	71	3	3	1	0	1	601	2	2	0	0	NA	NA	NA	31	27	166	166	508	149	110	342	12	0	7	0.072	0	0.014
.	19.01.16-01.41.13-1-405970	85	3	3	0	0	0	609	2	2	0	0	NA	NA	NA	16	21	168	165	501	150	113	346	1	7	1	0.006	0.042	0.002
.	19.01.16-01.41.21-1-405977	33	1	1	0	0	0	0	0	0	0	0	NA	NA	NA	11	8	164	167	490	0	0	0	0	0	1	0	0	0.002
.	19.01.16-01.41.24-1-405981	202	14	14	8	0	7	651	12	12	0	0	NA	NA	NA	71	70	178	177	528	162	124	365	10	10	26	0.056	0.056	0.049
.	19.01.16-01.41.25-1-405983	124	4	4	0	0	0	625	3	3	0	0	NA	NA	NA	23	43	172	171	513	154	117	354	0	1	8	0	0.006	0.016
.	19.01.16-01.41.28-1-405986	82	5	5	0	0	0	602	4	4	0	0	NA	NA	NA	24	25	166	167	505	146	113	343	7	0	4	0.042	0	0.008
.	19.01.16-01.41.29-1-405989	120	7	7	2	0	2	612	5	5	0	0	NA	NA	NA	39	27	169	170	501	149	117	346	3	3	6	0.018	0.018	0.012
.	19.01.16-01.41.30-1-405990	62	2	2	0	0	0	254	1	1	0	0	NA	NA	NA	21	17	168	166	496	66	50	138	0	0	3	0	0	0.006
.	19.01.16-01.41.31-1-405991	117	12	12	3	0	1	626	11	11	0	0	NA	NA	NA	48	49	173	173	516	154	119	353	8	11	13	0.046	0.064	0.025
.	19.01.16-01.41.31-1-405992	36	1	1	0	0	0	0	0	0	0	0	NA	NA	NA	4	8	166	165	490	0	0	0	0	0	0	0	0	0
.	19.01.16-01.41.32-1-405993	174	16	16	4	0	4	646	14	14	0	0	NA	NA	NA	62	70	177	175	531	161	119	366	0	12	33	0	0.069	0.062
.	19.01.16-01.41.34-1-405995	122	19	19	6	0	5	621	17	17	0	0	NA	NA	NA	47	37	169	173	508	152	120	349	15	6	36	0.089	0.035	0.071
.	19.01.16-01.41.41-1-406001	30	1	1	0	0	0	0	0	0	0	0	NA	NA	NA	4	9	164	164	494	0	0	0	0	0	1	0	0	0.002
.	19.01.16-01.41.42-1-406003	151	16	16	3	0	3	629	14	14	0	0	NA	NA	NA	56	45	171	172	515	152	118	359	5	10	45	0.029	0.058	0.087
.	19.01.16-01.41.43-1-406004	85	3	3	1	0	1	620	2	2	0	0	NA	NA	NA	27	35	170	172	506	154	115	351	0	0	6	0	0	0.012
.	19.01.16-01.41.44-1-406005	32	1	1	0	0	0	0	0	0	0	0	NA	NA	NA	7	11	167	165	492	0	0	0	6	0	0	0.036	0	0
.	19.01.16-01.41.47-1-406006	124	4	4	1	0	1	621	3	3	0	0	NA	NA	NA	38	40	170	171	512	151	117	353	0	3	9	0	0.018	0.018
.	19.01.16-01.41.47-1-406007	122	20	20	6	0	4	619	18	18	0	0	NA	NA	NA	50	42	171	168	516	151	114	354	29	11	35	0.17	0.065	0.068
.	19.01.16-01.41.53-1-406024	89	5	5	3	0	3	610	4	4	0	0	NA	NA	NA	27	30	169	167	507	149	113	348	7	2	9	0.041	0.012	0.018
.	19.01.16-01.41.54-1-406031	35	1	1	0	0	0	0	0	0	0	0	NA	NA	NA	12	11	164	166	494	0	0	0	0	0	0	0	0	0
.	19.01.16-01.41.57-1-406035	92	3	3	0	0	0	618	2	2	0	0	NA	NA	NA	22	42	173	169	513	151	117	350	13	0	0	0.075	0	0
.	19.01.16-01.41.59-1-406037	84	3	3	1	0	1	614	2	2	0	0	NA	NA	NA	40	35	174	169	505	156	115	343	2	5	3	0.011	0.03	0.006
.	19.01.16-01.42.03-1-406041	65	4	4	2	0	0	606	3	3	0	0	NA	NA	NA	21	22	171	165	499	153	110	343	4	5	2	0.023	0.03	0.004
.	19.01.16-01.42.04-1-406042	89	4	4	1	0	1	603	3	3	0	0	NA	NA	NA	34	25	168	172	498	147	118	338	0	0	16	0	0	0.032
.	19.01.16-01.42.09-1-406044	112	4	4	0	0	0	619	3	3	0	0	NA	NA	NA	35	38	173	168	510	155	115	349	5	5	2	0.029	0.03	0.004
.	19.01.16-01.42.10-1-406045	62	4	4	1	0	1	602	3	3	0	0	NA	NA	NA	30	24	165	165	507	148	111	343	0	2	4	0	0.012	0.008
.	19.01.16-01.42.11-1-406046	33	1	1	0	0	0	0	0	0	0	0	NA	NA	NA	15	8	164	165	492	0	0	0	0	0	1	0	0	0.002
.	19.01.16-01.42.14-1-406047	146	9	9	1	0	1	630	8	8	0	0	NA	NA	NA	49	51	171	170	523	149	116	365	0	0	36	0	0	0.069
.	19.01.16-01.42.15-1-406048	144	11	11	3	0	0	611	10	10	0	0	NA	NA	NA	55	31	173	171	500	156	114	341	13	21	15	0.075	0.123	0.03
.	19.01.16-01.42.16-1-406049	64	2	2	0	0	0	603	1	1	0	0	NA	NA	NA	28	24	169	168	500	150	113	340	0	2	1	0	0.012	0.002
.	19.01.16-01.42.19-1-406054	119	6	6	1	0	1	612	5	5	0	0	NA	NA	NA	38	27	168	167	505	150	114	348	5	0	14	0.03	0	0.028
.	19.01.16-01.42.20-1-406056	32	1	1	0	0	0	0	0	0	0	0	NA	NA	NA	14	8	165	164	492	0	0	0	0	0	0	0	0	0
.	19.01.16-01.42.22-1-406060	32	1	1	0	0	0	0	0	0	0	0	NA	NA	NA	8	7	167	164	489	0	0	0	0	0	0	0	0	0
.	19.01.16-01.42.23-1-406063	61	3	3	1	0	1	296	2	2	0	0	NA	NA	NA	17	12	168	165	492	74	64	158	6	0	4	0.036	0	0.008
.	19.01.16-01.42.25-1-406067	63	2	2	0	0	0	149	1	1	0	0	NA	NA	NA	19	16	167	165	497	34	27	88	0	2	0	0	0.012	0
.	19.01.16-01.42.25-1-406069	89	6	6	2	0	1	610	3	3	0	0	NA	NA	NA	27	28	170	169	502	150	116	344	14	9	5	0.082	0.053	0.01
.	19.01.16-01.42.26-1-406070	63	2	2	0	0	0	604	1	1	0	0	NA	NA	NA	24	18	167	168	496	149	113	342	0	0	5	0	0	0.01
.	19.01.16-01.42.30-1-406074	33	1	1	0	0	0	0	0	0	0	0	NA	NA	NA	10	6	165	164	490	0	0	0	0	0	1	0	0	0.002
.	19.01.16-01.42.32-1-406075	61	2	2	0	0	0	101	1	1	0	0	NA	NA	NA	12	15	165	167	496	23	26	52	0	0	2	0	0	0.004
.	19.01.16-01.42.33-1-406077	120	22	22	11	0	9	616	20	20	0	0	NA	NA	NA	48	41	173	174	507	153	120	343	6	24	33	0.035	0.138	0.065
.	19.01.16-01.42.36-1-406086	202	26	26	7	0	7	636	23	23	0	0	NA	NA	NA	50	55	169	174	525	149	121	366	2	54	21	0.012	0.31	0.04
.	19.01.16-01.42.36-1-406087	125	4	4	1	0	1	618	3	3	0	0	NA	NA	NA	44	36	173	172	504	154	117	347	0	7	10	0	0.041	0.02
.	19.01.16-01.42.39-1-406090	35	1	1	0	0	0	0	0	0	0	0	NA	NA	NA	11	9	166	163	493	0	0	0	0	0	1	0	0	0.002
.	19.01.16-01.42.40-1-406091	63	5	5	1	0	1	356	4	4	0	0	NA	NA	NA	27	20	164	167	502	99	66	191	2	0	6	0.012	0	0.012
.	19.01.16-01.42.41-1-406092	89	7	7	1	0	1	619	6	6	0	0	NA	NA	NA	25	32	170	173	502	153	122	344	7	3	15	0.041	0.017	0.03
.	19.01.16-01.42.42-1-406093	114	6	6	0	0	0	627	5	5	0	0	NA	NA	NA	33	43	173	169	514	153	117	357	5	13	7	0.029	0.077	0.014
.	19.01.16-01.42.44-1-406095	64	2	2	1	0	1	403	0	0	0	0	NA	NA	NA	21	20	165	169	499	98	75	230	0	0	2	0	0	0.004
.	19.01.16-01.42.45-1-406096	153	18	18	5	0	5	639	17	17	0	0	NA	NA	NA	44	51	177	168	519	158	115	366	19	26	25	0.107	0.155	0.048
.	19.01.16-01.42.53-1-406112	153	8	8	2	0	1	635	7	7	0	0	NA	NA	NA	47	53	169	180	517	148	128	359	0	2	13	0	0.011	0.025
.	19.01.16-01.42.55-1-406116	179	10	10	6	0	6	638	6	6	0	0	NA	NA	NA	61	61	172	178	524	152	122	364	9	4	35	0.052	0.022	0.067
.	19.01.16-01.42.55-1-406117	161	35	35	13	0	11	621	34	34	0	0	NA	NA	NA	40	47	169	170	521	147	117	357	31	34	45	0.183	0.2	0.086
.	19.01.16-01.43.00-1-406126	58	3	3	1	0	1	615	2	2	0	0	NA	NA	NA	18	30	166	170	507	150	114	351	4	5	7	0.024	0.029	0.014
.	19.01.16-01.43.03-1-406127	128	10	10	1	0	1	628	8	8	0	0	NA	NA	NA	32	45	173	169	516	157	116	355	7	16	8	0.04	0.095	0.016
.	19.01.16-01.43.05-1-406128	122	14	14	7	0	7	618	12	12	0	0	NA	NA	NA	38	39	170	170	512	147	119	352	7	14	27	0.041	0.082	0.053
.	19.01.16-01.43.15-1-406132	65	3	3	1	0	1	613	2	2	0	0	NA	NA	NA	30	28	168	167	506	152	113	348	0	1	8	0	0.006	0.016
.	19.01.16-01.43.15-1-406133	128	6	6	1	0	1	622	5	5	0	0	NA	NA	NA	51	36	171	173	505	156	118	348	0	2	6	0	0.012	0.012
.	19.01.16-01.43.17-1-406134	89	5	5	0	0	0	604	4	4	0	0	NA	NA	NA	24	24	168	171	498	148	115	341	13	0	5	0.077	0	0.01
.	19.01.16-01.43.19-1-406137	95	12	12	0	0	0	609	10	10	0	0	NA	NA	NA	27	30	167	169	507	148	116	345	9	0	10	0.054	0	0.02
.	19.01.16-01.43.21-1-406141	88	3	3	0	0	0	615	2	2	0	0	NA	NA	NA	25	28	168	166	507	150	112	353	4	0	2	0.024	0	0.004
.	19.01.16-01.43.27-1-406148	90	6	6	3	0	1	613	4	4	0	0	NA	NA	NA	38	32	166	170	509	148	115	350	3	7	6	0.018	0.041	0.012
.	19.01.16-01.43.31-1-406151	92	6	6	2	0	2	601	4	4	0	0	NA	NA	NA	28	19	171	168	493	149	115	337	6	1	17	0.035	0.006	0.034
.	19.01.16-01.43.41-1-406158	142	7	7	3	0	3	634	6	6	0	0	NA	NA	NA	39	52	177	173	515	159	119	356	5	0	16	0.028	0	0.031
.	19.01.16-01.43.42-1-406159	62	2	2	1	0	1	610	1	1	0	0	NA	NA	NA	18	19	170	165	497	154	113	343	0	4	3	0	0.024	0.006
.	19.01.16-01.43.42-1-406160	92	3	3	1	0	1	617	2	2	0	0	NA	NA	NA	33	31	169	172	503	152	119	346	6	0	8	0.036	0	0.016
.	19.01.16-01.43.47-1-406162	67	2	2	0	0	0	455	1	1	0	0	NA	NA	NA	15	18	165	165	501	118	79	258	0	2	1	0	0.012	0.002
.	19.01.16-01.43.47-1-406163	212	27	27	7	0	7	626	25	25	0	0	NA	NA	NA	78	50	174	171	518	156	115	355	20	14	51	0.115	0.082	0.098
.	19.01.16-01.43.54-1-406180	101	7	7	3	0	2	615	6	6	0	0	NA	NA	NA	35	31	171	168	505	154	113	348	0	24	13	0	0.143	0.026
.	19.01.16-01.43.54-1-406182	102	7	7	1	0	0	605	6	6	0	0	NA	NA	NA	30	20	168	168	497	150	117	338	4	3	8	0.024	0.018	0.016
.	19.01.16-01.43.57-1-406189	61	2	2	0	0	0	153	1	1	0	0	NA	NA	NA	10	16	164	165	500	42	25	86	0	1	0	0	0.006	0
.	19.01.16-01.43.57-1-406190	30	1	1	0	0	0	0	0	0	0	0	NA	NA	NA	5	4	164	163	490	0	0	0	0	0	0	0	0	0
.	19.01.16-01.43.59-1-406191	62	2	2	0	0	0	250	1	1	0	0	NA	NA	NA	18	18	164	166	501	52	54	144	0	0	2	0	0	0.004
.	19.01.16-01.43.59-1-406192	57	2	2	1	0	1	199	1	1	0	0	NA	NA	NA	15	13	163	164	499	40	40	119	1	0	0	0.006	0	0
.	19.01.16-01.44.00-1-406193	90	6	6	1	0	1	607	4	4	0	0	NA	NA	NA	30	23	166	167	503	146	114	347	0	3	11	0	0.018	0.022
.	19.01.16-01.44.05-1-406194	147	14	14	2	0	2	633	12	12	0	0	NA	NA	NA	51	52	175	174	516	154	122	357	0	11	21	0	0.063	0.041
.	19.01.16-01.44.06-1-406196	95	8	8	1	0	1	608	7	7	0	0	NA	NA	NA	38	28	164	172	505	147	119	342	3	1	18	0.018	0.006	0.036
.	19.01.16-01.44.09-1-406198	33	1	1	0	0	0	0	0	0	0	0	NA	NA	NA	7	8	163	165	493	0	0	0	0	0	0	0	0	0
.	19.01.16-01.44.09-1-406199	142	10	10	3	0	1	641	9	9	0	0	NA	NA	NA	41	53	177	172	517	162	120	359	0	29	15	0	0.169	0.029
.	19.01.16-01.44.11-1-406200	33	1	1	0	0	0	0	0	0	0	0	NA	NA	NA	8	6	165	164	490	0	0	0	0	0	1	0	0	0.002
.	19.01.16-01.44.12-1-406201	148	19	19	7	0	4	627	17	17	0	0	NA	NA	NA	46	48	169	170	522	151	117	359	4	6	43	0.024	0.035	0.082
.	19.01.16-01.44.13-1-406202	176	21	21	10	0	8	638	18	18	0	0	NA	NA	NA	52	57	172	175	523	155	122	361	14	41	29	0.081	0.234	0.055
.	19.01.16-01.44.15-1-406204	31	1	1	0	0	0	0	0	0	0	0	NA	NA	NA	13	6	163	166	490	0	0	0	0	0	3	0	0	0.006
.	19.01.16-01.44.18-1-406206	64	2	2	0	0	0	593	0	0	0	0	NA	NA	NA	30	12	167	164	494	146	111	336	0	0	4	0	0	0.008
.	19.01.16-01.44.21-1-406211	62	2	2	1	0	1	352	1	1	0	0	NA	NA	NA	15	16	166	166	497	93	57	202	0	0	2	0	0	0.004
.	19.01.16-01.44.25-1-406217	158	8	8	4	0	4	634	7	7	0	0	NA	NA	NA	57	54	169	174	524	153	120	361	0	6	27	0	0.034	0.052
.	19.01.16-01.44.31-1-406225	185	15	15	3	0	3	639	12	12	0	0	NA	NA	NA	44	55	172	178	518	155	124	360	17	3	49	0.099	0.017	0.095
.	19.01.16-01.44.31-1-406226	86	8	8	1	0	0	618	7	7	0	0	NA	NA	NA	27	28	169	168	504	153	117	348	12	11	9	0.071	0.065	0.018
.	19.01.16-01.44.32-1-406228	119	10	10	4	0	3	628	8	8	0	0	NA	NA	NA	36	49	174	174	514	157	118	353	2	12	10	0.011	0.069	0.019
.	19.01.16-01.44.33-1-406229	92	6	6	2	0	2	608	4	4	0	0	NA	NA	NA	19	25	169	167	502	149	112	347	8	0	2	0.047	0	0.004
.	19.01.16-01.44.39-1-406236	34	1	1	0	0	0	0	0	0	0	0	NA	NA	NA	8	11	165	164	495	0	0	0	0	0	0	0	0	0
.	19.01.16-01.44.42-1-406237	123	6	6	1	0	1	621	5	5	0	0	NA	NA	NA	35	37	167	172	511	149	120	352	0	2	22	0	0.012	0.043
.	19.01.16-01.44.48-1-406239	90	6	6	1	0	1	603	5	5	0	0	NA	NA	NA	34	23	167	169	500	149	116	338	0	8	17	0	0.047	0.034
.	19.01.16-01.44.51-1-406240	178	9	9	3	0	3	644	8	8	0	0	NA	NA	NA	54	65	178	175	525	158	123	363	4	0	24	0.022	0	0.046
.	19.01.16-01.44.52-1-406241	62	2	2	0	0	0	201	1	1	0	0	NA	NA	NA	21	10	165	166	492	45	30	126	3	1	0	0.018	0.006	0
.	19.01.16-01.44.53-1-406257	31	1	1	0	0	0	0	0	0	0	0	NA	NA	NA	13	10	164	164	495	0	0	0	0	0	0	0	0	0
.	19.01.16-01.44.56-1-406258	31	1	1	0	0	0	0	0	0	0	0	NA	NA	NA	9	13	167	165	494	0	0	0	2	0	0	0.012	0	0
.	19.01.16-01.44.57-1-406262	146	13	13	3	0	3	629	12	12	0	0	NA	NA	NA	57	47	172	172	516	154	118	357	19	9	24	0.11	0.052	0.047
.	19.01.16-01.44.58-1-406263	343	15	15	8	0	3	698	14	14	0	0	NA	NA	NA	94	127	186	187	567	167	133	398	18	12	48	0.097	0.064	0.085
.	19.01.16-01.44.58-1-406264	60	3	3	1	0	1	602	2	2	0	0	NA	NA	NA	24	20	166	165	502	146	113	343	0	3	4	0	0.018	0.008
.	19.01.16-01.45.02-1-406269	113	11	11	4	0	3	617	10	10	0	0	NA	NA	NA	46	38	167	166	518	148	115	354	4	3	15	0.024	0.018	0.029
.	19.01.16-01.45.02-1-406270	64	6	6	1	0	1	609	5	5	0	0	NA	NA	NA	19	26	172	165	502	150	113	346	5	0	12	0.029	0	0.024
.	19.01.16-01.45.07-1-406273	32	1	1	1	0	1	0	0	0	0	0	NA	NA	NA	9	11	164	166	494	0	0	0	0	0	1	0	0	0.002
.	19.01.16-01.45.09-1-406274	63	2	2	2	0	2	610	1	1	0	0	NA	NA	NA	23	27	169	168	503	153	112	345	0	0	8	0	0	0.016
.	19.01.16-01.45.12-1-406275	144	6	6	3	0	2	621	5	5	0	0	NA	NA	NA	57	47	174	171	515	153	116	352	6	7	8	0.034	0.041	0.016
.	19.01.16-01.45.17-1-406276	154	5	5	0	0	0	622	3	3	0	0	NA	NA	NA	53	46	171	172	516	149	121	352	8	4	5	0.047	0.023	0.01
.	19.01.16-01.45.26-1-406286	127	8	8	3	0	1	614	7	7	0	0	NA	NA	NA	40	33	174	170	502	154	117	343	1	1	23	0.006	0.006	0.046
.	19.01.16-01.45.28-1-406290	30	1	1	0	0	0	0	0	0	0	0	NA	NA	NA	6	9	164	165	493	0	0	0	1	0	0	0.006	0	0
.	19.01.16-01.45.29-1-406293	63	4	4	2	0	1	608	2	2	0	0	NA	NA	NA	23	24	165	166	506	147	114	347	4	5	5	0.024	0.03	0.01
.	19.01.16-01.45.30-1-406294	33	1	1	0	0	0	0	0	0	0	0	NA	NA	NA	7	10	166	164	493	0	0	0	0	0	0	0	0	0
.	19.01.16-01.45.31-1-406295	231	18	18	5	0	3	646	16	16	0	0	NA	NA	NA	63	72	177	174	534	156	122	368	20	18	29	0.113	0.103	0.054
.	19.01.16-01.45.32-1-406297	89	5	5	1	0	1	617	3	3	0	0	NA	NA	NA	23	35	169	168	511	151	115	351	4	0	7	0.024	0	0.014
.	19.01.16-01.45.32-1-406298	299	31	31	9	0	5	663	28	28	0	0	NA	NA	NA	86	80	181	180	532	160	127	376	18	28	56	0.099	0.156	0.105
.	19.01.16-01.45.41-1-406306	35	1	1	0	0	0	0	0	0	0	0	NA	NA	NA	12	8	164	165	492	0	0	0	0	0	0	0	0	0
.	19.01.16-01.45.47-1-406308	36	1	1	0	0	0	0	0	0	0	0	NA	NA	NA	13	14	167	165	495	0	0	0	0	0	3	0	0	0.006
.	19.01.16-01.45.47-1-406309	91	5	5	1	0	1	613	3	3	0	0	NA	NA	NA	30	33	172	168	506	154	114	345	0	2	8	0	0.012	0.016
.	19.01.16-01.45.49-1-406310	119	10	10	3	0	3	630	7	7	0	0	NA	NA	NA	33	48	168	172	521	148	120	362	2	1	19	0.012	0.006	0.036
.	19.01.16-01.45.50-1-406312	60	4	4	2	0	2	599	3	3	0	0	NA	NA	NA	26	16	166	165	498	144	113	342	5	0	4	0.03	0	0.008
.	19.01.16-01.45.50-1-406313	35	1	1	0	0	0	0	0	0	0	0	NA	NA	NA	9	10	165	166	492	0	0	0	0	0	0	0	0	0
.	19.01.16-01.45.53-1-406329	33	1	1	0	0	0	0	0	0	0	0	NA	NA	NA	7	10	163	166	494	0	0	0	2	0	0	0.012	0	0
.	19.01.16-01.45.55-1-406331	84	7	7	1	0	1	609	6	6	0	0	NA	NA	NA	28	23	166	170	500	148	118	343	2	0	11	0.012	0	0.022
.	19.01.16-01.45.57-1-406340	174	21	21	7	0	5	641	19	19	0	0	NA	NA	NA	50	53	174	171	521	159	120	362	12	13	23	0.069	0.076	0.044
.	19.01.16-01.45.58-1-406341	31	1	1	0	0	0	0	0	0	0	0	NA	NA	NA	6	7	164	164	492	0	0	0	3	0	0	0.018	0	0
.	19.01.16-01.46.01-1-406343	98	14	14	1	0	1	608	12	12	0	0	NA	NA	NA	40	34	170	172	505	146	118	344	15	4	8	0.088	0.023	0.016
.	19.01.16-01.46.05-1-406345	63	2	2	1	0	0	606	1	1	0	0	NA	NA	NA	26	27	171	168	501	153	111	342	0	1	2	0	0.006	0.004
.	19.01.16-01.46.06-1-406346	98	9	9	3	0	2	607	7	7	0	0	NA	NA	NA	36	27	167	169	504	147	116	344	5	4	12	0.03	0.024	0.024
.	19.01.16-01.46.11-1-406350	93	7	7	3	0	2	613	6	6	0	0	NA	NA	NA	31	31	169	170	505	147	116	350	2	7	14	0.012	0.041	0.028
.	19.01.16-01.46.12-1-406352	38	1	1	0	0	0	0	0	0	0	0	NA	NA	NA	12	7	163	165	492	0	0	0	0	0	0	0	0	0
.	19.01.16-01.46.13-1-406354	117	11	11	3	0	3	624	10	10	0	0	NA	NA	NA	48	40	170	171	512	153	118	353	7	10	11	0.041	0.058	0.021
.	19.01.16-01.46.14-1-406355	62	2	2	1	0	1	604	1	1	0	0	NA	NA	NA	26	28	169	169	503	145	113	346	2	0	1	0.012	0	0.002
.	19.01.16-01.46.18-1-406358	91	8	8	0	0	0	605	7	7	0	0	NA	NA	NA	36	29	169	169	504	148	118	339	8	1	7	0.047	0.006	0.014
.	19.01.16-01.46.25-1-406367	85	4	4	2	0	2	615	3	3	0	0	NA	NA	NA	24	31	173	170	501	154	115	346	0	0	10	0	0	0.02
.	19.01.16-01.46.28-1-406373	128	13	13	4	0	4	630	10	10	0	0	NA	NA	NA	41	49	174	174	514	154	124	352	3	13	20	0.017	0.075	0.039
.	19.01.16-01.46.28-1-406374	90	5	5	1	0	1	620	3	3	0	0	NA	NA	NA	22	28	169	168	504	153	117	350	0	3	10	0	0.018	0.02
.	19.01.16-01.46.29-1-406376	94	3	3	1	0	1	617	2	2	0	0	NA	NA	NA	42	38	171	172	508	151	117	349	0	2	4	0	0.012	0.008
.	19.01.16-01.46.31-1-406378	153	8	8	3	0	3	633	6	6	0	0	NA	NA	NA	41	53	173	170	523	154	117	362	4	3	15	0.023	0.018	0.029
.	19.01.16-01.46.34-1-406383	148	13	13	4	0	4	632	12	12	0	0	NA	NA	NA	53	46	171	172	516	152	120	360	5	7	41	0.029	0.041	0.079
.	19.01.16-01.46.35-1-406389	61	2	2	1	0	1	605	1	1	0	0	NA	NA	NA	29	25	166	167	505	146	113	346	6	8	0	0.036	0.048	0
.	19.01.16-01.46.37-1-406393	150	11	11	7	0	5	637	9	9	0	0	NA	NA	NA	40	52	177	171	517	159	118	360	0	21	17	0	0.123	0.033
.	19.01.16-01.46.41-1-406394	153	14	14	8	0	5	621	12	12	0	0	NA	NA	NA	52	44	172	173	512	153	119	349	18	6	23	0.105	0.035	0.045
.	19.01.16-01.46.46-1-406395	153	11	11	2	0	2	621	9	9	0	0	NA	NA	NA	45	41	171	171	512	154	116	351	0	8	31	0	0.047	0.061
.	19.01.16-01.46.47-1-406396	68	3	3	2	0	2	605	2	2	0	0	NA	NA	NA	21	22	168	166	501	148	113	344	0	0	8	0	0	0.016
.	19.01.16-01.46.51-1-406398	178	11	11	1	0	1	636	9	9	0	0	NA	NA	NA	47	48	179	170	512	163	119	354	3	6	17	0.017	0.035	0.033
.	19.01.16-01.46.53-1-406415	211	15	15	4	0	2	643	14	14	0	0	NA	NA	NA	50	60	179	172	522	158	119	366	24	19	22	0.134	0.11	0.042
.	19.01.16-01.47.00-1-406426	209	32	32	10	0	8	647	28	28	0	0	NA	NA	NA	58	67	181	174	525	158	120	369	27	35	33	0.149	0.201	0.063
.	19.01.16-01.47.04-1-406431	85	5	5	2	0	2	629	4	4	0	0	NA	NA	NA	28	40	178	167	508	162	116	351	7	0	15	0.039	0	0.03
.	19.01.16-01.47.07-1-406432	32	1	1	0	0	0	0	0	0	0	0	NA	NA	NA	10	5	164	164	490	0	0	0	0	0	1	0	0	0.002
.	19.01.16-01.47.10-1-406433	61	2	2	0	0	0	600	1	1	0	0	NA	NA	NA	29	24	168	168	501	147	110	343	0	0	5	0	0	0.01
.	19.01.16-01.47.15-1-406434	32	1	1	1	0	1	0	0	0	0	0	NA	NA	NA	13	7	165	164	491	0	0	0	4	0	0	0.024	0	0
.	19.01.16-01.47.16-1-406435	121	4	4	2	0	2	607	3	3	0	0	NA	NA	NA	44	30	171	170	502	148	116	343	3	0	8	0.018	0	0.016
.	19.01.16-01.47.18-1-406436	121	7	7	3	0	3	612	6	6	0	0	NA	NA	NA	53	36	171	167	511	152	114	346	3	5	15	0.018	0.03	0.029
.	19.01.16-01.47.21-1-406444	97	3	3	1	0	1	630	1	1	0	0	NA	NA	NA	29	40	176	174	503	159	123	348	0	0	9	0	0	0.018
.	19.01.16-01.47.29-1-406452	148	10	10	1	0	0	618	9	9	0	0	NA	NA	NA	47	40	167	172	514	146	118	354	27	0	20	0.162	0	0.039
.	19.01.16-01.47.31-1-406455	62	2	2	2	0	2	614	1	1	0	0	NA	NA	NA	17	25	170	166	502	153	115	346	0	0	3	0	0	0.006
.	19.01.16-01.47.34-1-406459	59	2	2	1	0	1	597	1	1	0	0	NA	NA	NA	23	17	166	166	498	147	111	339	3	0	3	0.018	0	0.006
.	19.01.16-01.47.37-1-406463	93	5	5	1	0	1	624	4	4	0	0	NA	NA	NA	38	44	169	167	521	149	115	360	5	4	11	0.03	0.024	0.021
.	19.01.16-01.47.37-1-406465	99	13	13	2	0	2	611	12	12	0	0	NA	NA	NA	32	27	165	169	506	145	116	350	26	4	4	0.158	0.024	0.008
.	19.01.16-01.47.38-1-406466	119	5	5	0	0	0	627	4	4	0	0	NA	NA	NA	30	43	177	176	503	159	118	350	5	7	5	0.028	0.04	0.01
.	19.01.16-01.47.39-1-406467	62	2	2	1	0	1	401	1	1	0	0	NA	NA	NA	22	16	167	163	499	92	76	233	0	10	0	0	0.061	0
.	19.01.16-01.47.48-1-406468	94	6	6	2	0	2	609	5	5	0	0	NA	NA	NA	36	27	168	171	501	148	120	341	2	3	12	0.012	0.018	0.024
.	19.01.16-01.47.48-1-406469	144	15	15	5	0	5	613	14	14	0	0	NA	NA	NA	44	32	169	169	507	150	117	346	6	1	24	0.036	0.006	0.047
.	19.01.16-01.47.51-1-406471	150	19	19	7	0	5	635	16	16	0	0	NA	NA	NA	45	53	174	171	521	155	118	362	28	23	18	0.161	0.135	0.035
.	19.01.16-01.47.55-1-406489	63	2	2	1	0	0	600	1	1	0	0	NA	NA	NA	30	21	169	165	500	149	112	339	0	8	0	0	0.048	0
.	19.01.16-01.47.56-1-406490	59	2	2	0	0	0	255	1	1	0	0	NA	NA	NA	21	12	166	165	494	68	52	135	0	0	1	0	0	0.002
.	19.01.16-01.47.57-1-406498	131	11	11	4	0	4	620	10	10	0	0	NA	NA	NA	40	44	172	169	516	152	117	351	15	9	11	0.087	0.053	0.021
.	19.01.16-01.48.00-1-406499	87	3	3	0	0	0	603	2	2	0	0	NA	NA	NA	41	26	170	170	499	150	113	340	0	1	3	0	0.006	0.006
.	19.01.16-01.48.04-1-406501	60	2	2	0	0	0	611	1	1	0	0	NA	NA	NA	25	27	170	169	501	150	117	344	0	0	9	0	0	0.018
.	19.01.16-01.48.07-1-406504	59	3	3	2	0	2	610	2	2	0	0	NA	NA	NA	25	30	168	171	504	147	116	347	0	0	5	0	0	0.01
.	19.01.16-01.48.09-1-406506	123	10	10	2	0	2	632	9	9	0	0	NA	NA	NA	29	47	176	169	515	157	117	358	13	8	2	0.074	0.047	0.004
.	19.01.16-01.48.11-1-406508	121	12	12	1	0	0	621	10	10	0	0	NA	NA	NA	37	37	170	170	510	154	118	349	3	4	18	0.018	0.024	0.035
.	19.01.16-01.48.16-1-406511	153	10	10	3	0	2	624	9	9	0	0	NA	NA	NA	52	46	173	176	510	151	123	350	7	4	24	0.04	0.023	0.047
.	19.01.16-01.48.18-1-406513	126	12	12	7	0	4	628	11	11	0	0	NA	NA	NA	32	44	169	165	523	152	111	365	2	9	26	0.012	0.055	0.05
.	19.01.16-01.48.21-1-406519	150	29	29	9	0	6	624	27	27	0	0	NA	NA	NA	32	39	169	169	514	150	118	356	29	42	35	0.172	0.249	0.068
.	19.01.16-01.48.29-1-406528	60	2	2	0	0	0	607	1	1	0	0	NA	NA	NA	23	22	169	166	500	152	111	344	0	0	3	0	0	0.006
.	19.01.16-01.48.36-1-406535	85	3	3	0	0	0	603	1	1	0	0	NA	NA	NA	34	26	169	171	499	149	116	338	0	0	2	0	0	0.004
.	19.01.16-01.48.39-1-406539	63	4	4	2	0	2	599	3	3	0	0	NA	NA	NA	29	17	166	168	496	145	115	339	0	0	11	0	0	0.022
.	19.01.16-01.48.45-1-406540	36	1	1	0	0	0	0	0	0	0	0	NA	NA	NA	9	7	164	164	492	0	0	0	0	0	0	0	0	0
.	19.01.16-01.48.48-1-406542	60	2	2	1	0	1	351	1	1	0	0	NA	NA	NA	14	11	166	167	491	88	66	197	0	0	3	0	0	0.006
.	19.01.16-01.48.50-1-406543	149	20	20	4	0	3	631	16	16	0	0	NA	NA	NA	50	48	171	177	513	151	123	357	23	14	25	0.135	0.079	0.049
.	19.01.16-01.48.50-1-406544	30	1	1	0	0	0	0	0	0	0	0	NA	NA	NA	4	8	166	165	490	0	0	0	0	0	0	0	0	0
.	19.01.16-01.48.51-1-406545	33	1	1	0	0	0	0	0	0	0	0	NA	NA	NA	10	6	163	163	493	0	0	0	0	0	0	0	0	0
.	19.01.16-01.48.52-1-406561	96	10	10	2	0	2	621	7	7	0	0	NA	NA	NA	28	37	167	171	512	150	119	352	1	20	13	0.006	0.117	0.025
.	19.01.16-01.48.54-1-406563	92	5	5	2	0	1	611	4	4	0	0	NA	NA	NA	32	28	170	166	505	150	113	348	7	0	14	0.041	0	0.028
.	19.01.16-01.48.54-1-406564	34	1	1	0	0	0	0	0	0	0	0	NA	NA	NA	7	17	163	169	498	0	0	0	0	0	4	0	0	0.008
.	19.01.16-01.48.57-1-406570	121	8	8	2	0	2	609	6	6	0	0	NA	NA	NA	44	28	171	168	502	150	114	345	6	8	9	0.035	0.048	0.018
.	19.01.16-01.48.58-1-406571	35	1	1	0	0	0	0	0	0	0	0	NA	NA	NA	12	13	169	165	492	0	0	0	0	0	1	0	0	0.002
.	19.01.16-01.48.58-1-406572	59	2	2	0	0	0	595	1	1	0	0	NA	NA	NA	26	14	167	166	494	141	112	342	1	3	0	0.006	0.018	0
.	19.01.16-01.48.59-1-406573	33	1	1	0	0	0	0	0	0	0	0	NA	NA	NA	8	9	165	164	493	0	0	0	0	0	0	0	0	0
.	19.01.16-01.49.01-1-406575	93	4	4	0	0	0	608	3	3	0	0	NA	NA	NA	37	24	168	169	500	151	116	341	5	2	2	0.03	0.012	0.004
.	19.01.16-01.49.01-1-406576	86	7	7	2	0	2	610	5	5	0	0	NA	NA	NA	27	22	168	168	499	152	118	340	5	11	13	0.03	0.065	0.026
.	19.01.16-01.49.13-1-406584	91	7	7	2	0	2	606	6	6	0	0	NA	NA	NA	27	22	170	168	497	149	116	341	0	7	8	0	0.042	0.016
.	19.01.16-01.49.13-1-406585	65	2	2	0	0	0	606	1	1	0	0	NA	NA	NA	29	23	166	170	500	149	113	344	0	0	5	0	0	0.01
.	19.01.16-01.49.16-1-406586	176	14	14	4	0	4	631	13	13	0	0	NA	NA	NA	56	50	174	171	518	156	114	361	8	17	29	0.046	0.099	0.056
.	19.01.16-01.49.17-1-406588	116	10	10	1	0	1	622	9	9	0	0	NA	NA	NA	34	36	168	174	507	153	119	350	9	4	13	0.054	0.023	0.026
.	19.01.16-01.49.18-1-406590	146	13	13	3	0	2	630	10	10	0	0	NA	NA	NA	30	50	172	170	521	155	115	360	0	12	20	0	0.071	0.038
.	19.01.16-01.49.19-1-406592	121	6	6	3	0	2	637	5	5	0	0	NA	NA	NA	40	62	171	177	527	152	119	366	4	9	10	0.023	0.051	0.019
.	19.01.16-01.49.21-1-406596	90	4	4	2	0	1	614	3	3	0	0	NA	NA	NA	35	38	167	172	512	147	117	350	2	6	3	0.012	0.035	0.006
.	19.01.16-01.49.26-1-406605	183	15	15	4	0	4	632	12	12	0	0	NA	NA	NA	69	56	171	175	523	153	120	359	10	10	26	0.058	0.057	0.05
.	19.01.16-01.49.29-1-406611	151	8	8	2	0	2	630	5	5	0	0	NA	NA	NA	41	50	169	173	521	153	120	357	9	0	16	0.053	0	0.031
.	19.01.16-01.49.31-1-406613	130	22	22	7	0	5	629	20	20	0	0	NA	NA	NA	39	45	170	172	516	153	119	357	22	1	59	0.129	0.006	0.114
.	19.01.16-01.49.37-1-406622	66	3	3	1	0	1	609	1	1	0	0	NA	NA	NA	27	27	166	167	507	151	114	344	3	0	8	0.018	0	0.016
.	19.01.16-01.49.40-1-406626	61	2	2	0	0	0	613	0	0	0	0	NA	NA	NA	21	26	168	168	503	153	114	346	3	0	3	0.018	0	0.006
.	19.01.16-01.49.40-1-406627	64	2	2	0	0	0	353	1	1	0	0	NA	NA	NA	14	15	165	166	497	89	64	200	0	0	3	0	0	0.006
.	19.01.16-01.49.42-1-406628	57	2	2	0	0	0	603	1	1	0	0	NA	NA	NA	15	16	166	166	497	148	114	341	0	1	2	0	0.006	0.004
.	19.01.16-01.49.48-1-406631	85	5	5	0	0	0	608	4	4	0	0	NA	NA	NA	27	25	168	165	505	149	114	345	0	0	14	0	0	0.028
.	19.01.16-01.49.49-1-406632	144	8	8	1	0	1	617	7	7	0	0	NA	NA	NA	38	34	168	171	508	150	118	349	7	1	21	0.042	0.006	0.041
.	19.01.16-01.49.52-1-406648	63	4	4	2	0	1	608	3	3	0	0	NA	NA	NA	23	23	167	168	501	150	115	343	0	0	13	0	0	0.026
.	19.01.16-01.49.52-1-406649	125	10	10	2	0	2	631	9	9	0	0	NA	NA	NA	50	56	172	176	521	153	122	356	7	10	18	0.041	0.057	0.035
.	19.01.16-01.49.52-1-406650	60	2	2	0	0	0	608	1	1	0	0	NA	NA	NA	16	23	164	170	502	144	119	345	0	1	1	0	0.006	0.002
.	19.01.16-01.49.55-1-406652	68	3	3	0	0	0	607	2	2	0	0	NA	NA	NA	26	23	164	173	499	146	119	342	7	1	0	0.043	0.006	0
.	19.01.16-01.49.56-1-406654	94	3	3	2	0	2	612	2	2	0	0	NA	NA	NA	36	35	171	171	506	151	114	347	8	0	1	0.047	0	0.002
.	19.01.16-01.50.04-1-406666	85	5	5	1	0	1	613	4	4	0	0	NA	NA	NA	24	27	167	170	503	150	117	346	4	4	8	0.024	0.024	0.016
.	19.01.16-01.50.07-1-406668	93	3	3	1	0	1	607	2	2	0	0	NA	NA	NA	23	23	165	170	501	146	112	349	2	0	5	0.012	0	0.01
.	19.01.16-01.50.10-1-406670	58	2	2	0	0	0	605	1	1	0	0	NA	NA	NA	21	20	166	169	498	150	114	341	0	0	6	0	0	0.012
.	19.01.16-01.50.15-1-406671	33	1	1	1	0	1	0	0	0	0	0	NA	NA	NA	5	8	163	164	494	0	0	0	0	0	2	0	0	0.004
.	19.01.16-01.50.17-1-406673	148	9	9	4	0	4	615	7	7	0	0	NA	NA	NA	48	34	172	175	500	150	119	346	23	0	13	0.134	0	0.026
.	19.01.16-01.50.21-1-406678	90	3	3	2	0	2	611	2	2	0	0	NA	NA	NA	29	32	173	166	506	152	112	347	5	1	0	0.029	0.006	0
.	19.01.16-01.50.23-1-406682	148	5	5	1	0	1	641	4	4	0	0	NA	NA	NA	46	54	175	170	522	154	119	368	3	2	4	0.017	0.012	0.008
.	19.01.16-01.50.24-1-406684	94	8	8	3	0	3	614	6	6	0	0	NA	NA	NA	43	34	170	173	504	153	119	342	3	16	7	0.018	0.092	0.014
.	19.01.16-01.50.27-1-406688	90	4	4	0	0	0	604	3	3	0	0	NA	NA	NA	21	22	167	166	502	149	111	344	4	0	12	0.024	0	0.024
.	19.01.16-01.50.28-1-406690	150	5	5	5	0	4	642	3	3	0	0	NA	NA	NA	54	56	178	177	514	162	123	357	10	0	6	0.056	0	0.012
.	19.01.16-01.50.30-1-406692	113	7	7	2	0	1	612	4	4	0	0	NA	NA	NA	30	29	169	168	505	151	116	345	10	0	15	0.059	0	0.03
.	19.01.16-01.50.32-1-406694	89	5	5	1	0	1	619	4	4	0	0	NA	NA	NA	18	34	172	168	507	153	116	350	0	0	5	0	0	0.01
.	19.01.16-01.50.37-1-406701	115	12	12	4	0	4	608	10	10	0	0	NA	NA	NA	30	29	171	170	501	145	115	348	21	4	14	0.123	0.024	0.028
.	19.01.16-01.50.40-1-406705	94	3	3	1	0	1	609	2	2	0	0	NA	NA	NA	25	23	165	166	505	147	116	346	0	2	3	0	0.012	0.006
.	19.01.16-01.50.41-1-406706	56	2	2	1	0	1	606	1	1	0	0	NA	NA	NA	19	21	167	166	501	147	114	345	5	0	2	0.03	0	0.004
.	19.01.16-01.50.45-1-406708	33	1	1	0	0	0	0	0	0	0	0	NA	NA	NA	14	8	165	164	492	0	0	0	0	3	0	0	0.018	0
.	19.01.16-01.50.47-1-406709	34	1	1	0	0	0	0	0	0	0	0	NA	NA	NA	8	5	164	164	490	0	0	0	0	0	1	0	0	0.002
.	19.01.16-01.50.49-1-406710	121	13	13	4	0	4	617	11	11	0	0	NA	NA	NA	44	40	168	171	514	149	114	354	10	14	24	0.06	0.082	0.047
.	19.01.16-01.50.50-1-406711	115	6	6	1	0	1	617	4	4	0	0	NA	NA	NA	40	28	166	173	502	149	121	347	19	4	5	0.114	0.023	0.01
.	19.01.16-01.50.50-1-406712	151	18	18	4	0	2	634	17	17	0	0	NA	NA	NA	53	50	173	170	520	156	118	360	30	6	36	0.173	0.035	0.069
.	19.01.16-01.50.51-1-406714	35	1	1	0	0	0	0	0	0	0	0	NA	NA	NA	15	15	165	165	498	0	0	0	0	0	2	0	0	0.004
.	19.01.16-01.50.53-1-406731	30	1	1	0	0	0	0	0	0	0	0	NA	NA	NA	7	8	163	165	493	0	0	0	0	0	0	0	0	0
.	19.01.16-01.50.54-1-406732	63	2	2	0	0	0	608	1	1	0	0	NA	NA	NA	19	19	168	165	499	152	112	344	0	0	3	0	0	0.006
.	19.01.16-01.50.55-1-406733	35	1	1	0	0	0	0	0	0	0	0	NA	NA	NA	13	5	165	163	490	0	0	0	0	0	0	0	0	0
.	19.01.16-01.50.55-1-406734	122	11	11	1	0	0	618	9	9	0	0	NA	NA	NA	39	43	178	167	511	159	112	347	4	11	11	0.022	0.066	0.022
.	19.01.16-01.50.55-1-406735	67	3	3	0	0	0	605	2	2	0	0	NA	NA	NA	27	19	168	166	498	150	112	343	0	2	4	0	0.012	0.008
.	19.01.16-01.50.57-1-406739	196	8	8	3	0	3	641	7	7	0	0	NA	NA	NA	55	66	177	178	524	156	123	362	1	18	13	0.006	0.101	0.025
.	19.01.16-01.51.03-1-406742	59	2	2	0	0	0	0	1	1	0	0	NA	NA	NA	14	16	166	167	496	0	0	0	0	0	2	0	0	0.004
.	19.01.16-01.51.05-1-406747	33	1	1	0	0	0	0	0	0	0	0	NA	NA	NA	11	20	167	167	499	0	0	0	3	0	0	0.018	0	0
.	19.01.16-01.51.07-1-406748	92	11	11	1	0	1	613	9	9	0	0	NA	NA	NA	29	34	171	169	507	150	115	348	4	13	10	0.023	0.077	0.02
.	19.01.16-01.51.07-1-406749	60	2	2	1	0	1	600	1	1	0	0	NA	NA	NA	29	25	171	171	496	146	115	339	7	0	0	0.041	0	0
.	19.01.16-01.51.09-1-406750	150	23	23	8	0	6	620	20	20	0	0	NA	NA	NA	64	39	173	171	508	156	115	349	20	18	43	0.116	0.105	0.085
.	19.01.16-01.51.10-1-406751	96	4	4	4	0	4	627	3	3	0	0	NA	NA	NA	25	40	171	171	511	153	118	356	0	4	3	0	0.023	0.006
.	19.01.16-01.51.13-1-406752	212	52	52	17	0	14	632	49	49	0	0	NA	NA	NA	64	51	171	178	515	152	122	358	49	74	49	0.287	0.416	0.095
.	19.01.16-01.51.18-1-406756	58	2	2	0	0	0	612	1	1	0	0	NA	NA	NA	27	28	170	167	504	154	114	344	0	0	4	0	0	0.008
.	19.01.16-01.51.22-1-406761	33	1	1	0	0	0	0	0	0	0	0	NA	NA	NA	8	4	163	165	489	0	0	0	2	0	0	0.012	0	0
.	19.01.16-01.51.22-1-406763	32	1	1	0	0	0	0	0	0	0	0	NA	NA	NA	10	6	165	165	489	0	0	0	0	0	0	0	0	0
.	19.01.16-01.51.27-1-406772	65	6	6	2	0	2	606	5	5	0	0	NA	NA	NA	29	24	168	167	502	147	115	344	8	3	12	0.048	0.018	0.024
.	19.01.16-01.51.27-1-406773	59	3	3	1	0	1	614	2	2	0	0	NA	NA	NA	23	31	172	169	503	152	118	344	0	0	8	0	0	0.016
.	19.01.16-01.51.35-1-406779	213	15	15	2	0	2	637	13	13	0	0	NA	NA	NA	56	55	178	176	514	160	120	357	12	6	24	0.067	0.034	0.047
.	19.01.16-01.51.36-1-406782	151	15	15	4	0	4	627	13	13	0	0	NA	NA	NA	35	43	170	171	515	151	118	358	22	3	44	0.129	0.018	0.085
.	19.01.16-01.51.39-1-406784	92	5	5	1	0	1	619	4	4	0	0	NA	NA	NA	29	31	171	171	502	156	120	343	0	0	13	0	0	0.026
.	19.01.16-01.51.43-1-406788	149	6	6	1	0	1	629	5	5	0	0	NA	NA	NA	45	46	173	174	512	154	121	354	0	0	18	0	0	0.035
.	19.01.16-01.51.48-1-406790	32	1	1	0	0	0	0	0	0	0	0	NA	NA	NA	10	6	166	164	489	0	0	0	0	0	0	0	0	0
.	19.01.16-01.51.51-1-406791	184	10	10	4	0	3	632	9	9	0	0	NA	NA	NA	54	53	176	170	520	157	117	358	0	19	19	0	0.112	0.037
.	19.01.16-01.51.52-1-406807	33	1	1	0	0	0	0	0	0	0	0	NA	NA	NA	11	9	166	165	491	0	0	0	0	0	4	0	0	0.008
.	19.01.16-01.51.55-1-406809	117	6	6	4	0	4	620	5	5	0	0	NA	NA	NA	31	37	171	167	512	153	113	354	3	16	0	0.018	0.096	0
.	19.01.16-01.51.56-1-406810	33	1	1	0	0	0	0	0	0	0	0	NA	NA	NA	10	6	164	165	490	0	0	0	2	0	0	0.012	0	0
.	19.01.16-01.51.56-1-406811	143	11	11	5	0	3	635	9	9	0	0	NA	NA	NA	57	55	174	174	520	156	120	359	9	6	32	0.052	0.034	0.062
.	19.01.16-01.51.59-1-406820	61	3	3	1	0	1	612	1	1	0	0	NA	NA	NA	18	22	167	168	500	151	115	346	0	11	0	0	0.065	0
.	19.01.16-01.52.02-1-406827	84	4	4	2	0	2	608	3	3	0	0	NA	NA	NA	38	28	167	171	503	147	118	343	5	0	8	0.03	0	0.016
.	19.01.16-01.52.04-1-406828	62	2	2	0	0	0	612	1	1	0	0	NA	NA	NA	12	22	170	164	501	151	113	348	0	0	4	0	0	0.008
.	19.01.16-01.52.06-1-406829	60	2	2	0	0	0	611	1	1	0	0	NA	NA	NA	21	30	167	167	509	148	114	349	0	0	5	0	0	0.01
.	19.01.16-01.52.13-1-406833	66	2	2	1	0	1	551	0	0	0	0	NA	NA	NA	18	20	166	166	501	133	106	312	0	0	5	0	0	0.01
.	19.01.16-01.52.14-1-406834	152	9	9	1	0	1	632	6	6	0	0	NA	NA	NA	37	44	169	174	514	152	120	360	8	3	8	0.047	0.017	0.016
.	19.01.16-01.52.17-1-406835	37	1	1	1	0	1	0	0	0	0	0	NA	NA	NA	12	15	166	168	494	0	0	0	0	0	2	0	0	0.004
.	19.01.16-01.52.18-1-406837	35	1	1	0	0	0	0	0	0	0	0	NA	NA	NA	8	10	166	165	492	0	0	0	0	0	0	0	0	0
.	19.01.16-01.52.19-1-406839	86	3	3	1	0	1	608	2	2	0	0	NA	NA	NA	36	28	168	168	505	147	115	346	0	4	6	0	0.024	0.012
.	19.01.16-01.52.20-1-406842	291	26	26	5	0	4	653	22	22	0	0	NA	NA	NA	85	82	179	180	536	158	123	372	14	29	53	0.078	0.161	0.099
.	19.01.16-01.52.20-1-406844	123	8	8	4	0	2	628	7	7	0	0	NA	NA	NA	44	45	176	171	511	157	119	352	12	3	10	0.068	0.018	0.02
.	19.01.16-01.52.21-1-406845	127	9	9	1	0	1	614	8	8	0	0	NA	NA	NA	45	36	175	170	504	155	117	342	1	11	9	0.006	0.065	0.018
.	19.01.16-01.52.21-1-406846	89	3	3	1	0	0	612	2	2	0	0	NA	NA	NA	32	26	167	167	505	147	114	351	0	6	3	0	0.036	0.006
.	19.01.16-01.52.26-1-406852	35	1	1	0	0	0	0	0	0	0	0	NA	NA	NA	14	16	169	165	495	0	0	0	0	0	0	0	0	0
.	19.01.16-01.52.29-1-406856	122	21	21	6	0	5	607	20	20	0	0	NA	NA	NA	44	29	169	169	504	149	114	344	5	30	36	0.03	0.178	0.071
.	19.01.16-01.52.30-1-406857	261	39	39	10	0	9	656	34	34	0	0	NA	NA	NA	70	71	187	177	520	165	125	366	19	23	65	0.102	0.13	0.125
.	19.01.16-01.52.33-1-406858	150	13	13	3	0	3	620	12	12	0	0	NA	NA	NA	34	40	170	168	515	151	114	355	2	3	17	0.012	0.018	0.033
.	19.01.16-01.52.37-1-406869	115	4	4	2	0	1	614	3	3	0	0	NA	NA	NA	32	32	167	171	507	148	118	348	2	0	4	0.012	0	0.008
.	19.01.16-01.52.37-1-406870	64	4	4	2	0	2	610	3	3	0	0	NA	NA	NA	27	32	168	168	509	150	114	346	0	0	11	0	0	0.022
.	19.01.16-01.52.43-1-406871	29	1	1	0	0	0	0	0	0	0	0	NA	NA	NA	8	6	163	165	491	0	0	0	0	0	0	0	0	0
.	19.01.16-01.52.45-1-406872	89	3	3	1	0	1	607	2	2	0	0	NA	NA	NA	35	33	169	170	507	152	110	345	0	2	4	0	0.012	0.008
.	19.01.16-01.52.45-1-406873	56	2	2	0	0	0	303	1	1	0	0	NA	NA	NA	16	20	168	164	501	76	53	174	0	0	5	0	0	0.01
.	19.01.16-01.52.53-1-406890	119	8	8	3	0	2	619	7	7	0	0	NA	NA	NA	43	37	169	169	512	147	117	355	9	18	8	0.053	0.107	0.016
.	19.01.16-01.52.54-1-406891	131	17	17	4	0	2	620	14	14	0	0	NA	NA	NA	38	42	169	176	510	150	117	353	4	21	21	0.024	0.119	0.041
.	19.01.16-01.52.56-1-406893	33	1	1	0	0	0	0	0	0	0	0	NA	NA	NA	15	2	163	164	488	0	0	0	0	0	1	0	0	0.002
.	19.01.16-01.52.58-1-406897	126	23	23	8	0	5	619	22	22	0	0	NA	NA	NA	56	41	168	173	513	149	120	350	42	19	35	0.25	0.11	0.068
.	19.01.16-01.52.59-1-406898	56	2	2	0	0	0	50	1	1	0	0	NA	NA	NA	15	10	166	164	493	11	8	31	0	0	2	0	0	0.004
.	19.01.16-01.53.00-1-406899	98	4	4	0	0	0	608	3	3	0	0	NA	NA	NA	43	36	171	171	507	148	112	348	0	11	2	0	0.064	0.004
.	19.01.16-01.53.04-1-406900	89	5	5	1	0	1	610	4	4	0	0	NA	NA	NA	26	28	168	171	502	148	115	347	7	0	10	0.042	0	0.02
.	19.01.16-01.53.07-1-406906	65	5	5	0	0	0	604	3	3	0	0	NA	NA	NA	29	22	168	164	503	147	111	346	13	0	2	0.077	0	0.004
.	19.01.16-01.53.08-1-406908	34	1	1	1	0	1	0	0	0	0	0	NA	NA	NA	11	10	167	164	492	0	0	0	0	0	0	0	0	0
.	19.01.16-01.53.10-1-406910	63	2	2	0	0	0	607	1	1	0	0	NA	NA	NA	22	24	166	167	504	148	113	346	4	0	1	0.024	0	0.002
.	19.01.16-01.53.17-1-406912	58	3	3	1	0	1	612	2	2	0	0	NA	NA	NA	20	25	165	164	509	149	114	349	0	0	11	0	0	0.022
.	19.01.16-01.53.22-1-406919	118	8	8	1	0	1	628	7	7	0	0	NA	NA	NA	39	45	171	169	518	154	118	356	2	8	19	0.012	0.047	0.037
.	19.01.16-01.53.25-1-406924	150	28	28	6	0	4	614	25	25	0	0	NA	NA	NA	41	36	171	172	506	150	118	346	11	22	69	0.064	0.128	0.136
.	19.01.16-01.53.28-1-406931	36	1	1	1	0	1	0	0	0	0	0	NA	NA	NA	9	13	169	164	493	0	0	0	0	0	0	0	0	0
.	19.01.16-01.53.34-1-406934	61	2	2	1	0	0	616	1	1	0	0	NA	NA	NA	28	29	167	168	507	149	117	350	3	0	5	0.018	0	0.01
.	19.01.16-01.53.36-1-406937	31	1	1	0	0	0	0	0	0	0	0	NA	NA	NA	12	5	165	165	488	0	0	0	0	0	2	0	0	0.004
.	19.01.16-01.53.37-1-406939	91	7	7	1	0	1	610	6	6	0	0	NA	NA	NA	27	29	174	165	503	153	112	345	0	7	11	0	0.042	0.022
.	19.01.16-01.53.39-1-406940	122	12	12	3	0	2	616	9	9	0	0	NA	NA	NA	37	31	174	169	501	156	115	345	9	9	19	0.052	0.053	0.038
.	19.01.16-01.53.40-1-406941	59	2	2	0	0	0	614	1	1	0	0	NA	NA	NA	24	28	168	167	506	149	117	348	0	2	1	0	0.012	0.002
.	19.01.16-01.53.49-1-406945	121	9	9	0	0	0	606	7	7	0	0	NA	NA	NA	40	24	170	164	503	152	111	343	3	6	18	0.018	0.037	0.036
.	19.01.16-01.53.53-1-406962	33	1	1	1	0	1	0	0	0	0	0	NA	NA	NA	12	13	167	165	494	0	0	0	0	0	1	0	0	0.002
.	19.01.16-01.53.53-1-406963	99	13	13	2	0	2	606	11	11	0	0	NA	NA	NA	36	31	167	170	507	143	116	347	18	8	14	0.108	0.047	0.028
.	19.01.16-01.53.53-1-406964	60	2	2	1	0	1	0	1	1	0	0	NA	NA	NA	12	20	168	168	497	0	0	0	4	0	0	0.024	0	0
.	19.01.16-01.53.55-1-406967	37	1	1	0	0	0	0	0	0	0	0	NA	NA	NA	9	12	164	165	496	0	0	0	0	0	0	0	0	0
.	19.01.16-01.53.56-1-406968	126	6	6	4	0	3	621	5	5	0	0	NA	NA	NA	48	39	171	170	511	152	118	351	3	8	11	0.018	0.047	0.022
.	19.01.16-01.53.57-1-406973	89	7	7	3	0	3	625	6	6	0	0	NA	NA	NA	27	38	174	167	510	155	113	357	1	5	7	0.006	0.03	0.014
.	19.01.16-01.53.58-1-406975	67	3	3	2	0	2	607	1	1	0	0	NA	NA	NA	32	24	168	167	502	148	115	344	0	0	8	0	0	0.016
.	19.01.16-01.53.58-1-406976	60	3	3	1	0	1	607	2	2	0	0	NA	NA	NA	17	25	166	169	503	147	116	344	0	3	8	0	0.018	0.016
.	19.01.16-01.54.04-1-406983	93	7	7	2	0	2	612	6	6	0	0	NA	NA	NA	25	29	172	166	504	153	116	343	2	5	5	0.012	0.03	0.01
.	19.01.16-01.54.12-1-406986	91	7	7	1	0	1	616	6	6	0	0	NA	NA	NA	36	30	168	169	506	151	116	349	4	3	8	0.024	0.018	0.016
.	19.01.16-01.54.13-1-406988	66	2	2	1	0	1	606	1	1	0	0	NA	NA	NA	21	20	168	167	498	150	115	341	0	0	6	0	0	0.012
.	19.01.16-01.54.14-1-406990	125	11	11	4	0	4	621	8	8	0	0	NA	NA	NA	37	38	170	175	506	151	122	348	12	11	11	0.071	0.063	0.022
.	19.01.16-01.54.15-1-406992	37	1	1	1	0	1	0	0	0	0	0	NA	NA	NA	10	11	165	167	492	0	0	0	0	0	1	0	0	0.002
.	19.01.16-01.54.17-1-406993	229	18	18	4	0	3	655	16	16	0	0	NA	NA	NA	87	77	177	177	536	157	121	377	10	9	47	0.056	0.051	0.088
.	19.01.16-01.54.17-1-406994	96	4	4	1	0	1	620	2	2	0	0	NA	NA	NA	31	36	174	170	505	155	117	348	0	0	10	0	0	0.02
.	19.01.16-01.54.18-1-406996	30	1	1	0	0	0	0	0	0	0	0	NA	NA	NA	6	5	165	163	490	0	0	0	0	0	3	0	0	0.006
.	19.01.16-01.54.19-1-406998	64	3	3	1	0	1	619	2	2	0	0	NA	NA	NA	23	37	167	171	512	150	119	350	0	0	4	0	0	0.008
.	19.01.16-01.54.20-1-407000	32	1	1	0	0	0	0	0	0	0	0	NA	NA	NA	9	8	165	164	492	0	0	0	0	0	0	0	0	0
.	19.01.16-01.54.21-1-407002	95	8	8	2	0	2	620	7	7	0	0	NA	NA	NA	28	37	171	170	509	152	119	349	1	2	17	0.006	0.012	0.033
.	19.01.16-01.54.22-1-407004	151	10	10	2	0	2	624	8	8	0	0	NA	NA	NA	58	47	172	170	518	152	117	355	13	8	4	0.076	0.047	0.008
.	19.01.16-01.54.27-1-407012	35	1	1	0	0	0	0	0	0	0	0	NA	NA	NA	11	7	164	164	492	0	0	0	0	0	0	0	0	0
.	19.01.16-01.54.29-1-407016	90	4	4	3	0	2	617	3	3	0	0	NA	NA	NA	20	31	166	171	507	149	117	351	0	3	12	0	0.018	0.024
.	19.01.16-01.54.31-1-407019	182	7	7	1	0	1	621	6	6	0	0	NA	NA	NA	53	33	168	172	506	150	122	349	0	6	7	0	0.035	0.014
.	19.01.16-01.54.33-1-407022	145	15	15	6	0	6	621	11	11	0	0	NA	NA	NA	40	39	172	171	509	153	117	351	4	19	22	0.023	0.111	0.043
.	19.01.16-01.54.33-1-407023	33	1	1	1	0	1	0	0	0	0	0	NA	NA	NA	7	7	163	163	494	0	0	0	0	0	1	0	0	0.002
.	19.01.16-01.54.36-1-407027	62	2	2	1	0	1	605	1	1	0	0	NA	NA	NA	23	21	163	172	499	142	118	345	3	2	0	0.018	0.012	0
.	19.01.16-01.54.40-1-407030	93	4	4	0	0	0	618	3	3	0	0	NA	NA	NA	39	36	176	170	503	158	114	346	0	12	6	0	0.071	0.012
.	19.01.16-01.54.42-1-407032	34	1	1	0	0	0	0	0	0	0	0	NA	NA	NA	8	12	166	165	494	0	0	0	0	1	0	0	0.006	0
.	19.01.16-01.54.44-1-407033	64	3	3	2	0	2	401	2	2	0	0	NA	NA	NA	19	15	165	166	497	93	78	230	1	0	5	0.006	0	0.01
.	19.01.16-01.54.45-1-407035	208	24	24	9	0	6	632	21	21	0	0	NA	NA	NA	63	57	174	176	520	153	122	357	16	37	29	0.092	0.21	0.056
.	19.01.16-01.54.45-1-407036	155	11	11	1	0	1	621	9	9	0	0	NA	NA	NA	42	43	177	167	512	160	116	345	0	7	22	0	0.042	0.043
.	19.01.16-01.54.49-1-407037	238	22	22	5	0	4	657	18	18	0	0	NA	NA	NA	76	83	182	174	540	160	121	376	14	25	50	0.077	0.144	0.093
.	19.01.16-01.54.51-1-407038	147	19	19	6	0	5	627	16	16	0	0	NA	NA	NA	58	47	174	173	513	157	121	349	17	41	30	0.098	0.237	0.058
.	19.01.16-01.54.53-1-407054	147	25	25	4	0	4	635	22	22	0	0	NA	NA	NA	44	53	171	177	518	151	123	361	26	7	43	0.152	0.04	0.083
.	19.01.16-01.54.57-1-407058	96	9	9	7	0	4	629	7	7	0	0	NA	NA	NA	25	41	172	174	508	157	121	351	13	13	20	0.076	0.075	0.039
.	19.01.16-01.54.57-1-407059	241	10	10	0	0	0	654	9	9	0	0	NA	NA	NA	68	75	178	180	530	157	127	370	6	19	11	0.034	0.106	0.021
.	19.01.16-01.54.59-1-407061	32	1	1	0	0	0	0	0	0	0	0	NA	NA	NA	11	11	166	165	493	0	0	0	0	0	0	0	0	0
.	19.01.16-01.55.01-1-407062	35	1	1	0	0	0	0	0	0	0	0	NA	NA	NA	8	10	163	164	496	0	0	0	3	0	0	0.018	0	0
.	19.01.16-01.55.04-1-407064	87	3	3	0	0	0	607	2	2	0	0	NA	NA	NA	26	24	168	165	504	152	113	342	4	3	2	0.024	0.018	0.004
.	19.01.16-01.55.13-1-407071	89	3	3	1	0	0	618	2	2	0	0	NA	NA	NA	28	35	167	170	511	148	117	353	5	0	5	0.03	0	0.01
.	19.01.16-01.55.18-1-407074	65	5	5	1	0	1	612	4	4	0	0	NA	NA	NA	23	29	167	168	507	150	116	346	0	7	6	0	0.042	0.012
.	19.01.16-01.55.23-1-407080	206	20	20	7	0	4	645	17	17	0	0	NA	NA	NA	66	63	181	180	515	162	127	356	19	26	26	0.105	0.144	0.05
.	19.01.16-01.55.27-1-407086	87	6	6	1	0	1	619	4	4	0	0	NA	NA	NA	30	37	171	171	508	154	115	350	8	0	7	0.047	0	0.014
.	19.01.16-01.55.27-1-407087	124	7	7	3	0	3	626	5	5	0	0	NA	NA	NA	46	48	172	173	516	154	117	355	8	9	6	0.047	0.052	0.012
.	19.01.16-01.55.28-1-407089	147	8	8	1	0	1	635	6	6	0	0	NA	NA	NA	43	52	175	175	515	159	120	356	0	12	7	0	0.069	0.014
.	19.01.16-01.55.30-1-407091	92	3	3	4	0	3	611	2	2	0	0	NA	NA	NA	32	31	168	172	504	147	120	344	0	0	14	0	0	0.028
.	19.01.16-01.55.32-1-407093	65	3	3	2	0	2	607	2	2	0	0	NA	NA	NA	28	29	171	165	506	150	111	346	6	0	3	0.035	0	0.006
.	19.01.16-01.55.36-1-407099	267	14	14	6	0	4	649	11	11	0	0	NA	NA	NA	75	70	179	174	530	162	120	367	6	27	33	0.034	0.155	0.062
.	19.01.16-01.55.38-1-407102	159	24	24	10	0	6	631	23	23	0	0	NA	NA	NA	43	49	178	174	510	156	121	354	26	20	40	0.146	0.115	0.078
.	19.01.16-01.55.46-1-407108	29	1	1	0	0	0	0	0	0	0	0	NA	NA	NA	10	4	163	164	490	0	0	0	0	0	0	0	0	0
.	19.01.16-01.55.47-1-407110	92	6	6	0	0	0	611	5	5	0	0	NA	NA	NA	35	34	168	169	510	148	113	350	0	3	6	0	0.018	0.012
.	19.01.16-01.55.48-1-407112	30	1	1	0	0	0	0	0	0	0	0	NA	NA	NA	11	9	164	164	494	0	0	0	0	2	0	0	0.012	0
.	19.01.16-01.55.48-1-407114	90	9	9	3	0	3	628	7	7	0	0	NA	NA	NA	16	43	167	174	515	147	121	360	10	11	5	0.06	0.063	0.01
.	19.01.16-01.55.48-1-407115	93	3	3	0	0	0	613	0	0	0	0	NA	NA	NA	25	27	170	170	500	150	115	348	0	4	0	0	0.024	0
.	19.01.16-01.55.50-1-407116	117	6	6	3	0	3	623	5	5	0	0	NA	NA	NA	27	38	174	168	509	152	116	355	6	7	6	0.034	0.042	0.012
.	19.01.16-01.55.50-1-407117	31	1	1	0	0	0	0	0	0	0	0	NA	NA	NA	6	13	164	166	496	0	0	0	0	0	1	0	0	0.002
.	19.01.16-01.55.54-1-407136	61	2	2	1	0	1	598	1	1	0	0	NA	NA	NA	23	14	165	165	497	145	113	340	4	0	2	0.024	0	0.004
.	19.01.16-01.56.02-1-407142	89	4	4	0	0	0	612	3	3	0	0	NA	NA	NA	23	28	169	170	502	151	115	346	9	0	7	0.053	0	0.014
.	19.01.16-01.56.04-1-407147	63	2	2	1	0	1	500	0	0	0	0	NA	NA	NA	14	12	165	165	495	117	92	291	1	0	4	0.006	0	0.008
.	19.01.16-01.56.08-1-407149	113	7	7	0	0	0	627	5	5	0	0	NA	NA	NA	45	44	170	174	513	154	119	354	8	5	10	0.047	0.029	0.019
.	19.01.16-01.56.08-1-407151	217	22	22	5	0	5	635	18	18	0	0	NA	NA	NA	68	62	172	176	527	148	121	366	10	31	32	0.058	0.176	0.061
.	19.01.16-01.56.09-1-407152	123	9	9	5	0	3	616	7	7	0	0	NA	NA	NA	28	36	171	172	506	149	115	352	2	19	4	0.012	0.11	0.008
.	19.01.16-01.56.09-1-407153	37	1	1	0	0	0	0	0	0	0	0	NA	NA	NA	12	8	167	165	489	0	0	0	1	0	0	0.006	0	0
.	19.01.16-01.56.10-1-407154	38	1	1	0	0	0	0	0	0	0	0	NA	NA	NA	8	7	163	163	494	0	0	0	0	0	1	0	0	0.002
.	19.01.16-01.56.14-1-407155	89	10	10	3	0	2	611	8	8	0	0	NA	NA	NA	31	30	173	167	503	151	114	346	3	8	5	0.017	0.048	0.01
.	19.01.16-01.56.14-1-407156	261	20	20	4	0	4	654	17	17	0	0	NA	NA	NA	74	71	177	174	533	158	123	373	3	12	39	0.017	0.069	0.073
.	19.01.16-01.56.17-1-407161	176	12	12	6	0	3	642	9	9	0	0	NA	NA	NA	49	58	171	180	520	156	126	360	3	17	20	0.018	0.094	0.038
.	19.01.16-01.56.20-1-407165	353	31	31	13	0	6	690	28	28	0	0	NA	NA	NA	95	111	180	180	564	161	125	404	28	48	42	0.156	0.267	0.074
.	19.01.16-01.56.30-1-407175	178	9	9	3	0	2	644	8	8	0	0	NA	NA	NA	61	55	178	175	515	160	124	360	7	6	24	0.039	0.034	0.047
.	19.01.16-01.56.37-1-407187	37	1	1	0	0	0	0	0	0	0	0	NA	NA	NA	18	14	167	164	496	0	0	0	0	0	4	0	0	0.008
.	19.01.16-01.56.37-1-407188	125	13	13	1	0	1	620	10	10	0	0	NA	NA	NA	31	35	171	168	509	154	116	350	15	4	34	0.088	0.024	0.067
.	19.01.16-01.56.40-1-407190	63	2	2	1	0	1	101	1	1	0	0	NA	NA	NA	15	15	168	166	494	24	16	61	4	0	0	0.024	0	0
.	19.01.16-01.56.40-1-407191	63	2	2	1	0	1	605	1	1	0	0	NA	NA	NA	21	17	167	166	497	148	115	342	0	6	1	0	0.036	0.002
.	19.01.16-01.56.44-1-407194	28	1	1	0	0	0	0	0	0	0	0	NA	NA	NA	4	7	164	164	492	0	0	0	0	0	0	0	0	0
.	19.01.16-01.56.47-1-407195	83	7	7	1	0	0	610	6	6	0	0	NA	NA	NA	38	33	168	169	509	148	115	347	11	8	4	0.065	0.047	0.008
.	19.01.16-01.56.52-1-407212	97	6	6	1	0	1	617	4	4	0	0	NA	NA	NA	33	32	168	173	504	152	118	347	5	13	10	0.03	0.075	0.02
.	19.01.16-01.56.56-1-407214	33	1	1	0	0	0	0	0	0	0	0	NA	NA	NA	10	6	164	163	492	0	0	0	0	0	2	0	0	0.004
.	19.01.16-01.56.57-1-407216	31	1	1	0	0	0	0	0	0	0	0	NA	NA	NA	5	12	166	165	494	0	0	0	0	0	2	0	0	0.004
.	19.01.16-01.56.59-1-407221	119	11	11	4	0	3	616	10	10	0	0	NA	NA	NA	51	34	168	170	509	147	118	351	13	5	13	0.077	0.029	0.026
.	19.01.16-01.56.59-1-407222	119	16	16	2	0	2	629	15	15	0	0	NA	NA	NA	32	43	171	172	513	155	121	353	29	16	18	0.17	0.093	0.035
.	19.01.16-01.56.59-1-407223	30	1	1	0	0	0	0	0	0	0	0	NA	NA	NA	4	4	164	163	490	0	0	0	0	1	0	0	0.006	0
.	19.01.16-01.57.01-1-407224	121	9	9	3	0	3	623	7	7	0	0	NA	NA	NA	33	38	173	173	505	154	121	348	13	10	10	0.075	0.058	0.02
.	19.01.16-01.57.02-1-407225	125	19	19	8	0	5	607	16	16	0	0	NA	NA	NA	49	29	170	171	501	146	117	344	20	13	53	0.118	0.076	0.106
.	19.01.16-01.57.04-1-407227	67	3	3	1	0	0	612	1	1	0	0	NA	NA	NA	24	28	169	167	505	150	115	347	4	0	5	0.024	0	0.01
.	19.01.16-01.57.10-1-407236	154	13	13	9	0	6	618	9	9	0	0	NA	NA	NA	40	40	172	173	508	153	118	347	14	3	24	0.081	0.017	0.047
.	19.01.16-01.57.17-1-407237	92	6	6	2	0	0	611	4	4	0	0	NA	NA	NA	40	26	170	169	500	150	115	346	3	2	20	0.018	0.012	0.04
.	19.01.16-01.57.21-1-407243	64	2	2	0	0	0	606	1	1	0	0	NA	NA	NA	26	23	168	170	498	153	110	343	0	3	1	0	0.018	0.002
.	19.01.16-01.57.23-1-407246	112	6	6	1	0	1	621	4	4	0	0	NA	NA	NA	40	36	171	170	508	153	118	350	4	16	4	0.023	0.094	0.008
.	19.01.16-01.57.24-1-407249	119	8	8	2	0	2	616	6	6	0	0	NA	NA	NA	50	34	176	167	504	156	115	345	8	6	7	0.045	0.036	0.014
.	19.01.16-01.57.25-1-407251	92	5	5	1	0	1	619	3	3	0	0	NA	NA	NA	27	40	169	169	515	150	117	352	18	5	4	0.107	0.03	0.008
.	19.01.16-01.57.29-1-407256	92	4	4	1	0	1	616	3	3	0	0	NA	NA	NA	31	32	168	170	507	148	118	350	4	10	0	0.024	0.059	0
.	19.01.16-01.57.34-1-407259	127	9	9	1	0	1	624	8	8	0	0	NA	NA	NA	39	38	174	172	505	158	121	345	0	8	20	0	0.047	0.04
.	19.01.16-01.57.34-1-407260	60	3	3	1	0	0	606	1	1	0	0	NA	NA	NA	18	22	170	169	496	151	117	338	0	0	4	0	0	0.008
.	19.01.16-01.57.37-1-407263	58	2	2	0	0	0	607	1	1	0	0	NA	NA	NA	27	26	173	168	498	151	113	343	0	0	4	0	0	0.008
.	19.01.16-01.57.40-1-407266	63	2	2	1	0	1	449	1	1	0	0	NA	NA	NA	23	26	167	166	506	109	80	260	2	0	1	0.012	0	0.002
.	19.01.16-01.57.43-1-407267	88	3	3	0	0	0	605	2	2	0	0	NA	NA	NA	26	27	168	169	503	149	116	340	1	0	3	0.006	0	0.006
.	19.01.16-01.57.43-1-407268	33	1	1	0	0	0	0	0	0	0	0	NA	NA	NA	12	12	164	166	495	0	0	0	0	0	1	0	0	0.002
.	19.01.16-01.57.44-1-407270	34	1	1	0	0	0	0	0	0	0	0	NA	NA	NA	3	8	165	165	491	0	0	0	0	0	2	0	0	0.004
.	19.01.16-01.57.46-1-407271	153	6	6	1	0	1	623	5	5	0	0	NA	NA	NA	39	40	172	170	511	153	117	353	10	5	1	0.058	0.029	0.002
.	19.01.16-01.57.46-1-407272	63	3	3	0	0	0	606	2	2	0	0	NA	NA	NA	21	26	167	170	502	147	116	343	3	0	3	0.018	0	0.006
.	19.01.16-01.57.47-1-407273	33	1	1	0	0	0	0	0	0	0	0	NA	NA	NA	9	9	164	166	492	0	0	0	0	0	1	0	0	0.002
.	19.01.16-01.57.49-1-407275	86	3	3	0	0	0	609	2	2	0	0	NA	NA	NA	22	23	167	169	500	150	117	342	0	0	3	0	0	0.006
.	19.01.16-01.57.50-1-407277	94	3	3	1	0	1	615	2	2	0	0	NA	NA	NA	44	36	171	170	508	151	117	347	3	3	0	0.018	0.018	0
.	19.01.16-01.57.51-1-407278	30	1	1	0	0	0	0	0	0	0	0	NA	NA	NA	9	10	163	165	495	0	0	0	0	0	1	0	0	0.002
.	19.01.16-01.57.53-1-407294	125	4	4	1	0	1	621	3	3	0	0	NA	NA	NA	36	39	171	174	507	152	121	348	2	9	2	0.012	0.052	0.004
.	19.01.16-01.57.54-1-407295	89	5	5	2	0	2	600	4	4	0	0	NA	NA	NA	22	17	165	165	500	146	114	340	5	7	8	0.03	0.042	0.016
.	19.01.16-01.57.57-1-407299	143	7	7	1	0	1	613	6	6	0	0	NA	NA	NA	44	34	170	168	509	151	114	348	0	8	6	0	0.048	0.012
.	19.01.16-01.57.59-1-407300	143	15	15	6	0	5	632	12	12	0	0	NA	NA	NA	41	52	179	173	513	162	119	351	12	5	17	0.067	0.029	0.033
.	19.01.16-01.58.01-1-407301	61	3	3	0	0	0	606	2	2	0	0	NA	NA	NA	23	25	168	170	500	146	118	342	2	2	0	0.012	0.012	0
.	19.01.16-01.58.04-1-407306	210	22	22	2	0	2	655	18	18	0	0	NA	NA	NA	73	67	173	184	523	157	131	367	10	35	35	0.058	0.19	0.067
.	19.01.16-01.58.04-1-407307	119	10	10	2	0	2	618	8	8	0	0	NA	NA	NA	44	48	167	172	522	147	115	356	13	5	23	0.078	0.029	0.044
.	19.01.16-01.58.06-1-407308	32	1	1	0	0	0	0	0	0	0	0	NA	NA	NA	4	6	163	164	492	0	0	0	0	0	1	0	0	0.002
.	19.01.16-01.58.09-1-407311	31	1	1	0	0	0	0	0	0	0	0	NA	NA	NA	9	9	165	165	492	0	0	0	0	0	2	0	0	0.004
.	19.01.16-01.58.09-1-407312	59	3	3	0	0	0	604	2	2	0	0	NA	NA	NA	23	19	166	166	500	148	114	342	7	3	3	0.042	0.018	0.006
.	19.01.16-01.58.11-1-407315	35	1	1	1	0	1	0	0	0	0	0	NA	NA	NA	4	4	163	165	489	0	0	0	0	0	2	0	0	0.004
.	19.01.16-01.58.11-1-407316	35	1	1	1	0	1	0	0	0	0	0	NA	NA	NA	11	8	165	165	491	0	0	0	3	0	0	0.018	0	0
.	19.01.16-01.58.14-1-407318	87	6	6	0	0	0	600	5	5	0	0	NA	NA	NA	28	22	167	167	501	144	114	342	8	10	0	0.048	0.06	0
.	19.01.16-01.58.14-1-407319	62	3	3	1	0	1	600	2	2	0	0	NA	NA	NA	21	16	167	167	495	148	114	338	7	2	1	0.042	0.012	0.002
.	19.01.16-01.58.16-1-407320	88	6	6	3	0	3	601	5	5	0	0	NA	NA	NA	30	18	165	168	498	146	113	342	2	12	6	0.012	0.071	0.012
.	19.01.16-01.58.17-1-407321	84	6	6	1	0	0	612	5	5	0	0	NA	NA	NA	27	32	169	168	508	149	112	351	7	14	0	0.041	0.083	0
.	19.01.16-01.58.24-1-407331	121	4	4	0	0	0	615	3	3	0	0	NA	NA	NA	35	31	169	168	507	152	114	349	0	9	2	0	0.054	0.004
.	19.01.16-01.58.28-1-407336	34	1	1	0	0	0	0	0	0	0	0	NA	NA	NA	9	8	164	165	492	0	0	0	0	0	1	0	0	0.002
.	19.01.16-01.58.30-1-407339	156	7	7	0	0	0	635	6	6	0	0	NA	NA	NA	37	54	171	174	522	151	122	362	4	8	5	0.023	0.046	0.01
.	19.01.16-01.58.30-1-407340	57	2	2	0	0	0	607	1	1	0	0	NA	NA	NA	24	26	169	166	504	147	113	347	3	0	4	0.018	0	0.008
.	19.01.16-01.58.31-1-407341	37	1	1	0	0	0	0	0	0	0	0	NA	NA	NA	10	12	164	163	498	0	0	0	0	0	1	0	0	0.002
.	19.01.16-01.58.31-1-407342	89	4	4	2	0	1	618	3	3	0	0	NA	NA	NA	22	31	170	169	505	149	117	352	5	0	10	0.029	0	0.02
.	19.01.16-01.58.34-1-407347	62	2	2	0	0	0	202	1	1	0	0	NA	NA	NA	17	14	164	167	496	52	29	121	0	0	1	0	0	0.002
.	19.01.16-01.58.37-1-407354	33	1	1	0	0	0	0	0	0	0	0	NA	NA	NA	7	8	163	165	493	0	0	0	0	0	0	0	0	0
.	19.01.16-01.58.38-1-407355	119	11	11	8	0	4	619	9	9	0	0	NA	NA	NA	37	34	167	173	507	144	121	354	23	19	3	0.138	0.11	0.006
.	19.01.16-01.58.40-1-407356	92	9	9	1	0	1	606	8	8	0	0	NA	NA	NA	35	22	167	166	502	144	114	348	2	4	17	0.012	0.024	0.034
.	19.01.16-01.58.43-1-407358	185	20	20	3	0	3	642	19	19	0	0	NA	NA	NA	70	63	172	177	527	153	120	369	18	14	42	0.105	0.079	0.08
.	19.01.16-01.58.44-1-407359	199	39	39	8	0	7	633	35	35	0	0	NA	NA	NA	55	52	177	170	518	158	118	357	27	47	52	0.153	0.276	0.1
.	19.01.16-01.58.45-1-407360	92	10	10	5	0	4	603	9	9	0	0	NA	NA	NA	38	27	165	167	508	146	113	344	3	13	6	0.018	0.078	0.012
.	19.01.16-01.58.47-1-407361	90	4	4	1	0	1	604	3	3	0	0	NA	NA	NA	30	27	168	168	504	148	112	344	2	2	2	0.012	0.012	0.004
.	19.01.16-01.58.49-1-407362	59	2	2	0	0	0	101	1	1	0	0	NA	NA	NA	12	18	166	165	500	26	22	53	0	1	0	0	0.006	0
.	19.01.16-01.58.51-1-407364	95	6	6	0	0	0	623	5	5	0	0	NA	NA	NA	33	42	175	171	509	155	117	351	4	6	10	0.023	0.035	0.02
.	19.01.16-01.58.56-1-407381	117	7	7	1	0	1	609	6	6	0	0	NA	NA	NA	30	26	166	168	505	146	115	348	7	0	14	0.042	0	0.028
.	19.01.16-01.59.02-1-407389	177	9	9	2	0	2	649	6	6	0	0	NA	NA	NA	51	65	170	172	536	153	119	377	0	0	18	0	0	0.034
.	19.01.16-01.59.02-1-407390	119	6	6	1	0	1	619	5	5	0	0	NA	NA	NA	31	33	169	168	509	148	118	353	3	2	8	0.018	0.012	0.016
.	19.01.16-01.59.05-1-407392	94	6	6	0	0	0	617	4	4	0	0	NA	NA	NA	35	35	172	171	505	153	117	347	0	3	10	0	0.018	0.02
.	19.01.16-01.59.05-1-407394	34	1	1	0	0	0	0	0	0	0	0	NA	NA	NA	8	4	164	164	489	0	0	0	0	0	1	0	0	0.002
.	19.01.16-01.59.08-1-407395	158	12	12	5	0	5	627	10	10	0	0	NA	NA	NA	44	44	170	172	515	153	118	356	28	3	14	0.165	0.017	0.027
.	19.01.16-01.59.09-1-407396	113	8	8	1	0	1	607	7	7	0	0	NA	NA	NA	36	28	166	169	506	147	112	348	2	2	13	0.012	0.012	0.026
.	19.01.16-01.59.16-1-407402	95	3	3	1	0	1	600	2	2	0	0	NA	NA	NA	34	18	168	166	497	148	111	341	0	2	3	0	0.012	0.006
.	19.01.16-01.59.20-1-407407	33	1	1	0	0	0	0	0	0	0	0	NA	NA	NA	13	7	165	166	489	0	0	0	3	0	0	0.018	0	0
.	19.01.16-01.59.22-1-407411	32	1	1	0	0	0	0	0	0	0	0	NA	NA	NA	9	7	163	165	492	0	0	0	0	0	2	0	0	0.004
.	19.01.16-01.59.23-1-407413	91	6	6	1	0	1	628	4	4	0	0	NA	NA	NA	25	41	176	169	509	161	116	351	0	1	13	0	0.006	0.026
.	19.01.16-01.59.23-1-407414	31	1	1	0	0	0	0	0	0	0	0	NA	NA	NA	10	8	164	163	494	0	0	0	0	0	0	0	0	0
.	19.01.16-01.59.23-1-407415	89	5	5	3	0	2	599	4	4	0	0	NA	NA	NA	35	21	166	168	500	149	112	338	0	0	14	0	0	0.028
.	19.01.16-01.59.24-1-407418	63	4	4	2	0	2	612	3	3	0	0	NA	NA	NA	22	27	168	167	505	148	116	348	4	0	7	0.024	0	0.014
.	19.01.16-01.59.25-1-407419	120	10	10	3	0	2	621	9	9	0	0	NA	NA	NA	35	40	170	174	509	149	120	352	27	7	8	0.159	0.04	0.016
.	19.01.16-01.59.30-1-407429	120	11	11	6	0	4	628	9	9	0	0	NA	NA	NA	31	48	172	173	516	152	118	358	9	12	18	0.052	0.069	0.035
.	19.01.16-01.59.31-1-407430	58	2	2	1	0	1	604	1	1	0	0	NA	NA	NA	25	22	165	167	503	146	116	342	0	0	6	0	0	0.012
.	19.01.16-01.59.32-1-407432	31	1	1	0	0	0	0	0	0	0	0	NA	NA	NA	11	10	163	166	494	0	0	0	0	0	0	0	0	0
.	19.01.16-01.59.34-1-407434	60	3	3	1	0	1	100	2	2	0	0	NA	NA	NA	16	18	171	165	495	28	20	52	0	4	0	0	0.024	0
.	19.01.16-01.59.39-1-407439	58	2	2	0	0	0	612	1	1	0	0	NA	NA	NA	16	29	168	168	506	150	112	350	0	2	4	0	0.012	0.008
.	19.01.16-01.59.40-1-407440	35	1	1	0	0	0	0	0	0	0	0	NA	NA	NA	8	9	165	166	491	0	0	0	3	0	0	0.018	0	0
.	19.01.16-01.59.40-1-407441	96	6	6	1	0	1	621	5	5	0	0	NA	NA	NA	39	42	175	172	508	157	117	347	0	6	20	0	0.035	0.039
.	19.01.16-01.59.43-1-407442	62	3	3	1	0	1	595	1	1	0	0	NA	NA	NA	31	16	167	167	495	144	114	337	0	0	10	0	0	0.02
.	19.01.16-01.59.43-1-407443	34	1	1	0	0	0	0	0	0	0	0	NA	NA	NA	9	11	166	163	495	0	0	0	0	0	0	0	0	0
.	19.01.16-01.59.43-1-407444	33	1	1	1	0	1	0	0	0	0	0	NA	NA	NA	9	11	165	166	493	0	0	0	0	0	3	0	0	0.006
.	19.01.16-01.59.45-1-407445	94	3	3	0	0	0	612	2	2	0	0	NA	NA	NA	27	26	170	165	504	149	113	350	0	2	5	0	0.012	0.01
.	19.01.16-01.59.46-1-407447	117	8	8	2	0	1	634	5	5	0	0	NA	NA	NA	39	47	175	176	509	159	121	354	0	5	21	0	0.028	0.041
.	19.01.16-01.59.46-1-407448	29	1	1	0	0	0	0	0	0	0	0	NA	NA	NA	3	8	166	164	491	0	0	0	0	0	2	0	0	0.004
.	19.01.16-01.59.49-1-407450	97	7	7	1	0	1	604	5	5	0	0	NA	NA	NA	35	23	165	171	500	145	117	342	14	2	8	0.085	0.012	0.016
.	19.01.16-01.59.49-1-407451	94	9	9	2	0	2	614	6	6	0	0	NA	NA	NA	36	33	170	172	504	151	118	345	10	0	12	0.059	0	0.024
.	19.01.16-01.59.52-1-407468	88	7	7	0	0	0	619	6	6	0	0	NA	NA	NA	36	35	172	168	508	153	114	352	0	9	3	0	0.054	0.006
.	19.01.16-01.59.53-1-407469	37	1	1	0	0	0	0	0	0	0	0	NA	NA	NA	9	13	163	169	494	0	0	0	0	0	1	0	0	0.002
.	19.01.16-01.59.57-1-407476	170	11	11	3	0	3	638	9	9	0	0	NA	NA	NA	45	53	170	181	515	149	127	362	0	22	14	0	0.122	0.027
.	19.01.16-01.59.59-1-407477	91	10	10	3	0	3	606	8	8	0	0	NA	NA	NA	32	28	170	170	501	149	116	341	7	0	10	0.041	0	0.02
.	19.01.16-01.59.59-1-407478	89	3	3	1	0	1	610	2	2	0	0	NA	NA	NA	31	28	166	168	507	150	115	345	0	1	5	0	0.006	0.01
.	19.01.16-02.00.00-1-407480	34	1	1	1	0	1	0	0	0	0	0	NA	NA	NA	6	9	165	165	492	0	0	0	0	0	0	0	0	0
.	19.01.16-02.00.03-1-407486	96	3	3	1	0	1	616	2	2	0	0	NA	NA	NA	32	31	166	171	507	149	118	349	0	5	7	0	0.029	0.014
.	19.01.16-02.00.10-1-407493	33	1	1	0	0	0	0	0	0	0	0	NA	NA	NA	7	5	164	164	490	0	0	0	0	0	0	0	0	0
.	19.01.16-02.00.11-1-407494	84	3	3	0	0	0	607	2	2	0	0	NA	NA	NA	18	16	166	165	498	148	116	343	0	0	5	0	0	0.01
.	19.01.16-02.00.11-1-407495	86	3	3	0	0	0	605	2	2	0	0	NA	NA	NA	25	19	169	165	498	150	111	344	0	0	7	0	0	0.014
.	19.01.16-02.00.13-1-407497	60	2	2	0	0	0	354	1	1	0	0	NA	NA	NA	20	14	168	165	494	85	75	194	0	0	6	0	0	0.012
.	19.01.16-02.00.15-1-407499	96	6	6	3	0	2	608	4	4	0	0	NA	NA	NA	29	26	171	166	502	152	112	344	0	0	19	0	0	0.038
.	19.01.16-02.00.15-1-407500	87	5	5	2	0	2	616	3	3	0	0	NA	NA	NA	24	25	170	164	504	152	112	352	11	0	6	0.065	0	0.012
.	19.01.16-02.00.18-1-407503	94	5	5	2	0	1	613	4	4	0	0	NA	NA	NA	29	33	167	173	506	146	117	350	0	7	8	0	0.04	0.016
.	19.01.16-02.00.23-1-407509	64	5	5	1	0	1	606	4	4	0	0	NA	NA	NA	22	24	167	167	503	148	113	345	5	0	6	0.03	0	0.012
.	19.01.16-02.00.23-1-407510	119	11	11	3	0	2	619	10	10	0	0	NA	NA	NA	27	37	170	168	512	152	115	352	10	4	25	0.059	0.024	0.049
.	19.01.16-02.00.24-1-407512	33	1	1	0	0	0	0	0	0	0	0	NA	NA	NA	9	14	169	165	493	0	0	0	0	0	2	0	0	0.004
.	19.01.16-02.00.25-1-407514	178	14	14	3	0	1	624	13	13	0	0	NA	NA	NA	50	45	172	171	515	152	118	354	18	9	21	0.105	0.053	0.041
.	19.01.16-02.00.26-1-407516	37	1	1	0	0	0	0	0	0	0	0	NA	NA	NA	14	9	163	164	495	0	0	0	0	0	3	0	0	0.006
.	19.01.16-02.00.27-1-407518	90	7	7	2	0	2	602	6	6	0	0	NA	NA	NA	37	24	167	167	503	146	114	342	2	3	13	0.012	0.018	0.026
.	19.01.16-02.00.29-1-407521	113	7	7	2	0	1	628	6	6	0	0	NA	NA	NA	32	42	174	171	510	158	119	351	0	15	10	0	0.088	0.02
.	19.01.16-02.00.33-1-407523	204	16	16	4	0	3	650	14	14	0	0	NA	NA	NA	55	66	182	178	519	163	126	361	18	40	30	0.099	0.225	0.058
.	19.01.16-02.00.34-1-407525	34	1	1	0	0	0	0	0	0	0	0	NA	NA	NA	8	8	167	163	491	0	0	0	0	0	0	0	0	0
.	19.01.16-02.00.35-1-407527	81	5	5	2	0	2	614	4	4	0	0	NA	NA	NA	33	31	177	167	500	158	110	346	0	4	16	0	0.024	0.032
.	19.01.16-02.00.36-1-407529	35	1	1	0	0	0	0	0	0	0	0	NA	NA	NA	9	7	166	164	490	0	0	0	0	0	0	0	0	0
.	19.01.16-02.00.39-1-407532	36	1	1	0	0	0	0	0	0	0	0	NA	NA	NA	16	16	168	167	494	0	0	0	0	0	0	0	0	0
.	19.01.16-02.00.40-1-407534	62	2	2	2	0	2	596	0	0	0	0	NA	NA	NA	29	16	165	165	499	140	113	343	0	7	0	0	0.042	0
.	19.01.16-02.00.41-1-407535	31	1	1	0	0	0	0	0	0	0	0	NA	NA	NA	9	9	166	166	490	0	0	0	0	0	0	0	0	0
.	19.01.16-02.00.42-1-407536	120	5	5	2	0	1	620	4	4	0	0	NA	NA	NA	44	36	173	168	508	153	116	351	6	7	5	0.035	0.042	0.01
.	19.01.16-02.00.46-1-407538	204	20	20	7	0	5	628	18	18	0	0	NA	NA	NA	59	50	170	173	520	152	115	361	11	19	33	0.065	0.11	0.063
.	19.01.16-02.00.48-1-407539	58	2	2	1	0	1	150	1	1	0	0	NA	NA	NA	14	20	169	167	497	36	30	84	0	0	3	0	0	0.006
.	19.01.16-02.00.49-1-407540	84	3	3	0	0	0	607	2	2	0	0	NA	NA	NA	27	23	168	167	501	151	112	344	0	0	4	0	0	0.008
.	19.01.16-02.00.53-1-407557	96	5	5	2	0	2	612	4	4	0	0	NA	NA	NA	20	31	169	167	508	150	113	349	0	2	13	0	0.012	0.026
.	19.01.16-02.00.53-1-407558	93	4	4	1	0	0	599	3	3	0	0	NA	NA	NA	26	15	169	164	495	149	109	341	0	11	0	0	0.067	0
.	19.01.16-02.00.57-1-407560	93	4	4	0	0	0	598	3	3	0	0	NA	NA	NA	26	19	164	167	501	144	115	339	0	0	4	0	0	0.008
.	19.01.16-02.00.57-1-407564	123	11	11	4	0	2	617	9	9	0	0	NA	NA	NA	36	33	165	174	507	148	120	349	0	21	20	0	0.121	0.039
.	19.01.16-02.01.00-1-407565	137	12	12	6	0	4	626	11	11	0	0	NA	NA	NA	44	43	169	174	513	150	119	357	4	16	26	0.024	0.092	0.051
.	19.01.16-02.01.04-1-407601	93	3	3	1	0	1	610	1	1	0	0	NA	NA	NA	43	34	171	171	505	153	116	341	0	2	9	0	0.012	0.018
.	19.01.16-02.01.07-1-407623	117	6	6	2	0	1	631	5	5	0	0	NA	NA	NA	40	45	171	177	510	152	125	354	4	0	17	0.023	0	0.033
.	19.01.16-02.01.10-1-407624	123	8	8	2	0	2	611	7	7	0	0	NA	NA	NA	32	30	166	164	513	147	111	353	5	7	12	0.03	0.043	0.023
.	19.01.16-02.01.10-1-407627	158	9	9	1	0	1	628	8	8	0	0	NA	NA	NA	38	43	169	170	517	151	116	361	20	2	15	0.118	0.012	0.029
.	19.01.16-02.01.14-1-407650	65	2	2	2	0	1	611	1	1	0	0	NA	NA	NA	23	28	172	166	503	154	111	346	0	0	5	0	0	0.01
.	19.01.16-02.01.18-1-407653	122	15	15	4	0	4	617	13	13	0	0	NA	NA	NA	36	34	174	170	503	156	119	342	8	17	27	0.046	0.1	0.054
.	19.01.16-02.01.20-1-407658	142	16	16	4	0	2	628	13	13	0	0	NA	NA	NA	47	46	171	172	516	154	119	355	27	13	14	0.158	0.076	0.027
.	19.01.16-02.01.24-1-407664	149	7	7	2	0	1	636	6	6	0	0	NA	NA	NA	48	52	169	175	521	150	121	365	29	0	4	0.172	0	0.008
.	19.01.16-02.01.26-1-407670	120	17	17	4	0	2	625	15	15	0	0	NA	NA	NA	38	41	171	172	511	153	119	353	9	22	20	0.053	0.128	0.039
.	19.01.16-02.01.28-1-407673	63	2	2	0	0	0	604	1	1	0	0	NA	NA	NA	25	19	167	167	498	149	115	340	5	0	4	0.03	0	0.008
.	19.01.16-02.01.29-1-407676	120	5	5	0	0	0	615	4	4	0	0	NA	NA	NA	32	32	166	168	511	149	116	350	0	5	3	0	0.03	0.006
.	19.01.16-02.01.31-1-407678	115	9	9	0	0	0	611	8	8	0	0	NA	NA	NA	37	37	167	173	510	147	116	348	4	3	22	0.024	0.017	0.043
.	19.01.16-02.01.33-1-407680	93	5	5	2	0	2	612	4	4	0	0	NA	NA	NA	34	33	172	169	505	152	115	345	1	18	3	0.006	0.107	0.006
.	19.01.16-02.01.42-1-407686	158	29	29	7	0	6	632	22	22	0	0	NA	NA	NA	50	54	175	178	514	155	122	355	37	15	44	0.211	0.084	0.086
.	19.01.16-02.01.46-1-407687	60	3	3	2	0	2	611	1	1	0	0	NA	NA	NA	23	29	169	168	505	147	115	349	0	2	3	0	0.012	0.006
.	19.01.16-02.01.50-1-407689	149	8	8	5	0	2	620	7	7	0	0	NA	NA	NA	41	35	171	171	506	151	119	350	6	16	10	0.035	0.094	0.02
.	19.01.16-02.01.50-1-407690	120	8	8	2	0	0	627	5	5	0	0	NA	NA	NA	38	41	172	172	510	154	121	352	4	0	21	0.023	0	0.041
.	19.01.16-02.01.55-1-407710	177	21	21	7	0	7	627	18	18	0	0	NA	NA	NA	42	44	176	169	512	158	114	355	6	42	18	0.034	0.249	0.035
.	19.01.16-02.01.56-1-407711	89	3	3	1	0	1	616	2	2	0	0	NA	NA	NA	28	29	166	173	503	150	118	348	2	1	1	0.012	0.006	0.002
.	19.01.16-02.01.58-1-407719	120	8	8	1	0	1	621	7	7	0	0	NA	NA	NA	34	41	172	173	509	154	118	349	0	8	16	0	0.046	0.031
.	19.01.16-02.02.04-1-407722	122	11	11	4	0	2	627	9	9	0	0	NA	NA	NA	33	45	171	173	514	153	120	354	9	8	12	0.053	0.046	0.023
.	19.01.16-02.02.09-1-407728	37	1	1	0	0	0	0	0	0	0	0	NA	NA	NA	9	12	165	166	494	0	0	0	0	0	2	0	0	0.004
.	19.01.16-02.02.11-1-407729	66	3	3	0	0	0	615	2	2	0	0	NA	NA	NA	22	28	169	170	502	152	118	345	0	0	9	0	0	0.018
.	19.01.16-02.02.12-1-407730	71	4	4	0	0	0	596	3	3	0	0	NA	NA	NA	33	22	166	172	497	145	115	336	0	2	6	0	0.012	0.012
.	19.01.16-02.02.12-1-407731	204	14	14	8	0	4	646	13	13	0	0	NA	NA	NA	50	60	172	181	520	158	125	363	7	15	23	0.041	0.083	0.044
.	19.01.16-02.02.14-1-407733	94	5	5	1	0	1	617	4	4	0	0	NA	NA	NA	36	40	169	170	514	148	116	353	3	1	5	0.018	0.006	0.01
.	19.01.16-02.02.21-1-407740	231	27	27	7	0	4	657	25	25	0	0	NA	NA	NA	72	78	174	180	537	154	127	376	48	48	29	0.276	0.267	0.054
.	19.01.16-02.02.26-1-407746	33	1	1	0	0	0	0	0	0	0	0	NA	NA	NA	11	11	163	164	497	0	0	0	0	0	2	0	0	0.004
.	19.01.16-02.02.27-1-407750	205	13	13	2	0	2	652	12	12	0	0	NA	NA	NA	51	67	172	179	529	154	127	371	2	13	18	0.012	0.073	0.034
.	19.01.16-02.02.29-1-407753	126	10	10	4	0	4	613	8	8	0	0	NA	NA	NA	36	35	174	169	505	153	116	344	0	6	18	0	0.036	0.036
.	19.01.16-02.02.29-1-407754	34	1	1	0	0	0	0	0	0	0	0	NA	NA	NA	6	14	166	165	496	0	0	0	0	0	1	0	0	0.002
.	19.01.16-02.02.31-1-407758	238	32	32	9	0	7	658	30	30	0	0	NA	NA	NA	67	81	173	185	536	152	131	375	33	57	57	0.191	0.308	0.106
.	19.01.16-02.02.32-1-407760	59	2	2	1	0	1	606	1	1	0	0	NA	NA	NA	24	25	167	168	503	148	112	346	0	1	3	0	0.006	0.006
.	19.01.16-02.02.32-1-407761	122	10	10	1	0	1	623	9	9	0	0	NA	NA	NA	27	42	170	174	511	151	120	352	0	3	16	0	0.017	0.031
.	19.01.16-02.02.34-1-407764	146	10	10	1	0	1	621	9	9	0	0	NA	NA	NA	37	42	168	176	511	148	121	352	5	2	14	0.03	0.011	0.027
.	19.01.16-02.02.44-1-407776	90	3	3	3	0	3	614	2	2	0	0	NA	NA	NA	27	32	168	166	511	147	115	352	7	0	4	0.042	0	0.008
.	19.01.16-02.02.45-1-407777	32	1	1	0	0	0	0	0	0	0	0	NA	NA	NA	10	10	164	164	495	0	0	0	0	0	1	0	0	0.002
.	19.01.16-02.02.47-1-407779	67	2	2	0	0	0	613	0	0	0	0	NA	NA	NA	16	25	168	167	503	150	114	349	7	0	1	0.042	0	0.002
.	19.01.16-02.02.51-1-407782	58	2	2	0	0	0	612	1	1	0	0	NA	NA	NA	20	28	168	173	500	149	119	344	0	0	3	0	0	0.006
.	19.01.16-02.02.54-1-407798	209	32	32	6	0	5	641	30	30	0	0	NA	NA	NA	61	59	175	176	521	159	119	363	39	29	55	0.223	0.165	0.106
.	19.01.16-02.02.55-1-407800	72	3	3	1	0	1	610	2	2	0	0	NA	NA	NA	25	26	169	171	499	151	117	342	0	2	5	0	0.012	0.01
.	19.01.16-02.02.56-1-407801	147	17	17	3	0	2	631	15	15	0	0	NA	NA	NA	43	51	176	170	518	158	118	355	14	8	24	0.08	0.047	0.046
.	19.01.16-02.03.00-1-407805	152	11	11	0	0	0	625	9	9	0	0	NA	NA	NA	54	45	173	170	515	155	115	355	13	0	30	0.075	0	0.058
.	19.01.16-02.03.03-1-407807	114	4	4	3	0	2	607	2	2	0	0	NA	NA	NA	41	32	166	171	508	143	118	346	8	3	6	0.048	0.018	0.012
.	19.01.16-02.03.04-1-407809	66	4	4	0	0	0	603	3	3	0	0	NA	NA	NA	21	19	167	168	497	147	114	342	7	3	0	0.042	0.018	0
.	19.01.16-02.03.07-1-407812	64	3	3	2	0	1	606	2	2	0	0	NA	NA	NA	30	26	171	168	500	152	113	341	11	0	0	0.064	0	0
.	19.01.16-02.03.11-1-407814	29	1	1	0	0	0	0	0	0	0	0	NA	NA	NA	6	10	168	164	491	0	0	0	0	0	2	0	0	0.004
.	19.01.16-02.03.13-1-407821	32	1	1	0	0	0	0	0	0	0	0	NA	NA	NA	11	9	163	166	493	0	0	0	0	0	0	0	0	0
.	19.01.16-02.03.16-1-407822	124	5	5	1	0	1	625	4	4	0	0	NA	NA	NA	34	44	175	173	509	158	118	349	5	0	11	0.029	0	0.022
.	19.01.16-02.03.20-1-407827	299	27	27	8	0	5	671	24	24	0	0	NA	NA	NA	83	86	173	177	549	158	126	387	33	29	44	0.191	0.164	0.08
.	19.01.16-02.03.21-1-407829	151	22	22	6	0	4	613	20	20	0	0	NA	NA	NA	44	31	167	170	507	147	115	351	14	14	50	0.084	0.082	0.099
.	19.01.16-02.03.22-1-407831	61	3	3	1	0	1	553	2	2	0	0	NA	NA	NA	18	26	168	170	501	134	105	314	0	0	3	0	0	0.006
.	19.01.16-02.03.23-1-407833	115	8	8	4	0	4	629	7	7	0	0	NA	NA	NA	35	45	172	173	513	154	118	357	0	10	14	0	0.058	0.027
.	19.01.16-02.03.28-1-407840	154	8	8	1	0	1	637	6	6	0	0	NA	NA	NA	47	55	177	174	517	158	121	358	0	3	19	0	0.017	0.037
.	19.01.16-02.03.30-1-407842	114	7	7	1	0	1	619	6	6	0	0	NA	NA	NA	43	37	172	170	508	152	116	351	0	7	15	0	0.041	0.03
.	19.01.16-02.03.34-1-407845	213	11	11	2	0	2	650	10	10	0	0	NA	NA	NA	63	65	172	175	531	157	122	371	0	8	16	0	0.046	0.03
.	19.01.16-02.03.36-1-407850	121	4	4	2	0	1	635	3	3	0	0	NA	NA	NA	40	52	174	175	516	156	122	357	0	5	13	0	0.029	0.025
.	19.01.16-02.03.43-1-407852	89	3	3	0	0	0	617	2	2	0	0	NA	NA	NA	28	33	168	173	505	150	122	345	0	1	7	0	0.006	0.014
.	19.01.16-02.03.43-1-407854	112	4	4	0	0	0	624	3	3	0	0	NA	NA	NA	32	36	172	166	511	155	114	355	7	9	2	0.041	0.054	0.004
.	19.01.16-02.03.49-1-407856	117	6	6	0	0	0	620	5	5	0	0	NA	NA	NA	48	39	172	172	508	153	116	351	7	0	11	0.041	0	0.022
.	19.01.16-02.03.52-1-407857	59	2	2	1	0	1	599	1	1	0	0	NA	NA	NA	31	19	164	166	502	142	111	346	6	0	2	0.037	0	0.004
.	19.01.16-02.03.54-1-407874	116	7	7	4	0	4	636	6	6	0	0	NA	NA	NA	34	57	174	175	521	153	125	358	0	9	23	0	0.051	0.044
.	19.01.16-02.03.57-1-407879	93	3	3	1	0	0	610	2	2	0	0	NA	NA	NA	22	22	169	166	500	150	115	345	4	0	2	0.024	0	0.004
.	19.01.16-02.04.00-1-407880	65	5	5	1	0	0	609	4	4	0	0	NA	NA	NA	19	22	167	165	503	152	110	347	5	6	0	0.03	0.036	0
.	19.01.16-02.04.00-1-407881	33	1	1	0	0	0	0	0	0	0	0	NA	NA	NA	12	11	167	164	493	0	0	0	0	2	0	0	0.012	0
.	19.01.16-02.04.01-1-407882	31	1	1	0	0	0	0	0	0	0	0	NA	NA	NA	4	5	164	167	487	0	0	0	0	0	1	0	0	0.002
.	19.01.16-02.04.02-1-407883	35	1	1	1	0	1	0	0	0	0	0	NA	NA	NA	14	6	164	163	492	0	0	0	1	0	0	0.006	0	0
.	19.01.16-02.04.03-1-407884	61	2	2	0	0	0	151	1	1	0	0	NA	NA	NA	27	13	165	167	494	39	29	83	0	1	0	0	0.006	0
.	19.01.16-02.04.05-1-407885	94	13	13	5	0	5	601	11	11	0	0	NA	NA	NA	30	25	169	169	500	149	114	338	22	1	8	0.13	0.006	0.016
.	19.01.16-02.04.05-1-407886	59	2	2	0	0	0	605	1	1	0	0	NA	NA	NA	21	18	165	164	502	149	111	345	0	3	3	0	0.018	0.006
.	19.01.16-02.04.08-1-407892	66	2	2	1	0	1	555	1	1	0	0	NA	NA	NA	22	15	167	166	495	136	104	315	0	0	1	0	0	0.002
.	19.01.16-02.04.08-1-407893	31	1	1	0	0	0	0	0	0	0	0	NA	NA	NA	7	13	167	166	493	0	0	0	0	0	0	0	0	0
.	19.01.16-02.04.10-1-407896	94	7	7	1	0	1	623	4	4	0	0	NA	NA	NA	25	38	168	172	511	152	119	352	1	5	10	0.006	0.029	0.02
.	19.01.16-02.04.11-1-407897	64	3	3	2	0	2	602	2	2	0	0	NA	NA	NA	18	17	166	167	497	147	112	343	3	3	2	0.018	0.018	0.004
.	19.01.16-02.04.13-1-407898	90	8	8	1	0	0	622	7	7	0	0	NA	NA	NA	32	36	168	168	513	151	116	355	4	8	5	0.024	0.048	0.01
.	19.01.16-02.04.15-1-407900	95	3	3	2	0	1	611	1	1	0	0	NA	NA	NA	31	32	172	168	505	153	114	344	0	1	9	0	0.006	0.018
.	19.01.16-02.04.18-1-407903	33	1	1	0	0	0	0	0	0	0	0	NA	NA	NA	7	11	168	164	492	0	0	0	0	0	1	0	0	0.002
.	19.01.16-02.04.20-1-407906	61	3	3	1	0	0	603	2	2	0	0	NA	NA	NA	17	16	166	167	496	148	114	341	1	1	3	0.006	0.006	0.006
.	19.01.16-02.04.21-1-407909	64	2	2	0	0	0	455	1	1	0	0	NA	NA	NA	12	22	169	168	498	115	83	257	1	1	0	0.006	0.006	0
.	19.01.16-02.04.23-1-407912	154	9	9	4	0	4	627	8	8	0	0	NA	NA	NA	41	47	174	172	514	157	119	351	10	2	11	0.057	0.012	0.021
.	19.01.16-02.04.25-1-407917	111	11	11	3	0	3	628	10	10	0	0	NA	NA	NA	35	47	168	179	513	149	121	358	16	16	8	0.095	0.089	0.016
.	19.01.16-02.04.27-1-407921	152	9	9	2	0	2	636	8	8	0	0	NA	NA	NA	46	48	179	169	513	158	118	360	3	13	14	0.017	0.077	0.027
.	19.01.16-02.04.29-1-407925	59	3	3	2	0	2	201	2	2	0	0	NA	NA	NA	13	18	167	163	501	49	37	115	6	8	0	0.036	0.049	0
.	19.01.16-02.04.29-1-407926	114	8	8	3	0	2	623	7	7	0	0	NA	NA	NA	34	40	170	169	514	151	116	356	0	0	21	0	0	0.041
.	19.01.16-02.04.32-1-407931	95	4	4	1	0	1	619	3	3	0	0	NA	NA	NA	34	38	170	169	512	151	116	352	0	0	15	0	0	0.029
.	19.01.16-02.04.34-1-407933	92	7	7	0	0	0	616	6	6	0	0	NA	NA	NA	25	37	169	172	509	151	115	350	0	6	10	0	0.035	0.02
.	19.01.16-02.04.34-1-407935	94	4	4	0	0	0	615	2	2	0	0	NA	NA	NA	42	36	172	169	508	151	117	347	0	2	13	0	0.012	0.026
.	19.01.16-02.04.41-1-407942	63	2	2	0	0	0	302	1	1	0	0	NA	NA	NA	12	22	167	163	505	75	58	169	0	0	2	0	0	0.004
.	19.01.16-02.04.46-1-407943	127	4	4	2	0	2	612	3	3	0	0	NA	NA	NA	41	26	167	172	500	147	120	345	1	0	3	0.006	0	0.006
.	19.01.16-02.04.49-1-407946	58	2	2	1	0	1	0	1	1	0	0	NA	NA	NA	16	8	166	163	492	0	0	0	3	0	2	0.018	0	0.004
.	19.01.16-02.04.49-1-407947	237	25	25	3	0	1	655	23	23	0	0	NA	NA	NA	70	74	184	180	523	163	126	366	14	11	67	0.076	0.061	0.128
.	19.01.16-02.04.50-1-407948	33	1	1	0	0	0	0	0	0	0	0	NA	NA	NA	6	8	164	165	492	0	0	0	0	0	0	0	0	0
.	19.01.16-02.04.50-1-407949	34	1	1	1	0	1	0	0	0	0	0	NA	NA	NA	8	8	166	166	489	0	0	0	0	0	4	0	0	0.008
.	19.01.16-02.04.51-1-407950	69	4	4	0	0	0	615	3	3	0	0	NA	NA	NA	27	33	174	165	507	154	110	351	5	1	2	0.029	0.006	0.004
.	19.01.16-02.04.51-1-407951	91	3	3	0	0	0	617	2	2	0	0	NA	NA	NA	20	29	169	168	505	151	117	349	4	0	1	0.024	0	0.002
.	19.01.16-02.04.52-1-407967	91	5	5	2	0	2	612	4	4	0	0	NA	NA	NA	34	33	165	169	512	144	115	353	9	12	1	0.055	0.071	0.002
.	19.01.16-02.04.52-1-407968	35	1	1	1	0	1	0	0	0	0	0	NA	NA	NA	11	10	166	165	492	0	0	0	0	0	0	0	0	0
.	19.01.16-02.04.54-1-407971	98	10	10	2	0	2	620	9	9	0	0	NA	NA	NA	35	44	175	168	514	153	116	351	13	5	9	0.074	0.03	0.018
.	19.01.16-02.04.55-1-407972	63	2	2	2	0	2	612	1	1	0	0	NA	NA	NA	17	23	167	167	502	151	115	346	0	0	7	0	0	0.014
.	19.01.16-02.04.55-1-407973	123	4	4	1	0	1	612	3	3	0	0	NA	NA	NA	35	29	170	167	505	151	114	347	8	5	5	0.047	0.03	0.01
.	19.01.16-02.05.02-1-407980	65	5	5	0	0	0	610	4	4	0	0	NA	NA	NA	26	23	167	168	501	149	118	343	1	3	7	0.006	0.018	0.014
.	19.01.16-02.05.06-1-407984	63	4	4	0	0	0	614	3	3	0	0	NA	NA	NA	14	26	166	164	509	149	113	352	3	4	2	0.018	0.024	0.004
.	19.01.16-02.05.08-1-407986	96	9	9	3	0	3	612	6	6	0	0	NA	NA	NA	33	36	173	171	505	153	115	344	8	4	19	0.046	0.023	0.038
.	19.01.16-02.05.08-1-407987	121	7	7	4	0	3	601	5	5	0	0	NA	NA	NA	43	22	168	165	502	150	111	340	1	4	8	0.006	0.024	0.016
.	19.01.16-02.05.09-1-407988	92	6	6	0	0	0	624	5	5	0	0	NA	NA	NA	34	43	170	174	512	151	122	351	9	2	2	0.053	0.011	0.004
.	19.01.16-02.05.14-1-407993	122	11	11	1	0	1	623	9	9	0	0	NA	NA	NA	44	40	173	172	508	157	120	346	4	17	14	0.023	0.099	0.028
.	19.01.16-02.05.16-1-407994	151	14	14	4	0	3	623	10	10	0	0	NA	NA	NA	42	38	170	169	512	149	118	356	6	22	26	0.035	0.13	0.051
.	19.01.16-02.05.19-1-407997	180	12	12	2	0	2	641	11	11	0	0	NA	NA	NA	51	66	172	175	532	151	119	371	8	30	13	0.047	0.171	0.024
.	19.01.16-02.05.23-1-408002	124	13	13	3	0	2	625	11	11	0	0	NA	NA	NA	35	40	168	173	512	151	119	355	6	17	18	0.036	0.098	0.035
.	19.01.16-02.05.27-1-408008	113	6	6	3	0	2	618	5	5	0	0	NA	NA	NA	32	33	168	169	509	149	115	354	0	9	13	0	0.053	0.026
.	19.01.16-02.05.30-1-408011	66	3	3	1	0	0	615	2	2	0	0	NA	NA	NA	19	30	169	169	505	150	117	348	3	0	8	0.018	0	0.016
.	19.01.16-02.05.33-1-408012	61	3	3	1	0	0	604	2	2	0	0	NA	NA	NA	25	24	166	169	502	145	111	348	13	0	1	0.078	0	0.002
.	19.01.16-02.05.38-1-408018	87	7	7	0	0	0	616	6	6	0	0	NA	NA	NA	27	35	171	166	511	151	114	351	5	3	11	0.029	0.018	0.022
.	19.01.16-02.05.38-1-408019	96	9	9	3	0	3	613	8	8	0	0	NA	NA	NA	33	30	170	169	504	152	115	346	10	3	24	0.059	0.018	0.048
.	19.01.16-02.05.46-1-408023	118	8	8	2	0	2	620	7	7	0	0	NA	NA	NA	35	39	171	171	510	152	118	350	7	9	7	0.041	0.053	0.014
.	19.01.16-02.05.46-1-408024	60	2	2	0	0	0	605	1	1	0	0	NA	NA	NA	22	22	166	165	504	149	114	342	0	0	5	0	0	0.01
.	19.01.16-02.05.48-1-408025	90	3	3	2	0	2	603	2	2	0	0	NA	NA	NA	28	23	169	166	501	149	111	343	0	2	6	0	0.012	0.012
.	19.01.16-02.05.48-1-408026	297	30	30	6	0	4	669	29	29	0	0	NA	NA	NA	89	91	180	180	544	161	126	382	15	34	57	0.083	0.189	0.105
.	19.01.16-02.05.48-1-408027	91	4	4	1	0	1	610	2	2	0	0	NA	NA	NA	28	29	166	167	509	147	115	348	0	0	17	0	0	0.033
.	19.01.16-02.05.49-1-408028	57	2	2	1	0	1	608	1	1	0	0	NA	NA	NA	22	30	173	169	501	153	114	341	0	1	2	0	0.006	0.004
.	19.01.16-02.05.58-1-408050	168	8	8	2	0	2	614	7	7	0	0	NA	NA	NA	53	30	166	169	508	148	117	349	0	6	20	0	0.036	0.039
.	19.01.16-02.05.59-1-408052	35	1	1	0	0	0	0	0	0	0	0	NA	NA	NA	9	12	164	166	495	0	0	0	0	0	0	0	0	0
.	19.01.16-02.06.00-1-408053	126	4	4	1	0	1	618	3	3	0	0	NA	NA	NA	39	32	168	170	507	149	120	349	0	2	7	0	0.012	0.014
.	19.01.16-02.06.01-1-408054	85	7	7	3	0	2	613	6	6	0	0	NA	NA	NA	17	32	165	170	510	145	117	351	8	0	14	0.048	0	0.027
.	19.01.16-02.06.02-1-408055	85	3	3	0	0	0	606	2	2	0	0	NA	NA	NA	24	27	171	168	501	150	115	341	10	0	5	0.058	0	0.01
.	19.01.16-02.06.03-1-408056	120	10	10	0	0	0	620	8	8	0	0	NA	NA	NA	38	31	171	169	504	152	117	351	14	1	15	0.082	0.006	0.03
.	19.01.16-02.06.06-1-408057	115	13	13	2	0	1	619	11	11	0	0	NA	NA	NA	54	46	178	173	508	157	118	344	9	8	20	0.051	0.046	0.039
.	19.01.16-02.06.06-1-408059	88	5	5	0	0	0	603	4	4	0	0	NA	NA	NA	20	17	165	165	500	148	111	344	1	0	8	0.006	0	0.016
.	19.01.16-02.06.16-1-408067	90	4	4	1	0	1	599	3	3	0	0	NA	NA	NA	34	18	166	165	500	148	112	339	0	0	9	0	0	0.018
.	19.01.16-02.06.17-1-408068	32	1	1	0	0	0	0	0	0	0	0	NA	NA	NA	5	12	165	164	496	0	0	0	0	0	2	0	0	0.004
.	19.01.16-02.06.19-1-408071	37	1	1	0	0	0	0	0	0	0	0	NA	NA	NA	11	11	165	165	494	0	0	0	1	0	0	0.006	0	0
.	19.01.16-02.06.20-1-408073	62	3	3	2	0	2	353	2	2	0	0	NA	NA	NA	12	19	167	168	497	87	70	196	0	0	5	0	0	0.01
.	19.01.16-02.06.20-1-408074	123	12	12	1	0	1	618	9	9	0	0	NA	NA	NA	40	42	169	167	519	151	110	357	3	10	14	0.018	0.06	0.027
.	19.01.16-02.06.22-1-408078	89	9	9	2	0	2	603	7	7	0	0	NA	NA	NA	20	18	167	167	497	148	114	341	15	1	3	0.09	0.006	0.006
.	19.01.16-02.06.22-1-408079	64	2	2	0	0	0	606	1	1	0	0	NA	NA	NA	25	28	164	168	509	143	115	348	0	1	3	0	0.006	0.006
.	19.01.16-02.06.24-1-408081	56	2	2	1	0	1	0	1	1	0	0	NA	NA	NA	8	18	165	167	499	0	0	0	1	2	0	0.006	0.012	0
.	19.01.16-02.06.29-1-408088	120	8	8	3	0	3	623	7	7	0	0	NA	NA	NA	40	49	171	174	517	148	117	358	8	9	11	0.047	0.052	0.021
.	19.01.16-02.06.32-1-408089	35	1	1	0	0	0	0	0	0	0	0	NA	NA	NA	12	14	166	168	493	0	0	0	0	0	1	0	0	0.002
.	19.01.16-02.06.37-1-408102	32	1	1	0	0	0	0	0	0	0	0	NA	NA	NA	12	9	165	164	493	0	0	0	0	0	3	0	0	0.006
.	19.01.16-02.06.43-1-408103	144	11	11	2	0	1	614	9	9	0	0	NA	NA	NA	38	39	167	174	511	143	122	349	2	6	18	0.012	0.034	0.035
.	19.01.16-02.06.43-1-408104	120	7	7	2	0	2	622	6	6	0	0	NA	NA	NA	35	36	169	173	507	153	120	349	0	6	16	0	0.035	0.032
.	19.01.16-02.06.46-1-408106	88	4	4	1	0	1	607	3	3	0	0	NA	NA	NA	22	23	169	169	498	149	116	342	4	0	4	0.024	0	0.008
.	19.01.16-02.06.47-1-408107	116	10	10	3	0	3	611	8	8	0	0	NA	NA	NA	45	32	171	171	503	152	115	344	0	20	10	0	0.117	0.02
.	19.01.16-02.06.55-1-408127	99	12	12	3	0	3	613	11	11	0	0	NA	NA	NA	43	34	171	170	506	149	116	348	13	28	13	0.076	0.165	0.026
.	19.01.16-02.06.56-1-408131	89	4	4	1	0	1	622	3	3	0	0	NA	NA	NA	32	38	172	170	509	154	117	351	3	2	2	0.017	0.012	0.004
.	19.01.16-02.06.59-1-408135	61	3	3	0	0	0	601	2	2	0	0	NA	NA	NA	27	19	168	164	500	149	111	341	3	0	2	0.018	0	0.004
.	19.01.16-02.07.01-1-408136	90	10	10	0	0	0	618	9	9	0	0	NA	NA	NA	25	33	173	168	505	157	115	346	0	7	13	0	0.042	0.026
.	19.01.16-02.07.03-1-408137	177	33	33	11	0	10	632	28	28	0	0	NA	NA	NA	56	59	175	173	524	155	118	359	12	16	95	0.069	0.092	0.181
.	19.01.16-02.07.03-1-408138	64	4	4	0	0	0	602	3	3	0	0	NA	NA	NA	21	22	168	169	498	147	114	341	2	4	2	0.012	0.024	0.004
.	19.01.16-02.07.08-1-408139	67	2	2	0	0	0	611	1	1	0	0	NA	NA	NA	32	31	168	169	507	150	114	347	2	0	4	0.012	0	0.008
.	19.01.16-02.07.11-1-408142	89	6	6	1	0	1	609	4	4	0	0	NA	NA	NA	35	28	170	172	499	152	117	340	0	0	16	0	0	0.032
.	19.01.16-02.07.12-1-408144	66	4	4	2	0	2	603	3	3	0	0	NA	NA	NA	25	24	169	166	502	147	113	343	0	3	5	0	0.018	0.01
.	19.01.16-02.07.12-1-408145	173	19	19	3	0	3	627	14	14	0	0	NA	NA	NA	56	47	173	172	515	153	117	357	0	16	31	0	0.093	0.06
.	19.01.16-02.07.20-1-408154	31	1	1	0	0	0	0	0	0	0	0	NA	NA	NA	7	8	167	163	491	0	0	0	0	0	0	0	0	0
.	19.01.16-02.07.21-1-408157	64	4	4	1	0	1	254	2	2	0	0	NA	NA	NA	20	18	164	166	501	68	47	139	2	5	0	0.012	0.03	0
.	19.01.16-02.07.21-1-408158	86	10	10	2	0	1	626	9	9	0	0	NA	NA	NA	26	37	174	170	506	158	118	350	1	2	20	0.006	0.012	0.04
.	19.01.16-02.07.22-1-408161	62	2	2	2	0	2	612	0	0	0	0	NA	NA	NA	17	23	169	166	501	152	114	346	0	3	0	0	0.018	0
.	19.01.16-02.07.24-1-408163	57	2	2	2	0	2	50	1	1	0	0	NA	NA	NA	11	10	166	164	493	10	7	33	0	0	3	0	0	0.006
.	19.01.16-02.07.28-1-408174	34	1	1	1	0	1	0	0	0	0	0	NA	NA	NA	10	8	166	165	490	0	0	0	0	0	1	0	0	0.002
.	19.01.16-02.07.32-1-408175	178	34	34	6	0	4	635	32	32	0	0	NA	NA	NA	41	53	174	177	515	156	122	357	28	30	68	0.161	0.169	0.132
.	19.01.16-02.07.35-1-408178	90	3	3	1	0	1	604	2	2	0	0	NA	NA	NA	37	19	165	169	498	147	117	340	0	0	9	0	0	0.018
.	19.01.16-02.07.35-1-408179	150	9	9	1	0	0	626	6	6	0	0	NA	NA	NA	55	50	174	174	515	154	122	350	20	2	13	0.115	0.011	0.025
.	19.01.16-02.07.35-1-408181	30	1	1	0	0	0	0	0	0	0	0	NA	NA	NA	11	7	165	164	491	0	0	0	0	0	1	0	0	0.002
.	19.01.16-02.07.37-1-408184	92	8	8	2	0	2	618	6	6	0	0	NA	NA	NA	38	34	170	168	509	151	116	351	10	1	12	0.059	0.006	0.024
.	19.01.16-02.07.38-1-408185	116	7	7	2	0	1	616	5	5	0	0	NA	NA	NA	37	38	170	168	513	152	114	350	0	8	8	0	0.048	0.016
.	19.01.16-02.07.45-1-408187	90	6	6	2	0	2	622	4	4	0	0	NA	NA	NA	34	40	175	171	507	153	117	352	13	16	4	0.074	0.094	0.008
.	19.01.16-02.07.49-1-408189	92	8	8	3	0	1	622	6	6	0	0	NA	NA	NA	43	38	172	167	512	151	118	353	0	10	18	0	0.06	0.035
.	19.01.16-02.07.49-1-408190	168	31	31	9	0	9	618	28	28	0	0	NA	NA	NA	55	43	169	172	515	150	117	351	27	12	53	0.16	0.07	0.103
.	19.01.16-02.08.06-1-408211	247	9	9	3	0	3	651	8	8	0	0	NA	NA	NA	67	71	174	174	536	155	121	375	3	2	20	0.017	0.011	0.037
.	19.01.16-02.08.06-1-408212	61	2	2	1	0	1	607	1	1	0	0	NA	NA	NA	26	21	168	167	499	151	114	342	1	0	1	0.006	0	0.002
.	19.01.16-02.08.08-1-408214	139	7	7	2	0	1	625	5	5	0	0	NA	NA	NA	51	42	174	169	512	154	116	355	14	11	1	0.08	0.065	0.002
.	19.01.16-02.08.09-1-408215	179	11	11	1	0	1	637	9	9	0	0	NA	NA	NA	52	51	174	174	516	155	123	359	9	5	14	0.052	0.029	0.027
.	19.01.16-02.08.14-1-408223	119	5	5	0	0	0	611	4	4	0	0	NA	NA	NA	41	32	167	169	509	148	114	349	0	12	7	0	0.071	0.014
.	19.01.16-02.08.19-1-408227	96	6	6	0	0	0	625	3	3	0	0	NA	NA	NA	30	42	171	171	513	152	119	354	3	17	6	0.018	0.099	0.012
.	19.01.16-02.08.25-1-408233	143	6	6	0	0	0	632	5	5	0	0	NA	NA	NA	40	51	171	178	515	151	127	354	5	11	5	0.029	0.062	0.01
.	19.01.16-02.08.29-1-408242	64	3	3	0	0	0	614	2	2	0	0	NA	NA	NA	19	29	166	169	507	151	116	347	0	0	6	0	0	0.012
.	19.01.16-02.08.30-1-408243	93	6	6	1	0	0	611	5	5	0	0	NA	NA	NA	27	32	167	170	508	146	115	350	2	10	5	0.012	0.059	0.01
.	19.01.16-02.08.33-1-408248	64	2	2	0	0	0	250	0	0	0	0	NA	NA	NA	16	16	165	164	500	59	58	133	0	0	3	0	0	0.006
.	19.01.16-02.08.35-1-408254	181	12	12	1	0	1	638	11	11	0	0	NA	NA	NA	48	52	174	174	517	157	120	361	14	4	14	0.08	0.023	0.027
.	19.01.16-02.08.38-1-408258	34	1	1	0	0	0	0	0	0	0	0	NA	NA	NA	5	5	164	164	490	0	0	0	1	0	0	0.006	0	0
.	19.01.16-02.08.39-1-408259	34	1	1	0	0	0	0	0	0	0	0	NA	NA	NA	7	7	164	164	492	0	0	0	0	0	1	0	0	0.002
.	19.01.16-02.08.41-1-408260	32	1	1	1	0	1	0	0	0	0	0	NA	NA	NA	9	5	164	164	490	0	0	0	0	0	0	0	0	0
.	19.01.16-02.08.42-1-408261	35	1	1	0	0	0	0	0	0	0	0	NA	NA	NA	11	11	164	164	496	0	0	0	0	0	2	0	0	0.004
.	19.01.16-02.08.43-1-408262	87	3	3	1	0	1	608	2	2	0	0	NA	NA	NA	24	26	172	168	499	154	111	343	0	2	3	0	0.012	0.006
.	19.01.16-02.08.44-1-408264	35	1	1	0	0	0	0	0	0	0	0	NA	NA	NA	7	8	165	164	492	0	0	0	0	0	1	0	0	0.002
.	19.01.16-02.08.44-1-408266	121	11	11	3	0	3	617	8	8	0	0	NA	NA	NA	27	35	172	172	504	151	117	349	7	7	13	0.041	0.041	0.026
.	19.01.16-02.08.45-1-408267	149	7	7	4	0	3	609	6	6	0	0	NA	NA	NA	57	31	170	169	505	147	116	346	4	7	12	0.024	0.041	0.024
.	19.01.16-02.08.46-1-408268	38	1	1	0	0	0	0	0	0	0	0	NA	NA	NA	12	12	166	166	493	0	0	0	0	0	3	0	0	0.006
.	19.01.16-02.08.47-1-408269	120	6	6	3	0	2	615	4	4	0	0	NA	NA	NA	50	41	167	170	517	146	114	355	3	0	12	0.018	0	0.023
.	19.01.16-02.08.49-1-408271	130	11	11	4	0	3	618	9	9	0	0	NA	NA	NA	39	41	171	169	514	150	114	354	5	0	26	0.029	0	0.051
.	19.01.16-02.08.49-1-408272	143	29	29	14	0	9	620	28	28	0	0	NA	NA	NA	41	43	171	169	516	152	116	352	46	17	42	0.269	0.101	0.081
.	19.01.16-02.08.50-1-408273	63	2	2	0	0	0	549	1	1	0	0	NA	NA	NA	13	16	168	169	492	134	106	309	0	0	2	0	0	0.004
.	19.01.16-02.08.59-1-408295	37	1	1	1	0	1	0	0	0	0	0	NA	NA	NA	10	10	165	163	495	0	0	0	0	0	1	0	0	0.002
.	19.01.16-02.09.01-1-408297	110	8	8	2	0	2	628	7	7	0	0	NA	NA	NA	28	41	174	176	504	157	123	348	0	8	19	0	0.045	0.038
.	19.01.16-02.09.03-1-408299	65	5	5	2	0	2	603	4	4	0	0	NA	NA	NA	25	20	166	166	501	147	111	345	0	3	10	0	0.018	0.02
.	19.01.16-02.09.03-1-408300	91	7	7	2	0	1	614	6	6	0	0	NA	NA	NA	33	33	168	164	514	147	114	353	10	0	19	0.06	0	0.037
.	19.01.16-02.09.05-1-408302	59	2	2	0	0	0	606	1	1	0	0	NA	NA	NA	24	22	166	165	504	148	112	346	3	0	2	0.018	0	0.004
.	19.01.16-02.09.07-1-408304	117	10	10	1	0	1	623	9	9	0	0	NA	NA	NA	42	45	173	168	517	156	116	351	11	4	17	0.064	0.024	0.033
.	19.01.16-02.09.07-1-408305	31	1	1	0	0	0	0	0	0	0	0	NA	NA	NA	7	8	165	165	491	0	0	0	0	0	1	0	0	0.002
.	19.01.16-02.09.09-1-408307	94	8	8	1	0	1	612	6	6	0	0	NA	NA	NA	34	27	170	166	504	150	113	349	0	18	3	0	0.108	0.006
.	19.01.16-02.09.12-1-408308	93	5	5	1	0	1	620	4	4	0	0	NA	NA	NA	29	32	169	166	510	154	113	353	2	6	5	0.012	0.036	0.01
.	19.01.16-02.09.19-1-408317	94	6	6	2	0	2	620	4	4	0	0	NA	NA	NA	28	36	168	174	507	151	122	347	8	1	11	0.048	0.006	0.022
.	19.01.16-02.09.21-1-408319	31	1	1	0	0	0	0	0	0	0	0	NA	NA	NA	15	9	164	165	493	0	0	0	0	0	2	0	0	0.004
.	19.01.16-02.09.21-1-408321	119	10	10	6	0	2	622	9	9	0	0	NA	NA	NA	29	38	172	169	510	154	117	351	0	11	21	0	0.065	0.041
.	19.01.16-02.09.22-1-408324	89	5	5	0	0	0	619	4	4	0	0	NA	NA	NA	22	39	170	171	511	153	116	350	0	0	7	0	0	0.014
.	19.01.16-02.09.23-1-408327	57	2	2	1	0	1	249	1	1	0	0	NA	NA	NA	11	18	168	167	496	52	52	145	0	0	2	0	0	0.004
.	19.01.16-02.09.29-1-408335	56	2	2	2	0	2	607	1	1	0	0	NA	NA	NA	17	21	166	169	499	148	115	344	0	1	3	0	0.006	0.006
.	19.01.16-02.09.29-1-408337	97	10	10	3	0	2	618	9	9	0	0	NA	NA	NA	45	38	166	171	514	148	115	355	7	28	10	0.042	0.164	0.019
.	19.01.16-02.09.32-1-408338	118	20	20	6	0	5	632	17	17	0	0	NA	NA	NA	46	53	171	178	517	152	121	359	33	15	42	0.193	0.084	0.081
.	19.01.16-02.09.33-1-408341	118	7	7	2	0	1	622	6	6	0	0	NA	NA	NA	44	38	172	169	510	153	117	352	18	6	11	0.105	0.036	0.022
.	19.01.16-02.09.38-1-408347	95	7	7	2	0	1	615	6	6	0	0	NA	NA	NA	29	29	170	173	499	153	118	344	2	9	8	0.012	0.052	0.016
.	19.01.16-02.09.42-1-408349	33	1	1	1	0	1	0	0	0	0	0	NA	NA	NA	16	13	165	167	494	0	0	0	0	0	0	0	0	0
.	19.01.16-02.09.44-1-408350	113	6	6	2	0	2	622	5	5	0	0	NA	NA	NA	25	32	168	174	503	153	121	348	12	9	2	0.071	0.052	0.004
.	19.01.16-02.09.45-1-408351	204	14	14	3	0	2	630	12	12	0	0	NA	NA	NA	62	45	173	171	514	155	117	358	21	15	21	0.121	0.088	0.041
.	19.01.16-02.09.47-1-408353	118	8	8	2	0	2	628	7	7	0	0	NA	NA	NA	29	42	174	171	510	155	119	354	6	5	14	0.034	0.029	0.027
.	19.01.16-02.09.49-1-408357	235	18	18	7	0	6	656	16	16	0	0	NA	NA	NA	76	84	186	184	527	159	128	369	8	18	49	0.043	0.098	0.093
.	19.01.16-02.09.58-1-408379	183	23	23	4	0	3	638	21	21	0	0	NA	NA	NA	55	66	176	182	521	154	125	359	11	12	31	0.062	0.066	0.06
.	19.01.16-02.10.00-1-408380	30	1	1	0	0	0	0	0	0	0	0	NA	NA	NA	7	3	164	163	489	0	0	0	0	0	2	0	0	0.004
.	19.01.16-02.10.01-1-408381	33	1	1	0	0	0	0	0	0	0	0	NA	NA	NA	11	9	163	166	493	0	0	0	0	0	4	0	0	0.008
.	19.01.16-02.10.03-1-408386	174	6	6	2	0	1	633	5	5	0	0	NA	NA	NA	48	53	177	176	513	156	125	352	1	6	14	0.006	0.034	0.027
.	19.01.16-02.10.03-1-408387	92	4	4	2	0	1	619	3	3	0	0	NA	NA	NA	39	39	175	169	508	156	113	350	6	5	2	0.034	0.03	0.004
.	19.01.16-02.10.05-1-408388	153	15	15	2	0	2	629	13	13	0	0	NA	NA	NA	47	47	178	169	513	158	116	355	31	6	26	0.174	0.036	0.051
.	19.01.16-02.10.08-1-408391	63	3	3	1	0	1	604	2	2	0	0	NA	NA	NA	26	24	166	169	502	147	112	345	2	5	5	0.012	0.03	0.01
.	19.01.16-02.10.12-1-408398	94	5	5	1	0	0	613	3	3	0	0	NA	NA	NA	36	27	168	171	501	150	119	344	3	3	12	0.018	0.018	0.024
.	19.01.16-02.10.18-1-408400	147	12	12	4	0	3	624	10	10	0	0	NA	NA	NA	48	42	172	176	507	150	122	352	14	12	12	0.081	0.068	0.024
.	19.01.16-02.10.22-1-408404	93	3	3	0	0	0	621	2	2	0	0	NA	NA	NA	23	38	170	173	508	152	119	350	0	0	5	0	0	0.01
.	19.01.16-02.10.23-1-408407	65	2	2	0	0	0	251	1	1	0	0	NA	NA	NA	24	18	163	166	502	65	49	137	3	0	3	0.018	0	0.006
.	19.01.16-02.10.23-1-408409	124	12	12	7	0	3	632	11	11	0	0	NA	NA	NA	30	42	168	174	513	152	121	359	4	0	31	0.024	0	0.06
.	19.01.16-02.10.26-1-408413	37	1	1	0	0	0	0	0	0	0	0	NA	NA	NA	8	9	164	167	491	0	0	0	0	0	1	0	0	0.002
.	19.01.16-02.10.29-1-408420	203	11	11	3	0	3	626	10	10	0	0	NA	NA	NA	52	45	171	175	512	152	120	354	9	13	14	0.053	0.074	0.027
.	19.01.16-02.10.29-1-408421	152	25	25	10	0	8	647	23	23	0	0	NA	NA	NA	49	74	178	179	530	156	123	368	49	32	35	0.275	0.179	0.066
.	19.01.16-02.10.34-1-408424	122	7	7	2	0	2	617	6	6	0	0	NA	NA	NA	42	30	171	164	508	154	114	349	4	9	10	0.023	0.055	0.02
.	19.01.16-02.10.36-1-408427	121	9	9	2	0	1	615	8	8	0	0	NA	NA	NA	46	31	171	170	503	154	113	348	5	3	11	0.029	0.018	0.022
.	19.01.16-02.10.38-1-408430	90	7	7	1	0	1	615	5	5	0	0	NA	NA	NA	32	30	170	167	506	153	115	347	0	6	22	0	0.036	0.043
.	19.01.16-02.10.41-1-408431	124	5	5	1	0	1	633	3	3	0	0	NA	NA	NA	32	43	175	167	514	157	113	363	0	10	9	0	0.06	0.018
.	19.01.16-02.10.41-1-408432	59	3	3	0	0	0	608	2	2	0	0	NA	NA	NA	21	28	165	170	506	145	116	347	3	0	1	0.018	0	0.002
.	19.01.16-02.10.48-1-408437	93	7	7	3	0	2	619	6	6	0	0	NA	NA	NA	30	32	173	166	506	156	115	348	7	18	3	0.04	0.108	0.006
.	19.01.16-02.10.54-1-408454	96	7	7	0	0	0	608	6	6	0	0	NA	NA	NA	39	31	172	167	505	152	112	344	0	0	15	0	0	0.03
.	19.01.16-02.10.56-1-408456	125	17	17	9	0	7	622	16	16	0	0	NA	NA	NA	37	43	175	170	511	156	114	352	2	31	35	0.011	0.182	0.068
.	19.01.16-02.10.57-1-408460	67	6	6	2	0	1	613	3	3	0	0	NA	NA	NA	15	29	169	164	509	153	110	350	4	8	7	0.024	0.049	0.014
.	19.01.16-02.10.57-1-408461	89	6	6	0	0	0	609	5	5	0	0	NA	NA	NA	39	34	167	168	512	144	115	350	5	0	17	0.03	0	0.033
.	19.01.16-02.10.59-1-408462	63	4	4	1	0	1	604	3	3	0	0	NA	NA	NA	17	19	166	166	500	146	114	344	1	3	5	0.006	0.018	0.01
.	19.01.16-02.11.00-1-408463	66	4	4	0	0	0	610	3	3	0	0	NA	NA	NA	24	30	173	167	503	150	117	343	2	2	5	0.012	0.012	0.01
.	19.01.16-02.11.06-1-408468	61	4	4	2	0	2	253	3	3	0	0	NA	NA	NA	14	19	166	170	496	72	45	136	5	0	0	0.03	0	0
.	19.01.16-02.11.14-1-408471	120	18	18	4	0	2	619	16	16	0	0	NA	NA	NA	43	46	173	172	514	146	120	353	18	11	28	0.104	0.064	0.054
.	19.01.16-02.11.14-1-408472	118	11	11	1	0	0	638	9	9	0	0	NA	NA	NA	34	54	170	171	526	155	117	366	10	10	12	0.059	0.058	0.023
.	19.01.16-02.11.15-1-408473	118	8	8	1	0	1	616	7	7	0	0	NA	NA	NA	47	37	168	173	509	149	117	350	4	19	9	0.024	0.11	0.018
.	19.01.16-02.11.16-1-408474	122	15	15	4	0	4	622	14	14	0	0	NA	NA	NA	39	36	171	171	507	151	119	352	3	23	29	0.018	0.135	0.057
.	19.01.16-02.11.16-1-408475	31	1	1	0	0	0	0	0	0	0	0	NA	NA	NA	11	8	165	167	489	0	0	0	0	0	0	0	0	0
.	19.01.16-02.11.18-1-408481	135	21	21	7	0	7	621	18	18	0	0	NA	NA	NA	31	37	167	171	512	148	117	356	17	20	31	0.102	0.117	0.061
.	19.01.16-02.11.19-1-408482	171	22	22	4	0	4	651	19	19	0	0	NA	NA	NA	53	64	181	172	524	165	119	367	31	16	35	0.171	0.093	0.067
.	19.01.16-02.11.19-1-408484	58	2	2	0	0	0	614	1	1	0	0	NA	NA	NA	17	28	169	170	502	152	118	344	0	0	8	0	0	0.016
.	19.01.16-02.11.27-1-408494	35	1	1	0	0	0	0	0	0	0	0	NA	NA	NA	10	10	167	163	493	0	0	0	0	0	3	0	0	0.006
.	19.01.16-02.11.30-1-408498	92	5	5	5	0	4	618	4	4	0	0	NA	NA	NA	22	31	171	169	504	154	117	347	0	3	10	0	0.018	0.02
.	19.01.16-02.11.33-1-408500	56	2	2	0	0	0	50	1	1	0	0	NA	NA	NA	22	10	166	165	492	10	7	33	4	0	0	0.024	0	0
.	19.01.16-02.11.38-1-408506	36	1	1	1	0	1	0	0	0	0	0	NA	NA	NA	16	6	164	163	492	0	0	0	0	0	5	0	0	0.01
.	19.01.16-02.11.39-1-408507	126	8	8	0	0	0	614	6	6	0	0	NA	NA	NA	49	43	165	173	518	148	112	354	4	5	10	0.024	0.029	0.019
.	19.01.16-02.11.41-1-408508	113	7	7	2	0	1	622	5	5	0	0	NA	NA	NA	30	35	170	170	508	152	118	352	18	2	7	0.106	0.012	0.014
.	19.01.16-02.11.41-1-408509	115	10	10	5	0	4	626	9	9	0	0	NA	NA	NA	39	46	171	175	513	150	122	354	14	19	3	0.082	0.109	0.006
.	19.01.16-02.11.47-1-408510	126	8	8	1	0	1	625	5	5	0	0	NA	NA	NA	49	45	172	173	513	153	119	353	2	1	18	0.012	0.006	0.035
.	19.01.16-02.11.48-1-408511	124	9	9	0	0	0	619	8	8	0	0	NA	NA	NA	45	44	176	169	512	154	114	351	12	9	13	0.068	0.053	0.025
.	19.01.16-02.11.50-1-408512	67	3	3	2	0	2	613	2	2	0	0	NA	NA	NA	21	23	168	169	499	149	117	347	7	0	0	0.042	0	0
.	19.01.16-02.11.55-1-408530	149	23	23	6	0	4	624	20	20	0	0	NA	NA	NA	54	42	173	170	512	155	115	354	18	50	18	0.104	0.294	0.035
.	19.01.16-02.11.59-1-408536	93	6	6	3	0	3	607	5	5	0	0	NA	NA	NA	26	24	167	166	504	150	112	345	11	0	8	0.066	0	0.016
.	19.01.16-02.11.59-1-408537	33	1	1	1	0	1	0	0	0	0	0	NA	NA	NA	10	12	165	165	495	0	0	0	0	0	3	0	0	0.006
.	19.01.16-02.12.01-1-408539	124	6	6	1	0	1	620	4	4	0	0	NA	NA	NA	48	35	175	171	502	157	115	348	3	0	8	0.017	0	0.016
.	19.01.16-02.12.01-1-408540	116	5	5	2	0	2	619	4	4	0	0	NA	NA	NA	34	36	167	168	514	149	117	353	0	6	13	0	0.036	0.025
.	19.01.16-02.12.03-1-408541	36	1	1	0	0	0	0	0	0	0	0	NA	NA	NA	9	8	164	164	493	0	0	0	0	0	0	0	0	0
.	19.01.16-02.12.05-1-408542	115	13	13	8	0	6	636	12	12	0	0	NA	NA	NA	29	47	172	176	512	159	120	357	0	15	20	0	0.085	0.039
.	19.01.16-02.12.06-1-408543	88	3	3	1	0	1	622	2	2	0	0	NA	NA	NA	20	36	171	174	504	153	121	348	0	4	9	0	0.023	0.018
.	19.01.16-02.12.07-1-408545	62	2	2	1	0	1	608	1	1	0	0	NA	NA	NA	23	20	164	166	503	149	115	344	0	0	6	0	0	0.012
.	19.01.16-02.12.15-1-408552	175	30	30	13	0	8	643	28	28	0	0	NA	NA	NA	46	59	173	174	525	150	123	370	35	21	42	0.202	0.121	0.08
.	19.01.16-02.12.16-1-408553	87	11	11	0	0	0	603	10	10	0	0	NA	NA	NA	39	26	169	167	503	150	112	341	2	5	19	0.012	0.03	0.038
.	19.01.16-02.12.20-1-408556	32	1	1	1	0	1	0	0	0	0	0	NA	NA	NA	9	17	164	166	500	0	0	0	0	0	1	0	0	0.002
.	19.01.16-02.12.21-1-408560	34	1	1	0	0	0	0	0	0	0	0	NA	NA	NA	8	11	163	167	494	0	0	0	0	0	1	0	0	0.002
.	19.01.16-02.12.22-1-408563	36	1	1	0	0	0	0	0	0	0	0	NA	NA	NA	12	9	164	165	493	0	0	0	0	0	0	0	0	0
.	19.01.16-02.12.23-1-408564	90	4	4	1	0	1	603	3	3	0	0	NA	NA	NA	27	20	164	167	502	146	113	344	0	7	6	0	0.042	0.012
.	19.01.16-02.12.24-1-408567	148	11	11	2	0	0	638	10	10	0	0	NA	NA	NA	43	60	175	171	527	156	117	365	21	0	18	0.12	0	0.034
.	19.01.16-02.12.24-1-408568	61	2	2	0	0	0	609	1	1	0	0	NA	NA	NA	23	29	173	167	502	153	114	342	0	0	4	0	0	0.008
.	19.01.16-02.12.26-1-408570	117	8	8	3	0	3	613	7	7	0	0	NA	NA	NA	27	28	171	167	503	150	115	348	8	14	9	0.047	0.084	0.018
.	19.01.16-02.12.30-1-408575	35	1	1	0	0	0	0	0	0	0	0	NA	NA	NA	17	8	164	165	492	0	0	0	1	0	0	0.006	0	0
.	19.01.16-02.12.34-1-408577	200	21	21	5	0	3	639	17	17	0	0	NA	NA	NA	51	58	176	174	521	158	120	361	5	27	42	0.028	0.155	0.081
.	19.01.16-02.12.37-1-408587	34	1	1	1	0	1	0	0	0	0	0	NA	NA	NA	10	16	165	168	496	0	0	0	0	0	1	0	0	0.002
.	19.01.16-02.12.37-1-408588	64	6	6	3	0	3	610	5	5	0	0	NA	NA	NA	17	27	170	168	502	153	115	342	14	0	7	0.082	0	0.014
.	19.01.16-02.12.39-1-408589	89	7	7	1	0	1	627	6	6	0	0	NA	NA	NA	27	42	172	174	509	154	121	352	6	2	11	0.035	0.011	0.022
.	19.01.16-02.12.39-1-408590	151	14	14	3	0	2	634	13	13	0	0	NA	NA	NA	50	51	169	171	524	150	118	366	6	24	21	0.036	0.14	0.04
.	19.01.16-02.12.40-1-408591	150	14	14	7	0	5	630	12	12	0	0	NA	NA	NA	57	45	173	170	515	158	117	355	7	12	29	0.04	0.071	0.056
.	19.01.16-02.12.46-1-408594	60	2	2	0	0	0	604	0	0	0	0	NA	NA	NA	25	22	170	165	500	150	110	344	5	0	0	0.029	0	0
.	19.01.16-02.12.48-1-408597	35	1	1	0	0	0	0	0	0	0	0	NA	NA	NA	13	9	167	164	491	0	0	0	0	0	1	0	0	0.002
.	19.01.16-02.12.53-1-408613	227	27	27	4	0	3	647	25	25	0	0	NA	NA	NA	70	72	182	176	527	161	123	363	16	21	49	0.088	0.119	0.093
.	19.01.16-02.12.56-1-408615	34	1	1	1	0	1	0	0	0	0	0	NA	NA	NA	9	9	165	166	491	0	0	0	0	0	0	0	0	0
.	19.01.16-02.12.59-1-408619	93	5	5	1	0	0	613	4	4	0	0	NA	NA	NA	24	31	170	172	502	152	118	343	3	1	4	0.018	0.006	0.008
.	19.01.16-02.13.01-1-408621	109	10	10	4	0	3	607	9	9	0	0	NA	NA	NA	32	26	169	171	499	150	120	337	5	11	29	0.03	0.064	0.058
.	19.01.16-02.13.01-1-408622	31	1	1	0	0	0	0	0	0	0	0	NA	NA	NA	9	7	166	164	490	0	0	0	0	1	0	0	0.006	0
.	19.01.16-02.13.02-1-408624	66	3	3	2	0	2	610	2	2	0	0	NA	NA	NA	29	28	174	167	500	158	113	339	0	2	8	0	0.012	0.016
.	19.01.16-02.13.04-1-408626	33	1	1	0	0	0	0	0	0	0	0	NA	NA	NA	13	13	169	164	493	0	0	0	0	2	0	0	0.012	0
.	19.01.16-02.13.12-1-408629	85	3	3	2	0	2	614	2	2	0	0	NA	NA	NA	19	28	171	168	502	154	117	343	3	0	3	0.018	0	0.006
.	19.01.16-02.13.13-1-408631	184	14	14	7	0	4	649	13	13	0	0	NA	NA	NA	59	66	178	181	520	159	127	363	8	4	30	0.045	0.022	0.058
.	19.01.16-02.13.20-1-408639	65	2	2	0	0	0	556	1	1	0	0	NA	NA	NA	24	12	166	166	493	142	103	311	0	0	1	0	0	0.002
.	19.01.16-02.13.22-1-408642	143	7	7	4	0	3	631	5	5	0	0	NA	NA	NA	51	50	173	173	517	152	119	360	7	5	12	0.04	0.029	0.023
.	19.01.16-02.13.23-1-408643	61	2	2	1	0	1	604	1	1	0	0	NA	NA	NA	29	28	166	170	505	147	115	342	0	4	2	0	0.024	0.004
.	19.01.16-02.13.28-1-408651	187	11	11	1	0	1	628	10	10	0	0	NA	NA	NA	65	48	172	168	521	151	116	361	3	1	21	0.017	0.006	0.04
.	19.01.16-02.13.29-1-408653	65	5	5	2	0	2	610	4	4	0	0	NA	NA	NA	20	26	172	169	498	151	116	343	13	0	3	0.076	0	0.006
.	19.01.16-02.13.33-1-408656	34	1	1	0	0	0	0	0	0	0	0	NA	NA	NA	6	8	164	164	493	0	0	0	0	0	1	0	0	0.002
.	19.01.16-02.13.35-1-408659	116	13	13	3	0	2	630	11	11	0	0	NA	NA	NA	46	51	173	171	520	155	116	359	4	27	13	0.023	0.158	0.025
.	19.01.16-02.13.40-1-408664	147	15	15	3	0	3	624	12	12	0	0	NA	NA	NA	51	38	169	172	510	151	120	353	10	23	9	0.059	0.134	0.018
.	19.01.16-02.13.43-1-408667	151	14	14	1	0	0	634	11	11	0	0	NA	NA	NA	39	47	177	174	509	160	122	352	16	7	39	0.09	0.04	0.077
.	19.01.16-02.13.50-1-408669	64	3	3	0	0	0	607	2	2	0	0	NA	NA	NA	25	17	167	167	496	151	115	341	0	0	6	0	0	0.012
.	19.01.16-02.13.51-1-408670	90	4	4	0	0	0	614	2	2	0	0	NA	NA	NA	29	28	171	166	504	154	114	346	0	5	3	0	0.03	0.006
.	19.01.16-02.13.58-1-408692	154	8	8	4	0	3	641	6	6	0	0	NA	NA	NA	51	64	180	172	525	163	119	359	13	13	16	0.072	0.076	0.03
.	19.01.16-02.13.58-1-408694	59	2	2	1	0	1	602	1	1	0	0	NA	NA	NA	23	19	170	167	495	150	113	339	1	0	1	0.006	0	0.002
.	19.01.16-02.14.02-1-408695	64	2	2	1	0	1	618	1	1	0	0	NA	NA	NA	23	29	167	172	503	151	120	347	0	0	12	0	0	0.024
.	19.01.16-02.14.14-1-408705	61	2	2	0	0	0	303	1	1	0	0	NA	NA	NA	15	13	163	169	494	71	66	166	6	0	3	0.037	0	0.006
.	19.01.16-02.14.21-1-408710	37	1	1	1	0	1	0	0	0	0	0	NA	NA	NA	9	8	165	163	493	0	0	0	0	0	3	0	0	0.006
.	19.01.16-02.14.24-1-408715	141	5	5	3	0	2	626	4	4	0	0	NA	NA	NA	38	45	170	170	518	150	117	359	6	7	7	0.035	0.041	0.014
.	19.01.16-02.14.26-1-408721	61	2	2	1	0	1	101	0	0	0	0	NA	NA	NA	17	14	167	165	495	27	16	58	2	0	0	0.012	0	0
.	19.01.16-02.14.26-1-408723	62	3	3	1	0	0	608	2	2	0	0	NA	NA	NA	24	23	168	168	500	149	115	344	9	0	0	0.054	0	0
.	19.01.16-02.14.30-1-408729	86	4	4	0	0	0	613	3	3	0	0	NA	NA	NA	28	28	168	171	502	149	118	346	3	0	5	0.018	0	0.01
.	19.01.16-02.14.32-1-408730	145	17	17	5	0	3	628	15	15	0	0	NA	NA	NA	42	47	169	173	518	146	121	361	20	10	33	0.118	0.058	0.064
.	19.01.16-02.14.35-1-408734	122	4	4	1	0	0	612	3	3	0	0	NA	NA	NA	33	28	171	167	503	158	113	341	0	8	9	0	0.048	0.018
.	19.01.16-02.14.37-1-408739	31	1	1	0	0	0	0	0	0	0	0	NA	NA	NA	6	5	163	165	490	0	0	0	0	0	1	0	0	0.002
.	19.01.16-02.14.39-1-408740	204	30	30	8	0	7	650	27	27	0	0	NA	NA	NA	58	61	174	174	526	157	125	368	24	38	34	0.138	0.218	0.065
.	19.01.16-02.14.41-1-408741	61	2	2	1	0	1	606	1	1	0	0	NA	NA	NA	23	20	164	170	499	146	114	346	0	3	2	0	0.018	0.004
.	19.01.16-02.14.42-1-408742	182	8	8	4	0	3	655	6	6	0	0	NA	NA	NA	50	70	180	176	527	161	123	371	0	0	26	0	0	0.049
.	19.01.16-02.14.43-1-408743	272	18	18	4	0	2	669	15	15	0	0	NA	NA	NA	93	95	183	186	539	163	129	377	22	9	31	0.12	0.048	0.058
.	19.01.16-02.14.46-1-408746	207	16	16	7	0	5	654	14	14	0	0	NA	NA	NA	70	69	176	176	530	160	123	371	9	4	43	0.051	0.023	0.081
.	19.01.16-02.14.49-1-408747	88	3	3	1	0	1	617	2	2	0	0	NA	NA	NA	29	38	173	170	508	155	120	342	4	0	7	0.023	0	0.014
.	19.01.16-02.14.50-1-408748	96	4	4	1	0	1	608	3	3	0	0	NA	NA	NA	23	26	167	170	502	148	116	344	7	1	4	0.042	0.006	0.008
.	19.01.16-02.14.55-1-408765	118	8	8	2	0	2	623	6	6	0	0	NA	NA	NA	42	45	173	171	514	153	113	357	11	9	7	0.064	0.053	0.014
.	19.01.16-02.15.04-1-408771	90	4	4	2	0	2	605	3	3	0	0	NA	NA	NA	43	27	166	169	505	150	110	345	2	5	4	0.012	0.03	0.008
.	19.01.16-02.15.06-1-408772	205	17	17	4	0	2	641	15	15	0	0	NA	NA	NA	60	58	173	175	523	155	121	365	1	29	22	0.006	0.166	0.042
.	19.01.16-02.15.06-1-408773	216	18	18	6	0	5	656	17	17	0	0	NA	NA	NA	51	73	179	177	530	160	125	371	11	19	22	0.061	0.107	0.042
.	19.01.16-02.15.07-1-408774	124	11	11	2	0	2	626	10	10	0	0	NA	NA	NA	36	43	173	175	508	154	121	351	18	7	15	0.104	0.04	0.03
.	19.01.16-02.15.17-1-408779	85	5	5	0	0	0	603	4	4	0	0	NA	NA	NA	40	23	165	169	502	144	113	346	0	7	13	0	0.041	0.026
.	19.01.16-02.15.19-1-408786	63	3	3	2	0	1	604	2	2	0	0	NA	NA	NA	25	24	170	168	499	148	114	342	0	2	5	0	0.012	0.01
.	19.01.16-02.15.22-1-408790	34	1	1	0	0	0	0	0	0	0	0	NA	NA	NA	9	9	163	166	493	0	0	0	0	3	0	0	0.018	0
.	19.01.16-02.15.24-1-408793	130	9	9	2	0	1	620	8	8	0	0	NA	NA	NA	36	35	170	172	506	152	119	349	12	5	8	0.071	0.029	0.016
.	19.01.16-02.15.25-1-408796	151	9	9	4	0	3	623	6	6	0	0	NA	NA	NA	40	37	172	173	505	155	118	350	5	6	14	0.029	0.035	0.028
.	19.01.16-02.15.27-1-408800	34	1	1	0	0	0	0	0	0	0	0	NA	NA	NA	11	8	164	164	493	0	0	0	0	0	0	0	0	0
.	19.01.16-02.15.29-1-408803	172	13	13	5	0	4	635	11	11	0	0	NA	NA	NA	64	54	170	174	523	154	122	359	2	10	17	0.012	0.057	0.033
.	19.01.16-02.15.35-1-408808	101	10	10	2	0	2	612	9	9	0	0	NA	NA	NA	31	32	172	165	508	152	111	349	0	10	18	0	0.061	0.035
.	19.01.16-02.15.35-1-408810	57	2	2	0	0	0	199	1	1	0	0	NA	NA	NA	12	16	164	164	501	42	42	115	1	0	0	0.006	0	0
.	19.01.16-02.15.37-1-408813	151	14	14	3	0	3	626	11	11	0	0	NA	NA	NA	34	47	172	167	521	152	113	361	2	9	19	0.012	0.054	0.036
.	19.01.16-02.15.37-1-408814	33	1	1	1	0	1	0	0	0	0	0	NA	NA	NA	10	11	165	165	494	0	0	0	0	0	4	0	0	0.008
.	19.01.16-02.15.40-1-408817	84	10	10	3	0	3	621	9	9	0	0	NA	NA	NA	26	37	173	174	503	152	118	351	0	18	2	0	0.103	0.004
.	19.01.16-02.15.41-1-408818	157	9	9	1	0	1	629	7	7	0	0	NA	NA	NA	34	44	175	168	514	155	116	358	18	2	6	0.103	0.012	0.012
.	19.01.16-02.15.44-1-408820	34	1	1	1	0	1	0	0	0	0	0	NA	NA	NA	7	7	165	163	492	0	0	0	0	3	0	0	0.018	0
.	19.01.16-02.15.46-1-408821	142	10	10	5	0	3	627	9	9	0	0	NA	NA	NA	31	44	176	171	510	156	118	353	23	0	18	0.131	0	0.035
.	19.01.16-02.15.47-1-408822	138	12	12	4	0	4	620	11	11	0	0	NA	NA	NA	28	38	170	169	512	149	118	353	11	9	8	0.065	0.053	0.016
.	19.01.16-02.15.47-1-408823	37	1	1	0	0	0	0	0	0	0	0	NA	NA	NA	11	3	163	163	490	0	0	0	0	0	1	0	0	0.002
.	19.01.16-02.15.50-1-408824	95	9	9	2	0	2	611	8	8	0	0	NA	NA	NA	36	30	165	170	508	146	117	348	6	2	14	0.036	0.012	0.028
.	19.01.16-02.15.56-1-408841	180	16	16	4	0	3	640	11	11	0	0	NA	NA	NA	54	57	176	176	518	157	121	362	12	10	23	0.068	0.057	0.044
.	19.01.16-02.15.57-1-408845	36	1	1	1	0	1	0	0	0	0	0	NA	NA	NA	11	5	165	164	489	0	0	0	0	0	0	0	0	0
.	19.01.16-02.16.00-1-408846	35	1	1	0	0	0	0	0	0	0	0	NA	NA	NA	10	13	165	164	497	0	0	0	0	1	0	0	0.006	0
.	19.01.16-02.16.02-1-408848	182	12	12	3	0	2	629	11	11	0	0	NA	NA	NA	56	50	171	180	512	150	123	356	13	6	7	0.076	0.033	0.014
.	19.01.16-02.16.03-1-408849	174	20	20	2	0	1	631	18	18	0	0	NA	NA	NA	44	48	172	179	510	151	125	355	30	18	39	0.174	0.101	0.076
.	19.01.16-02.16.03-1-408852	139	11	11	2	0	2	627	9	9	0	0	NA	NA	NA	33	45	170	170	518	151	116	360	17	3	32	0.1	0.018	0.062
.	19.01.16-02.16.03-1-408853	113	13	13	4	0	4	624	11	11	0	0	NA	NA	NA	40	50	168	176	519	149	119	356	2	14	19	0.012	0.08	0.037
.	19.01.16-02.16.11-1-408855	200	14	14	3	0	2	620	13	13	0	0	NA	NA	NA	70	50	173	168	522	150	114	356	31	15	16	0.179	0.089	0.031
.	19.01.16-02.16.11-1-408857	65	3	3	1	0	1	608	2	2	0	0	NA	NA	NA	24	27	169	170	501	151	117	340	0	0	5	0	0	0.01
.	19.01.16-02.16.11-1-408858	63	4	4	1	0	1	608	3	3	0	0	NA	NA	NA	18	21	173	164	497	156	111	341	0	0	9	0	0	0.018
.	19.01.16-02.16.25-1-408876	96	5	5	4	0	3	607	3	3	0	0	NA	NA	NA	25	23	165	167	504	147	112	348	24	6	0	0.145	0.036	0
.	19.01.16-02.16.26-1-408878	86	3	3	2	0	2	613	2	2	0	0	NA	NA	NA	24	32	171	168	506	153	113	347	0	4	2	0	0.024	0.004
.	19.01.16-02.16.26-1-408879	178	11	11	4	0	2	639	10	10	0	0	NA	NA	NA	50	58	172	170	529	152	116	371	10	21	6	0.058	0.124	0.011
.	19.01.16-02.16.27-1-408882	63	2	2	0	0	0	611	1	1	0	0	NA	NA	NA	20	26	168	170	501	149	118	344	0	0	5	0	0	0.01
.	19.01.16-02.16.29-1-408884	122	6	6	2	0	0	619	5	5	0	0	NA	NA	NA	39	36	172	173	504	157	118	344	0	10	9	0	0.058	0.018
.	19.01.16-02.16.30-1-408885	119	4	4	1	0	1	615	3	3	0	0	NA	NA	NA	25	31	169	167	508	151	115	349	5	0	6	0.03	0	0.012
.	19.01.16-02.16.40-1-408902	87	5	5	1	0	1	612	4	4	0	0	NA	NA	NA	27	28	166	165	510	150	114	348	0	8	1	0	0.048	0.002
.	19.01.16-02.16.40-1-408903	117	10	10	4	0	4	620	9	9	0	0	NA	NA	NA	37	38	171	171	509	154	117	349	8	9	16	0.047	0.053	0.031
.	19.01.16-02.16.41-1-408904	147	7	7	1	0	0	634	6	6	0	0	NA	NA	NA	47	57	174	175	521	151	122	361	1	0	15	0.006	0	0.029
.	19.01.16-02.16.42-1-408905	89	7	7	0	0	0	612	6	6	0	0	NA	NA	NA	23	22	169	165	501	148	115	349	3	5	3	0.018	0.03	0.006
.	19.01.16-02.16.43-1-408908	97	4	4	1	0	1	610	3	3	0	0	NA	NA	NA	37	36	167	172	510	144	116	350	0	2	13	0	0.012	0.025
.	19.01.16-02.16.46-1-408910	31	1	1	0	0	0	0	0	0	0	0	NA	NA	NA	7	7	164	165	491	0	0	0	0	1	0	0	0.006	0
.	19.01.16-02.16.47-1-408912	149	15	15	2	0	2	643	13	13	0	0	NA	NA	NA	44	67	173	177	530	153	121	369	18	12	36	0.104	0.068	0.068
.	19.01.16-02.16.48-1-408913	117	6	6	4	0	4	619	5	5	0	0	NA	NA	NA	45	38	175	174	502	155	122	342	6	13	12	0.034	0.075	0.024
.	19.01.16-02.16.56-1-408934	148	9	9	3	0	3	632	8	8	0	0	NA	NA	NA	33	53	174	175	517	151	123	358	11	13	6	0.063	0.074	0.012
.	19.01.16-02.16.57-1-408935	35	1	1	1	0	1	0	0	0	0	0	NA	NA	NA	10	4	163	164	490	0	0	0	0	0	1	0	0	0.002
.	19.01.16-02.16.59-1-408941	90	9	9	1	0	1	615	7	7	0	0	NA	NA	NA	31	28	171	170	500	153	116	346	0	12	8	0	0.071	0.016
.	19.01.16-02.16.59-1-408942	90	7	7	2	0	1	607	6	6	0	0	NA	NA	NA	32	26	167	169	503	147	113	347	1	8	10	0.006	0.047	0.02
.	19.01.16-02.16.59-1-408943	117	10	10	3	0	2	617	7	7	0	0	NA	NA	NA	34	34	170	165	512	151	115	351	14	2	22	0.082	0.012	0.043
.	19.01.16-02.17.02-1-408945	169	29	29	5	0	4	621	25	25	0	0	NA	NA	NA	52	47	171	174	515	151	118	352	12	43	55	0.07	0.247	0.107
.	19.01.16-02.17.05-1-408947	89	8	8	1	0	1	612	5	5	0	0	NA	NA	NA	29	36	166	172	511	145	118	349	8	8	6	0.048	0.047	0.012
.	19.01.16-02.17.08-1-408948	63	3	3	1	0	1	602	2	2	0	0	NA	NA	NA	22	16	166	167	496	148	114	340	2	0	4	0.012	0	0.008
.	19.01.16-02.17.18-1-408952	115	10	10	4	0	4	624	9	9	0	0	NA	NA	NA	48	50	172	175	516	154	120	350	12	4	15	0.07	0.023	0.029
.	19.01.16-02.17.19-1-408955	93	4	4	1	0	1	615	3	3	0	0	NA	NA	NA	38	37	169	170	511	147	114	354	2	2	4	0.012	0.012	0.008
.	19.01.16-02.17.20-1-408958	152	11	11	3	0	3	624	10	10	0	0	NA	NA	NA	48	47	170	178	512	150	120	354	0	16	9	0	0.09	0.018
.	19.01.16-02.17.21-1-408963	149	11	11	4	0	3	626	9	9	0	0	NA	NA	NA	42	50	168	179	516	150	122	354	10	28	8	0.06	0.156	0.016
.	19.01.16-02.17.21-1-408964	186	32	32	9	0	7	630	27	27	0	0	NA	NA	NA	57	55	176	171	521	154	114	362	16	45	40	0.091	0.263	0.077
.	19.01.16-02.17.22-1-408966	61	2	2	1	0	1	352	1	1	0	0	NA	NA	NA	20	6	164	163	492	79	67	206	4	0	1	0.024	0	0.002
.	19.01.16-02.17.24-1-408969	63	3	3	0	0	0	614	2	2	0	0	NA	NA	NA	23	36	170	171	508	151	114	349	1	0	4	0.006	0	0.008
.	19.01.16-02.17.34-1-408977	57	2	2	0	0	0	101	1	1	0	0	NA	NA	NA	17	7	164	165	491	22	26	53	0	3	1	0	0.018	0.002
.	19.01.16-02.17.36-1-408981	58	2	2	0	0	0	100	1	1	0	0	NA	NA	NA	17	14	164	167	496	23	19	58	0	0	3	0	0	0.006
.	19.01.16-02.17.39-1-408982	117	8	8	3	0	2	614	6	6	0	0	NA	NA	NA	37	34	172	169	506	149	115	350	20	1	10	0.116	0.006	0.02
.	19.01.16-02.17.41-1-408983	176	22	22	7	0	5	631	20	20	0	0	NA	NA	NA	48	51	170	174	520	151	122	358	12	10	52	0.071	0.057	0.1
.	19.01.16-02.17.42-1-408984	59	2	2	1	0	1	253	1	1	0	0	NA	NA	NA	14	15	165	168	495	65	46	142	7	0	0	0.042	0	0
.	19.01.16-02.17.43-1-408985	118	12	12	3	0	3	624	11	11	0	0	NA	NA	NA	39	46	171	175	513	151	117	356	7	16	7	0.041	0.091	0.014
.	19.01.16-02.17.45-1-408986	36	1	1	0	0	0	0	0	0	0	0	NA	NA	NA	15	12	165	167	493	0	0	0	0	0	2	0	0	0.004
.	19.01.16-02.17.48-1-408987	87	4	4	0	0	0	609	3	3	0	0	NA	NA	NA	28	25	165	171	502	148	116	345	10	3	3	0.061	0.018	0.006
.	19.01.16-02.17.50-1-408988	147	14	14	5	0	4	634	12	12	0	0	NA	NA	NA	65	62	175	170	530	156	114	364	28	3	12	0.16	0.018	0.023
.	19.01.16-02.17.50-1-408989	36	1	1	0	0	0	0	0	0	0	0	NA	NA	NA	17	8	164	165	492	0	0	0	0	1	0	0	0.006	0
.	19.01.16-02.17.53-1-409005	31	1	1	0	0	0	0	0	0	0	0	NA	NA	NA	8	9	166	164	492	0	0	0	0	0	0	0	0	0
.	19.01.16-02.17.53-1-409007	140	10	10	0	0	0	626	9	9	0	0	NA	NA	NA	36	46	173	178	508	152	124	350	6	6	13	0.035	0.034	0.026
.	19.01.16-02.17.55-1-409008	38	1	1	0	0	0	0	0	0	0	0	NA	NA	NA	13	9	163	163	496	0	0	0	0	0	5	0	0	0.01
.	19.01.16-02.17.58-1-409012	90	4	4	0	0	0	610	2	2	0	0	NA	NA	NA	23	25	166	169	503	148	117	345	2	6	1	0.012	0.036	0.002
.	19.01.16-02.17.59-1-409014	168	8	8	2	0	1	634	6	6	0	0	NA	NA	NA	52	47	172	171	517	155	119	360	15	5	3	0.087	0.029	0.006
.	19.01.16-02.18.04-1-409017	85	4	4	1	0	1	623	3	3	0	0	NA	NA	NA	26	37	168	165	517	147	115	361	5	10	7	0.03	0.061	0.014
.	19.01.16-02.18.06-1-409018	59	2	2	0	0	0	608	1	1	0	0	NA	NA	NA	18	26	167	169	503	147	116	345	2	0	3	0.012	0	0.006
.	19.01.16-02.18.12-1-409020	149	8	8	4	0	3	619	7	7	0	0	NA	NA	NA	41	38	171	170	510	151	118	350	9	10	16	0.053	0.059	0.031
.	19.01.16-02.18.14-1-409022	63	2	2	0	0	0	612	1	1	0	0	NA	NA	NA	17	29	170	173	499	152	116	344	0	1	4	0	0.006	0.008
.	19.01.16-02.18.18-1-409030	34	1	1	1	0	1	0	0	0	0	0	NA	NA	NA	13	5	163	164	491	0	0	0	4	0	0	0.025	0	0
.	19.01.16-02.18.20-1-409032	95	8	8	2	0	2	612	7	7	0	0	NA	NA	NA	46	34	170	170	507	152	116	344	8	0	17	0.047	0	0.034
.	19.01.16-02.18.20-1-409033	61	3	3	0	0	0	601	2	2	0	0	NA	NA	NA	26	25	166	168	504	147	114	340	0	4	1	0	0.024	0.002
.	19.01.16-02.18.21-1-409035	39	1	1	0	0	0	0	0	0	0	0	NA	NA	NA	12	10	165	164	494	0	0	0	0	0	0	0	0	0
.	19.01.16-02.18.21-1-409038	186	10	10	2	0	1	635	8	8	0	0	NA	NA	NA	65	50	174	177	512	158	124	353	3	5	20	0.017	0.028	0.039
.	19.01.16-02.18.22-1-409039	35	1	1	1	0	1	0	0	0	0	0	NA	NA	NA	8	10	164	164	495	0	0	0	0	5	0	0	0.03	0
.	19.01.16-02.18.22-1-409040	150	7	7	0	0	0	629	6	6	0	0	NA	NA	NA	53	45	167	172	519	150	119	360	0	7	22	0	0.041	0.042
.	19.01.16-02.18.24-1-409043	37	1	1	0	0	0	0	0	0	0	0	NA	NA	NA	8	9	163	165	494	0	0	0	0	0	0	0	0	0
.	19.01.16-02.18.25-1-409047	64	2	2	0	0	0	401	1	1	0	0	NA	NA	NA	11	21	167	167	500	88	81	232	2	0	0	0.012	0	0
.	19.01.16-02.18.25-1-409048	86	3	3	0	0	0	611	2	2	0	0	NA	NA	NA	30	29	167	170	505	149	118	344	0	3	7	0	0.018	0.014
.	19.01.16-02.18.28-1-409050	36	1	1	1	0	1	0	0	0	0	0	NA	NA	NA	17	13	163	168	495	0	0	0	0	0	1	0	0	0.002
.	19.01.16-02.18.31-1-409054	60	2	2	2	0	1	609	1	1	0	0	NA	NA	NA	26	28	174	169	498	157	113	339	0	0	9	0	0	0.018
.	19.01.16-02.18.35-1-409062	180	8	8	3	0	1	644	6	6	0	0	NA	NA	NA	58	62	175	177	523	155	123	366	14	8	10	0.08	0.045	0.019
.	19.01.16-02.18.36-1-409064	183	19	19	3	0	1	639	17	17	0	0	NA	NA	NA	54	57	172	177	521	154	125	360	14	23	24	0.081	0.13	0.046
.	19.01.16-02.18.37-1-409066	61	2	2	1	0	1	349	1	1	0	0	NA	NA	NA	16	18	165	167	499	77	67	205	0	0	1	0	0	0.002
.	19.01.16-02.18.40-1-409068	36	1	1	0	0	0	0	0	0	0	0	NA	NA	NA	6	14	169	164	494	0	0	0	0	0	0	0	0	0
.	19.01.16-02.18.41-1-409069	211	26	26	8	0	6	645	24	24	0	0	NA	NA	NA	70	65	172	175	531	153	121	371	2	39	52	0.012	0.223	0.098
.	19.01.16-02.18.44-1-409071	31	1	1	0	0	0	0	0	0	0	0	NA	NA	NA	10	12	166	163	496	0	0	0	0	0	0	0	0	0
.	19.01.16-02.18.45-1-409073	115	15	15	2	0	2	616	10	10	0	0	NA	NA	NA	36	34	173	169	505	156	113	347	5	17	15	0.029	0.101	0.03
.	19.01.16-02.18.46-1-409074	95	12	12	7	0	3	613	10	10	0	0	NA	NA	NA	37	37	172	172	506	152	114	347	24	14	20	0.14	0.081	0.04
.	19.01.16-02.18.46-1-409075	59	3	3	1	0	1	100	2	2	0	0	NA	NA	NA	14	15	165	165	498	21	20	59	0	1	5	0	0.006	0.01
.	19.01.16-02.18.47-1-409077	86	3	3	1	0	0	608	2	2	0	0	NA	NA	NA	30	25	168	171	499	148	116	344	4	5	3	0.024	0.029	0.006
.	19.01.16-02.18.50-1-409078	299	29	29	11	0	9	677	24	24	0	0	NA	NA	NA	86	91	182	181	541	162	127	388	19	34	72	0.104	0.188	0.133
.	19.01.16-02.18.54-1-409095	203	22	22	8	0	7	641	21	21	0	0	NA	NA	NA	65	61	179	177	518	160	121	360	25	39	26	0.14	0.22	0.05
.	19.01.16-02.19.05-1-409101	60	2	2	0	0	0	501	1	1	0	0	NA	NA	NA	18	18	165	166	500	118	89	294	0	2	0	0	0.012	0
.	19.01.16-02.19.06-1-409102	123	12	12	2	0	0	616	11	11	0	0	NA	NA	NA	44	40	174	169	510	156	112	348	12	4	20	0.069	0.024	0.039
.	19.01.16-02.19.13-1-409104	211	14	14	5	0	4	664	12	12	0	0	NA	NA	NA	47	79	181	181	530	162	127	375	16	7	27	0.088	0.039	0.051
.	19.01.16-02.19.13-1-409105	88	4	4	1	0	1	609	2	2	0	0	NA	NA	NA	20	21	168	168	498	151	117	341	0	7	5	0	0.042	0.01
.	19.01.16-02.19.14-1-409106	153	12	12	0	0	0	622	11	11	0	0	NA	NA	NA	44	46	175	171	513	156	118	348	7	0	17	0.04	0	0.033
.	19.01.16-02.19.18-1-409111	34	1	1	0	0	0	0	0	0	0	0	NA	NA	NA	10	14	164	168	495	0	0	0	0	0	1	0	0	0.002
.	19.01.16-02.19.18-1-409112	62	2	2	1	0	1	300	1	1	0	0	NA	NA	NA	27	16	165	166	498	65	57	178	0	0	3	0	0	0.006
.	19.01.16-02.19.21-1-409116	31	1	1	1	0	1	0	0	0	0	0	NA	NA	NA	9	7	163	163	494	0	0	0	0	0	2	0	0	0.004
.	19.01.16-02.19.23-1-409124	34	1	1	1	0	1	0	0	0	0	0	NA	NA	NA	11	13	164	166	496	0	0	0	0	0	2	0	0	0.004
.	19.01.16-02.19.25-1-409129	121	6	6	1	0	1	616	5	5	0	0	NA	NA	NA	34	34	169	172	506	149	118	349	5	4	5	0.03	0.023	0.01
.	19.01.16-02.19.28-1-409132	33	1	1	0	0	0	0	0	0	0	0	NA	NA	NA	10	6	165	163	491	0	0	0	0	0	0	0	0	0
.	19.01.16-02.19.29-1-409135	33	1	1	0	0	0	0	0	0	0	0	NA	NA	NA	6	11	164	166	494	0	0	0	0	0	1	0	0	0.002
.	19.01.16-02.19.30-1-409136	28	1	1	1	0	1	0	0	0	0	0	NA	NA	NA	7	5	163	166	489	0	0	0	0	0	1	0	0	0.002
.	19.01.16-02.19.31-1-409137	120	5	5	1	0	1	619	4	4	0	0	NA	NA	NA	42	38	171	169	511	152	114	353	0	0	12	0	0	0.023
.	19.01.16-02.19.32-1-409138	97	3	3	2	0	2	619	2	2	0	0	NA	NA	NA	35	38	170	171	510	152	118	349	0	0	7	0	0	0.014
.	19.01.16-02.19.36-1-409144	119	14	14	4	0	2	628	12	12	0	0	NA	NA	NA	37	50	175	172	516	155	118	355	7	31	29	0.04	0.18	0.056
.	19.01.16-02.19.37-1-409146	114	10	10	3	0	3	624	7	7	0	0	NA	NA	NA	37	40	172	176	505	153	121	350	10	3	14	0.058	0.017	0.028
.	19.01.16-02.19.39-1-409147	91	8	8	3	0	2	610	5	5	0	0	NA	NA	NA	34	30	168	169	506	148	113	349	10	2	17	0.06	0.012	0.034
.	19.01.16-02.19.41-1-409149	198	16	16	2	0	2	646	12	12	0	0	NA	NA	NA	71	66	182	177	520	164	123	359	2	18	27	0.011	0.102	0.052
.	19.01.16-02.19.42-1-409150	89	5	5	1	0	1	612	3	3	0	0	NA	NA	NA	36	31	171	166	507	153	114	345	5	0	13	0.029	0	0.026
.	19.01.16-02.19.45-1-409151	66	2	2	1	0	1	504	1	1	0	0	NA	NA	NA	16	19	168	166	498	126	96	282	0	2	0	0	0.012	0
.	19.01.16-02.19.48-1-409154	66	2	2	1	0	1	611	1	1	0	0	NA	NA	NA	16	23	166	167	503	147	118	346	3	0	3	0.018	0	0.006
.	19.01.16-02.19.51-1-409157	58	3	3	2	0	2	405	2	2	0	0	NA	NA	NA	23	14	167	163	497	99	68	238	0	11	0	0	0.067	0
.	19.01.16-02.19.58-1-409180	62	3	3	1	0	1	602	1	1	0	0	NA	NA	NA	28	25	167	170	501	148	113	341	8	5	0	0.048	0.029	0
.	19.01.16-02.19.58-1-409181	65	3	3	0	0	0	606	2	2	0	0	NA	NA	NA	28	26	165	169	505	146	115	345	3	0	5	0.018	0	0.01
.	19.01.16-02.19.59-1-409182	31	1	1	0	0	0	0	0	0	0	0	NA	NA	NA	10	7	166	164	490	0	0	0	0	6	0	0	0.037	0
.	19.01.16-02.20.02-1-409189	33	1	1	1	0	1	0	0	0	0	0	NA	NA	NA	9	12	166	167	492	0	0	0	1	0	0	0.006	0	0
.	19.01.16-02.20.05-1-409191	149	20	20	4	0	3	632	17	17	0	0	NA	NA	NA	39	52	172	173	520	152	118	362	17	33	16	0.099	0.191	0.031
.	19.01.16-02.20.06-1-409192	92	6	6	1	0	1	617	4	4	0	0	NA	NA	NA	30	37	169	168	513	147	114	356	1	3	7	0.006	0.018	0.014
.	19.01.16-02.20.06-1-409193	116	11	11	3	0	3	625	10	10	0	0	NA	NA	NA	37	45	170	172	516	149	118	358	5	16	12	0.029	0.093	0.023
.	19.01.16-02.20.07-1-409194	113	6	6	3	0	3	624	5	5	0	0	NA	NA	NA	30	37	173	169	508	154	120	350	4	6	14	0.023	0.036	0.028
.	19.01.16-02.20.11-1-409195	92	4	4	2	0	2	616	3	3	0	0	NA	NA	NA	33	36	168	169	512	147	114	355	4	3	2	0.024	0.018	0.004
.	19.01.16-02.20.17-1-409203	67	4	4	0	0	0	453	2	2	0	0	NA	NA	NA	21	11	167	165	492	114	85	254	3	0	1	0.018	0	0.002
.	19.01.16-02.20.18-1-409204	143	19	19	7	0	6	623	16	16	0	0	NA	NA	NA	32	37	169	169	512	149	120	354	31	20	26	0.183	0.118	0.051
.	19.01.16-02.20.18-1-409207	33	1	1	0	0	0	0	0	0	0	0	NA	NA	NA	7	12	166	167	492	0	0	0	0	0	1	0	0	0.002
.	19.01.16-02.20.21-1-409210	125	12	12	1	0	1	630	11	11	0	0	NA	NA	NA	43	43	172	172	512	154	118	358	25	17	7	0.145	0.099	0.014
.	19.01.16-02.20.24-1-409215	30	1	1	0	0	0	0	0	0	0	0	NA	NA	NA	12	8	165	165	491	0	0	0	0	0	1	0	0	0.002
.	19.01.16-02.20.27-1-409219	63	2	2	1	0	1	609	1	1	0	0	NA	NA	NA	28	29	169	172	501	151	118	340	0	0	11	0	0	0.022
.	19.01.16-02.20.27-1-409220	125	8	8	5	0	3	618	7	7	0	0	NA	NA	NA	30	31	168	167	509	149	117	352	10	6	13	0.06	0.036	0.026
.	19.01.16-02.20.27-1-409221	101	7	7	1	0	1	616	6	6	0	0	NA	NA	NA	38	32	172	169	504	152	118	346	4	2	15	0.023	0.012	0.03
.	19.01.16-02.20.31-1-409227	148	15	15	6	0	4	633	12	12	0	0	NA	NA	NA	47	52	179	172	514	157	120	356	18	13	25	0.101	0.076	0.049
.	19.01.16-02.20.34-1-409230	63	3	3	1	0	1	600	1	1	0	0	NA	NA	NA	29	18	168	168	495	147	114	339	2	0	6	0.012	0	0.012
.	19.01.16-02.20.41-1-409237	91	5	5	1	0	0	595	4	4	0	0	NA	NA	NA	26	16	165	165	499	146	111	338	5	5	5	0.03	0.03	0.01
.	19.01.16-02.20.42-1-409238	174	25	25	8	0	6	649	22	22	0	0	NA	NA	NA	48	76	174	168	547	152	117	380	14	6	70	0.08	0.036	0.128
.	19.01.16-02.20.48-1-409243	147	36	36	9	0	6	631	32	32	0	0	NA	NA	NA	46	53	177	172	517	157	119	355	17	35	51	0.096	0.203	0.099
.	19.01.16-02.20.48-1-409244	88	5	5	0	0	0	614	4	4	0	0	NA	NA	NA	21	32	168	167	510	152	112	350	0	5	3	0	0.03	0.006
.	19.01.16-02.20.49-1-409245	38	1	1	0	0	0	0	0	0	0	0	NA	NA	NA	11	9	167	164	491	0	0	0	0	0	0	0	0	0
.	19.01.16-02.20.49-1-409246	31	1	1	1	0	1	0	0	0	0	0	NA	NA	NA	8	9	166	165	491	0	0	0	0	0	0	0	0	0
.	19.01.16-02.20.51-1-409247	90	12	12	2	0	2	614	10	10	0	0	NA	NA	NA	40	43	169	173	514	149	117	348	4	6	21	0.024	0.035	0.041
.	19.01.16-02.20.52-1-409263	63	3	3	1	0	1	610	2	2	0	0	NA	NA	NA	25	27	169	170	501	151	115	344	7	0	0	0.041	0	0
.	19.01.16-02.20.52-1-409264	66	5	5	1	0	1	606	2	2	0	0	NA	NA	NA	25	24	165	168	504	143	117	346	6	2	5	0.036	0.012	0.01
.	19.01.16-02.20.58-1-409269	119	9	9	2	0	1	611	8	8	0	0	NA	NA	NA	35	35	171	168	509	147	114	350	7	0	8	0.041	0	0.016
.	19.01.16-02.21.01-1-409273	244	46	46	12	0	9	649	43	43	0	0	NA	NA	NA	64	73	174	182	530	152	127	370	46	58	54	0.264	0.319	0.102
.	19.01.16-02.21.05-1-409274	114	13	13	3	0	3	616	11	11	0	0	NA	NA	NA	51	41	178	173	503	158	113	345	3	8	22	0.017	0.046	0.044
.	19.01.16-02.21.07-1-409275	95	3	3	3	0	3	603	2	2	0	0	NA	NA	NA	32	25	167	168	503	144	114	345	0	3	1	0	0.018	0.002
.	19.01.16-02.21.08-1-409276	94	5	5	3	0	2	604	4	4	0	0	NA	NA	NA	31	22	166	170	499	149	115	340	0	0	20	0	0	0.04
.	19.01.16-02.21.15-1-409278	118	6	6	3	0	3	626	5	5	0	0	NA	NA	NA	51	47	176	175	509	156	119	351	9	11	4	0.051	0.063	0.008
.	19.01.16-02.21.21-1-409286	61	3	3	0	0	0	609	2	2	0	0	NA	NA	NA	26	27	167	167	506	152	111	346	0	4	4	0	0.024	0.008
.	19.01.16-02.21.21-1-409287	131	16	16	3	0	3	611	14	14	0	0	NA	NA	NA	48	41	171	174	509	147	117	347	21	0	30	0.123	0	0.059
.	19.01.16-02.21.26-1-409296	38	1	1	0	0	0	0	0	0	0	0	NA	NA	NA	12	14	165	167	495	0	0	0	0	0	1	0	0	0.002
.	19.01.16-02.21.26-1-409298	148	20	20	10	0	9	632	19	19	0	0	NA	NA	NA	38	48	170	174	517	151	122	359	16	15	52	0.094	0.086	0.101
.	19.01.16-02.21.29-1-409302	34	1	1	0	0	0	0	0	0	0	0	NA	NA	NA	14	8	165	163	493	0	0	0	0	0	1	0	0	0.002
.	19.01.16-02.21.29-1-409303	31	1	1	0	0	0	0	0	0	0	0	NA	NA	NA	7	9	163	164	495	0	0	0	0	0	2	0	0	0.004
.	19.01.16-02.21.31-1-409305	63	2	2	1	0	1	600	1	1	0	0	NA	NA	NA	27	19	163	168	501	145	114	341	0	2	2	0	0.012	0.004
.	19.01.16-02.21.32-1-409306	210	17	17	4	0	3	642	12	12	0	0	NA	NA	NA	59	63	173	177	526	152	124	366	11	37	29	0.064	0.209	0.055
.	19.01.16-02.21.36-1-409310	63	4	4	1	0	1	610	3	3	0	0	NA	NA	NA	27	23	170	167	499	152	116	342	0	5	8	0	0.03	0.016
.	19.01.16-02.21.36-1-409311	90	7	7	1	0	1	617	6	6	0	0	NA	NA	NA	31	36	167	173	509	149	118	350	5	4	9	0.03	0.023	0.018
.	19.01.16-02.21.44-1-409314	108	3	3	1	0	1	614	0	0	0	0	NA	NA	NA	40	30	168	172	503	152	117	345	0	3	7	0	0.017	0.014
.	19.01.16-02.21.45-1-409315	151	20	20	4	0	4	633	17	17	0	0	NA	NA	NA	30	42	170	172	513	153	118	362	9	25	19	0.053	0.145	0.037
.	19.01.16-02.21.50-1-409319	266	42	42	15	0	13	659	38	38	0	0	NA	NA	NA	73	78	180	188	523	165	131	363	46	24	40	0.256	0.128	0.076
.	19.01.16-02.21.51-1-409320	63	2	2	1	0	1	613	1	1	0	0	NA	NA	NA	27	31	171	168	505	154	114	345	0	0	5	0	0	0.01
.	19.01.16-02.21.55-1-409338	33	1	1	0	0	0	0	0	0	0	0	NA	NA	NA	5	16	165	166	498	0	0	0	0	0	0	0	0	0
.	19.01.16-02.22.00-1-409344	67	3	3	0	0	0	348	2	2	0	0	NA	NA	NA	10	13	170	165	491	89	75	184	0	1	2	0	0.006	0.004
.	19.01.16-02.22.00-1-409345	173	14	14	1	0	1	629	12	12	0	0	NA	NA	NA	53	51	175	172	517	154	120	355	0	13	35	0	0.076	0.068
.	19.01.16-02.22.02-1-409346	120	15	15	2	0	2	630	13	13	0	0	NA	NA	NA	41	53	172	178	516	152	123	355	3	11	25	0.017	0.062	0.048
.	19.01.16-02.22.07-1-409347	63	2	2	1	0	1	554	1	1	0	0	NA	NA	NA	22	11	166	166	492	135	105	314	1	0	2	0.006	0	0.004
.	19.01.16-02.22.11-1-409348	59	2	2	1	0	1	613	1	1	0	0	NA	NA	NA	25	31	167	169	508	149	115	349	0	2	2	0	0.012	0.004
.	19.01.16-02.22.11-1-409349	173	11	11	2	0	2	636	9	9	0	0	NA	NA	NA	42	53	174	169	523	154	117	365	8	4	26	0.046	0.024	0.05
.	19.01.16-02.22.13-1-409351	184	17	17	5	0	4	647	15	15	0	0	NA	NA	NA	50	65	174	174	530	156	119	372	13	21	33	0.075	0.121	0.062
.	19.01.16-02.22.16-1-409352	120	26	26	7	0	3	618	24	24	0	0	NA	NA	NA	47	42	171	177	507	151	120	347	38	20	30	0.222	0.113	0.059
.	19.01.16-02.22.20-1-409361	139	7	7	1	0	1	628	6	6	0	0	NA	NA	NA	39	41	169	173	512	152	120	356	0	8	11	0	0.046	0.021
.	19.01.16-02.22.25-1-409366	36	1	1	0	0	0	0	0	0	0	0	NA	NA	NA	11	4	163	163	491	0	0	0	0	0	0	0	0	0
.	19.01.16-02.22.28-1-409372	89	6	6	2	0	1	613	4	4	0	0	NA	NA	NA	35	36	167	171	511	147	117	349	7	6	5	0.042	0.035	0.01
.	19.01.16-02.22.31-1-409375	92	4	4	1	0	1	603	3	3	0	0	NA	NA	NA	24	21	166	169	499	148	114	341	0	1	4	0	0.006	0.008
.	19.01.16-02.22.33-1-409376	66	3	3	1	0	1	610	2	2	0	0	NA	NA	NA	24	24	167	168	502	150	116	344	5	0	2	0.03	0	0.004
.	19.01.16-02.22.38-1-409388	98	6	6	1	0	1	621	5	5	0	0	NA	NA	NA	30	35	172	171	505	153	118	350	5	0	6	0.029	0	0.012
.	19.01.16-02.22.41-1-409389	85	5	5	2	0	2	617	4	4	0	0	NA	NA	NA	29	33	167	174	505	149	120	348	0	0	13	0	0	0.026
.	19.01.16-02.22.47-1-409391	60	2	2	0	0	0	149	1	1	0	0	NA	NA	NA	16	16	165	166	498	33	24	92	0	0	1	0	0	0.002
.	19.01.16-02.22.49-1-409392	235	31	31	8	0	6	642	29	29	0	0	NA	NA	NA	78	64	179	172	526	160	117	365	30	28	61	0.168	0.163	0.116
.	19.01.16-02.22.51-1-409394	118	10	10	1	0	1	612	8	8	0	0	NA	NA	NA	39	31	168	169	507	149	117	346	15	9	5	0.089	0.053	0.01
.	19.01.16-02.22.51-1-409395	37	1	1	0	0	0	0	0	0	0	0	NA	NA	NA	12	11	166	166	492	0	0	0	0	0	0	0	0	0
.	19.01.16-02.22.56-1-409412	120	9	9	1	0	1	604	7	7	0	0	NA	NA	NA	53	29	165	167	510	148	112	344	7	17	13	0.042	0.102	0.025
.	19.01.16-02.22.56-1-409413	60	3	3	1	0	1	603	2	2	0	0	NA	NA	NA	16	16	164	166	499	148	113	342	2	0	9	0.012	0	0.018
.	19.01.16-02.22.56-1-409414	33	1	1	0	0	0	0	0	0	0	0	NA	NA	NA	7	11	163	166	495	0	0	0	0	0	2	0	0	0.004
.	19.01.16-02.22.57-1-409418	153	14	14	6	0	2	620	11	11	0	0	NA	NA	NA	49	43	171	173	512	151	115	354	7	12	24	0.041	0.069	0.047
.	19.01.16-02.22.58-1-409420	32	1	1	0	0	0	0	0	0	0	0	NA	NA	NA	11	11	164	165	495	0	0	0	0	0	5	0	0	0.01
.	19.01.16-02.22.58-1-409422	32	1	1	0	0	0	0	0	0	0	0	NA	NA	NA	11	10	164	164	495	0	0	0	0	0	2	0	0	0.004
.	19.01.16-02.23.01-1-409423	97	11	11	5	0	3	615	10	10	0	0	NA	NA	NA	24	31	169	169	506	150	116	349	9	0	25	0.053	0	0.049
.	19.01.16-02.23.01-1-409424	94	6	6	3	0	2	607	4	4	0	0	NA	NA	NA	37	30	169	167	507	147	114	346	1	12	5	0.006	0.072	0.01
.	19.01.16-02.23.04-1-409426	111	6	6	3	0	2	621	4	4	0	0	NA	NA	NA	36	34	168	168	511	148	119	354	3	20	4	0.018	0.119	0.008
.	19.01.16-02.23.11-1-409428	64	2	2	0	0	0	402	1	1	0	0	NA	NA	NA	16	19	165	167	500	94	79	229	0	0	2	0	0	0.004
.	19.01.16-02.23.17-1-409434	92	5	5	1	0	1	625	4	4	0	0	NA	NA	NA	41	42	174	166	515	153	114	358	0	0	22	0	0	0.043
.	19.01.16-02.23.19-1-409437	36	1	1	0	0	0	0	0	0	0	0	NA	NA	NA	11	5	164	164	490	0	0	0	0	0	0	0	0	0
.	19.01.16-02.23.20-1-409439	67	5	5	3	0	3	602	4	4	0	0	NA	NA	NA	28	20	168	165	500	147	113	342	3	14	13	0.018	0.085	0.026
.	19.01.16-02.23.22-1-409442	117	12	12	1	0	0	616	11	11	0	0	NA	NA	NA	52	33	169	171	506	147	118	351	18	13	10	0.107	0.076	0.02
.	19.01.16-02.23.22-1-409444	121	12	12	2	0	2	620	8	8	0	0	NA	NA	NA	34	42	171	169	515	149	117	354	18	4	7	0.105	0.024	0.014
.	19.01.16-02.23.24-1-409449	34	1	1	0	0	0	0	0	0	0	0	NA	NA	NA	9	5	164	165	489	0	0	0	0	0	3	0	0	0.006
.	19.01.16-02.23.24-1-409450	31	1	1	0	0	0	0	0	0	0	0	NA	NA	NA	8	7	166	164	490	0	0	0	0	0	1	0	0	0.002
.	19.01.16-02.23.26-1-409457	56	3	3	2	0	2	610	2	2	0	0	NA	NA	NA	21	23	164	170	502	148	116	346	0	4	1	0	0.024	0.002
.	19.01.16-02.23.27-1-409459	89	5	5	3	0	2	613	4	4	0	0	NA	NA	NA	23	25	171	167	500	153	114	346	3	2	9	0.018	0.012	0.018
.	19.01.16-02.23.28-1-409462	144	20	20	4	0	3	625	19	19	0	0	NA	NA	NA	44	38	167	173	511	148	119	358	9	12	53	0.054	0.069	0.104
.	19.01.16-02.23.37-1-409471	85	11	11	0	0	0	609	10	10	0	0	NA	NA	NA	25	29	172	167	503	151	115	343	7	3	20	0.041	0.018	0.04
.	19.01.16-02.23.38-1-409472	32	1	1	0	0	0	0	0	0	0	0	NA	NA	NA	5	12	166	165	494	0	0	0	0	0	1	0	0	0.002
.	19.01.16-02.23.40-1-409473	116	7	7	4	0	3	616	5	5	0	0	NA	NA	NA	34	35	169	171	508	150	116	350	2	7	6	0.012	0.041	0.012
.	19.01.16-02.23.41-1-409474	127	10	10	4	0	4	629	8	8	0	0	NA	NA	NA	24	36	171	172	506	154	122	353	3	0	23	0.018	0	0.045
.	19.01.16-02.23.42-1-409475	37	1	1	0	0	0	0	0	0	0	0	NA	NA	NA	9	7	166	164	490	0	0	0	0	0	1	0	0	0.002
.	19.01.16-02.23.45-1-409476	90	7	7	3	0	2	598	5	5	0	0	NA	NA	NA	38	19	168	167	497	146	112	340	2	7	7	0.012	0.042	0.014
.	19.01.16-02.23.47-1-409477	33	1	1	0	0	0	0	0	0	0	0	NA	NA	NA	9	3	164	164	488	0	0	0	0	0	0	0	0	0
.	19.01.16-02.23.47-1-409478	64	6	6	0	0	0	607	5	5	0	0	NA	NA	NA	30	26	166	170	503	145	116	346	0	2	11	0	0.012	0.022
.	19.01.16-02.23.48-1-409479	173	23	23	7	0	4	631	19	19	0	0	NA	NA	NA	40	51	170	172	522	152	119	360	28	8	34	0.165	0.047	0.065
.	19.01.16-02.23.49-1-409480	58	2	2	1	0	1	299	1	1	0	0	NA	NA	NA	18	14	166	166	495	70	49	180	0	0	1	0	0	0.002
.	19.01.16-02.23.59-1-409504	32	1	1	0	0	0	0	0	0	0	0	NA	NA	NA	8	10	164	164	495	0	0	0	0	0	1	0	0	0.002
.	19.01.16-02.23.59-1-409505	60	4	4	2	0	2	614	3	3	0	0	NA	NA	NA	18	34	171	168	508	153	114	347	0	1	6	0	0.006	0.012
.	19.01.16-02.24.00-1-409507	66	2	2	0	0	0	610	1	1	0	0	NA	NA	NA	20	22	168	169	498	153	116	341	0	2	1	0	0.012	0.002
.	19.01.16-02.24.01-1-409508	65	4	4	0	0	0	610	3	3	0	0	NA	NA	NA	21	27	168	168	504	148	114	348	3	6	2	0.018	0.036	0.004
.	19.01.16-02.24.03-1-409509	96	4	4	3	0	3	618	3	3	0	0	NA	NA	NA	26	34	172	171	504	155	117	346	0	9	3	0	0.053	0.006
.	19.01.16-02.24.03-1-409510	60	2	2	0	0	0	610	1	1	0	0	NA	NA	NA	20	22	166	168	501	150	113	347	0	0	5	0	0	0.01
.	19.01.16-02.24.05-1-409512	61	4	4	0	0	0	612	3	3	0	0	NA	NA	NA	27	30	170	169	504	155	113	344	4	3	1	0.024	0.018	0.002
.	19.01.16-02.24.08-1-409515	61	3	3	0	0	0	350	1	1	0	0	NA	NA	NA	19	25	169	168	501	82	64	204	0	3	1	0	0.018	0.002
.	19.01.16-02.24.14-1-409517	63	4	4	2	0	2	604	3	3	0	0	NA	NA	NA	24	21	166	168	500	146	118	340	0	0	12	0	0	0.024
.	19.01.16-02.24.15-1-409518	275	24	24	7	0	5	655	21	21	0	0	NA	NA	NA	79	75	177	184	527	158	128	369	21	27	41	0.119	0.147	0.078
.	19.01.16-02.24.17-1-409519	85	8	8	2	0	2	621	7	7	0	0	NA	NA	NA	33	38	167	169	515	151	116	354	5	7	3	0.03	0.041	0.006
.	19.01.16-02.24.17-1-409520	58	5	5	2	0	2	616	3	3	0	0	NA	NA	NA	20	28	173	167	501	155	113	348	13	0	2	0.075	0	0.004
.	19.01.16-02.24.19-1-409527	59	2	2	0	0	0	605	1	1	0	0	NA	NA	NA	22	14	167	167	493	148	115	342	0	0	4	0	0	0.008
.	19.01.16-02.24.21-1-409531	121	9	9	2	0	2	617	7	7	0	0	NA	NA	NA	40	37	169	173	508	151	119	347	13	0	7	0.077	0	0.014
.	19.01.16-02.24.21-1-409532	94	7	7	1	0	1	619	6	6	0	0	NA	NA	NA	30	34	169	171	507	150	115	354	0	7	6	0	0.041	0.012
.	19.01.16-02.24.29-1-409547	63	3	3	2	0	2	607	2	2	0	0	NA	NA	NA	33	28	168	166	507	147	112	348	4	0	5	0.024	0	0.01
.	19.01.16-02.24.30-1-409549	153	13	13	4	0	2	638	11	11	0	0	NA	NA	NA	51	62	173	175	527	157	119	362	8	7	14	0.046	0.04	0.027
.	19.01.16-02.24.33-1-409551	215	10	10	4	0	2	638	8	8	0	0	NA	NA	NA	48	60	174	178	521	154	123	361	2	8	30	0.011	0.045	0.058
.	19.01.16-02.24.33-1-409553	89	6	6	1	0	0	619	5	5	0	0	NA	NA	NA	35	34	174	171	502	153	119	347	2	0	16	0.011	0	0.032
.	19.01.16-02.24.37-1-409558	32	1	1	0	0	0	0	0	0	0	0	NA	NA	NA	13	5	166	163	489	0	0	0	0	0	0	0	0	0
.	19.01.16-02.24.39-1-409559	59	4	4	0	0	0	604	3	3	0	0	NA	NA	NA	27	14	165	166	496	145	117	342	0	4	11	0	0.024	0.022
.	19.01.16-02.24.41-1-409560	86	3	3	1	0	1	601	2	2	0	0	NA	NA	NA	26	21	170	166	498	152	112	337	0	0	6	0	0	0.012
.	19.01.16-02.24.44-1-409561	60	2	2	1	0	1	403	1	1	0	0	NA	NA	NA	11	17	163	163	504	94	76	233	1	0	2	0.006	0	0.004
.	19.01.16-02.24.45-1-409562	94	8	8	4	0	4	626	7	7	0	0	NA	NA	NA	33	49	172	178	512	151	123	352	9	1	9	0.052	0.006	0.018
.	19.01.16-02.24.51-1-409579	149	13	13	6	0	4	617	12	12	0	0	NA	NA	NA	38	34	170	170	507	152	113	352	1	8	31	0.006	0.047	0.061
.	19.01.16-02.24.55-1-409581	121	8	8	1	0	1	608	6	6	0	0	NA	NA	NA	36	27	171	168	501	152	115	341	1	7	17	0.006	0.042	0.034
.	19.01.16-02.24.56-1-409582	210	17	17	3	0	3	632	13	13	0	0	NA	NA	NA	80	60	186	173	514	165	119	348	5	23	49	0.027	0.133	0.095
.	19.01.16-02.24.56-1-409583	151	9	9	2	0	1	625	8	8	0	0	NA	NA	NA	43	44	172	175	510	150	117	358	14	10	7	0.081	0.057	0.014
.	19.01.16-02.24.56-1-409586	61	2	2	0	0	0	148	1	1	0	0	NA	NA	NA	22	16	166	166	497	30	31	87	0	0	2	0	0	0.004
.	19.01.16-02.24.59-1-409591	95	4	4	1	0	1	621	3	3	0	0	NA	NA	NA	32	35	172	169	507	155	115	351	5	3	6	0.029	0.018	0.012
.	19.01.16-02.25.02-1-409595	58	2	2	0	0	0	610	1	1	0	0	NA	NA	NA	27	28	171	172	498	153	118	339	0	5	3	0	0.029	0.006
.	19.01.16-02.25.05-1-409596	92	8	8	2	0	2	611	7	7	0	0	NA	NA	NA	23	26	170	166	503	150	115	346	1	0	22	0.006	0	0.044
.	19.01.16-02.25.07-1-409597	59	3	3	0	0	0	595	2	2	0	0	NA	NA	NA	30	11	164	165	495	145	113	337	7	0	8	0.043	0	0.016
.	19.01.16-02.25.15-1-409600	68	3	3	0	0	0	602	2	2	0	0	NA	NA	NA	29	20	167	167	499	147	114	341	0	0	14	0	0	0.028
.	19.01.16-02.25.15-1-409601	31	1	1	0	0	0	0	0	0	0	0	NA	NA	NA	11	7	163	164	493	0	0	0	0	0	0	0	0	0
.	19.01.16-02.25.16-1-409602	116	4	4	2	0	2	620	3	3	0	0	NA	NA	NA	33	40	172	168	513	151	113	356	0	7	9	0	0.042	0.018
.	19.01.16-02.25.17-1-409603	87	7	7	1	0	1	608	6	6	0	0	NA	NA	NA	26	22	169	169	497	149	114	345	0	9	10	0	0.053	0.02
.	19.01.16-02.25.18-1-409605	64	2	2	1	0	1	249	1	1	0	0	NA	NA	NA	12	17	165	167	498	59	39	151	0	1	1	0	0.006	0.002
.	19.01.16-02.25.22-1-409610	94	12	12	8	0	6	620	10	10	0	0	NA	NA	NA	34	38	172	172	507	155	115	350	5	7	20	0.029	0.041	0.039
.	19.01.16-02.25.22-1-409611	152	12	12	2	0	1	627	10	10	0	0	NA	NA	NA	40	43	173	174	509	156	119	352	17	2	18	0.098	0.011	0.035
.	19.01.16-02.25.23-1-409614	89	4	4	2	0	2	611	2	2	0	0	NA	NA	NA	26	29	172	171	499	154	115	342	3	3	2	0.017	0.018	0.004
.	19.01.16-02.25.28-1-409627	89	4	4	0	0	0	626	3	3	0	0	NA	NA	NA	29	42	173	173	509	152	122	352	0	9	8	0	0.052	0.016
.	19.01.16-02.25.31-1-409630	90	3	3	0	0	0	616	2	2	0	0	NA	NA	NA	33	28	172	167	502	155	113	348	0	1	8	0	0.006	0.016
.	19.01.16-02.25.31-1-409631	87	3	3	0	0	0	610	2	2	0	0	NA	NA	NA	21	27	169	168	503	150	117	343	2	1	2	0.012	0.006	0.004
.	19.01.16-02.25.34-1-409634	114	9	9	2	0	1	615	8	8	0	0	NA	NA	NA	37	32	169	169	507	152	113	350	9	3	28	0.053	0.018	0.055
.	19.01.16-02.25.39-1-409640	144	8	8	2	0	0	637	6	6	0	0	NA	NA	NA	39	52	173	170	522	158	117	362	0	19	14	0	0.112	0.027
.	19.01.16-02.25.39-1-409641	203	19	19	8	0	5	644	16	16	0	0	NA	NA	NA	64	66	177	179	523	158	123	363	15	11	37	0.085	0.061	0.071
.	19.01.16-02.25.44-1-409644	115	9	9	1	0	0	617	8	8	0	0	NA	NA	NA	24	31	166	172	506	148	120	349	24	12	10	0.145	0.07	0.02
.	19.01.16-02.25.46-1-409645	59	2	2	1	0	1	608	1	1	0	0	NA	NA	NA	19	23	165	167	504	149	114	345	0	4	0	0	0.024	0
.	19.01.16-02.25.47-1-409646	89	7	7	2	0	2	610	5	5	0	0	NA	NA	NA	16	25	168	168	502	148	115	347	3	5	5	0.018	0.03	0.01
.	19.01.16-02.25.48-1-409647	97	7	7	1	0	1	611	5	5	0	0	NA	NA	NA	32	34	171	172	504	151	118	342	3	9	13	0.018	0.052	0.026
.	19.01.16-02.25.51-1-409649	36	1	1	0	0	0	0	0	0	0	0	NA	NA	NA	10	9	166	165	491	0	0	0	0	0	1	0	0	0.002
.	19.01.16-02.25.55-1-409667	95	8	8	1	0	1	618	7	7	0	0	NA	NA	NA	35	35	171	168	509	153	113	352	3	16	7	0.018	0.095	0.014
.	19.01.16-02.26.00-1-409671	188	9	9	2	0	2	639	7	7	0	0	NA	NA	NA	48	53	169	176	521	153	125	361	1	13	10	0.006	0.074	0.019
.	19.01.16-02.26.01-1-409672	94	3	3	0	0	0	624	2	2	0	0	NA	NA	NA	26	42	171	172	512	155	114	355	0	5	3	0	0.029	0.006
.	19.01.16-02.26.05-1-409673	115	14	14	3	0	3	612	9	9	0	0	NA	NA	NA	36	29	167	167	508	148	113	351	0	18	24	0	0.108	0.047
.	19.01.16-02.26.08-1-409675	92	7	7	3	0	2	618	6	6	0	0	NA	NA	NA	38	34	167	174	506	150	120	348	10	1	19	0.06	0.006	0.038
.	19.01.16-02.26.10-1-409676	115	12	12	1	0	1	621	11	11	0	0	NA	NA	NA	27	40	169	169	515	151	117	353	11	12	3	0.065	0.071	0.006
.	19.01.16-02.26.13-1-409678	90	8	8	0	0	0	614	7	7	0	0	NA	NA	NA	35	34	170	171	506	150	118	346	0	7	14	0	0.041	0.028
.	19.01.16-02.26.15-1-409680	87	3	3	1	0	1	608	2	2	0	0	NA	NA	NA	28	25	165	168	505	146	114	348	0	3	4	0	0.018	0.008
.	19.01.16-02.26.16-1-409681	32	1	1	0	0	0	0	0	0	0	0	NA	NA	NA	11	6	165	163	491	0	0	0	0	0	0	0	0	0
.	19.01.16-02.26.18-1-409683	65	2	2	0	0	0	355	1	1	0	0	NA	NA	NA	20	23	165	168	503	93	65	197	2	0	3	0.012	0	0.006
.	19.01.16-02.26.18-1-409684	123	10	10	1	0	1	625	9	9	0	0	NA	NA	NA	32	34	168	169	510	151	118	356	7	3	21	0.042	0.018	0.041
.	19.01.16-02.26.20-1-409693	60	2	2	0	0	0	100	1	1	0	0	NA	NA	NA	24	17	166	169	495	19	15	66	0	0	2	0	0	0.004
.	19.01.16-02.26.27-1-409703	128	9	9	3	0	3	620	7	7	0	0	NA	NA	NA	34	37	175	172	503	155	119	346	11	0	11	0.063	0	0.022
.	19.01.16-02.26.30-1-409706	118	11	11	3	0	3	612	9	9	0	0	NA	NA	NA	29	23	167	168	501	152	117	343	6	4	7	0.036	0.024	0.014
.	19.01.16-02.26.30-1-409707	32	1	1	0	0	0	0	0	0	0	0	NA	NA	NA	13	8	164	165	492	0	0	0	0	5	0	0	0.03	0
.	19.01.16-02.26.30-1-409708	174	15	15	5	0	2	636	14	14	0	0	NA	NA	NA	49	57	176	176	518	157	122	357	6	5	46	0.034	0.028	0.089
.	19.01.16-02.26.31-1-409709	90	4	4	0	0	0	618	3	3	0	0	NA	NA	NA	26	29	167	168	507	149	116	353	0	0	15	0	0	0.03
.	19.01.16-02.26.32-1-409710	87	5	5	4	0	3	613	4	4	0	0	NA	NA	NA	28	30	169	173	501	151	118	344	0	9	13	0	0.052	0.026
.	19.01.16-02.26.33-1-409711	123	4	4	0	0	0	623	3	3	0	0	NA	NA	NA	39	44	170	172	515	151	120	352	0	6	6	0	0.035	0.012
.	19.01.16-02.26.38-1-409722	66	4	4	3	0	3	609	3	3	0	0	NA	NA	NA	20	27	171	167	502	151	111	347	13	0	6	0.076	0	0.012
.	19.01.16-02.26.44-1-409725	173	18	18	6	0	4	640	16	16	0	0	NA	NA	NA	59	54	176	172	519	160	119	361	19	20	19	0.108	0.116	0.037
.	19.01.16-02.26.46-1-409728	118	4	4	1	0	1	622	3	3	0	0	NA	NA	NA	46	44	171	173	513	153	118	351	6	0	7	0.035	0	0.014
.	19.01.16-02.26.48-1-409729	125	13	13	5	0	4	608	12	12	0	0	NA	NA	NA	54	32	170	166	509	150	110	348	11	10	15	0.065	0.06	0.029
[truncated: 1 more rows]
