# Supplementary material for: Modelling targeted rabies vaccination strategies for a domestic dog population with heterogeneous roaming patterns
Source: PLoS Negl Trop Dis. 2019 Jul 8;13(7):e0007582. doi: 10.1371/journal.pntd.0007582 (PMC6638970; doi:10.1371/journal.pntd.0007582)
Supplement: S1 Zip file folder — The files contain a summary for each simulation for its respective scenario. The files are named first with the population structure (FP, ED, RD, SD) and then the specific vaccination strategy used for that scenario. (ZIP) [file pntd.0007582.s002.zip › Supp_Files/SD_E0.9_R0.7_S0.9_all_measuresReport.txt]

scenario	iteration	duration	tot_deaths	rabid_dogs	moved	mov_DK	movInfect	n_vacc	n_cull	detDogs_cull	contDogs_cull	reactCull	preemptVaccCov_dogLevel	reactVaccCov_dogLevel	mean_Rt	non_rabid_dead	born	nb_in_exp_cat	nb_in_roam_cat	nb_stayhome	nb_exp_vacc	nb_roam_vacc	nb_stayhome_vacc	nb_contacting_explorer	nb_contacting_roamer	nb_contacting_stayhome	contact_per_explorer	contact_per_roamer	contact_per_stayhome
.	19.01.16-01.05.27-1-363427	34	1	1	0	0	0	0	0	0	0	0	NA	NA	NA	10	13	168	165	493	0	0	0	0	1	0	0	0.006	0
.	19.01.16-01.05.27-1-363428	69	4	4	0	0	0	711	3	3	0	0	NA	NA	NA	29	31	168	166	510	149	113	449	0	4	5	0	0.024	0.01
.	19.01.16-01.05.27-1-363429	35	1	1	1	0	1	0	0	0	0	0	NA	NA	NA	13	4	163	164	490	0	0	0	0	0	2	0	0	0.004
.	19.01.16-01.05.27-1-363430	113	5	5	2	0	1	721	4	4	0	0	NA	NA	NA	28	36	168	170	511	151	113	457	10	5	0	0.06	0.029	0
.	19.01.16-01.05.27-1-363431	64	4	4	1	0	1	708	2	2	0	0	NA	NA	NA	23	24	166	169	502	146	118	444	0	0	12	0	0	0.024
.	19.01.16-01.05.27-1-363432	88	6	6	1	0	1	728	5	5	0	0	NA	NA	NA	27	46	175	174	510	157	121	450	0	3	14	0	0.017	0.027
.	19.01.16-01.05.27-1-363433	89	3	3	2	0	2	706	2	2	0	0	NA	NA	NA	33	29	170	169	503	154	113	439	2	1	1	0.012	0.006	0.002
.	19.01.16-01.05.27-1-363434	31	1	1	0	0	0	0	0	0	0	0	NA	NA	NA	9	6	164	164	491	0	0	0	0	0	2	0	0	0.004
.	19.01.16-01.05.29-1-363438	59	2	2	0	0	0	399	1	1	0	0	NA	NA	NA	15	20	167	168	498	92	60	247	0	0	4	0	0	0.008
.	19.01.16-01.05.29-1-363439	81	4	4	0	0	0	714	3	3	0	0	NA	NA	NA	27	32	170	169	506	146	118	450	5	0	5	0.029	0	0.01
.	19.01.16-01.05.29-1-363440	33	1	1	0	0	0	0	0	0	0	0	NA	NA	NA	9	10	165	164	494	0	0	0	0	0	1	0	0	0.002
.	19.01.16-01.05.32-1-363441	32	1	1	0	0	0	0	0	0	0	0	NA	NA	NA	8	11	165	165	494	0	0	0	0	0	1	0	0	0.002
.	19.01.16-01.05.34-1-363442	145	9	9	2	0	2	729	7	7	0	0	NA	NA	NA	40	45	176	172	510	158	118	453	5	15	5	0.028	0.087	0.01
.	19.01.16-01.05.41-1-363447	141	9	9	3	0	2	727	8	8	0	0	NA	NA	NA	50	47	176	170	514	160	117	450	7	21	10	0.04	0.124	0.019
.	19.01.16-01.05.42-1-363449	120	12	12	7	0	5	725	11	11	0	0	NA	NA	NA	43	45	176	173	509	158	118	449	21	12	12	0.119	0.069	0.024
.	19.01.16-01.05.43-1-363466	121	4	4	0	0	0	721	3	3	0	0	NA	NA	NA	39	40	170	171	512	148	118	455	0	8	8	0	0.047	0.016
.	19.01.16-01.05.44-1-363468	62	4	4	0	0	0	706	2	2	0	0	NA	NA	NA	31	28	170	170	501	149	118	439	7	0	1	0.041	0	0.002
.	19.01.16-01.05.45-1-363469	91	5	5	1	0	1	715	4	4	0	0	NA	NA	NA	21	28	168	169	504	152	117	446	0	0	10	0	0	0.02
.	19.01.16-01.05.46-1-363472	61	5	5	0	0	0	713	4	4	0	0	NA	NA	NA	22	25	167	169	502	152	118	443	0	0	21	0	0	0.042
.	19.01.16-01.05.47-1-363477	62	5	5	3	0	3	714	4	4	0	0	NA	NA	NA	18	29	173	165	504	157	111	446	0	2	15	0	0.012	0.03
.	19.01.16-01.05.57-1-363484	179	23	23	4	0	3	721	21	21	0	0	NA	NA	NA	55	50	171	174	518	149	119	453	13	25	43	0.076	0.144	0.083
.	19.01.16-01.05.59-1-363485	82	4	4	2	0	1	716	3	3	0	0	NA	NA	NA	26	36	167	170	512	151	115	450	0	0	8	0	0	0.016
.	19.01.16-01.06.02-1-363486	35	1	1	1	0	1	0	0	0	0	0	NA	NA	NA	12	11	168	164	492	0	0	0	0	0	0	0	0	0
.	19.01.16-01.06.03-1-363487	149	24	24	14	0	7	720	21	21	0	0	NA	NA	NA	60	46	177	172	510	155	115	450	28	32	30	0.158	0.186	0.059
.	19.01.16-01.06.09-1-363489	146	10	10	5	0	5	728	9	9	0	0	NA	NA	NA	54	47	173	174	513	154	120	454	8	50	5	0.046	0.287	0.01
.	19.01.16-01.06.10-1-363490	62	2	2	0	0	0	709	1	1	0	0	NA	NA	NA	17	21	166	170	498	150	118	441	3	0	1	0.018	0	0.002
.	19.01.16-01.06.11-1-363491	30	1	1	0	0	0	0	0	0	0	0	NA	NA	NA	7	4	165	163	489	0	0	0	0	0	1	0	0	0.002
.	19.01.16-01.06.11-1-363492	67	3	3	1	0	1	723	1	1	0	0	NA	NA	NA	21	38	169	169	513	151	119	453	1	0	4	0.006	0	0.008
.	19.01.16-01.06.11-1-363493	144	8	8	2	0	2	717	7	7	0	0	NA	NA	NA	58	38	174	169	508	156	114	447	0	15	16	0	0.089	0.031
.	19.01.16-01.06.13-1-363494	61	2	2	1	0	0	706	1	1	0	0	NA	NA	NA	30	28	166	169	506	146	115	445	4	3	0	0.024	0.018	0
.	19.01.16-01.06.15-1-363499	94	9	9	1	0	1	718	7	7	0	0	NA	NA	NA	24	37	171	172	507	154	118	446	9	5	14	0.053	0.029	0.028
.	19.01.16-01.06.24-1-363500	62	2	2	1	0	1	249	1	1	0	0	NA	NA	NA	21	17	166	166	498	53	38	158	0	3	3	0	0.018	0.006
.	19.01.16-01.06.26-1-363501	94	10	10	3	0	3	709	9	9	0	0	NA	NA	NA	29	32	169	173	503	150	120	439	4	1	16	0.024	0.006	0.032
.	19.01.16-01.06.28-1-363502	63	4	4	1	0	1	705	3	3	0	0	NA	NA	NA	17	25	169	170	499	149	118	438	3	5	2	0.018	0.029	0.004
.	19.01.16-01.06.34-1-363509	96	4	4	0	0	0	714	3	3	0	0	NA	NA	NA	36	32	166	168	511	149	117	448	10	0	10	0.06	0	0.02
.	19.01.16-01.06.34-1-363510	120	12	12	6	0	5	715	10	10	0	0	NA	NA	NA	23	29	171	168	503	153	114	448	11	24	11	0.064	0.143	0.022
.	19.01.16-01.06.35-1-363511	86	8	8	3	0	3	710	6	6	0	0	NA	NA	NA	27	25	170	166	502	153	114	443	2	7	13	0.012	0.042	0.026
.	19.01.16-01.06.37-1-363513	64	3	3	1	0	1	709	2	2	0	0	NA	NA	NA	25	28	168	166	507	150	113	446	0	0	8	0	0	0.016
.	19.01.16-01.06.38-1-363515	33	1	1	0	0	0	0	0	0	0	0	NA	NA	NA	13	14	165	168	494	0	0	0	0	0	1	0	0	0.002
.	19.01.16-01.06.40-1-363517	87	6	6	4	0	3	718	4	4	0	0	NA	NA	NA	36	39	173	169	510	156	116	446	4	9	14	0.023	0.053	0.027
.	19.01.16-01.06.40-1-363519	32	1	1	0	0	0	0	0	0	0	0	NA	NA	NA	14	9	164	163	495	0	0	0	0	0	1	0	0	0.002
.	19.01.16-01.06.43-1-363538	61	2	2	0	0	0	705	1	1	0	0	NA	NA	NA	19	21	166	169	499	147	116	442	6	0	0	0.036	0	0
.	19.01.16-01.06.45-1-363541	31	1	1	1	0	1	0	0	0	0	0	NA	NA	NA	10	15	164	168	496	0	0	0	0	0	1	0	0	0.002
.	19.01.16-01.06.47-1-363547	34	1	1	0	0	0	0	0	0	0	0	NA	NA	NA	12	9	164	168	490	0	0	0	0	0	0	0	0	0
.	19.01.16-01.06.48-1-363549	65	2	2	0	0	0	700	1	1	0	0	NA	NA	NA	27	21	167	169	498	149	115	436	0	0	3	0	0	0.006
.	19.01.16-01.06.50-1-363551	65	5	5	2	0	1	718	3	3	0	0	NA	NA	NA	17	31	169	166	509	150	115	453	4	6	2	0.024	0.036	0.004
.	19.01.16-01.06.52-1-363552	170	15	15	3	0	2	742	12	12	0	0	NA	NA	NA	47	60	170	179	524	152	124	466	24	14	19	0.141	0.078	0.036
.	19.01.16-01.06.53-1-363553	84	6	6	1	0	1	710	5	5	0	0	NA	NA	NA	26	26	167	170	502	147	118	445	5	0	13	0.03	0	0.026
.	19.01.16-01.06.57-1-363558	204	14	14	3	0	2	751	12	12	0	0	NA	NA	NA	69	65	172	175	531	156	122	473	29	26	15	0.169	0.149	0.028
.	19.01.16-01.06.58-1-363559	62	2	2	1	0	1	709	1	1	0	0	NA	NA	NA	24	30	166	172	505	148	117	444	2	0	4	0.012	0	0.008
.	19.01.16-01.07.00-1-363560	122	12	12	7	0	4	718	11	11	0	0	NA	NA	NA	41	35	167	169	512	147	116	455	20	13	14	0.12	0.077	0.027
.	19.01.16-01.07.01-1-363561	33	1	1	0	0	0	0	0	0	0	0	NA	NA	NA	11	9	164	164	494	0	0	0	0	0	0	0	0	0
.	19.01.16-01.07.03-1-363562	63	3	3	2	0	2	709	2	2	0	0	NA	NA	NA	22	27	166	170	504	149	115	445	0	0	16	0	0	0.032
.	19.01.16-01.07.03-1-363563	121	6	6	1	0	1	714	5	5	0	0	NA	NA	NA	45	37	170	170	510	151	117	446	3	4	15	0.018	0.024	0.029
.	19.01.16-01.07.08-1-363564	93	9	9	2	0	2	717	7	7	0	0	NA	NA	NA	35	36	174	172	503	154	116	447	12	11	17	0.069	0.064	0.034
.	19.01.16-01.07.11-1-363565	98	5	5	1	0	1	727	2	2	0	0	NA	NA	NA	21	36	175	168	506	159	118	450	0	7	5	0	0.042	0.01
.	19.01.16-01.07.13-1-363566	149	16	16	5	0	4	721	15	15	0	0	NA	NA	NA	50	49	172	175	515	151	118	452	21	7	18	0.122	0.04	0.035
.	19.01.16-01.07.20-1-363568	121	8	8	1	0	1	706	6	6	0	0	NA	NA	NA	28	25	169	169	500	149	114	443	0	17	12	0	0.101	0.024
.	19.01.16-01.07.23-1-363569	114	10	10	5	0	4	718	9	9	0	0	NA	NA	NA	54	37	177	169	504	159	114	445	6	11	10	0.034	0.065	0.02
.	19.01.16-01.07.26-1-363570	61	3	3	0	0	0	692	2	2	0	0	NA	NA	NA	25	15	167	165	496	149	111	432	0	0	7	0	0	0.014
.	19.01.16-01.07.29-1-363574	63	2	2	0	0	0	717	1	1	0	0	NA	NA	NA	21	28	167	168	506	151	114	452	0	0	4	0	0	0.008
.	19.01.16-01.07.29-1-363575	119	8	8	3	0	2	720	7	7	0	0	NA	NA	NA	30	40	167	173	513	149	120	451	4	1	17	0.024	0.006	0.033
.	19.01.16-01.07.30-1-363576	174	11	11	3	0	2	726	8	8	0	0	NA	NA	NA	47	45	172	172	514	153	122	451	9	8	25	0.052	0.047	0.049
.	19.01.16-01.07.33-1-363577	121	7	7	2	0	2	727	4	4	0	0	NA	NA	NA	43	40	170	170	513	154	118	455	9	4	8	0.053	0.024	0.016
.	19.01.16-01.07.46-1-363602	61	2	2	0	0	0	450	1	1	0	0	NA	NA	NA	19	9	164	165	493	93	72	285	0	0	3	0	0	0.006
.	19.01.16-01.07.50-1-363609	33	1	1	0	0	0	0	0	0	0	0	NA	NA	NA	16	13	169	163	494	0	0	0	0	0	0	0	0	0
.	19.01.16-01.07.50-1-363610	63	3	3	0	0	0	709	1	1	0	0	NA	NA	NA	22	29	166	172	504	146	117	446	0	0	7	0	0	0.014
.	19.01.16-01.07.51-1-363612	35	1	1	1	0	1	0	0	0	0	0	NA	NA	NA	12	11	164	167	493	0	0	0	0	0	1	0	0	0.002
.	19.01.16-01.07.53-1-363613	70	4	4	1	0	1	713	3	3	0	0	NA	NA	NA	24	28	170	168	503	151	115	447	5	0	17	0.029	0	0.034
.	19.01.16-01.07.53-1-363615	63	2	2	0	0	0	549	0	0	0	0	NA	NA	NA	17	18	164	169	498	113	89	347	0	5	1	0	0.03	0.002
.	19.01.16-01.07.54-1-363616	63	2	2	1	0	1	702	1	1	0	0	NA	NA	NA	29	23	167	167	502	146	110	446	0	1	1	0	0.006	0.002
.	19.01.16-01.07.54-1-363617	147	20	20	7	0	4	739	18	18	0	0	NA	NA	NA	45	60	181	174	518	165	117	457	22	11	28	0.122	0.063	0.054
.	19.01.16-01.07.55-1-363619	30	1	1	0	0	0	0	0	0	0	0	NA	NA	NA	8	9	166	164	492	0	0	0	0	0	1	0	0	0.002
.	19.01.16-01.07.58-1-363622	119	14	14	6	0	3	722	13	13	0	0	NA	NA	NA	43	38	174	169	508	152	118	452	26	9	19	0.149	0.053	0.037
.	19.01.16-01.07.58-1-363623	150	13	13	4	0	2	726	12	12	0	0	NA	NA	NA	52	47	171	172	517	151	118	457	14	20	24	0.082	0.116	0.046
.	19.01.16-01.08.05-1-363624	29	1	1	0	0	0	0	0	0	0	0	NA	NA	NA	6	6	167	163	489	0	0	0	0	0	0	0	0	0
.	19.01.16-01.08.08-1-363625	143	15	15	2	0	1	729	13	13	0	0	NA	NA	NA	53	48	175	172	514	156	119	454	40	9	15	0.229	0.052	0.029
.	19.01.16-01.08.09-1-363626	119	12	12	5	0	4	715	11	11	0	0	NA	NA	NA	46	34	172	171	504	154	117	444	14	7	15	0.081	0.041	0.03
.	19.01.16-01.08.10-1-363627	64	2	2	0	0	0	404	1	1	0	0	NA	NA	NA	24	15	167	167	494	91	64	249	0	0	4	0	0	0.008
.	19.01.16-01.08.10-1-363628	169	12	12	3	0	2	728	10	10	0	0	NA	NA	NA	55	52	170	178	517	149	125	454	14	23	9	0.082	0.129	0.017
.	19.01.16-01.08.30-1-363637	147	28	28	9	0	5	720	25	25	0	0	NA	NA	NA	42	46	170	175	514	148	118	454	19	40	39	0.112	0.229	0.076
.	19.01.16-01.08.33-1-363638	34	1	1	0	0	0	0	0	0	0	0	NA	NA	NA	5	10	166	165	492	0	0	0	0	0	1	0	0	0.002
.	19.01.16-01.08.36-1-363640	66	3	3	0	0	0	712	2	2	0	0	NA	NA	NA	28	28	171	165	505	157	112	443	0	10	5	0	0.061	0.01
.	19.01.16-01.08.43-1-363662	67	11	11	2	0	2	703	9	9	0	0	NA	NA	NA	30	24	172	168	497	154	112	437	2	10	23	0.012	0.06	0.046
.	19.01.16-01.08.43-1-363663	58	3	3	0	0	0	707	2	2	0	0	NA	NA	NA	24	27	166	170	504	149	115	443	0	0	4	0	0	0.008
.	19.01.16-01.08.52-1-363673	33	1	1	0	0	0	0	0	0	0	0	NA	NA	NA	7	13	167	166	493	0	0	0	1	0	0	0.006	0	0
.	19.01.16-01.08.54-1-363674	86	3	3	1	0	1	710	2	2	0	0	NA	NA	NA	33	29	172	170	500	153	118	439	1	0	3	0.006	0	0.006
.	19.01.16-01.09.00-1-363679	160	11	11	3	0	2	735	8	8	0	0	NA	NA	NA	38	43	167	173	516	151	120	464	8	27	15	0.048	0.156	0.029
.	19.01.16-01.09.01-1-363680	128	6	6	4	0	4	728	4	4	0	0	NA	NA	NA	40	47	174	169	517	153	117	458	4	7	13	0.023	0.041	0.025
.	19.01.16-01.09.10-1-363682	31	1	1	1	0	1	0	0	0	0	0	NA	NA	NA	3	11	164	166	494	0	0	0	0	0	0	0	0	0
.	19.01.16-01.09.12-1-363683	123	7	7	0	0	0	716	5	5	0	0	NA	NA	NA	36	29	167	169	506	150	118	448	0	4	13	0	0.024	0.026
.	19.01.16-01.09.13-1-363684	120	5	5	0	0	0	723	4	4	0	0	NA	NA	NA	47	47	172	173	515	153	115	455	2	16	0	0.012	0.092	0
.	19.01.16-01.09.16-1-363685	62	2	2	1	0	1	702	1	1	0	0	NA	NA	NA	24	21	169	169	496	151	113	438	0	0	9	0	0	0.018
.	19.01.16-01.09.19-1-363686	30	1	1	0	0	0	0	0	0	0	0	NA	NA	NA	9	5	163	165	490	0	0	0	0	3	0	0	0.018	0
.	19.01.16-01.09.20-1-363687	91	13	13	2	0	2	706	12	12	0	0	NA	NA	NA	23	24	167	168	502	149	116	441	13	7	12	0.078	0.042	0.024
.	19.01.16-01.09.21-1-363688	62	3	3	2	0	2	706	2	2	0	0	NA	NA	NA	24	25	168	168	502	150	117	439	0	2	4	0	0.012	0.008
.	19.01.16-01.09.24-1-363689	116	5	5	0	0	0	720	3	3	0	0	NA	NA	NA	47	40	173	175	505	154	121	445	9	0	7	0.052	0	0.014
.	19.01.16-01.09.31-1-363693	61	3	3	4	0	1	714	2	2	0	0	NA	NA	NA	19	25	166	172	500	146	120	448	15	5	4	0.09	0.029	0.008
.	19.01.16-01.09.32-1-363694	57	2	2	1	0	1	100	1	1	0	0	NA	NA	NA	13	15	166	164	498	20	20	60	0	4	0	0	0.024	0
.	19.01.16-01.09.32-1-363695	61	2	2	0	0	0	596	0	0	0	0	NA	NA	NA	21	19	168	169	495	119	101	376	0	1	0	0	0.006	0
.	19.01.16-01.09.33-1-363696	94	7	7	3	0	1	708	6	6	0	0	NA	NA	NA	27	26	166	170	503	148	117	443	0	17	12	0	0.1	0.024
.	19.01.16-01.09.37-1-363697	34	1	1	0	0	0	0	0	0	0	0	NA	NA	NA	10	10	165	165	493	0	0	0	0	1	0	0	0.006	0
.	19.01.16-01.09.37-1-363698	89	4	4	2	0	2	702	3	3	0	0	NA	NA	NA	33	22	169	169	497	149	117	436	2	2	5	0.012	0.012	0.01
.	19.01.16-01.09.40-1-363701	33	1	1	1	0	1	0	0	0	0	0	NA	NA	NA	8	9	165	164	493	0	0	0	0	0	0	0	0	0
.	19.01.16-01.09.41-1-363704	114	9	9	3	0	3	711	7	7	0	0	NA	NA	NA	39	29	169	169	504	152	118	441	1	6	19	0.006	0.036	0.038
.	19.01.16-01.09.42-1-363721	88	5	5	3	0	2	711	4	4	0	0	NA	NA	NA	41	33	169	170	507	148	115	448	15	5	5	0.089	0.029	0.01
.	19.01.16-01.09.42-1-363722	63	3	3	1	0	1	720	2	2	0	0	NA	NA	NA	11	32	167	171	507	151	118	451	0	3	7	0	0.018	0.014
.	19.01.16-01.09.44-1-363725	91	7	7	1	0	1	713	6	6	0	0	NA	NA	NA	32	33	167	170	509	149	118	446	0	3	11	0	0.018	0.022
.	19.01.16-01.09.44-1-363726	94	12	12	4	0	3	710	10	10	0	0	NA	NA	NA	22	30	169	173	501	152	121	437	6	3	26	0.036	0.017	0.052
.	19.01.16-01.09.47-1-363733	55	2	2	1	0	1	100	1	1	0	0	NA	NA	NA	16	9	166	164	492	26	18	56	2	1	0	0.012	0.006	0
.	19.01.16-01.09.53-1-363737	149	8	8	3	0	3	735	7	7	0	0	NA	NA	NA	60	52	173	177	515	156	124	455	13	4	16	0.075	0.023	0.031
.	19.01.16-01.09.54-1-363739	117	20	20	6	0	6	715	19	19	0	0	NA	NA	NA	42	32	170	167	508	149	113	453	26	11	57	0.153	0.066	0.112
.	19.01.16-01.09.55-1-363741	66	2	2	1	0	1	150	1	1	0	0	NA	NA	NA	20	17	170	165	495	33	24	93	0	0	4	0	0	0.008
.	19.01.16-01.09.58-1-363744	93	4	4	0	0	0	711	3	3	0	0	NA	NA	NA	20	25	169	170	499	150	114	447	7	4	0	0.041	0.024	0
.	19.01.16-01.10.00-1-363745	66	2	2	0	0	0	598	1	1	0	0	NA	NA	NA	28	21	167	170	497	124	99	375	0	1	1	0	0.006	0.002
.	19.01.16-01.10.02-1-363750	87	5	5	3	0	2	720	4	4	0	0	NA	NA	NA	36	36	172	165	512	155	112	453	0	8	9	0	0.048	0.018
.	19.01.16-01.10.09-1-363751	35	1	1	1	0	1	0	0	0	0	0	NA	NA	NA	10	9	165	164	493	0	0	0	0	0	2	0	0	0.004
.	19.01.16-01.10.10-1-363752	37	1	1	0	0	0	0	0	0	0	0	NA	NA	NA	9	16	165	167	497	0	0	0	0	0	2	0	0	0.004
.	19.01.16-01.10.17-1-363757	95	4	4	0	0	0	721	3	3	0	0	NA	NA	NA	30	40	171	166	516	149	115	457	0	7	3	0	0.042	0.006
.	19.01.16-01.10.17-1-363758	66	2	2	1	0	1	600	0	0	0	0	NA	NA	NA	20	20	164	167	502	122	99	379	0	0	1	0	0	0.002
.	19.01.16-01.10.20-1-363759	118	11	11	3	0	3	709	10	10	0	0	NA	NA	NA	41	29	164	169	509	144	116	449	8	8	5	0.049	0.047	0.01
.	19.01.16-01.10.21-1-363760	93	3	3	0	0	0	707	2	2	0	0	NA	NA	NA	35	30	171	170	502	151	114	442	0	2	7	0	0.012	0.014
.	19.01.16-01.10.28-1-363762	100	11	11	4	0	3	721	9	9	0	0	NA	NA	NA	39	38	172	169	510	152	116	453	15	8	14	0.087	0.047	0.027
.	19.01.16-01.10.29-1-363763	90	7	7	1	0	1	704	6	6	0	0	NA	NA	NA	34	27	167	167	506	146	110	448	5	2	17	0.03	0.012	0.034
.	19.01.16-01.10.29-1-363764	68	3	3	1	0	1	699	2	2	0	0	NA	NA	NA	29	19	167	170	495	146	116	437	2	0	6	0.012	0	0.012
.	19.01.16-01.10.29-1-363765	90	4	4	3	0	3	714	3	3	0	0	NA	NA	NA	23	29	167	172	503	149	120	445	0	4	6	0	0.023	0.012
.	19.01.16-01.10.34-1-363770	97	8	8	3	0	3	719	6	6	0	0	NA	NA	NA	30	40	172	170	511	153	118	448	11	1	2	0.064	0.006	0.004
.	19.01.16-01.10.38-1-363772	122	10	10	3	0	3	726	7	7	0	0	NA	NA	NA	35	45	170	172	516	149	120	457	7	15	13	0.041	0.087	0.025
.	19.01.16-01.10.46-1-363796	122	6	6	1	0	1	720	3	3	0	0	NA	NA	NA	43	39	170	171	511	151	117	452	0	2	12	0	0.012	0.023
.	19.01.16-01.10.46-1-363797	93	3	3	1	0	1	706	2	2	0	0	NA	NA	NA	22	20	170	165	498	152	114	440	3	0	3	0.018	0	0.006
.	19.01.16-01.10.46-1-363798	95	3	3	1	0	1	723	2	2	0	0	NA	NA	NA	30	37	167	171	512	152	119	452	0	6	14	0	0.035	0.027
.	19.01.16-01.10.49-1-363805	92	4	4	3	0	2	711	3	3	0	0	NA	NA	NA	20	25	167	168	503	146	117	448	10	0	3	0.06	0	0.006
.	19.01.16-01.10.55-1-363808	67	3	3	0	0	0	712	2	2	0	0	NA	NA	NA	26	33	172	170	504	151	117	444	0	0	10	0	0	0.02
.	19.01.16-01.11.00-1-363811	67	3	3	0	0	0	712	2	2	0	0	NA	NA	NA	35	35	167	170	511	149	115	448	2	5	3	0.012	0.029	0.006
.	19.01.16-01.11.01-1-363812	67	3	3	0	0	0	712	2	2	0	0	NA	NA	NA	20	26	170	166	503	152	114	446	0	9	2	0	0.054	0.004
.	19.01.16-01.11.02-1-363813	36	1	1	0	0	0	0	0	0	0	0	NA	NA	NA	9	11	166	165	493	0	0	0	0	0	1	0	0	0.002
.	19.01.16-01.11.02-1-363814	123	10	10	4	0	3	714	9	9	0	0	NA	NA	NA	31	34	170	166	511	151	113	450	6	13	16	0.035	0.078	0.031
.	19.01.16-01.11.04-1-363815	149	11	11	3	0	1	716	10	10	0	0	NA	NA	NA	58	42	168	172	515	151	114	451	10	12	30	0.06	0.07	0.058
.	19.01.16-01.11.08-1-363817	62	3	3	1	0	1	704	2	2	0	0	NA	NA	NA	27	22	171	168	496	150	116	438	1	0	5	0.006	0	0.01
.	19.01.16-01.11.08-1-363818	149	26	26	6	0	5	720	22	22	0	0	NA	NA	NA	45	45	176	169	513	156	115	449	5	20	47	0.028	0.118	0.092
.	19.01.16-01.11.11-1-363819	59	2	2	1	0	1	50	1	1	0	0	NA	NA	NA	22	18	165	170	496	10	7	33	2	0	1	0.012	0	0.002
.	19.01.16-01.11.13-1-363820	57	2	2	1	0	1	0	1	1	0	0	NA	NA	NA	18	13	165	164	497	0	0	0	0	0	1	0	0	0.002
.	19.01.16-01.11.16-1-363821	204	19	19	4	0	4	745	17	17	0	0	NA	NA	NA	56	64	173	180	524	153	126	466	32	17	26	0.185	0.094	0.05
.	19.01.16-01.11.16-1-363822	32	1	1	0	0	0	0	0	0	0	0	NA	NA	NA	8	6	163	163	493	0	0	0	1	0	0	0.006	0	0
.	19.01.16-01.11.16-1-363823	120	4	4	1	0	1	719	3	3	0	0	NA	NA	NA	44	41	171	170	513	154	116	449	0	10	10	0	0.059	0.019
.	19.01.16-01.11.16-1-363824	83	3	3	2	0	2	716	2	2	0	0	NA	NA	NA	32	35	169	167	512	151	111	454	2	0	4	0.012	0	0.008
.	19.01.16-01.11.18-1-363825	66	2	2	0	0	0	706	1	1	0	0	NA	NA	NA	23	23	167	167	502	146	112	448	0	0	8	0	0	0.016
.	19.01.16-01.11.22-1-363826	32	1	1	0	0	0	0	0	0	0	0	NA	NA	NA	10	13	165	167	494	0	0	0	3	0	0	0.018	0	0
.	19.01.16-01.11.23-1-363827	119	6	6	3	0	2	746	5	5	0	0	NA	NA	NA	41	60	173	175	525	158	120	468	12	27	3	0.069	0.154	0.006
.	19.01.16-01.11.24-1-363828	88	6	6	2	0	2	700	3	3	0	0	NA	NA	NA	29	21	166	167	501	150	110	440	0	6	4	0	0.036	0.008
.	19.01.16-01.11.30-1-363832	34	1	1	1	0	1	0	0	0	0	0	NA	NA	NA	7	15	165	165	498	0	0	0	2	0	0	0.012	0	0
.	19.01.16-01.11.31-1-363833	55	2	2	1	0	1	706	1	1	0	0	NA	NA	NA	24	24	165	167	505	148	114	444	0	0	4	0	0	0.008
.	19.01.16-01.11.31-1-363834	56	2	2	2	0	2	0	1	1	0	0	NA	NA	NA	14	18	170	164	497	0	0	0	0	4	4	0	0.024	0.008
.	19.01.16-01.11.33-1-363835	92	4	4	4	0	3	709	3	3	0	0	NA	NA	NA	32	34	169	172	506	148	118	443	7	0	7	0.041	0	0.014
.	19.01.16-01.11.34-1-363836	146	25	25	4	0	3	705	22	22	0	0	NA	NA	NA	33	24	165	168	504	142	116	447	17	12	18	0.103	0.071	0.036
.	19.01.16-01.11.35-1-363837	63	2	2	0	0	0	719	1	1	0	0	NA	NA	NA	19	32	171	167	507	152	113	454	0	0	5	0	0	0.01
.	19.01.16-01.11.42-1-363859	66	2	2	0	0	0	351	0	0	0	0	NA	NA	NA	12	22	169	165	501	76	57	218	0	0	2	0	0	0.004
.	19.01.16-01.11.43-1-363861	64	2	2	0	0	0	715	1	1	0	0	NA	NA	NA	28	40	174	168	511	153	112	450	2	0	0	0.011	0	0
.	19.01.16-01.11.44-1-363863	116	10	10	3	0	3	709	8	8	0	0	NA	NA	NA	35	27	173	165	502	153	112	444	0	13	21	0	0.079	0.042
.	19.01.16-01.11.47-1-363871	91	6	6	1	0	1	701	5	5	0	0	NA	NA	NA	44	21	168	167	499	148	110	443	0	13	5	0	0.078	0.01
.	19.01.16-01.11.49-1-363873	63	4	4	2	0	2	705	3	3	0	0	NA	NA	NA	23	22	169	169	497	151	116	438	1	0	15	0.006	0	0.03
.	19.01.16-01.11.50-1-363874	33	1	1	0	0	0	0	0	0	0	0	NA	NA	NA	7	12	167	165	493	0	0	0	0	0	0	0	0	0
.	19.01.16-01.11.52-1-363875	69	3	3	2	0	2	702	0	0	0	0	NA	NA	NA	24	20	168	167	498	150	113	439	0	0	14	0	0	0.028
.	19.01.16-01.11.53-1-363876	35	1	1	0	0	0	0	0	0	0	0	NA	NA	NA	10	6	164	166	489	0	0	0	0	0	2	0	0	0.004
.	19.01.16-01.11.53-1-363877	66	2	2	0	0	0	299	1	1	0	0	NA	NA	NA	17	22	169	169	497	65	47	187	0	0	4	0	0	0.008
.	19.01.16-01.11.55-1-363881	65	4	4	2	0	2	703	3	3	0	0	NA	NA	NA	19	20	165	168	500	144	117	442	0	5	10	0	0.03	0.02
.	19.01.16-01.11.58-1-363883	91	5	5	2	0	2	697	4	4	0	0	NA	NA	NA	25	13	167	164	495	148	114	435	0	3	9	0	0.018	0.018
.	19.01.16-01.12.04-1-363884	121	10	10	3	0	2	719	9	9	0	0	NA	NA	NA	33	36	173	167	509	152	115	452	5	12	21	0.029	0.072	0.041
.	19.01.16-01.12.04-1-363885	118	9	9	1	0	1	723	8	8	0	0	NA	NA	NA	36	37	168	169	513	152	115	456	13	13	4	0.077	0.077	0.008
.	19.01.16-01.12.05-1-363886	94	6	6	2	0	2	707	5	5	0	0	NA	NA	NA	34	31	170	169	505	149	112	446	3	6	1	0.018	0.036	0.002
.	19.01.16-01.12.06-1-363887	62	4	4	1	0	1	704	3	3	0	0	NA	NA	NA	26	19	169	164	499	150	116	438	7	3	3	0.041	0.018	0.006
.	19.01.16-01.12.06-1-363888	125	8	8	3	0	3	729	6	6	0	0	NA	NA	NA	35	45	174	167	517	155	115	459	10	12	5	0.057	0.072	0.01
.	19.01.16-01.12.08-1-363889	57	2	2	0	0	0	710	1	1	0	0	NA	NA	NA	20	28	173	166	502	155	113	442	6	0	2	0.035	0	0.004
.	19.01.16-01.12.12-1-363890	64	4	4	0	0	0	702	3	3	0	0	NA	NA	NA	18	20	165	167	501	147	113	442	1	1	6	0.006	0.006	0.012
.	19.01.16-01.12.14-1-363891	58	2	2	0	0	0	696	1	1	0	0	NA	NA	NA	26	18	169	165	497	148	110	438	0	1	3	0	0.006	0.006
.	19.01.16-01.12.21-1-363897	92	5	5	1	0	1	719	4	4	0	0	NA	NA	NA	22	35	167	175	506	148	122	449	1	8	11	0.006	0.046	0.022
.	19.01.16-01.12.22-1-363898	91	5	5	0	0	0	710	4	4	0	0	NA	NA	NA	49	34	174	167	506	155	113	442	4	3	7	0.023	0.018	0.014
.	19.01.16-01.12.23-1-363899	37	1	1	1	0	1	0	0	0	0	0	NA	NA	NA	9	10	166	165	492	0	0	0	0	0	0	0	0	0
.	19.01.16-01.12.26-1-363900	119	6	6	1	0	1	712	5	5	0	0	NA	NA	NA	44	29	167	167	508	148	117	447	9	0	17	0.054	0	0.033
.	19.01.16-01.12.26-1-363901	119	24	24	8	0	7	721	22	22	0	0	NA	NA	NA	29	43	169	171	516	153	113	455	21	11	40	0.124	0.064	0.078
.	19.01.16-01.12.27-1-363902	114	7	7	1	0	1	718	5	5	0	0	NA	NA	NA	43	38	172	174	505	151	119	448	2	11	10	0.012	0.063	0.02
.	19.01.16-01.12.27-1-363903	93	6	6	1	0	1	708	5	5	0	0	NA	NA	NA	30	27	169	170	501	151	113	444	4	0	18	0.024	0	0.036
.	19.01.16-01.12.27-1-363904	63	2	2	1	0	1	697	1	1	0	0	NA	NA	NA	35	25	171	171	496	150	115	432	0	0	8	0	0	0.016
.	19.01.16-01.12.28-1-363905	95	9	9	3	0	3	715	7	7	0	0	NA	NA	NA	29	32	169	167	509	152	111	452	1	8	6	0.006	0.048	0.012
.	19.01.16-01.12.39-1-363907	100	15	15	2	0	1	712	12	12	0	0	NA	NA	NA	27	22	170	165	500	153	115	444	22	8	6	0.129	0.048	0.012
.	19.01.16-01.12.39-1-363908	63	2	2	2	0	2	199	1	1	0	0	NA	NA	NA	26	17	169	165	496	40	33	126	0	2	1	0	0.012	0.002
.	19.01.16-01.12.40-1-363911	118	12	12	6	0	5	712	10	10	0	0	NA	NA	NA	36	35	166	170	512	148	115	449	18	10	15	0.108	0.059	0.029
.	19.01.16-01.12.44-1-363931	65	2	2	2	0	1	700	1	1	0	0	NA	NA	NA	29	21	167	166	501	146	113	441	0	0	6	0	0	0.012
.	19.01.16-01.12.45-1-363933	98	3	3	1	0	1	709	2	2	0	0	NA	NA	NA	21	23	165	169	502	149	115	445	0	2	7	0	0.012	0.014
.	19.01.16-01.12.46-1-363935	57	2	2	1	0	1	707	1	1	0	0	NA	NA	NA	18	22	166	167	502	147	113	447	0	9	0	0	0.054	0
.	19.01.16-01.12.47-1-363940	56	2	2	1	0	1	702	1	1	0	0	NA	NA	NA	23	19	165	167	500	145	114	443	0	2	2	0	0.012	0.004
.	19.01.16-01.12.48-1-363942	63	4	4	0	0	0	150	3	3	0	0	NA	NA	NA	12	22	168	172	495	29	22	99	0	0	6	0	0	0.012
.	19.01.16-01.12.57-1-363949	121	10	10	7	0	7	733	8	8	0	0	NA	NA	NA	35	50	179	172	512	161	119	453	10	14	21	0.056	0.081	0.041
.	19.01.16-01.12.58-1-363950	92	14	14	2	0	1	721	13	13	0	0	NA	NA	NA	29	35	169	169	510	153	117	451	0	15	13	0	0.089	0.025
.	19.01.16-01.12.59-1-363951	89	4	4	1	0	1	709	3	3	0	0	NA	NA	NA	31	32	171	168	506	149	114	446	1	7	3	0.006	0.042	0.006
.	19.01.16-01.12.59-1-363952	320	22	22	7	0	6	779	19	19	0	0	NA	NA	NA	88	101	180	192	542	161	134	484	18	55	21	0.1	0.286	0.039
.	19.01.16-01.13.00-1-363953	68	4	4	2	0	2	691	2	2	0	0	NA	NA	NA	33	10	165	163	495	144	112	435	4	0	4	0.024	0	0.008
.	19.01.16-01.13.02-1-363954	91	6	6	2	0	2	709	4	4	0	0	NA	NA	NA	21	24	165	167	505	150	112	447	1	1	11	0.006	0.006	0.022
.	19.01.16-01.13.04-1-363955	116	15	15	4	0	4	720	14	14	0	0	NA	NA	NA	51	42	170	173	512	151	121	448	35	24	30	0.206	0.139	0.059
.	19.01.16-01.13.06-1-363956	33	1	1	0	0	0	0	0	0	0	0	NA	NA	NA	6	9	164	167	491	0	0	0	0	0	0	0	0	0
.	19.01.16-01.13.09-1-363957	119	14	14	3	0	3	708	10	10	0	0	NA	NA	NA	44	33	171	169	506	149	114	445	16	26	10	0.094	0.154	0.02
.	19.01.16-01.13.14-1-363958	34	1	1	0	0	0	0	0	0	0	0	NA	NA	NA	7	9	163	165	494	0	0	0	0	0	0	0	0	0
.	19.01.16-01.13.14-1-363959	90	7	7	0	0	0	718	5	5	0	0	NA	NA	NA	24	31	168	169	507	151	118	449	3	4	19	0.018	0.024	0.037
.	19.01.16-01.13.16-1-363960	120	12	12	1	0	1	709	11	11	0	0	NA	NA	NA	30	27	167	166	507	149	114	446	7	16	20	0.042	0.096	0.039
.	19.01.16-01.13.18-1-363970	143	8	8	3	0	1	729	7	7	0	0	NA	NA	NA	46	46	168	177	514	152	124	453	16	6	11	0.095	0.034	0.021
.	19.01.16-01.13.18-1-363971	84	3	3	4	0	2	717	2	2	0	0	NA	NA	NA	27	29	167	166	509	151	114	452	0	2	7	0	0.012	0.014
.	19.01.16-01.13.20-1-363972	63	2	2	1	0	1	451	0	0	0	0	NA	NA	NA	24	17	165	167	498	99	69	283	9	1	0	0.055	0.006	0
.	19.01.16-01.13.31-1-363973	147	12	12	1	0	1	725	10	10	0	0	NA	NA	NA	53	50	178	172	513	155	117	453	11	17	10	0.062	0.099	0.019
.	19.01.16-01.13.32-1-363977	62	3	3	1	0	1	709	2	2	0	0	NA	NA	NA	20	23	167	168	501	151	112	446	9	0	1	0.054	0	0.002
.	19.01.16-01.13.33-1-363978	152	16	16	2	0	2	721	13	13	0	0	NA	NA	NA	40	43	174	167	515	155	115	451	25	9	33	0.144	0.054	0.064
.	19.01.16-01.13.37-1-363980	66	7	7	1	0	1	724	6	6	0	0	NA	NA	NA	22	37	171	167	512	152	116	456	3	4	19	0.018	0.024	0.037
.	19.01.16-01.13.46-1-364005	91	3	3	1	0	1	712	2	2	0	0	NA	NA	NA	14	26	168	168	503	149	115	448	3	3	3	0.018	0.018	0.006
.	19.01.16-01.13.46-1-364006	91	6	6	1	0	1	704	5	5	0	0	NA	NA	NA	30	21	166	167	501	148	115	441	3	1	11	0.018	0.006	0.022
.	19.01.16-01.13.53-1-364013	90	9	9	0	0	0	715	8	8	0	0	NA	NA	NA	36	45	171	172	515	151	118	446	4	9	12	0.023	0.052	0.023
.	19.01.16-01.13.54-1-364016	58	2	2	1	0	1	99	1	1	0	0	NA	NA	NA	21	8	165	163	493	22	18	59	0	2	0	0	0.012	0
.	19.01.16-01.13.54-1-364017	33	1	1	0	0	0	0	0	0	0	0	NA	NA	NA	6	9	164	164	494	0	0	0	2	0	0	0.012	0	0
.	19.01.16-01.13.57-1-364019	91	7	7	2	0	1	717	5	5	0	0	NA	NA	NA	34	36	169	170	510	146	118	453	0	8	14	0	0.047	0.027
.	19.01.16-01.14.01-1-364021	32	1	1	0	0	0	0	0	0	0	0	NA	NA	NA	5	10	164	164	495	0	0	0	0	0	0	0	0	0
.	19.01.16-01.14.02-1-364022	151	5	5	1	0	1	718	3	3	0	0	NA	NA	NA	45	42	167	173	515	146	120	452	10	1	14	0.06	0.006	0.027
.	19.01.16-01.14.03-1-364023	60	3	3	0	0	0	710	2	2	0	0	NA	NA	NA	18	19	168	168	496	151	116	443	0	0	6	0	0	0.012
.	19.01.16-01.14.03-1-364024	89	3	3	1	0	1	710	2	2	0	0	NA	NA	NA	40	32	171	168	506	149	117	444	3	4	2	0.018	0.024	0.004
.	19.01.16-01.14.03-1-364025	91	3	3	2	0	2	706	2	2	0	0	NA	NA	NA	35	28	168	166	507	148	111	447	6	2	5	0.036	0.012	0.01
.	19.01.16-01.14.05-1-364026	61	4	4	1	0	1	707	3	3	0	0	NA	NA	NA	26	24	172	166	499	155	114	438	3	0	9	0.017	0	0.018
.	19.01.16-01.14.11-1-364028	87	3	3	0	0	0	719	2	2	0	0	NA	NA	NA	28	31	168	170	506	152	117	450	0	0	9	0	0	0.018
.	19.01.16-01.14.17-1-364029	32	1	1	0	0	0	0	0	0	0	0	NA	NA	NA	17	10	164	166	493	0	0	0	2	0	0	0.012	0	0
.	19.01.16-01.14.17-1-364030	84	4	4	0	0	0	711	3	3	0	0	NA	NA	NA	18	22	166	166	503	149	113	449	7	0	2	0.042	0	0.004
.	19.01.16-01.14.19-1-364035	33	1	1	0	0	0	0	0	0	0	0	NA	NA	NA	6	9	164	164	494	0	0	0	0	0	0	0	0	0
.	19.01.16-01.14.19-1-364036	138	11	11	2	0	1	713	8	8	0	0	NA	NA	NA	41	42	172	172	511	150	116	447	4	17	4	0.023	0.099	0.008
.	19.01.16-01.14.19-1-364037	36	1	1	1	0	1	0	0	0	0	0	NA	NA	NA	12	7	166	163	491	0	0	0	0	0	0	0	0	0
.	19.01.16-01.14.20-1-364038	125	7	7	0	0	0	710	5	5	0	0	NA	NA	NA	46	40	174	173	506	156	118	436	3	5	10	0.017	0.029	0.02
.	19.01.16-01.14.20-1-364039	37	1	1	0	0	0	0	0	0	0	0	NA	NA	NA	19	6	164	164	491	0	0	0	0	0	1	0	0	0.002
.	19.01.16-01.14.21-1-364040	59	4	4	0	0	0	704	3	3	0	0	NA	NA	NA	18	17	167	167	496	150	115	439	6	0	7	0.036	0	0.014
.	19.01.16-01.14.22-1-364041	63	4	4	0	0	0	714	3	3	0	0	NA	NA	NA	16	27	169	166	505	152	114	448	0	8	4	0	0.048	0.008
.	19.01.16-01.14.22-1-364042	60	2	2	0	0	0	453	1	1	0	0	NA	NA	NA	17	10	164	165	494	93	71	289	4	0	0	0.024	0	0
.	19.01.16-01.14.23-1-364043	114	4	4	0	0	0	727	3	3	0	0	NA	NA	NA	45	46	170	170	519	149	118	460	0	0	8	0	0	0.015
.	19.01.16-01.14.27-1-364044	61	4	4	1	0	1	691	3	3	0	0	NA	NA	NA	28	22	165	175	495	144	117	430	0	0	11	0	0	0.022
.	19.01.16-01.14.33-1-364045	31	1	1	0	0	0	0	0	0	0	0	NA	NA	NA	5	10	164	165	494	0	0	0	0	1	0	0	0.006	0
.	19.01.16-01.14.33-1-364046	32	1	1	0	0	0	0	0	0	0	0	NA	NA	NA	4	7	163	165	492	0	0	0	2	0	0	0.012	0	0
.	19.01.16-01.14.35-1-364047	93	11	11	2	0	2	713	9	9	0	0	NA	NA	NA	32	33	171	165	510	153	113	447	19	11	7	0.111	0.067	0.014
.	19.01.16-01.14.35-1-364048	180	9	9	3	0	3	734	8	8	0	0	NA	NA	NA	67	54	174	174	519	150	121	463	4	18	9	0.023	0.103	0.017
.	19.01.16-01.14.37-1-364049	33	1	1	0	0	0	0	0	0	0	0	NA	NA	NA	15	5	165	164	489	0	0	0	3	0	0	0.018	0	0
.	19.01.16-01.14.38-1-364051	89	7	7	1	0	1	698	6	6	0	0	NA	NA	NA	25	19	167	168	497	151	114	433	2	15	3	0.012	0.089	0.006
.	19.01.16-01.14.38-1-364052	65	3	3	1	0	1	716	2	2	0	0	NA	NA	NA	17	25	172	165	501	155	113	448	8	0	3	0.047	0	0.006
.	19.01.16-01.14.39-1-364054	149	10	10	3	0	3	721	8	8	0	0	NA	NA	NA	63	49	170	173	519	147	116	458	3	16	17	0.018	0.092	0.033
.	19.01.16-01.14.40-1-364055	151	27	27	9	0	8	721	22	22	0	0	NA	NA	NA	52	49	174	168	520	151	114	456	41	27	23	0.236	0.161	0.044
.	19.01.16-01.14.43-1-364075	176	11	11	3	0	3	733	10	10	0	0	NA	NA	NA	51	50	174	175	514	156	120	457	2	22	5	0.011	0.126	0.01
.	19.01.16-01.14.43-1-364076	176	11	11	8	0	5	739	10	10	0	0	NA	NA	NA	54	63	178	177	521	158	121	460	8	19	12	0.045	0.107	0.023
.	19.01.16-01.14.55-1-364089	35	1	1	0	0	0	0	0	0	0	0	NA	NA	NA	8	4	163	164	490	0	0	0	0	0	5	0	0	0.01
.	19.01.16-01.14.55-1-364090	56	2	2	2	0	1	702	1	1	0	0	NA	NA	NA	20	15	165	166	497	147	113	442	0	0	7	0	0	0.014
.	19.01.16-01.14.57-1-364093	212	16	16	3	0	2	758	15	15	0	0	NA	NA	NA	63	78	178	178	535	159	122	477	26	29	20	0.146	0.163	0.037
.	19.01.16-01.14.57-1-364094	158	10	10	3	0	2	715	8	8	0	0	NA	NA	NA	48	35	167	175	506	148	123	444	7	9	12	0.042	0.051	0.024
.	19.01.16-01.14.57-1-364095	89	8	8	4	0	4	707	7	7	0	0	NA	NA	NA	29	28	170	165	506	150	111	446	7	0	14	0.041	0	0.028
.	19.01.16-01.15.00-1-364096	174	8	8	4	0	3	728	7	7	0	0	NA	NA	NA	54	49	170	173	519	150	115	463	13	20	3	0.076	0.116	0.006
.	19.01.16-01.15.05-1-364097	61	2	2	0	0	0	715	1	1	0	0	NA	NA	NA	17	29	170	169	503	149	115	451	0	3	0	0	0.018	0
.	19.01.16-01.15.07-1-364098	118	6	6	4	0	3	729	5	5	0	0	NA	NA	NA	35	50	169	176	518	150	119	460	16	3	4	0.095	0.017	0.008
.	19.01.16-01.15.07-1-364099	95	5	5	2	0	1	723	4	4	0	0	NA	NA	NA	29	35	170	169	509	154	118	451	0	2	14	0	0.012	0.028
.	19.01.16-01.15.17-1-364100	145	6	6	1	0	1	722	4	4	0	0	NA	NA	NA	44	41	171	169	514	152	116	454	0	0	15	0	0	0.029
.	19.01.16-01.15.20-1-364101	125	12	12	2	0	1	730	10	10	0	0	NA	NA	NA	48	46	175	172	512	155	119	456	16	1	21	0.091	0.006	0.041
.	19.01.16-01.15.20-1-364102	63	5	5	0	0	0	706	3	3	0	0	NA	NA	NA	27	27	169	168	503	151	113	442	3	8	4	0.018	0.048	0.008
.	19.01.16-01.15.21-1-364104	121	14	14	3	0	3	709	12	12	0	0	NA	NA	NA	32	28	170	167	504	151	111	447	1	25	12	0.006	0.15	0.024
.	19.01.16-01.15.22-1-364105	33	1	1	0	0	0	0	0	0	0	0	NA	NA	NA	13	11	165	166	493	0	0	0	0	0	3	0	0	0.006
.	19.01.16-01.15.24-1-364106	60	2	2	0	0	0	711	1	1	0	0	NA	NA	NA	27	32	168	172	505	152	114	445	0	3	1	0	0.017	0.002
.	19.01.16-01.15.25-1-364107	96	10	10	3	0	3	716	9	9	0	0	NA	NA	NA	26	33	169	169	508	152	114	450	2	4	19	0.012	0.024	0.037
.	19.01.16-01.15.26-1-364108	124	8	8	0	0	0	726	7	7	0	0	NA	NA	NA	44	45	174	172	512	158	118	450	0	7	28	0	0.041	0.055
.	19.01.16-01.15.31-1-364109	111	15	15	4	0	2	714	14	14	0	0	NA	NA	NA	40	30	166	170	507	149	114	451	5	20	15	0.03	0.118	0.03
.	19.01.16-01.15.34-1-364113	63	3	3	0	0	0	693	2	2	0	0	NA	NA	NA	25	16	165	167	497	143	111	439	4	7	5	0.024	0.042	0.01
.	19.01.16-01.15.35-1-364114	57	2	2	0	0	0	49	1	1	0	0	NA	NA	NA	14	13	165	166	495	5	8	36	1	0	0	0.006	0	0
.	19.01.16-01.15.38-1-364117	37	1	1	0	0	0	0	0	0	0	0	NA	NA	NA	10	5	164	164	490	0	0	0	0	1	0	0	0.006	0
.	19.01.16-01.15.40-1-364119	60	3	3	0	0	0	718	2	2	0	0	NA	NA	NA	18	30	165	167	511	150	113	455	21	0	0	0.127	0	0
.	19.01.16-01.15.41-1-364122	61	3	3	1	0	1	707	2	2	0	0	NA	NA	NA	29	32	169	168	508	148	118	441	1	0	2	0.006	0	0.004
.	19.01.16-01.15.47-1-364146	154	12	12	2	0	1	725	11	11	0	0	NA	NA	NA	45	42	174	169	512	156	116	453	16	15	10	0.092	0.089	0.02
.	19.01.16-01.15.48-1-364148	36	1	1	0	0	0	0	0	0	0	0	NA	NA	NA	14	10	165	166	492	0	0	0	0	0	1	0	0	0.002
.	19.01.16-01.15.49-1-364150	180	12	12	5	0	3	738	10	10	0	0	NA	NA	NA	48	51	174	178	512	158	126	454	22	14	24	0.126	0.079	0.047
.	19.01.16-01.15.50-1-364151	61	2	2	0	0	0	713	1	1	0	0	NA	NA	NA	22	34	167	170	510	150	115	448	0	0	2	0	0	0.004
.	19.01.16-01.15.51-1-364152	97	5	5	1	0	1	716	4	4	0	0	NA	NA	NA	31	34	171	169	507	151	116	449	0	9	5	0	0.053	0.01
.	19.01.16-01.15.55-1-364155	119	10	10	3	0	2	720	9	9	0	0	NA	NA	NA	41	36	172	176	501	151	125	444	11	2	19	0.064	0.011	0.038
.	19.01.16-01.15.59-1-364158	93	5	5	2	0	1	720	4	4	0	0	NA	NA	NA	34	37	174	167	509	155	115	450	6	0	13	0.034	0	0.026
.	19.01.16-01.16.01-1-364159	99	8	8	2	0	1	712	6	6	0	0	NA	NA	NA	31	28	166	172	503	149	119	444	14	7	8	0.084	0.041	0.016
.	19.01.16-01.16.02-1-364160	114	5	5	0	0	0	713	2	2	0	0	NA	NA	NA	44	39	173	176	503	153	121	439	0	4	7	0	0.023	0.014
.	19.01.16-01.16.06-1-364162	99	10	10	1	0	1	705	7	7	0	0	NA	NA	NA	39	31	167	170	507	149	117	439	6	5	15	0.036	0.029	0.03
.	19.01.16-01.16.07-1-364163	145	12	12	6	0	4	727	10	10	0	0	NA	NA	NA	44	49	170	179	513	150	126	451	26	11	27	0.153	0.061	0.053
.	19.01.16-01.16.16-1-364164	209	12	12	2	0	2	732	11	11	0	0	NA	NA	NA	56	50	178	174	511	159	121	452	4	17	28	0.022	0.098	0.055
.	19.01.16-01.16.16-1-364165	118	5	5	1	0	1	719	4	4	0	0	NA	NA	NA	26	33	170	171	505	152	117	450	4	11	4	0.024	0.064	0.008
.	19.01.16-01.16.19-1-364166	92	4	4	3	0	2	707	2	2	0	0	NA	NA	NA	33	33	172	169	505	149	114	444	0	4	6	0	0.024	0.012
.	19.01.16-01.16.20-1-364171	34	1	1	0	0	0	0	0	0	0	0	NA	NA	NA	12	7	166	164	490	0	0	0	0	0	1	0	0	0.002
.	19.01.16-01.16.20-1-364172	123	13	13	2	0	2	725	12	12	0	0	NA	NA	NA	34	42	170	168	517	152	114	459	0	8	19	0	0.048	0.037
.	19.01.16-01.16.21-1-364173	115	7	7	3	0	2	723	5	5	0	0	NA	NA	NA	29	35	171	174	503	153	123	447	0	26	22	0	0.149	0.044
.	19.01.16-01.16.22-1-364174	63	3	3	3	0	3	695	2	2	0	0	NA	NA	NA	31	25	169	168	501	146	115	434	0	0	14	0	0	0.028
.	19.01.16-01.16.31-1-364181	59	2	2	1	0	1	706	1	1	0	0	NA	NA	NA	27	24	170	167	500	152	113	441	0	0	5	0	0	0.01
.	19.01.16-01.16.35-1-364182	57	3	3	0	0	0	49	2	2	0	0	NA	NA	NA	19	18	167	165	499	8	10	31	0	3	1	0	0.018	0.002
.	19.01.16-01.16.35-1-364183	119	31	31	9	0	6	728	28	28	0	0	NA	NA	NA	28	51	173	171	520	149	119	460	50	24	28	0.289	0.14	0.054
.	19.01.16-01.16.36-1-364184	35	1	1	1	0	1	0	0	0	0	0	NA	NA	NA	10	10	165	168	490	0	0	0	0	0	1	0	0	0.002
.	19.01.16-01.16.38-1-364187	81	3	3	1	0	1	698	2	2	0	0	NA	NA	NA	31	20	166	168	499	148	113	437	1	0	4	0.006	0	0.008
.	19.01.16-01.16.38-1-364188	32	1	1	0	0	0	0	0	0	0	0	NA	NA	NA	8	7	165	164	491	0	0	0	0	0	1	0	0	0.002
.	19.01.16-01.16.40-1-364192	32	1	1	0	0	0	0	0	0	0	0	NA	NA	NA	7	9	166	165	491	0	0	0	0	0	1	0	0	0.002
.	19.01.16-01.16.42-1-364209	61	2	2	1	0	1	400	1	1	0	0	NA	NA	NA	16	20	167	168	498	87	68	245	0	0	1	0	0	0.002
.	19.01.16-01.16.42-1-364210	120	12	12	3	0	3	728	11	11	0	0	NA	NA	NA	44	47	167	176	517	148	122	458	17	17	17	0.102	0.097	0.033
.	19.01.16-01.16.42-1-364211	63	2	2	1	0	1	706	1	1	0	0	NA	NA	NA	23	26	170	166	503	147	110	449	0	3	7	0	0.018	0.014
.	19.01.16-01.16.44-1-364215	33	1	1	1	0	1	0	0	0	0	0	NA	NA	NA	8	13	168	165	493	0	0	0	0	0	0	0	0	0
.	19.01.16-01.16.44-1-364216	66	4	4	2	0	2	704	3	3	0	0	NA	NA	NA	31	24	169	168	500	148	113	443	6	4	14	0.036	0.024	0.028
.	19.01.16-01.16.47-1-364218	114	6	6	1	0	0	715	4	4	0	0	NA	NA	NA	25	30	169	172	502	153	118	444	9	2	4	0.053	0.012	0.008
.	19.01.16-01.16.47-1-364223	123	15	15	5	0	3	736	12	12	0	0	NA	NA	NA	42	61	174	174	526	156	120	460	19	15	19	0.109	0.086	0.036
.	19.01.16-01.16.53-1-364226	66	5	5	0	0	0	547	4	4	0	0	NA	NA	NA	17	25	168	166	504	114	86	347	0	0	9	0	0	0.018
.	19.01.16-01.16.53-1-364227	34	1	1	0	0	0	0	0	0	0	0	NA	NA	NA	10	11	165	164	495	0	0	0	0	0	0	0	0	0
.	19.01.16-01.16.55-1-364231	64	2	2	0	0	0	714	1	1	0	0	NA	NA	NA	24	32	166	174	505	144	121	449	0	4	0	0	0.023	0
.	19.01.16-01.16.56-1-364232	94	4	4	1	0	1	716	3	3	0	0	NA	NA	NA	28	36	169	169	511	148	113	455	1	0	6	0.006	0	0.012
.	19.01.16-01.17.03-1-364234	33	1	1	1	0	1	0	0	0	0	0	NA	NA	NA	8	10	165	166	492	0	0	0	0	0	3	0	0	0.006
.	19.01.16-01.17.05-1-364235	88	3	3	0	0	0	700	1	1	0	0	NA	NA	NA	34	23	168	168	500	146	116	438	8	0	0	0.048	0	0
.	19.01.16-01.17.05-1-364236	86	4	4	2	0	2	705	3	3	0	0	NA	NA	NA	33	28	168	169	504	148	117	440	7	0	8	0.042	0	0.016
.	19.01.16-01.17.09-1-364237	65	5	5	0	0	0	717	4	4	0	0	NA	NA	NA	15	26	168	173	498	152	119	446	5	7	6	0.03	0.04	0.012
.	19.01.16-01.17.10-1-364238	123	11	11	1	0	0	719	9	9	0	0	NA	NA	NA	40	36	170	165	514	151	111	457	32	27	6	0.188	0.164	0.012
.	19.01.16-01.17.12-1-364239	92	5	5	1	0	1	701	4	4	0	0	NA	NA	NA	40	24	168	169	500	146	117	438	4	6	12	0.024	0.036	0.024
.	19.01.16-01.17.15-1-364240	36	1	1	0	0	0	0	0	0	0	0	NA	NA	NA	12	13	165	166	495	0	0	0	0	0	0	0	0	0
.	19.01.16-01.17.19-1-364241	68	4	4	1	0	1	703	2	2	0	0	NA	NA	NA	21	24	167	167	503	143	114	446	5	2	2	0.03	0.012	0.004
.	19.01.16-01.17.25-1-364243	33	1	1	0	0	0	0	0	0	0	0	NA	NA	NA	15	4	165	163	489	0	0	0	1	0	0	0.006	0	0
.	19.01.16-01.17.25-1-364244	95	7	7	2	0	2	719	6	6	0	0	NA	NA	NA	28	38	171	171	509	153	117	449	2	0	22	0.012	0	0.043
.	19.01.16-01.17.25-1-364245	93	10	10	2	0	2	710	9	9	0	0	NA	NA	NA	30	27	167	168	505	146	117	447	17	0	11	0.102	0	0.022
.	19.01.16-01.17.26-1-364246	94	7	7	2	0	2	708	5	5	0	0	NA	NA	NA	43	33	169	167	510	150	112	446	4	16	3	0.024	0.096	0.006
.	19.01.16-01.17.27-1-364247	62	3	3	1	0	0	706	2	2	0	0	NA	NA	NA	23	23	172	166	498	154	112	440	0	0	8	0	0	0.016
.	19.01.16-01.17.30-1-364248	35	1	1	0	0	0	0	0	0	0	0	NA	NA	NA	11	9	166	163	493	0	0	0	0	0	0	0	0	0
.	19.01.16-01.17.33-1-364249	88	3	3	0	0	0	697	2	2	0	0	NA	NA	NA	31	18	166	168	497	150	114	433	3	2	2	0.018	0.012	0.004
.	19.01.16-01.17.34-1-364250	60	2	2	0	0	0	711	1	1	0	0	NA	NA	NA	23	28	168	168	505	150	112	449	0	0	6	0	0	0.012
.	19.01.16-01.17.34-1-364254	63	2	2	0	0	0	710	1	1	0	0	NA	NA	NA	25	29	167	173	502	150	119	441	0	2	1	0	0.012	0.002
.	19.01.16-01.17.41-1-364259	63	2	2	0	0	0	708	1	1	0	0	NA	NA	NA	25	26	171	167	501	155	113	440	0	0	2	0	0	0.004
.	19.01.16-01.17.41-1-364260	60	2	2	1	0	1	704	1	1	0	0	NA	NA	NA	24	26	171	166	502	153	112	439	0	0	5	0	0	0.01
.	19.01.16-01.17.45-1-364280	98	5	5	2	0	1	704	2	2	0	0	NA	NA	NA	36	28	169	172	500	150	115	439	2	0	16	0.012	0	0.032
.	19.01.16-01.17.45-1-364281	96	6	6	0	0	0	725	5	5	0	0	NA	NA	NA	34	47	176	171	513	156	122	447	26	11	0	0.148	0.064	0
.	19.01.16-01.17.47-1-364286	94	6	6	2	0	2	717	5	5	0	0	NA	NA	NA	31	39	170	172	510	155	118	444	0	5	13	0	0.029	0.025
.	19.01.16-01.17.47-1-364289	62	2	2	0	0	0	709	1	1	0	0	NA	NA	NA	28	32	174	168	503	153	114	442	0	5	0	0	0.03	0
.	19.01.16-01.17.51-1-364292	63	3	3	0	0	0	708	2	2	0	0	NA	NA	NA	18	23	170	168	498	154	113	441	1	2	3	0.006	0.012	0.006
.	19.01.16-01.17.54-1-364293	94	3	3	0	0	0	699	2	2	0	0	NA	NA	NA	23	17	164	167	499	143	115	441	0	2	2	0	0.012	0.004
.	19.01.16-01.17.59-1-364298	82	6	6	1	0	1	710	5	5	0	0	NA	NA	NA	31	26	171	166	502	154	113	443	15	1	1	0.088	0.006	0.002
.	19.01.16-01.17.59-1-364299	120	15	15	4	0	0	725	12	12	0	0	NA	NA	NA	24	37	171	170	509	153	119	453	10	12	27	0.058	0.071	0.053
.	19.01.16-01.18.02-1-364300	83	5	5	1	0	1	701	4	4	0	0	NA	NA	NA	23	19	168	169	495	151	111	439	0	3	15	0	0.018	0.03
.	19.01.16-01.18.04-1-364301	93	5	5	2	0	2	706	4	4	0	0	NA	NA	NA	35	24	166	167	504	141	114	451	0	6	11	0	0.036	0.022
.	19.01.16-01.18.07-1-364302	32	1	1	0	0	0	0	0	0	0	0	NA	NA	NA	8	8	163	166	492	0	0	0	0	0	0	0	0	0
.	19.01.16-01.18.07-1-364303	65	5	5	1	0	1	707	3	3	0	0	NA	NA	NA	28	26	170	165	504	149	114	444	6	0	10	0.035	0	0.02
.	19.01.16-01.18.08-1-364304	116	5	5	0	0	0	725	3	3	0	0	NA	NA	NA	48	46	169	176	514	150	121	454	1	3	8	0.006	0.017	0.016
.	19.01.16-01.18.09-1-364305	118	9	9	2	0	1	718	7	7	0	0	NA	NA	NA	41	39	171	172	509	148	119	451	18	2	24	0.105	0.012	0.047
.	19.01.16-01.18.11-1-364306	65	4	4	2	0	1	711	3	3	0	0	NA	NA	NA	25	35	173	166	509	153	110	448	0	7	6	0	0.042	0.012
.	19.01.16-01.18.16-1-364307	118	18	18	5	0	4	712	16	16	0	0	NA	NA	NA	42	37	174	166	510	150	114	448	18	35	30	0.103	0.211	0.059
.	19.01.16-01.18.18-1-364308	162	12	12	4	0	3	739	11	11	0	0	NA	NA	NA	45	64	176	178	523	157	122	460	18	6	11	0.102	0.034	0.021
.	19.01.16-01.18.20-1-364310	150	10	10	3	0	2	727	9	9	0	0	NA	NA	NA	61	47	172	172	516	154	119	454	9	18	15	0.052	0.105	0.029
.	19.01.16-01.18.24-1-364314	126	5	5	2	0	1	735	4	4	0	0	NA	NA	NA	33	53	177	181	508	157	128	450	0	10	15	0	0.055	0.03
.	19.01.16-01.18.25-1-364315	34	1	1	1	0	1	0	0	0	0	0	NA	NA	NA	5	8	165	164	492	0	0	0	0	0	2	0	0	0.004
.	19.01.16-01.18.26-1-364316	32	1	1	0	0	0	0	0	0	0	0	NA	NA	NA	12	8	166	164	491	0	0	0	1	0	0	0.006	0	0
.	19.01.16-01.18.28-1-364321	61	4	4	3	0	2	698	3	3	0	0	NA	NA	NA	23	21	166	169	499	148	115	435	2	5	3	0.012	0.03	0.006
.	19.01.16-01.18.28-1-364322	99	16	16	3	0	1	714	15	15	0	0	NA	NA	NA	27	34	169	170	508	150	115	449	9	34	19	0.053	0.2	0.037
.	19.01.16-01.18.29-1-364323	177	14	14	2	0	2	739	13	13	0	0	NA	NA	NA	50	58	179	175	517	161	122	456	17	22	14	0.095	0.126	0.027
.	19.01.16-01.18.33-1-364324	33	1	1	0	0	0	0	0	0	0	0	NA	NA	NA	6	9	165	164	493	0	0	0	0	0	1	0	0	0.002
.	19.01.16-01.18.35-1-364326	93	21	21	4	0	4	715	20	20	0	0	NA	NA	NA	38	37	166	174	510	143	118	454	25	10	24	0.151	0.057	0.047
.	19.01.16-01.18.43-1-364348	95	5	5	1	0	1	729	4	4	0	0	NA	NA	NA	29	39	171	169	512	154	119	456	8	17	7	0.047	0.101	0.014
.	19.01.16-01.18.43-1-364349	63	2	2	1	0	0	710	1	1	0	0	NA	NA	NA	29	24	167	172	498	152	118	440	0	0	5	0	0	0.01
.	19.01.16-01.18.44-1-364352	89	3	3	1	0	1	715	2	2	0	0	NA	NA	NA	28	32	169	170	506	146	118	451	0	0	14	0	0	0.028
.	19.01.16-01.18.46-1-364354	60	5	5	2	0	1	705	4	4	0	0	NA	NA	NA	28	28	166	169	506	146	118	441	13	6	8	0.078	0.036	0.016
.	19.01.16-01.18.48-1-364360	113	6	6	4	0	3	723	5	5	0	0	NA	NA	NA	49	40	168	171	514	150	119	454	6	6	11	0.036	0.035	0.021
.	19.01.16-01.18.58-1-364366	90	6	6	4	0	2	716	5	5	0	0	NA	NA	NA	47	38	172	171	508	151	116	449	15	0	10	0.087	0	0.02
.	19.01.16-01.18.58-1-364367	63	3	3	0	0	0	705	1	1	0	0	NA	NA	NA	29	27	169	167	504	151	115	439	0	4	4	0	0.024	0.008
.	19.01.16-01.19.01-1-364368	34	1	1	0	0	0	0	0	0	0	0	NA	NA	NA	9	14	164	165	498	0	0	0	0	0	0	0	0	0
.	19.01.16-01.19.02-1-364369	120	6	6	4	0	3	714	5	5	0	0	NA	NA	NA	53	35	171	172	505	152	119	443	0	10	16	0	0.058	0.032
.	19.01.16-01.19.03-1-364370	151	9	9	4	0	4	732	7	7	0	0	NA	NA	NA	34	47	177	166	517	160	112	460	4	14	7	0.023	0.084	0.014
.	19.01.16-01.19.03-1-364371	235	25	25	5	0	3	730	22	22	0	0	NA	NA	NA	57	50	177	173	513	159	118	453	42	40	19	0.237	0.231	0.037
.	19.01.16-01.19.03-1-364372	121	12	12	3	0	3	716	10	10	0	0	NA	NA	NA	36	30	166	166	511	150	113	453	0	11	22	0	0.066	0.043
.	19.01.16-01.19.09-1-364374	35	1	1	0	0	0	0	0	0	0	0	NA	NA	NA	9	2	163	164	488	0	0	0	0	0	2	0	0	0.004
.	19.01.16-01.19.11-1-364375	63	4	4	1	0	1	708	3	3	0	0	NA	NA	NA	20	26	170	170	499	151	118	439	0	6	2	0	0.035	0.004
.	19.01.16-01.19.12-1-364376	61	2	2	0	0	0	150	1	1	0	0	NA	NA	NA	20	12	168	166	491	34	26	90	0	0	3	0	0	0.006
.	19.01.16-01.19.12-1-364377	130	12	12	1	0	1	735	9	9	0	0	NA	NA	NA	41	56	172	174	523	154	119	462	7	11	27	0.041	0.063	0.052
.	19.01.16-01.19.18-1-364378	36	1	1	0	0	0	0	0	0	0	0	NA	NA	NA	5	10	167	165	491	0	0	0	0	0	1	0	0	0.002
.	19.01.16-01.19.20-1-364379	94	7	7	2	0	2	700	6	6	0	0	NA	NA	NA	32	20	165	165	503	142	112	446	14	0	7	0.085	0	0.014
.	19.01.16-01.19.21-1-364380	31	1	1	0	0	0	0	0	0	0	0	NA	NA	NA	7	13	166	165	495	0	0	0	0	0	2	0	0	0.004
.	19.01.16-01.19.21-1-364381	85	4	4	0	0	0	700	3	3	0	0	NA	NA	NA	18	17	166	164	500	146	112	442	0	0	4	0	0	0.008
.	19.01.16-01.19.23-1-364382	121	11	11	2	0	2	710	9	9	0	0	NA	NA	NA	32	27	170	168	502	149	118	443	21	2	9	0.124	0.012	0.018
.	19.01.16-01.19.25-1-364383	126	5	5	5	0	4	718	4	4	0	0	NA	NA	NA	40	32	169	168	508	148	119	451	8	2	2	0.047	0.012	0.004
.	19.01.16-01.19.27-1-364384	204	24	24	11	0	7	734	21	21	0	0	NA	NA	NA	56	52	175	173	517	156	121	457	14	37	35	0.08	0.214	0.068
.	19.01.16-01.19.27-1-364385	91	8	8	1	0	1	715	5	5	0	0	NA	NA	NA	37	33	172	168	506	153	114	448	9	14	12	0.052	0.083	0.024
.	19.01.16-01.19.36-1-364389	72	5	5	0	0	0	712	3	3	0	0	NA	NA	NA	27	33	168	172	506	148	117	447	5	2	9	0.03	0.012	0.018
.	19.01.16-01.19.37-1-364390	67	7	7	0	0	0	707	5	5	0	0	NA	NA	NA	22	24	166	168	503	148	114	445	4	14	3	0.024	0.083	0.006
.	19.01.16-01.19.38-1-364392	65	2	2	1	0	1	703	1	1	0	0	NA	NA	NA	25	21	168	164	502	151	111	441	0	0	9	0	0	0.018
.	19.01.16-01.19.41-1-364397	31	1	1	1	0	1	0	0	0	0	0	NA	NA	NA	6	10	165	164	494	0	0	0	0	2	0	0	0.012	0
.	19.01.16-01.19.44-1-364415	36	1	1	0	0	0	0	0	0	0	0	NA	NA	NA	8	10	163	167	493	0	0	0	0	0	3	0	0	0.006
.	19.01.16-01.19.44-1-364416	94	16	16	3	0	1	717	15	15	0	0	NA	NA	NA	27	27	170	173	497	150	123	444	23	13	23	0.135	0.075	0.046
.	19.01.16-01.19.45-1-364417	145	14	14	1	0	1	734	13	13	0	0	NA	NA	NA	51	48	174	174	513	158	120	456	17	14	18	0.098	0.08	0.035
.	19.01.16-01.19.47-1-364424	123	5	5	1	0	1	719	3	3	0	0	NA	NA	NA	45	39	170	171	511	153	119	447	7	3	2	0.041	0.018	0.004
.	19.01.16-01.19.47-1-364425	142	6	6	1	0	1	713	4	4	0	0	NA	NA	NA	40	34	175	167	505	156	115	442	7	0	5	0.04	0	0.01
.	19.01.16-01.19.52-1-364429	111	10	10	3	0	3	715	8	8	0	0	NA	NA	NA	38	34	171	172	504	152	117	446	10	14	19	0.058	0.081	0.038
.	19.01.16-01.19.53-1-364430	120	5	5	1	0	1	714	4	4	0	0	NA	NA	NA	37	33	172	170	504	152	114	448	5	2	5	0.029	0.012	0.01
.	19.01.16-01.19.55-1-364434	114	8	8	1	0	1	729	7	7	0	0	NA	NA	NA	33	41	168	169	517	151	119	459	11	8	2	0.065	0.047	0.004
.	19.01.16-01.20.03-1-364440	87	4	4	2	0	2	703	2	2	0	0	NA	NA	NA	26	26	168	172	499	152	116	435	0	0	8	0	0	0.016
.	19.01.16-01.20.05-1-364441	119	23	23	9	0	8	718	20	20	0	0	NA	NA	NA	45	40	169	172	512	149	118	451	18	28	44	0.107	0.163	0.086
.	19.01.16-01.20.06-1-364442	68	5	5	3	0	1	709	4	4	0	0	NA	NA	NA	26	27	167	168	505	147	113	449	9	4	7	0.054	0.024	0.014
.	19.01.16-01.20.13-1-364443	174	13	13	5	0	1	733	12	12	0	0	NA	NA	NA	47	46	178	173	508	159	122	452	7	25	16	0.039	0.145	0.031
.	19.01.16-01.20.19-1-364444	86	3	3	1	0	0	709	2	2	0	0	NA	NA	NA	23	27	168	167	505	153	112	444	0	0	4	0	0	0.008
.	19.01.16-01.20.22-1-364450	96	6	6	3	0	2	719	5	5	0	0	NA	NA	NA	35	39	169	168	515	150	115	454	13	3	8	0.077	0.018	0.016
.	19.01.16-01.20.24-1-364451	64	2	2	0	0	0	705	1	1	0	0	NA	NA	NA	25	21	166	169	499	147	117	441	2	0	3	0.012	0	0.006
.	19.01.16-01.20.25-1-364452	115	10	10	2	0	2	731	8	8	0	0	NA	NA	NA	36	46	176	168	515	158	116	457	6	20	8	0.034	0.119	0.016
.	19.01.16-01.20.28-1-364453	146	7	7	2	0	1	724	4	4	0	0	NA	NA	NA	50	33	169	166	511	151	114	459	2	13	11	0.012	0.078	0.022
.	19.01.16-01.20.33-1-364458	31	1	1	0	0	0	0	0	0	0	0	NA	NA	NA	7	11	165	167	492	0	0	0	0	0	3	0	0	0.006
.	19.01.16-01.20.33-1-364459	62	3	3	0	0	0	451	2	2	0	0	NA	NA	NA	19	15	165	164	499	91	71	289	2	0	2	0.012	0	0.004
.	19.01.16-01.20.34-1-364460	123	14	14	4	0	3	716	13	13	0	0	NA	NA	NA	48	38	169	165	517	149	110	457	0	23	21	0	0.139	0.041
.	19.01.16-01.20.37-1-364461	126	20	20	6	0	4	721	18	18	0	0	NA	NA	NA	45	38	171	169	511	150	117	454	35	21	21	0.205	0.124	0.041
.	19.01.16-01.20.41-1-364466	69	4	4	2	0	2	709	3	3	0	0	NA	NA	NA	21	20	168	167	498	152	114	443	1	2	6	0.006	0.012	0.012
.	19.01.16-01.20.41-1-364468	63	2	2	0	0	0	351	1	1	0	0	NA	NA	NA	17	24	170	165	502	80	54	217	1	0	1	0.006	0	0.002
.	19.01.16-01.20.46-1-364488	95	12	12	4	0	4	713	10	10	0	0	NA	NA	NA	39	37	169	172	509	151	117	445	2	13	24	0.012	0.076	0.047
.	19.01.16-01.20.53-1-364495	93	8	8	2	0	2	701	7	7	0	0	NA	NA	NA	48	25	165	172	501	143	119	439	2	19	5	0.012	0.11	0.01
.	19.01.16-01.20.54-1-364497	64	4	4	0	0	0	708	3	3	0	0	NA	NA	NA	26	31	167	168	509	148	117	443	0	3	10	0	0.018	0.02
.	19.01.16-01.20.56-1-364499	98	7	7	3	0	3	719	5	5	0	0	NA	NA	NA	36	34	169	174	504	152	120	447	11	5	7	0.065	0.029	0.014
.	19.01.16-01.20.56-1-364501	62	4	4	1	0	1	709	3	3	0	0	NA	NA	NA	21	28	166	171	504	151	116	442	0	6	10	0	0.035	0.02
.	19.01.16-01.20.57-1-364503	62	2	2	0	0	0	150	1	1	0	0	NA	NA	NA	16	18	165	168	498	33	25	92	0	0	1	0	0	0.002
.	19.01.16-01.21.02-1-364504	113	15	15	1	0	1	713	14	14	0	0	NA	NA	NA	36	35	173	172	503	156	118	439	10	18	22	0.058	0.105	0.044
.	19.01.16-01.21.06-1-364506	118	7	7	1	0	1	714	5	5	0	0	NA	NA	NA	45	31	168	170	506	152	117	445	2	1	15	0.012	0.006	0.03
.	19.01.16-01.21.11-1-364508	68	7	7	3	0	2	720	6	6	0	0	NA	NA	NA	29	36	172	173	504	154	120	446	4	12	12	0.023	0.069	0.024
.	19.01.16-01.21.13-1-364509	149	16	16	4	0	3	726	15	15	0	0	NA	NA	NA	44	43	173	170	513	155	119	452	9	4	23	0.052	0.024	0.045
.	19.01.16-01.21.13-1-364510	63	2	2	0	0	0	500	1	1	0	0	NA	NA	NA	16	17	166	168	496	104	83	313	0	0	2	0	0	0.004
.	19.01.16-01.21.14-1-364511	119	13	13	4	0	2	713	11	11	0	0	NA	NA	NA	43	36	175	167	507	154	111	448	33	28	9	0.189	0.168	0.018
.	19.01.16-01.21.15-1-364512	59	2	2	0	0	0	698	1	1	0	0	NA	NA	NA	16	15	166	168	494	147	116	435	0	0	7	0	0	0.014
.	19.01.16-01.21.17-1-364513	32	1	1	0	0	0	0	0	0	0	0	NA	NA	NA	8	7	163	165	492	0	0	0	0	0	1	0	0	0.002
.	19.01.16-01.21.20-1-364514	34	1	1	1	0	1	0	0	0	0	0	NA	NA	NA	7	7	165	164	491	0	0	0	0	0	3	0	0	0.006
.	19.01.16-01.21.21-1-364515	35	1	1	0	0	0	0	0	0	0	0	NA	NA	NA	14	9	166	166	490	0	0	0	0	0	3	0	0	0.006
.	19.01.16-01.21.24-1-364516	89	4	4	1	0	1	719	3	3	0	0	NA	NA	NA	30	36	171	172	506	152	118	449	3	0	15	0.018	0	0.03
.	19.01.16-01.21.25-1-364517	89	3	3	1	0	1	720	2	2	0	0	NA	NA	NA	32	36	169	168	512	152	113	455	0	4	2	0	0.024	0.004
.	19.01.16-01.21.26-1-364518	116	8	8	6	0	4	706	6	6	0	0	NA	NA	NA	45	31	168	167	509	150	113	443	16	7	7	0.095	0.042	0.014
.	19.01.16-01.21.33-1-364519	119	19	19	7	0	6	714	15	15	0	0	NA	NA	NA	45	36	173	171	505	155	116	443	16	29	17	0.092	0.17	0.034
.	19.01.16-01.21.37-1-364524	89	10	10	3	0	3	719	6	6	0	0	NA	NA	NA	34	33	169	168	509	150	114	455	11	14	12	0.065	0.083	0.024
.	19.01.16-01.21.51-1-364555	93	10	10	2	0	2	708	9	9	0	0	NA	NA	NA	25	25	166	169	503	151	114	443	4	2	20	0.024	0.012	0.04
.	19.01.16-01.21.52-1-364556	91	7	7	4	0	4	711	5	5	0	0	NA	NA	NA	20	24	168	168	501	148	117	446	1	10	6	0.006	0.06	0.012
.	19.01.16-01.21.58-1-364561	118	7	7	0	0	0	726	6	6	0	0	NA	NA	NA	48	40	165	171	517	149	119	458	5	2	8	0.03	0.012	0.015
.	19.01.16-01.22.05-1-364562	92	5	5	1	0	1	719	4	4	0	0	NA	NA	NA	18	32	170	171	504	150	119	450	4	0	0	0.024	0	0
.	19.01.16-01.22.05-1-364563	33	1	1	0	0	0	0	0	0	0	0	NA	NA	NA	10	9	164	165	493	0	0	0	0	0	1	0	0	0.002
.	19.01.16-01.22.14-1-364564	59	2	2	0	0	0	710	1	1	0	0	NA	NA	NA	18	22	167	169	499	150	115	445	4	1	0	0.024	0.006	0
.	19.01.16-01.22.15-1-364565	30	1	1	0	0	0	0	0	0	0	0	NA	NA	NA	13	5	163	164	491	0	0	0	0	0	0	0	0	0
.	19.01.16-01.22.17-1-364566	63	2	2	0	0	0	706	1	1	0	0	NA	NA	NA	24	26	171	169	499	151	117	438	0	0	5	0	0	0.01
.	19.01.16-01.22.22-1-364568	97	5	5	2	0	2	710	3	3	0	0	NA	NA	NA	34	29	172	166	504	151	112	447	0	15	2	0	0.09	0.004
.	19.01.16-01.22.22-1-364569	142	21	21	5	0	3	735	20	20	0	0	NA	NA	NA	43	51	172	171	521	156	118	461	39	10	39	0.227	0.058	0.075
.	19.01.16-01.22.23-1-364574	60	4	4	1	0	1	51	3	3	0	0	NA	NA	NA	22	19	165	169	498	11	8	32	4	0	4	0.024	0	0.008
.	19.01.16-01.22.28-1-364575	92	6	6	2	0	2	726	5	5	0	0	NA	NA	NA	30	40	174	171	508	157	121	448	0	3	23	0	0.018	0.045
.	19.01.16-01.22.28-1-364576	126	7	7	2	0	2	725	5	5	0	0	NA	NA	NA	48	46	174	171	514	154	120	451	7	6	10	0.04	0.035	0.019
.	19.01.16-01.22.30-1-364577	153	10	10	1	0	0	723	9	9	0	0	NA	NA	NA	47	39	170	170	512	152	118	453	4	3	18	0.024	0.018	0.035
.	19.01.16-01.22.30-1-364578	93	5	5	0	0	0	707	3	3	0	0	NA	NA	NA	30	24	167	167	503	146	115	446	4	4	4	0.024	0.024	0.008
.	19.01.16-01.22.33-1-364579	94	10	10	1	0	1	708	8	8	0	0	NA	NA	NA	35	25	167	169	502	146	116	446	15	7	7	0.09	0.041	0.014
.	19.01.16-01.22.36-1-364580	92	5	5	2	0	2	714	3	3	0	0	NA	NA	NA	24	32	166	168	511	146	116	452	7	0	9	0.042	0	0.018
.	19.01.16-01.22.38-1-364582	65	4	4	0	0	0	707	3	3	0	0	NA	NA	NA	21	24	167	167	503	149	115	443	7	5	1	0.042	0.03	0.002
.	19.01.16-01.22.46-1-364606	33	1	1	0	0	0	0	0	0	0	0	NA	NA	NA	9	7	164	165	491	0	0	0	0	0	1	0	0	0.002
.	19.01.16-01.22.48-1-364611	181	17	17	3	0	2	725	15	15	0	0	NA	NA	NA	61	47	171	171	518	151	114	460	1	52	27	0.006	0.304	0.052
.	19.01.16-01.22.48-1-364613	120	7	7	2	0	1	742	5	5	0	0	NA	NA	NA	39	59	174	172	526	155	115	472	15	3	8	0.086	0.017	0.015
.	19.01.16-01.22.49-1-364615	122	9	9	3	0	3	723	8	8	0	0	NA	NA	NA	46	45	171	174	513	152	121	450	11	13	16	0.064	0.075	0.031
.	19.01.16-01.22.51-1-364617	32	1	1	0	0	0	0	0	0	0	0	NA	NA	NA	10	5	163	163	492	0	0	0	0	0	0	0	0	0
.	19.01.16-01.22.53-1-364618	58	2	2	1	0	1	49	1	1	0	0	NA	NA	NA	15	22	168	173	494	8	8	33	1	0	0	0.006	0	0
.	19.01.16-01.22.53-1-364619	95	3	3	1	0	1	721	2	2	0	0	NA	NA	NA	27	34	168	169	510	152	119	450	0	0	6	0	0	0.012
.	19.01.16-01.22.53-1-364620	63	2	2	1	0	1	99	1	1	0	0	NA	NA	NA	24	16	167	166	496	21	16	62	0	0	3	0	0	0.006
.	19.01.16-01.22.54-1-364623	121	8	8	4	0	3	709	7	7	0	0	NA	NA	NA	28	27	171	169	500	150	118	441	7	3	15	0.041	0.018	0.03
.	19.01.16-01.22.58-1-364626	86	7	7	3	0	2	712	4	4	0	0	NA	NA	NA	33	35	170	172	506	153	117	442	11	6	13	0.065	0.035	0.026
.	19.01.16-01.23.00-1-364627	93	8	8	3	0	2	713	6	6	0	0	NA	NA	NA	37	32	170	170	505	152	116	445	16	9	8	0.094	0.053	0.016
.	19.01.16-01.23.00-1-364628	157	18	18	3	0	3	725	15	15	0	0	NA	NA	NA	34	43	171	172	513	153	117	455	9	21	51	0.053	0.122	0.099
.	19.01.16-01.23.08-1-364629	123	6	6	3	0	1	711	5	5	0	0	NA	NA	NA	53	40	168	173	512	145	118	448	16	4	3	0.095	0.023	0.006
.	19.01.16-01.23.10-1-364630	89	11	11	2	0	2	715	8	8	0	0	NA	NA	NA	28	31	168	171	505	150	122	443	7	0	12	0.042	0	0.024
.	19.01.16-01.23.12-1-364631	67	7	7	5	0	3	716	6	6	0	0	NA	NA	NA	18	33	169	168	509	149	113	454	7	7	4	0.041	0.042	0.008
.	19.01.16-01.23.16-1-364632	66	2	2	0	0	0	709	1	1	0	0	NA	NA	NA	27	28	168	168	505	149	113	447	0	4	4	0	0.024	0.008
.	19.01.16-01.23.17-1-364633	89	5	5	0	0	0	709	4	4	0	0	NA	NA	NA	31	25	167	168	503	150	114	445	2	15	3	0.012	0.089	0.006
.	19.01.16-01.23.20-1-364634	63	3	3	0	0	0	199	2	2	0	0	NA	NA	NA	8	14	164	164	499	43	37	119	0	0	3	0	0	0.006
.	19.01.16-01.23.21-1-364635	37	1	1	0	0	0	0	0	0	0	0	NA	NA	NA	10	9	164	167	491	0	0	0	0	1	0	0	0.006	0
.	19.01.16-01.23.23-1-364636	60	2	2	0	0	0	693	1	1	0	0	NA	NA	NA	26	14	166	165	496	145	109	439	0	1	3	0	0.006	0.006
.	19.01.16-01.23.28-1-364637	60	2	2	0	0	0	700	1	1	0	0	NA	NA	NA	26	16	166	168	495	151	110	439	3	1	0	0.018	0.006	0
.	19.01.16-01.23.30-1-364638	122	6	6	1	0	0	723	5	5	0	0	NA	NA	NA	32	49	173	177	512	152	121	450	5	3	8	0.029	0.017	0.016
.	19.01.16-01.23.30-1-364639	32	1	1	0	0	0	0	0	0	0	0	NA	NA	NA	9	10	167	163	493	0	0	0	0	0	2	0	0	0.004
.	19.01.16-01.23.30-1-364640	91	9	9	1	0	1	716	8	8	0	0	NA	NA	NA	25	31	170	171	503	154	116	446	5	17	5	0.029	0.099	0.01
.	19.01.16-01.23.31-1-364641	63	4	4	2	0	1	705	3	3	0	0	NA	NA	NA	26	22	168	168	499	150	117	438	0	0	13	0	0	0.026
.	19.01.16-01.23.32-1-364642	64	3	3	2	0	2	712	2	2	0	0	NA	NA	NA	17	23	163	168	505	147	115	450	0	0	13	0	0	0.026
.	19.01.16-01.23.32-1-364643	82	5	5	1	0	1	706	4	4	0	0	NA	NA	NA	41	25	166	167	505	149	114	443	4	6	11	0.024	0.036	0.022
.	19.01.16-01.23.34-1-364644	92	3	3	0	0	0	707	2	2	0	0	NA	NA	NA	36	29	168	171	503	149	117	441	0	4	4	0	0.023	0.008
.	19.01.16-01.23.37-1-364646	92	4	4	2	0	2	706	3	3	0	0	NA	NA	NA	22	27	168	168	504	149	113	444	6	8	3	0.036	0.048	0.006
.	19.01.16-01.23.41-1-364654	66	6	6	3	0	3	700	5	5	0	0	NA	NA	NA	30	23	165	167	504	142	114	444	0	9	9	0	0.054	0.018
.	19.01.16-01.23.46-1-364675	144	27	27	7	0	5	724	23	23	0	0	NA	NA	NA	34	37	167	173	510	148	120	456	38	49	26	0.228	0.283	0.051
.	19.01.16-01.23.46-1-364676	120	10	10	6	0	3	713	8	8	0	0	NA	NA	NA	29	31	172	168	504	153	112	448	16	6	10	0.093	0.036	0.02
.	19.01.16-01.23.50-1-364683	61	4	4	0	0	0	708	3	3	0	0	NA	NA	NA	29	27	169	170	501	149	119	440	0	0	13	0	0	0.026
.	19.01.16-01.23.50-1-364684	92	7	7	3	0	1	717	5	5	0	0	NA	NA	NA	24	27	171	165	504	155	113	449	0	15	3	0	0.091	0.006
.	19.01.16-01.23.50-1-364685	31	1	1	0	0	0	0	0	0	0	0	NA	NA	NA	11	9	164	165	493	0	0	0	0	0	0	0	0	0
.	19.01.16-01.23.50-1-364686	60	2	2	1	0	1	709	0	0	0	0	NA	NA	NA	25	30	168	171	504	152	117	440	0	0	5	0	0	0.01
.	19.01.16-01.23.52-1-364687	64	3	3	2	0	2	718	2	2	0	0	NA	NA	NA	24	32	170	173	502	153	120	445	0	5	6	0	0.029	0.012
.	19.01.16-01.23.54-1-364689	93	4	4	0	0	0	717	3	3	0	0	NA	NA	NA	27	31	174	168	502	155	116	446	2	0	9	0.011	0	0.018
.	19.01.16-01.23.58-1-364693	216	22	22	4	0	4	746	20	20	0	0	NA	NA	NA	61	59	173	175	524	156	121	469	18	53	26	0.104	0.303	0.05
.	19.01.16-01.24.03-1-364694	61	5	5	3	0	2	710	3	3	0	0	NA	NA	NA	17	30	168	171	504	150	114	446	6	8	0	0.036	0.047	0
.	19.01.16-01.24.05-1-364695	118	9	9	6	0	5	706	7	7	0	0	NA	NA	NA	45	31	169	170	505	147	120	439	5	15	11	0.03	0.088	0.022
.	19.01.16-01.24.07-1-364697	64	2	2	1	0	1	695	1	1	0	0	NA	NA	NA	33	18	164	166	501	144	112	439	0	0	6	0	0	0.012
.	19.01.16-01.24.07-1-364698	60	3	3	0	0	0	715	1	1	0	0	NA	NA	NA	19	27	168	169	503	150	116	449	0	3	5	0	0.018	0.01
.	19.01.16-01.24.13-1-364699	95	5	5	3	0	3	729	4	4	0	0	NA	NA	NA	30	42	170	170	515	152	116	461	1	9	4	0.006	0.053	0.008
.	19.01.16-01.24.13-1-364700	63	3	3	0	0	0	707	2	2	0	0	NA	NA	NA	27	28	169	172	500	150	117	440	2	0	3	0.012	0	0.006
.	19.01.16-01.24.20-1-364701	118	11	11	2	0	2	723	10	10	0	0	NA	NA	NA	30	38	171	170	510	151	116	456	14	12	14	0.082	0.071	0.027
.	19.01.16-01.24.21-1-364702	64	2	2	0	0	0	247	1	1	0	0	NA	NA	NA	20	24	172	168	497	46	42	159	0	1	2	0	0.006	0.004
.	19.01.16-01.24.23-1-364703	238	16	16	4	0	2	736	14	14	0	0	NA	NA	NA	82	53	172	173	521	155	118	463	11	13	30	0.064	0.075	0.058
.	19.01.16-01.24.24-1-364708	98	4	4	2	0	2	714	3	3	0	0	NA	NA	NA	40	37	166	172	512	146	118	450	0	8	12	0	0.047	0.023
.	19.01.16-01.24.28-1-364709	123	22	22	4	0	4	708	21	21	0	0	NA	NA	NA	42	31	167	174	503	150	118	440	25	36	18	0.15	0.207	0.036
.	19.01.16-01.24.30-1-364710	61	2	2	0	0	0	701	1	1	0	0	NA	NA	NA	28	20	168	168	497	148	114	439	0	7	1	0	0.042	0.002
.	19.01.16-01.24.31-1-364711	66	3	3	1	0	1	701	2	2	0	0	NA	NA	NA	24	23	171	168	497	151	112	438	0	0	3	0	0	0.006
.	19.01.16-01.24.33-1-364712	89	5	5	0	0	0	718	4	4	0	0	NA	NA	NA	36	38	167	166	518	145	114	459	7	10	0	0.042	0.06	0
.	19.01.16-01.24.39-1-364715	89	8	8	1	0	1	698	6	6	0	0	NA	NA	NA	36	24	166	168	503	146	117	435	7	1	10	0.042	0.006	0.02
.	19.01.16-01.24.42-1-364734	100	21	21	9	0	7	715	18	18	0	0	NA	NA	NA	34	34	166	169	512	148	117	450	6	26	14	0.036	0.154	0.027
.	19.01.16-01.24.44-1-364737	89	5	5	1	0	1	707	4	4	0	0	NA	NA	NA	34	29	172	166	504	151	113	443	4	5	8	0.023	0.03	0.016
.	19.01.16-01.24.44-1-364739	91	12	12	5	0	3	714	10	10	0	0	NA	NA	NA	31	30	170	172	501	152	122	440	5	11	30	0.029	0.064	0.06
.	19.01.16-01.24.47-1-364742	64	2	2	1	0	1	351	1	1	0	0	NA	NA	NA	22	21	167	165	502	81	52	218	1	0	2	0.006	0	0.004
.	19.01.16-01.24.52-1-364749	117	5	5	2	0	1	711	4	4	0	0	NA	NA	NA	30	33	167	171	508	144	122	445	7	1	5	0.042	0.006	0.01
.	19.01.16-01.24.56-1-364752	33	1	1	0	0	0	0	0	0	0	0	NA	NA	NA	11	11	165	164	495	0	0	0	0	0	0	0	0	0
.	19.01.16-01.24.57-1-364755	204	18	18	5	0	2	762	17	17	0	0	NA	NA	NA	50	71	176	178	530	160	126	476	21	23	20	0.119	0.129	0.038
.	19.01.16-01.24.57-1-364756	92	7	7	0	0	0	709	6	6	0	0	NA	NA	NA	23	25	175	166	497	156	114	439	0	2	10	0	0.012	0.02
.	19.01.16-01.24.58-1-364757	91	3	3	1	0	1	710	2	2	0	0	NA	NA	NA	22	25	168	169	501	150	115	445	0	0	9	0	0	0.018
.	19.01.16-01.25.01-1-364758	60	3	3	1	0	1	701	2	2	0	0	NA	NA	NA	30	19	168	168	496	148	111	442	0	22	0	0	0.131	0
.	19.01.16-01.25.02-1-364759	121	19	19	2	0	1	729	16	16	0	0	NA	NA	NA	44	49	174	170	518	155	120	454	18	23	37	0.103	0.135	0.071
.	19.01.16-01.25.08-1-364760	33	1	1	0	0	0	0	0	0	0	0	NA	NA	NA	10	10	167	164	492	0	0	0	2	0	0	0.012	0	0
.	19.01.16-01.25.09-1-364761	148	6	6	2	0	2	727	5	5	0	0	NA	NA	NA	56	55	174	170	524	149	117	461	11	4	12	0.063	0.024	0.023
.	19.01.16-01.25.10-1-364762	61	4	4	1	0	1	504	3	3	0	0	NA	NA	NA	20	15	165	166	497	112	79	313	0	4	3	0	0.024	0.006
.	19.01.16-01.25.10-1-364763	169	21	21	8	0	4	736	18	18	0	0	NA	NA	NA	46	57	176	172	522	160	118	458	26	24	45	0.148	0.14	0.086
.	19.01.16-01.25.12-1-364764	87	4	4	0	0	0	718	3	3	0	0	NA	NA	NA	28	30	169	168	506	151	118	449	0	3	13	0	0.018	0.026
.	19.01.16-01.25.13-1-364765	90	4	4	1	0	1	706	3	3	0	0	NA	NA	NA	24	23	169	170	497	151	113	442	0	1	4	0	0.006	0.008
.	19.01.16-01.25.16-1-364766	56	2	2	0	0	0	50	1	1	0	0	NA	NA	NA	12	18	167	169	495	12	6	32	0	2	0	0	0.012	0
.	19.01.16-01.25.21-1-364768	60	2	2	1	0	1	200	1	1	0	0	NA	NA	NA	12	17	168	167	495	39	34	127	1	0	0	0.006	0	0
.	19.01.16-01.25.23-1-364769	59	2	2	0	0	0	200	1	1	0	0	NA	NA	NA	14	16	164	165	500	46	32	122	0	0	2	0	0	0.004
.	19.01.16-01.25.28-1-364770	63	2	2	0	0	0	498	1	1	0	0	NA	NA	NA	17	20	167	168	498	97	86	315	0	1	1	0	0.006	0.002
.	19.01.16-01.25.28-1-364771	32	1	1	0	0	0	0	0	0	0	0	NA	NA	NA	9	10	167	164	492	0	0	0	0	0	3	0	0	0.006
.	19.01.16-01.25.29-1-364772	155	11	11	4	0	2	725	8	8	0	0	NA	NA	NA	63	43	168	169	519	150	119	456	2	13	25	0.012	0.077	0.048
.	19.01.16-01.25.30-1-364773	40	1	1	0	0	0	0	0	0	0	0	NA	NA	NA	8	10	166	163	494	0	0	0	0	0	1	0	0	0.002
.	19.01.16-01.25.31-1-364774	94	5	5	1	0	1	715	4	4	0	0	NA	NA	NA	34	33	167	172	507	150	116	449	4	0	11	0.024	0	0.022
.	19.01.16-01.25.31-1-364775	114	6	6	1	0	1	714	4	4	0	0	NA	NA	NA	35	39	174	170	508	152	115	447	1	9	7	0.006	0.053	0.014
.	19.01.16-01.25.32-1-364776	96	5	5	0	0	0	700	4	4	0	0	NA	NA	NA	37	22	167	168	500	149	112	439	0	16	2	0	0.095	0.004
.	19.01.16-01.25.33-1-364777	61	2	2	0	0	0	706	0	0	0	0	NA	NA	NA	18	23	167	167	502	150	113	443	5	0	2	0.03	0	0.004
.	19.01.16-01.25.36-1-364778	150	10	10	1	0	1	732	9	9	0	0	NA	NA	NA	46	50	171	173	519	157	119	456	0	9	15	0	0.052	0.029
.	19.01.16-01.25.40-1-364785	178	11	11	1	0	1	736	8	8	0	0	NA	NA	NA	77	65	179	176	523	159	121	456	7	14	13	0.039	0.08	0.025
.	19.01.16-01.25.46-1-364806	143	19	19	6	0	4	727	15	15	0	0	NA	NA	NA	51	50	175	174	514	156	120	451	17	27	23	0.097	0.155	0.045
.	19.01.16-01.25.47-1-364812	115	5	5	2	0	2	720	4	4	0	0	NA	NA	NA	50	47	174	174	512	152	117	451	4	5	7	0.023	0.029	0.014
.	19.01.16-01.25.47-1-364813	59	2	2	1	0	1	0	0	0	0	0	NA	NA	NA	10	19	164	169	499	0	0	0	3	0	0	0.018	0	0
.	19.01.16-01.25.48-1-364815	92	13	13	6	0	6	719	12	12	0	0	NA	NA	NA	27	41	172	170	512	153	118	448	21	0	15	0.122	0	0.029
.	19.01.16-01.25.48-1-364816	174	18	18	7	0	4	741	16	16	0	0	NA	NA	NA	61	56	172	177	520	154	124	463	13	21	33	0.076	0.119	0.063
.	19.01.16-01.25.52-1-364818	150	14	14	6	0	4	736	13	13	0	0	NA	NA	NA	45	59	174	167	531	151	115	470	20	2	25	0.115	0.012	0.047
.	19.01.16-01.25.52-1-364819	58	2	2	0	0	0	707	1	1	0	0	NA	NA	NA	23	26	168	167	504	150	113	444	0	0	10	0	0	0.02
.	19.01.16-01.25.57-1-364824	91	5	5	2	0	2	713	4	4	0	0	NA	NA	NA	17	27	169	167	504	152	114	447	5	0	10	0.03	0	0.02
.	19.01.16-01.26.03-1-364825	59	2	2	0	0	0	149	1	1	0	0	NA	NA	NA	20	12	166	166	493	29	26	94	0	3	1	0	0.018	0.002
.	19.01.16-01.26.05-1-364827	92	4	4	1	0	1	713	2	2	0	0	NA	NA	NA	24	28	166	173	502	149	122	442	0	0	12	0	0	0.024
.	19.01.16-01.26.06-1-364828	33	1	1	0	0	0	0	0	0	0	0	NA	NA	NA	13	9	164	166	492	0	0	0	3	0	0	0.018	0	0
.	19.01.16-01.26.08-1-364829	62	2	2	0	0	0	713	1	1	0	0	NA	NA	NA	28	30	167	169	507	149	115	449	0	2	2	0	0.012	0.004
.	19.01.16-01.26.11-1-364830	124	5	5	3	0	2	729	4	4	0	0	NA	NA	NA	34	48	179	171	511	158	120	451	6	1	9	0.034	0.006	0.018
.	19.01.16-01.26.11-1-364831	86	9	9	1	0	1	712	8	8	0	0	NA	NA	NA	25	24	168	169	500	151	115	446	23	1	2	0.137	0.006	0.004
.	19.01.16-01.26.13-1-364832	119	6	6	2	0	2	718	5	5	0	0	NA	NA	NA	26	35	167	171	510	150	115	453	0	18	6	0	0.105	0.012
.	19.01.16-01.26.16-1-364833	31	1	1	1	0	1	0	0	0	0	0	NA	NA	NA	10	13	164	165	497	0	0	0	0	0	0	0	0	0
.	19.01.16-01.26.18-1-364834	35	1	1	0	0	0	0	0	0	0	0	NA	NA	NA	7	12	166	166	493	0	0	0	0	0	0	0	0	0
.	19.01.16-01.26.19-1-364835	93	5	5	0	0	0	705	4	4	0	0	NA	NA	NA	25	27	166	172	502	149	115	441	0	6	6	0	0.035	0.012
.	19.01.16-01.26.20-1-364836	28	1	1	0	0	0	0	0	0	0	0	NA	NA	NA	10	6	164	163	492	0	0	0	0	0	1	0	0	0.002
.	19.01.16-01.26.21-1-364837	63	3	3	1	0	1	699	1	1	0	0	NA	NA	NA	25	17	166	165	499	146	113	440	0	0	4	0	0	0.008
.	19.01.16-01.26.21-1-364838	84	5	5	1	0	1	706	4	4	0	0	NA	NA	NA	37	24	170	166	501	154	110	442	0	0	14	0	0	0.028
.	19.01.16-01.26.22-1-364839	68	4	4	3	0	2	708	2	2	0	0	NA	NA	NA	23	32	164	172	509	143	117	448	0	3	6	0	0.017	0.012
.	19.01.16-01.26.22-1-364840	116	6	6	3	0	1	718	5	5	0	0	NA	NA	NA	44	38	168	172	511	146	117	455	14	10	7	0.083	0.058	0.014
.	19.01.16-01.26.27-1-364845	36	1	1	1	0	1	0	0	0	0	0	NA	NA	NA	10	7	164	165	491	0	0	0	2	0	0	0.012	0	0
.	19.01.16-01.26.30-1-364852	63	2	2	1	0	1	706	1	1	0	0	NA	NA	NA	29	21	167	164	503	153	112	441	4	0	3	0.024	0	0.006
.	19.01.16-01.26.30-1-364853	177	29	29	12	0	10	730	26	26	0	0	NA	NA	NA	70	53	179	178	509	160	122	448	23	36	47	0.128	0.202	0.092
.	19.01.16-01.26.32-1-364854	31	1	1	1	0	1	0	0	0	0	0	NA	NA	NA	8	11	165	166	493	0	0	0	3	0	0	0.018	0	0
.	19.01.16-01.26.34-1-364855	92	7	7	1	0	1	723	5	5	0	0	NA	NA	NA	31	35	167	171	510	152	118	453	0	9	9	0	0.053	0.018
.	19.01.16-01.26.34-1-364856	36	1	1	0	0	0	0	0	0	0	0	NA	NA	NA	14	7	166	164	490	0	0	0	4	0	0	0.024	0	0
.	19.01.16-01.26.34-1-364857	65	4	4	0	0	0	399	3	3	0	0	NA	NA	NA	17	19	167	165	500	85	65	249	0	4	0	0	0.024	0
.	19.01.16-01.26.45-1-364882	57	3	3	1	0	1	708	2	2	0	0	NA	NA	NA	26	25	169	168	501	149	115	444	0	5	2	0	0.03	0.004
.	19.01.16-01.26.46-1-364884	94	8	8	2	0	0	720	6	6	0	0	NA	NA	NA	37	36	172	167	510	154	117	449	0	13	4	0	0.078	0.008
.	19.01.16-01.26.47-1-364889	37	1	1	0	0	0	0	0	0	0	0	NA	NA	NA	9	14	169	166	492	0	0	0	0	0	2	0	0	0.004
.	19.01.16-01.26.51-1-364892	62	5	5	1	0	1	713	4	4	0	0	NA	NA	NA	29	37	170	172	508	150	116	447	0	9	6	0	0.052	0.012
.	19.01.16-01.26.54-1-364894	120	6	6	4	0	1	710	5	5	0	0	NA	NA	NA	39	31	169	169	506	148	114	448	6	31	2	0.036	0.183	0.004
.	19.01.16-01.26.55-1-364895	68	3	3	0	0	0	350	2	2	0	0	NA	NA	NA	20	19	169	169	494	73	52	225	3	0	0	0.018	0	0
.	19.01.16-01.26.56-1-364899	90	4	4	0	0	0	708	3	3	0	0	NA	NA	NA	32	31	169	169	506	148	115	445	6	0	1	0.036	0	0.002
.	19.01.16-01.27.06-1-364900	63	3	3	1	0	1	704	2	2	0	0	NA	NA	NA	24	21	171	166	497	154	111	439	0	7	1	0	0.042	0.002
.	19.01.16-01.27.06-1-364901	68	2	2	1	0	0	697	1	1	0	0	NA	NA	NA	36	27	168	174	498	145	119	433	0	4	5	0	0.023	0.01
.	19.01.16-01.27.07-1-364902	65	5	5	1	0	1	706	4	4	0	0	NA	NA	NA	37	29	174	170	498	155	114	437	0	6	15	0	0.035	0.03
.	19.01.16-01.27.09-1-364903	180	13	13	2	0	2	728	11	11	0	0	NA	NA	NA	39	54	171	175	521	149	120	459	0	31	21	0	0.177	0.04
.	19.01.16-01.27.10-1-364904	64	4	4	2	0	2	705	3	3	0	0	NA	NA	NA	21	18	166	167	498	146	114	445	6	5	8	0.036	0.03	0.016
.	19.01.16-01.27.12-1-364905	63	2	2	1	0	1	298	1	1	0	0	NA	NA	NA	13	13	167	164	495	68	52	178	0	1	0	0	0.006	0
.	19.01.16-01.27.12-1-364906	149	19	19	4	0	3	729	18	18	0	0	NA	NA	NA	46	50	175	171	517	154	119	456	19	35	21	0.109	0.205	0.041
.	19.01.16-01.27.13-1-364907	85	3	3	1	0	1	702	2	2	0	0	NA	NA	NA	21	20	170	165	498	151	113	438	0	1	6	0	0.006	0.012
.	19.01.16-01.27.20-1-364908	184	11	11	5	0	4	746	9	9	0	0	NA	NA	NA	65	64	171	178	528	152	122	472	6	32	22	0.035	0.18	0.042
.	19.01.16-01.27.21-1-364910	84	3	3	1	0	1	717	2	2	0	0	NA	NA	NA	30	37	168	175	507	153	120	444	0	0	8	0	0	0.016
.	19.01.16-01.27.22-1-364911	114	7	7	4	0	3	720	6	6	0	0	NA	NA	NA	36	36	169	173	507	148	120	452	0	20	13	0	0.116	0.026
.	19.01.16-01.27.28-1-364912	69	5	5	2	0	2	701	4	4	0	0	NA	NA	NA	24	23	170	167	499	149	115	437	9	0	12	0.053	0	0.024
.	19.01.16-01.27.28-1-364913	69	2	2	1	0	1	697	1	1	0	0	NA	NA	NA	30	24	167	172	498	148	118	431	0	8	4	0	0.047	0.008
.	19.01.16-01.27.31-1-364914	62	5	5	1	0	1	697	3	3	0	0	NA	NA	NA	31	21	171	169	494	148	115	434	0	7	2	0	0.041	0.004
.	19.01.16-01.27.37-1-364915	33	1	1	0	0	0	0	0	0	0	0	NA	NA	NA	8	9	165	165	492	0	0	0	0	0	1	0	0	0.002
.	19.01.16-01.27.40-1-364922	33	1	1	0	0	0	0	0	0	0	0	NA	NA	NA	7	9	164	168	490	0	0	0	0	0	1	0	0	0.002
.	19.01.16-01.27.40-1-364923	82	8	8	3	0	1	705	6	6	0	0	NA	NA	NA	34	26	165	169	505	147	114	444	18	0	13	0.109	0	0.026
.	19.01.16-01.27.42-1-364925	87	5	5	1	0	1	699	4	4	0	0	NA	NA	NA	34	19	168	170	494	150	114	435	0	1	17	0	0.006	0.034
.	19.01.16-01.27.43-1-364943	62	2	2	0	0	0	353	0	0	0	0	NA	NA	NA	16	25	170	168	500	76	49	228	2	0	2	0.012	0	0.004
.	19.01.16-01.27.45-1-364946	156	15	15	3	0	3	732	14	14	0	0	NA	NA	NA	43	49	177	167	518	158	117	457	29	4	6	0.164	0.024	0.012
.	19.01.16-01.27.46-1-364948	31	1	1	0	0	0	0	0	0	0	0	NA	NA	NA	12	10	167	165	491	0	0	0	0	1	0	0	0.006	0
.	19.01.16-01.27.47-1-364953	32	1	1	0	0	0	0	0	0	0	0	NA	NA	NA	7	7	164	163	493	0	0	0	0	0	1	0	0	0.002
.	19.01.16-01.27.47-1-364954	97	8	8	2	0	2	715	7	7	0	0	NA	NA	NA	37	34	169	170	508	148	115	452	1	8	19	0.006	0.047	0.037
.	19.01.16-01.27.47-1-364956	63	3	3	1	0	1	702	2	2	0	0	NA	NA	NA	29	22	166	166	503	148	114	440	0	0	8	0	0	0.016
.	19.01.16-01.27.47-1-364957	128	20	20	3	0	3	713	16	16	0	0	NA	NA	NA	43	34	169	169	509	148	115	450	17	18	32	0.101	0.107	0.063
.	19.01.16-01.27.49-1-364959	92	12	12	1	0	1	703	11	11	0	0	NA	NA	NA	32	23	171	169	496	156	115	432	9	4	29	0.053	0.024	0.058
.	19.01.16-01.27.54-1-364962	30	1	1	0	0	0	0	0	0	0	0	NA	NA	NA	7	4	163	163	491	0	0	0	1	0	0	0.006	0	0
.	19.01.16-01.27.56-1-364965	91	5	5	0	0	0	707	4	4	0	0	NA	NA	NA	33	24	166	170	501	147	114	446	6	0	6	0.036	0	0.012
.	19.01.16-01.27.59-1-364967	86	3	3	1	0	1	717	2	2	0	0	NA	NA	NA	35	42	169	169	517	150	117	450	3	0	5	0.018	0	0.01
.	19.01.16-01.27.59-1-364968	33	1	1	0	0	0	0	0	0	0	0	NA	NA	NA	6	9	164	167	491	0	0	0	0	1	0	0	0.006	0
.	19.01.16-01.28.01-1-364969	84	4	4	2	0	2	719	3	3	0	0	NA	NA	NA	29	30	175	167	501	159	116	444	4	0	10	0.023	0	0.02
.	19.01.16-01.28.02-1-364970	34	1	1	0	0	0	0	0	0	0	0	NA	NA	NA	13	9	164	165	493	0	0	0	0	0	0	0	0	0
.	19.01.16-01.28.04-1-364971	122	6	6	0	0	0	710	5	5	0	0	NA	NA	NA	43	35	169	171	508	151	116	443	8	2	17	0.047	0.012	0.033
.	19.01.16-01.28.15-1-364972	90	3	3	1	0	0	722	2	2	0	0	NA	NA	NA	23	38	173	169	509	156	116	450	7	11	0	0.04	0.065	0
.	19.01.16-01.28.16-1-364973	174	18	18	4	0	2	725	17	17	0	0	NA	NA	NA	65	49	170	177	515	149	125	451	16	39	20	0.094	0.22	0.039
.	19.01.16-01.28.17-1-364974	62	4	4	2	0	1	703	3	3	0	0	NA	NA	NA	30	22	168	168	499	146	115	442	0	11	6	0	0.065	0.012
.	19.01.16-01.28.18-1-364975	92	9	9	1	0	1	730	7	7	0	0	NA	NA	NA	21	44	174	168	515	154	115	461	5	11	6	0.029	0.065	0.012
.	19.01.16-01.28.23-1-364976	34	1	1	0	0	0	0	0	0	0	0	NA	NA	NA	10	9	167	165	490	0	0	0	0	0	0	0	0	0
.	19.01.16-01.28.24-1-364977	61	2	2	0	0	0	250	1	1	0	0	NA	NA	NA	13	14	166	166	495	55	41	154	0	0	4	0	0	0.008
.	19.01.16-01.28.25-1-364978	118	8	8	2	0	2	710	6	6	0	0	NA	NA	NA	44	33	171	171	504	153	115	442	17	0	12	0.099	0	0.024
.	19.01.16-01.28.26-1-364983	92	3	3	0	0	0	719	2	2	0	0	NA	NA	NA	32	33	170	169	507	154	116	449	5	0	3	0.029	0	0.006
.	19.01.16-01.28.35-1-364988	181	17	17	4	0	2	733	16	16	0	0	NA	NA	NA	51	51	176	170	518	158	117	458	44	17	21	0.25	0.1	0.041
.	19.01.16-01.28.36-1-364990	94	5	5	3	0	3	706	4	4	0	0	NA	NA	NA	47	30	165	170	508	147	114	445	0	0	16	0	0	0.031
.	19.01.16-01.28.37-1-364991	61	2	2	0	0	0	300	1	1	0	0	NA	NA	NA	14	15	168	164	496	61	45	194	0	0	5	0	0	0.01
.	19.01.16-01.28.47-1-365020	64	6	6	1	0	1	691	4	4	0	0	NA	NA	NA	30	21	167	167	500	146	110	435	2	13	2	0.012	0.078	0.004
.	19.01.16-01.28.47-1-365021	173	12	12	6	0	2	737	10	10	0	0	NA	NA	NA	64	58	171	175	525	152	121	464	11	19	12	0.064	0.109	0.023
.	19.01.16-01.28.55-1-365026	34	1	1	0	0	0	0	0	0	0	0	NA	NA	NA	12	4	163	163	491	0	0	0	0	0	3	0	0	0.006
.	19.01.16-01.28.58-1-365029	122	16	16	4	0	3	736	11	11	0	0	NA	NA	NA	39	52	179	171	515	162	119	455	9	8	41	0.05	0.047	0.08
.	19.01.16-01.29.02-1-365030	176	19	19	8	0	4	734	14	14	0	0	NA	NA	NA	65	53	172	171	523	153	119	462	16	31	38	0.093	0.181	0.073
.	19.01.16-01.29.09-1-365032	35	1	1	0	0	0	0	0	0	0	0	NA	NA	NA	7	9	165	165	492	0	0	0	0	1	0	0	0.006	0
.	19.01.16-01.29.09-1-365033	65	5	5	2	0	0	708	4	4	0	0	NA	NA	NA	31	26	170	168	501	151	117	440	5	6	2	0.029	0.036	0.004
.	19.01.16-01.29.10-1-365034	89	6	6	2	0	2	709	4	4	0	0	NA	NA	NA	26	28	164	168	509	147	110	452	0	3	6	0	0.018	0.012
.	19.01.16-01.29.15-1-365035	59	2	2	0	0	0	702	1	1	0	0	NA	NA	NA	29	28	164	170	507	145	115	442	0	4	1	0	0.024	0.002
.	19.01.16-01.29.16-1-365036	68	4	4	4	0	3	713	3	3	0	0	NA	NA	NA	17	27	170	169	501	154	115	444	1	7	9	0.006	0.041	0.018
.	19.01.16-01.29.22-1-365037	111	7	7	1	0	1	732	6	6	0	0	NA	NA	NA	31	49	175	172	515	154	119	459	2	17	0	0.011	0.099	0
.	19.01.16-01.29.27-1-365038	64	3	3	0	0	0	711	2	2	0	0	NA	NA	NA	20	23	166	169	501	150	115	446	0	1	10	0	0.006	0.02
.	19.01.16-01.29.29-1-365039	139	10	10	4	0	2	734	8	8	0	0	NA	NA	NA	38	52	174	174	517	154	121	459	15	24	7	0.086	0.138	0.014
.	19.01.16-01.29.32-1-365040	90	6	6	0	0	0	698	5	5	0	0	NA	NA	NA	30	24	171	168	498	149	112	437	3	5	3	0.018	0.03	0.006
.	19.01.16-01.29.32-1-365041	88	5	5	2	0	2	704	4	4	0	0	NA	NA	NA	27	20	164	167	502	145	114	445	2	4	11	0.012	0.024	0.022
.	19.01.16-01.29.32-1-365042	95	6	6	1	0	1	723	5	5	0	0	NA	NA	NA	33	36	171	169	509	152	115	456	0	25	13	0	0.148	0.026
.	19.01.16-01.29.37-1-365043	35	1	1	0	0	0	0	0	0	0	0	NA	NA	NA	8	13	165	166	495	0	0	0	0	1	0	0	0.006	0
.	19.01.16-01.29.38-1-365046	94	9	9	4	0	3	722	7	7	0	0	NA	NA	NA	27	40	177	171	505	156	119	447	21	2	15	0.119	0.012	0.03
.	19.01.16-01.29.41-1-365051	125	17	17	7	0	6	723	14	14	0	0	NA	NA	NA	31	40	173	173	507	155	118	450	16	24	16	0.092	0.139	0.032
.	19.01.16-01.29.44-1-365070	59	2	2	1	0	1	250	1	1	0	0	NA	NA	NA	16	15	165	165	498	50	38	162	0	1	0	0	0.006	0
.	19.01.16-01.29.50-1-365081	211	12	12	0	0	0	731	10	10	0	0	NA	NA	NA	56	55	175	173	520	153	118	460	14	8	16	0.08	0.046	0.031
.	19.01.16-01.29.51-1-365082	65	4	4	0	0	0	700	3	3	0	0	NA	NA	NA	24	19	164	168	500	145	115	440	4	4	6	0.024	0.024	0.012
.	19.01.16-01.29.51-1-365083	32	1	1	0	0	0	0	0	0	0	0	NA	NA	NA	6	18	167	170	494	0	0	0	0	0	3	0	0	0.006
.	19.01.16-01.29.51-1-365084	37	1	1	0	0	0	0	0	0	0	0	NA	NA	NA	9	10	164	165	494	0	0	0	0	0	0	0	0	0
.	19.01.16-01.29.53-1-365085	33	1	1	0	0	0	0	0	0	0	0	NA	NA	NA	8	10	165	166	492	0	0	0	0	0	2	0	0	0.004
.	19.01.16-01.29.53-1-365086	151	12	12	4	0	4	712	11	11	0	0	NA	NA	NA	52	35	172	168	508	151	115	446	3	33	24	0.017	0.196	0.047
.	19.01.16-01.29.54-1-365087	63	4	4	1	0	1	710	3	3	0	0	NA	NA	NA	24	33	172	168	506	153	114	443	1	0	10	0.006	0	0.02
.	19.01.16-01.29.54-1-365089	35	1	1	0	0	0	0	0	0	0	0	NA	NA	NA	11	9	166	165	491	0	0	0	0	0	0	0	0	0
.	19.01.16-01.29.55-1-365091	33	1	1	0	0	0	0	0	0	0	0	NA	NA	NA	5	7	164	164	492	0	0	0	0	0	1	0	0	0.002
.	19.01.16-01.29.56-1-365093	118	5	5	1	0	1	737	4	4	0	0	NA	NA	NA	37	48	177	171	513	160	119	458	3	4	2	0.017	0.023	0.004
.	19.01.16-01.29.57-1-365095	88	5	5	1	0	1	699	4	4	0	0	NA	NA	NA	40	22	170	170	495	151	113	435	0	11	9	0	0.065	0.018
.	19.01.16-01.30.01-1-365096	33	1	1	0	0	0	0	0	0	0	0	NA	NA	NA	7	14	167	166	494	0	0	0	0	1	0	0	0.006	0
.	19.01.16-01.30.03-1-365101	38	1	1	0	0	0	0	0	0	0	0	NA	NA	NA	10	12	165	166	494	0	0	0	2	0	0	0.012	0	0
.	19.01.16-01.30.06-1-365102	60	2	2	0	0	0	301	1	1	0	0	NA	NA	NA	22	20	168	165	500	67	46	188	0	0	3	0	0	0.006
.	19.01.16-01.30.06-1-365103	119	25	25	4	0	4	718	23	23	0	0	NA	NA	NA	42	44	171	172	514	151	119	448	22	26	19	0.129	0.151	0.037
.	19.01.16-01.30.09-1-365104	92	4	4	0	0	0	716	3	3	0	0	NA	NA	NA	32	33	169	174	503	148	120	448	0	0	9	0	0	0.018
.	19.01.16-01.30.11-1-365105	61	2	2	0	0	0	101	1	1	0	0	NA	NA	NA	30	21	167	164	503	17	12	72	0	0	4	0	0	0.008
.	19.01.16-01.30.13-1-365106	63	3	3	1	0	1	703	2	2	0	0	NA	NA	NA	23	20	166	166	501	147	113	443	0	2	2	0	0.012	0.004
.	19.01.16-01.30.13-1-365107	150	9	9	3	0	2	718	8	8	0	0	NA	NA	NA	37	38	170	171	510	147	119	452	7	8	9	0.041	0.047	0.018
.	19.01.16-01.30.16-1-365108	118	11	11	3	0	2	727	9	9	0	0	NA	NA	NA	49	40	174	169	510	154	118	455	14	6	21	0.08	0.036	0.041
.	19.01.16-01.30.17-1-365109	65	4	4	2	0	2	700	3	3	0	0	NA	NA	NA	26	19	165	166	501	148	109	443	0	6	8	0	0.036	0.016
.	19.01.16-01.30.19-1-365110	89	8	8	3	0	3	703	7	7	0	0	NA	NA	NA	32	29	170	168	504	149	111	443	3	10	7	0.018	0.06	0.014
.	19.01.16-01.30.19-1-365111	114	7	7	2	0	2	720	6	6	0	0	NA	NA	NA	27	31	171	169	504	155	117	448	3	1	15	0.018	0.006	0.03
.	19.01.16-01.30.25-1-365113	114	15	15	4	0	2	716	14	14	0	0	NA	NA	NA	52	29	172	168	502	155	115	446	15	23	43	0.087	0.137	0.086
.	19.01.16-01.30.27-1-365118	114	7	7	1	0	1	709	5	5	0	0	NA	NA	NA	27	20	169	164	500	153	113	443	2	8	3	0.012	0.049	0.006
.	19.01.16-01.30.33-1-365123	87	6	6	2	0	2	717	5	5	0	0	NA	NA	NA	36	44	171	170	516	151	115	451	0	0	14	0	0	0.027
.	19.01.16-01.30.36-1-365124	202	10	10	3	0	1	738	7	7	0	0	NA	NA	NA	53	52	175	172	518	156	121	461	25	16	18	0.143	0.093	0.035
.	19.01.16-01.30.38-1-365125	33	1	1	0	0	0	0	0	0	0	0	NA	NA	NA	7	16	168	167	494	0	0	0	1	0	0	0.006	0	0
.	19.01.16-01.30.39-1-365127	93	5	5	1	0	1	711	4	4	0	0	NA	NA	NA	21	26	169	170	500	150	119	442	0	0	20	0	0	0.04
.	19.01.16-01.30.39-1-365129	121	19	19	5	0	3	714	15	15	0	0	NA	NA	NA	38	38	170	172	509	146	118	450	16	23	32	0.094	0.134	0.063
.	19.01.16-01.30.40-1-365131	57	2	2	0	0	0	103	1	1	0	0	NA	NA	NA	23	18	170	167	494	26	14	63	0	3	0	0	0.018	0
.	19.01.16-01.30.40-1-365133	59	2	2	0	0	0	697	1	1	0	0	NA	NA	NA	41	22	164	168	503	140	115	442	4	0	0	0.024	0	0
.	19.01.16-01.30.46-1-365154	96	6	6	1	0	1	712	5	5	0	0	NA	NA	NA	33	32	169	167	509	151	111	450	0	14	10	0	0.084	0.02
.	19.01.16-01.30.46-1-365159	58	2	2	0	0	0	705	1	1	0	0	NA	NA	NA	21	19	167	167	498	148	113	444	0	2	1	0	0.012	0.002
.	19.01.16-01.30.51-1-365162	59	3	3	0	0	0	705	2	2	0	0	NA	NA	NA	33	26	170	173	496	152	116	437	2	0	8	0.012	0	0.016
.	19.01.16-01.30.54-1-365164	114	7	7	2	0	2	719	6	6	0	0	NA	NA	NA	45	38	171	167	513	152	112	455	4	3	12	0.023	0.018	0.023
.	19.01.16-01.30.55-1-365167	37	1	1	1	0	1	0	0	0	0	0	NA	NA	NA	8	5	163	163	492	0	0	0	0	1	0	0	0.006	0
.	19.01.16-01.30.56-1-365168	61	3	3	2	0	1	704	2	2	0	0	NA	NA	NA	23	26	167	165	507	145	110	449	0	0	8	0	0	0.016
.	19.01.16-01.30.58-1-365170	117	17	17	3	0	3	718	16	16	0	0	NA	NA	NA	27	33	169	173	504	152	119	447	24	11	19	0.142	0.064	0.038
.	19.01.16-01.30.59-1-365171	91	8	8	3	0	2	719	6	6	0	0	NA	NA	NA	24	35	174	168	506	155	116	448	0	10	20	0	0.06	0.04
.	19.01.16-01.31.01-1-365172	92	5	5	1	0	1	725	3	3	0	0	NA	NA	NA	30	42	175	169	511	153	114	458	0	1	14	0	0.006	0.027
.	19.01.16-01.31.05-1-365194	61	2	2	0	0	0	708	1	1	0	0	NA	NA	NA	23	23	165	168	503	148	114	446	0	0	5	0	0	0.01
.	19.01.16-01.31.06-1-365195	64	2	2	0	0	0	449	1	1	0	0	NA	NA	NA	13	20	166	170	497	96	80	273	0	0	6	0	0	0.012
.	19.01.16-01.31.11-1-365216	88	3	3	2	0	2	693	2	2	0	0	NA	NA	NA	26	15	166	165	497	147	114	432	6	0	1	0.036	0	0.002
.	19.01.16-01.31.12-1-365217	59	2	2	0	0	0	150	1	1	0	0	NA	NA	NA	16	9	165	163	494	31	19	100	3	0	1	0.018	0	0.002
.	19.01.16-01.31.12-1-365218	114	5	5	3	0	3	723	4	4	0	0	NA	NA	NA	52	42	169	170	516	151	119	453	6	7	10	0.036	0.041	0.019
.	19.01.16-01.31.18-1-365219	65	2	2	0	0	0	708	1	1	0	0	NA	NA	NA	20	24	171	169	497	153	116	439	0	0	2	0	0	0.004
.	19.01.16-01.31.18-1-365220	67	4	4	1	0	1	701	3	3	0	0	NA	NA	NA	33	26	167	172	500	146	115	440	8	0	4	0.048	0	0.008
.	19.01.16-01.31.19-1-365221	207	16	16	5	0	4	739	15	15	0	0	NA	NA	NA	65	61	177	172	525	158	118	463	11	17	24	0.062	0.099	0.046
.	19.01.16-01.31.20-1-365222	89	5	5	1	0	0	701	4	4	0	0	NA	NA	NA	29	25	170	167	501	146	115	440	3	9	4	0.018	0.054	0.008
.	19.01.16-01.31.24-1-365223	111	8	8	1	0	1	723	6	6	0	0	NA	NA	NA	22	33	168	170	508	154	118	451	6	0	12	0.036	0	0.024
.	19.01.16-01.31.26-1-365224	117	7	7	1	0	1	720	6	6	0	0	NA	NA	NA	30	37	168	174	508	151	118	451	0	9	11	0	0.052	0.022
.	19.01.16-01.31.36-1-365241	154	15	15	5	0	3	726	14	14	0	0	NA	NA	NA	52	45	167	171	520	151	118	457	12	10	27	0.072	0.058	0.052
.	19.01.16-01.31.37-1-365243	90	6	6	1	0	0	705	5	5	0	0	NA	NA	NA	29	18	166	164	501	147	111	447	3	9	2	0.018	0.055	0.004
.	19.01.16-01.31.41-1-365247	61	2	2	0	0	0	708	1	1	0	0	NA	NA	NA	14	19	166	171	495	147	117	444	5	0	3	0.03	0	0.006
.	19.01.16-01.31.44-1-365269	123	11	11	5	0	3	725	9	9	0	0	NA	NA	NA	40	39	169	169	514	151	115	459	10	29	3	0.059	0.172	0.006
.	19.01.16-01.31.48-1-365277	33	1	1	0	0	0	0	0	0	0	0	NA	NA	NA	11	7	164	165	491	0	0	0	0	0	0	0	0	0
.	19.01.16-01.31.49-1-365280	85	5	5	0	0	0	719	4	4	0	0	NA	NA	NA	24	33	169	169	508	150	118	451	7	2	3	0.041	0.012	0.006
.	19.01.16-01.31.59-1-365285	65	3	3	1	0	1	697	2	2	0	0	NA	NA	NA	24	12	166	165	494	148	111	438	2	0	6	0.012	0	0.012
.	19.01.16-01.32.00-1-365286	92	7	7	2	0	2	707	5	5	0	0	NA	NA	NA	45	31	168	166	510	146	111	450	10	9	0	0.06	0.054	0
.	19.01.16-01.32.04-1-365287	93	6	6	2	0	2	708	4	4	0	0	NA	NA	NA	32	24	169	167	501	151	115	442	8	4	9	0.047	0.024	0.018
.	19.01.16-01.32.06-1-365288	114	4	4	1	0	1	713	1	1	0	0	NA	NA	NA	33	28	169	169	503	152	113	448	10	3	0	0.059	0.018	0
.	19.01.16-01.32.07-1-365289	67	5	5	3	0	2	706	4	4	0	0	NA	NA	NA	20	24	170	165	502	151	111	444	0	14	5	0	0.085	0.01
.	19.01.16-01.32.12-1-365290	92	3	3	1	0	1	710	2	2	0	0	NA	NA	NA	30	28	169	166	506	143	115	452	2	0	12	0.012	0	0.024
.	19.01.16-01.32.13-1-365291	83	5	5	1	0	1	718	4	4	0	0	NA	NA	NA	36	42	170	174	511	151	122	445	1	0	7	0.006	0	0.014
.	19.01.16-01.32.14-1-365292	117	11	11	3	0	2	736	9	9	0	0	NA	NA	NA	41	57	172	172	526	154	116	466	26	21	7	0.151	0.122	0.013
.	19.01.16-01.32.16-1-365293	90	4	4	2	0	1	702	3	3	0	0	NA	NA	NA	45	29	171	168	503	151	113	438	2	3	11	0.012	0.018	0.022
.	19.01.16-01.32.17-1-365294	32	1	1	0	0	0	0	0	0	0	0	NA	NA	NA	11	5	164	165	489	0	0	0	0	0	2	0	0	0.004
.	19.01.16-01.32.19-1-365295	112	22	22	4	0	2	719	21	21	0	0	NA	NA	NA	27	33	172	164	510	155	112	452	27	49	5	0.157	0.299	0.01
.	19.01.16-01.32.20-1-365297	63	2	2	1	0	1	299	1	1	0	0	NA	NA	NA	14	7	163	165	492	67	47	185	1	0	2	0.006	0	0.004
.	19.01.16-01.32.20-1-365298	61	2	2	1	0	1	708	1	1	0	0	NA	NA	NA	26	28	170	165	506	154	112	442	11	0	0	0.065	0	0
.	19.01.16-01.32.25-1-365299	63	2	2	0	0	0	705	1	1	0	0	NA	NA	NA	28	27	167	167	506	149	113	443	0	1	4	0	0.006	0.008
.	19.01.16-01.32.29-1-365304	120	9	9	4	0	3	720	8	8	0	0	NA	NA	NA	40	38	169	175	507	148	122	450	5	11	23	0.03	0.063	0.045
.	19.01.16-01.32.30-1-365305	123	25	25	6	0	6	715	23	23	0	0	NA	NA	NA	42	41	167	178	509	147	122	446	11	29	34	0.066	0.163	0.067
.	19.01.16-01.32.30-1-365306	96	5	5	2	0	2	713	4	4	0	0	NA	NA	NA	31	30	174	168	501	156	114	443	3	5	5	0.017	0.03	0.01
.	19.01.16-01.32.33-1-365307	118	5	5	2	0	2	729	4	4	0	0	NA	NA	NA	37	44	173	172	512	157	118	454	8	7	4	0.046	0.041	0.008
.	19.01.16-01.32.37-1-365309	95	12	12	3	0	3	724	11	11	0	0	NA	NA	NA	30	40	173	173	507	152	121	451	25	7	5	0.145	0.04	0.01
.	19.01.16-01.32.37-1-365310	63	2	2	1	0	1	299	1	1	0	0	NA	NA	NA	16	17	166	164	500	64	49	186	0	0	4	0	0	0.008
.	19.01.16-01.32.38-1-365311	33	1	1	0	0	0	0	0	0	0	0	NA	NA	NA	5	11	164	165	495	0	0	0	6	0	0	0.037	0	0
.	19.01.16-01.32.40-1-365315	207	22	22	10	0	9	744	20	20	0	0	NA	NA	NA	75	64	177	185	515	153	133	458	31	38	12	0.175	0.205	0.023
.	19.01.16-01.32.46-1-365340	67	2	2	2	0	2	713	1	1	0	0	NA	NA	NA	16	22	166	167	502	152	113	448	0	0	6	0	0	0.012
.	19.01.16-01.32.48-1-365342	89	3	3	1	0	1	701	2	2	0	0	NA	NA	NA	39	21	171	166	497	151	114	436	1	2	2	0.006	0.012	0.004
.	19.01.16-01.32.49-1-365344	141	8	8	3	0	2	723	7	7	0	0	NA	NA	NA	56	43	175	172	509	157	118	448	2	6	25	0.011	0.035	0.049
.	19.01.16-01.32.51-1-365346	64	2	2	0	0	0	704	1	1	0	0	NA	NA	NA	19	23	166	170	500	147	118	439	0	3	2	0	0.018	0.004
.	19.01.16-01.33.13-1-365351	33	1	1	0	0	0	0	0	0	0	0	NA	NA	NA	12	8	165	163	493	0	0	0	0	0	0	0	0	0
.	19.01.16-01.33.13-1-365352	113	5	5	2	0	2	711	4	4	0	0	NA	NA	NA	45	28	170	167	504	151	117	443	0	2	10	0	0.012	0.02
.	19.01.16-01.33.13-1-365353	69	3	3	1	0	0	712	2	2	0	0	NA	NA	NA	40	32	171	168	506	151	114	447	0	3	8	0	0.018	0.016
.	19.01.16-01.33.15-1-365354	93	5	5	1	0	1	709	3	3	0	0	NA	NA	NA	34	32	168	170	507	151	117	441	0	6	5	0	0.035	0.01
.	19.01.16-01.33.17-1-365355	61	4	4	0	0	0	715	3	3	0	0	NA	NA	NA	16	28	171	167	503	155	113	447	2	2	6	0.012	0.012	0.012
.	19.01.16-01.33.20-1-365356	91	10	10	2	0	2	722	8	8	0	0	NA	NA	NA	24	32	168	167	510	152	117	453	12	18	4	0.071	0.108	0.008
.	19.01.16-01.33.20-1-365357	117	10	10	3	0	1	717	9	9	0	0	NA	NA	NA	45	37	167	170	513	149	112	456	23	15	15	0.138	0.088	0.029
.	19.01.16-01.33.23-1-365358	34	1	1	0	0	0	0	0	0	0	0	NA	NA	NA	10	7	166	165	489	0	0	0	0	0	3	0	0	0.006
.	19.01.16-01.33.26-1-365359	94	8	8	4	0	3	720	7	7	0	0	NA	NA	NA	28	35	168	170	510	149	118	453	11	9	19	0.065	0.053	0.037
.	19.01.16-01.33.27-1-365360	61	3	3	1	0	0	705	2	2	0	0	NA	NA	NA	27	20	166	169	498	146	115	444	10	0	1	0.06	0	0.002
.	19.01.16-01.33.29-1-365361	32	1	1	0	0	0	0	0	0	0	0	NA	NA	NA	6	7	165	166	489	0	0	0	0	0	0	0	0	0
.	19.01.16-01.33.29-1-365362	61	2	2	0	0	0	700	1	1	0	0	NA	NA	NA	32	25	168	170	500	153	114	433	0	0	7	0	0	0.014
.	19.01.16-01.33.30-1-365363	59	2	2	1	0	1	297	1	1	0	0	NA	NA	NA	24	21	165	170	499	58	54	185	0	3	6	0	0.018	0.012
.	19.01.16-01.33.31-1-365364	91	11	11	2	0	1	717	10	10	0	0	NA	NA	NA	32	42	172	176	507	149	120	448	4	15	7	0.023	0.085	0.014
.	19.01.16-01.33.33-1-365365	59	2	2	0	0	0	252	1	1	0	0	NA	NA	NA	15	17	168	165	497	48	42	162	2	0	1	0.012	0	0.002
.	19.01.16-01.33.40-1-365369	150	15	15	3	0	3	719	14	14	0	0	NA	NA	NA	33	33	167	167	512	150	114	455	17	22	28	0.102	0.132	0.055
.	19.01.16-01.33.41-1-365372	91	5	5	4	0	3	723	4	4	0	0	NA	NA	NA	31	35	172	168	508	155	116	452	3	0	14	0.017	0	0.028
.	19.01.16-01.33.42-1-365389	171	13	13	3	0	2	740	12	12	0	0	NA	NA	NA	65	57	170	179	521	155	125	460	0	25	24	0	0.14	0.046
.	19.01.16-01.33.43-1-365394	35	1	1	1	0	1	0	0	0	0	0	NA	NA	NA	20	9	164	165	493	0	0	0	3	0	0	0.018	0	0
.	19.01.16-01.33.43-1-365395	70	8	8	3	0	2	707	7	7	0	0	NA	NA	NA	25	25	166	170	502	146	117	444	7	29	8	0.042	0.171	0.016
.	19.01.16-01.33.45-1-365398	115	7	7	1	0	1	702	6	6	0	0	NA	NA	NA	43	23	170	167	499	149	112	441	17	1	9	0.1	0.006	0.018
.	19.01.16-01.33.46-1-365400	117	6	6	3	0	3	735	5	5	0	0	NA	NA	NA	31	48	177	170	514	159	116	460	4	17	3	0.023	0.1	0.006
.	19.01.16-01.33.47-1-365405	65	3	3	2	0	2	712	2	2	0	0	NA	NA	NA	17	24	167	170	500	149	118	445	3	4	3	0.018	0.024	0.006
.	19.01.16-01.33.57-1-365412	87	4	4	4	0	3	718	3	3	0	0	NA	NA	NA	35	33	172	169	505	154	115	449	0	12	1	0	0.071	0.002
.	19.01.16-01.34.02-1-365413	65	2	2	0	0	0	349	1	1	0	0	NA	NA	NA	12	22	168	167	500	75	56	218	0	2	3	0	0.012	0.006
.	19.01.16-01.34.03-1-365414	62	2	2	1	0	1	716	1	1	0	0	NA	NA	NA	22	30	172	167	504	155	113	448	0	0	4	0	0	0.008
.	19.01.16-01.34.05-1-365415	90	7	7	1	0	1	717	6	6	0	0	NA	NA	NA	25	31	171	167	506	154	114	449	8	5	8	0.047	0.03	0.016
.	19.01.16-01.34.06-1-365417	62	2	2	1	0	1	709	1	1	0	0	NA	NA	NA	22	22	171	165	499	154	110	445	0	3	1	0	0.018	0.002
.	19.01.16-01.34.09-1-365418	177	18	18	5	0	4	748	17	17	0	0	NA	NA	NA	62	66	180	182	517	160	127	461	5	10	45	0.028	0.055	0.087
.	19.01.16-01.34.11-1-365419	33	1	1	0	0	0	0	0	0	0	0	NA	NA	NA	14	9	164	169	489	0	0	0	2	0	0	0.012	0	0
.	19.01.16-01.34.13-1-365420	143	12	12	4	0	4	728	11	11	0	0	NA	NA	NA	38	35	165	171	512	149	120	459	14	5	24	0.085	0.029	0.047
.	19.01.16-01.34.14-1-365421	57	2	2	0	0	0	705	1	1	0	0	NA	NA	NA	24	26	171	168	500	150	113	442	3	0	1	0.018	0	0.002
.	19.01.16-01.34.14-1-365422	61	2	2	2	0	2	703	1	1	0	0	NA	NA	NA	26	21	169	167	498	150	115	438	3	0	3	0.018	0	0.006
.	19.01.16-01.34.15-1-365423	31	1	1	0	0	0	0	0	0	0	0	NA	NA	NA	9	10	165	165	493	0	0	0	0	0	3	0	0	0.006
.	19.01.16-01.34.17-1-365424	66	3	3	0	0	0	705	2	2	0	0	NA	NA	NA	21	21	168	166	500	150	113	442	2	0	8	0.012	0	0.016
.	19.01.16-01.34.17-1-365425	87	6	6	0	0	0	703	5	5	0	0	NA	NA	NA	22	18	167	165	499	150	111	442	0	0	17	0	0	0.034
.	19.01.16-01.34.20-1-365426	93	4	4	0	0	0	716	3	3	0	0	NA	NA	NA	33	36	173	168	508	151	114	451	6	2	1	0.035	0.012	0.002
.	19.01.16-01.34.23-1-365427	90	3	3	0	0	0	707	2	2	0	0	NA	NA	NA	35	29	166	168	508	148	108	451	2	0	4	0.012	0	0.008
.	19.01.16-01.34.27-1-365428	174	38	38	14	0	10	726	36	36	0	0	NA	NA	NA	56	48	172	175	514	153	121	452	40	40	42	0.233	0.229	0.082
.	19.01.16-01.34.28-1-365429	115	12	12	3	0	2	715	9	9	0	0	NA	NA	NA	39	32	173	171	501	153	117	445	12	12	23	0.069	0.07	0.046
.	19.01.16-01.34.32-1-365434	33	1	1	0	0	0	0	0	0	0	0	NA	NA	NA	10	7	164	164	492	0	0	0	0	0	1	0	0	0.002
.	19.01.16-01.34.33-1-365435	121	8	8	4	0	4	712	7	7	0	0	NA	NA	NA	27	29	171	164	507	155	111	446	8	17	12	0.047	0.104	0.024
.	19.01.16-01.34.34-1-365436	123	6	6	1	0	0	724	4	4	0	0	NA	NA	NA	42	46	169	172	518	148	117	459	6	7	7	0.036	0.041	0.014
.	19.01.16-01.34.35-1-365437	66	2	2	2	0	2	548	1	1	0	0	NA	NA	NA	26	17	166	168	496	114	93	341	0	0	3	0	0	0.006
.	19.01.16-01.34.39-1-365440	65	6	6	2	0	0	712	5	5	0	0	NA	NA	NA	18	28	170	175	496	155	120	437	2	0	11	0.012	0	0.022
.	19.01.16-01.34.40-1-365441	32	1	1	0	0	0	0	0	0	0	0	NA	NA	NA	15	8	164	166	491	0	0	0	0	0	5	0	0	0.01
.	19.01.16-01.34.42-1-365460	31	1	1	0	0	0	0	0	0	0	0	NA	NA	NA	9	9	166	166	490	0	0	0	0	0	1	0	0	0.002
.	19.01.16-01.34.43-1-365461	91	6	6	1	0	0	718	5	5	0	0	NA	NA	NA	32	32	166	174	505	151	120	447	0	8	9	0	0.046	0.018
.	19.01.16-01.34.46-1-365466	59	3	3	2	0	2	697	2	2	0	0	NA	NA	NA	25	20	171	168	494	149	111	437	0	3	5	0	0.018	0.01
.	19.01.16-01.34.49-1-365473	126	11	11	6	0	5	733	10	10	0	0	NA	NA	NA	36	48	167	172	522	151	119	463	0	24	20	0	0.14	0.038
.	19.01.16-01.34.52-1-365475	116	4	4	3	0	1	720	3	3	0	0	NA	NA	NA	32	37	171	169	510	152	116	452	0	0	14	0	0	0.027
.	19.01.16-01.34.53-1-365476	58	3	3	1	0	1	706	2	2	0	0	NA	NA	NA	27	26	169	166	504	150	112	444	1	3	4	0.006	0.018	0.008
.	19.01.16-01.34.56-1-365481	65	4	4	2	0	1	697	3	3	0	0	NA	NA	NA	22	13	165	166	495	146	114	437	5	2	0	0.03	0.012	0
.	19.01.16-01.34.57-1-365482	97	11	11	2	0	2	701	9	9	0	0	NA	NA	NA	27	24	168	164	505	149	110	442	5	23	14	0.03	0.14	0.028
.	19.01.16-01.34.59-1-365483	124	20	20	4	0	1	717	16	16	0	0	NA	NA	NA	40	35	172	170	506	151	116	450	9	33	32	0.052	0.194	0.063
.	19.01.16-01.35.01-1-365484	61	2	2	0	0	0	100	1	1	0	0	NA	NA	NA	20	19	167	165	500	29	15	56	0	4	0	0	0.024	0
.	19.01.16-01.35.07-1-365485	33	1	1	1	0	1	0	0	0	0	0	NA	NA	NA	7	14	167	164	496	0	0	0	2	0	0	0.012	0	0
.	19.01.16-01.35.08-1-365486	62	2	2	0	0	0	697	1	1	0	0	NA	NA	NA	29	19	164	166	502	147	113	437	0	0	5	0	0	0.01
.	19.01.16-01.35.09-1-365487	146	9	9	3	0	3	713	7	7	0	0	NA	NA	NA	48	37	170	169	511	152	113	448	4	5	14	0.024	0.03	0.027
.	19.01.16-01.35.09-1-365488	151	5	5	0	0	0	729	4	4	0	0	NA	NA	NA	48	46	171	169	519	154	115	460	1	0	8	0.006	0	0.015
.	19.01.16-01.35.11-1-365489	56	2	2	0	0	0	0	1	1	0	0	NA	NA	NA	14	14	165	166	496	0	0	0	4	0	0	0.024	0	0
.	19.01.16-01.35.14-1-365490	34	1	1	1	0	1	0	0	0	0	0	NA	NA	NA	12	11	167	165	492	0	0	0	0	0	1	0	0	0.002
.	19.01.16-01.35.15-1-365491	89	7	7	2	0	2	710	6	6	0	0	NA	NA	NA	35	34	170	167	510	149	110	451	4	17	5	0.024	0.102	0.01
.	19.01.16-01.35.18-1-365492	128	10	10	1	0	1	723	8	8	0	0	NA	NA	NA	35	41	170	169	515	152	115	456	0	0	18	0	0	0.035
.	19.01.16-01.35.21-1-365493	90	5	5	1	0	1	707	4	4	0	0	NA	NA	NA	28	23	168	167	501	146	116	445	15	4	0	0.089	0.024	0
.	19.01.16-01.35.21-1-365495	91	4	4	2	0	1	716	3	3	0	0	NA	NA	NA	25	29	171	168	503	156	115	445	3	5	4	0.018	0.03	0.008
.	19.01.16-01.35.22-1-365496	82	4	4	2	0	2	701	3	3	0	0	NA	NA	NA	27	24	164	170	503	141	116	444	2	5	2	0.012	0.029	0.004
.	19.01.16-01.35.28-1-365497	65	6	6	0	0	0	705	5	5	0	0	NA	NA	NA	29	21	170	165	499	152	111	442	0	10	3	0	0.061	0.006
.	19.01.16-01.35.32-1-365498	92	4	4	2	0	1	702	3	3	0	0	NA	NA	NA	40	20	167	167	499	149	111	442	2	11	2	0.012	0.066	0.004
.	19.01.16-01.35.33-1-365499	40	1	1	0	0	0	0	0	0	0	0	NA	NA	NA	11	14	163	167	497	0	0	0	0	0	2	0	0	0.004
.	19.01.16-01.35.36-1-365500	59	2	2	2	0	2	717	1	1	0	0	NA	NA	NA	25	36	173	170	506	154	115	448	0	1	3	0	0.006	0.006
.	19.01.16-01.35.36-1-365501	61	3	3	1	0	1	704	2	2	0	0	NA	NA	NA	28	24	166	169	502	148	117	439	0	3	9	0	0.018	0.018
.	19.01.16-01.35.36-1-365502	116	11	11	3	0	2	711	10	10	0	0	NA	NA	NA	37	35	170	171	507	150	117	444	15	2	19	0.088	0.012	0.037
.	19.01.16-01.35.37-1-365503	90	3	3	1	0	1	713	2	2	0	0	NA	NA	NA	38	38	167	170	514	145	116	452	0	6	2	0	0.035	0.004
.	19.01.16-01.35.38-1-365504	64	3	3	1	0	1	701	2	2	0	0	NA	NA	NA	28	19	167	166	499	149	112	440	2	0	5	0.012	0	0.01
.	19.01.16-01.35.39-1-365506	121	17	17	6	0	4	722	14	14	0	0	NA	NA	NA	34	39	173	174	505	154	118	450	17	18	26	0.098	0.103	0.051
.	19.01.16-01.35.45-1-365532	59	3	3	0	0	0	704	2	2	0	0	NA	NA	NA	27	23	169	164	503	150	111	443	10	0	3	0.059	0	0.006
.	19.01.16-01.35.48-1-365538	65	3	3	2	0	2	702	1	1	0	0	NA	NA	NA	23	22	167	171	497	150	115	437	5	0	9	0.03	0	0.018
.	19.01.16-01.35.50-1-365541	36	1	1	0	0	0	0	0	0	0	0	NA	NA	NA	10	13	166	164	496	0	0	0	0	0	0	0	0	0
.	19.01.16-01.35.51-1-365542	31	1	1	1	0	1	0	0	0	0	0	NA	NA	NA	9	7	163	164	493	0	0	0	0	0	3	0	0	0.006
.	19.01.16-01.35.52-1-365543	71	2	2	0	0	0	599	0	0	0	0	NA	NA	NA	22	22	167	167	501	125	97	377	1	0	0	0.006	0	0
.	19.01.16-01.35.52-1-365544	33	1	1	0	0	0	0	0	0	0	0	NA	NA	NA	10	9	163	166	493	0	0	0	0	0	4	0	0	0.008
.	19.01.16-01.35.53-1-365545	54	2	2	1	0	1	0	1	1	0	0	NA	NA	NA	19	12	165	166	494	0	0	0	3	0	4	0.018	0	0.008
.	19.01.16-01.35.53-1-365547	171	11	11	1	0	1	716	9	9	0	0	NA	NA	NA	52	43	167	173	516	145	116	455	11	8	11	0.066	0.046	0.021
.	19.01.16-01.35.54-1-365548	124	9	9	1	0	0	731	8	8	0	0	NA	NA	NA	36	48	178	170	513	160	117	454	0	3	18	0	0.018	0.035
.	19.01.16-01.35.56-1-365551	88	4	4	0	0	0	707	2	2	0	0	NA	NA	NA	32	28	167	169	505	146	114	447	18	4	0	0.108	0.024	0
.	19.01.16-01.35.58-1-365553	89	4	4	0	0	0	692	3	3	0	0	NA	NA	NA	33	19	168	169	495	145	117	430	6	3	4	0.036	0.018	0.008
.	19.01.16-01.36.01-1-365554	61	3	3	0	0	0	197	2	2	0	0	NA	NA	NA	15	15	165	165	498	35	39	123	0	0	6	0	0	0.012
.	19.01.16-01.36.01-1-365555	34	1	1	1	0	1	0	0	0	0	0	NA	NA	NA	13	11	164	164	496	0	0	0	0	0	0	0	0	0
.	19.01.16-01.36.04-1-365556	64	3	3	3	0	3	712	2	2	0	0	NA	NA	NA	21	26	173	167	499	157	118	437	0	2	7	0	0.012	0.014
.	19.01.16-01.36.04-1-365557	90	7	7	2	0	2	706	6	6	0	0	NA	NA	NA	44	34	171	168	508	150	112	444	0	7	20	0	0.042	0.039
.	19.01.16-01.36.08-1-365559	143	12	12	4	0	3	732	11	11	0	0	NA	NA	NA	47	58	175	172	524	155	116	461	22	5	20	0.126	0.029	0.038
.	19.01.16-01.36.09-1-365560	125	10	10	2	0	1	729	9	9	0	0	NA	NA	NA	39	44	177	173	507	159	118	452	0	21	12	0	0.121	0.024
.	19.01.16-01.36.13-1-365561	65	2	2	0	0	0	398	1	1	0	0	NA	NA	NA	23	17	166	168	496	85	65	248	0	0	4	0	0	0.008
.	19.01.16-01.36.14-1-365562	87	6	6	2	0	2	721	4	4	0	0	NA	NA	NA	32	39	170	173	509	151	118	452	8	0	7	0.047	0	0.014
.	19.01.16-01.36.14-1-365563	64	3	3	0	0	0	702	2	2	0	0	NA	NA	NA	25	19	163	168	501	145	115	442	7	0	4	0.043	0	0.008
.	19.01.16-01.36.16-1-365564	32	1	1	0	0	0	0	0	0	0	0	NA	NA	NA	9	11	166	165	493	0	0	0	0	0	0	0	0	0
.	19.01.16-01.36.17-1-365565	59	3	3	2	0	2	696	2	2	0	0	NA	NA	NA	36	21	166	168	500	146	113	437	0	0	5	0	0	0.01
.	19.01.16-01.36.19-1-365566	148	7	7	2	0	2	731	6	6	0	0	NA	NA	NA	45	48	169	174	518	151	121	459	0	15	10	0	0.086	0.019
.	19.01.16-01.36.21-1-365567	87	5	5	0	0	0	704	4	4	0	0	NA	NA	NA	28	26	169	169	501	152	113	439	0	3	6	0	0.018	0.012
.	19.01.16-01.36.25-1-365568	64	3	3	2	0	1	711	1	1	0	0	NA	NA	NA	31	35	174	169	505	148	115	448	7	10	0	0.04	0.059	0
.	19.01.16-01.36.30-1-365579	35	1	1	0	0	0	0	0	0	0	0	NA	NA	NA	11	7	165	165	490	0	0	0	0	0	3	0	0	0.006
.	19.01.16-01.36.30-1-365580	33	1	1	0	0	0	0	0	0	0	0	NA	NA	NA	10	9	165	165	492	0	0	0	0	0	0	0	0	0
.	19.01.16-01.36.31-1-365581	66	3	3	0	0	0	702	2	2	0	0	NA	NA	NA	33	26	167	169	503	145	116	441	16	0	0	0.096	0	0
.	19.01.16-01.36.32-1-365582	92	3	3	1	0	1	700	2	2	0	0	NA	NA	NA	28	24	170	168	499	146	113	441	0	2	7	0	0.012	0.014
.	19.01.16-01.36.32-1-365583	32	1	1	0	0	0	0	0	0	0	0	NA	NA	NA	9	11	166	164	494	0	0	0	4	0	0	0.024	0	0
.	19.01.16-01.36.33-1-365584	34	1	1	1	0	1	0	0	0	0	0	NA	NA	NA	12	8	164	164	493	0	0	0	0	2	0	0	0.012	0
.	19.01.16-01.36.34-1-365585	29	1	1	0	0	0	0	0	0	0	0	NA	NA	NA	10	9	166	163	493	0	0	0	0	0	0	0	0	0
.	19.01.16-01.36.35-1-365586	115	7	7	4	0	3	727	6	6	0	0	NA	NA	NA	41	49	173	171	518	150	118	459	3	19	1	0.017	0.111	0.002
.	19.01.16-01.36.36-1-365587	89	4	4	2	0	1	731	3	3	0	0	NA	NA	NA	31	45	173	172	513	156	120	455	3	8	10	0.017	0.047	0.019
.	19.01.16-01.36.36-1-365589	95	5	5	2	0	1	713	4	4	0	0	NA	NA	NA	35	41	171	173	510	151	118	444	15	11	7	0.088	0.064	0.014
.	19.01.16-01.36.38-1-365591	32	1	1	0	0	0	0	0	0	0	0	NA	NA	NA	13	9	164	165	493	0	0	0	0	0	1	0	0	0.002
.	19.01.16-01.36.39-1-365593	95	9	9	3	0	3	719	7	7	0	0	NA	NA	NA	26	34	174	169	504	156	115	448	19	10	6	0.109	0.059	0.012
.	19.01.16-01.36.39-1-365594	90	4	4	0	0	0	707	3	3	0	0	NA	NA	NA	29	26	169	166	504	150	111	446	0	2	7	0	0.012	0.014
.	19.01.16-01.36.40-1-365596	156	9	9	6	0	4	730	6	6	0	0	NA	NA	NA	40	50	172	174	517	154	120	456	6	17	10	0.035	0.098	0.019
.	19.01.16-01.36.47-1-365622	60	5	5	2	0	2	710	3	3	0	0	NA	NA	NA	24	25	168	167	503	149	114	447	2	0	11	0.012	0	0.022
.	19.01.16-01.36.47-1-365623	88	7	7	3	0	3	718	6	6	0	0	NA	NA	NA	30	33	170	167	509	150	116	452	8	12	0	0.047	0.072	0
.	19.01.16-01.36.53-1-365626	159	44	44	9	0	7	724	38	38	0	0	NA	NA	NA	53	53	172	175	519	147	119	458	42	29	49	0.244	0.166	0.094
.	19.01.16-01.36.53-1-365627	34	1	1	0	0	0	0	0	0	0	0	NA	NA	NA	5	13	164	164	498	0	0	0	0	0	0	0	0	0
.	19.01.16-01.36.54-1-365630	65	3	3	1	0	1	703	2	2	0	0	NA	NA	NA	34	27	168	169	503	148	116	439	5	0	3	0.03	0	0.006
.	19.01.16-01.36.55-1-365631	88	7	7	0	0	0	717	6	6	0	0	NA	NA	NA	19	29	168	171	503	149	119	449	3	1	16	0.018	0.006	0.032
.	19.01.16-01.36.56-1-365633	88	3	3	1	0	1	719	2	2	0	0	NA	NA	NA	19	34	171	170	506	154	116	449	0	0	10	0	0	0.02
.	19.01.16-01.37.01-1-365635	61	2	2	1	0	1	300	1	1	0	0	NA	NA	NA	24	18	168	165	498	54	48	198	0	0	4	0	0	0.008
.	19.01.16-01.37.03-1-365636	64	3	3	0	0	0	705	2	2	0	0	NA	NA	NA	25	24	166	169	502	147	116	442	0	0	7	0	0	0.014
.	19.01.16-01.37.04-1-365637	63	4	4	0	0	0	707	3	3	0	0	NA	NA	NA	23	22	169	166	500	153	112	442	3	9	4	0.018	0.054	0.008
.	19.01.16-01.37.08-1-365638	62	4	4	0	0	0	709	3	3	0	0	NA	NA	NA	17	26	170	168	501	147	117	445	4	0	10	0.024	0	0.02
.	19.01.16-01.37.10-1-365639	69	3	3	2	0	1	712	2	2	0	0	NA	NA	NA	21	29	166	171	505	146	116	450	0	7	4	0	0.041	0.008
.	19.01.16-01.37.10-1-365640	69	5	5	2	0	2	706	4	4	0	0	NA	NA	NA	19	18	169	168	494	149	114	443	0	1	16	0	0.006	0.032
.	19.01.16-01.37.11-1-365641	117	16	16	4	0	2	737	14	14	0	0	NA	NA	NA	25	58	177	170	524	157	116	464	12	27	14	0.068	0.159	0.027
.	19.01.16-01.37.13-1-365642	33	1	1	0	0	0	0	0	0	0	0	NA	NA	NA	3	9	165	164	493	0	0	0	0	0	1	0	0	0.002
.	19.01.16-01.37.18-1-365643	64	4	4	1	0	1	697	3	3	0	0	NA	NA	NA	30	20	168	168	497	147	116	434	0	0	11	0	0	0.022
.	19.01.16-01.37.19-1-365644	63	5	5	1	0	1	711	4	4	0	0	NA	NA	NA	20	29	172	170	500	150	116	445	3	2	8	0.017	0.012	0.016
.	19.01.16-01.37.22-1-365646	66	2	2	1	0	1	706	1	1	0	0	NA	NA	NA	24	26	166	164	509	148	112	446	0	0	5	0	0	0.01
.	19.01.16-01.37.25-1-365647	66	3	3	1	0	0	704	2	2	0	0	NA	NA	NA	32	27	171	168	501	150	111	443	3	0	6	0.018	0	0.012
.	19.01.16-01.37.26-1-365648	89	7	7	1	0	1	712	5	5	0	0	NA	NA	NA	31	35	172	169	507	150	118	444	0	0	17	0	0	0.034
.	19.01.16-01.37.34-1-365649	61	2	2	0	0	0	251	1	1	0	0	NA	NA	NA	16	17	166	165	499	54	40	157	0	0	4	0	0	0.008
.	19.01.16-01.37.35-1-365650	86	7	7	1	0	1	715	5	5	0	0	NA	NA	NA	27	29	171	165	506	152	113	450	0	2	10	0	0.012	0.02
.	19.01.16-01.37.36-1-365651	122	10	10	2	0	2	717	8	8	0	0	NA	NA	NA	27	32	170	167	508	152	113	452	0	13	16	0	0.078	0.031
.	19.01.16-01.37.36-1-365652	151	13	13	6	0	4	744	11	11	0	0	NA	NA	NA	37	54	177	172	518	160	121	463	23	19	12	0.13	0.11	0.023
.	19.01.16-01.37.43-1-365674	115	9	9	3	0	3	723	7	7	0	0	NA	NA	NA	43	46	173	173	513	156	119	448	4	2	15	0.023	0.012	0.029
.	19.01.16-01.37.49-1-365687	96	6	6	2	0	1	721	4	4	0	0	NA	NA	NA	30	38	172	168	511	154	115	452	0	2	25	0	0.012	0.049
.	19.01.16-01.37.50-1-365688	33	1	1	0	0	0	0	0	0	0	0	NA	NA	NA	9	16	164	166	499	0	0	0	0	0	1	0	0	0.002
.	19.01.16-01.37.51-1-365690	33	1	1	0	0	0	0	0	0	0	0	NA	NA	NA	13	9	164	166	492	0	0	0	0	1	0	0	0.006	0
.	19.01.16-01.37.53-1-365691	64	4	4	2	0	2	717	3	3	0	0	NA	NA	NA	15	28	169	169	503	154	118	445	4	7	9	0.024	0.041	0.018
.	19.01.16-01.37.54-1-365693	60	2	2	0	0	0	350	1	1	0	0	NA	NA	NA	21	23	164	166	506	77	54	219	0	0	4	0	0	0.008
.	19.01.16-01.37.56-1-365696	96	9	9	3	0	2	713	7	7	0	0	NA	NA	NA	23	31	174	170	500	155	117	441	3	9	13	0.017	0.053	0.026
.	19.01.16-01.38.03-1-365698	119	5	5	1	0	0	728	4	4	0	0	NA	NA	NA	44	42	173	172	510	156	119	453	6	4	0	0.035	0.023	0
.	19.01.16-01.38.06-1-365699	256	16	16	7	0	5	745	14	14	0	0	NA	NA	NA	85	71	176	176	532	155	122	468	12	24	31	0.068	0.136	0.058
.	19.01.16-01.38.09-1-365700	60	3	3	1	0	1	708	2	2	0	0	NA	NA	NA	21	27	167	169	504	148	114	446	7	0	1	0.042	0	0.002
.	19.01.16-01.38.11-1-365707	35	1	1	0	0	0	0	0	0	0	0	NA	NA	NA	10	15	168	164	496	0	0	0	0	0	2	0	0	0.004
.	19.01.16-01.38.13-1-365728	34	1	1	1	0	1	0	0	0	0	0	NA	NA	NA	12	11	168	164	492	0	0	0	0	0	0	0	0	0
.	19.01.16-01.38.14-1-365729	141	10	10	3	0	2	746	9	9	0	0	NA	NA	NA	39	59	178	172	522	159	121	466	19	22	17	0.107	0.128	0.033
.	19.01.16-01.38.15-1-365730	59	3	3	0	0	0	706	1	1	0	0	NA	NA	NA	19	23	169	166	501	147	115	444	0	1	2	0	0.006	0.004
.	19.01.16-01.38.19-1-365731	92	4	4	0	0	0	717	3	3	0	0	NA	NA	NA	24	28	168	167	506	151	114	452	0	7	3	0	0.042	0.006
.	19.01.16-01.38.20-1-365732	92	8	8	3	0	3	716	7	7	0	0	NA	NA	NA	44	41	170	176	508	147	121	448	5	6	15	0.029	0.034	0.03
.	19.01.16-01.38.21-1-365733	182	16	16	4	0	4	749	14	14	0	0	NA	NA	NA	50	67	174	182	524	153	129	467	11	14	25	0.063	0.077	0.048
.	19.01.16-01.38.22-1-365734	33	1	1	0	0	0	0	0	0	0	0	NA	NA	NA	10	10	167	163	493	0	0	0	0	0	1	0	0	0.002
.	19.01.16-01.38.23-1-365735	60	3	3	0	0	0	708	2	2	0	0	NA	NA	NA	23	27	169	171	500	151	117	440	0	0	7	0	0	0.014
.	19.01.16-01.38.24-1-365736	96	24	24	10	0	9	716	21	21	0	0	NA	NA	NA	22	32	168	171	506	149	115	452	13	15	59	0.077	0.088	0.117
.	19.01.16-01.38.32-1-365745	92	6	6	1	0	1	701	4	4	0	0	NA	NA	NA	29	25	168	168	502	147	115	439	0	4	9	0	0.024	0.018
.	19.01.16-01.38.35-1-365746	96	17	17	5	0	5	733	15	15	0	0	NA	NA	NA	20	43	172	169	515	156	117	460	22	22	24	0.128	0.13	0.047
.	19.01.16-01.38.37-1-365748	63	3	3	1	0	1	697	2	2	0	0	NA	NA	NA	34	21	167	169	498	149	113	435	0	0	7	0	0	0.014
.	19.01.16-01.38.38-1-365750	118	8	8	2	0	2	720	6	6	0	0	NA	NA	NA	28	39	168	172	512	151	119	450	0	2	26	0	0.012	0.051
.	19.01.16-01.38.40-1-365753	85	7	7	4	0	2	707	6	6	0	0	NA	NA	NA	28	24	170	166	501	149	116	442	19	0	24	0.112	0	0.048
.	19.01.16-01.38.40-1-365755	31	1	1	0	0	0	0	0	0	0	0	NA	NA	NA	10	3	164	163	489	0	0	0	0	0	1	0	0	0.002
.	19.01.16-01.38.42-1-365772	90	3	3	2	0	2	709	2	2	0	0	NA	NA	NA	34	25	169	169	500	152	117	440	0	0	3	0	0	0.006
.	19.01.16-01.38.48-1-365782	119	12	12	6	0	5	722	11	11	0	0	NA	NA	NA	51	39	174	168	510	156	114	452	0	9	27	0	0.054	0.053
.	19.01.16-01.38.49-1-365784	61	5	5	2	0	1	704	3	3	0	0	NA	NA	NA	21	23	168	171	497	148	117	439	11	0	1	0.065	0	0.002
.	19.01.16-01.38.52-1-365785	61	3	3	1	0	1	99	2	2	0	0	NA	NA	NA	24	23	169	166	501	17	22	60	2	4	0	0.012	0.024	0
.	19.01.16-01.38.58-1-365790	97	4	4	1	0	1	720	3	3	0	0	NA	NA	NA	31	38	173	168	510	154	115	451	8	5	0	0.046	0.03	0
.	19.01.16-01.38.58-1-365791	34	1	1	0	0	0	0	0	0	0	0	NA	NA	NA	5	16	167	167	495	0	0	0	0	0	0	0	0	0
.	19.01.16-01.39.00-1-365792	33	1	1	0	0	0	0	0	0	0	0	NA	NA	NA	10	9	165	165	492	0	0	0	0	0	0	0	0	0
.	19.01.16-01.39.01-1-365793	67	6	6	1	0	1	707	5	5	0	0	NA	NA	NA	31	30	167	170	506	151	115	441	7	10	2	0.042	0.059	0.004
.	19.01.16-01.39.01-1-365794	120	16	16	4	0	3	715	15	15	0	0	NA	NA	NA	31	38	172	175	504	152	121	442	15	25	20	0.087	0.143	0.04
.	19.01.16-01.39.02-1-365795	109	10	10	3	0	1	722	8	8	0	0	NA	NA	NA	30	35	171	171	506	155	118	449	11	11	21	0.064	0.064	0.042
.	19.01.16-01.39.02-1-365796	143	13	13	4	0	4	729	12	12	0	0	NA	NA	NA	52	53	172	171	523	150	114	465	3	17	24	0.017	0.099	0.046
.	19.01.16-01.39.05-1-365797	117	7	7	3	0	1	721	6	6	0	0	NA	NA	NA	39	43	172	169	515	149	116	456	5	16	5	0.029	0.095	0.01
.	19.01.16-01.39.07-1-365799	118	10	10	4	0	3	720	9	9	0	0	NA	NA	NA	39	39	171	173	508	153	121	446	7	15	19	0.041	0.087	0.037
.	19.01.16-01.39.12-1-365800	90	6	6	0	0	0	719	5	5	0	0	NA	NA	NA	35	36	173	170	506	153	116	450	8	3	12	0.046	0.018	0.024
.	19.01.16-01.39.14-1-365801	114	4	4	0	0	0	729	3	3	0	0	NA	NA	NA	40	45	170	171	517	153	116	460	9	6	7	0.053	0.035	0.014
.	19.01.16-01.39.19-1-365802	151	7	7	2	0	1	736	6	6	0	0	NA	NA	NA	47	56	173	178	518	151	125	460	12	9	3	0.069	0.051	0.006
.	19.01.16-01.39.22-1-365803	60	2	2	0	0	0	706	0	0	0	0	NA	NA	NA	27	23	165	168	503	148	112	446	2	0	2	0.012	0	0.004
.	19.01.16-01.39.24-1-365804	33	1	1	0	0	0	0	0	0	0	0	NA	NA	NA	5	9	165	164	493	0	0	0	0	0	2	0	0	0.004
.	19.01.16-01.39.27-1-365805	203	32	32	7	0	5	742	31	31	0	0	NA	NA	NA	58	63	172	180	524	153	124	465	34	48	34	0.198	0.267	0.065
.	19.01.16-01.39.28-1-365806	87	8	8	2	0	1	720	6	6	0	0	NA	NA	NA	28	38	169	168	514	149	112	459	4	7	16	0.024	0.042	0.031
.	19.01.16-01.39.30-1-365807	59	3	3	1	0	1	705	2	2	0	0	NA	NA	NA	25	22	171	165	499	153	112	440	2	0	3	0.012	0	0.006
.	19.01.16-01.39.31-1-365808	87	4	4	0	0	0	722	3	3	0	0	NA	NA	NA	31	39	170	173	509	152	121	449	1	6	4	0.006	0.035	0.008
.	19.01.16-01.39.32-1-365809	117	4	4	1	0	1	725	1	1	0	0	NA	NA	NA	46	43	169	171	516	151	118	456	6	5	5	0.036	0.029	0.01
.	19.01.16-01.39.34-1-365810	148	8	8	3	0	3	736	6	6	0	0	NA	NA	NA	36	52	171	172	522	154	118	464	7	2	13	0.041	0.012	0.025
.	19.01.16-01.39.35-1-365811	91	6	6	2	0	1	719	5	5	0	0	NA	NA	NA	31	39	172	169	511	156	116	447	7	0	12	0.041	0	0.023
.	19.01.16-01.39.42-1-365832	64	4	4	1	0	1	693	3	3	0	0	NA	NA	NA	35	26	170	169	500	145	116	432	8	0	4	0.047	0	0.008
.	19.01.16-01.39.44-1-365834	86	4	4	0	0	0	718	3	3	0	0	NA	NA	NA	38	37	170	173	507	151	119	448	9	4	0	0.053	0.023	0
.	19.01.16-01.39.46-1-365838	122	7	7	3	0	2	725	5	5	0	0	NA	NA	NA	45	43	170	172	514	152	115	458	5	4	16	0.029	0.023	0.031
.	19.01.16-01.39.47-1-365846	89	4	4	0	0	0	704	3	3	0	0	NA	NA	NA	23	18	166	165	500	151	110	443	0	2	3	0	0.012	0.006
.	19.01.16-01.39.50-1-365849	33	1	1	0	0	0	0	0	0	0	0	NA	NA	NA	7	8	166	164	491	0	0	0	0	0	0	0	0	0
.	19.01.16-01.39.52-1-365851	118	9	9	3	0	2	716	8	8	0	0	NA	NA	NA	43	36	171	172	506	153	119	444	0	12	18	0	0.07	0.036
.	19.01.16-01.39.55-1-365854	65	2	2	0	0	0	706	1	1	0	0	NA	NA	NA	31	28	166	173	502	147	119	440	2	0	2	0.012	0	0.004
.	19.01.16-01.39.55-1-365855	92	3	3	1	0	1	733	2	2	0	0	NA	NA	NA	22	43	172	169	515	156	117	460	0	0	10	0	0	0.019
.	19.01.16-01.39.58-1-365858	62	2	2	0	0	0	249	1	1	0	0	NA	NA	NA	24	18	165	166	500	54	43	152	0	2	0	0	0.012	0
.	19.01.16-01.39.59-1-365859	206	19	19	14	0	10	732	16	16	0	0	NA	NA	NA	64	63	182	178	516	161	119	452	10	57	13	0.055	0.32	0.025
.	19.01.16-01.40.04-1-365864	64	3	3	0	0	0	703	2	2	0	0	NA	NA	NA	27	18	165	166	500	148	113	442	5	0	2	0.03	0	0.004
.	19.01.16-01.40.08-1-365865	90	11	11	0	0	0	722	9	9	0	0	NA	NA	NA	38	41	175	167	512	158	112	452	8	18	5	0.046	0.108	0.01
.	19.01.16-01.40.08-1-365866	37	1	1	1	0	1	0	0	0	0	0	NA	NA	NA	13	10	168	165	490	0	0	0	0	0	0	0	0	0
.	19.01.16-01.40.08-1-365867	58	2	2	1	0	1	197	0	0	0	0	NA	NA	NA	18	13	166	165	495	44	35	118	0	0	1	0	0	0.002
.	19.01.16-01.40.09-1-365868	35	1	1	0	0	0	0	0	0	0	0	NA	NA	NA	11	12	163	168	494	0	0	0	0	3	0	0	0.018	0
.	19.01.16-01.40.11-1-365869	89	4	4	1	0	1	724	3	3	0	0	NA	NA	NA	28	40	171	175	507	155	123	446	0	0	12	0	0	0.024
.	19.01.16-01.40.11-1-365870	58	2	2	0	0	0	707	1	1	0	0	NA	NA	NA	22	28	165	173	503	148	114	445	0	0	6	0	0	0.012
.	19.01.16-01.40.12-1-365871	115	8	8	1	0	1	717	7	7	0	0	NA	NA	NA	35	32	167	168	510	149	114	454	8	24	7	0.048	0.143	0.014
.	19.01.16-01.40.16-1-365872	66	5	5	0	0	0	704	4	4	0	0	NA	NA	NA	28	22	164	173	498	149	119	436	3	0	8	0.018	0	0.016
.	19.01.16-01.40.16-1-365873	93	4	4	1	0	1	716	3	3	0	0	NA	NA	NA	31	33	172	169	505	153	116	447	4	7	7	0.023	0.041	0.014
.	19.01.16-01.40.18-1-365874	88	8	8	1	0	1	717	7	7	0	0	NA	NA	NA	22	37	171	165	514	149	112	456	24	0	3	0.14	0	0.006
.	19.01.16-01.40.25-1-365876	70	5	5	2	0	2	708	4	4	0	0	NA	NA	NA	33	27	167	170	503	146	118	444	4	0	17	0.024	0	0.034
.	19.01.16-01.40.25-1-365877	84	6	6	3	0	2	705	5	5	0	0	NA	NA	NA	30	24	166	170	501	148	116	441	0	0	23	0	0	0.046
.	19.01.16-01.40.31-1-365882	60	5	5	2	0	1	711	4	4	0	0	NA	NA	NA	21	23	169	165	502	148	113	450	0	9	3	0	0.055	0.006
.	19.01.16-01.40.32-1-365887	66	3	3	0	0	0	709	1	1	0	0	NA	NA	NA	26	27	166	170	504	148	119	442	0	1	8	0	0.006	0.016
.	19.01.16-01.40.32-1-365888	88	5	5	3	0	3	713	3	3	0	0	NA	NA	NA	19	25	169	167	502	151	116	446	4	3	9	0.024	0.018	0.018
.	19.01.16-01.40.33-1-365889	150	14	14	5	0	5	721	12	12	0	0	NA	NA	NA	36	39	168	170	514	147	118	456	15	16	11	0.089	0.094	0.021
.	19.01.16-01.40.34-1-365890	63	2	2	1	0	1	699	1	1	0	0	NA	NA	NA	27	22	166	165	504	143	113	443	0	0	9	0	0	0.018
.	19.01.16-01.40.37-1-365892	34	1	1	0	0	0	0	0	0	0	0	NA	NA	NA	11	7	165	166	489	0	0	0	0	0	2	0	0	0.004
.	19.01.16-01.40.40-1-365895	87	3	3	1	0	1	704	2	2	0	0	NA	NA	NA	27	23	166	168	502	147	115	442	0	1	9	0	0.006	0.018
.	19.01.16-01.40.43-1-365914	32	1	1	0	0	0	0	0	0	0	0	NA	NA	NA	7	13	166	164	496	0	0	0	0	0	0	0	0	0
.	19.01.16-01.40.44-1-365916	123	11	11	3	0	3	718	10	10	0	0	NA	NA	NA	42	34	169	168	510	148	113	457	7	7	15	0.041	0.042	0.029
.	19.01.16-01.40.45-1-365918	62	2	2	0	0	0	551	0	0	0	0	NA	NA	NA	20	17	165	168	497	115	86	350	0	0	6	0	0	0.012
.	19.01.16-01.40.46-1-365920	118	10	10	4	0	3	720	8	8	0	0	NA	NA	NA	23	36	169	176	504	146	124	450	16	26	11	0.095	0.148	0.022
.	19.01.16-01.40.47-1-365925	87	8	8	4	0	2	707	6	6	0	0	NA	NA	NA	24	30	172	165	506	149	111	447	13	1	30	0.076	0.006	0.059
.	19.01.16-01.40.47-1-365927	93	5	5	1	0	1	718	4	4	0	0	NA	NA	NA	38	40	173	169	511	153	115	450	4	7	1	0.023	0.041	0.002
.	19.01.16-01.40.49-1-365929	66	3	3	1	0	1	700	2	2	0	0	NA	NA	NA	22	18	163	166	502	146	114	440	1	0	7	0.006	0	0.014
.	19.01.16-01.40.54-1-365931	90	6	6	0	0	0	702	4	4	0	0	NA	NA	NA	34	26	165	172	502	144	119	439	8	8	4	0.048	0.047	0.008
.	19.01.16-01.40.57-1-365935	86	6	6	3	0	2	711	5	5	0	0	NA	NA	NA	33	36	174	169	506	155	114	442	2	0	18	0.011	0	0.036
.	19.01.16-01.40.57-1-365936	66	7	7	1	0	1	704	6	6	0	0	NA	NA	NA	28	23	169	166	501	148	114	442	8	1	9	0.047	0.006	0.018
.	19.01.16-01.41.04-1-365937	117	5	5	0	0	0	722	3	3	0	0	NA	NA	NA	35	41	171	172	511	151	117	454	5	6	5	0.029	0.035	0.01
.	19.01.16-01.41.05-1-365939	58	2	2	2	0	1	707	1	1	0	0	NA	NA	NA	18	21	164	166	504	145	115	447	6	3	0	0.037	0.018	0
.	19.01.16-01.41.05-1-365940	29	1	1	0	0	0	0	0	0	0	0	NA	NA	NA	7	7	166	165	489	0	0	0	0	0	0	0	0	0
.	19.01.16-01.41.07-1-365941	86	3	3	2	0	2	715	2	2	0	0	NA	NA	NA	25	31	166	172	506	149	119	447	4	0	2	0.024	0	0.004
.	19.01.16-01.41.07-1-365942	90	5	5	2	0	1	710	4	4	0	0	NA	NA	NA	30	28	167	166	508	147	115	448	14	10	0	0.084	0.06	0
.	19.01.16-01.41.10-1-365943	60	2	2	1	0	1	716	0	0	0	0	NA	NA	NA	20	34	169	169	509	154	115	447	0	1	2	0	0.006	0.004
.	19.01.16-01.41.10-1-365944	34	1	1	1	0	1	0	0	0	0	0	NA	NA	NA	9	11	165	164	495	0	0	0	0	0	1	0	0	0.002
.	19.01.16-01.41.12-1-365945	124	8	8	3	0	3	723	7	7	0	0	NA	NA	NA	40	40	174	175	504	157	121	445	0	12	17	0	0.069	0.034
.	19.01.16-01.41.15-1-365946	33	1	1	0	0	0	0	0	0	0	0	NA	NA	NA	8	8	163	163	495	0	0	0	0	0	0	0	0	0
.	19.01.16-01.41.15-1-365947	96	9	9	3	0	2	701	8	8	0	0	NA	NA	NA	33	20	166	164	503	147	111	443	6	7	19	0.036	0.043	0.038
.	19.01.16-01.41.16-1-365948	127	24	24	4	0	3	727	22	22	0	0	NA	NA	NA	39	41	174	170	510	154	118	455	47	19	18	0.27	0.112	0.035
.	19.01.16-01.41.18-1-365949	121	6	6	1	0	1	722	5	5	0	0	NA	NA	NA	40	43	169	174	513	150	119	453	8	9	4	0.047	0.052	0.008
.	19.01.16-01.41.22-1-365950	145	14	14	8	0	6	718	12	12	0	0	NA	NA	NA	47	43	172	174	510	151	117	450	10	16	16	0.058	0.092	0.031
.	19.01.16-01.41.22-1-365951	63	2	2	1	0	1	719	1	1	0	0	NA	NA	NA	20	30	170	168	505	152	118	449	0	0	4	0	0	0.008
.	19.01.16-01.41.24-1-365952	63	3	3	0	0	0	707	2	2	0	0	NA	NA	NA	24	25	168	166	504	150	113	444	7	0	0	0.042	0	0
.	19.01.16-01.41.25-1-365953	33	1	1	0	0	0	0	0	0	0	0	NA	NA	NA	13	6	165	164	490	0	0	0	0	0	0	0	0	0
.	19.01.16-01.41.27-1-365954	126	14	14	6	0	5	709	9	9	0	0	NA	NA	NA	39	30	169	166	508	148	113	448	6	0	32	0.036	0	0.063
.	19.01.16-01.41.33-1-365955	67	2	2	1	0	1	695	1	1	0	0	NA	NA	NA	32	18	167	165	499	147	111	437	0	0	11	0	0	0.022
.	19.01.16-01.41.35-1-365956	91	7	7	3	0	2	719	6	6	0	0	NA	NA	NA	40	38	173	171	507	155	116	448	0	4	11	0	0.023	0.022
.	19.01.16-01.41.37-1-365958	33	1	1	0	0	0	0	0	0	0	0	NA	NA	NA	8	5	163	164	491	0	0	0	2	0	0	0.012	0	0
.	19.01.16-01.41.38-1-365960	125	14	14	4	0	2	737	13	13	0	0	NA	NA	NA	42	51	173	177	514	155	124	458	2	12	35	0.012	0.068	0.068
.	19.01.16-01.41.38-1-365961	36	1	1	0	0	0	0	0	0	0	0	NA	NA	NA	11	8	166	165	490	0	0	0	0	0	4	0	0	0.008
.	19.01.16-01.41.39-1-365963	88	7	7	2	0	1	705	5	5	0	0	NA	NA	NA	36	31	171	172	501	148	122	435	1	1	13	0.006	0.006	0.026
.	19.01.16-01.41.41-1-365966	202	14	14	5	0	3	737	13	13	0	0	NA	NA	NA	74	59	171	174	527	151	121	465	9	12	39	0.053	0.069	0.074
.	19.01.16-01.41.47-1-365987	101	11	11	4	0	3	718	10	10	0	0	NA	NA	NA	38	36	167	175	507	146	121	451	31	2	17	0.186	0.011	0.034
.	19.01.16-01.41.48-1-365997	87	5	5	1	0	1	713	4	4	0	0	NA	NA	NA	36	39	169	173	510	145	121	447	3	2	8	0.018	0.012	0.016
.	19.01.16-01.41.52-1-365998	147	14	14	4	0	2	733	12	12	0	0	NA	NA	NA	47	51	179	176	509	161	122	450	19	22	25	0.106	0.125	0.049
.	19.01.16-01.41.55-1-366000	87	4	4	1	0	1	713	3	3	0	0	NA	NA	NA	22	26	165	167	507	148	117	448	0	0	10	0	0	0.02
.	19.01.16-01.41.55-1-366003	67	4	4	0	0	0	691	3	3	0	0	NA	NA	NA	34	21	168	166	500	143	114	434	0	5	0	0	0.03	0
.	19.01.16-01.41.58-1-366005	90	4	4	2	0	1	716	3	3	0	0	NA	NA	NA	28	30	171	167	505	155	114	447	0	0	11	0	0	0.022
.	19.01.16-01.42.05-1-366006	33	1	1	0	0	0	0	0	0	0	0	NA	NA	NA	6	9	164	165	493	0	0	0	0	0	0	0	0	0
.	19.01.16-01.42.05-1-366007	148	16	16	5	0	5	727	15	15	0	0	NA	NA	NA	53	49	171	173	518	150	120	457	17	27	7	0.099	0.156	0.014
.	19.01.16-01.42.07-1-366008	137	24	24	7	0	6	735	23	23	0	0	NA	NA	NA	48	56	175	175	519	154	121	460	34	31	25	0.194	0.177	0.048
.	19.01.16-01.42.09-1-366009	128	4	4	1	0	0	720	3	3	0	0	NA	NA	NA	41	36	167	167	515	150	114	456	3	0	6	0.018	0	0.012
.	19.01.16-01.42.10-1-366010	158	16	16	3	0	2	746	13	13	0	0	NA	NA	NA	50	62	176	173	526	161	117	468	26	13	33	0.148	0.075	0.063
.	19.01.16-01.42.11-1-366011	99	6	6	2	0	2	718	5	5	0	0	NA	NA	NA	36	33	171	175	500	154	120	444	5	0	14	0.029	0	0.028
.	19.01.16-01.42.13-1-366012	59	2	2	0	0	0	714	1	1	0	0	NA	NA	NA	17	27	168	167	505	153	116	445	0	0	4	0	0	0.008
.	19.01.16-01.42.14-1-366013	60	2	2	0	0	0	706	0	0	0	0	NA	NA	NA	25	21	164	165	505	148	111	447	1	0	1	0.006	0	0.002
.	19.01.16-01.42.20-1-366015	33	1	1	0	0	0	0	0	0	0	0	NA	NA	NA	7	10	166	164	493	0	0	0	3	0	0	0.018	0	0
.	19.01.16-01.42.24-1-366016	118	7	7	1	0	1	733	6	6	0	0	NA	NA	NA	37	49	167	171	524	149	117	467	3	26	2	0.018	0.152	0.004
.	19.01.16-01.42.26-1-366017	58	2	2	0	0	0	199	1	1	0	0	NA	NA	NA	18	14	165	166	496	37	37	125	0	0	7	0	0	0.014
.	19.01.16-01.42.26-1-366018	69	3	3	1	0	1	711	2	2	0	0	NA	NA	NA	23	28	169	169	503	150	117	444	0	2	9	0	0.012	0.018
.	19.01.16-01.42.28-1-366019	119	7	7	3	0	3	719	6	6	0	0	NA	NA	NA	48	42	169	173	513	151	117	451	3	3	4	0.018	0.017	0.008
.	19.01.16-01.42.28-1-366020	32	1	1	1	0	1	0	0	0	0	0	NA	NA	NA	5	13	169	166	491	0	0	0	0	0	0	0	0	0
.	19.01.16-01.42.30-1-366021	60	2	2	0	0	0	149	1	1	0	0	NA	NA	NA	22	25	170	166	502	32	23	94	0	0	2	0	0	0.004
.	19.01.16-01.42.33-1-366026	65	2	2	0	0	0	496	1	1	0	0	NA	NA	NA	23	21	166	166	502	105	86	305	1	0	3	0.006	0	0.006
.	19.01.16-01.42.35-1-366027	92	4	4	1	0	1	703	3	3	0	0	NA	NA	NA	22	21	165	166	503	146	115	442	4	0	7	0.024	0	0.014
.	19.01.16-01.42.38-1-366028	91	5	5	1	0	0	709	4	4	0	0	NA	NA	NA	27	27	169	166	505	152	112	445	7	5	5	0.041	0.03	0.01
.	19.01.16-01.42.41-1-366033	36	1	1	0	0	0	0	0	0	0	0	NA	NA	NA	16	15	169	165	494	0	0	0	0	1	0	0	0.006	0
.	19.01.16-01.42.44-1-366053	123	5	5	1	0	1	705	4	4	0	0	NA	NA	NA	41	35	167	170	511	147	116	442	0	3	7	0	0.018	0.014
.	19.01.16-01.42.45-1-366054	66	2	2	0	0	0	249	1	1	0	0	NA	NA	NA	21	17	168	165	497	51	44	154	0	0	1	0	0	0.002
.	19.01.16-01.42.45-1-366055	60	2	2	0	0	0	720	1	1	0	0	NA	NA	NA	14	34	169	169	509	153	115	452	3	0	3	0.018	0	0.006
.	19.01.16-01.42.45-1-366056	125	16	16	4	0	3	730	13	13	0	0	NA	NA	NA	36	48	173	175	513	154	119	457	6	15	27	0.035	0.086	0.053
.	19.01.16-01.42.46-1-366058	40	1	1	1	0	1	0	0	0	0	0	NA	NA	NA	9	9	167	164	491	0	0	0	0	2	0	0	0.012	0
.	19.01.16-01.42.47-1-366062	93	4	4	1	0	1	713	3	3	0	0	NA	NA	NA	34	34	170	173	504	152	117	444	8	0	3	0.047	0	0.006
.	19.01.16-01.42.49-1-366066	115	7	7	1	0	1	705	6	6	0	0	NA	NA	NA	47	24	168	168	501	148	113	444	0	16	12	0	0.095	0.024
.	19.01.16-01.42.50-1-366067	38	1	1	0	0	0	0	0	0	0	0	NA	NA	NA	10	7	165	165	490	0	0	0	0	0	1	0	0	0.002
.	19.01.16-01.42.53-1-366069	212	12	12	2	0	1	752	10	10	0	0	NA	NA	NA	63	70	174	177	532	155	123	474	10	15	30	0.057	0.085	0.056
.	19.01.16-01.42.54-1-366072	65	3	3	1	0	0	714	2	2	0	0	NA	NA	NA	21	29	166	170	506	147	117	450	3	8	0	0.018	0.047	0
.	19.01.16-01.42.55-1-366073	65	4	4	1	0	1	715	3	3	0	0	NA	NA	NA	17	29	168	168	506	151	115	449	3	0	9	0.018	0	0.018
.	19.01.16-01.42.58-1-366076	123	18	18	3	0	1	716	16	16	0	0	NA	NA	NA	34	35	171	167	510	152	114	450	11	42	21	0.064	0.251	0.041
.	19.01.16-01.43.01-1-366077	60	2	2	0	0	0	711	1	1	0	0	NA	NA	NA	22	27	168	165	507	147	113	451	8	0	3	0.048	0	0.006
.	19.01.16-01.43.03-1-366078	61	2	2	0	0	0	98	1	1	0	0	NA	NA	NA	18	20	170	167	496	19	21	58	3	0	0	0.018	0	0
.	19.01.16-01.43.08-1-366079	120	10	10	3	0	3	704	9	9	0	0	NA	NA	NA	49	31	169	166	509	153	110	441	0	13	10	0	0.078	0.02
.	19.01.16-01.43.09-1-366080	66	3	3	0	0	0	715	2	2	0	0	NA	NA	NA	24	28	168	165	508	150	112	453	0	0	6	0	0	0.012
.	19.01.16-01.43.09-1-366081	147	16	16	5	0	3	732	15	15	0	0	NA	NA	NA	35	46	174	172	513	156	118	458	2	46	26	0.011	0.267	0.051
.	19.01.16-01.43.10-1-366082	100	6	6	3	0	3	717	5	5	0	0	NA	NA	NA	30	31	173	168	503	153	114	450	3	5	15	0.017	0.03	0.03
.	19.01.16-01.43.11-1-366083	100	3	3	0	0	0	718	1	1	0	0	NA	NA	NA	29	32	173	173	499	151	120	447	3	1	0	0.017	0.006	0
.	19.01.16-01.43.15-1-366084	141	13	13	2	0	2	730	12	12	0	0	NA	NA	NA	48	55	176	176	516	155	123	452	13	16	4	0.074	0.091	0.008
.	19.01.16-01.43.25-1-366085	31	1	1	0	0	0	0	0	0	0	0	NA	NA	NA	7	9	164	164	494	0	0	0	0	0	0	0	0	0
.	19.01.16-01.43.25-1-366086	90	6	6	1	0	1	730	4	4	0	0	NA	NA	NA	20	42	172	172	511	153	121	456	12	5	5	0.07	0.029	0.01
.	19.01.16-01.43.27-1-366087	69	3	3	2	0	2	713	1	1	0	0	NA	NA	NA	23	26	168	171	500	150	119	444	3	3	1	0.018	0.018	0.002
.	19.01.16-01.43.31-1-366088	93	10	10	3	0	3	706	9	9	0	0	NA	NA	NA	41	30	168	168	507	147	118	441	10	1	17	0.06	0.006	0.034
.	19.01.16-01.43.32-1-366089	63	2	2	1	0	1	500	1	1	0	0	NA	NA	NA	19	19	166	168	498	112	79	309	3	2	0	0.018	0.012	0
.	19.01.16-01.43.32-1-366090	90	5	5	2	0	1	724	4	4	0	0	NA	NA	NA	21	39	172	173	507	154	121	449	6	10	0	0.035	0.058	0
.	19.01.16-01.43.40-1-366096	29	1	1	0	0	0	0	0	0	0	0	NA	NA	NA	8	7	164	164	492	0	0	0	0	0	3	0	0	0.006
.	19.01.16-01.43.42-1-366113	89	5	5	1	0	0	710	3	3	0	0	NA	NA	NA	35	29	169	168	505	146	116	448	12	11	7	0.071	0.065	0.014
.	19.01.16-01.43.43-1-366116	61	2	2	0	0	0	706	1	1	0	0	NA	NA	NA	15	14	167	164	496	151	114	441	4	0	0	0.024	0	0
.	19.01.16-01.43.44-1-366117	149	11	11	3	0	2	730	10	10	0	0	NA	NA	NA	46	44	173	170	514	156	117	457	0	20	16	0	0.118	0.031
.	19.01.16-01.43.46-1-366124	37	1	1	1	0	1	0	0	0	0	0	NA	NA	NA	9	13	165	165	496	0	0	0	0	0	1	0	0	0.002
.	19.01.16-01.43.46-1-366125	36	1	1	0	0	0	0	0	0	0	0	NA	NA	NA	6	8	165	163	493	0	0	0	0	0	0	0	0	0
.	19.01.16-01.43.48-1-366127	37	1	1	0	0	0	0	0	0	0	0	NA	NA	NA	8	9	169	164	489	0	0	0	0	0	1	0	0	0.002
.	19.01.16-01.43.49-1-366130	128	12	12	4	0	4	735	11	11	0	0	NA	NA	NA	29	45	172	169	517	156	116	463	1	25	20	0.006	0.148	0.039
.	19.01.16-01.43.49-1-366133	115	7	7	1	0	1	727	6	6	0	0	NA	NA	NA	43	36	177	172	500	160	121	446	4	3	17	0.023	0.017	0.034
.	19.01.16-01.43.49-1-366134	66	9	9	3	0	3	710	7	7	0	0	NA	NA	NA	21	22	167	165	503	149	114	447	3	0	20	0.018	0	0.04
.	19.01.16-01.43.51-1-366135	150	6	6	2	0	2	728	5	5	0	0	NA	NA	NA	57	53	172	172	522	153	116	459	0	7	8	0	0.041	0.015
.	19.01.16-01.43.53-1-366136	61	2	2	1	0	1	150	1	1	0	0	NA	NA	NA	15	12	165	165	495	31	25	94	5	4	0	0.03	0.024	0
.	19.01.16-01.43.57-1-366141	95	4	4	1	0	1	716	2	2	0	0	NA	NA	NA	26	34	172	168	507	151	116	449	1	5	5	0.006	0.03	0.01
.	19.01.16-01.44.00-1-366142	65	3	3	0	0	0	699	1	1	0	0	NA	NA	NA	26	22	167	171	497	148	118	433	0	5	2	0	0.029	0.004
.	19.01.16-01.44.00-1-366143	61	5	5	0	0	0	713	4	4	0	0	NA	NA	NA	28	28	170	167	504	151	116	446	12	3	4	0.071	0.018	0.008
.	19.01.16-01.44.07-1-366145	149	22	22	5	0	4	731	19	19	0	0	NA	NA	NA	44	51	176	175	513	153	124	454	10	37	52	0.057	0.211	0.101
.	19.01.16-01.44.08-1-366146	64	5	5	0	0	0	710	4	4	0	0	NA	NA	NA	27	31	168	168	508	147	114	449	0	8	4	0	0.048	0.008
.	19.01.16-01.44.08-1-366147	159	16	16	6	0	5	742	13	13	0	0	NA	NA	NA	40	62	172	178	525	155	124	463	6	30	26	0.035	0.169	0.05
.	19.01.16-01.44.09-1-366148	60	2	2	0	0	0	702	1	1	0	0	NA	NA	NA	26	24	165	170	502	146	113	443	0	2	2	0	0.012	0.004
.	19.01.16-01.44.12-1-366149	174	17	17	7	0	5	753	15	15	0	0	NA	NA	NA	50	70	175	182	526	156	129	468	21	14	28	0.12	0.077	0.053
.	19.01.16-01.44.13-1-366150	100	12	12	3	0	3	699	11	11	0	0	NA	NA	NA	33	18	166	169	496	149	115	435	2	1	30	0.012	0.006	0.06
.	19.01.16-01.44.15-1-366151	59	2	2	0	0	0	199	1	1	0	0	NA	NA	NA	16	9	165	163	494	36	34	129	0	0	1	0	0	0.002
.	19.01.16-01.44.16-1-366152	63	3	3	0	0	0	708	2	2	0	0	NA	NA	NA	16	20	170	165	498	153	110	445	7	0	7	0.041	0	0.014
.	19.01.16-01.44.22-1-366153	62	3	3	0	0	0	708	2	2	0	0	NA	NA	NA	20	22	169	167	499	152	118	438	2	2	2	0.012	0.012	0.004
.	19.01.16-01.44.23-1-366154	32	1	1	1	0	1	0	0	0	0	0	NA	NA	NA	9	9	163	165	494	0	0	0	0	0	0	0	0	0
.	19.01.16-01.44.25-1-366155	120	5	5	1	0	1	712	3	3	0	0	NA	NA	NA	41	33	169	168	509	148	114	450	10	0	2	0.059	0	0.004
.	19.01.16-01.44.25-1-366156	124	22	22	5	0	3	731	21	21	0	0	NA	NA	NA	41	44	180	168	509	161	119	451	16	11	41	0.089	0.065	0.081
.	19.01.16-01.44.30-1-366157	60	3	3	1	0	1	101	2	2	0	0	NA	NA	NA	19	13	164	166	496	23	15	63	0	0	3	0	0	0.006
.	19.01.16-01.44.36-1-366162	92	13	13	6	0	4	717	12	12	0	0	NA	NA	NA	28	36	172	170	507	154	114	449	10	11	32	0.058	0.065	0.063
.	19.01.16-01.44.37-1-366163	93	6	6	2	0	1	728	5	5	0	0	NA	NA	NA	29	42	175	169	511	153	117	458	22	0	7	0.126	0	0.014
.	19.01.16-01.44.38-1-366165	119	7	7	2	0	2	739	6	6	0	0	NA	NA	NA	34	56	171	173	525	154	119	466	0	3	13	0	0.017	0.025
.	19.01.16-01.44.41-1-366169	114	5	5	1	0	1	724	4	4	0	0	NA	NA	NA	47	42	175	171	509	156	116	452	3	3	8	0.017	0.018	0.016
.	19.01.16-01.44.42-1-366187	33	1	1	0	0	0	0	0	0	0	0	NA	NA	NA	9	7	164	164	492	0	0	0	0	0	0	0	0	0
.	19.01.16-01.44.43-1-366188	88	4	4	1	0	1	713	3	3	0	0	NA	NA	NA	32	32	168	167	510	150	116	447	5	3	3	0.03	0.018	0.006
.	19.01.16-01.44.45-1-366192	94	3	3	2	0	2	715	2	2	0	0	NA	NA	NA	28	37	174	172	504	154	118	443	4	2	2	0.023	0.012	0.004
.	19.01.16-01.44.47-1-366197	60	2	2	0	0	0	700	1	1	0	0	NA	NA	NA	26	25	165	167	506	142	115	443	3	0	0	0.018	0	0
.	19.01.16-01.44.59-1-366209	94	4	4	0	0	0	722	3	3	0	0	NA	NA	NA	24	31	169	172	503	152	120	450	7	0	4	0.041	0	0.008
.	19.01.16-01.45.00-1-366210	56	2	2	0	0	0	0	1	1	0	0	NA	NA	NA	18	11	166	167	491	0	0	0	0	0	2	0	0	0.004
.	19.01.16-01.45.02-1-366211	64	3	3	2	0	1	704	2	2	0	0	NA	NA	NA	25	23	169	166	501	150	112	442	5	0	7	0.03	0	0.014
.	19.01.16-01.45.04-1-366212	63	3	3	0	0	0	717	2	2	0	0	NA	NA	NA	20	32	170	167	508	152	112	453	0	4	6	0	0.024	0.012
.	19.01.16-01.45.04-1-366213	61	4	4	2	0	0	700	3	3	0	0	NA	NA	NA	26	21	165	170	499	145	115	440	6	0	5	0.036	0	0.01
.	19.01.16-01.45.04-1-366214	58	3	3	0	0	0	690	1	1	0	0	NA	NA	NA	25	10	164	165	494	143	111	436	0	2	3	0	0.012	0.006
.	19.01.16-01.45.06-1-366215	142	19	19	5	0	4	724	16	16	0	0	NA	NA	NA	35	45	178	175	505	154	122	448	27	22	20	0.152	0.126	0.04
.	19.01.16-01.45.07-1-366216	65	4	4	3	0	2	696	3	3	0	0	NA	NA	NA	32	17	166	164	500	147	112	437	0	0	25	0	0	0.05
.	19.01.16-01.45.08-1-366217	92	3	3	1	0	1	710	2	2	0	0	NA	NA	NA	22	26	170	165	504	152	114	444	0	0	6	0	0	0.012
.	19.01.16-01.45.18-1-366218	115	4	4	1	0	1	720	3	3	0	0	NA	NA	NA	45	44	168	174	515	146	118	456	5	5	4	0.03	0.029	0.008
.	19.01.16-01.45.22-1-366220	91	5	5	2	0	2	712	4	4	0	0	NA	NA	NA	23	26	172	164	503	154	114	444	3	0	9	0.017	0	0.018
.	19.01.16-01.45.23-1-366221	63	2	2	1	0	1	708	1	1	0	0	NA	NA	NA	24	23	165	169	502	144	118	446	0	3	2	0	0.018	0.004
.	19.01.16-01.45.24-1-366222	60	3	3	1	0	0	704	2	2	0	0	NA	NA	NA	32	26	169	168	502	150	111	443	0	0	10	0	0	0.02
.	19.01.16-01.45.28-1-366223	183	14	14	8	0	5	738	12	12	0	0	NA	NA	NA	45	51	173	174	517	157	121	460	26	32	7	0.15	0.184	0.014
.	19.01.16-01.45.31-1-366224	32	1	1	0	0	0	0	0	0	0	0	NA	NA	NA	7	12	164	166	495	0	0	0	2	0	0	0.012	0	0
.	19.01.16-01.45.33-1-366225	60	3	3	0	0	0	708	2	2	0	0	NA	NA	NA	23	26	168	167	504	149	113	446	4	1	5	0.024	0.006	0.01
.	19.01.16-01.45.33-1-366226	67	3	3	1	0	1	712	2	2	0	0	NA	NA	NA	21	28	164	174	503	148	120	444	0	6	5	0	0.034	0.01
.	19.01.16-01.45.36-1-366227	62	4	4	2	0	2	704	3	3	0	0	NA	NA	NA	17	23	166	168	502	145	114	445	2	5	4	0.012	0.03	0.008
.	19.01.16-01.45.41-1-366231	212	30	30	9	0	7	731	27	27	0	0	NA	NA	NA	66	55	175	176	517	153	120	458	20	49	32	0.114	0.278	0.062
.	19.01.16-01.45.43-1-366250	121	12	12	3	0	3	723	11	11	0	0	NA	NA	NA	43	34	173	168	506	157	117	449	9	14	11	0.052	0.083	0.022
.	19.01.16-01.45.47-1-366258	39	1	1	0	0	0	0	0	0	0	0	NA	NA	NA	12	11	166	165	493	0	0	0	0	0	1	0	0	0.002
.	19.01.16-01.45.49-1-366264	85	4	4	2	0	1	707	3	3	0	0	NA	NA	NA	26	22	168	166	501	149	112	446	0	5	9	0	0.03	0.018
.	19.01.16-01.45.51-1-366265	57	3	3	2	0	2	709	2	2	0	0	NA	NA	NA	20	24	167	168	502	149	115	445	3	0	9	0.018	0	0.018
.	19.01.16-01.45.53-1-366266	32	1	1	0	0	0	0	0	0	0	0	NA	NA	NA	7	14	164	166	497	0	0	0	0	0	3	0	0	0.006
.	19.01.16-01.45.55-1-366269	32	1	1	0	0	0	0	0	0	0	0	NA	NA	NA	10	8	164	166	491	0	0	0	0	0	1	0	0	0.002
.	19.01.16-01.45.55-1-366270	119	18	18	2	0	1	714	15	15	0	0	NA	NA	NA	35	33	169	168	509	150	116	448	3	20	28	0.018	0.119	0.055
.	19.01.16-01.45.57-1-366273	115	6	6	1	0	1	718	5	5	0	0	NA	NA	NA	38	37	170	170	510	154	114	450	5	9	8	0.029	0.053	0.016
.	19.01.16-01.45.59-1-366274	59	4	4	0	0	0	710	2	2	0	0	NA	NA	NA	22	28	170	168	503	151	114	445	10	0	2	0.059	0	0.004
.	19.01.16-01.46.06-1-366276	56	2	2	0	0	0	712	1	1	0	0	NA	NA	NA	15	19	168	168	496	151	116	445	0	3	1	0	0.018	0.002
.	19.01.16-01.46.06-1-366277	113	10	10	1	0	0	742	9	9	0	0	NA	NA	NA	27	59	176	176	520	156	119	467	6	9	9	0.034	0.051	0.017
.	19.01.16-01.46.07-1-366278	94	4	4	1	0	1	705	2	2	0	0	NA	NA	NA	44	25	167	166	505	147	113	445	1	0	7	0.006	0	0.014
.	19.01.16-01.46.11-1-366279	152	7	7	0	0	0	713	5	5	0	0	NA	NA	NA	53	39	169	171	512	147	119	447	0	6	12	0	0.035	0.023
.	19.01.16-01.46.14-1-366280	58	2	2	0	0	0	714	1	1	0	0	NA	NA	NA	27	32	168	171	506	151	117	446	5	0	2	0.03	0	0.004
.	19.01.16-01.46.15-1-366281	63	3	3	0	0	0	705	2	2	0	0	NA	NA	NA	24	24	171	170	496	151	117	437	4	0	5	0.023	0	0.01
.	19.01.16-01.46.20-1-366282	30	1	1	1	0	1	0	0	0	0	0	NA	NA	NA	8	10	166	164	493	0	0	0	0	0	0	0	0	0
.	19.01.16-01.46.22-1-366283	35	1	1	0	0	0	0	0	0	0	0	NA	NA	NA	16	6	164	164	491	0	0	0	0	0	1	0	0	0.002
.	19.01.16-01.46.23-1-366284	63	3	3	1	0	1	704	2	2	0	0	NA	NA	NA	27	24	170	167	500	150	113	441	0	0	5	0	0	0.01
.	19.01.16-01.46.24-1-366285	33	1	1	0	0	0	0	0	0	0	0	NA	NA	NA	12	11	165	168	491	0	0	0	0	0	1	0	0	0.002
.	19.01.16-01.46.27-1-366286	66	4	4	0	0	0	707	3	3	0	0	NA	NA	NA	28	25	172	164	502	154	111	442	12	2	0	0.07	0.012	0
.	19.01.16-01.46.27-1-366287	119	10	10	3	0	2	711	9	9	0	0	NA	NA	NA	40	25	168	168	502	148	117	446	31	7	10	0.185	0.042	0.02
.	19.01.16-01.46.27-1-366288	62	2	2	1	0	1	700	1	1	0	0	NA	NA	NA	33	23	168	169	499	149	117	434	3	0	1	0.018	0	0.002
.	19.01.16-01.46.29-1-366295	92	4	4	2	0	2	712	3	3	0	0	NA	NA	NA	25	28	169	172	500	151	117	444	0	0	13	0	0	0.026
.	19.01.16-01.46.30-1-366296	115	9	9	1	0	1	713	7	7	0	0	NA	NA	NA	45	34	166	175	506	146	118	449	0	10	12	0	0.057	0.024
.	19.01.16-01.46.30-1-366297	62	2	2	0	0	0	702	1	1	0	0	NA	NA	NA	24	22	166	171	498	147	119	436	0	3	0	0	0.018	0
.	19.01.16-01.46.32-1-366298	183	7	7	2	0	2	728	5	5	0	0	NA	NA	NA	47	48	170	177	514	152	121	455	8	5	5	0.047	0.028	0.01
.	19.01.16-01.46.38-1-366305	32	1	1	0	0	0	0	0	0	0	0	NA	NA	NA	7	9	164	165	493	0	0	0	0	2	0	0	0.012	0
.	19.01.16-01.46.40-1-366308	94	6	6	1	0	1	705	5	5	0	0	NA	NA	NA	41	27	165	171	504	140	120	445	11	0	10	0.067	0	0.02
.	19.01.16-01.46.40-1-366310	63	3	3	0	0	0	701	2	2	0	0	NA	NA	NA	22	23	167	168	501	147	113	441	0	4	1	0	0.024	0.002
.	19.01.16-01.46.42-1-366327	59	2	2	2	0	2	299	1	1	0	0	NA	NA	NA	17	13	167	165	494	63	46	190	0	0	2	0	0	0.004
.	19.01.16-01.46.43-1-366329	30	1	1	1	0	1	0	0	0	0	0	NA	NA	NA	12	8	166	165	490	0	0	0	0	0	0	0	0	0
.	19.01.16-01.46.45-1-366333	39	1	1	0	0	0	0	0	0	0	0	NA	NA	NA	16	14	167	165	495	0	0	0	0	0	0	0	0	0
.	19.01.16-01.46.50-1-366340	38	1	1	0	0	0	0	0	0	0	0	NA	NA	NA	9	6	165	166	488	0	0	0	0	0	0	0	0	0
.	19.01.16-01.46.50-1-366341	33	1	1	0	0	0	0	0	0	0	0	NA	NA	NA	12	8	166	163	492	0	0	0	0	0	1	0	0	0.002
.	19.01.16-01.46.52-1-366342	121	6	6	4	0	3	722	5	5	0	0	NA	NA	NA	39	42	174	173	508	153	117	452	6	10	8	0.034	0.058	0.016
.	19.01.16-01.46.52-1-366343	32	1	1	1	0	1	0	0	0	0	0	NA	NA	NA	9	9	163	167	492	0	0	0	0	0	1	0	0	0.002
.	19.01.16-01.46.53-1-366344	66	7	7	1	0	1	720	5	5	0	0	NA	NA	NA	24	35	168	171	509	151	117	452	7	0	14	0.042	0	0.028
.	19.01.16-01.46.54-1-366346	64	2	2	1	0	1	198	1	1	0	0	NA	NA	NA	14	19	167	167	498	45	34	119	0	0	3	0	0	0.006
.	19.01.16-01.46.54-1-366347	64	3	3	0	0	0	402	2	2	0	0	NA	NA	NA	19	13	167	166	493	95	63	244	0	0	3	0	0	0.006
.	19.01.16-01.46.55-1-366349	90	6	6	3	0	3	705	3	3	0	0	NA	NA	NA	32	20	170	166	497	150	112	443	3	0	13	0.018	0	0.026
.	19.01.16-01.46.55-1-366351	120	8	8	2	0	2	706	5	5	0	0	NA	NA	NA	48	35	171	166	511	149	113	444	2	13	24	0.012	0.078	0.047
.	19.01.16-01.46.56-1-366352	118	8	8	2	0	2	711	6	6	0	0	NA	NA	NA	37	25	169	169	500	152	117	442	7	9	17	0.041	0.053	0.034
.	19.01.16-01.47.00-1-366354	99	8	8	2	0	1	716	6	6	0	0	NA	NA	NA	38	33	167	173	506	150	121	445	3	7	11	0.018	0.04	0.022
.	19.01.16-01.47.03-1-366355	91	9	9	5	0	3	721	8	8	0	0	NA	NA	NA	30	34	168	172	507	149	117	455	23	12	11	0.137	0.07	0.022
.	19.01.16-01.47.06-1-366356	153	23	23	2	0	2	724	22	22	0	0	NA	NA	NA	43	46	174	170	515	155	116	453	20	24	34	0.115	0.141	0.066
.	19.01.16-01.47.14-1-366357	66	4	4	1	0	1	712	3	3	0	0	NA	NA	NA	15	27	168	171	501	150	118	444	0	0	6	0	0	0.012
.	19.01.16-01.47.15-1-366358	147	16	16	6	0	4	728	14	14	0	0	NA	NA	NA	51	51	173	171	520	152	119	457	7	12	17	0.04	0.07	0.033
.	19.01.16-01.47.16-1-366359	58	2	2	0	0	0	704	1	1	0	0	NA	NA	NA	28	26	169	167	503	146	112	446	0	4	0	0	0.024	0
.	19.01.16-01.47.21-1-366361	32	1	1	0	0	0	0	0	0	0	0	NA	NA	NA	11	10	166	165	492	0	0	0	0	2	0	0	0.012	0
.	19.01.16-01.47.22-1-366362	35	1	1	1	0	1	0	0	0	0	0	NA	NA	NA	13	15	165	168	495	0	0	0	4	0	0	0.024	0	0
.	19.01.16-01.47.23-1-366363	64	2	2	0	0	0	712	1	1	0	0	NA	NA	NA	29	35	170	169	509	153	112	447	0	0	7	0	0	0.014
.	19.01.16-01.47.25-1-366364	92	9	9	2	0	2	710	8	8	0	0	NA	NA	NA	42	33	173	166	507	153	114	443	8	1	20	0.046	0.006	0.039
.	19.01.16-01.47.28-1-366365	87	3	3	1	0	0	706	2	2	0	0	NA	NA	NA	33	21	168	166	500	151	112	443	0	3	6	0	0.018	0.012
.	19.01.16-01.47.29-1-366366	102	14	14	1	0	1	713	13	13	0	0	NA	NA	NA	26	31	170	168	506	150	116	447	20	3	8	0.118	0.018	0.016
.	19.01.16-01.47.32-1-366367	60	2	2	2	0	1	698	1	1	0	0	NA	NA	NA	32	19	166	164	502	146	109	443	0	7	0	0	0.043	0
.	19.01.16-01.47.39-1-366370	64	3	3	1	0	1	702	2	2	0	0	NA	NA	NA	33	22	168	168	499	147	114	441	0	0	7	0	0	0.014
.	19.01.16-01.47.43-1-366391	61	2	2	0	0	0	100	1	1	0	0	NA	NA	NA	18	12	165	164	496	16	12	72	0	0	2	0	0	0.004
.	19.01.16-01.47.44-1-366392	98	11	11	2	0	2	715	8	8	0	0	NA	NA	NA	27	32	172	167	506	148	116	451	14	4	6	0.081	0.024	0.012
.	19.01.16-01.47.45-1-366394	93	4	4	1	0	1	717	3	3	0	0	NA	NA	NA	28	34	171	168	508	149	115	453	12	0	1	0.07	0	0.002
.	19.01.16-01.47.50-1-366402	37	1	1	1	0	1	0	0	0	0	0	NA	NA	NA	10	6	164	164	491	0	0	0	0	0	4	0	0	0.008
.	19.01.16-01.47.50-1-366406	62	2	2	0	0	0	250	1	1	0	0	NA	NA	NA	15	21	167	168	499	47	40	163	0	0	4	0	0	0.008
.	19.01.16-01.47.52-1-366408	36	1	1	0	0	0	0	0	0	0	0	NA	NA	NA	8	9	165	166	491	0	0	0	0	0	5	0	0	0.01
.	19.01.16-01.47.53-1-366409	34	1	1	0	0	0	0	0	0	0	0	NA	NA	NA	10	6	166	164	489	0	0	0	0	0	0	0	0	0
.	19.01.16-01.47.54-1-366412	59	2	2	0	0	0	715	1	1	0	0	NA	NA	NA	23	30	172	170	501	153	115	447	2	0	4	0.012	0	0.008
.	19.01.16-01.47.55-1-366413	232	27	27	9	0	7	768	25	25	0	0	NA	NA	NA	84	95	181	182	545	159	127	482	41	32	30	0.227	0.176	0.055
.	19.01.16-01.47.56-1-366415	68	3	3	0	0	0	450	0	0	0	0	NA	NA	NA	17	20	169	167	497	93	78	279	0	3	0	0	0.018	0
.	19.01.16-01.47.56-1-366416	88	6	6	2	0	1	708	3	3	0	0	NA	NA	NA	32	25	167	169	502	149	116	443	7	3	7	0.042	0.018	0.014
.	19.01.16-01.47.58-1-366418	90	3	3	0	0	0	700	1	1	0	0	NA	NA	NA	27	25	165	167	506	145	113	442	9	0	0	0.055	0	0
.	19.01.16-01.48.00-1-366419	61	3	3	0	0	0	701	2	2	0	0	NA	NA	NA	26	20	168	168	497	149	113	439	0	0	7	0	0	0.014
.	19.01.16-01.48.01-1-366420	90	9	9	2	0	2	723	8	8	0	0	NA	NA	NA	34	45	170	174	514	150	119	454	4	0	21	0.024	0	0.041
.	19.01.16-01.48.10-1-366421	62	2	2	0	0	0	706	1	1	0	0	NA	NA	NA	19	28	170	169	502	151	113	442	3	2	0	0.018	0.012	0
.	19.01.16-01.48.10-1-366422	31	1	1	0	0	0	0	0	0	0	0	NA	NA	NA	7	8	166	164	491	0	0	0	0	0	0	0	0	0
.	19.01.16-01.48.10-1-366423	32	1	1	1	0	1	0	0	0	0	0	NA	NA	NA	5	9	164	164	494	0	0	0	0	0	1	0	0	0.002
.	19.01.16-01.48.12-1-366424	64	5	5	3	0	3	714	4	4	0	0	NA	NA	NA	19	25	168	167	503	151	114	449	0	0	24	0	0	0.048
.	19.01.16-01.48.12-1-366425	35	1	1	0	0	0	0	0	0	0	0	NA	NA	NA	12	12	165	165	495	0	0	0	0	2	0	0	0.012	0
.	19.01.16-01.48.14-1-366426	55	2	2	0	0	0	710	1	1	0	0	NA	NA	NA	24	30	169	171	503	152	116	442	0	0	2	0	0	0.004
.	19.01.16-01.48.15-1-366427	89	6	6	3	0	2	721	5	5	0	0	NA	NA	NA	26	34	168	166	513	149	111	461	12	16	1	0.071	0.096	0.002
.	19.01.16-01.48.15-1-366428	116	8	8	2	0	1	713	7	7	0	0	NA	NA	NA	41	40	170	169	514	149	113	451	0	2	18	0	0.012	0.035
.	19.01.16-01.48.16-1-366429	95	14	14	5	0	4	723	13	13	0	0	NA	NA	NA	34	39	171	174	507	153	117	453	4	41	11	0.023	0.236	0.022
.	19.01.16-01.48.36-1-366435	62	3	3	1	0	1	715	2	2	0	0	NA	NA	NA	16	25	167	165	506	151	114	450	0	8	4	0	0.048	0.008
.	19.01.16-01.48.38-1-366441	30	1	1	0	0	0	0	0	0	0	0	NA	NA	NA	7	7	164	165	491	0	0	0	1	0	0	0.006	0	0
.	19.01.16-01.48.40-1-366444	148	11	11	5	0	3	732	10	10	0	0	NA	NA	NA	44	47	170	171	519	149	117	466	12	8	18	0.071	0.047	0.035
.	19.01.16-01.48.40-1-366445	34	1	1	0	0	0	0	0	0	0	0	NA	NA	NA	8	12	166	164	495	0	0	0	0	0	3	0	0	0.006
.	19.01.16-01.48.41-1-366462	66	2	2	2	0	1	711	1	1	0	0	NA	NA	NA	21	23	170	166	500	154	112	445	0	0	11	0	0	0.022
.	19.01.16-01.48.43-1-366465	56	2	2	0	0	0	707	1	1	0	0	NA	NA	NA	15	22	164	168	503	144	115	448	1	4	0	0.006	0.024	0
.	19.01.16-01.48.43-1-366466	37	1	1	1	0	1	0	0	0	0	0	NA	NA	NA	13	7	163	167	490	0	0	0	0	4	0	0	0.024	0
.	19.01.16-01.48.46-1-366470	35	1	1	1	0	1	0	0	0	0	0	NA	NA	NA	12	2	164	163	488	0	0	0	0	0	0	0	0	0
.	19.01.16-01.48.48-1-366476	58	2	2	0	0	0	0	1	1	0	0	NA	NA	NA	13	18	169	165	497	0	0	0	3	0	3	0.018	0	0.006
.	19.01.16-01.48.50-1-366478	115	9	9	1	0	1	713	5	5	0	0	NA	NA	NA	42	27	171	165	504	150	112	451	4	4	8	0.023	0.024	0.016
.	19.01.16-01.48.51-1-366479	84	6	6	0	0	0	707	5	5	0	0	NA	NA	NA	23	26	166	170	503	148	118	441	3	6	17	0.018	0.035	0.034
.	19.01.16-01.48.51-1-366481	126	8	8	0	0	0	718	6	6	0	0	NA	NA	NA	36	38	172	170	509	150	115	453	9	21	10	0.052	0.124	0.02
.	19.01.16-01.48.51-1-366482	119	19	19	4	0	4	715	15	15	0	0	NA	NA	NA	36	30	168	168	507	146	117	452	20	29	9	0.119	0.173	0.018
.	19.01.16-01.48.54-1-366485	64	5	5	1	0	1	712	3	3	0	0	NA	NA	NA	26	28	169	167	505	151	114	447	2	5	4	0.012	0.03	0.008
.	19.01.16-01.48.56-1-366488	139	10	10	2	0	2	723	9	9	0	0	NA	NA	NA	45	39	171	167	514	151	116	456	10	0	28	0.058	0	0.054
.	19.01.16-01.48.57-1-366489	37	1	1	0	0	0	0	0	0	0	0	NA	NA	NA	11	8	163	166	492	0	0	0	0	0	2	0	0	0.004
.	19.01.16-01.49.00-1-366490	34	1	1	1	0	1	0	0	0	0	0	NA	NA	NA	6	7	164	166	490	0	0	0	0	0	3	0	0	0.006
.	19.01.16-01.49.02-1-366491	34	1	1	0	0	0	0	0	0	0	0	NA	NA	NA	11	6	165	163	491	0	0	0	0	0	3	0	0	0.006
.	19.01.16-01.49.02-1-366492	89	8	8	4	0	3	719	6	6	0	0	NA	NA	NA	40	33	169	165	512	150	111	458	7	11	1	0.041	0.067	0.002
.	19.01.16-01.49.05-1-366493	62	2	2	0	0	0	152	1	1	0	0	NA	NA	NA	21	13	166	165	495	33	21	98	0	0	4	0	0	0.008
.	19.01.16-01.49.08-1-366495	96	4	4	0	0	0	711	3	3	0	0	NA	NA	NA	36	32	170	170	505	147	115	449	8	3	0	0.047	0.018	0
.	19.01.16-01.49.09-1-366496	89	3	3	0	0	0	718	2	2	0	0	NA	NA	NA	22	30	169	169	505	151	115	452	0	4	6	0	0.024	0.012
.	19.01.16-01.49.11-1-366497	94	6	6	2	0	2	694	5	5	0	0	NA	NA	NA	27	16	164	165	500	145	113	436	3	7	8	0.018	0.042	0.016
.	19.01.16-01.49.12-1-366498	65	3	3	1	0	0	690	2	2	0	0	NA	NA	NA	38	15	164	169	495	143	116	431	0	10	4	0	0.059	0.008
.	19.01.16-01.49.13-1-366499	94	5	5	3	0	1	714	2	2	0	0	NA	NA	NA	22	29	173	166	503	156	114	444	0	2	11	0	0.012	0.022
.	19.01.16-01.49.19-1-366500	89	7	7	6	0	5	721	6	6	0	0	NA	NA	NA	22	36	172	167	510	153	119	449	10	10	4	0.058	0.06	0.008
.	19.01.16-01.49.23-1-366501	112	8	8	3	0	3	729	6	6	0	0	NA	NA	NA	30	43	175	168	513	157	118	454	0	0	15	0	0	0.029
.	19.01.16-01.49.23-1-366502	175	22	22	6	0	5	734	20	20	0	0	NA	NA	NA	55	55	175	177	516	154	123	457	23	25	26	0.131	0.141	0.05
.	19.01.16-01.49.24-1-366503	89	6	6	1	0	1	712	4	4	0	0	NA	NA	NA	27	24	167	168	502	149	118	445	0	9	11	0	0.054	0.022
.	19.01.16-01.49.24-1-366504	58	2	2	0	0	0	100	1	1	0	0	NA	NA	NA	16	26	166	167	506	24	16	60	3	0	1	0.018	0	0.002
.	19.01.16-01.49.26-1-366505	90	3	3	0	0	0	721	2	2	0	0	NA	NA	NA	30	38	174	172	505	153	119	449	0	0	11	0	0	0.022
.	19.01.16-01.49.28-1-366506	65	2	2	0	0	0	711	1	1	0	0	NA	NA	NA	25	28	172	170	499	152	119	440	0	0	4	0	0	0.008
.	19.01.16-01.49.29-1-366507	91	5	5	0	0	0	711	4	4	0	0	NA	NA	NA	17	28	167	168	506	150	114	447	3	11	0	0.018	0.065	0
.	19.01.16-01.49.32-1-366508	58	2	2	1	0	1	150	1	1	0	0	NA	NA	NA	20	12	167	163	495	31	21	98	0	0	4	0	0	0.008
.	19.01.16-01.49.37-1-366509	92	10	10	1	0	1	707	9	9	0	0	NA	NA	NA	30	27	167	167	506	150	113	444	4	7	14	0.024	0.042	0.028
.	19.01.16-01.49.40-1-366513	56	2	2	0	0	0	698	1	1	0	0	NA	NA	NA	22	17	165	165	500	147	109	442	0	1	2	0	0.006	0.004
.	19.01.16-01.49.41-1-366515	64	2	2	1	0	1	706	1	1	0	0	NA	NA	NA	19	16	164	168	497	151	113	442	0	5	2	0	0.03	0.004
.	19.01.16-01.49.41-1-366516	59	2	2	0	0	0	0	1	1	0	0	NA	NA	NA	14	20	165	170	498	0	0	0	0	1	2	0	0.006	0.004
.	19.01.16-01.49.42-1-366518	32	1	1	0	0	0	0	0	0	0	0	NA	NA	NA	10	15	167	166	495	0	0	0	0	0	1	0	0	0.002
.	19.01.16-01.49.43-1-366537	63	3	3	1	0	1	712	2	2	0	0	NA	NA	NA	24	31	169	171	504	147	117	448	2	3	2	0.012	0.018	0.004
.	19.01.16-01.49.44-1-366538	61	2	2	1	0	1	707	1	1	0	0	NA	NA	NA	20	24	167	167	503	146	114	447	4	0	4	0.024	0	0.008
.	19.01.16-01.49.44-1-366539	61	3	3	0	0	0	707	2	2	0	0	NA	NA	NA	22	17	166	167	497	149	114	444	2	6	4	0.012	0.036	0.008
.	19.01.16-01.49.45-1-366540	33	1	1	0	0	0	0	0	0	0	0	NA	NA	NA	7	11	166	164	494	0	0	0	0	0	1	0	0	0.002
.	19.01.16-01.49.47-1-366547	87	5	5	1	0	1	707	4	4	0	0	NA	NA	NA	33	27	169	169	502	152	115	440	0	9	6	0	0.053	0.012
.	19.01.16-01.49.53-1-366554	83	7	7	1	0	1	714	6	6	0	0	NA	NA	NA	31	31	165	168	511	149	116	449	7	3	15	0.042	0.018	0.029
.	19.01.16-01.49.54-1-366557	120	7	7	2	0	2	727	5	5	0	0	NA	NA	NA	37	42	173	174	508	155	120	452	0	3	22	0	0.017	0.043
.	19.01.16-01.49.59-1-366560	92	7	7	1	0	1	711	6	6	0	0	NA	NA	NA	30	30	169	171	503	149	118	444	6	2	12	0.036	0.012	0.024
.	19.01.16-01.50.00-1-366561	85	12	12	2	0	2	722	8	8	0	0	NA	NA	NA	30	38	170	166	515	150	115	457	5	10	15	0.029	0.06	0.029
.	19.01.16-01.50.01-1-366562	95	7	7	0	0	0	709	6	6	0	0	NA	NA	NA	30	27	173	168	499	153	117	439	1	11	10	0.006	0.065	0.02
.	19.01.16-01.50.01-1-366567	149	5	5	1	0	1	737	4	4	0	0	NA	NA	NA	49	55	174	170	524	153	119	465	24	11	0	0.138	0.065	0
.	19.01.16-01.50.09-1-366568	92	6	6	3	0	2	708	5	5	0	0	NA	NA	NA	39	34	166	171	510	139	117	452	11	8	4	0.066	0.047	0.008
.	19.01.16-01.50.09-1-366569	149	13	13	5	0	4	740	12	12	0	0	NA	NA	NA	45	51	179	170	515	162	118	460	15	14	9	0.084	0.082	0.017
.	19.01.16-01.50.18-1-366570	58	3	3	0	0	0	703	2	2	0	0	NA	NA	NA	26	26	169	167	503	150	114	439	4	0	0	0.024	0	0
.	19.01.16-01.50.27-1-366572	34	1	1	0	0	0	0	0	0	0	0	NA	NA	NA	14	13	164	168	494	0	0	0	0	1	0	0	0.006	0
.	19.01.16-01.50.27-1-366573	64	4	4	0	0	0	546	2	2	0	0	NA	NA	NA	19	21	167	168	499	116	92	338	1	0	6	0.006	0	0.012
.	19.01.16-01.50.28-1-366574	92	10	10	3	0	3	719	9	9	0	0	NA	NA	NA	30	34	170	174	503	152	120	447	12	3	19	0.071	0.017	0.038
.	19.01.16-01.50.28-1-366575	59	2	2	0	0	0	709	1	1	0	0	NA	NA	NA	16	21	169	168	497	152	114	443	0	3	4	0	0.018	0.008
.	19.01.16-01.50.29-1-366576	124	18	18	6	0	6	719	15	15	0	0	NA	NA	NA	53	48	170	176	515	150	119	450	2	29	20	0.012	0.165	0.039
.	19.01.16-01.50.32-1-366581	68	4	4	1	0	1	691	3	3	0	0	NA	NA	NA	17	11	164	165	495	148	111	432	0	4	6	0	0.024	0.012
.	19.01.16-01.50.35-1-366582	150	10	10	2	0	2	733	9	9	0	0	NA	NA	NA	35	51	176	170	518	161	118	454	0	17	8	0	0.1	0.015
.	19.01.16-01.50.37-1-366583	145	10	10	3	0	2	735	9	9	0	0	NA	NA	NA	49	57	179	173	518	158	119	458	12	2	19	0.067	0.012	0.037
.	19.01.16-01.50.40-1-366591	148	9	9	0	0	0	747	7	7	0	0	NA	NA	NA	33	61	174	171	529	156	118	473	0	12	14	0	0.07	0.026
.	19.01.16-01.50.41-1-366593	61	3	3	1	0	1	703	2	2	0	0	NA	NA	NA	28	22	170	168	497	150	112	441	4	4	4	0.024	0.024	0.008
.	19.01.16-01.50.42-1-366610	56	2	2	0	0	0	710	1	1	0	0	NA	NA	NA	13	22	168	167	500	152	115	443	0	0	2	0	0	0.004
.	19.01.16-01.50.50-1-366621	94	6	6	2	0	2	719	4	4	0	0	NA	NA	NA	32	34	170	173	504	150	118	451	15	5	0	0.088	0.029	0
.	19.01.16-01.50.52-1-366622	62	3	3	0	0	0	703	2	2	0	0	NA	NA	NA	30	17	166	170	494	146	118	439	0	2	7	0	0.012	0.014
.	19.01.16-01.50.55-1-366625	88	3	3	1	0	1	723	2	2	0	0	NA	NA	NA	14	33	170	173	503	155	121	447	5	18	0	0.029	0.104	0
.	19.01.16-01.50.56-1-366627	98	8	8	2	0	2	722	7	7	0	0	NA	NA	NA	32	41	165	175	514	144	121	457	10	10	6	0.061	0.057	0.012
.	19.01.16-01.50.57-1-366629	93	4	4	2	0	2	714	3	3	0	0	NA	NA	NA	27	39	168	172	512	147	117	450	17	1	0	0.101	0.006	0
.	19.01.16-01.50.59-1-366630	59	3	3	1	0	1	697	2	2	0	0	NA	NA	NA	27	19	166	167	499	149	111	437	2	2	0	0.012	0.012	0
.	19.01.16-01.51.00-1-366631	116	6	6	2	0	2	714	5	5	0	0	NA	NA	NA	38	31	165	168	511	148	112	454	5	12	10	0.03	0.071	0.02
.	19.01.16-01.51.07-1-366633	89	4	4	0	0	0	706	3	3	0	0	NA	NA	NA	36	29	164	170	508	145	118	443	0	9	15	0	0.053	0.03
.	19.01.16-01.51.07-1-366634	86	6	6	2	0	2	706	4	4	0	0	NA	NA	NA	21	24	168	169	500	150	114	442	0	0	17	0	0	0.034
.	19.01.16-01.51.08-1-366635	32	1	1	1	0	1	0	0	0	0	0	NA	NA	NA	8	12	165	165	495	0	0	0	0	0	0	0	0	0
.	19.01.16-01.51.10-1-366636	36	1	1	1	0	1	0	0	0	0	0	NA	NA	NA	10	9	167	164	491	0	0	0	0	0	1	0	0	0.002
.	19.01.16-01.51.11-1-366637	172	7	7	1	0	1	727	6	6	0	0	NA	NA	NA	62	46	176	171	512	159	117	451	0	17	9	0	0.099	0.018
.	19.01.16-01.51.12-1-366638	121	11	11	5	0	5	715	9	9	0	0	NA	NA	NA	37	29	169	170	503	152	119	444	19	13	19	0.112	0.076	0.038
.	19.01.16-01.51.12-1-366639	66	2	2	1	0	1	711	1	1	0	0	NA	NA	NA	24	25	164	167	507	146	117	448	0	8	0	0	0.048	0
.	19.01.16-01.51.13-1-366640	61	2	2	0	0	0	251	1	1	0	0	NA	NA	NA	13	22	168	168	499	53	39	159	0	0	2	0	0	0.004
.	19.01.16-01.51.16-1-366641	121	11	11	4	0	4	727	9	9	0	0	NA	NA	NA	35	45	168	179	511	145	123	459	10	11	3	0.06	0.061	0.006
.	19.01.16-01.51.17-1-366642	67	3	3	1	0	0	715	2	2	0	0	NA	NA	NA	23	32	167	169	509	147	117	451	4	3	5	0.024	0.018	0.01
.	19.01.16-01.51.23-1-366643	60	4	4	1	0	1	701	3	3	0	0	NA	NA	NA	30	20	166	168	499	145	117	439	3	0	4	0.018	0	0.008
.	19.01.16-01.51.23-1-366644	95	8	8	3	0	2	709	5	5	0	0	NA	NA	NA	31	26	167	169	503	149	116	444	0	11	12	0	0.065	0.024
.	19.01.16-01.51.23-1-366645	68	4	4	0	0	0	703	2	2	0	0	NA	NA	NA	35	27	169	167	504	149	116	438	4	0	7	0.024	0	0.014
.	19.01.16-01.51.33-1-366646	35	1	1	0	0	0	0	0	0	0	0	NA	NA	NA	12	9	164	165	493	0	0	0	0	1	0	0	0.006	0
.	19.01.16-01.51.35-1-366647	123	18	18	6	0	5	720	16	16	0	0	NA	NA	NA	26	39	171	168	513	155	114	451	9	14	21	0.053	0.083	0.041
.	19.01.16-01.51.40-1-366652	37	1	1	0	0	0	0	0	0	0	0	NA	NA	NA	4	6	165	164	490	0	0	0	0	0	2	0	0	0.004
.	19.01.16-01.51.40-1-366653	62	2	2	0	0	0	703	1	1	0	0	NA	NA	NA	20	17	167	167	496	147	114	442	3	0	3	0.018	0	0.006
.	19.01.16-01.51.42-1-366671	121	10	10	2	0	1	740	7	7	0	0	NA	NA	NA	43	55	174	174	520	155	122	463	9	9	8	0.052	0.052	0.015
.	19.01.16-01.51.43-1-366673	97	10	10	3	0	1	718	9	9	0	0	NA	NA	NA	34	40	172	170	511	151	116	451	25	6	12	0.145	0.035	0.023
.	19.01.16-01.51.43-1-366674	67	4	4	0	0	0	698	3	3	0	0	NA	NA	NA	30	17	166	167	497	147	114	437	3	3	6	0.018	0.018	0.012
.	19.01.16-01.51.46-1-366678	64	5	5	2	0	1	709	4	4	0	0	NA	NA	NA	23	26	165	167	507	144	113	452	6	6	10	0.036	0.036	0.02
.	19.01.16-01.51.48-1-366684	63	3	3	1	0	0	708	2	2	0	0	NA	NA	NA	25	25	166	169	503	149	113	446	3	0	7	0.018	0	0.014
.	19.01.16-01.51.50-1-366686	90	4	4	3	0	1	709	3	3	0	0	NA	NA	NA	37	31	173	172	499	155	119	435	5	4	5	0.029	0.023	0.01
.	19.01.16-01.51.53-1-366690	87	7	7	0	0	0	720	6	6	0	0	NA	NA	NA	28	29	169	167	506	153	114	453	11	0	6	0.065	0	0.012
.	19.01.16-01.51.59-1-366695	32	1	1	1	0	1	0	0	0	0	0	NA	NA	NA	8	15	168	166	494	0	0	0	0	0	1	0	0	0.002
.	19.01.16-01.52.01-1-366696	59	2	2	1	0	1	98	1	1	0	0	NA	NA	NA	14	19	165	167	500	12	21	65	3	0	5	0.018	0	0.01
.	19.01.16-01.52.02-1-366697	63	3	3	0	0	0	400	2	2	0	0	NA	NA	NA	12	10	163	165	495	76	64	260	0	0	2	0	0	0.004
.	19.01.16-01.52.04-1-366698	120	8	8	4	0	4	726	7	7	0	0	NA	NA	NA	39	38	175	168	508	159	117	450	0	3	22	0	0.018	0.043
.	19.01.16-01.52.04-1-366699	99	7	7	1	0	1	714	6	6	0	0	NA	NA	NA	25	31	169	169	506	150	117	447	5	10	6	0.03	0.059	0.012
.	19.01.16-01.52.05-1-366700	60	2	2	0	0	0	149	1	1	0	0	NA	NA	NA	14	12	166	166	493	31	27	91	0	0	7	0	0	0.014
.	19.01.16-01.52.07-1-366701	94	13	13	5	0	5	717	12	12	0	0	NA	NA	NA	33	34	168	171	508	150	117	450	18	13	8	0.107	0.076	0.016
.	19.01.16-01.52.07-1-366702	89	5	5	3	0	2	702	4	4	0	0	NA	NA	NA	23	22	168	170	497	147	117	438	10	1	14	0.06	0.006	0.028
.	19.01.16-01.52.07-1-366703	119	6	6	2	0	2	712	5	5	0	0	NA	NA	NA	40	31	170	171	503	152	117	443	4	0	14	0.024	0	0.028
.	19.01.16-01.52.11-1-366704	89	8	8	3	0	3	719	5	5	0	0	NA	NA	NA	22	35	174	170	504	157	118	444	1	0	23	0.006	0	0.046
.	19.01.16-01.52.13-1-366705	33	1	1	0	0	0	0	0	0	0	0	NA	NA	NA	10	9	166	164	492	0	0	0	0	0	0	0	0	0
.	19.01.16-01.52.13-1-366706	37	1	1	0	0	0	0	0	0	0	0	NA	NA	NA	6	5	164	163	491	0	0	0	0	3	0	0	0.018	0
.	19.01.16-01.52.15-1-366707	226	27	27	6	0	5	741	26	26	0	0	NA	NA	NA	58	64	176	175	526	155	120	466	26	20	52	0.148	0.114	0.099
.	19.01.16-01.52.16-1-366708	156	15	15	8	0	5	719	14	14	0	0	NA	NA	NA	57	40	167	172	514	148	119	452	24	15	18	0.144	0.087	0.035
.	19.01.16-01.52.22-1-366710	151	26	26	6	0	4	730	24	24	0	0	NA	NA	NA	47	55	175	175	518	156	122	452	17	26	49	0.097	0.149	0.095
.	19.01.16-01.52.24-1-366711	86	3	3	2	0	2	715	2	2	0	0	NA	NA	NA	25	31	170	170	504	154	117	444	0	0	8	0	0	0.016
.	19.01.16-01.52.25-1-366712	65	3	3	0	0	0	706	2	2	0	0	NA	NA	NA	25	24	171	166	500	152	112	442	4	3	2	0.023	0.018	0.004
.	19.01.16-01.52.25-1-366713	121	9	9	2	0	2	724	8	8	0	0	NA	NA	NA	38	43	171	174	511	153	122	449	2	11	15	0.012	0.063	0.029
.	19.01.16-01.52.28-1-366714	116	15	15	3	0	2	722	13	13	0	0	NA	NA	NA	41	44	174	168	515	152	115	455	20	16	8	0.115	0.095	0.016
.	19.01.16-01.52.29-1-366715	67	4	4	2	0	2	703	3	3	0	0	NA	NA	NA	30	28	171	168	502	149	113	441	7	9	2	0.041	0.054	0.004
.	19.01.16-01.52.38-1-366721	145	10	10	5	0	5	717	8	8	0	0	NA	NA	NA	47	38	170	167	514	149	112	456	24	8	8	0.141	0.048	0.016
.	19.01.16-01.52.40-1-366725	88	5	5	2	0	2	716	4	4	0	0	NA	NA	NA	34	36	168	170	511	150	116	450	4	7	5	0.024	0.041	0.01
.	19.01.16-01.52.45-1-366745	95	10	10	2	0	1	719	9	9	0	0	NA	NA	NA	32	33	166	168	512	148	116	455	0	12	20	0	0.071	0.039
.	19.01.16-01.52.45-1-366746	34	1	1	0	0	0	0	0	0	0	0	NA	NA	NA	9	13	165	164	497	0	0	0	0	0	1	0	0	0.002
.	19.01.16-01.52.47-1-366766	121	12	12	7	0	5	736	11	11	0	0	NA	NA	NA	36	50	169	178	516	152	124	460	20	9	14	0.118	0.051	0.027
.	19.01.16-01.52.48-1-366769	120	27	27	6	0	6	725	21	21	0	0	NA	NA	NA	46	47	170	179	511	151	125	449	26	25	39	0.153	0.14	0.076
.	19.01.16-01.52.55-1-366774	33	1	1	0	0	0	0	0	0	0	0	NA	NA	NA	16	13	166	168	492	0	0	0	0	0	4	0	0	0.008
.	19.01.16-01.52.57-1-366778	114	5	5	2	0	2	726	4	4	0	0	NA	NA	NA	44	46	178	171	510	160	114	452	0	5	6	0	0.029	0.012
.	19.01.16-01.52.58-1-366788	68	5	5	2	0	1	703	4	4	0	0	NA	NA	NA	34	25	167	168	503	147	112	444	0	12	1	0	0.071	0.002
.	19.01.16-01.52.58-1-366789	68	2	2	1	0	1	720	1	1	0	0	NA	NA	NA	20	35	166	170	512	149	117	454	0	0	7	0	0	0.014
.	19.01.16-01.53.02-1-366790	92	5	5	1	0	0	713	4	4	0	0	NA	NA	NA	38	40	171	172	510	152	117	444	0	0	24	0	0	0.047
.	19.01.16-01.53.05-1-366791	90	3	3	0	0	0	720	2	2	0	0	NA	NA	NA	31	33	169	171	506	154	116	450	1	0	5	0.006	0	0.01
.	19.01.16-01.53.07-1-366792	30	1	1	1	0	1	0	0	0	0	0	NA	NA	NA	2	11	167	165	492	0	0	0	0	0	2	0	0	0.004
.	19.01.16-01.53.09-1-366793	137	12	12	4	0	3	717	11	11	0	0	NA	NA	NA	47	38	173	171	507	150	117	450	0	15	18	0	0.088	0.036
.	19.01.16-01.53.12-1-366794	91	3	3	0	0	0	717	2	2	0	0	NA	NA	NA	25	31	169	168	507	152	117	448	1	2	3	0.006	0.012	0.006
.	19.01.16-01.53.14-1-366795	119	13	13	3	0	2	715	11	11	0	0	NA	NA	NA	39	34	173	168	506	155	112	448	2	4	24	0.012	0.024	0.047
.	19.01.16-01.53.14-1-366796	92	5	5	1	0	1	730	4	4	0	0	NA	NA	NA	28	41	169	171	514	155	119	456	0	11	3	0	0.064	0.006
.	19.01.16-01.53.17-1-366797	30	1	1	0	0	0	0	0	0	0	0	NA	NA	NA	10	11	164	165	495	0	0	0	0	0	0	0	0	0
.	19.01.16-01.53.20-1-366798	62	4	4	1	0	1	693	3	3	0	0	NA	NA	NA	26	16	167	167	495	147	109	437	0	4	13	0	0.024	0.026
.	19.01.16-01.53.22-1-366799	119	11	11	2	0	2	713	10	10	0	0	NA	NA	NA	34	34	166	172	509	147	121	445	0	16	24	0	0.093	0.047
.	19.01.16-01.53.28-1-366800	118	11	11	1	0	1	710	10	10	0	0	NA	NA	NA	20	25	169	168	501	153	115	442	4	7	16	0.024	0.042	0.032
.	19.01.16-01.53.33-1-366801	58	2	2	0	0	0	699	1	1	0	0	NA	NA	NA	18	14	167	165	495	147	112	440	0	0	5	0	0	0.01
.	19.01.16-01.53.37-1-366803	153	8	8	2	0	2	741	7	7	0	0	NA	NA	NA	48	59	174	177	521	155	125	461	8	13	4	0.046	0.073	0.008
.	19.01.16-01.53.39-1-366806	124	5	5	1	0	1	734	4	4	0	0	NA	NA	NA	42	50	175	174	514	157	122	455	3	0	22	0.017	0	0.043
.	19.01.16-01.53.44-1-366826	120	20	20	7	0	4	719	19	19	0	0	NA	NA	NA	39	43	176	171	509	158	117	444	9	21	31	0.051	0.123	0.061
.	19.01.16-01.53.44-1-366829	116	12	12	3	0	2	724	11	11	0	0	NA	NA	NA	31	40	167	171	515	145	117	462	28	3	16	0.168	0.018	0.031
.	19.01.16-01.53.48-1-366835	130	7	7	0	0	0	716	5	5	0	0	NA	NA	NA	41	35	168	173	507	151	117	448	4	10	8	0.024	0.058	0.016
.	19.01.16-01.53.49-1-366838	89	4	4	0	0	0	709	3	3	0	0	NA	NA	NA	30	27	167	167	506	151	114	444	10	0	2	0.06	0	0.004
.	19.01.16-01.53.55-1-366843	153	27	27	4	0	4	722	24	24	0	0	NA	NA	NA	45	41	172	167	515	153	113	456	33	30	39	0.192	0.18	0.076
.	19.01.16-01.53.58-1-366847	96	3	3	3	0	1	707	2	2	0	0	NA	NA	NA	37	29	165	170	507	149	116	442	0	0	13	0	0	0.026
.	19.01.16-01.54.01-1-366848	117	9	9	2	0	1	710	8	8	0	0	NA	NA	NA	37	30	169	167	507	152	113	445	6	3	18	0.036	0.018	0.036
.	19.01.16-01.54.02-1-366849	88	4	4	1	0	1	706	3	3	0	0	NA	NA	NA	29	26	169	168	502	148	114	444	11	1	0	0.065	0.006	0
.	19.01.16-01.54.05-1-366850	57	3	3	0	0	0	707	2	2	0	0	NA	NA	NA	24	28	164	167	510	141	112	454	0	0	14	0	0	0.027
.	19.01.16-01.54.05-1-366851	59	3	3	0	0	0	700	2	2	0	0	NA	NA	NA	31	25	166	169	503	148	115	437	4	0	2	0.024	0	0.004
.	19.01.16-01.54.10-1-366853	66	3	3	1	0	1	713	2	2	0	0	NA	NA	NA	30	34	170	169	508	148	115	450	6	3	1	0.035	0.018	0.002
.	19.01.16-01.54.14-1-366854	33	1	1	0	0	0	0	0	0	0	0	NA	NA	NA	5	13	164	165	497	0	0	0	0	0	0	0	0	0
.	19.01.16-01.54.16-1-366855	143	13	13	5	0	3	710	12	12	0	0	NA	NA	NA	47	32	169	173	503	151	118	441	14	10	24	0.083	0.058	0.048
.	19.01.16-01.54.19-1-366856	143	18	18	5	0	4	720	16	16	0	0	NA	NA	NA	51	44	170	168	519	148	112	460	21	26	24	0.124	0.155	0.046
.	19.01.16-01.54.19-1-366857	147	12	12	2	0	2	722	10	10	0	0	NA	NA	NA	56	46	171	171	517	150	116	456	4	16	19	0.023	0.094	0.037
.	19.01.16-01.54.21-1-366858	88	7	7	1	0	1	710	3	3	0	0	NA	NA	NA	42	37	169	168	513	145	111	454	1	6	11	0.006	0.036	0.021
.	19.01.16-01.54.22-1-366859	114	7	7	0	0	0	712	6	6	0	0	NA	NA	NA	40	35	167	169	512	145	116	451	2	5	8	0.012	0.03	0.016
.	19.01.16-01.54.24-1-366860	93	6	6	4	0	3	723	4	4	0	0	NA	NA	NA	40	41	173	169	512	153	114	456	13	18	2	0.075	0.107	0.004
.	19.01.16-01.54.25-1-366861	153	15	15	2	0	2	730	14	14	0	0	NA	NA	NA	51	45	173	173	512	157	119	454	29	16	24	0.168	0.092	0.047
.	19.01.16-01.54.39-1-366864	32	1	1	1	0	1	0	0	0	0	0	NA	NA	NA	14	11	166	166	492	0	0	0	5	0	0	0.03	0	0
.	19.01.16-01.54.39-1-366870	34	1	1	0	0	0	0	0	0	0	0	NA	NA	NA	2	13	166	167	493	0	0	0	0	0	3	0	0	0.006
.	19.01.16-01.54.41-1-366872	31	1	1	0	0	0	0	0	0	0	0	NA	NA	NA	6	6	164	165	490	0	0	0	0	0	0	0	0	0
.	19.01.16-01.54.42-1-366890	88	12	12	4	0	3	713	11	11	0	0	NA	NA	NA	28	30	169	171	503	148	118	447	25	9	16	0.148	0.053	0.032
.	19.01.16-01.54.42-1-366891	61	3	3	0	0	0	712	1	1	0	0	NA	NA	NA	14	24	168	166	503	152	115	445	0	0	5	0	0	0.01
.	19.01.16-01.54.43-1-366892	33	1	1	0	0	0	0	0	0	0	0	NA	NA	NA	9	12	164	164	497	0	0	0	0	0	1	0	0	0.002
.	19.01.16-01.54.43-1-366893	33	1	1	1	0	1	0	0	0	0	0	NA	NA	NA	8	9	165	167	490	0	0	0	0	0	0	0	0	0
.	19.01.16-01.54.43-1-366895	63	2	2	0	0	0	249	1	1	0	0	NA	NA	NA	23	12	167	164	494	43	45	161	0	0	1	0	0	0.002
.	19.01.16-01.54.44-1-366896	29	1	1	0	0	0	0	0	0	0	0	NA	NA	NA	9	9	163	164	495	0	0	0	0	0	0	0	0	0
.	19.01.16-01.54.45-1-366898	66	2	2	0	0	0	697	1	1	0	0	NA	NA	NA	28	20	166	166	501	146	115	436	0	2	2	0	0.012	0.004
.	19.01.16-01.54.45-1-366899	33	1	1	0	0	0	0	0	0	0	0	NA	NA	NA	9	3	164	164	488	0	0	0	0	0	0	0	0	0
.	19.01.16-01.54.46-1-366901	62	2	2	0	0	0	652	1	1	0	0	NA	NA	NA	20	13	166	163	497	138	106	408	0	0	1	0	0	0.002
.	19.01.16-01.54.48-1-366907	91	7	7	4	0	4	722	6	6	0	0	NA	NA	NA	31	42	175	167	513	157	115	450	4	6	12	0.023	0.036	0.023
.	19.01.16-01.54.53-1-366910	93	6	6	2	0	2	698	5	5	0	0	NA	NA	NA	36	23	166	167	503	148	114	436	2	7	7	0.012	0.042	0.014
.	19.01.16-01.54.53-1-366911	85	4	4	1	0	1	712	2	2	0	0	NA	NA	NA	20	29	171	167	504	153	114	445	0	5	10	0	0.03	0.02
.	19.01.16-01.54.57-1-366915	180	12	12	7	0	6	747	10	10	0	0	NA	NA	NA	68	67	176	179	525	156	123	468	8	22	19	0.045	0.123	0.036
.	19.01.16-01.54.58-1-366917	150	11	11	5	0	5	730	10	10	0	0	NA	NA	NA	50	43	175	168	513	156	114	460	8	1	30	0.046	0.006	0.058
.	19.01.16-01.54.58-1-366918	59	4	4	1	0	1	705	3	3	0	0	NA	NA	NA	24	23	167	166	503	148	110	447	9	1	7	0.054	0.006	0.014
.	19.01.16-01.54.58-1-366919	145	16	16	5	0	4	707	14	14	0	0	NA	NA	NA	48	28	167	170	504	145	119	443	0	22	29	0	0.129	0.058
.	19.01.16-01.55.07-1-366920	118	6	6	3	0	3	717	4	4	0	0	NA	NA	NA	41	35	170	174	504	153	118	446	14	1	6	0.082	0.006	0.012
.	19.01.16-01.55.07-1-366921	64	4	4	2	0	2	715	2	2	0	0	NA	NA	NA	26	29	170	169	503	155	116	444	10	0	4	0.059	0	0.008
.	19.01.16-01.55.10-1-366922	86	3	3	2	0	2	715	1	1	0	0	NA	NA	NA	25	32	172	171	502	154	117	444	0	0	2	0	0	0.004
.	19.01.16-01.55.10-1-366923	36	1	1	0	0	0	0	0	0	0	0	NA	NA	NA	8	7	165	163	492	0	0	0	1	0	0	0.006	0	0
.	19.01.16-01.55.12-1-366924	85	3	3	0	0	0	709	2	2	0	0	NA	NA	NA	30	28	167	168	506	146	115	448	0	4	6	0	0.024	0.012
.	19.01.16-01.55.13-1-366925	83	3	3	0	0	0	707	2	2	0	0	NA	NA	NA	35	23	166	168	502	147	115	445	2	1	1	0.012	0.006	0.002
.	19.01.16-01.55.20-1-366926	148	7	7	1	0	0	727	6	6	0	0	NA	NA	NA	51	46	172	175	512	152	122	453	5	8	24	0.029	0.046	0.047
.	19.01.16-01.55.23-1-366928	34	1	1	0	0	0	0	0	0	0	0	NA	NA	NA	11	13	165	166	495	0	0	0	0	0	2	0	0	0.004
.	19.01.16-01.55.23-1-366929	65	3	3	2	0	2	702	2	2	0	0	NA	NA	NA	31	28	166	168	507	145	112	445	3	3	3	0.018	0.018	0.006
.	19.01.16-01.55.24-1-366930	68	9	9	0	0	0	711	8	8	0	0	NA	NA	NA	26	26	169	169	501	153	116	442	0	8	23	0	0.047	0.046
.	19.01.16-01.55.24-1-366931	122	10	10	2	0	1	709	8	8	0	0	NA	NA	NA	42	30	170	171	502	153	116	440	6	19	13	0.035	0.111	0.026
.	19.01.16-01.55.25-1-366932	72	9	9	3	0	2	701	6	6	0	0	NA	NA	NA	21	17	168	168	494	151	113	437	2	16	8	0.012	0.095	0.016
.	19.01.16-01.55.27-1-366933	88	4	4	1	0	1	712	3	3	0	0	NA	NA	NA	22	29	166	173	503	150	119	443	3	7	2	0.018	0.04	0.004
.	19.01.16-01.55.27-1-366934	29	1	1	0	0	0	0	0	0	0	0	NA	NA	NA	3	12	166	165	494	0	0	0	0	0	1	0	0	0.002
.	19.01.16-01.55.27-1-366935	69	3	3	3	0	3	718	2	2	0	0	NA	NA	NA	24	36	171	167	511	153	114	451	6	0	7	0.035	0	0.014
.	19.01.16-01.55.29-1-366936	82	6	6	1	0	1	713	5	5	0	0	NA	NA	NA	25	28	169	169	503	149	117	447	0	9	15	0	0.053	0.03
.	19.01.16-01.55.38-1-366938	212	21	21	4	0	3	751	20	20	0	0	NA	NA	NA	68	72	179	176	530	163	122	466	10	35	40	0.056	0.199	0.075
.	19.01.16-01.55.43-1-366959	63	3	3	0	0	0	699	2	2	0	0	NA	NA	NA	25	22	167	167	501	146	111	442	0	0	8	0	0	0.016
.	19.01.16-01.55.44-1-366961	89	6	6	1	0	1	704	4	4	0	0	NA	NA	NA	28	23	168	172	496	147	121	436	1	3	8	0.006	0.017	0.016
.	19.01.16-01.55.44-1-366962	63	4	4	4	0	3	700	3	3	0	0	NA	NA	NA	21	21	166	168	500	149	115	436	4	0	15	0.024	0	0.03
.	19.01.16-01.55.44-1-366963	66	2	2	0	0	0	713	1	1	0	0	NA	NA	NA	24	30	172	166	505	153	115	445	4	0	3	0.023	0	0.006
.	19.01.16-01.55.46-1-366965	120	9	9	1	0	1	704	7	7	0	0	NA	NA	NA	46	26	168	167	504	148	112	444	15	13	1	0.089	0.078	0.002
.	19.01.16-01.55.47-1-366971	64	2	2	1	0	1	717	1	1	0	0	NA	NA	NA	18	31	166	167	511	148	114	455	0	0	9	0	0	0.018
.	19.01.16-01.55.49-1-366974	35	1	1	0	0	0	0	0	0	0	0	NA	NA	NA	9	5	163	165	490	0	0	0	0	0	0	0	0	0
.	19.01.16-01.55.52-1-366975	62	4	4	0	0	0	700	3	3	0	0	NA	NA	NA	25	24	167	167	503	149	112	439	2	0	7	0.012	0	0.014
.	19.01.16-01.55.58-1-366983	96	3	3	2	0	2	697	2	2	0	0	NA	NA	NA	41	29	170	171	501	146	117	434	0	0	11	0	0	0.022
.	19.01.16-01.55.58-1-366984	35	1	1	0	0	0	0	0	0	0	0	NA	NA	NA	8	15	163	164	501	0	0	0	0	0	0	0	0	0
.	19.01.16-01.56.00-1-366985	65	5	5	0	0	0	702	3	3	0	0	NA	NA	NA	31	25	170	168	500	150	114	438	1	0	17	0.006	0	0.034
.	19.01.16-01.56.01-1-366986	96	4	4	2	0	1	719	3	3	0	0	NA	NA	NA	24	37	170	168	512	148	115	456	6	9	1	0.035	0.054	0.002
.	19.01.16-01.56.01-1-366987	60	3	3	0	0	0	706	2	2	0	0	NA	NA	NA	31	22	168	166	501	150	113	443	2	0	3	0.012	0	0.006
.	19.01.16-01.56.02-1-366988	32	1	1	1	0	1	0	0	0	0	0	NA	NA	NA	11	10	165	164	494	0	0	0	0	0	1	0	0	0.002
.	19.01.16-01.56.04-1-366989	93	8	8	2	0	1	706	7	7	0	0	NA	NA	NA	34	31	169	170	505	149	116	441	4	3	24	0.024	0.018	0.048
.	19.01.16-01.56.06-1-366991	123	9	9	4	0	2	727	8	8	0	0	NA	NA	NA	35	39	167	173	512	152	120	455	1	11	24	0.006	0.064	0.047
.	19.01.16-01.56.07-1-366992	87	3	3	0	0	0	714	2	2	0	0	NA	NA	NA	37	40	166	172	515	146	115	453	0	1	11	0	0.006	0.021
.	19.01.16-01.56.13-1-366993	64	6	6	3	0	1	715	5	5	0	0	NA	NA	NA	19	29	169	170	503	151	119	445	11	8	6	0.065	0.047	0.012
.	19.01.16-01.56.15-1-366994	116	8	8	3	0	2	720	7	7	0	0	NA	NA	NA	43	39	170	167	515	151	112	457	6	8	15	0.035	0.048	0.029
.	19.01.16-01.56.17-1-366995	63	3	3	0	0	0	705	2	2	0	0	NA	NA	NA	23	21	167	171	496	149	118	438	3	0	5	0.018	0	0.01
.	19.01.16-01.56.17-1-366996	114	8	8	3	0	3	707	7	7	0	0	NA	NA	NA	39	33	170	169	507	151	113	443	13	16	7	0.076	0.095	0.014
.	19.01.16-01.56.19-1-367034	36	1	1	1	0	1	0	0	0	0	0	NA	NA	NA	6	14	166	165	496	0	0	0	3	0	0	0.018	0	0
.	19.01.16-01.56.23-1-367035	62	2	2	1	0	1	200	1	1	0	0	NA	NA	NA	21	22	167	166	502	47	31	122	0	2	3	0	0.012	0.006
.	19.01.16-01.56.27-1-367036	62	5	5	2	0	2	704	4	4	0	0	NA	NA	NA	24	24	166	164	507	147	109	448	3	4	5	0.018	0.024	0.01
.	19.01.16-01.56.28-1-367037	31	1	1	0	0	0	0	0	0	0	0	NA	NA	NA	9	5	164	163	491	0	0	0	0	0	0	0	0	0
.	19.01.16-01.56.32-1-367044	88	9	9	3	0	3	714	7	7	0	0	NA	NA	NA	37	37	169	172	509	150	117	447	0	3	21	0	0.017	0.041
.	19.01.16-01.56.32-1-367045	122	10	10	1	0	1	713	7	7	0	0	NA	NA	NA	33	28	167	169	505	150	116	447	8	1	9	0.048	0.006	0.018
.	19.01.16-01.56.36-1-367047	95	5	5	2	0	2	720	2	2	0	0	NA	NA	NA	33	38	175	170	506	155	119	446	4	5	17	0.023	0.029	0.034
.	19.01.16-01.56.38-1-367049	116	9	9	1	0	1	722	8	8	0	0	NA	NA	NA	37	36	174	169	506	153	115	454	0	17	22	0	0.101	0.043
.	19.01.16-01.56.39-1-367051	57	3	3	0	0	0	0	2	2	0	0	NA	NA	NA	13	18	168	167	496	0	0	0	0	1	2	0	0.006	0.004
.	19.01.16-01.56.44-1-367076	90	4	4	2	0	2	726	2	2	0	0	NA	NA	NA	31	39	171	172	509	153	118	455	2	0	5	0.012	0	0.01
.	19.01.16-01.56.44-1-367077	185	22	22	6	0	3	732	20	20	0	0	NA	NA	NA	56	55	176	172	520	158	118	456	23	50	15	0.131	0.291	0.029
.	19.01.16-01.56.50-1-367086	149	8	8	2	0	2	709	7	7	0	0	NA	NA	NA	49	31	167	170	507	146	115	448	0	9	27	0	0.053	0.053
.	19.01.16-01.56.52-1-367087	64	2	2	0	0	0	717	1	1	0	0	NA	NA	NA	22	34	168	169	510	150	116	451	0	0	4	0	0	0.008
.	19.01.16-01.56.56-1-367091	61	3	3	1	0	1	251	1	1	0	0	NA	NA	NA	16	11	165	164	495	53	36	162	1	2	0	0.006	0.012	0
.	19.01.16-01.56.57-1-367093	29	1	1	0	0	0	0	0	0	0	0	NA	NA	NA	13	8	164	165	492	0	0	0	0	0	2	0	0	0.004
.	19.01.16-01.56.58-1-367094	117	17	17	8	0	5	709	15	15	0	0	NA	NA	NA	31	24	168	167	502	148	116	445	18	5	41	0.107	0.03	0.082
.	19.01.16-01.56.59-1-367095	91	3	3	2	0	1	709	2	2	0	0	NA	NA	NA	49	35	171	174	503	149	117	443	0	7	1	0	0.04	0.002
.	19.01.16-01.57.01-1-367096	99	6	6	0	0	0	707	4	4	0	0	NA	NA	NA	21	24	168	166	503	148	116	443	4	1	12	0.024	0.006	0.024
.	19.01.16-01.57.06-1-367097	31	1	1	0	0	0	0	0	0	0	0	NA	NA	NA	5	8	165	164	492	0	0	0	0	0	1	0	0	0.002
.	19.01.16-01.57.07-1-367098	65	4	4	0	0	0	600	3	3	0	0	NA	NA	NA	24	14	163	165	499	133	93	374	0	2	4	0	0.012	0.008
.	19.01.16-01.57.07-1-367099	114	8	8	1	0	1	725	6	6	0	0	NA	NA	NA	25	40	170	172	511	152	118	455	4	7	11	0.024	0.041	0.022
.	19.01.16-01.57.09-1-367100	34	1	1	0	0	0	0	0	0	0	0	NA	NA	NA	11	11	165	164	495	0	0	0	2	0	0	0.012	0	0
.	19.01.16-01.57.11-1-367101	215	11	11	3	0	2	732	8	8	0	0	NA	NA	NA	63	54	175	174	518	153	120	459	6	18	21	0.034	0.103	0.041
.	19.01.16-01.57.16-1-367102	173	26	26	11	0	8	739	24	24	0	0	NA	NA	NA	63	60	175	173	525	154	122	463	17	43	52	0.097	0.249	0.099
.	19.01.16-01.57.18-1-367103	68	6	6	2	0	2	714	5	5	0	0	NA	NA	NA	23	31	168	173	503	148	121	445	3	7	12	0.018	0.04	0.024
.	19.01.16-01.57.22-1-367105	38	1	1	0	0	0	0	0	0	0	0	NA	NA	NA	9	5	165	163	490	0	0	0	0	0	2	0	0	0.004
.	19.01.16-01.57.23-1-367106	61	2	2	1	0	1	708	1	1	0	0	NA	NA	NA	31	24	171	169	497	156	118	434	0	4	1	0	0.024	0.002
.	19.01.16-01.57.25-1-367107	97	4	4	0	0	0	701	2	2	0	0	NA	NA	NA	28	14	165	164	498	148	111	442	0	4	7	0	0.024	0.014
.	19.01.16-01.57.29-1-367108	174	17	17	5	0	3	721	16	16	0	0	NA	NA	NA	41	36	169	168	512	151	119	451	8	7	45	0.047	0.042	0.088
.	19.01.16-01.57.32-1-367109	143	8	8	1	0	1	729	6	6	0	0	NA	NA	NA	49	51	173	171	520	153	119	457	5	16	26	0.029	0.094	0.05
.	19.01.16-01.57.37-1-367110	115	18	18	3	0	2	722	17	17	0	0	NA	NA	NA	34	36	167	171	511	151	118	453	14	11	51	0.084	0.064	0.1
.	19.01.16-01.57.37-1-367111	70	5	5	0	0	0	715	4	4	0	0	NA	NA	NA	22	34	169	169	509	148	115	452	1	6	7	0.006	0.036	0.014
.	19.01.16-01.57.38-1-367114	119	20	20	8	0	2	722	18	18	0	0	NA	NA	NA	49	40	171	170	512	154	116	452	27	20	26	0.158	0.118	0.051
.	19.01.16-01.57.42-1-367117	68	5	5	0	0	0	717	3	3	0	0	NA	NA	NA	22	34	170	170	507	153	117	447	6	1	11	0.035	0.006	0.022
.	19.01.16-01.57.42-1-367119	97	7	7	3	0	2	712	6	6	0	0	NA	NA	NA	27	28	168	167	506	150	111	451	0	19	6	0	0.114	0.012
.	19.01.16-01.57.57-1-367152	63	2	2	0	0	0	703	1	1	0	0	NA	NA	NA	31	24	173	165	499	151	111	441	0	0	6	0	0	0.012
.	19.01.16-01.57.57-1-367154	143	24	24	7	0	4	734	22	22	0	0	NA	NA	NA	50	60	176	177	520	156	121	457	18	34	23	0.102	0.192	0.044
.	19.01.16-01.57.58-1-367155	59	2	2	0	0	0	102	1	1	0	0	NA	NA	NA	14	19	165	169	498	15	10	77	0	3	1	0	0.018	0.002
.	19.01.16-01.58.02-1-367156	61	3	3	0	0	0	711	2	2	0	0	NA	NA	NA	24	26	170	169	500	155	115	441	0	2	7	0	0.012	0.014
.	19.01.16-01.58.02-1-367157	32	1	1	1	0	1	0	0	0	0	0	NA	NA	NA	9	16	166	168	495	0	0	0	0	1	0	0	0.006	0
.	19.01.16-01.58.04-1-367158	67	2	2	1	0	1	721	1	1	0	0	NA	NA	NA	27	41	174	167	513	156	114	451	2	4	0	0.011	0.024	0
.	19.01.16-01.58.06-1-367159	94	5	5	2	0	2	722	4	4	0	0	NA	NA	NA	36	42	166	175	514	147	121	454	12	5	4	0.072	0.029	0.008
.	19.01.16-01.58.06-1-367160	84	6	6	1	0	1	708	4	4	0	0	NA	NA	NA	22	29	170	169	503	150	114	444	3	5	8	0.018	0.03	0.016
.	19.01.16-01.58.11-1-367161	113	28	28	11	0	11	725	25	25	0	0	NA	NA	NA	41	47	176	173	511	157	116	452	43	9	29	0.244	0.052	0.057
.	19.01.16-01.58.14-1-367162	124	14	14	8	0	5	732	13	13	0	0	NA	NA	NA	54	53	173	170	523	154	114	464	4	41	15	0.023	0.241	0.029
.	19.01.16-01.58.18-1-367163	33	1	1	1	0	1	0	0	0	0	0	NA	NA	NA	6	13	163	167	496	0	0	0	0	0	2	0	0	0.004
.	19.01.16-01.58.19-1-367164	32	1	1	0	0	0	0	0	0	0	0	NA	NA	NA	5	9	165	165	492	0	0	0	0	0	0	0	0	0
.	19.01.16-01.58.19-1-367165	60	2	2	1	0	1	709	1	1	0	0	NA	NA	NA	17	24	166	169	502	148	115	446	0	0	3	0	0	0.006
.	19.01.16-01.58.20-1-367166	93	9	9	6	0	4	723	7	7	0	0	NA	NA	NA	28	39	169	171	512	151	117	455	9	10	11	0.053	0.058	0.021
.	19.01.16-01.58.22-1-367167	62	3	3	1	0	1	710	2	2	0	0	NA	NA	NA	20	29	173	167	502	151	115	444	0	0	4	0	0	0.008
.	19.01.16-01.58.24-1-367168	141	13	13	4	0	4	730	12	12	0	0	NA	NA	NA	33	46	176	169	514	156	119	455	4	13	17	0.023	0.077	0.033
.	19.01.16-01.58.26-1-367169	35	1	1	0	0	0	0	0	0	0	0	NA	NA	NA	7	12	166	166	493	0	0	0	0	0	0	0	0	0
.	19.01.16-01.58.28-1-367174	35	1	1	0	0	0	0	0	0	0	0	NA	NA	NA	7	10	165	168	490	0	0	0	0	4	0	0	0.024	0
.	19.01.16-01.58.31-1-367175	115	8	8	1	0	1	716	6	6	0	0	NA	NA	NA	26	28	168	166	507	149	113	454	0	4	28	0	0.024	0.055
.	19.01.16-01.58.34-1-367176	57	2	2	1	0	1	701	1	1	0	0	NA	NA	NA	22	15	165	165	498	143	114	444	4	0	1	0.024	0	0.002
.	19.01.16-01.58.37-1-367178	87	6	6	1	0	1	714	5	5	0	0	NA	NA	NA	23	35	170	170	508	154	113	447	8	1	9	0.047	0.006	0.018
.	19.01.16-01.58.40-1-367182	57	2	2	0	0	0	0	1	1	0	0	NA	NA	NA	19	22	170	168	497	0	0	0	3	0	1	0.018	0	0.002
.	19.01.16-01.58.44-1-367206	36	1	1	0	0	0	0	0	0	0	0	NA	NA	NA	9	11	165	167	492	0	0	0	0	0	2	0	0	0.004
.	19.01.16-01.58.45-1-367208	61	2	2	0	0	0	199	1	1	0	0	NA	NA	NA	23	17	164	166	500	37	31	131	1	0	0	0.006	0	0
.	19.01.16-01.58.46-1-367210	33	1	1	0	0	0	0	0	0	0	0	NA	NA	NA	10	11	164	166	494	0	0	0	0	0	0	0	0	0
.	19.01.16-01.58.47-1-367215	65	3	3	0	0	0	717	2	2	0	0	NA	NA	NA	17	30	168	168	507	149	114	454	8	4	0	0.048	0.024	0
.	19.01.16-01.58.48-1-367217	36	1	1	0	0	0	0	0	0	0	0	NA	NA	NA	7	7	164	164	492	0	0	0	0	0	0	0	0	0
.	19.01.16-01.58.50-1-367219	265	20	20	3	0	3	756	17	17	0	0	NA	NA	NA	68	68	178	173	530	163	121	472	21	37	32	0.118	0.214	0.06
.	19.01.16-01.58.52-1-367220	95	8	8	2	0	2	725	7	7	0	0	NA	NA	NA	35	41	168	168	518	151	113	461	11	13	3	0.065	0.077	0.006
.	19.01.16-01.58.52-1-367221	178	13	13	3	0	2	738	11	11	0	0	NA	NA	NA	54	54	174	171	522	156	121	461	11	9	30	0.063	0.053	0.057
.	19.01.16-01.58.54-1-367223	140	10	10	5	0	3	729	9	9	0	0	NA	NA	NA	38	45	170	173	515	154	115	460	17	9	11	0.1	0.052	0.021
.	19.01.16-01.58.55-1-367225	61	2	2	1	0	1	348	1	1	0	0	NA	NA	NA	16	28	168	167	506	70	61	217	1	0	5	0.006	0	0.01
.	19.01.16-01.58.55-1-367226	118	4	4	1	0	1	724	3	3	0	0	NA	NA	NA	41	45	173	165	520	154	114	456	0	1	10	0	0.006	0.019
.	19.01.16-01.58.56-1-367228	62	2	2	0	0	0	721	1	1	0	0	NA	NA	NA	25	40	172	170	511	155	114	452	0	0	10	0	0	0.02
.	19.01.16-01.59.02-1-367230	121	18	18	7	0	6	716	16	16	0	0	NA	NA	NA	47	38	168	172	511	149	118	449	12	4	29	0.071	0.023	0.057
.	19.01.16-01.59.07-1-367232	84	3	3	1	0	1	717	2	2	0	0	NA	NA	NA	20	33	177	170	499	158	115	444	3	0	3	0.017	0	0.006
.	19.01.16-01.59.11-1-367233	64	2	2	0	0	0	702	1	1	0	0	NA	NA	NA	24	18	168	164	499	148	111	443	4	0	1	0.024	0	0.002
.	19.01.16-01.59.12-1-367234	65	2	2	0	0	0	696	1	1	0	0	NA	NA	NA	26	13	163	168	495	146	111	439	5	0	0	0.031	0	0
.	19.01.16-01.59.13-1-367235	85	4	4	0	0	0	710	3	3	0	0	NA	NA	NA	21	18	165	166	500	148	113	449	4	2	0	0.024	0.012	0
.	19.01.16-01.59.21-1-367236	86	11	11	2	0	2	713	9	9	0	0	NA	NA	NA	34	38	170	173	508	146	119	448	15	17	13	0.088	0.098	0.026
.	19.01.16-01.59.22-1-367237	88	3	3	0	0	0	720	2	2	0	0	NA	NA	NA	26	35	169	173	506	150	117	453	1	2	2	0.006	0.012	0.004
.	19.01.16-01.59.22-1-367238	66	5	5	2	0	2	701	4	4	0	0	NA	NA	NA	29	25	172	166	500	152	111	438	2	7	10	0.012	0.042	0.02
.	19.01.16-01.59.26-1-367239	62	2	2	0	0	0	699	1	1	0	0	NA	NA	NA	24	21	167	170	497	150	118	431	2	7	0	0.012	0.041	0
.	19.01.16-01.59.27-1-367240	65	2	2	0	0	0	708	1	1	0	0	NA	NA	NA	23	22	170	166	499	151	116	441	0	0	4	0	0	0.008
.	19.01.16-01.59.28-1-367241	147	20	20	5	0	4	716	15	15	0	0	NA	NA	NA	54	45	172	170	516	149	115	452	18	28	31	0.105	0.165	0.06
.	19.01.16-01.59.29-1-367242	92	7	7	3	0	3	709	6	6	0	0	NA	NA	NA	35	32	169	166	510	148	116	445	0	16	9	0	0.096	0.018
.	19.01.16-01.59.37-1-367243	36	1	1	1	0	1	0	0	0	0	0	NA	NA	NA	6	4	164	163	490	0	0	0	0	0	1	0	0	0.002
.	19.01.16-01.59.38-1-367245	115	9	9	2	0	1	726	8	8	0	0	NA	NA	NA	42	44	171	169	517	152	117	457	0	11	28	0	0.065	0.054
.	19.01.16-01.59.40-1-367248	91	4	4	2	0	1	707	3	3	0	0	NA	NA	NA	35	30	171	169	503	152	114	441	5	4	3	0.029	0.024	0.006
.	19.01.16-01.59.40-1-367249	140	17	17	5	0	4	714	13	13	0	0	NA	NA	NA	46	39	175	168	509	158	112	444	36	16	21	0.206	0.095	0.041
.	19.01.16-01.59.41-1-367250	96	4	4	2	0	2	713	3	3	0	0	NA	NA	NA	32	27	169	167	504	152	113	448	0	6	11	0	0.036	0.022
.	19.01.16-01.59.41-1-367252	94	5	5	3	0	3	715	4	4	0	0	NA	NA	NA	32	28	167	170	504	148	116	451	6	12	5	0.036	0.071	0.01
.	19.01.16-01.59.47-1-367277	59	2	2	0	0	0	702	1	1	0	0	NA	NA	NA	26	23	165	169	502	147	116	439	0	0	6	0	0	0.012
.	19.01.16-01.59.48-1-367279	62	2	2	0	0	0	351	1	1	0	0	NA	NA	NA	14	24	168	171	498	74	55	222	0	0	4	0	0	0.008
.	19.01.16-01.59.58-1-367289	115	7	7	1	0	1	721	6	6	0	0	NA	NA	NA	31	37	170	166	514	151	116	454	4	1	15	0.024	0.006	0.029
.	19.01.16-01.59.59-1-367290	144	9	9	2	0	2	717	8	8	0	0	NA	NA	NA	44	35	170	167	511	150	114	453	6	5	12	0.035	0.03	0.023
.	19.01.16-02.00.00-1-367291	61	2	2	1	0	1	197	1	1	0	0	NA	NA	NA	15	16	164	169	496	40	37	120	0	5	1	0	0.03	0.002
.	19.01.16-02.00.01-1-367292	126	10	10	0	0	0	711	9	9	0	0	NA	NA	NA	31	26	169	168	502	152	116	443	23	7	15	0.136	0.042	0.03
.	19.01.16-02.00.02-1-367297	34	1	1	0	0	0	0	0	0	0	0	NA	NA	NA	7	10	166	164	493	0	0	0	0	2	0	0	0.012	0
.	19.01.16-02.00.03-1-367298	34	1	1	0	0	0	0	0	0	0	0	NA	NA	NA	9	12	164	167	494	0	0	0	0	0	1	0	0	0.002
.	19.01.16-02.00.03-1-367299	95	8	8	1	0	1	726	7	7	0	0	NA	NA	NA	30	44	170	169	518	151	117	458	8	8	7	0.047	0.047	0.014
.	19.01.16-02.00.05-1-367300	36	1	1	0	0	0	0	0	0	0	0	NA	NA	NA	9	7	165	164	491	0	0	0	0	0	2	0	0	0.004
.	19.01.16-02.00.05-1-367301	91	5	5	0	0	0	715	4	4	0	0	NA	NA	NA	14	25	173	167	498	156	114	445	0	3	6	0	0.018	0.012
.	19.01.16-02.00.08-1-367302	92	5	5	1	0	1	721	4	4	0	0	NA	NA	NA	23	32	174	168	503	157	117	447	6	7	7	0.034	0.042	0.014
.	19.01.16-02.00.09-1-367303	34	1	1	0	0	0	0	0	0	0	0	NA	NA	NA	8	10	165	164	494	0	0	0	2	0	0	0.012	0	0
.	19.01.16-02.00.11-1-367304	98	15	15	6	0	4	713	12	12	0	0	NA	NA	NA	28	30	165	172	506	145	118	450	29	14	16	0.176	0.081	0.032
.	19.01.16-02.00.13-1-367305	120	21	21	8	0	3	717	20	20	0	0	NA	NA	NA	33	31	170	169	505	151	115	451	12	22	40	0.071	0.13	0.079
.	19.01.16-02.00.19-1-367306	61	3	3	0	0	0	711	1	1	0	0	NA	NA	NA	12	23	169	166	501	151	114	446	5	0	0	0.03	0	0
.	19.01.16-02.00.21-1-367308	66	4	4	1	0	1	699	2	2	0	0	NA	NA	NA	40	23	164	167	505	146	110	443	1	8	1	0.006	0.048	0.002
.	19.01.16-02.00.25-1-367309	121	4	4	0	0	0	717	2	2	0	0	NA	NA	NA	39	47	172	172	516	146	117	454	0	0	4	0	0	0.008
.	19.01.16-02.00.27-1-367310	61	3	3	0	0	0	151	2	2	0	0	NA	NA	NA	15	16	164	169	496	28	20	103	0	0	5	0	0	0.01
.	19.01.16-02.00.27-1-367311	96	3	3	2	0	1	725	2	2	0	0	NA	NA	NA	20	38	174	170	507	155	119	451	4	12	0	0.023	0.071	0
.	19.01.16-02.00.28-1-367312	89	5	5	5	0	4	701	4	4	0	0	NA	NA	NA	29	24	166	169	502	147	113	441	7	4	9	0.042	0.024	0.018
.	19.01.16-02.00.35-1-367317	120	16	16	6	0	6	713	12	12	0	0	NA	NA	NA	41	41	175	168	511	153	114	446	5	20	19	0.029	0.119	0.037
.	19.01.16-02.00.36-1-367318	55	2	2	1	0	1	0	1	1	0	0	NA	NA	NA	13	14	166	165	496	0	0	0	0	0	4	0	0	0.008
.	19.01.16-02.00.38-1-367321	97	5	5	2	0	1	710	4	4	0	0	NA	NA	NA	44	31	172	168	504	149	115	446	0	5	17	0	0.03	0.034
.	19.01.16-02.00.40-1-367323	113	6	6	1	0	1	713	5	5	0	0	NA	NA	NA	50	40	169	174	510	146	117	450	7	7	9	0.041	0.04	0.018
.	19.01.16-02.00.42-1-367341	92	3	3	0	0	0	707	2	2	0	0	NA	NA	NA	24	22	168	167	500	147	115	445	14	0	0	0.083	0	0
.	19.01.16-02.00.43-1-367347	114	11	11	4	0	3	715	10	10	0	0	NA	NA	NA	39	37	172	168	510	151	115	449	13	6	26	0.076	0.036	0.051
.	19.01.16-02.00.43-1-367348	223	23	23	8	0	6	747	18	18	0	0	NA	NA	NA	82	73	180	183	523	159	128	460	29	12	34	0.161	0.066	0.065
.	19.01.16-02.00.46-1-367356	93	9	9	4	0	4	706	8	8	0	0	NA	NA	NA	32	28	169	169	503	149	117	440	9	0	15	0.053	0	0.03
.	19.01.16-02.00.54-1-367359	33	1	1	0	0	0	0	0	0	0	0	NA	NA	NA	15	11	166	166	492	0	0	0	0	0	0	0	0	0
.	19.01.16-02.00.57-1-367363	32	1	1	0	0	0	0	0	0	0	0	NA	NA	NA	6	9	164	164	494	0	0	0	1	0	0	0.006	0	0
.	19.01.16-02.00.57-1-367365	89	6	6	3	0	2	712	5	5	0	0	NA	NA	NA	40	29	167	167	508	148	115	449	14	6	0	0.084	0.036	0
.	19.01.16-02.00.58-1-367366	65	5	5	1	0	1	708	3	3	0	0	NA	NA	NA	30	29	167	171	504	148	115	445	7	8	12	0.042	0.047	0.024
.	19.01.16-02.00.59-1-367367	58	2	2	0	0	0	699	1	1	0	0	NA	NA	NA	29	17	169	166	495	152	109	438	0	2	3	0	0.012	0.006
.	19.01.16-02.00.59-1-367368	62	5	5	1	0	0	702	3	3	0	0	NA	NA	NA	30	23	166	169	501	147	113	442	0	6	9	0	0.036	0.018
.	19.01.16-02.01.03-1-367403	32	1	1	0	0	0	0	0	0	0	0	NA	NA	NA	8	5	163	167	488	0	0	0	4	0	0	0.025	0	0
.	19.01.16-02.01.06-1-367425	58	2	2	0	0	0	709	1	1	0	0	NA	NA	NA	25	26	167	171	501	149	118	442	5	0	1	0.03	0	0.002
.	19.01.16-02.01.11-1-367446	33	1	1	0	0	0	0	0	0	0	0	NA	NA	NA	6	11	167	165	492	0	0	0	3	0	0	0.018	0	0
.	19.01.16-02.01.11-1-367447	86	3	3	1	0	1	704	2	2	0	0	NA	NA	NA	27	23	166	168	502	146	113	445	0	1	9	0	0.006	0.018
.	19.01.16-02.01.14-1-367448	55	2	2	0	0	0	0	1	1	0	0	NA	NA	NA	16	18	165	167	499	0	0	0	0	4	1	0	0.024	0.002
.	19.01.16-02.01.14-1-367449	35	1	1	1	0	1	0	0	0	0	0	NA	NA	NA	7	15	167	164	497	0	0	0	2	0	0	0.012	0	0
.	19.01.16-02.01.16-1-367450	88	8	8	0	0	0	700	7	7	0	0	NA	NA	NA	31	32	166	173	506	142	117	441	1	7	8	0.006	0.04	0.016
.	19.01.16-02.01.17-1-367451	37	1	1	0	0	0	0	0	0	0	0	NA	NA	NA	7	10	163	165	495	0	0	0	0	0	1	0	0	0.002
.	19.01.16-02.01.17-1-367452	140	11	11	1	0	0	725	9	9	0	0	NA	NA	NA	49	45	171	170	517	151	115	459	12	17	18	0.07	0.1	0.035
.	19.01.16-02.01.17-1-367453	39	1	1	0	0	0	0	0	0	0	0	NA	NA	NA	7	18	168	167	496	0	0	0	0	0	0	0	0	0
.	19.01.16-02.01.18-1-367454	58	2	2	0	0	0	250	1	1	0	0	NA	NA	NA	12	16	166	167	496	47	41	162	3	0	0	0.018	0	0
.	19.01.16-02.01.20-1-367455	62	2	2	0	0	0	200	1	1	0	0	NA	NA	NA	18	14	167	166	494	42	32	126	0	0	1	0	0	0.002
.	19.01.16-02.01.21-1-367456	63	4	4	3	0	3	700	3	3	0	0	NA	NA	NA	28	20	170	165	498	150	112	438	4	1	4	0.024	0.006	0.008
.	19.01.16-02.01.21-1-367457	122	13	13	6	0	3	722	11	11	0	0	NA	NA	NA	39	43	169	175	512	148	122	452	21	25	7	0.124	0.143	0.014
.	19.01.16-02.01.26-1-367458	111	5	5	2	0	1	725	4	4	0	0	NA	NA	NA	43	40	173	171	509	156	120	449	3	2	17	0.017	0.012	0.033
.	19.01.16-02.01.28-1-367459	124	15	15	4	0	2	716	13	13	0	0	NA	NA	NA	33	36	172	172	505	151	118	447	21	21	10	0.122	0.122	0.02
.	19.01.16-02.01.28-1-367460	30	1	1	1	0	1	0	0	0	0	0	NA	NA	NA	7	5	163	165	490	0	0	0	0	0	0	0	0	0
.	19.01.16-02.01.29-1-367461	64	4	4	3	0	1	707	3	3	0	0	NA	NA	NA	24	28	169	171	501	151	116	440	0	5	6	0	0.029	0.012
.	19.01.16-02.01.31-1-367462	60	3	3	1	0	1	705	2	2	0	0	NA	NA	NA	21	19	167	169	496	150	116	439	0	9	3	0	0.053	0.006
.	19.01.16-02.01.37-1-367464	58	2	2	0	0	0	0	1	1	0	0	NA	NA	NA	21	17	167	166	497	0	0	0	0	4	0	0	0.024	0
.	19.01.16-02.01.38-1-367467	36	1	1	0	0	0	0	0	0	0	0	NA	NA	NA	12	19	169	166	497	0	0	0	0	0	2	0	0	0.004
.	19.01.16-02.01.41-1-367470	93	7	7	2	0	1	720	6	6	0	0	NA	NA	NA	35	34	171	172	504	152	120	448	9	9	7	0.053	0.052	0.014
.	19.01.16-02.01.45-1-367489	116	5	5	0	0	0	720	4	4	0	0	NA	NA	NA	42	37	171	172	507	150	120	450	0	0	12	0	0	0.024
.	19.01.16-02.01.45-1-367491	59	3	3	2	0	0	706	2	2	0	0	NA	NA	NA	13	20	166	167	500	148	115	443	0	12	2	0	0.072	0.004
.	19.01.16-02.01.48-1-367498	59	2	2	0	0	0	400	1	1	0	0	NA	NA	NA	17	9	164	164	494	89	67	244	0	0	1	0	0	0.002
.	19.01.16-02.01.54-1-367501	91	4	4	0	0	0	707	2	2	0	0	NA	NA	NA	44	34	168	170	509	147	114	446	2	2	8	0.012	0.012	0.016
.	19.01.16-02.01.56-1-367504	86	5	5	2	0	2	712	3	3	0	0	NA	NA	NA	24	27	170	166	504	151	112	449	0	11	8	0	0.066	0.016
.	19.01.16-02.01.56-1-367505	170	9	9	5	0	2	719	8	8	0	0	NA	NA	NA	48	37	168	168	514	149	114	456	4	11	11	0.024	0.065	0.021
.	19.01.16-02.01.59-1-367510	111	15	15	4	0	2	734	13	13	0	0	NA	NA	NA	32	50	175	169	519	158	114	462	10	12	18	0.057	0.071	0.035
.	19.01.16-02.02.02-1-367511	61	4	4	0	0	0	709	3	3	0	0	NA	NA	NA	16	24	168	171	498	152	117	440	3	4	4	0.018	0.023	0.008
.	19.01.16-02.02.04-1-367512	56	2	2	0	0	0	706	1	1	0	0	NA	NA	NA	19	23	166	164	506	147	110	449	0	0	3	0	0	0.006
.	19.01.16-02.02.04-1-367513	63	2	2	0	0	0	151	1	1	0	0	NA	NA	NA	26	18	168	167	496	34	23	94	0	0	2	0	0	0.004
.	19.01.16-02.02.11-1-367514	152	20	20	8	0	7	728	18	18	0	0	NA	NA	NA	48	51	170	171	523	150	116	462	28	25	42	0.165	0.146	0.08
.	19.01.16-02.02.13-1-367515	90	8	8	2	0	2	708	5	5	0	0	NA	NA	NA	25	23	168	167	501	150	114	444	3	19	12	0.018	0.114	0.024
.	19.01.16-02.02.13-1-367516	35	1	1	0	0	0	0	0	0	0	0	NA	NA	NA	9	10	166	164	493	0	0	0	0	0	0	0	0	0
.	19.01.16-02.02.16-1-367517	59	3	3	0	0	0	701	1	1	0	0	NA	NA	NA	22	20	167	164	502	148	109	444	4	2	0	0.024	0.012	0
.	19.01.16-02.02.16-1-367518	30	1	1	1	0	1	0	0	0	0	0	NA	NA	NA	9	8	163	165	493	0	0	0	0	1	0	0	0.006	0
.	19.01.16-02.02.18-1-367519	59	2	2	1	0	1	349	1	1	0	0	NA	NA	NA	12	26	166	176	497	71	61	217	0	0	1	0	0	0.002
.	19.01.16-02.02.18-1-367520	85	3	3	0	0	0	712	2	2	0	0	NA	NA	NA	18	23	167	174	495	150	122	440	4	0	3	0.024	0	0.006
.	19.01.16-02.02.20-1-367522	67	2	2	0	0	0	715	1	1	0	0	NA	NA	NA	23	33	167	171	508	150	114	451	0	3	4	0	0.018	0.008
.	19.01.16-02.02.20-1-367523	65	4	4	0	0	0	705	3	3	0	0	NA	NA	NA	21	16	167	163	499	147	111	447	3	2	6	0.018	0.012	0.012
.	19.01.16-02.02.30-1-367524	93	7	7	3	0	2	716	6	6	0	0	NA	NA	NA	36	43	169	177	510	149	124	443	9	5	15	0.053	0.028	0.029
.	19.01.16-02.02.30-1-367525	37	1	1	1	0	1	0	0	0	0	0	NA	NA	NA	13	10	166	164	493	0	0	0	0	0	1	0	0	0.002
.	19.01.16-02.02.32-1-367526	58	2	2	0	0	0	253	1	1	0	0	NA	NA	NA	16	22	164	174	497	55	35	163	1	0	2	0.006	0	0.004
.	19.01.16-02.02.34-1-367527	71	5	5	0	0	0	700	4	4	0	0	NA	NA	NA	34	26	166	170	503	145	113	442	0	4	15	0	0.024	0.03
.	19.01.16-02.02.35-1-367528	59	4	4	2	0	2	698	3	3	0	0	NA	NA	NA	24	21	165	170	499	143	115	440	0	2	8	0	0.012	0.016
.	19.01.16-02.02.35-1-367529	91	15	15	2	0	2	713	13	13	0	0	NA	NA	NA	41	28	165	170	506	148	116	449	21	11	11	0.127	0.065	0.022
.	19.01.16-02.02.35-1-367530	92	7	7	3	0	2	706	6	6	0	0	NA	NA	NA	27	22	169	164	502	150	114	442	0	19	18	0	0.116	0.036
.	19.01.16-02.02.36-1-367531	85	6	6	2	0	2	719	4	4	0	0	NA	NA	NA	27	39	170	172	510	148	116	455	9	3	3	0.053	0.017	0.006
.	19.01.16-02.02.43-1-367553	94	9	9	0	0	0	713	7	7	0	0	NA	NA	NA	31	34	170	170	507	150	115	448	0	10	8	0	0.059	0.016
.	19.01.16-02.02.47-1-367565	92	6	6	3	0	1	712	5	5	0	0	NA	NA	NA	25	30	168	170	505	150	116	446	10	3	12	0.06	0.018	0.024
.	19.01.16-02.02.50-1-367568	60	2	2	0	0	0	703	1	1	0	0	NA	NA	NA	20	16	166	166	497	147	114	442	0	0	7	0	0	0.014
.	19.01.16-02.02.51-1-367570	94	6	6	3	0	3	714	5	5	0	0	NA	NA	NA	30	33	169	178	499	153	124	437	10	3	10	0.059	0.017	0.02
.	19.01.16-02.02.51-1-367571	181	21	21	7	0	5	745	19	19	0	0	NA	NA	NA	58	61	179	172	523	159	119	467	52	24	28	0.291	0.14	0.054
.	19.01.16-02.02.55-1-367574	37	1	1	0	0	0	0	0	0	0	0	NA	NA	NA	8	12	167	164	494	0	0	0	0	0	1	0	0	0.002
.	19.01.16-02.02.57-1-367577	35	1	1	1	0	1	0	0	0	0	0	NA	NA	NA	8	12	163	166	496	0	0	0	0	0	1	0	0	0.002
.	19.01.16-02.02.58-1-367578	120	4	4	0	0	0	719	3	3	0	0	NA	NA	NA	36	38	168	168	515	150	116	453	0	11	6	0	0.065	0.012
.	19.01.16-02.03.00-1-367579	35	1	1	0	0	0	0	0	0	0	0	NA	NA	NA	6	16	166	165	498	0	0	0	0	0	0	0	0	0
.	19.01.16-02.03.00-1-367580	34	1	1	0	0	0	0	0	0	0	0	NA	NA	NA	3	16	164	168	497	0	0	0	2	0	0	0.012	0	0
.	19.01.16-02.03.02-1-367581	90	10	10	3	0	3	716	9	9	0	0	NA	NA	NA	27	40	173	172	508	151	118	447	12	9	6	0.069	0.052	0.012
.	19.01.16-02.03.03-1-367582	117	5	5	2	0	1	725	4	4	0	0	NA	NA	NA	37	42	169	173	513	150	120	455	0	5	13	0	0.029	0.025
.	19.01.16-02.03.05-1-367583	62	3	3	1	0	1	701	1	1	0	0	NA	NA	NA	19	14	168	165	494	150	111	440	0	10	0	0	0.061	0
.	19.01.16-02.03.06-1-367584	93	11	11	5	0	5	707	9	9	0	0	NA	NA	NA	33	22	166	169	500	146	118	443	0	6	28	0	0.036	0.056
.	19.01.16-02.03.09-1-367585	35	1	1	0	0	0	0	0	0	0	0	NA	NA	NA	12	6	164	165	490	0	0	0	0	0	2	0	0	0.004
.	19.01.16-02.03.11-1-367586	65	6	6	1	0	0	704	5	5	0	0	NA	NA	NA	26	26	165	169	505	144	115	445	0	0	10	0	0	0.02
.	19.01.16-02.03.12-1-367587	89	4	4	1	0	1	711	3	3	0	0	NA	NA	NA	37	37	168	169	513	146	116	449	0	5	6	0	0.03	0.012
.	19.01.16-02.03.16-1-367588	88	5	5	1	0	1	711	2	2	0	0	NA	NA	NA	30	24	166	166	505	147	115	449	4	4	13	0.024	0.024	0.026
.	19.01.16-02.03.21-1-367589	68	6	6	2	0	0	702	5	5	0	0	NA	NA	NA	31	24	166	171	500	147	117	438	14	8	0	0.084	0.047	0
.	19.01.16-02.03.23-1-367590	86	6	6	2	0	2	720	5	5	0	0	NA	NA	NA	26	30	167	169	507	146	117	457	3	0	13	0.018	0	0.026
.	19.01.16-02.03.24-1-367591	121	7	7	2	0	2	718	5	5	0	0	NA	NA	NA	46	33	168	173	505	150	119	449	29	11	0	0.173	0.064	0
.	19.01.16-02.03.28-1-367592	126	15	15	0	0	0	729	14	14	0	0	NA	NA	NA	39	48	175	173	513	158	121	450	12	19	30	0.069	0.11	0.058
.	19.01.16-02.03.30-1-367593	147	9	9	3	0	2	742	8	8	0	0	NA	NA	NA	50	62	177	176	522	159	122	461	12	30	3	0.068	0.17	0.006
.	19.01.16-02.03.30-1-367594	32	1	1	0	0	0	0	0	0	0	0	NA	NA	NA	6	10	168	166	489	0	0	0	0	0	4	0	0	0.008
.	19.01.16-02.03.33-1-367595	88	15	15	4	0	3	715	12	12	0	0	NA	NA	NA	33	35	172	167	509	156	112	447	22	9	15	0.128	0.054	0.029
.	19.01.16-02.03.33-1-367596	86	5	5	1	0	1	697	4	4	0	0	NA	NA	NA	33	19	167	166	499	144	116	437	0	12	11	0	0.072	0.022
.	19.01.16-02.03.35-1-367598	121	7	7	2	0	2	710	5	5	0	0	NA	NA	NA	40	36	168	172	509	147	117	446	9	7	20	0.054	0.041	0.039
.	19.01.16-02.03.40-1-367602	122	7	7	1	0	1	717	4	4	0	0	NA	NA	NA	35	27	169	171	500	153	119	445	2	11	15	0.012	0.064	0.03
.	19.01.16-02.03.41-1-367604	92	10	10	5	0	5	711	8	8	0	0	NA	NA	NA	34	29	174	168	500	155	114	442	30	5	10	0.172	0.03	0.02
.	19.01.16-02.03.46-1-367625	61	4	4	1	0	1	709	3	3	0	0	NA	NA	NA	28	29	168	171	503	152	118	439	0	0	12	0	0	0.024
.	19.01.16-02.03.50-1-367632	68	3	3	1	0	1	710	1	1	0	0	NA	NA	NA	20	27	166	168	506	150	116	444	0	2	4	0	0.012	0.008
.	19.01.16-02.03.57-1-367637	125	13	13	3	0	2	723	11	11	0	0	NA	NA	NA	43	40	168	169	516	150	118	455	27	13	13	0.161	0.077	0.025
.	19.01.16-02.03.58-1-367638	62	3	3	0	0	0	706	1	1	0	0	NA	NA	NA	26	33	171	170	505	151	116	439	2	0	9	0.012	0	0.018
.	19.01.16-02.03.58-1-367642	120	9	9	1	0	1	716	8	8	0	0	NA	NA	NA	25	31	171	168	505	152	116	448	5	0	22	0.029	0	0.044
.	19.01.16-02.04.02-1-367643	89	15	15	4	0	3	715	13	13	0	0	NA	NA	NA	30	33	171	166	509	151	114	450	13	15	23	0.076	0.09	0.045
.	19.01.16-02.04.02-1-367644	104	8	8	4	0	3	716	6	6	0	0	NA	NA	NA	27	34	169	174	504	152	121	443	3	8	11	0.018	0.046	0.022
.	19.01.16-02.04.04-1-367645	58	4	4	0	0	0	702	3	3	0	0	NA	NA	NA	24	24	168	165	504	146	113	443	0	0	14	0	0	0.028
.	19.01.16-02.04.04-1-367646	123	10	10	2	0	1	727	8	8	0	0	NA	NA	NA	43	44	173	173	511	158	118	451	9	25	12	0.052	0.145	0.023
.	19.01.16-02.04.07-1-367648	61	3	3	2	0	2	697	2	2	0	0	NA	NA	NA	27	20	163	171	499	143	118	436	5	0	4	0.031	0	0.008
.	19.01.16-02.04.13-1-367649	104	7	7	2	0	2	702	4	4	0	0	NA	NA	NA	36	26	165	168	506	147	113	442	5	6	16	0.03	0.036	0.032
.	19.01.16-02.04.19-1-367650	37	1	1	1	0	1	0	0	0	0	0	NA	NA	NA	9	6	163	166	490	0	0	0	0	1	0	0	0.006	0
.	19.01.16-02.04.21-1-367651	93	3	3	0	0	0	708	2	2	0	0	NA	NA	NA	23	26	167	165	507	148	114	446	0	4	4	0	0.024	0.008
.	19.01.16-02.04.21-1-367652	33	1	1	1	0	1	0	0	0	0	0	NA	NA	NA	12	9	163	163	496	0	0	0	0	0	1	0	0	0.002
.	19.01.16-02.04.21-1-367653	56	2	2	0	0	0	708	1	1	0	0	NA	NA	NA	18	20	167	167	499	150	116	442	0	0	4	0	0	0.008
.	19.01.16-02.04.22-1-367654	122	11	11	5	0	3	712	10	10	0	0	NA	NA	NA	45	37	171	168	511	150	112	450	10	12	17	0.058	0.071	0.033
.	19.01.16-02.04.23-1-367655	118	5	5	0	0	0	716	4	4	0	0	NA	NA	NA	33	37	169	171	510	146	118	452	7	0	4	0.041	0	0.008
.	19.01.16-02.04.24-1-367656	32	1	1	0	0	0	0	0	0	0	0	NA	NA	NA	14	5	165	163	490	0	0	0	1	0	0	0.006	0	0
.	19.01.16-02.04.26-1-367657	66	4	4	0	0	0	695	2	2	0	0	NA	NA	NA	33	24	170	167	500	150	110	435	7	2	3	0.041	0.012	0.006
.	19.01.16-02.04.30-1-367658	148	10	10	2	0	1	735	7	7	0	0	NA	NA	NA	52	56	182	175	512	165	121	449	21	5	11	0.115	0.029	0.021
.	19.01.16-02.04.30-1-367659	157	12	12	2	0	2	736	10	10	0	0	NA	NA	NA	53	50	173	172	518	156	117	463	19	11	14	0.11	0.064	0.027
.	19.01.16-02.04.31-1-367660	172	19	19	6	0	4	726	17	17	0	0	NA	NA	NA	65	48	177	171	513	160	116	450	19	42	30	0.107	0.246	0.058
.	19.01.16-02.04.34-1-367661	64	2	2	1	0	1	705	1	1	0	0	NA	NA	NA	31	29	168	167	507	150	111	444	0	0	4	0	0	0.008
.	19.01.16-02.04.35-1-367662	118	8	8	1	0	1	731	5	5	0	0	NA	NA	NA	54	50	173	172	518	153	119	459	24	16	17	0.139	0.093	0.033
.	19.01.16-02.04.39-1-367665	133	9	9	3	0	2	717	7	7	0	0	NA	NA	NA	48	38	172	171	508	154	117	446	4	15	14	0.023	0.088	0.028
.	19.01.16-02.04.44-1-367686	57	2	2	1	0	1	200	1	1	0	0	NA	NA	NA	21	13	163	164	499	46	35	119	0	0	1	0	0	0.002
.	19.01.16-02.04.47-1-367697	94	7	7	3	0	3	717	4	4	0	0	NA	NA	NA	24	32	171	168	506	154	116	447	10	11	10	0.058	0.065	0.02
.	19.01.16-02.04.48-1-367699	66	4	4	1	0	0	722	3	3	0	0	NA	NA	NA	21	40	166	173	514	148	117	457	11	0	11	0.066	0	0.021
.	19.01.16-02.04.52-1-367702	116	5	5	4	0	4	726	4	4	0	0	NA	NA	NA	38	45	172	173	513	151	121	454	4	0	10	0.023	0	0.019
.	19.01.16-02.04.55-1-367705	116	5	5	2	0	1	722	3	3	0	0	NA	NA	NA	37	36	176	170	503	157	117	448	10	8	5	0.057	0.047	0.01
.	19.01.16-02.04.56-1-367707	175	16	16	4	0	2	744	15	15	0	0	NA	NA	NA	53	60	179	178	516	164	125	455	24	38	9	0.134	0.213	0.017
.	19.01.16-02.04.59-1-367709	88	3	3	1	0	1	720	1	1	0	0	NA	NA	NA	26	40	174	170	509	155	114	451	0	0	5	0	0	0.01
.	19.01.16-02.05.02-1-367710	116	11	11	4	0	3	722	10	10	0	0	NA	NA	NA	33	45	175	172	511	153	119	450	13	9	23	0.074	0.052	0.045
.	19.01.16-02.05.04-1-367711	88	6	6	1	0	1	716	5	5	0	0	NA	NA	NA	35	29	170	167	505	153	115	448	0	3	18	0	0.018	0.036
.	19.01.16-02.05.07-1-367712	35	1	1	0	0	0	0	0	0	0	0	NA	NA	NA	8	8	163	164	494	0	0	0	0	0	0	0	0	0
.	19.01.16-02.05.07-1-367713	63	3	3	0	0	0	711	2	2	0	0	NA	NA	NA	24	27	170	166	504	152	113	446	0	3	2	0	0.018	0.004
.	19.01.16-02.05.09-1-367714	33	1	1	0	0	0	0	0	0	0	0	NA	NA	NA	12	7	163	164	493	0	0	0	0	0	2	0	0	0.004
.	19.01.16-02.05.10-1-367715	93	11	11	5	0	4	724	10	10	0	0	NA	NA	NA	31	35	172	168	508	154	117	453	14	9	24	0.081	0.054	0.047
.	19.01.16-02.05.11-1-367716	31	1	1	0	0	0	0	0	0	0	0	NA	NA	NA	6	10	163	167	493	0	0	0	0	0	2	0	0	0.004
.	19.01.16-02.05.13-1-367717	31	1	1	0	0	0	0	0	0	0	0	NA	NA	NA	11	18	167	167	497	0	0	0	1	0	0	0.006	0	0
.	19.01.16-02.05.13-1-367718	32	1	1	0	0	0	0	0	0	0	0	NA	NA	NA	5	15	167	166	495	0	0	0	0	0	1	0	0	0.002
.	19.01.16-02.05.13-1-367719	65	3	3	1	0	0	695	1	1	0	0	NA	NA	NA	27	18	166	168	497	145	115	435	0	2	7	0	0.012	0.014
.	19.01.16-02.05.14-1-367720	34	1	1	0	0	0	0	0	0	0	0	NA	NA	NA	11	17	167	165	498	0	0	0	0	0	2	0	0	0.004
.	19.01.16-02.05.15-1-367721	65	3	3	1	0	1	705	2	2	0	0	NA	NA	NA	31	24	169	167	501	152	112	441	0	5	3	0	0.03	0.006
.	19.01.16-02.05.16-1-367722	87	5	5	2	0	2	730	4	4	0	0	NA	NA	NA	27	45	171	170	517	156	117	457	0	10	7	0	0.059	0.014
.	19.01.16-02.05.21-1-367724	90	7	7	4	0	3	721	6	6	0	0	NA	NA	NA	36	39	172	171	509	152	116	453	13	5	17	0.076	0.029	0.033
.	19.01.16-02.05.24-1-367725	94	6	6	2	0	2	720	5	5	0	0	NA	NA	NA	31	37	173	169	508	152	115	453	10	4	9	0.058	0.024	0.018
.	19.01.16-02.05.26-1-367726	33	1	1	0	0	0	0	0	0	0	0	NA	NA	NA	13	7	164	165	491	0	0	0	0	0	0	0	0	0
.	19.01.16-02.05.27-1-367727	32	1	1	0	0	0	0	0	0	0	0	NA	NA	NA	9	11	165	165	494	0	0	0	0	3	0	0	0.018	0
.	19.01.16-02.05.27-1-367728	119	12	12	2	0	2	725	11	11	0	0	NA	NA	NA	32	39	174	169	509	154	118	453	29	18	11	0.167	0.107	0.022
.	19.01.16-02.05.29-1-367729	32	1	1	0	0	0	0	0	0	0	0	NA	NA	NA	13	9	165	164	493	0	0	0	0	0	0	0	0	0
.	19.01.16-02.05.29-1-367730	34	1	1	0	0	0	0	0	0	0	0	NA	NA	NA	12	9	165	167	490	0	0	0	0	0	0	0	0	0
.	19.01.16-02.05.30-1-367731	32	1	1	0	0	0	0	0	0	0	0	NA	NA	NA	6	12	164	166	495	0	0	0	0	0	0	0	0	0
.	19.01.16-02.05.30-1-367732	32	1	1	0	0	0	0	0	0	0	0	NA	NA	NA	7	10	167	164	492	0	0	0	0	0	2	0	0	0.004
.	19.01.16-02.05.32-1-367733	151	17	17	7	0	4	735	16	16	0	0	NA	NA	NA	50	54	174	174	519	153	121	461	5	36	21	0.029	0.207	0.04
.	19.01.16-02.05.32-1-367734	112	7	7	1	0	0	730	5	5	0	0	NA	NA	NA	39	47	172	171	517	153	117	460	0	6	9	0	0.035	0.017
.	19.01.16-02.05.33-1-367735	60	2	2	0	0	0	710	1	1	0	0	NA	NA	NA	24	29	168	170	504	150	118	442	0	0	4	0	0	0.008
.	19.01.16-02.05.35-1-367736	37	1	1	0	0	0	0	0	0	0	0	NA	NA	NA	7	10	165	165	493	0	0	0	0	0	1	0	0	0.002
.	19.01.16-02.05.35-1-367737	89	5	5	2	0	2	705	4	4	0	0	NA	NA	NA	31	27	172	168	500	150	114	441	8	0	4	0.047	0	0.008
.	19.01.16-02.05.37-1-367739	31	1	1	1	0	1	0	0	0	0	0	NA	NA	NA	13	14	169	164	494	0	0	0	0	0	1	0	0	0.002
.	19.01.16-02.05.40-1-367741	64	6	6	3	0	2	708	5	5	0	0	NA	NA	NA	29	25	171	165	502	153	111	444	7	6	10	0.041	0.036	0.02
.	19.01.16-02.05.44-1-367761	91	6	6	2	0	1	701	4	4	0	0	NA	NA	NA	29	23	168	170	498	148	114	439	8	7	3	0.048	0.041	0.006
.	19.01.16-02.05.44-1-367762	65	4	4	1	0	1	715	3	3	0	0	NA	NA	NA	28	37	167	169	514	146	116	453	0	0	15	0	0	0.029
.	19.01.16-02.05.45-1-367765	176	10	10	4	0	4	727	9	9	0	0	NA	NA	NA	45	44	173	170	514	155	117	455	9	19	26	0.052	0.112	0.051
.	19.01.16-02.05.51-1-367773	56	2	2	0	0	0	707	1	1	0	0	NA	NA	NA	20	18	166	165	500	147	116	444	0	0	8	0	0	0.016
.	19.01.16-02.05.52-1-367774	35	1	1	0	0	0	0	0	0	0	0	NA	NA	NA	8	15	169	165	494	0	0	0	0	0	0	0	0	0
.	19.01.16-02.05.54-1-367776	60	2	2	1	0	1	149	1	1	0	0	NA	NA	NA	17	15	168	166	494	29	20	100	0	5	1	0	0.03	0.002
.	19.01.16-02.05.56-1-367779	98	9	9	6	0	5	723	8	8	0	0	NA	NA	NA	34	40	174	170	509	154	117	452	6	17	17	0.034	0.1	0.033
.	19.01.16-02.05.57-1-367781	93	10	10	2	0	2	717	8	8	0	0	NA	NA	NA	24	33	167	169	510	144	118	455	6	7	12	0.036	0.041	0.024
.	19.01.16-02.06.00-1-367785	66	3	3	0	0	0	708	2	2	0	0	NA	NA	NA	12	21	167	166	501	149	114	445	3	2	2	0.018	0.012	0.004
.	19.01.16-02.06.00-1-367786	86	5	5	1	0	1	704	4	4	0	0	NA	NA	NA	36	26	167	171	501	151	116	437	5	11	4	0.03	0.064	0.008
.	19.01.16-02.06.02-1-367787	60	2	2	1	0	1	704	0	0	0	0	NA	NA	NA	27	26	171	168	500	150	114	440	3	0	0	0.018	0	0
.	19.01.16-02.06.04-1-367788	208	16	16	4	0	3	736	14	14	0	0	NA	NA	NA	59	62	178	176	521	157	118	461	22	19	18	0.124	0.108	0.035
.	19.01.16-02.06.04-1-367789	93	5	5	1	0	1	705	3	3	0	0	NA	NA	NA	34	28	170	167	504	153	112	440	5	5	7	0.029	0.03	0.014
.	19.01.16-02.06.08-1-367791	33	1	1	0	0	0	0	0	0	0	0	NA	NA	NA	8	13	165	164	497	0	0	0	0	0	3	0	0	0.006
.	19.01.16-02.06.11-1-367792	95	7	7	2	0	2	723	4	4	0	0	NA	NA	NA	36	40	171	169	513	153	116	454	0	3	13	0	0.018	0.025
.	19.01.16-02.06.14-1-367793	86	3	3	0	0	0	719	2	2	0	0	NA	NA	NA	27	35	173	168	507	153	115	451	1	0	5	0.006	0	0.01
.	19.01.16-02.06.15-1-367794	32	1	1	1	0	1	0	0	0	0	0	NA	NA	NA	10	4	164	165	488	0	0	0	0	5	0	0	0.03	0
.	19.01.16-02.06.16-1-367795	116	9	9	4	0	3	717	8	8	0	0	NA	NA	NA	27	38	173	169	509	153	117	447	0	8	16	0	0.047	0.031
.	19.01.16-02.06.17-1-367796	68	2	2	1	0	1	648	1	1	0	0	NA	NA	NA	17	20	168	168	497	136	103	409	0	0	7	0	0	0.014
.	19.01.16-02.06.17-1-367797	96	8	8	4	0	3	706	6	6	0	0	NA	NA	NA	22	27	169	167	504	148	114	444	1	6	21	0.006	0.036	0.042
.	19.01.16-02.06.18-1-367798	36	1	1	0	0	0	0	0	0	0	0	NA	NA	NA	10	9	165	165	492	0	0	0	0	0	2	0	0	0.004
.	19.01.16-02.06.21-1-367799	32	1	1	0	0	0	0	0	0	0	0	NA	NA	NA	14	9	165	165	492	0	0	0	0	0	0	0	0	0
.	19.01.16-02.06.21-1-367800	83	7	7	2	0	1	718	6	6	0	0	NA	NA	NA	35	40	169	172	512	151	116	451	0	5	13	0	0.029	0.025
.	19.01.16-02.06.22-1-367801	97	4	4	1	0	1	719	3	3	0	0	NA	NA	NA	28	31	172	167	505	153	116	450	3	9	8	0.017	0.054	0.016
.	19.01.16-02.06.29-1-367804	60	3	3	1	0	1	724	2	2	0	0	NA	NA	NA	17	39	168	174	510	148	119	457	14	0	4	0.083	0	0.008
.	19.01.16-02.06.30-1-367809	59	2	2	0	0	0	51	0	0	0	0	NA	NA	NA	23	19	167	169	496	12	8	31	0	3	1	0	0.018	0.002
.	19.01.16-02.06.37-1-367811	32	1	1	1	0	1	0	0	0	0	0	NA	NA	NA	8	10	165	166	492	0	0	0	0	0	2	0	0	0.004
.	19.01.16-02.06.38-1-367813	61	2	2	2	0	1	716	1	1	0	0	NA	NA	NA	25	33	170	166	510	152	113	451	7	0	6	0.041	0	0.012
.	19.01.16-02.06.43-1-367834	57	2	2	0	0	0	301	1	1	0	0	NA	NA	NA	16	14	166	166	495	67	54	180	0	0	1	0	0	0.002
.	19.01.16-02.06.47-1-367846	62	3	3	0	0	0	702	2	2	0	0	NA	NA	NA	26	20	166	165	502	146	114	442	7	0	4	0.042	0	0.008
.	19.01.16-02.06.47-1-367847	122	7	7	3	0	2	719	5	5	0	0	NA	NA	NA	43	38	175	168	508	156	117	446	11	0	20	0.063	0	0.039
.	19.01.16-02.06.49-1-367850	146	18	18	2	0	2	720	16	16	0	0	NA	NA	NA	39	39	173	172	507	156	117	447	7	4	24	0.04	0.023	0.047
.	19.01.16-02.06.49-1-367851	95	6	6	4	0	2	720	5	5	0	0	NA	NA	NA	34	37	170	169	511	148	118	454	10	10	4	0.059	0.059	0.008
.	19.01.16-02.06.49-1-367852	144	16	16	3	0	2	713	14	14	0	0	NA	NA	NA	61	41	166	169	519	142	115	456	15	25	36	0.09	0.148	0.069
.	19.01.16-02.06.51-1-367853	89	5	5	1	0	1	705	4	4	0	0	NA	NA	NA	24	26	166	170	503	146	114	445	0	6	10	0	0.035	0.02
.	19.01.16-02.06.55-1-367856	63	3	3	0	0	0	703	1	1	0	0	NA	NA	NA	22	15	166	166	496	147	113	443	0	0	9	0	0	0.018
.	19.01.16-02.06.58-1-367859	184	8	8	3	0	2	730	7	7	0	0	NA	NA	NA	67	52	171	179	515	154	123	453	4	17	12	0.023	0.095	0.023
.	19.01.16-02.07.02-1-367860	93	4	4	0	0	0	707	3	3	0	0	NA	NA	NA	31	25	169	165	504	149	110	448	4	0	7	0.024	0	0.014
.	19.01.16-02.07.07-1-367861	87	4	4	0	0	0	716	3	3	0	0	NA	NA	NA	16	31	170	169	505	153	115	448	6	0	8	0.035	0	0.016
.	19.01.16-02.07.08-1-367862	31	1	1	0	0	0	0	0	0	0	0	NA	NA	NA	11	12	167	165	493	0	0	0	0	1	0	0	0.006	0
.	19.01.16-02.07.09-1-367863	64	3	3	0	0	0	149	2	2	0	0	NA	NA	NA	15	20	166	166	501	30	26	93	0	0	4	0	0	0.008
.	19.01.16-02.07.10-1-367864	63	3	3	0	0	0	708	2	2	0	0	NA	NA	NA	28	27	166	170	504	149	117	442	0	0	6	0	0	0.012
.	19.01.16-02.07.10-1-367865	84	4	4	2	0	2	718	3	3	0	0	NA	NA	NA	35	42	171	167	517	151	113	454	2	4	3	0.012	0.024	0.006
.	19.01.16-02.07.17-1-367866	119	13	13	9	0	9	707	12	12	0	0	NA	NA	NA	28	25	165	164	509	146	111	450	7	16	25	0.042	0.098	0.049
.	19.01.16-02.07.18-1-367867	120	13	13	1	0	1	724	12	12	0	0	NA	NA	NA	41	43	172	171	513	152	119	453	1	7	30	0.006	0.041	0.058
.	19.01.16-02.07.19-1-367868	91	5	5	2	0	2	706	4	4	0	0	NA	NA	NA	23	25	166	167	505	148	115	443	0	9	8	0	0.054	0.016
.	19.01.16-02.07.20-1-367869	87	3	3	0	0	0	700	1	1	0	0	NA	NA	NA	29	17	164	166	500	145	114	441	2	6	0	0.012	0.036	0
.	19.01.16-02.07.20-1-367871	66	5	5	1	0	1	721	4	4	0	0	NA	NA	NA	32	41	168	175	511	150	118	453	11	0	8	0.065	0	0.016
.	19.01.16-02.07.24-1-367872	35	1	1	1	0	1	0	0	0	0	0	NA	NA	NA	8	11	166	165	493	0	0	0	0	0	0	0	0	0
.	19.01.16-02.07.25-1-367873	87	4	4	1	0	0	711	3	3	0	0	NA	NA	NA	34	23	165	168	503	147	116	448	0	0	11	0	0	0.022
.	19.01.16-02.07.25-1-367874	91	3	3	0	0	0	720	2	2	0	0	NA	NA	NA	43	42	165	174	516	144	118	458	0	0	10	0	0	0.019
.	19.01.16-02.07.26-1-367875	59	2	2	1	0	1	707	1	1	0	0	NA	NA	NA	20	25	168	168	502	149	114	444	0	0	5	0	0	0.01
.	19.01.16-02.07.33-1-367876	95	6	6	3	0	3	721	5	5	0	0	NA	NA	NA	27	37	171	173	506	155	118	448	0	4	7	0	0.023	0.014
.	19.01.16-02.07.37-1-367877	110	13	13	3	0	3	715	10	10	0	0	NA	NA	NA	31	42	166	173	516	147	119	449	18	9	18	0.108	0.052	0.035
.	19.01.16-02.07.40-1-367881	61	2	2	1	0	1	709	0	0	0	0	NA	NA	NA	23	25	167	167	504	149	114	446	4	0	1	0.024	0	0.002
.	19.01.16-02.07.41-1-367883	64	3	3	0	0	0	710	2	2	0	0	NA	NA	NA	20	22	170	166	499	153	115	442	0	0	14	0	0	0.028
.	19.01.16-02.07.41-1-367884	34	1	1	1	0	1	0	0	0	0	0	NA	NA	NA	6	6	167	165	487	0	0	0	0	3	0	0	0.018	0
.	19.01.16-02.07.43-1-367902	65	3	3	2	0	2	552	2	2	0	0	NA	NA	NA	23	23	167	166	503	118	85	349	0	0	5	0	0	0.01
.	19.01.16-02.07.44-1-367903	34	1	1	0	0	0	0	0	0	0	0	NA	NA	NA	15	9	164	164	494	0	0	0	0	0	0	0	0	0
.	19.01.16-02.07.46-1-367907	93	6	6	1	0	1	712	5	5	0	0	NA	NA	NA	52	39	168	173	511	152	118	442	5	8	16	0.03	0.046	0.031
.	19.01.16-02.07.47-1-367912	210	15	15	6	0	4	763	14	14	0	0	NA	NA	NA	71	84	183	172	542	166	116	481	8	26	25	0.044	0.151	0.046
.	19.01.16-02.07.53-1-367916	63	8	8	3	0	3	701	7	7	0	0	NA	NA	NA	26	22	166	168	501	148	116	437	0	3	14	0	0.018	0.028
.	19.01.16-02.07.58-1-367921	123	7	7	3	0	3	727	6	6	0	0	NA	NA	NA	36	38	171	169	511	154	116	457	7	3	26	0.041	0.018	0.051
.	19.01.16-02.08.02-1-367925	125	13	13	5	0	3	719	9	9	0	0	NA	NA	NA	43	37	172	169	509	151	116	452	16	26	16	0.093	0.154	0.031
.	19.01.16-02.08.05-1-367952	122	5	5	0	0	0	724	4	4	0	0	NA	NA	NA	35	42	173	174	508	154	120	450	0	11	9	0	0.063	0.018
.	19.01.16-02.08.08-1-367953	34	1	1	1	0	1	0	0	0	0	0	NA	NA	NA	10	13	164	165	497	0	0	0	0	0	2	0	0	0.004
.	19.01.16-02.08.10-1-367954	105	5	5	0	0	0	719	3	3	0	0	NA	NA	NA	48	38	171	171	509	153	119	447	9	0	9	0.053	0	0.018
.	19.01.16-02.08.11-1-367955	199	10	10	3	0	1	754	9	9	0	0	NA	NA	NA	52	64	181	172	524	163	120	471	27	18	17	0.149	0.105	0.032
.	19.01.16-02.08.11-1-367956	94	3	3	0	0	0	716	2	2	0	0	NA	NA	NA	38	38	174	172	505	152	116	448	0	0	6	0	0	0.012
.	19.01.16-02.08.20-1-367957	94	9	9	0	0	0	714	8	8	0	0	NA	NA	NA	37	36	171	170	508	148	120	446	0	1	35	0	0.006	0.069
.	19.01.16-02.08.21-1-367958	66	3	3	0	0	0	705	2	2	0	0	NA	NA	NA	22	23	167	170	499	148	118	439	0	2	5	0	0.012	0.01
.	19.01.16-02.08.22-1-367959	178	21	21	6	0	4	748	18	18	0	0	NA	NA	NA	53	68	175	180	526	158	126	464	14	40	14	0.08	0.222	0.027
.	19.01.16-02.08.26-1-368062	117	5	5	3	0	2	708	4	4	0	0	NA	NA	NA	30	26	168	167	504	148	115	445	11	0	9	0.065	0	0.018
.	19.01.16-02.08.27-1-368063	87	4	4	1	0	1	713	3	3	0	0	NA	NA	NA	30	32	169	168	508	147	115	451	7	0	8	0.041	0	0.016
.	19.01.16-02.08.31-1-368068	66	3	3	1	0	1	708	2	2	0	0	NA	NA	NA	23	28	167	166	508	151	112	445	4	4	3	0.024	0.024	0.006
.	19.01.16-02.08.33-1-368069	121	13	13	5	0	5	729	10	10	0	0	NA	NA	NA	41	48	174	171	516	159	115	455	9	27	34	0.052	0.158	0.066
.	19.01.16-02.08.37-1-368071	62	5	5	1	0	1	708	4	4	0	0	NA	NA	NA	24	25	168	166	504	149	114	445	7	0	14	0.042	0	0.028
.	19.01.16-02.08.38-1-368074	109	14	14	7	0	5	749	13	13	0	0	NA	NA	NA	33	63	177	177	522	159	124	466	15	20	15	0.085	0.113	0.029
.	19.01.16-02.08.44-1-368095	62	2	2	1	0	1	712	1	1	0	0	NA	NA	NA	27	32	169	168	508	148	116	448	1	1	0	0.006	0.006	0
.	19.01.16-02.08.45-1-368096	89	4	4	1	0	1	704	3	3	0	0	NA	NA	NA	38	33	166	172	508	143	120	441	7	1	9	0.042	0.006	0.018
.	19.01.16-02.08.45-1-368098	149	11	11	3	0	2	732	9	9	0	0	NA	NA	NA	63	52	177	169	519	159	116	457	6	5	18	0.034	0.03	0.035
.	19.01.16-02.08.46-1-368108	69	3	3	2	0	1	707	2	2	0	0	NA	NA	NA	27	28	168	172	501	148	119	440	0	4	8	0	0.023	0.016
.	19.01.16-02.08.55-1-368113	59	3	3	0	0	0	200	2	2	0	0	NA	NA	NA	11	12	164	168	493	43	31	126	0	0	3	0	0	0.006
.	19.01.16-02.08.55-1-368114	60	2	2	2	0	0	707	1	1	0	0	NA	NA	NA	21	21	166	166	502	149	110	448	0	0	6	0	0	0.012
.	19.01.16-02.08.57-1-368117	66	6	6	0	0	0	704	5	5	0	0	NA	NA	NA	29	35	165	171	512	143	116	445	6	3	14	0.036	0.018	0.027
.	19.01.16-02.09.01-1-368118	38	1	1	1	0	1	0	0	0	0	0	NA	NA	NA	11	12	164	166	495	0	0	0	0	0	0	0	0	0
.	19.01.16-02.09.02-1-368119	66	4	4	1	0	1	707	3	3	0	0	NA	NA	NA	19	21	168	165	501	150	112	445	6	0	5	0.036	0	0.01
.	19.01.16-02.09.03-1-368120	89	5	5	1	0	1	708	4	4	0	0	NA	NA	NA	37	30	172	169	502	151	114	443	0	5	8	0	0.03	0.016
.	19.01.16-02.09.04-1-368121	71	5	5	0	0	0	702	4	4	0	0	NA	NA	NA	26	14	164	168	495	147	114	441	0	3	18	0	0.018	0.036
.	19.01.16-02.09.04-1-368122	31	1	1	1	0	1	0	0	0	0	0	NA	NA	NA	8	9	163	165	494	0	0	0	0	0	0	0	0	0
.	19.01.16-02.09.06-1-368124	63	5	5	1	0	1	708	4	4	0	0	NA	NA	NA	23	26	171	166	502	150	113	445	0	4	6	0	0.024	0.012
.	19.01.16-02.09.10-1-368125	62	5	5	1	0	1	693	4	4	0	0	NA	NA	NA	32	17	168	166	496	148	113	432	15	6	3	0.089	0.036	0.006
.	19.01.16-02.09.10-1-368126	117	16	16	5	0	4	700	14	14	0	0	NA	NA	NA	42	23	168	167	501	147	117	436	29	14	26	0.173	0.084	0.052
.	19.01.16-02.09.10-1-368127	34	1	1	0	0	0	0	0	0	0	0	NA	NA	NA	9	11	166	166	492	0	0	0	0	0	0	0	0	0
.	19.01.16-02.09.13-1-368128	143	19	19	3	0	2	730	16	16	0	0	NA	NA	NA	46	46	170	177	512	151	125	454	19	45	19	0.112	0.254	0.037
.	19.01.16-02.09.16-1-368129	151	5	5	2	0	2	728	4	4	0	0	NA	NA	NA	48	43	170	171	515	151	117	460	1	9	11	0.006	0.053	0.021
.	19.01.16-02.09.18-1-368130	64	3	3	1	0	1	708	2	2	0	0	NA	NA	NA	20	26	172	170	497	153	117	438	2	0	3	0.012	0	0.006
.	19.01.16-02.09.20-1-368131	94	4	4	1	0	1	730	3	3	0	0	NA	NA	NA	21	42	170	170	515	152	118	460	7	0	1	0.041	0	0.002
.	19.01.16-02.09.22-1-368132	90	9	9	0	0	0	715	6	6	0	0	NA	NA	NA	31	33	169	165	512	147	114	454	11	13	18	0.065	0.079	0.035
.	19.01.16-02.09.25-1-368133	87	7	7	0	0	0	722	6	6	0	0	NA	NA	NA	29	33	171	170	505	154	118	450	0	3	13	0	0.018	0.026
.	19.01.16-02.09.29-1-368134	36	1	1	0	0	0	0	0	0	0	0	NA	NA	NA	8	9	165	165	492	0	0	0	0	0	0	0	0	0
.	19.01.16-02.09.31-1-368135	207	13	13	5	0	3	748	11	11	0	0	NA	NA	NA	71	69	173	175	534	151	126	471	22	23	7	0.127	0.131	0.013
.	19.01.16-02.09.33-1-368136	85	4	4	0	0	0	703	3	3	0	0	NA	NA	NA	38	22	171	168	496	150	113	440	5	2	7	0.029	0.012	0.014
.	19.01.16-02.09.36-1-368137	59	2	2	1	0	1	706	1	1	0	0	NA	NA	NA	18	19	167	167	498	150	116	440	0	0	2	0	0	0.004
.	19.01.16-02.09.37-1-368138	90	9	9	4	0	2	712	8	8	0	0	NA	NA	NA	38	39	173	177	502	155	121	436	6	2	37	0.035	0.011	0.074
.	19.01.16-02.09.46-1-368167	114	7	7	3	0	1	717	6	6	0	0	NA	NA	NA	37	42	169	179	507	150	126	441	7	0	14	0.041	0	0.028
.	19.01.16-02.09.47-1-368168	115	16	16	4	0	3	709	13	13	0	0	NA	NA	NA	46	29	171	169	502	150	116	443	35	9	12	0.205	0.053	0.024
.	19.01.16-02.09.48-1-368170	31	1	1	0	0	0	0	0	0	0	0	NA	NA	NA	6	7	163	166	491	0	0	0	0	0	0	0	0	0
.	19.01.16-02.09.50-1-368173	114	6	6	2	0	2	715	5	5	0	0	NA	NA	NA	33	40	173	170	510	151	116	448	1	0	10	0.006	0	0.02
.	19.01.16-02.09.51-1-368174	58	2	2	0	0	0	702	1	1	0	0	NA	NA	NA	16	15	165	166	497	145	115	442	0	0	5	0	0	0.01
.	19.01.16-02.09.53-1-368175	35	1	1	0	0	0	0	0	0	0	0	NA	NA	NA	8	10	167	165	491	0	0	0	0	0	0	0	0	0
.	19.01.16-02.09.54-1-368176	92	3	3	1	0	1	699	2	2	0	0	NA	NA	NA	29	19	167	169	496	149	117	433	0	4	6	0	0.024	0.012
.	19.01.16-02.09.56-1-368180	64	2	2	0	0	0	250	1	1	0	0	NA	NA	NA	19	20	167	165	501	54	44	152	1	0	3	0.006	0	0.006
.	19.01.16-02.10.05-1-368189	92	7	7	3	0	2	706	6	6	0	0	NA	NA	NA	36	27	167	169	504	147	114	445	10	3	11	0.06	0.018	0.022
.	19.01.16-02.10.06-1-368190	180	27	27	14	0	12	725	23	23	0	0	NA	NA	NA	62	50	172	173	518	154	121	450	28	10	61	0.163	0.058	0.118
.	19.01.16-02.10.07-1-368191	60	2	2	1	0	1	297	1	1	0	0	NA	NA	NA	14	21	169	169	496	64	57	176	0	0	5	0	0	0.01
.	19.01.16-02.10.08-1-368192	93	10	10	3	0	2	697	9	9	0	0	NA	NA	NA	34	18	165	168	498	148	114	435	0	11	26	0	0.065	0.052
.	19.01.16-02.10.09-1-368193	60	2	2	1	0	0	708	1	1	0	0	NA	NA	NA	25	25	169	167	502	149	114	445	5	0	1	0.03	0	0.002
.	19.01.16-02.10.10-1-368194	125	12	12	5	0	4	708	9	9	0	0	NA	NA	NA	49	28	173	169	499	150	115	443	17	10	13	0.098	0.059	0.026
.	19.01.16-02.10.10-1-368195	91	5	5	2	0	2	714	4	4	0	0	NA	NA	NA	24	29	168	174	500	150	119	445	11	13	0	0.065	0.075	0
.	19.01.16-02.10.18-1-368196	91	4	4	2	0	2	714	3	3	0	0	NA	NA	NA	30	36	169	171	509	151	117	446	5	0	7	0.03	0	0.014
.	19.01.16-02.10.20-1-368197	120	25	25	11	0	8	712	21	21	0	0	NA	NA	NA	41	32	167	168	510	146	114	452	21	28	35	0.126	0.167	0.069
.	19.01.16-02.10.24-1-368199	32	1	1	0	0	0	0	0	0	0	0	NA	NA	NA	11	9	165	165	492	0	0	0	0	0	1	0	0	0.002
.	19.01.16-02.10.26-1-368200	30	1	1	1	0	1	0	0	0	0	0	NA	NA	NA	6	9	164	165	493	0	0	0	0	0	1	0	0	0.002
.	19.01.16-02.10.27-1-368201	90	7	7	2	0	2	711	5	5	0	0	NA	NA	NA	34	34	167	173	507	148	118	445	0	3	24	0	0.017	0.047
.	19.01.16-02.10.27-1-368202	68	3	3	1	0	0	715	2	2	0	0	NA	NA	NA	27	37	167	168	515	146	115	454	0	0	9	0	0	0.017
.	19.01.16-02.10.28-1-368203	91	3	3	0	0	0	704	1	1	0	0	NA	NA	NA	29	22	165	172	498	147	118	439	5	0	10	0.03	0	0.02
.	19.01.16-02.10.32-1-368204	152	13	13	3	0	2	716	11	11	0	0	NA	NA	NA	51	38	175	171	505	155	117	444	19	15	15	0.109	0.088	0.03
.	19.01.16-02.10.32-1-368205	36	1	1	1	0	1	0	0	0	0	0	NA	NA	NA	9	4	163	164	490	0	0	0	0	0	4	0	0	0.008
.	19.01.16-02.10.34-1-368210	59	3	3	2	0	2	719	1	1	0	0	NA	NA	NA	16	33	166	172	508	149	117	453	0	0	9	0	0	0.018
.	19.01.16-02.10.34-1-368211	34	1	1	0	0	0	0	0	0	0	0	NA	NA	NA	11	11	165	164	495	0	0	0	0	0	0	0	0	0
.	19.01.16-02.10.37-1-368212	66	2	2	0	0	0	703	1	1	0	0	NA	NA	NA	26	26	172	168	499	148	113	442	6	0	3	0.035	0	0.006
.	19.01.16-02.10.44-1-368235	116	13	13	7	0	4	708	9	9	0	0	NA	NA	NA	33	26	171	165	503	154	115	439	7	6	22	0.041	0.036	0.044
.	19.01.16-02.10.45-1-368236	34	1	1	1	0	1	0	0	0	0	0	NA	NA	NA	10	8	163	164	494	0	0	0	0	0	0	0	0	0
.	19.01.16-02.10.45-1-368238	126	14	14	4	0	4	717	13	13	0	0	NA	NA	NA	50	36	167	173	509	149	119	449	0	6	27	0	0.035	0.053
.	19.01.16-02.10.47-1-368244	98	3	3	2	0	2	702	2	2	0	0	NA	NA	NA	42	28	168	168	505	150	115	437	0	8	1	0	0.048	0.002
.	19.01.16-02.10.47-1-368245	119	9	9	3	0	1	710	7	7	0	0	NA	NA	NA	44	28	167	170	504	149	115	446	18	32	4	0.108	0.188	0.008
.	19.01.16-02.10.50-1-368252	58	4	4	1	0	1	698	2	2	0	0	NA	NA	NA	32	21	166	168	500	148	112	438	0	3	4	0	0.018	0.008
.	19.01.16-02.10.53-1-368253	124	4	4	0	0	0	720	2	2	0	0	NA	NA	NA	41	44	171	173	513	153	117	450	1	0	9	0.006	0	0.018
.	19.01.16-02.11.00-1-368258	118	11	11	3	0	2	721	10	10	0	0	NA	NA	NA	43	40	173	171	509	156	116	449	15	9	30	0.087	0.053	0.059
.	19.01.16-02.11.03-1-368259	150	17	17	4	0	2	722	14	14	0	0	NA	NA	NA	45	45	171	175	512	152	121	449	37	15	15	0.216	0.086	0.029
.	19.01.16-02.11.04-1-368260	171	14	14	3	0	2	730	11	11	0	0	NA	NA	NA	53	47	177	172	511	160	116	454	33	3	13	0.186	0.017	0.025
.	19.01.16-02.11.07-1-368262	98	10	10	3	0	1	700	9	9	0	0	NA	NA	NA	33	24	168	168	501	146	113	441	21	0	9	0.125	0	0.018
.	19.01.16-02.11.07-1-368263	60	2	2	1	0	1	0	1	1	0	0	NA	NA	NA	23	23	168	170	498	0	0	0	0	0	3	0	0	0.006
.	19.01.16-02.11.10-1-368264	33	1	1	0	0	0	0	0	0	0	0	NA	NA	NA	6	11	166	165	493	0	0	0	0	0	3	0	0	0.006
.	19.01.16-02.11.11-1-368265	118	20	20	3	0	2	716	18	18	0	0	NA	NA	NA	46	40	171	173	509	150	118	448	14	16	48	0.082	0.092	0.094
.	19.01.16-02.11.12-1-368266	125	18	18	8	0	7	719	16	16	0	0	NA	NA	NA	35	40	170	174	509	154	121	444	24	15	32	0.141	0.086	0.063
.	19.01.16-02.11.13-1-368267	56	2	2	0	0	0	703	1	1	0	0	NA	NA	NA	28	21	166	167	501	147	114	442	6	0	4	0.036	0	0.008
.	19.01.16-02.11.14-1-368268	86	8	8	0	0	0	699	6	6	0	0	NA	NA	NA	30	23	168	165	503	147	111	441	14	0	3	0.083	0	0.006
.	19.01.16-02.11.27-1-368269	34	1	1	1	0	1	0	0	0	0	0	NA	NA	NA	12	5	165	163	490	0	0	0	0	0	0	0	0	0
.	19.01.16-02.11.28-1-368270	36	1	1	0	0	0	0	0	0	0	0	NA	NA	NA	10	8	166	165	490	0	0	0	0	0	0	0	0	0
.	19.01.16-02.11.29-1-368271	152	22	22	5	0	3	723	20	20	0	0	NA	NA	NA	45	46	170	173	516	148	122	453	14	37	28	0.082	0.214	0.054
.	19.01.16-02.11.30-1-368272	87	4	4	0	0	0	700	3	3	0	0	NA	NA	NA	33	21	166	168	500	144	114	442	7	0	6	0.042	0	0.012
.	19.01.16-02.11.32-1-368273	181	23	23	7	0	3	737	21	21	0	0	NA	NA	NA	53	64	178	180	519	158	124	455	12	19	59	0.067	0.106	0.114
.	19.01.16-02.11.32-1-368274	57	2	2	0	0	0	708	1	1	0	0	NA	NA	NA	21	27	169	170	501	147	117	444	0	0	7	0	0	0.014
.	19.01.16-02.11.34-1-368275	34	1	1	0	0	0	0	0	0	0	0	NA	NA	NA	9	15	166	166	496	0	0	0	0	2	0	0	0.012	0
.	19.01.16-02.11.37-1-368277	34	1	1	0	0	0	0	0	0	0	0	NA	NA	NA	9	11	165	169	490	0	0	0	0	0	1	0	0	0.002
.	19.01.16-02.11.39-1-368279	29	1	1	0	0	0	0	0	0	0	0	NA	NA	NA	7	7	166	165	489	0	0	0	0	0	3	0	0	0.006
.	19.01.16-02.11.40-1-368282	33	1	1	1	0	1	0	0	0	0	0	NA	NA	NA	4	12	167	165	493	0	0	0	0	0	4	0	0	0.008
.	19.01.16-02.11.41-1-368284	68	3	3	0	0	0	713	2	2	0	0	NA	NA	NA	21	26	174	168	497	154	118	441	2	5	3	0.011	0.03	0.006
.	19.01.16-02.11.42-1-368301	59	2	2	0	0	0	703	1	1	0	0	NA	NA	NA	17	14	166	166	495	147	115	441	0	0	4	0	0	0.008
.	19.01.16-02.11.47-1-368307	58	2	2	1	0	1	0	1	1	0	0	NA	NA	NA	17	23	168	166	502	0	0	0	4	0	0	0.024	0	0
.	19.01.16-02.11.47-1-368311	63	4	4	1	0	1	708	3	3	0	0	NA	NA	NA	18	19	169	166	497	150	116	442	0	5	5	0	0.03	0.01
.	19.01.16-02.11.47-1-368312	60	2	2	1	0	1	100	1	1	0	0	NA	NA	NA	13	11	165	169	490	28	16	56	0	3	0	0	0.018	0
.	19.01.16-02.11.49-1-368315	93	12	12	3	0	2	718	10	10	0	0	NA	NA	NA	32	34	170	170	507	152	115	451	10	0	34	0.059	0	0.067
.	19.01.16-02.11.51-1-368316	123	9	9	0	0	0	716	7	7	0	0	NA	NA	NA	35	35	170	170	508	152	115	449	7	3	39	0.041	0.018	0.077
.	19.01.16-02.11.54-1-368318	91	3	3	1	0	1	707	2	2	0	0	NA	NA	NA	26	24	172	167	498	153	116	438	0	6	1	0	0.036	0.002
.	19.01.16-02.11.56-1-368321	95	8	8	3	0	3	710	6	6	0	0	NA	NA	NA	44	29	169	169	504	151	114	445	2	8	19	0.012	0.047	0.038
.	19.01.16-02.11.57-1-368323	37	1	1	0	0	0	0	0	0	0	0	NA	NA	NA	12	15	167	166	495	0	0	0	0	0	0	0	0	0
.	19.01.16-02.12.00-1-368324	150	9	9	4	0	2	725	7	7	0	0	NA	NA	NA	43	42	169	172	514	154	118	453	9	10	26	0.053	0.058	0.051
.	19.01.16-02.12.05-1-368328	111	5	5	2	0	1	717	4	4	0	0	NA	NA	NA	32	34	170	171	506	151	119	447	1	11	4	0.006	0.064	0.008
.	19.01.16-02.12.08-1-368329	64	3	3	0	0	0	704	2	2	0	0	NA	NA	NA	30	24	168	167	502	148	112	444	5	0	8	0.03	0	0.016
.	19.01.16-02.12.11-1-368330	118	8	8	2	0	2	720	6	6	0	0	NA	NA	NA	29	39	168	175	509	149	123	448	16	5	10	0.095	0.029	0.02
.	19.01.16-02.12.16-1-368331	67	3	3	1	0	1	696	2	2	0	0	NA	NA	NA	36	20	166	167	500	148	114	434	3	0	5	0.018	0	0.01
.	19.01.16-02.12.19-1-368332	149	11	11	1	0	1	726	9	9	0	0	NA	NA	NA	35	47	173	173	514	154	119	453	12	4	17	0.069	0.023	0.033
.	19.01.16-02.12.20-1-368334	86	3	3	1	0	1	700	2	2	0	0	NA	NA	NA	27	23	168	166	502	147	115	438	2	0	2	0.012	0	0.004
.	19.01.16-02.12.20-1-368335	30	1	1	1	0	1	0	0	0	0	0	NA	NA	NA	5	7	163	165	492	0	0	0	0	0	2	0	0	0.004
.	19.01.16-02.12.22-1-368336	122	14	14	1	0	1	708	12	12	0	0	NA	NA	NA	38	29	166	167	509	148	113	447	26	12	11	0.157	0.072	0.022
.	19.01.16-02.12.25-1-368337	35	1	1	1	0	1	0	0	0	0	0	NA	NA	NA	11	7	164	163	493	0	0	0	0	0	1	0	0	0.002
.	19.01.16-02.12.25-1-368338	95	8	8	2	0	2	713	7	7	0	0	NA	NA	NA	28	31	168	165	511	149	112	452	3	10	9	0.018	0.061	0.018
.	19.01.16-02.12.26-1-368339	86	4	4	1	0	1	707	1	1	0	0	NA	NA	NA	33	26	168	170	501	147	116	444	0	4	4	0	0.024	0.008
.	19.01.16-02.12.28-1-368340	100	8	8	5	0	5	711	7	7	0	0	NA	NA	NA	25	28	172	166	503	154	114	443	3	2	13	0.017	0.012	0.026
.	19.01.16-02.12.32-1-368341	64	3	3	0	0	0	708	2	2	0	0	NA	NA	NA	25	27	169	168	503	152	115	441	0	0	6	0	0	0.012
.	19.01.16-02.12.35-1-368342	29	1	1	0	0	0	0	0	0	0	0	NA	NA	NA	8	10	166	166	491	0	0	0	0	0	0	0	0	0
.	19.01.16-02.12.36-1-368343	37	1	1	0	0	0	0	0	0	0	0	NA	NA	NA	14	9	164	166	492	0	0	0	0	0	2	0	0	0.004
.	19.01.16-02.12.37-1-368344	120	11	11	6	0	3	722	9	9	0	0	NA	NA	NA	41	38	171	170	510	150	120	452	5	12	23	0.029	0.071	0.045
.	19.01.16-02.12.39-1-368347	89	6	6	0	0	0	716	4	4	0	0	NA	NA	NA	42	39	170	170	512	149	116	451	4	0	9	0.024	0	0.018
.	19.01.16-02.12.41-1-368351	90	18	18	3	0	3	713	17	17	0	0	NA	NA	NA	37	36	166	172	511	150	118	445	0	8	24	0	0.047	0.047
.	19.01.16-02.12.42-1-368368	34	1	1	1	0	1	0	0	0	0	0	NA	NA	NA	9	5	164	163	491	0	0	0	0	1	0	0	0.006	0
.	19.01.16-02.12.45-1-368370	95	14	14	4	0	3	721	12	12	0	0	NA	NA	NA	30	38	169	169	513	151	115	455	30	16	16	0.178	0.095	0.031
.	19.01.16-02.12.47-1-368377	91	9	9	0	0	0	717	8	8	0	0	NA	NA	NA	27	27	171	166	503	156	113	448	22	10	9	0.129	0.06	0.018
.	19.01.16-02.12.48-1-368383	33	1	1	0	0	0	0	0	0	0	0	NA	NA	NA	6	7	163	164	493	0	0	0	0	0	1	0	0	0.002
.	19.01.16-02.12.49-1-368384	90	9	9	2	0	2	721	7	7	0	0	NA	NA	NA	29	37	171	168	511	147	116	458	10	19	4	0.058	0.113	0.008
.	19.01.16-02.12.52-1-368387	37	1	1	0	0	0	0	0	0	0	0	NA	NA	NA	9	10	164	167	492	0	0	0	0	0	0	0	0	0
.	19.01.16-02.12.54-1-368388	33	1	1	0	0	0	0	0	0	0	0	NA	NA	NA	10	13	165	165	496	0	0	0	0	0	2	0	0	0.004
.	19.01.16-02.12.54-1-368391	147	15	15	5	0	5	733	13	13	0	0	NA	NA	NA	46	48	179	166	516	162	111	460	9	26	23	0.05	0.157	0.045
.	19.01.16-02.12.57-1-368394	33	1	1	1	0	1	0	0	0	0	0	NA	NA	NA	9	7	165	163	492	0	0	0	0	1	0	0	0.006	0
.	19.01.16-02.12.58-1-368395	86	5	5	1	0	1	707	4	4	0	0	NA	NA	NA	39	32	171	173	501	149	118	440	4	6	2	0.023	0.035	0.004
.	19.01.16-02.12.59-1-368396	91	11	11	5	0	4	717	10	10	0	0	NA	NA	NA	31	31	170	169	505	152	117	448	10	17	7	0.059	0.101	0.014
.	19.01.16-02.13.03-1-368397	115	14	14	6	0	4	709	13	13	0	0	NA	NA	NA	49	40	167	175	511	146	118	445	40	24	3	0.24	0.137	0.006
.	19.01.16-02.13.09-1-368398	120	18	18	4	0	4	729	17	17	0	0	NA	NA	NA	46	47	172	174	514	152	119	458	25	12	20	0.145	0.069	0.039
.	19.01.16-02.13.16-1-368399	64	3	3	2	0	2	710	2	2	0	0	NA	NA	NA	25	29	167	172	503	147	116	447	2	0	5	0.012	0	0.01
.	19.01.16-02.13.20-1-368400	94	3	3	2	0	2	705	2	2	0	0	NA	NA	NA	20	17	167	165	498	150	114	441	3	3	1	0.018	0.018	0.002
.	19.01.16-02.13.32-1-368401	102	8	8	1	0	1	705	6	6	0	0	NA	NA	NA	41	29	166	172	504	149	118	438	14	3	17	0.084	0.017	0.034
.	19.01.16-02.13.33-1-368402	57	3	3	2	0	2	0	2	2	0	0	NA	NA	NA	13	11	163	165	496	0	0	0	0	0	8	0	0	0.016
.	19.01.16-02.13.34-1-368403	94	8	8	3	0	1	724	7	7	0	0	NA	NA	NA	24	37	169	168	513	153	116	455	1	9	16	0.006	0.054	0.031
.	19.01.16-02.13.35-1-368404	36	1	1	0	0	0	0	0	0	0	0	NA	NA	NA	13	8	166	164	491	0	0	0	1	0	0	0.006	0	0
.	19.01.16-02.13.37-1-368406	122	14	14	4	0	3	728	13	13	0	0	NA	NA	NA	41	48	173	168	520	158	113	457	27	23	17	0.156	0.137	0.033
.	19.01.16-02.13.37-1-368408	102	6	6	0	0	0	704	5	5	0	0	NA	NA	NA	30	22	167	167	501	149	115	440	0	7	2	0	0.042	0.004
.	19.01.16-02.13.40-1-368411	95	16	16	4	0	3	714	14	14	0	0	NA	NA	NA	35	35	167	167	514	145	116	453	8	8	34	0.048	0.048	0.066
.	19.01.16-02.13.41-1-368413	85	8	8	5	0	2	710	6	6	0	0	NA	NA	NA	42	36	169	171	509	151	114	445	20	11	8	0.118	0.064	0.016
.	19.01.16-02.13.50-1-368440	66	3	3	0	0	0	696	1	1	0	0	NA	NA	NA	27	18	165	168	498	141	115	440	0	4	1	0	0.024	0.002
.	19.01.16-02.13.59-1-368445	119	9	9	2	0	2	710	8	8	0	0	NA	NA	NA	24	26	170	168	501	151	115	444	3	7	10	0.018	0.042	0.02
.	19.01.16-02.14.00-1-368446	84	3	3	3	0	3	715	2	2	0	0	NA	NA	NA	28	32	169	169	507	149	117	449	0	3	7	0	0.018	0.014
.	19.01.16-02.14.16-1-368451	154	13	13	5	0	4	730	11	11	0	0	NA	NA	NA	51	53	170	171	525	148	119	463	17	13	22	0.1	0.076	0.042
.	19.01.16-02.14.17-1-368452	93	7	7	2	0	2	704	6	6	0	0	NA	NA	NA	29	22	168	171	496	150	121	433	8	0	21	0.048	0	0.042
.	19.01.16-02.14.21-1-368453	119	8	8	3	0	3	726	7	7	0	0	NA	NA	NA	40	45	168	174	516	150	119	457	6	5	18	0.036	0.029	0.035
.	19.01.16-02.14.22-1-368454	60	2	2	1	0	1	712	1	1	0	0	NA	NA	NA	25	30	166	172	505	150	117	445	0	4	2	0	0.023	0.004
.	19.01.16-02.14.30-1-368455	95	6	6	1	0	1	722	5	5	0	0	NA	NA	NA	38	44	171	169	517	150	116	456	4	8	4	0.023	0.047	0.008
.	19.01.16-02.14.31-1-368456	117	13	13	5	0	4	728	12	12	0	0	NA	NA	NA	43	46	177	169	513	159	118	451	7	0	29	0.04	0	0.057
.	19.01.16-02.14.32-1-368457	86	8	8	2	0	2	710	7	7	0	0	NA	NA	NA	40	34	165	170	512	146	115	449	10	1	13	0.061	0.006	0.025
.	19.01.16-02.14.36-1-368458	82	3	3	2	0	2	715	2	2	0	0	NA	NA	NA	22	30	166	168	509	149	115	451	0	11	5	0	0.065	0.01
.	19.01.16-02.14.37-1-368460	86	4	4	2	0	0	714	3	3	0	0	NA	NA	NA	36	29	170	170	502	154	117	443	6	8	2	0.035	0.047	0.004
.	19.01.16-02.14.43-1-368481	61	2	2	0	0	0	702	1	1	0	0	NA	NA	NA	21	14	165	164	498	147	113	442	3	0	3	0.018	0	0.006
.	19.01.16-02.14.44-1-368483	88	7	7	1	0	0	720	6	6	0	0	NA	NA	NA	13	32	170	166	509	152	116	452	6	3	5	0.035	0.018	0.01
.	19.01.16-02.14.51-1-368497	90	9	9	0	0	0	708	7	7	0	0	NA	NA	NA	31	26	165	167	507	147	112	449	12	5	12	0.073	0.03	0.024
.	19.01.16-02.14.51-1-368498	91	6	6	0	0	0	713	5	5	0	0	NA	NA	NA	25	24	170	167	500	153	114	446	0	6	7	0	0.036	0.014
.	19.01.16-02.14.52-1-368499	62	2	2	1	0	1	150	1	1	0	0	NA	NA	NA	13	13	167	165	494	25	27	98	0	0	3	0	0	0.006
.	19.01.16-02.14.55-1-368502	65	4	4	1	0	1	705	3	3	0	0	NA	NA	NA	27	24	170	165	502	150	115	440	1	0	12	0.006	0	0.024
.	19.01.16-02.14.57-1-368505	121	11	11	1	0	0	720	9	9	0	0	NA	NA	NA	34	34	172	167	508	155	115	450	2	14	11	0.012	0.084	0.022
.	19.01.16-02.14.58-1-368506	89	4	4	0	0	0	715	3	3	0	0	NA	NA	NA	17	29	170	167	505	153	115	447	0	7	2	0	0.042	0.004
.	19.01.16-02.14.58-1-368507	97	5	5	1	0	0	705	4	4	0	0	NA	NA	NA	33	25	171	166	501	152	110	443	0	11	3	0	0.066	0.006
.	19.01.16-02.15.00-1-368508	93	11	11	4	0	3	712	9	9	0	0	NA	NA	NA	35	31	164	171	509	145	119	448	0	8	27	0	0.047	0.053
.	19.01.16-02.15.04-1-368509	61	2	2	0	0	0	248	1	1	0	0	NA	NA	NA	26	22	165	168	502	46	42	160	0	1	0	0	0.006	0
.	19.01.16-02.15.11-1-368510	64	3	3	1	0	1	697	2	2	0	0	NA	NA	NA	33	24	167	170	500	144	115	438	0	2	14	0	0.012	0.028
.	19.01.16-02.15.14-1-368511	84	5	5	1	0	1	718	4	4	0	0	NA	NA	NA	34	35	176	165	507	156	113	449	0	0	24	0	0	0.047
.	19.01.16-02.15.14-1-368512	86	4	4	0	0	0	707	3	3	0	0	NA	NA	NA	22	30	165	166	512	144	113	450	2	0	6	0.012	0	0.012
.	19.01.16-02.15.14-1-368513	93	9	9	1	0	0	723	8	8	0	0	NA	NA	NA	37	35	172	172	504	154	121	448	18	10	17	0.105	0.058	0.034
.	19.01.16-02.15.16-1-368514	201	12	12	7	0	4	738	11	11	0	0	NA	NA	NA	71	56	176	172	521	155	121	462	7	11	26	0.04	0.064	0.05
.	19.01.16-02.15.18-1-368515	122	7	7	3	0	2	719	5	5	0	0	NA	NA	NA	50	41	171	168	515	153	113	453	6	2	12	0.035	0.012	0.023
.	19.01.16-02.15.23-1-368517	34	1	1	0	0	0	0	0	0	0	0	NA	NA	NA	7	10	167	166	490	0	0	0	0	0	4	0	0	0.008
.	19.01.16-02.15.23-1-368518	173	25	25	6	0	3	734	24	24	0	0	NA	NA	NA	60	58	174	171	526	155	116	463	16	44	40	0.092	0.257	0.076
.	19.01.16-02.15.27-1-368519	62	3	3	0	0	0	602	2	2	0	0	NA	NA	NA	15	10	165	164	494	121	96	385	1	0	4	0.006	0	0.008
.	19.01.16-02.15.31-1-368520	34	1	1	0	0	0	0	0	0	0	0	NA	NA	NA	17	13	165	167	494	0	0	0	2	0	0	0.012	0	0
.	19.01.16-02.15.31-1-368521	170	20	20	7	0	5	716	17	17	0	0	NA	NA	NA	46	31	168	171	505	149	119	448	42	9	31	0.25	0.053	0.061
.	19.01.16-02.15.32-1-368522	35	1	1	0	0	0	0	0	0	0	0	NA	NA	NA	9	12	164	167	494	0	0	0	0	0	1	0	0	0.002
.	19.01.16-02.15.34-1-368523	99	3	3	1	0	1	695	2	2	0	0	NA	NA	NA	36	24	166	169	502	142	118	435	0	0	7	0	0	0.014
.	19.01.16-02.15.34-1-368524	118	9	9	0	0	0	727	8	8	0	0	NA	NA	NA	44	52	172	180	513	149	127	451	1	9	14	0.006	0.05	0.027
.	19.01.16-02.15.38-1-368526	95	12	12	1	0	1	703	10	10	0	0	NA	NA	NA	39	31	171	173	500	147	117	439	6	10	4	0.035	0.058	0.008
.	19.01.16-02.15.39-1-368528	32	1	1	0	0	0	0	0	0	0	0	NA	NA	NA	7	8	164	164	493	0	0	0	0	0	0	0	0	0
.	19.01.16-02.15.41-1-368531	93	4	4	0	0	0	714	3	3	0	0	NA	NA	NA	33	33	169	168	509	150	115	449	0	6	6	0	0.036	0.012
.	19.01.16-02.15.42-1-368548	34	1	1	1	0	1	0	0	0	0	0	NA	NA	NA	10	5	163	163	492	0	0	0	0	0	0	0	0	0
.	19.01.16-02.15.44-1-368550	125	11	11	1	0	1	729	10	10	0	0	NA	NA	NA	38	49	177	171	514	157	117	455	4	2	20	0.023	0.012	0.039
.	19.01.16-02.15.44-1-368553	75	6	6	0	0	0	709	4	4	0	0	NA	NA	NA	24	24	170	165	502	154	112	443	0	1	8	0	0.006	0.016
.	19.01.16-02.15.50-1-368561	33	1	1	0	0	0	0	0	0	0	0	NA	NA	NA	10	14	169	167	491	0	0	0	0	0	1	0	0	0.002
.	19.01.16-02.15.52-1-368562	34	1	1	0	0	0	0	0	0	0	0	NA	NA	NA	4	15	166	164	498	0	0	0	0	0	1	0	0	0.002
.	19.01.16-02.15.55-1-368565	59	2	2	0	0	0	151	1	1	0	0	NA	NA	NA	11	21	169	165	500	32	22	97	3	0	1	0.018	0	0.002
.	19.01.16-02.15.58-1-368568	64	4	4	0	0	0	703	2	2	0	0	NA	NA	NA	31	21	169	167	498	153	113	437	4	4	5	0.024	0.024	0.01
.	19.01.16-02.15.59-1-368569	31	1	1	0	0	0	0	0	0	0	0	NA	NA	NA	5	18	166	168	497	0	0	0	0	0	0	0	0	0
.	19.01.16-02.16.01-1-368570	90	4	4	0	0	0	721	3	3	0	0	NA	NA	NA	23	36	167	169	513	148	117	456	4	4	5	0.024	0.024	0.01
.	19.01.16-02.16.01-1-368571	114	10	10	1	0	1	715	9	9	0	0	NA	NA	NA	44	31	173	168	503	156	116	443	13	3	19	0.075	0.018	0.038
.	19.01.16-02.16.02-1-368572	94	10	10	3	0	2	716	7	7	0	0	NA	NA	NA	22	36	166	174	509	148	120	448	3	15	9	0.018	0.086	0.018
.	19.01.16-02.16.03-1-368573	33	1	1	0	0	0	0	0	0	0	0	NA	NA	NA	9	11	164	167	493	0	0	0	0	2	0	0	0.012	0
.	19.01.16-02.16.05-1-368576	61	4	4	1	0	1	709	3	3	0	0	NA	NA	NA	28	24	167	167	503	146	118	445	2	0	10	0.012	0	0.02
.	19.01.16-02.16.07-1-368579	33	1	1	0	0	0	0	0	0	0	0	NA	NA	NA	14	10	163	164	496	0	0	0	0	0	3	0	0	0.006
.	19.01.16-02.16.07-1-368580	59	2	2	1	0	1	705	1	1	0	0	NA	NA	NA	27	25	167	166	505	150	112	443	4	7	0	0.024	0.042	0
.	19.01.16-02.16.09-1-368581	31	1	1	1	0	1	0	0	0	0	0	NA	NA	NA	11	7	164	165	491	0	0	0	0	0	0	0	0	0
.	19.01.16-02.16.11-1-368582	61	2	2	0	0	0	696	1	1	0	0	NA	NA	NA	32	20	168	167	498	145	115	436	1	0	3	0.006	0	0.006
.	19.01.16-02.16.11-1-368583	85	5	5	3	0	2	708	2	2	0	0	NA	NA	NA	31	29	170	171	501	150	117	441	2	4	10	0.012	0.023	0.02
.	19.01.16-02.16.15-1-368584	63	2	2	0	0	0	708	1	1	0	0	NA	NA	NA	26	25	169	169	500	151	114	443	0	0	6	0	0	0.012
.	19.01.16-02.16.19-1-368585	37	1	1	0	0	0	0	0	0	0	0	NA	NA	NA	8	11	165	164	495	0	0	0	3	0	0	0.018	0	0
.	19.01.16-02.16.21-1-368586	86	3	3	0	0	0	708	2	2	0	0	NA	NA	NA	21	25	165	166	507	149	115	444	2	1	4	0.012	0.006	0.008
.	19.01.16-02.16.21-1-368587	128	7	7	1	0	1	724	6	6	0	0	NA	NA	NA	28	41	171	166	517	152	113	459	5	7	9	0.029	0.042	0.017
.	19.01.16-02.16.22-1-368588	60	2	2	0	0	0	449	1	1	0	0	NA	NA	NA	16	15	167	165	496	101	74	274	0	0	4	0	0	0.008
.	19.01.16-02.16.23-1-368589	93	4	4	3	0	2	715	3	3	0	0	NA	NA	NA	35	31	168	170	506	151	116	448	6	2	4	0.036	0.012	0.008
.	19.01.16-02.16.25-1-368590	123	9	9	5	0	4	710	7	7	0	0	NA	NA	NA	36	32	169	170	506	150	116	444	22	5	8	0.13	0.029	0.016
.	19.01.16-02.16.26-1-368591	93	5	5	1	0	1	722	4	4	0	0	NA	NA	NA	29	38	174	173	504	154	120	448	7	0	8	0.04	0	0.016
.	19.01.16-02.16.28-1-368594	178	17	17	3	0	2	732	14	14	0	0	NA	NA	NA	59	56	177	169	523	158	116	458	35	12	22	0.198	0.071	0.042
.	19.01.16-02.16.31-1-368599	144	15	15	2	0	2	709	13	13	0	0	NA	NA	NA	55	35	170	171	507	148	118	443	3	20	30	0.018	0.117	0.059
.	19.01.16-02.16.35-1-368600	91	10	10	2	0	1	718	8	8	0	0	NA	NA	NA	29	43	174	171	511	153	118	447	13	6	13	0.075	0.035	0.025
.	19.01.16-02.16.38-1-368603	90	3	3	1	0	1	724	2	2	0	0	NA	NA	NA	30	41	166	173	515	145	119	460	5	3	0	0.03	0.017	0
.	19.01.16-02.16.40-1-368607	61	2	2	0	0	0	649	1	1	0	0	NA	NA	NA	13	19	167	166	499	134	105	410	0	0	2	0	0	0.004
.	19.01.16-02.16.43-1-368626	111	17	17	5	0	5	718	13	13	0	0	NA	NA	NA	38	34	171	169	507	152	117	449	26	5	18	0.152	0.03	0.036
.	19.01.16-02.16.45-1-368628	62	2	2	2	0	1	709	1	1	0	0	NA	NA	NA	19	30	171	167	505	152	113	444	3	0	2	0.018	0	0.004
.	19.01.16-02.16.49-1-368636	93	8	8	2	0	0	715	7	7	0	0	NA	NA	NA	29	33	169	170	507	146	118	451	14	5	10	0.083	0.029	0.02
.	19.01.16-02.16.53-1-368642	38	1	1	0	0	0	0	0	0	0	0	NA	NA	NA	11	17	167	166	497	0	0	0	0	0	0	0	0	0
.	19.01.16-02.16.54-1-368643	97	3	3	0	0	0	707	2	2	0	0	NA	NA	NA	29	29	167	170	505	148	117	442	4	1	1	0.024	0.006	0.002
.	19.01.16-02.16.56-1-368646	122	26	26	5	0	4	712	25	25	0	0	NA	NA	NA	39	32	169	168	508	149	116	447	30	17	40	0.178	0.101	0.079
.	19.01.16-02.16.59-1-368648	96	7	7	2	0	1	711	6	6	0	0	NA	NA	NA	20	20	166	168	499	147	116	448	15	3	8	0.09	0.018	0.016
.	19.01.16-02.17.01-1-368649	62	3	3	0	0	0	696	2	2	0	0	NA	NA	NA	38	23	167	168	501	147	114	435	7	0	3	0.042	0	0.006
.	19.01.16-02.17.01-1-368650	98	7	7	3	0	2	705	6	6	0	0	NA	NA	NA	25	26	167	171	501	148	116	441	12	5	9	0.072	0.029	0.018
.	19.01.16-02.17.03-1-368651	92	5	5	0	0	0	722	3	3	0	0	NA	NA	NA	25	35	171	166	511	152	117	453	4	0	13	0.023	0	0.025
.	19.01.16-02.17.09-1-368652	56	2	2	1	0	1	0	1	1	0	0	NA	NA	NA	21	10	163	168	492	0	0	0	0	1	3	0	0.006	0.006
.	19.01.16-02.17.10-1-368653	122	4	4	1	0	0	721	3	3	0	0	NA	NA	NA	44	41	171	169	514	151	117	453	0	3	9	0	0.018	0.018
.	19.01.16-02.17.10-1-368654	93	9	9	1	0	1	701	7	7	0	0	NA	NA	NA	33	23	169	166	501	149	113	439	8	4	12	0.047	0.024	0.024
.	19.01.16-02.17.13-1-368655	34	1	1	0	0	0	0	0	0	0	0	NA	NA	NA	4	8	166	165	490	0	0	0	0	0	1	0	0	0.002
.	19.01.16-02.17.16-1-368656	62	2	2	1	0	1	699	1	1	0	0	NA	NA	NA	29	25	165	169	504	146	110	443	0	2	2	0	0.012	0.004
.	19.01.16-02.17.16-1-368657	66	3	3	1	0	0	696	2	2	0	0	NA	NA	NA	35	20	166	166	501	145	112	439	0	2	5	0	0.012	0.01
.	19.01.16-02.17.21-1-368659	98	14	14	5	0	4	723	11	11	0	0	NA	NA	NA	39	41	171	175	508	154	122	447	17	21	26	0.099	0.12	0.051
.	19.01.16-02.17.21-1-368660	60	3	3	0	0	0	500	2	2	0	0	NA	NA	NA	14	12	164	165	496	104	82	314	0	2	3	0	0.012	0.006
.	19.01.16-02.17.22-1-368661	61	4	4	3	0	3	0	2	2	0	0	NA	NA	NA	12	12	166	166	493	0	0	0	5	0	7	0.03	0	0.014
.	19.01.16-02.17.27-1-368662	94	6	6	1	0	0	701	4	4	0	0	NA	NA	NA	31	21	166	168	500	150	118	433	14	0	7	0.084	0	0.014
.	19.01.16-02.17.29-1-368663	118	8	8	2	0	1	720	7	7	0	0	NA	NA	NA	45	38	171	171	509	147	119	454	0	11	22	0	0.064	0.043
.	19.01.16-02.17.30-1-368664	89	4	4	0	0	0	709	3	3	0	0	NA	NA	NA	31	28	169	165	507	154	111	444	5	0	4	0.03	0	0.008
.	19.01.16-02.17.31-1-368665	117	16	16	4	0	3	718	14	14	0	0	NA	NA	NA	33	39	169	176	507	148	122	448	31	21	8	0.183	0.119	0.016
.	19.01.16-02.17.32-1-368666	144	14	14	3	0	3	733	12	12	0	0	NA	NA	NA	47	50	171	174	518	152	120	461	18	17	4	0.105	0.098	0.008
.	19.01.16-02.17.35-1-368667	63	4	4	1	0	1	715	3	3	0	0	NA	NA	NA	27	35	168	170	510	148	119	448	11	0	8	0.065	0	0.016
.	19.01.16-02.17.42-1-368673	117	15	15	3	0	3	710	14	14	0	0	NA	NA	NA	35	35	170	169	509	149	115	446	7	30	20	0.041	0.178	0.039
.	19.01.16-02.17.46-1-368693	115	6	6	2	0	1	717	4	4	0	0	NA	NA	NA	38	35	170	168	510	150	116	451	12	3	7	0.071	0.018	0.014
.	19.01.16-02.17.49-1-368700	92	4	4	2	0	2	700	2	2	0	0	NA	NA	NA	33	25	168	169	501	148	113	439	0	7	7	0	0.041	0.014
.	19.01.16-02.17.50-1-368701	67	2	2	1	0	1	700	1	1	0	0	NA	NA	NA	35	26	165	167	507	146	113	441	0	1	1	0	0.006	0.002
.	19.01.16-02.17.52-1-368703	34	1	1	0	0	0	0	0	0	0	0	NA	NA	NA	8	13	166	164	496	0	0	0	3	0	0	0.018	0	0
.	19.01.16-02.17.54-1-368705	96	7	7	1	0	1	715	5	5	0	0	NA	NA	NA	24	30	173	165	505	154	113	448	1	6	20	0.006	0.036	0.04
.	19.01.16-02.17.54-1-368706	154	16	16	3	0	2	721	15	15	0	0	NA	NA	NA	44	42	170	173	512	152	117	452	23	26	7	0.135	0.15	0.014
.	19.01.16-02.17.58-1-368710	148	15	15	4	0	3	733	14	14	0	0	NA	NA	NA	40	45	167	170	521	150	119	464	8	13	38	0.048	0.076	0.073
.	19.01.16-02.18.04-1-368711	120	5	5	1	0	1	715	4	4	0	0	NA	NA	NA	43	33	170	168	508	151	112	452	8	0	17	0.047	0	0.033
.	19.01.16-02.18.04-1-368712	95	6	6	1	0	1	702	4	4	0	0	NA	NA	NA	26	21	168	167	499	146	114	442	0	18	0	0	0.108	0
.	19.01.16-02.18.04-1-368713	91	4	4	0	0	0	709	3	3	0	0	NA	NA	NA	27	32	167	168	510	146	116	447	1	0	4	0.006	0	0.008
.	19.01.16-02.18.08-1-368717	176	20	20	8	0	3	739	19	19	0	0	NA	NA	NA	61	53	171	181	514	155	126	458	19	22	46	0.111	0.122	0.089
.	19.01.16-02.18.15-1-368718	64	3	3	1	0	1	404	1	1	0	0	NA	NA	NA	17	21	166	166	502	93	53	258	0	5	0	0	0.03	0
.	19.01.16-02.18.17-1-368719	58	3	3	1	0	1	695	2	2	0	0	NA	NA	NA	32	17	165	165	500	144	111	440	3	0	2	0.018	0	0.004
.	19.01.16-02.18.21-1-368720	120	14	14	4	0	4	718	13	13	0	0	NA	NA	NA	32	34	172	172	503	151	120	447	6	13	31	0.035	0.076	0.062
.	19.01.16-02.18.21-1-368721	64	2	2	0	0	0	700	1	1	0	0	NA	NA	NA	27	21	168	167	499	146	115	439	2	0	1	0.012	0	0.002
.	19.01.16-02.18.23-1-368722	60	2	2	1	0	1	711	1	1	0	0	NA	NA	NA	19	23	166	167	503	148	113	450	0	6	0	0	0.036	0
.	19.01.16-02.18.24-1-368723	155	18	18	8	0	6	727	15	15	0	0	NA	NA	NA	53	47	173	171	516	152	116	459	18	34	17	0.104	0.199	0.033
.	19.01.16-02.18.29-1-368728	96	14	14	4	0	3	725	13	13	0	0	NA	NA	NA	29	38	166	172	513	150	119	456	16	6	18	0.096	0.035	0.035
.	19.01.16-02.18.29-1-368729	147	14	14	2	0	2	725	13	13	0	0	NA	NA	NA	52	44	169	174	514	151	121	453	27	18	19	0.16	0.103	0.037
.	19.01.16-02.18.31-1-368730	91	4	4	2	0	0	725	3	3	0	0	NA	NA	NA	35	45	171	171	516	153	118	454	4	10	0	0.023	0.058	0
.	19.01.16-02.18.35-1-368732	203	20	20	10	0	5	741	19	19	0	0	NA	NA	NA	62	63	184	180	512	163	126	452	42	50	16	0.228	0.278	0.031
.	19.01.16-02.18.38-1-368734	36	1	1	0	0	0	0	0	0	0	0	NA	NA	NA	9	10	165	164	494	0	0	0	0	0	0	0	0	0
.	19.01.16-02.18.41-1-368753	60	2	2	0	0	0	703	1	1	0	0	NA	NA	NA	29	26	170	169	500	148	118	437	0	0	3	0	0	0.006
.	19.01.16-02.18.47-1-368763	84	4	4	0	0	0	714	2	2	0	0	NA	NA	NA	24	28	167	170	504	146	117	451	0	10	3	0	0.059	0.006
.	19.01.16-02.18.48-1-368765	97	13	13	5	0	5	706	12	12	0	0	NA	NA	NA	33	25	167	168	503	145	115	446	19	11	10	0.114	0.065	0.02
.	19.01.16-02.18.54-1-368772	115	10	10	2	0	2	721	9	9	0	0	NA	NA	NA	32	30	167	169	507	151	116	454	12	8	10	0.072	0.047	0.02
.	19.01.16-02.18.54-1-368773	119	9	9	3	0	3	725	8	8	0	0	NA	NA	NA	42	50	174	171	518	154	116	455	7	9	22	0.04	0.053	0.042
.	19.01.16-02.18.55-1-368776	57	2	2	0	0	0	710	1	1	0	0	NA	NA	NA	27	24	170	167	500	153	115	442	0	4	2	0	0.024	0.004
.	19.01.16-02.19.00-1-368778	95	7	7	2	0	2	713	5	5	0	0	NA	NA	NA	24	27	167	168	505	149	117	447	10	6	6	0.06	0.036	0.012
.	19.01.16-02.19.05-1-368779	91	7	7	2	0	2	709	6	6	0	0	NA	NA	NA	34	27	167	168	505	146	117	446	19	0	9	0.114	0	0.018
.	19.01.16-02.19.05-1-368780	123	5	5	0	0	0	718	4	4	0	0	NA	NA	NA	38	41	175	171	508	160	116	442	0	6	9	0	0.035	0.018
.	19.01.16-02.19.10-1-368782	64	4	4	0	0	0	705	1	1	0	0	NA	NA	NA	23	27	170	167	503	150	113	442	0	15	3	0	0.09	0.006
.	19.01.16-02.19.15-1-368783	83	4	4	2	0	2	715	2	2	0	0	NA	NA	NA	29	31	170	173	501	154	117	444	0	4	13	0	0.023	0.026
.	19.01.16-02.19.17-1-368784	126	27	27	9	0	5	719	25	25	0	0	NA	NA	NA	35	38	170	174	507	151	120	448	45	31	22	0.265	0.178	0.043
.	19.01.16-02.19.20-1-368785	34	1	1	0	0	0	0	0	0	0	0	NA	NA	NA	2	9	165	164	493	0	0	0	0	0	1	0	0	0.002
.	19.01.16-02.19.22-1-368786	61	2	2	1	0	1	0	0	0	0	0	NA	NA	NA	13	19	165	166	501	0	0	0	0	3	0	0	0.018	0
.	19.01.16-02.19.22-1-368787	150	36	36	7	0	4	729	33	33	0	0	NA	NA	NA	33	39	170	172	510	154	119	456	66	16	41	0.388	0.093	0.08
.	19.01.16-02.19.22-1-368788	65	4	4	2	0	1	707	3	3	0	0	NA	NA	NA	29	31	169	170	505	145	116	446	0	0	12	0	0	0.024
.	19.01.16-02.19.23-1-368789	34	1	1	0	0	0	0	0	0	0	0	NA	NA	NA	8	15	164	170	494	0	0	0	0	0	3	0	0	0.006
.	19.01.16-02.19.24-1-368790	37	1	1	1	0	1	0	0	0	0	0	NA	NA	NA	8	8	164	164	493	0	0	0	0	0	0	0	0	0
.	19.01.16-02.19.26-1-368791	148	13	13	2	0	1	736	12	12	0	0	NA	NA	NA	53	57	173	178	519	153	123	460	12	24	9	0.069	0.135	0.017
.	19.01.16-02.19.27-1-368792	86	3	3	2	0	2	708	2	2	0	0	NA	NA	NA	37	26	165	167	507	145	114	449	0	7	1	0	0.042	0.002
.	19.01.16-02.19.27-1-368793	33	1	1	1	0	1	0	0	0	0	0	NA	NA	NA	12	13	165	167	494	0	0	0	1	0	0	0.006	0	0
.	19.01.16-02.19.27-1-368794	64	2	2	0	0	0	706	1	1	0	0	NA	NA	NA	30	27	171	167	502	152	115	439	0	0	4	0	0	0.008
.	19.01.16-02.19.29-1-368795	61	2	2	0	0	0	101	1	1	0	0	NA	NA	NA	20	14	163	166	498	24	17	60	3	0	0	0.018	0	0
.	19.01.16-02.19.32-1-368796	35	1	1	0	0	0	0	0	0	0	0	NA	NA	NA	11	14	163	166	498	0	0	0	0	0	1	0	0	0.002
.	19.01.16-02.19.35-1-368797	32	1	1	1	0	1	0	0	0	0	0	NA	NA	NA	8	10	165	164	494	0	0	0	0	0	1	0	0	0.002
.	19.01.16-02.19.36-1-368798	61	2	2	0	0	0	717	1	1	0	0	NA	NA	NA	21	28	170	169	502	154	116	447	0	2	9	0	0.012	0.018
.	19.01.16-02.19.37-1-368799	117	6	6	2	0	2	713	5	5	0	0	NA	NA	NA	42	33	168	170	508	148	116	449	4	4	6	0.024	0.024	0.012
.	19.01.16-02.19.38-1-368802	119	5	5	1	0	1	706	3	3	0	0	NA	NA	NA	35	25	167	171	500	149	116	441	0	4	5	0	0.023	0.01
.	19.01.16-02.19.41-1-368805	94	6	6	1	0	1	714	5	5	0	0	NA	NA	NA	26	30	167	170	506	149	118	447	13	0	13	0.078	0	0.026
.	19.01.16-02.19.43-1-368823	121	11	11	2	0	2	733	9	9	0	0	NA	NA	NA	38	49	174	175	513	155	118	460	10	11	7	0.057	0.063	0.014
.	19.01.16-02.19.50-1-368834	33	1	1	0	0	0	0	0	0	0	0	NA	NA	NA	8	10	166	163	494	0	0	0	0	0	0	0	0	0
.	19.01.16-02.19.51-1-368835	94	7	7	2	0	1	704	5	5	0	0	NA	NA	NA	48	28	166	172	503	145	118	441	4	8	16	0.024	0.047	0.032
.	19.01.16-02.19.52-1-368836	67	3	3	0	0	0	705	1	1	0	0	NA	NA	NA	26	22	167	167	501	149	111	445	0	3	2	0	0.018	0.004
.	19.01.16-02.19.54-1-368839	91	8	8	0	0	0	714	7	7	0	0	NA	NA	NA	32	25	169	168	501	151	118	445	6	13	19	0.036	0.077	0.038
.	19.01.16-02.19.56-1-368841	34	1	1	0	0	0	0	0	0	0	0	NA	NA	NA	14	6	163	163	493	0	0	0	0	0	2	0	0	0.004
.	19.01.16-02.19.58-1-368843	91	4	4	0	0	0	707	3	3	0	0	NA	NA	NA	32	26	171	165	503	153	112	442	0	10	4	0	0.061	0.008
.	19.01.16-02.20.03-1-368848	97	7	7	2	0	2	715	5	5	0	0	NA	NA	NA	37	35	166	174	508	147	116	452	3	5	10	0.018	0.029	0.02
.	19.01.16-02.20.03-1-368849	91	6	6	0	0	0	711	5	5	0	0	NA	NA	NA	28	28	173	167	501	153	117	441	0	4	13	0	0.024	0.026
.	19.01.16-02.20.07-1-368850	121	7	7	3	0	3	714	6	6	0	0	NA	NA	NA	39	35	166	172	510	146	117	451	0	10	18	0	0.058	0.035
.	19.01.16-02.20.08-1-368854	174	13	13	2	0	1	734	11	11	0	0	NA	NA	NA	44	47	177	172	511	159	118	457	6	33	25	0.034	0.192	0.049
.	19.01.16-02.20.13-1-368855	32	1	1	0	0	0	0	0	0	0	0	NA	NA	NA	10	16	164	166	499	0	0	0	0	0	1	0	0	0.002
.	19.01.16-02.20.15-1-368856	114	7	7	1	0	1	719	6	6	0	0	NA	NA	NA	36	34	171	171	505	153	117	449	0	10	11	0	0.058	0.022
.	19.01.16-02.20.16-1-368857	89	6	6	1	0	1	712	5	5	0	0	NA	NA	NA	19	28	173	167	501	156	111	445	0	4	11	0	0.024	0.022
.	19.01.16-02.20.19-1-368858	99	10	10	4	0	3	714	9	9	0	0	NA	NA	NA	38	35	173	169	506	156	112	446	18	11	19	0.104	0.065	0.038
[truncated: 1 more rows]
