# Supplementary material for: Modelling targeted rabies vaccination strategies for a domestic dog population with heterogeneous roaming patterns
Source: PLoS Negl Trop Dis. 2019 Jul 8;13(7):e0007582. doi: 10.1371/journal.pntd.0007582 (PMC6638970; doi:10.1371/journal.pntd.0007582)
Supplement: S1 Zip file folder — The files contain a summary for each simulation for its respective scenario. The files are named first with the population structure (FP, ED, RD, SD) and then the specific vaccination strategy used for that scenario. (ZIP) [file pntd.0007582.s002.zip › Supp_Files/SD_E0.9_R0.9_S0.5_all_measuresReport.txt]

scenario	iteration	duration	tot_deaths	rabid_dogs	moved	mov_DK	movInfect	n_vacc	n_cull	detDogs_cull	contDogs_cull	reactCull	preemptVaccCov_dogLevel	reactVaccCov_dogLevel	mean_Rt	non_rabid_dead	born	nb_in_exp_cat	nb_in_roam_cat	nb_stayhome	nb_exp_vacc	nb_roam_vacc	nb_stayhome_vacc	nb_contacting_explorer	nb_contacting_roamer	nb_contacting_stayhome	contact_per_explorer	contact_per_roamer	contact_per_stayhome
.	19.01.16-01.13.53-1-232920	96	12	12	4	0	4	552	11	11	0	0	NA	NA	NA	30	35	172	169	507	154	147	251	0	8	19	0	0.047	0.037
.	19.01.16-01.13.53-1-232921	124	12	12	2	0	2	560	11	11	0	0	NA	NA	NA	34	39	173	169	510	157	150	253	8	5	13	0.046	0.03	0.025
.	19.01.16-01.13.53-1-232922	118	6	6	1	0	1	556	4	4	0	0	NA	NA	NA	46	37	170	168	512	152	148	256	0	0	18	0	0	0.035
.	19.01.16-01.13.53-1-232923	118	8	8	1	0	1	558	6	6	0	0	NA	NA	NA	38	37	171	172	507	153	155	250	0	3	11	0	0.017	0.022
.	19.01.16-01.13.53-1-232924	61	4	4	1	0	1	550	3	3	0	0	NA	NA	NA	19	28	171	167	503	150	150	250	1	0	10	0.006	0	0.02
.	19.01.16-01.13.53-1-232925	253	23	23	9	0	9	588	21	21	0	0	NA	NA	NA	67	75	177	180	531	158	160	270	10	11	53	0.056	0.061	0.1
.	19.01.16-01.13.53-1-232926	93	5	5	1	0	1	544	4	4	0	0	NA	NA	NA	34	26	167	168	504	147	151	246	3	2	9	0.018	0.012	0.018
.	19.01.16-01.13.53-1-232927	126	5	5	1	0	1	570	4	4	0	0	NA	NA	NA	44	47	172	172	516	154	154	262	0	0	15	0	0	0.029
.	19.01.16-01.14.07-1-232945	147	10	10	2	0	2	567	9	9	0	0	NA	NA	NA	48	57	175	169	526	154	152	261	6	10	11	0.034	0.059	0.021
.	19.01.16-01.14.09-1-232946	243	18	18	4	0	4	597	17	17	0	0	NA	NA	NA	75	91	179	174	551	159	152	286	2	6	45	0.011	0.034	0.082
.	19.01.16-01.14.10-1-232947	125	37	37	13	0	10	538	34	34	0	0	NA	NA	NA	50	32	168	169	508	144	143	251	41	16	67	0.244	0.095	0.132
.	19.01.16-01.14.10-1-232948	56	2	2	0	0	0	545	1	1	0	0	NA	NA	NA	24	20	166	164	503	149	146	250	0	0	5	0	0	0.01
.	19.01.16-01.14.12-1-232949	29	1	1	0	0	0	0	0	0	0	0	NA	NA	NA	6	8	166	163	492	0	0	0	0	1	0	0	0.006	0
.	19.01.16-01.14.13-1-232950	91	9	9	2	0	1	558	5	5	0	0	NA	NA	NA	33	40	169	170	514	153	151	254	9	4	17	0.053	0.024	0.033
.	19.01.16-01.14.21-1-232951	90	4	4	0	0	0	548	3	3	0	0	NA	NA	NA	24	26	167	171	501	144	155	249	0	2	7	0	0.012	0.014
.	19.01.16-01.14.21-1-232953	88	3	3	1	0	1	538	1	1	0	0	NA	NA	NA	25	15	166	164	498	147	147	244	0	3	2	0	0.018	0.004
.	19.01.16-01.14.23-1-232954	34	1	1	0	0	0	0	0	0	0	0	NA	NA	NA	11	7	164	163	493	0	0	0	0	0	0	0	0	0
.	19.01.16-01.14.25-1-232955	88	4	4	3	0	3	542	3	3	0	0	NA	NA	NA	27	24	170	166	501	151	146	245	0	0	12	0	0	0.024
.	19.01.16-01.14.29-1-232956	92	8	8	0	0	0	543	5	5	0	0	NA	NA	NA	35	28	169	169	503	149	149	245	6	2	6	0.036	0.012	0.012
.	19.01.16-01.14.32-1-232957	70	4	4	0	0	0	542	1	1	0	0	NA	NA	NA	14	18	164	168	499	145	150	247	0	0	7	0	0	0.014
.	19.01.16-01.14.34-1-232958	33	1	1	1	0	1	0	0	0	0	0	NA	NA	NA	4	5	164	163	491	0	0	0	0	0	2	0	0	0.004
.	19.01.16-01.14.35-1-232959	176	12	12	3	0	3	564	10	10	0	0	NA	NA	NA	54	44	175	169	513	156	153	255	23	8	12	0.131	0.047	0.023
.	19.01.16-01.14.36-1-232960	60	2	2	1	0	1	533	1	1	0	0	NA	NA	NA	40	17	167	166	497	144	145	244	9	0	0	0.054	0	0
.	19.01.16-01.14.37-1-232961	33	1	1	0	0	0	0	0	0	0	0	NA	NA	NA	7	9	166	165	491	0	0	0	3	0	0	0.018	0	0
.	19.01.16-01.14.37-1-232962	59	2	2	0	0	0	0	1	1	0	0	NA	NA	NA	16	8	165	165	491	0	0	0	2	1	0	0.012	0.006	0
.	19.01.16-01.14.39-1-232963	31	1	1	0	0	0	0	0	0	0	0	NA	NA	NA	4	15	164	168	496	0	0	0	0	0	1	0	0	0.002
.	19.01.16-01.14.39-1-232964	122	8	8	1	0	1	546	7	7	0	0	NA	NA	NA	38	31	168	171	505	145	149	252	0	2	16	0	0.012	0.032
.	19.01.16-01.14.41-1-232968	125	4	4	2	0	1	567	3	3	0	0	NA	NA	NA	41	46	173	167	519	156	147	264	0	10	5	0	0.06	0.01
.	19.01.16-01.14.41-1-232969	60	2	2	0	0	0	201	1	1	0	0	NA	NA	NA	18	12	165	165	495	50	60	91	0	1	4	0	0.006	0.008
.	19.01.16-01.14.46-1-232971	64	3	3	1	0	1	543	2	2	0	0	NA	NA	NA	20	23	167	166	503	149	146	248	0	1	6	0	0.006	0.012
.	19.01.16-01.14.48-1-232975	202	18	18	6	0	5	586	15	15	0	0	NA	NA	NA	53	65	175	175	528	154	160	272	7	12	40	0.04	0.069	0.076
.	19.01.16-01.14.51-1-232979	58	2	2	1	0	1	0	1	1	0	0	NA	NA	NA	22	11	163	166	495	0	0	0	1	0	1	0.006	0	0.002
.	19.01.16-01.14.52-1-232980	33	1	1	0	0	0	0	0	0	0	0	NA	NA	NA	8	9	164	167	491	0	0	0	0	0	2	0	0	0.004
.	19.01.16-01.14.55-1-232998	234	22	22	4	0	1	577	20	20	0	0	NA	NA	NA	80	65	167	174	537	147	152	278	26	4	37	0.156	0.023	0.069
.	19.01.16-01.14.55-1-233001	144	18	18	8	0	8	562	16	16	0	0	NA	NA	NA	29	42	173	168	514	154	150	258	20	10	26	0.116	0.06	0.051
.	19.01.16-01.14.56-1-233002	61	2	2	0	0	0	149	0	0	0	0	NA	NA	NA	21	19	168	167	497	42	39	68	3	0	4	0.018	0	0.008
.	19.01.16-01.14.59-1-233004	65	5	5	3	0	2	542	3	3	0	0	NA	NA	NA	31	30	166	167	510	146	144	252	6	1	11	0.036	0.006	0.022
.	19.01.16-01.15.00-1-233005	207	11	11	3	0	2	572	6	6	0	0	NA	NA	NA	68	47	179	170	511	159	150	263	2	1	38	0.011	0.006	0.074
.	19.01.16-01.15.01-1-233006	117	4	4	0	0	0	556	3	3	0	0	NA	NA	NA	27	30	168	171	504	150	153	253	0	3	9	0	0.018	0.018
.	19.01.16-01.15.05-1-233011	33	1	1	0	0	0	0	0	0	0	0	NA	NA	NA	11	9	164	166	492	0	0	0	0	0	3	0	0	0.006
.	19.01.16-01.15.08-1-233013	126	5	5	0	0	0	550	3	3	0	0	NA	NA	NA	37	26	168	173	498	149	154	247	0	0	17	0	0	0.034
.	19.01.16-01.15.11-1-233014	153	28	28	10	0	8	577	23	23	0	0	NA	NA	NA	57	59	174	178	520	153	160	264	21	30	54	0.121	0.169	0.104
.	19.01.16-01.15.14-1-233015	150	12	12	4	0	1	552	10	10	0	0	NA	NA	NA	52	35	169	169	510	149	149	254	6	11	43	0.036	0.065	0.084
.	19.01.16-01.15.16-1-233016	177	19	19	7	0	5	574	17	17	0	0	NA	NA	NA	66	58	174	174	523	153	157	264	9	0	42	0.052	0	0.08
.	19.01.16-01.15.17-1-233017	65	2	2	1	0	1	542	1	1	0	0	NA	NA	NA	19	19	170	168	494	151	148	243	0	0	3	0	0	0.006
.	19.01.16-01.15.26-1-233018	62	3	3	1	0	1	550	2	2	0	0	NA	NA	NA	17	26	168	169	502	150	152	248	0	1	6	0	0.006	0.012
.	19.01.16-01.15.26-1-233019	35	1	1	0	0	0	0	0	0	0	0	NA	NA	NA	10	9	163	166	493	0	0	0	0	0	2	0	0	0.004
.	19.01.16-01.15.27-1-233020	85	5	5	3	0	2	543	4	4	0	0	NA	NA	NA	45	29	167	168	507	145	148	250	14	0	7	0.084	0	0.014
.	19.01.16-01.15.29-1-233021	70	3	3	0	0	0	538	1	1	0	0	NA	NA	NA	24	16	166	167	496	147	148	243	0	3	6	0	0.018	0.012
.	19.01.16-01.15.30-1-233022	384	39	39	11	0	8	622	33	33	0	0	NA	NA	NA	106	107	189	181	550	169	163	290	9	33	77	0.048	0.182	0.14
.	19.01.16-01.15.32-1-233023	97	8	8	4	0	4	539	6	6	0	0	NA	NA	NA	32	23	168	168	500	148	146	245	0	2	20	0	0.012	0.04
.	19.01.16-01.15.41-1-233028	244	10	10	2	0	2	589	9	9	0	0	NA	NA	NA	83	73	177	178	531	160	156	273	9	5	18	0.051	0.028	0.034
.	19.01.16-01.15.41-1-233029	145	7	7	2	0	2	562	6	6	0	0	NA	NA	NA	36	42	170	174	511	153	157	252	1	4	18	0.006	0.023	0.035
.	19.01.16-01.15.43-1-233030	32	1	1	0	0	0	0	0	0	0	0	NA	NA	NA	8	9	163	165	494	0	0	0	0	0	0	0	0	0
.	19.01.16-01.15.44-1-233031	143	15	15	4	0	2	558	12	12	0	0	NA	NA	NA	44	44	169	168	520	149	146	263	19	4	15	0.112	0.024	0.029
.	19.01.16-01.15.45-1-233032	38	1	1	0	0	0	0	0	0	0	0	NA	NA	NA	13	5	164	165	489	0	0	0	0	0	0	0	0	0
.	19.01.16-01.15.50-1-233038	213	32	32	11	0	9	575	29	29	0	0	NA	NA	NA	64	60	175	175	523	156	154	265	9	11	96	0.051	0.063	0.184
.	19.01.16-01.15.50-1-233039	118	11	11	4	0	4	561	10	10	0	0	NA	NA	NA	49	39	175	169	508	158	148	255	6	10	15	0.034	0.059	0.03
.	19.01.16-01.15.51-1-233041	87	3	3	0	0	0	538	2	2	0	0	NA	NA	NA	27	18	167	165	499	146	145	247	0	0	6	0	0	0.012
.	19.01.16-01.16.02-1-233067	65	2	2	0	0	0	354	1	1	0	0	NA	NA	NA	12	19	166	165	501	102	95	157	0	3	0	0	0.018	0
.	19.01.16-01.16.07-1-233075	63	3	3	0	0	0	545	2	2	0	0	NA	NA	NA	28	24	167	170	500	150	150	245	0	0	11	0	0	0.022
.	19.01.16-01.16.09-1-233076	183	12	12	4	0	3	580	11	11	0	0	NA	NA	NA	48	58	172	178	521	153	161	266	13	2	13	0.076	0.011	0.025
.	19.01.16-01.16.10-1-233077	119	8	8	3	0	3	544	7	7	0	0	NA	NA	NA	31	27	171	165	504	150	147	247	3	7	9	0.018	0.042	0.018
.	19.01.16-01.16.12-1-233078	86	4	4	2	0	1	553	3	3	0	0	NA	NA	NA	24	26	172	165	502	154	149	250	0	3	11	0	0.018	0.022
.	19.01.16-01.16.13-1-233079	118	4	4	1	0	1	565	3	3	0	0	NA	NA	NA	39	44	170	174	513	151	158	256	4	4	7	0.024	0.023	0.014
.	19.01.16-01.16.14-1-233080	60	2	2	0	0	0	544	0	0	0	0	NA	NA	NA	27	23	168	168	500	150	147	247	0	4	3	0	0.024	0.006
.	19.01.16-01.16.23-1-233082	91	7	7	2	0	0	544	6	6	0	0	NA	NA	NA	31	36	170	166	513	147	146	251	2	10	14	0.012	0.06	0.027
.	19.01.16-01.16.27-1-233083	86	3	3	0	0	0	538	2	2	0	0	NA	NA	NA	25	17	168	170	492	146	148	244	7	0	1	0.042	0	0.002
.	19.01.16-01.16.29-1-233084	95	9	9	4	0	3	539	6	6	0	0	NA	NA	NA	45	26	168	170	501	147	147	245	0	5	17	0	0.029	0.034
.	19.01.16-01.16.29-1-233085	152	13	13	6	0	5	564	12	12	0	0	NA	NA	NA	53	47	171	179	510	150	160	254	0	8	35	0	0.045	0.069
.	19.01.16-01.16.31-1-233086	35	1	1	1	0	1	0	0	0	0	0	NA	NA	NA	9	11	165	167	492	0	0	0	0	0	1	0	0	0.002
.	19.01.16-01.16.33-1-233087	34	1	1	0	0	0	0	0	0	0	0	NA	NA	NA	9	6	163	164	492	0	0	0	0	0	0	0	0	0
.	19.01.16-01.16.33-1-233088	173	33	33	9	0	6	571	31	31	0	0	NA	NA	NA	52	57	175	174	521	156	153	262	22	17	63	0.126	0.098	0.121
.	19.01.16-01.16.35-1-233089	63	2	2	1	0	1	454	0	0	0	0	NA	NA	NA	15	14	164	165	498	120	129	205	4	0	1	0.024	0	0.002
.	19.01.16-01.16.35-1-233096	94	6	6	2	0	2	557	4	4	0	0	NA	NA	NA	46	39	168	170	514	152	154	251	3	2	9	0.018	0.012	0.018
.	19.01.16-01.16.37-1-233097	91	5	5	1	0	1	542	4	4	0	0	NA	NA	NA	35	27	168	167	505	148	148	246	9	2	0	0.054	0.012	0
.	19.01.16-01.16.40-1-233098	60	3	3	0	0	0	537	2	2	0	0	NA	NA	NA	26	20	166	168	499	144	149	244	0	3	2	0	0.018	0.004
.	19.01.16-01.16.44-1-233102	186	17	17	6	0	5	574	15	15	0	0	NA	NA	NA	70	59	174	173	525	154	153	267	9	3	23	0.052	0.017	0.044
.	19.01.16-01.16.46-1-233104	36	1	1	0	0	0	0	0	0	0	0	NA	NA	NA	9	8	167	164	490	0	0	0	0	0	1	0	0	0.002
.	19.01.16-01.16.48-1-233108	35	1	1	1	0	1	0	0	0	0	0	NA	NA	NA	12	8	164	165	492	0	0	0	0	0	4	0	0	0.008
.	19.01.16-01.16.49-1-233109	33	1	1	0	0	0	0	0	0	0	0	NA	NA	NA	7	10	164	163	496	0	0	0	0	0	1	0	0	0.002
.	19.01.16-01.16.51-1-233113	95	6	6	2	0	2	546	5	5	0	0	NA	NA	NA	19	26	167	170	502	148	151	247	2	13	3	0.012	0.076	0.006
.	19.01.16-01.16.52-1-233115	92	5	5	0	0	0	549	3	3	0	0	NA	NA	NA	35	29	168	170	504	146	153	250	0	4	9	0	0.024	0.018
.	19.01.16-01.16.52-1-233131	151	10	10	2	0	2	565	9	9	0	0	NA	NA	NA	38	44	175	173	509	155	153	257	18	13	11	0.103	0.075	0.022
.	19.01.16-01.16.53-1-233133	31	1	1	0	0	0	0	0	0	0	0	NA	NA	NA	9	12	164	165	496	0	0	0	0	0	0	0	0	0
.	19.01.16-01.16.54-1-233135	91	10	10	2	0	2	544	8	8	0	0	NA	NA	NA	42	26	166	171	502	147	149	248	1	11	21	0.006	0.064	0.042
.	19.01.16-01.16.54-1-233136	94	6	6	1	0	1	543	4	4	0	0	NA	NA	NA	45	33	168	172	506	144	151	248	10	5	3	0.06	0.029	0.006
.	19.01.16-01.16.55-1-233137	186	12	12	8	0	7	563	10	10	0	0	NA	NA	NA	48	50	171	167	525	150	147	266	12	12	20	0.07	0.072	0.038
.	19.01.16-01.17.06-1-233145	258	17	17	5	0	4	608	15	15	0	0	NA	NA	NA	69	98	180	174	557	160	153	295	12	0	47	0.067	0	0.084
.	19.01.16-01.17.08-1-233146	121	6	6	2	0	1	571	5	5	0	0	NA	NA	NA	38	45	177	170	511	159	154	258	11	0	7	0.062	0	0.014
.	19.01.16-01.17.11-1-233147	34	1	1	0	0	0	0	0	0	0	0	NA	NA	NA	11	13	164	166	496	0	0	0	0	0	0	0	0	0
.	19.01.16-01.17.14-1-233148	34	1	1	0	0	0	0	0	0	0	0	NA	NA	NA	10	7	164	163	493	0	0	0	3	0	0	0.018	0	0
.	19.01.16-01.17.16-1-233149	116	15	15	4	0	4	549	14	14	0	0	NA	NA	NA	47	36	173	169	507	153	150	246	14	25	12	0.081	0.148	0.024
.	19.01.16-01.17.17-1-233150	125	8	8	2	0	2	554	4	4	0	0	NA	NA	NA	37	39	173	171	508	154	155	245	0	0	19	0	0	0.037
.	19.01.16-01.17.18-1-233151	142	17	17	4	0	3	567	16	16	0	0	NA	NA	NA	45	45	173	171	514	153	152	262	11	14	38	0.064	0.082	0.074
.	19.01.16-01.17.20-1-233152	38	1	1	0	0	0	0	0	0	0	0	NA	NA	NA	11	11	167	165	492	0	0	0	0	2	0	0	0.012	0
.	19.01.16-01.17.26-1-233153	118	15	15	2	0	2	555	13	13	0	0	NA	NA	NA	34	38	173	169	509	153	149	253	29	2	22	0.168	0.012	0.043
.	19.01.16-01.17.29-1-233154	139	6	6	0	0	0	568	4	4	0	0	NA	NA	NA	46	52	173	176	516	154	153	261	0	0	10	0	0	0.019
.	19.01.16-01.17.29-1-233155	183	23	23	6	0	5	576	20	20	0	0	NA	NA	NA	60	54	178	171	518	160	153	263	10	30	39	0.056	0.175	0.075
.	19.01.16-01.17.32-1-233156	34	1	1	0	0	0	0	0	0	0	0	NA	NA	NA	12	7	164	164	492	0	0	0	0	0	0	0	0	0
.	19.01.16-01.17.35-1-233157	90	8	8	1	0	1	549	6	6	0	0	NA	NA	NA	32	37	168	174	508	146	155	248	1	7	7	0.006	0.04	0.014
.	19.01.16-01.17.37-1-233159	58	2	2	1	0	1	0	1	1	0	0	NA	NA	NA	18	19	167	167	498	0	0	0	0	0	2	0	0	0.004
.	19.01.16-01.17.41-1-233163	32	1	1	0	0	0	0	0	0	0	0	NA	NA	NA	13	10	168	164	491	0	0	0	0	0	0	0	0	0
.	19.01.16-01.17.43-1-233164	65	5	5	1	0	1	539	3	3	0	0	NA	NA	NA	25	19	172	164	496	147	148	244	0	0	14	0	0	0.028
.	19.01.16-01.17.44-1-233165	92	5	5	1	0	1	556	3	3	0	0	NA	NA	NA	39	40	169	176	508	148	156	252	2	9	6	0.012	0.051	0.012
.	19.01.16-01.17.45-1-233166	129	8	8	1	0	1	546	7	7	0	0	NA	NA	NA	39	31	169	168	507	148	150	248	5	0	18	0.03	0	0.036
.	19.01.16-01.17.51-1-233173	152	14	14	3	0	3	561	12	12	0	0	NA	NA	NA	46	43	171	175	510	147	155	259	14	13	22	0.082	0.074	0.043
.	19.01.16-01.17.54-1-233191	156	12	12	0	0	0	569	11	11	0	0	NA	NA	NA	37	46	173	175	511	155	158	256	6	0	20	0.035	0	0.039
.	19.01.16-01.17.55-1-233194	120	9	9	2	0	2	555	8	8	0	0	NA	NA	NA	47	41	171	167	516	147	149	259	11	0	27	0.064	0	0.052
.	19.01.16-01.18.01-1-233197	147	17	17	2	0	1	552	13	13	0	0	NA	NA	NA	38	42	170	168	517	152	143	257	1	8	16	0.006	0.048	0.031
.	19.01.16-01.18.01-1-233198	84	3	3	1	0	1	547	2	2	0	0	NA	NA	NA	31	31	167	167	510	146	147	254	14	3	0	0.084	0.018	0
.	19.01.16-01.18.02-1-233199	59	3	3	1	0	1	533	1	1	0	0	NA	NA	NA	24	20	166	166	501	142	145	246	7	0	1	0.042	0	0.002
.	19.01.16-01.18.07-1-233212	33	1	1	0	0	0	0	0	0	0	0	NA	NA	NA	10	11	165	166	493	0	0	0	0	0	0	0	0	0
.	19.01.16-01.18.09-1-233213	89	6	6	4	0	2	545	4	4	0	0	NA	NA	NA	23	22	166	168	501	147	148	250	2	16	0	0.012	0.095	0
.	19.01.16-01.18.14-1-233214	215	11	11	4	0	3	576	10	10	0	0	NA	NA	NA	77	65	179	174	525	158	154	264	8	1	24	0.045	0.006	0.046
.	19.01.16-01.18.15-1-233215	113	4	4	0	0	0	562	2	2	0	0	NA	NA	NA	33	39	171	171	510	152	154	256	3	0	5	0.018	0	0.01
.	19.01.16-01.18.15-1-233216	61	2	2	1	0	1	538	1	1	0	0	NA	NA	NA	31	19	166	170	496	145	151	242	0	0	9	0	0	0.018
.	19.01.16-01.18.19-1-233217	97	7	7	0	0	0	553	6	6	0	0	NA	NA	NA	31	32	168	167	510	151	149	253	2	12	19	0.012	0.072	0.037
.	19.01.16-01.18.20-1-233218	34	1	1	0	0	0	0	0	0	0	0	NA	NA	NA	8	11	166	164	494	0	0	0	0	0	0	0	0	0
.	19.01.16-01.18.21-1-233219	235	21	21	7	0	6	587	19	19	0	0	NA	NA	NA	78	62	176	173	526	160	152	275	5	3	63	0.028	0.017	0.12
.	19.01.16-01.18.22-1-233220	289	22	22	11	0	9	615	20	20	0	0	NA	NA	NA	75	97	187	183	540	168	164	283	14	4	56	0.075	0.022	0.104
.	19.01.16-01.18.25-1-233221	122	7	7	2	0	2	563	4	4	0	0	NA	NA	NA	46	45	168	174	516	150	153	260	4	2	13	0.024	0.011	0.025
.	19.01.16-01.18.27-1-233222	64	3	3	0	0	0	542	2	2	0	0	NA	NA	NA	30	20	167	167	499	147	151	244	0	4	8	0	0.024	0.016
.	19.01.16-01.18.28-1-233223	346	21	21	5	0	3	621	19	19	0	0	NA	NA	NA	101	101	174	182	558	158	163	300	14	7	43	0.08	0.038	0.077
.	19.01.16-01.18.31-1-233224	35	1	1	0	0	0	0	0	0	0	0	NA	NA	NA	5	9	165	163	494	0	0	0	0	1	0	0	0.006	0
.	19.01.16-01.18.34-1-233229	120	11	11	1	0	1	560	10	10	0	0	NA	NA	NA	30	38	170	169	512	155	151	254	6	2	24	0.035	0.012	0.047
.	19.01.16-01.18.41-1-233233	120	5	5	0	0	0	553	3	3	0	0	NA	NA	NA	50	41	170	170	514	149	146	258	2	1	9	0.012	0.006	0.018
.	19.01.16-01.18.41-1-233234	89	6	6	2	0	1	541	4	4	0	0	NA	NA	NA	27	26	166	168	505	146	147	248	1	3	10	0.006	0.018	0.02
.	19.01.16-01.18.42-1-233235	88	4	4	1	0	1	545	3	3	0	0	NA	NA	NA	20	22	168	165	502	150	147	248	0	0	11	0	0	0.022
.	19.01.16-01.18.42-1-233236	88	9	9	1	0	1	544	7	7	0	0	NA	NA	NA	29	27	165	169	506	143	149	252	0	12	14	0	0.071	0.028
.	19.01.16-01.18.55-1-233263	148	5	5	2	0	2	570	3	3	0	0	NA	NA	NA	26	39	174	170	508	159	153	258	3	0	10	0.017	0	0.02
.	19.01.16-01.18.56-1-233266	62	3	3	2	0	2	545	2	2	0	0	NA	NA	NA	23	25	168	168	502	149	148	248	0	6	4	0	0.036	0.008
.	19.01.16-01.18.58-1-233267	62	2	2	0	0	0	352	1	1	0	0	NA	NA	NA	15	15	166	163	499	90	105	157	0	0	1	0	0	0.002
.	19.01.16-01.18.58-1-233268	91	5	5	0	0	0	553	3	3	0	0	NA	NA	NA	29	33	170	168	508	150	151	252	4	0	6	0.024	0	0.012
.	19.01.16-01.19.00-1-233269	68	2	2	1	0	1	452	1	1	0	0	NA	NA	NA	12	17	169	164	497	127	120	205	0	0	2	0	0	0.004
.	19.01.16-01.19.01-1-233270	89	4	4	2	0	1	551	3	3	0	0	NA	NA	NA	32	31	166	172	506	147	153	251	0	0	14	0	0	0.028
.	19.01.16-01.19.06-1-233275	89	5	5	1	0	1	543	4	4	0	0	NA	NA	NA	27	28	168	168	505	149	149	245	3	0	8	0.018	0	0.016
.	19.01.16-01.19.09-1-233276	87	7	7	2	0	1	546	6	6	0	0	NA	NA	NA	31	24	167	171	499	149	151	246	5	1	12	0.03	0.006	0.024
.	19.01.16-01.19.10-1-233277	123	26	26	8	0	7	542	23	23	0	0	NA	NA	NA	49	34	172	168	507	152	144	246	36	27	29	0.209	0.161	0.057
.	19.01.16-01.19.11-1-233278	149	8	8	3	0	3	575	6	6	0	0	NA	NA	NA	44	54	179	171	517	160	154	261	0	7	15	0	0.041	0.029
.	19.01.16-01.19.12-1-233279	91	5	5	1	0	1	550	4	4	0	0	NA	NA	NA	35	28	169	168	504	152	151	247	8	0	7	0.047	0	0.014
.	19.01.16-01.19.12-1-233280	90	5	5	0	0	0	538	3	3	0	0	NA	NA	NA	28	20	167	167	499	147	149	242	0	2	9	0	0.012	0.018
.	19.01.16-01.19.13-1-233281	174	25	25	6	0	5	570	23	23	0	0	NA	NA	NA	57	50	175	174	514	153	157	260	21	24	46	0.12	0.138	0.089
.	19.01.16-01.19.17-1-233282	239	21	21	5	0	5	597	20	20	0	0	NA	NA	NA	85	77	184	176	530	166	159	272	0	9	42	0	0.051	0.079
.	19.01.16-01.19.23-1-233284	62	5	5	0	0	0	544	3	3	0	0	NA	NA	NA	18	21	171	165	498	151	145	248	0	2	10	0	0.012	0.02
.	19.01.16-01.19.26-1-233285	175	17	17	2	0	2	575	15	15	0	0	NA	NA	NA	43	53	177	175	514	161	154	260	1	8	28	0.006	0.046	0.054
.	19.01.16-01.19.29-1-233286	91	7	7	2	0	2	545	6	6	0	0	NA	NA	NA	26	28	167	169	505	148	149	248	0	2	10	0	0.012	0.02
.	19.01.16-01.19.30-1-233287	69	3	3	1	0	1	536	2	2	0	0	NA	NA	NA	21	17	166	166	498	149	145	242	0	0	5	0	0	0.01
.	19.01.16-01.19.30-1-233288	179	6	6	1	0	1	563	5	5	0	0	NA	NA	NA	40	41	171	170	513	153	151	259	3	0	14	0.018	0	0.027
.	19.01.16-01.19.37-1-233289	63	2	2	1	0	1	541	1	1	0	0	NA	NA	NA	22	18	169	165	497	149	144	248	0	6	2	0	0.036	0.004
.	19.01.16-01.19.43-1-233293	116	5	5	2	0	1	553	4	4	0	0	NA	NA	NA	36	37	169	171	510	150	151	252	0	2	14	0	0.012	0.027
.	19.01.16-01.19.46-1-233295	203	16	16	3	0	3	582	14	14	0	0	NA	NA	NA	59	66	173	175	531	155	155	272	12	11	18	0.069	0.063	0.034
.	19.01.16-01.19.49-1-233299	89	6	6	2	0	2	548	5	5	0	0	NA	NA	NA	31	34	171	163	513	152	144	252	3	2	2	0.018	0.012	0.004
.	19.01.16-01.19.50-1-233300	92	5	5	1	0	1	547	3	3	0	0	NA	NA	NA	18	25	167	170	501	145	154	248	0	2	11	0	0.012	0.022
.	19.01.16-01.19.53-1-233320	148	11	11	2	0	2	556	10	10	0	0	NA	NA	NA	46	38	169	171	511	151	152	253	3	3	31	0.018	0.018	0.061
.	19.01.16-01.19.53-1-233321	141	9	9	4	0	2	559	7	7	0	0	NA	NA	NA	40	42	170	175	510	151	154	254	4	0	23	0.024	0	0.045
.	19.01.16-01.19.54-1-233323	208	13	13	2	0	2	576	12	12	0	0	NA	NA	NA	60	61	168	182	524	149	161	266	0	19	34	0	0.104	0.065
.	19.01.16-01.19.55-1-233325	35	1	1	0	0	0	0	0	0	0	0	NA	NA	NA	10	15	167	169	492	0	0	0	0	0	4	0	0	0.008
.	19.01.16-01.19.57-1-233328	97	6	6	1	0	1	558	5	5	0	0	NA	NA	NA	26	37	170	172	508	152	151	255	6	0	11	0.035	0	0.022
.	19.01.16-01.19.59-1-233329	152	12	12	3	0	3	556	10	10	0	0	NA	NA	NA	42	38	174	173	504	152	151	253	5	6	18	0.029	0.035	0.036
.	19.01.16-01.20.05-1-233341	64	2	2	1	0	1	539	1	1	0	0	NA	NA	NA	26	20	168	166	499	150	149	240	0	0	6	0	0	0.012
.	19.01.16-01.20.13-1-233347	114	7	7	1	0	1	558	6	6	0	0	NA	NA	NA	37	35	174	170	504	154	152	252	7	0	5	0.04	0	0.01
.	19.01.16-01.20.23-1-233348	294	24	24	5	0	5	597	22	22	0	0	NA	NA	NA	76	80	178	181	534	159	164	274	18	6	56	0.101	0.033	0.105
.	19.01.16-01.20.23-1-233349	57	2	2	1	0	1	252	1	1	0	0	NA	NA	NA	16	14	164	167	496	69	67	116	0	1	2	0	0.006	0.004
.	19.01.16-01.20.23-1-233350	186	10	10	2	0	2	560	9	9	0	0	NA	NA	NA	47	51	171	173	520	150	150	260	6	6	13	0.035	0.035	0.025
.	19.01.16-01.20.26-1-233351	261	28	28	5	0	4	597	25	25	0	0	NA	NA	NA	71	80	180	186	527	164	163	270	17	16	57	0.094	0.086	0.108
.	19.01.16-01.20.27-1-233352	91	7	7	1	0	1	551	6	6	0	0	NA	NA	NA	36	36	169	169	511	148	148	255	3	7	9	0.018	0.041	0.018
.	19.01.16-01.20.29-1-233353	63	2	2	0	0	0	544	1	1	0	0	NA	NA	NA	23	22	168	170	497	146	152	246	4	0	3	0.024	0	0.006
.	19.01.16-01.20.32-1-233354	88	6	6	1	0	1	547	5	5	0	0	NA	NA	NA	17	23	166	167	503	148	149	250	2	2	9	0.012	0.012	0.018
.	19.01.16-01.20.33-1-233355	62	2	2	0	0	0	534	1	1	0	0	NA	NA	NA	34	21	166	167	501	143	145	246	3	0	5	0.018	0	0.01
.	19.01.16-01.20.35-1-233356	93	6	6	1	0	1	547	5	5	0	0	NA	NA	NA	33	23	169	166	501	149	149	249	3	4	9	0.018	0.024	0.018
.	19.01.16-01.20.42-1-233365	64	3	3	1	0	1	550	2	2	0	0	NA	NA	NA	22	33	170	168	508	148	150	252	5	0	5	0.029	0	0.01
.	19.01.16-01.20.46-1-233367	62	5	5	3	0	3	553	4	4	0	0	NA	NA	NA	28	36	170	174	505	150	155	248	2	5	4	0.012	0.029	0.008
.	19.01.16-01.20.53-1-233390	91	7	7	4	0	3	547	6	6	0	0	NA	NA	NA	27	19	168	170	494	152	153	242	0	10	5	0	0.059	0.01
.	19.01.16-01.20.53-1-233391	231	28	28	5	0	5	594	24	24	0	0	NA	NA	NA	74	71	175	182	527	155	163	276	13	13	58	0.074	0.071	0.11
.	19.01.16-01.20.54-1-233393	85	3	3	1	0	1	552	2	2	0	0	NA	NA	NA	24	33	170	170	506	149	151	252	3	0	4	0.018	0	0.008
.	19.01.16-01.20.54-1-233394	127	4	4	1	0	0	559	2	2	0	0	NA	NA	NA	37	47	171	175	514	153	154	252	2	0	8	0.012	0	0.016
.	19.01.16-01.21.06-1-233402	56	2	2	0	0	0	0	1	1	0	0	NA	NA	NA	15	10	166	164	493	0	0	0	0	2	3	0	0.012	0.006
.	19.01.16-01.21.08-1-233403	90	8	8	0	0	0	552	7	7	0	0	NA	NA	NA	34	32	167	170	508	145	152	255	7	1	16	0.042	0.006	0.031
.	19.01.16-01.21.08-1-233404	168	18	18	5	0	5	576	14	14	0	0	NA	NA	NA	44	53	175	174	517	155	159	262	15	11	28	0.086	0.063	0.054
.	19.01.16-01.21.09-1-233405	60	2	2	0	0	0	149	1	1	0	0	NA	NA	NA	26	18	165	164	502	35	43	71	0	0	2	0	0	0.004
.	19.01.16-01.21.10-1-233406	33	1	1	0	0	0	0	0	0	0	0	NA	NA	NA	9	10	166	166	491	0	0	0	0	0	1	0	0	0.002
.	19.01.16-01.21.12-1-233407	403	27	27	11	0	8	613	22	22	0	0	NA	NA	NA	112	97	187	189	534	167	168	278	1	16	51	0.005	0.085	0.096
.	19.01.16-01.21.12-1-233408	270	24	24	9	0	7	589	22	22	0	0	NA	NA	NA	102	79	171	178	543	152	157	280	10	8	61	0.058	0.045	0.112
.	19.01.16-01.21.13-1-233409	34	1	1	1	0	1	0	0	0	0	0	NA	NA	NA	5	13	165	168	493	0	0	0	0	0	1	0	0	0.002
.	19.01.16-01.21.16-1-233410	65	6	6	3	0	1	542	5	5	0	0	NA	NA	NA	32	20	168	168	497	149	148	245	0	8	9	0	0.048	0.018
.	19.01.16-01.21.19-1-233411	93	5	5	0	0	0	546	4	4	0	0	NA	NA	NA	34	25	167	169	502	146	150	250	4	4	4	0.024	0.024	0.008
.	19.01.16-01.21.27-1-233413	32	1	1	0	0	0	0	0	0	0	0	NA	NA	NA	5	9	166	165	491	0	0	0	0	0	0	0	0	0
.	19.01.16-01.21.34-1-233414	120	12	12	5	0	5	559	10	10	0	0	NA	NA	NA	31	36	171	171	507	153	149	257	1	17	11	0.006	0.099	0.022
.	19.01.16-01.21.34-1-233415	31	1	1	0	0	0	0	0	0	0	0	NA	NA	NA	9	8	165	164	492	0	0	0	0	0	0	0	0	0
.	19.01.16-01.21.47-1-233421	35	1	1	0	0	0	0	0	0	0	0	NA	NA	NA	8	10	164	165	494	0	0	0	0	0	1	0	0	0.002
.	19.01.16-01.21.51-1-233426	130	13	13	2	0	1	556	11	11	0	0	NA	NA	NA	33	33	174	167	505	155	150	251	7	23	5	0.04	0.138	0.01
.	19.01.16-01.21.54-1-233446	63	4	4	0	0	0	0	3	3	0	0	NA	NA	NA	12	17	167	167	496	0	0	0	0	0	4	0	0	0.008
.	19.01.16-01.21.59-1-233450	122	10	10	3	0	2	560	9	9	0	0	NA	NA	NA	40	40	171	171	511	152	151	257	0	7	18	0	0.041	0.035
.	19.01.16-01.22.06-1-233458	207	15	15	3	0	3	568	13	13	0	0	NA	NA	NA	63	55	176	174	518	154	153	261	10	19	26	0.057	0.109	0.05
.	19.01.16-01.22.13-1-233463	92	10	10	2	0	2	554	9	9	0	0	NA	NA	NA	25	30	168	168	507	150	152	252	0	6	19	0	0.036	0.037
.	19.01.16-01.22.14-1-233464	239	16	16	6	0	5	590	13	13	0	0	NA	NA	NA	67	76	180	180	529	161	162	267	5	8	42	0.028	0.044	0.079
.	19.01.16-01.22.15-1-233465	118	9	9	2	0	2	560	7	7	0	0	NA	NA	NA	38	40	168	170	515	150	151	259	11	0	10	0.065	0	0.019
.	19.01.16-01.22.16-1-233466	64	4	4	1	0	1	539	3	3	0	0	NA	NA	NA	28	27	168	167	505	146	145	248	1	0	7	0.006	0	0.014
.	19.01.16-01.22.25-1-233467	177	6	6	1	0	1	564	5	5	0	0	NA	NA	NA	52	40	172	172	509	153	153	258	6	0	12	0.035	0	0.024
.	19.01.16-01.22.30-1-233468	33	1	1	0	0	0	0	0	0	0	0	NA	NA	NA	6	13	168	170	488	0	0	0	0	2	0	0	0.012	0
.	19.01.16-01.22.33-1-233469	33	1	1	0	0	0	0	0	0	0	0	NA	NA	NA	9	7	164	166	490	0	0	0	0	0	2	0	0	0.004
.	19.01.16-01.22.33-1-233470	61	3	3	0	0	0	546	2	2	0	0	NA	NA	NA	19	22	168	165	502	148	149	249	0	0	4	0	0	0.008
.	19.01.16-01.22.34-1-233471	65	4	4	1	0	1	550	3	3	0	0	NA	NA	NA	30	34	173	168	506	153	150	247	0	0	12	0	0	0.024
.	19.01.16-01.22.34-1-233472	147	26	26	9	0	7	553	25	25	0	0	NA	NA	NA	42	38	169	168	514	150	146	257	19	20	36	0.112	0.119	0.07
.	19.01.16-01.22.35-1-233473	34	1	1	0	0	0	0	0	0	0	0	NA	NA	NA	7	15	164	165	499	0	0	0	0	2	0	0	0.012	0
.	19.01.16-01.22.38-1-233475	118	17	17	3	0	1	550	16	16	0	0	NA	NA	NA	28	33	170	168	508	148	147	255	12	13	18	0.071	0.077	0.035
.	19.01.16-01.22.38-1-233476	169	27	27	4	0	3	580	24	24	0	0	NA	NA	NA	59	65	181	176	521	161	155	264	28	32	51	0.155	0.182	0.098
.	19.01.16-01.22.40-1-233480	127	5	5	3	0	3	546	3	3	0	0	NA	NA	NA	36	31	169	170	505	149	148	249	5	1	7	0.03	0.006	0.014
.	19.01.16-01.22.43-1-233481	149	17	17	5	0	4	566	16	16	0	0	NA	NA	NA	36	41	173	175	506	154	156	256	13	16	23	0.075	0.091	0.045
.	19.01.16-01.22.45-1-233482	35	1	1	0	0	0	0	0	0	0	0	NA	NA	NA	11	13	164	166	496	0	0	0	0	0	4	0	0	0.008
.	19.01.16-01.22.46-1-233484	115	10	10	3	0	2	552	8	8	0	0	NA	NA	NA	38	36	170	170	509	149	151	252	5	5	15	0.029	0.029	0.029
.	19.01.16-01.22.48-1-233486	91	10	10	2	0	2	542	8	8	0	0	NA	NA	NA	30	26	169	168	502	148	148	246	10	0	15	0.059	0	0.03
.	19.01.16-01.22.49-1-233489	31	1	1	1	0	1	0	0	0	0	0	NA	NA	NA	10	6	164	163	492	0	0	0	0	0	0	0	0	0
.	19.01.16-01.22.51-1-233492	90	7	7	3	0	2	547	6	6	0	0	NA	NA	NA	28	29	169	167	506	150	147	250	3	4	17	0.018	0.024	0.034
.	19.01.16-01.22.57-1-233513	61	2	2	0	0	0	350	1	1	0	0	NA	NA	NA	14	21	169	168	497	95	92	163	0	1	0	0	0.006	0
.	19.01.16-01.23.04-1-233518	147	12	12	4	0	2	573	11	11	0	0	NA	NA	NA	53	56	173	177	519	152	158	263	6	5	47	0.035	0.028	0.091
.	19.01.16-01.23.05-1-233520	125	18	18	2	0	2	551	16	16	0	0	NA	NA	NA	30	31	170	171	503	150	151	250	9	9	18	0.053	0.053	0.036
.	19.01.16-01.23.08-1-233522	63	3	3	0	0	0	542	1	1	0	0	NA	NA	NA	25	18	171	166	494	153	148	241	0	2	5	0	0.012	0.01
.	19.01.16-01.23.08-1-233523	93	4	4	0	0	0	546	2	2	0	0	NA	NA	NA	27	29	169	172	501	150	151	245	6	0	4	0.036	0	0.008
.	19.01.16-01.23.08-1-233524	208	28	28	5	0	4	565	27	27	0	0	NA	NA	NA	64	48	175	173	513	157	152	256	13	8	63	0.074	0.046	0.123
.	19.01.16-01.23.14-1-233525	63	2	2	0	0	0	543	1	1	0	0	NA	NA	NA	21	21	167	166	501	147	147	249	0	0	4	0	0	0.008
.	19.01.16-01.23.16-1-233526	91	3	3	1	0	0	552	2	2	0	0	NA	NA	NA	27	33	169	171	506	148	153	251	2	2	1	0.012	0.012	0.002
.	19.01.16-01.23.21-1-233527	60	2	2	1	0	0	535	1	1	0	0	NA	NA	NA	22	14	165	164	498	144	146	245	0	0	7	0	0	0.014
.	19.01.16-01.23.22-1-233528	60	2	2	0	0	0	546	1	1	0	0	NA	NA	NA	29	29	166	170	506	146	149	251	5	0	0	0.03	0	0
.	19.01.16-01.23.23-1-233529	84	3	3	0	0	0	549	1	1	0	0	NA	NA	NA	18	26	170	169	500	150	150	249	3	0	2	0.018	0	0.004
.	19.01.16-01.23.27-1-233530	31	1	1	0	0	0	0	0	0	0	0	NA	NA	NA	8	14	165	166	496	0	0	0	0	3	0	0	0.018	0
.	19.01.16-01.23.29-1-233531	35	1	1	0	0	0	0	0	0	0	0	NA	NA	NA	17	11	166	164	494	0	0	0	0	0	1	0	0	0.002
.	19.01.16-01.23.30-1-233532	34	1	1	1	0	1	0	0	0	0	0	NA	NA	NA	9	7	164	165	491	0	0	0	2	0	0	0.012	0	0
.	19.01.16-01.23.32-1-233533	115	9	9	0	0	0	542	7	7	0	0	NA	NA	NA	39	29	170	166	506	150	144	248	13	2	11	0.076	0.012	0.022
.	19.01.16-01.23.32-1-233534	67	3	3	2	0	2	503	2	2	0	0	NA	NA	NA	17	20	166	166	501	137	136	230	3	0	7	0.018	0	0.014
.	19.01.16-01.23.32-1-233535	58	2	2	0	0	0	251	1	1	0	0	NA	NA	NA	18	15	163	169	496	71	65	115	1	0	0	0.006	0	0
.	19.01.16-01.23.33-1-233536	178	15	15	3	0	2	564	11	11	0	0	NA	NA	NA	60	52	172	170	523	154	150	260	8	0	51	0.047	0	0.098
.	19.01.16-01.23.34-1-233537	149	13	13	4	0	3	563	10	10	0	0	NA	NA	NA	45	46	168	173	518	144	153	266	7	9	22	0.042	0.052	0.042
.	19.01.16-01.23.36-1-233538	117	5	5	1	0	1	560	4	4	0	0	NA	NA	NA	23	40	171	174	508	151	154	255	0	8	14	0	0.046	0.028
.	19.01.16-01.23.36-1-233539	64	2	2	0	0	0	548	1	1	0	0	NA	NA	NA	21	29	169	167	506	151	146	251	3	0	2	0.018	0	0.004
.	19.01.16-01.23.42-1-233543	118	12	12	1	0	1	558	10	10	0	0	NA	NA	NA	37	47	171	168	521	153	146	259	0	3	20	0	0.018	0.038
.	19.01.16-01.23.47-1-233545	181	25	25	5	0	4	579	22	22	0	0	NA	NA	NA	61	62	173	180	522	151	161	267	32	5	26	0.185	0.028	0.05
.	19.01.16-01.23.51-1-233551	93	9	9	3	0	2	560	7	7	0	0	NA	NA	NA	27	36	174	169	506	159	148	253	6	2	17	0.034	0.012	0.034
.	19.01.16-01.23.52-1-233554	33	1	1	1	0	1	0	0	0	0	0	NA	NA	NA	14	8	164	164	493	0	0	0	0	0	1	0	0	0.002
.	19.01.16-01.23.52-1-233562	126	9	9	3	0	1	571	7	7	0	0	NA	NA	NA	46	54	170	175	522	151	154	266	6	4	21	0.035	0.023	0.04
.	19.01.16-01.23.55-1-233574	118	12	12	3	0	3	549	11	11	0	0	NA	NA	NA	36	26	168	167	504	145	150	254	16	0	13	0.095	0	0.026
.	19.01.16-01.23.58-1-233577	60	2	2	0	0	0	535	1	1	0	0	NA	NA	NA	19	12	166	166	493	147	147	241	0	4	0	0	0.024	0
.	19.01.16-01.23.59-1-233578	89	4	4	1	0	1	549	3	3	0	0	NA	NA	NA	18	24	171	169	497	153	152	244	1	7	3	0.006	0.041	0.006
.	19.01.16-01.24.03-1-233582	59	2	2	1	0	1	530	1	1	0	0	NA	NA	NA	25	14	165	165	497	145	144	241	0	0	5	0	0	0.01
.	19.01.16-01.24.05-1-233584	170	6	6	2	0	2	568	5	5	0	0	NA	NA	NA	54	54	172	172	523	154	152	262	0	0	21	0	0	0.04
.	19.01.16-01.24.11-1-233592	68	2	2	1	0	1	543	1	1	0	0	NA	NA	NA	23	23	172	166	498	153	147	243	0	0	3	0	0	0.006
.	19.01.16-01.24.13-1-233593	31	1	1	0	0	0	0	0	0	0	0	NA	NA	NA	11	9	165	166	491	0	0	0	0	0	0	0	0	0
.	19.01.16-01.24.15-1-233594	33	1	1	0	0	0	0	0	0	0	0	NA	NA	NA	13	10	166	165	492	0	0	0	0	0	2	0	0	0.004
.	19.01.16-01.24.15-1-233595	237	18	18	5	0	2	570	16	16	0	0	NA	NA	NA	73	50	169	179	515	150	162	258	8	20	38	0.047	0.112	0.074
.	19.01.16-01.24.15-1-233596	202	7	7	2	0	1	579	5	5	0	0	NA	NA	NA	60	58	178	179	514	156	161	262	11	0	10	0.062	0	0.019
.	19.01.16-01.24.17-1-233597	67	3	3	1	0	1	547	1	1	0	0	NA	NA	NA	22	22	167	171	497	150	151	246	0	0	5	0	0	0.01
.	19.01.16-01.24.17-1-233598	58	2	2	0	0	0	0	0	0	0	0	NA	NA	NA	18	16	170	165	494	0	0	0	0	0	3	0	0	0.006
.	19.01.16-01.24.19-1-233599	165	14	14	2	0	1	580	12	12	0	0	NA	NA	NA	40	62	174	169	532	157	151	272	3	2	19	0.017	0.012	0.036
.	19.01.16-01.24.21-1-233600	64	5	5	1	0	1	540	4	4	0	0	NA	NA	NA	27	24	165	170	502	142	149	249	11	0	0	0.067	0	0
.	19.01.16-01.24.23-1-233602	203	32	32	12	0	9	560	30	30	0	0	NA	NA	NA	67	47	169	173	518	149	153	258	24	23	71	0.142	0.133	0.137
.	19.01.16-01.24.25-1-233603	62	2	2	0	0	0	301	1	1	0	0	NA	NA	NA	18	19	171	167	494	91	82	128	3	0	1	0.018	0	0.002
.	19.01.16-01.24.25-1-233604	62	2	2	1	0	1	548	1	1	0	0	NA	NA	NA	20	28	170	170	501	149	152	247	0	0	6	0	0	0.012
.	19.01.16-01.24.30-1-233605	59	4	4	2	0	2	542	3	3	0	0	NA	NA	NA	16	21	167	167	500	147	149	246	0	0	4	0	0	0.008
.	19.01.16-01.24.37-1-233606	35	1	1	0	0	0	0	0	0	0	0	NA	NA	NA	13	10	165	163	495	0	0	0	0	0	4	0	0	0.008
.	19.01.16-01.24.38-1-233607	34	1	1	0	0	0	0	0	0	0	0	NA	NA	NA	7	10	163	164	496	0	0	0	0	0	3	0	0	0.006
.	19.01.16-01.24.38-1-233608	31	1	1	1	0	1	0	0	0	0	0	NA	NA	NA	15	7	165	164	491	0	0	0	0	0	0	0	0	0
.	19.01.16-01.24.39-1-233609	34	1	1	0	0	0	0	0	0	0	0	NA	NA	NA	7	7	164	165	491	0	0	0	0	0	0	0	0	0
.	19.01.16-01.24.40-1-233613	66	7	7	1	0	1	544	6	6	0	0	NA	NA	NA	29	29	168	167	507	147	148	249	0	14	14	0	0.084	0.028
.	19.01.16-01.24.40-1-233614	87	3	3	1	0	1	537	2	2	0	0	NA	NA	NA	22	23	170	165	501	145	142	250	0	6	0	0	0.036	0
.	19.01.16-01.24.40-1-233615	30	1	1	0	0	0	0	0	0	0	0	NA	NA	NA	6	10	163	163	497	0	0	0	0	0	1	0	0	0.002
.	19.01.16-01.24.42-1-233616	66	2	2	0	0	0	540	1	1	0	0	NA	NA	NA	17	17	169	165	496	149	147	244	0	0	1	0	0	0.002
.	19.01.16-01.24.42-1-233617	60	2	2	0	0	0	0	1	1	0	0	NA	NA	NA	17	14	164	163	500	0	0	0	0	0	3	0	0	0.006
.	19.01.16-01.24.45-1-233618	206	13	13	4	0	3	573	11	11	0	0	NA	NA	NA	56	53	170	169	527	152	151	270	9	0	23	0.053	0	0.044
.	19.01.16-01.24.46-1-233620	179	12	12	2	0	2	573	11	11	0	0	NA	NA	NA	58	53	178	173	515	155	151	267	5	3	17	0.028	0.017	0.033
.	19.01.16-01.24.47-1-233622	93	4	4	0	0	0	534	3	3	0	0	NA	NA	NA	36	18	166	167	498	145	147	242	3	1	6	0.018	0.006	0.012
.	19.01.16-01.24.53-1-233644	292	31	31	9	0	7	595	28	28	0	0	NA	NA	NA	89	78	182	180	529	161	160	274	24	6	67	0.132	0.033	0.127
.	19.01.16-01.24.54-1-233646	86	3	3	2	0	2	549	2	2	0	0	NA	NA	NA	28	30	171	168	504	150	148	251	1	0	4	0.006	0	0.008
.	19.01.16-01.24.55-1-233648	96	7	7	3	0	2	552	5	5	0	0	NA	NA	NA	25	38	174	170	507	152	150	250	8	6	8	0.046	0.035	0.016
.	19.01.16-01.25.01-1-233651	92	5	5	0	0	0	556	3	3	0	0	NA	NA	NA	18	31	171	173	500	153	155	248	16	1	3	0.094	0.006	0.006
.	19.01.16-01.25.01-1-233652	83	4	4	0	0	0	552	3	3	0	0	NA	NA	NA	22	24	171	166	500	153	150	249	5	0	3	0.029	0	0.006
.	19.01.16-01.25.09-1-233658	119	6	6	1	0	0	553	5	5	0	0	NA	NA	NA	41	38	166	171	514	146	150	257	4	3	5	0.024	0.018	0.01
.	19.01.16-01.25.09-1-233659	200	12	12	1	0	1	567	11	11	0	0	NA	NA	NA	66	53	175	174	517	153	150	264	5	22	15	0.029	0.126	0.029
.	19.01.16-01.25.10-1-233660	62	3	3	1	0	1	558	2	2	0	0	NA	NA	NA	14	32	174	168	503	156	150	252	0	2	4	0	0.012	0.008
.	19.01.16-01.25.12-1-233661	31	1	1	0	0	0	0	0	0	0	0	NA	NA	NA	7	10	165	165	493	0	0	0	0	0	2	0	0	0.004
.	19.01.16-01.25.14-1-233662	183	25	25	11	0	9	566	22	22	0	0	NA	NA	NA	58	52	172	177	516	152	158	256	37	7	52	0.215	0.04	0.101
.	19.01.16-01.25.15-1-233663	63	3	3	1	0	1	539	2	2	0	0	NA	NA	NA	27	33	165	166	515	145	145	249	0	0	3	0	0	0.006
.	19.01.16-01.25.16-1-233664	94	12	12	3	0	2	557	10	10	0	0	NA	NA	NA	33	33	169	168	509	152	151	254	7	7	17	0.041	0.042	0.033
.	19.01.16-01.25.17-1-233665	33	1	1	0	0	0	0	0	0	0	0	NA	NA	NA	13	11	166	164	494	0	0	0	0	0	2	0	0	0.004
.	19.01.16-01.25.20-1-233666	172	36	36	12	0	10	570	34	34	0	0	NA	NA	NA	66	68	177	173	531	154	148	268	42	20	54	0.237	0.116	0.102
.	19.01.16-01.25.23-1-233667	234	17	17	3	0	2	595	14	14	0	0	NA	NA	NA	83	84	174	183	540	153	160	282	4	7	42	0.023	0.038	0.078
.	19.01.16-01.25.26-1-233668	87	5	5	0	0	0	544	4	4	0	0	NA	NA	NA	23	25	168	166	504	148	146	250	0	5	7	0	0.03	0.014
.	19.01.16-01.25.28-1-233669	149	8	8	2	0	2	575	7	7	0	0	NA	NA	NA	54	58	171	179	521	152	159	264	10	0	19	0.058	0	0.036
.	19.01.16-01.25.37-1-233671	125	7	7	1	0	1	560	6	6	0	0	NA	NA	NA	45	40	172	170	511	154	153	253	6	4	9	0.035	0.024	0.018
.	19.01.16-01.25.42-1-233675	150	16	16	5	0	4	562	14	14	0	0	NA	NA	NA	41	44	170	170	517	149	150	263	11	3	30	0.065	0.018	0.058
.	19.01.16-01.25.44-1-233676	208	23	23	7	0	2	572	20	20	0	0	NA	NA	NA	73	54	174	172	521	155	152	265	21	0	43	0.121	0	0.083
.	19.01.16-01.25.44-1-233677	148	6	6	2	0	2	550	5	5	0	0	NA	NA	NA	45	33	167	168	511	151	145	254	0	1	16	0	0.006	0.031
.	19.01.16-01.25.49-1-233681	120	6	6	1	0	1	568	5	5	0	0	NA	NA	NA	35	51	168	175	521	150	156	262	1	11	7	0.006	0.063	0.013
.	19.01.16-01.25.54-1-233703	143	6	6	2	0	1	576	4	4	0	0	NA	NA	NA	44	57	181	173	516	164	153	259	1	0	15	0.006	0	0.029
.	19.01.16-01.25.56-1-233706	124	11	11	1	0	1	545	9	9	0	0	NA	NA	NA	42	22	170	165	500	151	145	249	0	7	23	0	0.042	0.046
.	19.01.16-01.25.58-1-233708	86	4	4	1	0	1	543	3	3	0	0	NA	NA	NA	44	31	171	171	502	152	145	246	1	8	3	0.006	0.047	0.006
.	19.01.16-01.26.02-1-233710	129	5	5	2	0	2	568	3	3	0	0	NA	NA	NA	34	44	171	175	511	153	158	257	1	3	9	0.006	0.017	0.018
.	19.01.16-01.26.07-1-233714	35	1	1	1	0	1	0	0	0	0	0	NA	NA	NA	12	9	167	164	491	0	0	0	0	0	0	0	0	0
.	19.01.16-01.26.09-1-233718	35	1	1	0	0	0	0	0	0	0	0	NA	NA	NA	8	9	165	165	492	0	0	0	0	0	1	0	0	0.002
.	19.01.16-01.26.10-1-233723	115	6	6	1	0	1	567	5	5	0	0	NA	NA	NA	43	50	175	168	520	156	151	260	11	0	10	0.063	0	0.019
.	19.01.16-01.26.11-1-233724	123	5	5	2	0	0	565	4	4	0	0	NA	NA	NA	38	44	175	174	508	156	154	255	0	10	10	0	0.057	0.02
.	19.01.16-01.26.12-1-233725	67	3	3	0	0	0	546	2	2	0	0	NA	NA	NA	24	20	167	164	502	148	146	252	0	5	5	0	0.03	0.01
.	19.01.16-01.26.14-1-233726	323	21	21	6	0	6	601	20	20	0	0	NA	NA	NA	91	85	176	178	544	157	158	286	7	9	48	0.04	0.051	0.088
.	19.01.16-01.26.16-1-233727	31	1	1	0	0	0	0	0	0	0	0	NA	NA	NA	10	8	165	163	493	0	0	0	0	3	0	0	0.018	0
.	19.01.16-01.26.17-1-233728	65	2	2	1	0	1	447	1	1	0	0	NA	NA	NA	17	15	164	165	499	116	119	212	0	2	0	0	0.012	0
.	19.01.16-01.26.18-1-233729	35	1	1	0	0	0	0	0	0	0	0	NA	NA	NA	12	10	166	164	493	0	0	0	3	0	0	0.018	0	0
.	19.01.16-01.26.18-1-233730	66	4	4	0	0	0	546	3	3	0	0	NA	NA	NA	30	29	169	167	506	149	147	250	0	0	6	0	0	0.012
.	19.01.16-01.26.21-1-233731	209	21	21	5	0	5	568	20	20	0	0	NA	NA	NA	57	51	175	170	519	156	149	263	17	18	33	0.097	0.106	0.064
.	19.01.16-01.26.22-1-233732	89	3	3	1	0	1	546	2	2	0	0	NA	NA	NA	33	27	168	169	503	147	151	248	0	1	4	0	0.006	0.008
.	19.01.16-01.26.26-1-233734	205	16	16	4	0	3	583	13	13	0	0	NA	NA	NA	57	64	179	175	523	161	157	265	13	2	34	0.073	0.011	0.065
.	19.01.16-01.26.29-1-233735	85	7	7	1	0	1	546	5	5	0	0	NA	NA	NA	17	19	168	167	497	151	147	248	0	3	13	0	0.018	0.026
.	19.01.16-01.26.29-1-233736	100	10	10	3	0	3	558	8	8	0	0	NA	NA	NA	44	44	166	171	520	146	150	262	5	6	23	0.03	0.035	0.044
.	19.01.16-01.26.30-1-233737	34	1	1	0	0	0	0	0	0	0	0	NA	NA	NA	10	11	163	166	495	0	0	0	0	0	0	0	0	0
.	19.01.16-01.26.32-1-233738	148	7	7	0	0	0	560	3	3	0	0	NA	NA	NA	52	45	170	169	519	150	150	260	2	0	14	0.012	0	0.027
.	19.01.16-01.26.33-1-233739	32	1	1	0	0	0	0	0	0	0	0	NA	NA	NA	7	14	167	165	495	0	0	0	0	0	0	0	0	0
.	19.01.16-01.26.45-1-233749	178	17	17	5	0	5	560	15	15	0	0	NA	NA	NA	62	47	174	173	513	154	150	256	7	12	45	0.04	0.069	0.088
.	19.01.16-01.26.52-1-233757	87	6	6	0	0	0	549	5	5	0	0	NA	NA	NA	35	34	165	174	508	145	153	251	5	1	13	0.03	0.006	0.026
.	19.01.16-01.26.58-1-233779	33	1	1	1	0	1	0	0	0	0	0	NA	NA	NA	5	12	165	164	496	0	0	0	0	0	1	0	0	0.002
.	19.01.16-01.27.01-1-233780	69	4	4	1	0	1	453	2	2	0	0	NA	NA	NA	14	30	170	168	505	127	122	204	0	1	4	0	0.006	0.008
.	19.01.16-01.27.01-1-233781	63	3	3	1	0	0	546	2	2	0	0	NA	NA	NA	22	27	167	166	507	148	149	249	0	0	16	0	0	0.032
.	19.01.16-01.27.03-1-233783	92	4	4	2	0	2	557	3	3	0	0	NA	NA	NA	22	35	173	171	504	154	151	252	0	0	20	0	0	0.04
.	19.01.16-01.27.03-1-233785	91	5	5	1	0	1	538	4	4	0	0	NA	NA	NA	33	23	167	166	503	146	148	244	0	5	18	0	0.03	0.036
.	19.01.16-01.27.08-1-233788	125	6	6	0	0	0	562	5	5	0	0	NA	NA	NA	45	40	169	170	514	149	154	259	6	10	16	0.036	0.059	0.031
.	19.01.16-01.27.09-1-233789	93	7	7	2	0	2	558	6	6	0	0	NA	NA	NA	25	38	166	171	514	150	150	258	0	9	18	0	0.053	0.035
.	19.01.16-01.27.14-1-233790	146	15	15	2	0	2	569	14	14	0	0	NA	NA	NA	58	46	172	178	509	154	161	254	5	15	29	0.029	0.084	0.057
.	19.01.16-01.27.15-1-233791	264	68	68	18	0	15	579	61	61	0	0	NA	NA	NA	76	68	175	179	527	154	157	268	58	19	105	0.331	0.106	0.199
.	19.01.16-01.27.16-1-233792	231	21	21	4	0	3	592	16	16	0	0	NA	NA	NA	81	69	180	185	517	160	165	267	27	9	35	0.15	0.049	0.068
.	19.01.16-01.27.17-1-233793	62	2	2	1	0	1	558	0	0	0	0	NA	NA	NA	29	35	175	166	507	160	148	250	0	4	1	0	0.024	0.002
.	19.01.16-01.27.20-1-233794	31	1	1	0	0	0	0	0	0	0	0	NA	NA	NA	7	3	163	164	489	0	0	0	0	0	0	0	0	0
.	19.01.16-01.27.22-1-233795	118	12	12	2	0	2	555	10	10	0	0	NA	NA	NA	42	42	166	167	522	148	147	260	2	15	5	0.012	0.09	0.01
.	19.01.16-01.27.27-1-233796	122	15	15	5	0	5	568	14	14	0	0	NA	NA	NA	37	46	171	175	513	155	152	261	0	4	39	0	0.023	0.076
.	19.01.16-01.27.32-1-233797	211	17	17	3	0	3	588	15	15	0	0	NA	NA	NA	69	79	175	178	539	152	159	277	14	4	16	0.08	0.022	0.03
.	19.01.16-01.27.33-1-233798	153	8	8	1	0	1	568	7	7	0	0	NA	NA	NA	54	50	175	171	517	156	149	263	5	0	18	0.029	0	0.035
.	19.01.16-01.27.33-1-233799	60	3	3	0	0	0	537	2	2	0	0	NA	NA	NA	26	21	167	164	503	146	146	245	6	0	5	0.036	0	0.01
.	19.01.16-01.27.44-1-233804	87	5	5	1	0	1	552	3	3	0	0	NA	NA	NA	33	29	171	168	503	155	147	250	5	1	5	0.029	0.006	0.01
.	19.01.16-01.27.47-1-233807	59	2	2	0	0	0	541	1	1	0	0	NA	NA	NA	23	25	170	167	501	148	150	243	0	0	8	0	0	0.016
.	19.01.16-01.27.48-1-233809	36	1	1	0	0	0	0	0	0	0	0	NA	NA	NA	10	7	163	165	492	0	0	0	0	0	0	0	0	0
.	19.01.16-01.27.51-1-233813	148	10	10	3	0	2	568	8	8	0	0	NA	NA	NA	53	46	172	170	517	154	153	261	9	9	16	0.052	0.053	0.031
.	19.01.16-01.27.53-1-233831	236	14	14	3	0	3	567	13	13	0	0	NA	NA	NA	65	55	177	179	512	154	155	258	3	9	30	0.017	0.05	0.059
.	19.01.16-01.27.53-1-233832	89	3	3	1	0	1	547	2	2	0	0	NA	NA	NA	31	29	169	173	500	149	154	244	0	1	1	0	0.006	0.002
.	19.01.16-01.27.56-1-233836	183	24	24	5	0	5	573	20	20	0	0	NA	NA	NA	62	57	170	181	519	149	160	264	1	7	63	0.006	0.039	0.121
.	19.01.16-01.27.59-1-233838	146	7	7	1	0	1	559	5	5	0	0	NA	NA	NA	46	44	171	175	511	151	155	253	4	0	12	0.023	0	0.023
.	19.01.16-01.28.00-1-233839	96	6	6	3	0	2	541	4	4	0	0	NA	NA	NA	31	29	166	169	507	148	148	245	0	1	14	0	0.006	0.028
.	19.01.16-01.28.00-1-233840	116	6	6	0	0	0	555	5	5	0	0	NA	NA	NA	28	30	168	172	503	149	156	250	7	6	5	0.042	0.035	0.01
.	19.01.16-01.28.16-1-233853	33	1	1	1	0	1	0	0	0	0	0	NA	NA	NA	7	14	166	166	495	0	0	0	0	0	1	0	0	0.002
.	19.01.16-01.28.20-1-233854	146	9	9	3	0	3	565	8	8	0	0	NA	NA	NA	63	47	173	170	517	150	154	261	0	2	18	0	0.012	0.035
.	19.01.16-01.28.21-1-233855	151	16	16	5	0	5	575	15	15	0	0	NA	NA	NA	46	58	177	178	516	156	160	259	13	4	41	0.073	0.022	0.079
.	19.01.16-01.28.22-1-233856	61	2	2	2	0	1	540	1	1	0	0	NA	NA	NA	24	27	169	169	502	148	145	247	0	1	2	0	0.006	0.004
.	19.01.16-01.28.24-1-233857	89	3	3	1	0	1	564	2	2	0	0	NA	NA	NA	27	40	169	170	514	152	153	259	7	3	0	0.041	0.018	0
.	19.01.16-01.28.25-1-233858	206	21	21	6	0	6	585	20	20	0	0	NA	NA	NA	65	64	177	180	520	158	161	266	9	8	67	0.051	0.044	0.129
.	19.01.16-01.28.40-1-233866	30	1	1	1	0	1	0	0	0	0	0	NA	NA	NA	9	15	164	167	497	0	0	0	1	0	0	0.006	0	0
.	19.01.16-01.28.46-1-233868	116	8	8	3	0	3	565	7	7	0	0	NA	NA	NA	33	48	170	176	515	149	158	258	4	4	15	0.024	0.023	0.029
.	19.01.16-01.28.48-1-233871	122	39	39	12	0	12	558	37	37	0	0	NA	NA	NA	46	44	175	170	512	153	149	256	46	19	52	0.263	0.112	0.102
.	19.01.16-01.28.48-1-233872	34	1	1	0	0	0	0	0	0	0	0	NA	NA	NA	5	7	163	166	491	0	0	0	0	0	0	0	0	0
.	19.01.16-01.28.51-1-233876	85	3	3	1	0	1	547	1	1	0	0	NA	NA	NA	28	30	166	169	508	148	150	249	0	1	3	0	0.006	0.006
.	19.01.16-01.28.53-1-233895	37	1	1	0	0	0	0	0	0	0	0	NA	NA	NA	8	11	165	164	495	0	0	0	0	3	0	0	0.018	0
.	19.01.16-01.28.56-1-233899	120	4	4	0	0	0	559	3	3	0	0	NA	NA	NA	39	45	173	172	513	152	152	255	5	0	11	0.029	0	0.021
.	19.01.16-01.28.58-1-233901	149	11	11	0	0	0	565	9	9	0	0	NA	NA	NA	38	46	175	171	513	154	153	258	0	7	16	0	0.041	0.031
.	19.01.16-01.29.10-1-233906	60	2	2	0	0	0	546	1	1	0	0	NA	NA	NA	29	30	170	171	502	151	147	248	0	0	2	0	0	0.004
.	19.01.16-01.29.12-1-233907	150	14	14	5	0	5	582	13	13	0	0	NA	NA	NA	54	75	175	175	538	154	155	273	0	5	44	0	0.029	0.082
.	19.01.16-01.29.15-1-233908	59	4	4	0	0	0	154	3	3	0	0	NA	NA	NA	18	15	165	168	495	44	46	64	0	0	3	0	0	0.006
.	19.01.16-01.29.20-1-233909	34	1	1	0	0	0	0	0	0	0	0	NA	NA	NA	8	14	165	167	495	0	0	0	0	2	0	0	0.012	0
.	19.01.16-01.29.21-1-233911	154	15	15	1	0	1	569	12	12	0	0	NA	NA	NA	34	45	171	168	519	154	152	263	8	9	25	0.047	0.054	0.048
.	19.01.16-01.29.23-1-233912	179	11	11	4	0	3	570	8	8	0	0	NA	NA	NA	69	59	178	173	521	155	153	262	11	0	17	0.062	0	0.033
.	19.01.16-01.29.25-1-233913	122	5	5	1	0	1	557	3	3	0	0	NA	NA	NA	31	37	172	170	508	151	154	252	3	0	5	0.017	0	0.01
.	19.01.16-01.29.26-1-233914	62	3	3	1	0	1	454	2	2	0	0	NA	NA	NA	17	23	169	169	498	126	124	204	0	0	5	0	0	0.01
.	19.01.16-01.29.27-1-233915	32	1	1	0	0	0	0	0	0	0	0	NA	NA	NA	10	4	164	164	489	0	0	0	0	0	0	0	0	0
.	19.01.16-01.29.30-1-233916	178	10	10	2	0	2	567	8	8	0	0	NA	NA	NA	64	51	179	171	514	157	154	256	19	6	21	0.106	0.035	0.041
.	19.01.16-01.29.30-1-233917	37	1	1	1	0	1	0	0	0	0	0	NA	NA	NA	10	9	163	168	491	0	0	0	0	0	1	0	0	0.002
.	19.01.16-01.29.33-1-233918	115	9	9	4	0	2	562	8	8	0	0	NA	NA	NA	37	43	172	174	510	151	154	257	11	0	20	0.064	0	0.039
.	19.01.16-01.29.40-1-233922	61	2	2	1	0	0	537	1	1	0	0	NA	NA	NA	20	14	164	166	497	146	146	245	7	0	2	0.043	0	0.004
.	19.01.16-01.29.42-1-233923	203	24	24	4	0	4	578	21	21	0	0	NA	NA	NA	61	59	172	175	525	151	155	272	12	31	45	0.07	0.177	0.086
.	19.01.16-01.29.42-1-233924	57	2	2	1	0	1	199	1	1	0	0	NA	NA	NA	13	15	165	167	496	55	49	95	0	3	1	0	0.018	0.002
.	19.01.16-01.29.45-1-233925	88	3	3	0	0	0	545	2	2	0	0	NA	NA	NA	24	26	169	168	502	149	151	245	11	6	0	0.065	0.036	0
.	19.01.16-01.29.51-1-233932	34	1	1	1	0	1	0	0	0	0	0	NA	NA	NA	12	6	164	165	490	0	0	0	0	0	0	0	0	0
.	19.01.16-01.29.51-1-233934	187	23	23	7	0	6	569	20	20	0	0	NA	NA	NA	79	53	175	173	518	154	153	262	14	1	51	0.08	0.006	0.098
.	19.01.16-01.29.52-1-233935	147	9	9	1	0	1	550	8	8	0	0	NA	NA	NA	48	31	172	168	504	154	146	250	7	4	15	0.041	0.024	0.03
.	19.01.16-01.29.52-1-233936	146	12	12	4	0	3	557	11	11	0	0	NA	NA	NA	38	37	174	167	509	153	150	254	0	13	17	0	0.078	0.033
.	19.01.16-01.29.54-1-233953	182	27	27	7	0	5	565	24	24	0	0	NA	NA	NA	44	38	176	171	504	159	155	251	18	23	63	0.102	0.135	0.125
.	19.01.16-01.29.54-1-233955	145	14	14	4	0	4	564	13	13	0	0	NA	NA	NA	39	39	167	170	515	147	154	263	3	17	34	0.018	0.1	0.066
.	19.01.16-01.29.56-1-233958	175	13	13	2	0	2	575	12	12	0	0	NA	NA	NA	66	55	173	178	517	154	158	263	8	3	33	0.046	0.017	0.064
.	19.01.16-01.30.00-1-233960	62	4	4	1	0	1	543	3	3	0	0	NA	NA	NA	20	19	166	168	498	147	151	245	4	4	2	0.024	0.024	0.004
.	19.01.16-01.30.11-1-233973	34	1	1	0	0	0	0	0	0	0	0	NA	NA	NA	10	7	166	164	490	0	0	0	0	0	2	0	0	0.004
.	19.01.16-01.30.13-1-233978	160	17	17	3	0	2	574	15	15	0	0	NA	NA	NA	52	56	176	177	516	157	155	262	17	9	21	0.097	0.051	0.041
.	19.01.16-01.30.13-1-233979	98	9	9	2	0	2	551	8	8	0	0	NA	NA	NA	37	37	171	167	512	154	143	254	6	3	19	0.035	0.018	0.037
.	19.01.16-01.30.15-1-233980	93	3	3	2	0	2	555	2	2	0	0	NA	NA	NA	26	33	167	169	510	149	153	253	0	0	10	0	0	0.02
.	19.01.16-01.30.23-1-233981	32	1	1	0	0	0	0	0	0	0	0	NA	NA	NA	9	9	166	165	491	0	0	0	0	0	0	0	0	0
.	19.01.16-01.30.23-1-233982	173	11	11	1	0	1	574	10	10	0	0	NA	NA	NA	49	53	176	171	519	157	151	266	3	5	19	0.017	0.029	0.037
.	19.01.16-01.30.25-1-233983	214	20	20	8	0	4	576	19	19	0	0	NA	NA	NA	61	58	175	177	519	158	158	260	5	32	25	0.029	0.181	0.048
.	19.01.16-01.30.25-1-233984	90	6	6	2	0	2	550	5	5	0	0	NA	NA	NA	32	29	166	169	507	148	151	251	3	1	11	0.018	0.006	0.022
.	19.01.16-01.30.27-1-233985	33	1	1	0	0	0	0	0	0	0	0	NA	NA	NA	7	7	165	164	491	0	0	0	0	0	0	0	0	0
.	19.01.16-01.30.29-1-233986	34	1	1	1	0	1	0	0	0	0	0	NA	NA	NA	7	9	165	165	492	0	0	0	0	0	0	0	0	0
.	19.01.16-01.30.30-1-233987	64	6	6	3	0	2	538	5	5	0	0	NA	NA	NA	28	22	168	166	501	150	147	241	1	3	9	0.006	0.018	0.018
.	19.01.16-01.30.32-1-233988	122	4	4	2	0	2	554	3	3	0	0	NA	NA	NA	39	34	172	169	506	151	152	251	0	0	9	0	0	0.018
.	19.01.16-01.30.33-1-233989	62	4	4	1	0	1	550	3	3	0	0	NA	NA	NA	22	32	172	172	501	152	154	244	1	1	5	0.006	0.006	0.01
.	19.01.16-01.30.34-1-233990	61	3	3	0	0	0	541	2	2	0	0	NA	NA	NA	21	19	167	166	499	149	146	246	8	0	12	0.048	0	0.024
.	19.01.16-01.30.42-1-233999	112	13	13	3	0	3	560	12	12	0	0	NA	NA	NA	40	39	173	174	505	153	153	254	5	10	15	0.029	0.057	0.03
.	19.01.16-01.30.45-1-234000	149	29	29	6	0	6	562	26	26	0	0	NA	NA	NA	39	43	171	173	512	150	155	257	16	5	48	0.094	0.029	0.094
.	19.01.16-01.30.46-1-234003	86	6	6	2	0	1	541	5	5	0	0	NA	NA	NA	35	33	169	170	507	144	148	249	2	0	8	0.012	0	0.016
.	19.01.16-01.30.48-1-234005	249	23	23	6	0	6	586	22	22	0	0	NA	NA	NA	73	60	179	170	524	162	153	271	15	11	39	0.084	0.065	0.074
.	19.01.16-01.30.48-1-234006	92	7	7	1	0	1	542	5	5	0	0	NA	NA	NA	32	21	166	166	502	146	145	251	5	8	5	0.03	0.048	0.01
.	19.01.16-01.30.48-1-234007	33	1	1	1	0	1	0	0	0	0	0	NA	NA	NA	6	13	167	165	494	0	0	0	0	0	0	0	0	0
.	19.01.16-01.30.49-1-234009	58	2	2	0	0	0	542	1	1	0	0	NA	NA	NA	20	14	167	164	496	149	147	246	0	0	2	0	0	0.004
.	19.01.16-01.30.49-1-234010	30	1	1	0	0	0	0	0	0	0	0	NA	NA	NA	9	7	163	166	491	0	0	0	0	0	0	0	0	0
.	19.01.16-01.30.51-1-234013	67	4	4	2	0	2	534	3	3	0	0	NA	NA	NA	33	22	167	169	499	144	146	244	4	0	3	0.024	0	0.006
.	19.01.16-01.30.57-1-234034	63	3	3	1	0	0	543	2	2	0	0	NA	NA	NA	20	21	169	168	497	152	148	243	0	0	7	0	0	0.014
.	19.01.16-01.31.01-1-234036	174	14	14	5	0	5	558	12	12	0	0	NA	NA	NA	58	43	167	175	514	146	156	256	8	18	12	0.048	0.103	0.023
.	19.01.16-01.31.03-1-234039	122	11	11	2	0	2	561	9	9	0	0	NA	NA	NA	36	41	174	173	507	156	153	252	3	3	29	0.017	0.017	0.057
.	19.01.16-01.31.05-1-234042	121	10	10	1	0	1	561	7	7	0	0	NA	NA	NA	37	39	172	173	507	155	154	252	7	15	7	0.041	0.087	0.014
.	19.01.16-01.31.06-1-234063	152	14	14	4	0	4	556	11	11	0	0	NA	NA	NA	40	36	169	169	511	152	146	258	0	3	33	0	0.018	0.065
.	19.01.16-01.31.06-1-234064	62	2	2	0	0	0	540	1	1	0	0	NA	NA	NA	17	18	167	166	498	145	147	248	0	0	8	0	0	0.016
.	19.01.16-01.31.11-1-234085	147	7	7	3	0	3	570	6	6	0	0	NA	NA	NA	35	53	174	170	522	152	155	263	8	4	9	0.046	0.024	0.017
.	19.01.16-01.31.19-1-234086	92	4	4	1	0	1	541	1	1	0	0	NA	NA	NA	36	22	171	166	498	153	146	242	1	2	1	0.006	0.012	0.002
.	19.01.16-01.31.24-1-234088	237	29	29	8	0	5	588	27	27	0	0	NA	NA	NA	65	75	181	178	529	161	160	267	17	31	53	0.094	0.174	0.1
.	19.01.16-01.31.32-1-234089	62	2	2	0	0	0	247	1	1	0	0	NA	NA	NA	14	26	167	165	507	71	58	118	2	0	0	0.012	0	0
.	19.01.16-01.31.33-1-234090	63	2	2	1	0	1	544	0	0	0	0	NA	NA	NA	31	25	166	168	504	149	145	250	3	0	2	0.018	0	0.004
.	19.01.16-01.31.34-1-234091	90	5	5	2	0	2	547	4	4	0	0	NA	NA	NA	32	33	172	168	506	153	146	248	3	5	5	0.017	0.03	0.01
.	19.01.16-01.31.35-1-234092	88	6	6	2	0	2	558	4	4	0	0	NA	NA	NA	35	41	166	170	518	144	151	263	0	7	13	0	0.041	0.025
.	19.01.16-01.31.38-1-234093	54	2	2	1	0	1	104	1	1	0	0	NA	NA	NA	10	13	165	166	495	32	31	41	0	0	1	0	0	0.002
.	19.01.16-01.31.40-1-234097	93	5	5	4	0	2	555	4	4	0	0	NA	NA	NA	26	37	170	168	512	149	150	256	7	0	17	0.041	0	0.033
.	19.01.16-01.31.41-1-234098	87	4	4	1	0	1	545	2	2	0	0	NA	NA	NA	26	23	165	168	503	144	151	250	8	0	4	0.048	0	0.008
.	19.01.16-01.31.48-1-234103	34	1	1	0	0	0	0	0	0	0	0	NA	NA	NA	17	5	163	164	491	0	0	0	0	1	0	0	0.006	0
.	19.01.16-01.31.49-1-234104	93	6	6	2	0	2	541	3	3	0	0	NA	NA	NA	30	25	165	167	506	148	147	246	6	5	8	0.036	0.03	0.016
.	19.01.16-01.31.54-1-234126	91	4	4	3	0	2	543	2	2	0	0	NA	NA	NA	29	26	169	172	498	148	151	244	6	2	3	0.036	0.012	0.006
.	19.01.16-01.31.56-1-234128	124	11	11	1	0	1	556	10	10	0	0	NA	NA	NA	57	42	172	181	502	150	158	248	17	8	6	0.099	0.044	0.012
.	19.01.16-01.31.59-1-234131	62	3	3	1	0	0	549	2	2	0	0	NA	NA	NA	19	24	170	173	494	152	154	243	0	2	4	0	0.012	0.008
.	19.01.16-01.32.02-1-234133	67	2	2	0	0	0	250	1	1	0	0	NA	NA	NA	9	16	166	166	497	71	66	113	1	0	0	0.006	0	0
.	19.01.16-01.32.03-1-234135	32	1	1	0	0	0	0	0	0	0	0	NA	NA	NA	9	8	164	165	492	0	0	0	0	0	2	0	0	0.004
.	19.01.16-01.32.06-1-234138	63	2	2	0	0	0	547	1	1	0	0	NA	NA	NA	25	24	171	171	495	150	154	243	0	0	5	0	0	0.01
.	19.01.16-01.32.07-1-234139	145	7	7	4	0	3	562	6	6	0	0	NA	NA	NA	48	42	170	176	509	154	154	254	0	6	30	0	0.034	0.059
.	19.01.16-01.32.12-1-234143	202	28	28	8	0	8	594	26	26	0	0	NA	NA	NA	70	78	182	186	523	163	166	265	10	9	65	0.055	0.048	0.124
.	19.01.16-01.32.12-1-234144	115	12	12	1	0	0	556	11	11	0	0	NA	NA	NA	32	34	174	173	500	154	157	245	10	5	11	0.057	0.029	0.022
.	19.01.16-01.32.14-1-234149	88	6	6	0	0	0	543	3	3	0	0	NA	NA	NA	28	23	167	170	499	146	149	248	9	4	4	0.054	0.024	0.008
.	19.01.16-01.32.14-1-234150	122	11	11	4	0	3	552	10	10	0	0	NA	NA	NA	48	42	172	169	514	149	148	255	11	5	12	0.064	0.03	0.023
.	19.01.16-01.32.18-1-234151	91	7	7	2	0	2	551	5	5	0	0	NA	NA	NA	37	36	170	174	505	150	154	247	0	4	17	0	0.023	0.034
.	19.01.16-01.32.25-1-234152	93	3	3	1	0	0	550	2	2	0	0	NA	NA	NA	38	31	173	167	504	153	149	248	0	8	9	0	0.048	0.018
.	19.01.16-01.32.28-1-234153	97	9	9	1	0	0	557	8	8	0	0	NA	NA	NA	28	30	169	168	506	151	151	255	19	0	20	0.112	0	0.04
.	19.01.16-01.32.30-1-234154	61	3	3	1	0	1	544	2	2	0	0	NA	NA	NA	26	24	170	171	496	153	149	242	5	0	6	0.029	0	0.012
.	19.01.16-01.32.30-1-234155	59	2	2	1	0	1	537	1	1	0	0	NA	NA	NA	26	15	169	166	493	147	145	245	0	7	0	0	0.042	0
.	19.01.16-01.32.36-1-234156	182	13	13	4	0	3	565	11	11	0	0	NA	NA	NA	61	48	175	175	511	155	156	254	15	0	38	0.086	0	0.074
.	19.01.16-01.32.38-1-234158	92	4	4	2	0	2	537	3	3	0	0	NA	NA	NA	24	18	165	165	501	147	145	245	0	0	7	0	0	0.014
.	19.01.16-01.32.39-1-234159	119	12	12	5	0	4	554	11	11	0	0	NA	NA	NA	43	33	171	170	505	151	151	252	4	15	20	0.023	0.088	0.04
.	19.01.16-01.32.39-1-234160	210	14	14	4	0	3	574	13	13	0	0	NA	NA	NA	64	62	178	176	521	156	158	260	1	4	33	0.006	0.023	0.063
.	19.01.16-01.32.42-1-234164	92	12	12	7	0	4	552	10	10	0	0	NA	NA	NA	36	30	168	169	506	151	150	251	1	13	28	0.006	0.077	0.055
.	19.01.16-01.32.44-1-234165	93	3	3	0	0	0	548	2	2	0	0	NA	NA	NA	31	22	168	172	495	153	151	244	5	2	0	0.03	0.012	0
.	19.01.16-01.32.52-1-234173	91	4	4	2	0	1	561	3	3	0	0	NA	NA	NA	35	49	170	177	515	148	158	255	4	5	6	0.024	0.028	0.012
.	19.01.16-01.32.53-1-234190	90	7	7	2	0	2	562	5	5	0	0	NA	NA	NA	40	43	169	171	516	149	154	259	6	0	8	0.036	0	0.016
.	19.01.16-01.32.57-1-234195	249	11	11	6	0	5	600	9	9	0	0	NA	NA	NA	80	85	182	182	534	160	163	277	0	12	27	0	0.066	0.051
.	19.01.16-01.33.13-1-234201	124	9	9	5	0	4	568	7	7	0	0	NA	NA	NA	48	51	175	176	513	157	154	257	0	3	18	0	0.017	0.035
.	19.01.16-01.33.16-1-234202	64	7	7	2	0	1	549	5	5	0	0	NA	NA	NA	19	25	167	168	503	148	151	250	12	5	2	0.072	0.03	0.004
.	19.01.16-01.33.19-1-234203	92	5	5	3	0	3	540	4	4	0	0	NA	NA	NA	18	17	165	166	499	145	149	246	17	0	5	0.103	0	0.01
.	19.01.16-01.33.21-1-234204	116	10	10	3	0	2	560	9	9	0	0	NA	NA	NA	28	36	167	176	506	150	155	255	4	6	11	0.024	0.034	0.022
.	19.01.16-01.33.21-1-234205	143	5	5	0	0	0	567	4	4	0	0	NA	NA	NA	52	51	174	170	520	155	151	261	4	0	9	0.023	0	0.017
.	19.01.16-01.33.24-1-234206	65	5	5	1	0	1	539	3	3	0	0	NA	NA	NA	31	21	166	168	500	146	147	246	8	2	0	0.048	0.012	0
.	19.01.16-01.33.27-1-234207	147	15	15	6	0	2	558	14	14	0	0	NA	NA	NA	57	41	172	171	511	150	152	256	12	4	41	0.07	0.023	0.08
.	19.01.16-01.33.35-1-234208	120	8	8	5	0	3	551	7	7	0	0	NA	NA	NA	39	29	170	169	503	152	149	250	6	0	22	0.035	0	0.044
.	19.01.16-01.33.35-1-234209	84	5	5	2	0	2	549	4	4	0	0	NA	NA	NA	26	26	170	166	503	154	146	249	0	5	6	0	0.03	0.012
.	19.01.16-01.33.35-1-234210	206	13	13	4	0	3	572	12	12	0	0	NA	NA	NA	52	50	172	174	517	152	151	269	3	22	19	0.017	0.126	0.037
.	19.01.16-01.33.39-1-234211	34	1	1	0	0	0	0	0	0	0	0	NA	NA	NA	13	13	166	166	494	0	0	0	0	1	0	0	0.006	0
.	19.01.16-01.33.40-1-234215	96	8	8	2	0	2	545	6	6	0	0	NA	NA	NA	33	31	168	173	503	149	149	247	0	5	19	0	0.029	0.038
.	19.01.16-01.33.40-1-234216	87	5	5	1	0	1	553	4	4	0	0	NA	NA	NA	32	37	170	170	510	149	148	256	5	3	4	0.029	0.018	0.008
.	19.01.16-01.33.41-1-234217	65	2	2	0	0	0	353	1	1	0	0	NA	NA	NA	14	15	167	165	496	98	95	160	0	1	2	0	0.006	0.004
.	19.01.16-01.33.42-1-234218	54	2	2	0	0	0	251	1	1	0	0	NA	NA	NA	18	14	165	166	496	67	67	117	0	2	0	0	0.012	0
.	19.01.16-01.33.51-1-234225	199	16	16	2	0	1	581	15	15	0	0	NA	NA	NA	53	63	174	170	532	156	150	275	17	1	33	0.098	0.006	0.062
.	19.01.16-01.33.56-1-234247	35	1	1	0	0	0	0	0	0	0	0	NA	NA	NA	9	13	167	164	495	0	0	0	0	0	4	0	0	0.008
.	19.01.16-01.33.57-1-234249	157	20	20	11	0	10	554	18	18	0	0	NA	NA	NA	53	41	171	174	509	148	154	252	17	6	37	0.099	0.034	0.073
.	19.01.16-01.33.57-1-234250	179	18	18	7	0	3	590	17	17	0	0	NA	NA	NA	49	68	174	177	530	157	158	275	4	13	58	0.023	0.073	0.109
.	19.01.16-01.33.59-1-234251	60	2	2	0	0	0	195	1	1	0	0	NA	NA	NA	20	16	164	166	499	48	48	99	3	0	0	0.018	0	0
.	19.01.16-01.34.01-1-234252	145	13	13	4	0	4	557	12	12	0	0	NA	NA	NA	41	38	169	173	509	149	155	253	3	0	46	0.018	0	0.09
.	19.01.16-01.34.01-1-234253	33	1	1	1	0	1	0	0	0	0	0	NA	NA	NA	7	16	168	169	492	0	0	0	0	0	2	0	0	0.004
.	19.01.16-01.34.02-1-234256	150	6	6	0	0	0	588	5	5	0	0	NA	NA	NA	44	63	180	172	524	163	155	270	16	0	20	0.089	0	0.038
.	19.01.16-01.34.05-1-234259	153	20	20	5	0	2	564	17	17	0	0	NA	NA	NA	47	49	176	176	510	153	156	255	34	8	30	0.193	0.045	0.059
.	19.01.16-01.34.08-1-234260	198	12	12	1	0	1	570	11	11	0	0	NA	NA	NA	51	46	167	173	519	151	156	263	6	5	37	0.036	0.029	0.071
.	19.01.16-01.34.09-1-234261	93	5	5	1	0	0	552	3	3	0	0	NA	NA	NA	26	27	169	167	504	150	151	251	1	0	10	0.006	0	0.02
.	19.01.16-01.34.23-1-234270	233	17	17	8	0	6	571	14	14	0	0	NA	NA	NA	79	58	173	174	524	150	155	266	16	7	34	0.092	0.04	0.065
.	19.01.16-01.34.23-1-234271	61	3	3	0	0	0	544	2	2	0	0	NA	NA	NA	27	31	169	169	506	146	151	247	6	0	1	0.036	0	0.002
.	19.01.16-01.34.24-1-234272	63	2	2	0	0	0	536	0	0	0	0	NA	NA	NA	24	19	168	167	497	151	142	243	0	1	3	0	0.006	0.006
.	19.01.16-01.34.27-1-234273	117	8	8	0	0	0	549	6	6	0	0	NA	NA	NA	35	28	168	170	503	148	151	250	2	2	9	0.012	0.012	0.018
.	19.01.16-01.34.30-1-234274	129	23	23	5	0	4	561	22	22	0	0	NA	NA	NA	34	41	173	173	508	152	154	255	29	14	30	0.168	0.081	0.059
.	19.01.16-01.34.36-1-234275	208	11	11	2	0	2	583	9	9	0	0	NA	NA	NA	53	63	174	177	525	157	158	268	8	0	32	0.046	0	0.061
.	19.01.16-01.34.36-1-234276	61	2	2	0	0	0	0	1	1	0	0	NA	NA	NA	25	9	164	165	493	0	0	0	0	1	3	0	0.006	0.006
.	19.01.16-01.34.37-1-234277	181	15	15	1	0	1	572	13	13	0	0	NA	NA	NA	62	57	183	170	517	164	149	259	0	3	28	0	0.018	0.054
.	19.01.16-01.34.37-1-234278	34	1	1	1	0	1	0	0	0	0	0	NA	NA	NA	11	8	164	164	493	0	0	0	3	0	0	0.018	0	0
.	19.01.16-01.34.39-1-234279	90	7	7	1	0	1	539	6	6	0	0	NA	NA	NA	23	25	167	166	505	148	148	243	0	4	12	0	0.024	0.024
.	19.01.16-01.34.40-1-234283	210	19	19	5	0	4	585	17	17	0	0	NA	NA	NA	60	65	180	175	523	161	155	269	23	13	34	0.128	0.074	0.065
.	19.01.16-01.34.41-1-234284	118	7	7	1	0	1	553	6	6	0	0	NA	NA	NA	27	36	171	171	507	151	151	251	4	6	19	0.023	0.035	0.037
.	19.01.16-01.34.46-1-234286	59	3	3	1	0	1	549	2	2	0	0	NA	NA	NA	24	26	167	172	500	148	153	248	0	0	11	0	0	0.022
.	19.01.16-01.34.56-1-234312	62	2	2	1	0	1	542	1	1	0	0	NA	NA	NA	32	28	165	166	510	145	146	251	0	0	4	0	0	0.008
.	19.01.16-01.35.00-1-234314	142	18	18	5	0	4	562	14	14	0	0	NA	NA	NA	55	43	175	168	513	157	149	256	0	0	50	0	0	0.097
.	19.01.16-01.35.00-1-234315	60	2	2	0	0	0	549	1	1	0	0	NA	NA	NA	22	27	166	170	504	150	152	247	0	0	10	0	0	0.02
.	19.01.16-01.35.01-1-234316	32	1	1	1	0	1	0	0	0	0	0	NA	NA	NA	11	14	166	167	494	0	0	0	0	0	0	0	0	0
.	19.01.16-01.35.03-1-234319	152	28	28	4	0	3	563	24	24	0	0	NA	NA	NA	52	38	172	171	508	152	154	257	17	7	35	0.099	0.041	0.069
.	19.01.16-01.35.04-1-234321	115	5	5	1	0	1	562	3	3	0	0	NA	NA	NA	35	40	167	172	514	149	152	261	7	0	11	0.042	0	0.021
.	19.01.16-01.35.05-1-234323	92	7	7	1	0	1	552	6	6	0	0	NA	NA	NA	26	32	164	176	505	148	157	247	5	3	12	0.03	0.017	0.024
.	19.01.16-01.35.08-1-234325	64	3	3	0	0	0	542	2	2	0	0	NA	NA	NA	20	23	167	170	499	150	149	243	3	3	7	0.018	0.018	0.014
.	19.01.16-01.35.11-1-234326	94	8	8	2	0	2	548	7	7	0	0	NA	NA	NA	36	32	171	169	505	155	146	247	0	12	20	0	0.071	0.04
.	19.01.16-01.35.14-1-234327	31	1	1	0	0	0	0	0	0	0	0	NA	NA	NA	10	6	164	165	490	0	0	0	0	0	4	0	0	0.008
.	19.01.16-01.35.17-1-234328	92	5	5	0	0	0	544	3	3	0	0	NA	NA	NA	27	26	171	167	501	152	148	244	13	0	7	0.076	0	0.014
.	19.01.16-01.35.21-1-234329	59	3	3	1	0	1	544	2	2	0	0	NA	NA	NA	22	19	168	167	497	150	147	247	2	6	2	0.012	0.036	0.004
.	19.01.16-01.35.22-1-234330	39	1	1	0	0	0	0	0	0	0	0	NA	NA	NA	21	9	163	167	492	0	0	0	0	0	0	0	0	0
.	19.01.16-01.35.25-1-234331	205	8	8	1	0	0	581	7	7	0	0	NA	NA	NA	59	60	177	178	518	160	159	262	0	0	34	0	0	0.066
.	19.01.16-01.35.26-1-234332	59	3	3	0	0	0	0	2	2	0	0	NA	NA	NA	12	10	164	165	494	0	0	0	1	0	6	0.006	0	0.012
.	19.01.16-01.35.27-1-234333	208	21	21	6	0	6	556	19	19	0	0	NA	NA	NA	71	39	177	168	507	156	149	251	6	6	42	0.034	0.036	0.083
.	19.01.16-01.35.27-1-234334	116	10	10	1	0	1	565	9	9	0	0	NA	NA	NA	33	44	173	174	510	154	154	257	7	5	14	0.04	0.029	0.027
.	19.01.16-01.35.30-1-234335	31	1	1	0	0	0	0	0	0	0	0	NA	NA	NA	11	9	163	164	495	0	0	0	0	2	0	0	0.012	0
.	19.01.16-01.35.30-1-234336	34	1	1	1	0	1	0	0	0	0	0	NA	NA	NA	8	8	164	164	493	0	0	0	0	0	3	0	0	0.006
.	19.01.16-01.35.32-1-234337	34	1	1	0	0	0	0	0	0	0	0	NA	NA	NA	15	12	165	164	496	0	0	0	0	2	0	0	0.012	0
.	19.01.16-01.35.32-1-234338	85	4	4	2	0	1	553	3	3	0	0	NA	NA	NA	24	27	169	169	502	149	154	250	0	0	17	0	0	0.034
.	19.01.16-01.35.33-1-234339	118	16	16	3	0	3	554	14	14	0	0	NA	NA	NA	31	33	169	171	506	149	151	254	16	2	20	0.095	0.012	0.04
.	19.01.16-01.35.34-1-234340	38	1	1	1	0	1	0	0	0	0	0	NA	NA	NA	13	10	164	164	495	0	0	0	0	1	0	0	0.006	0
.	19.01.16-01.35.35-1-234341	61	2	2	0	0	0	405	1	1	0	0	NA	NA	NA	16	11	165	166	493	111	112	182	0	0	5	0	0	0.01
.	19.01.16-01.35.37-1-234343	125	11	11	3	0	3	549	10	10	0	0	NA	NA	NA	46	34	168	169	510	147	150	252	0	4	37	0	0.024	0.073
.	19.01.16-01.35.40-1-234347	216	11	11	1	0	1	576	10	10	0	0	NA	NA	NA	60	59	174	167	531	157	147	272	4	9	16	0.023	0.054	0.03
.	19.01.16-01.35.45-1-234349	92	8	8	2	0	2	558	7	7	0	0	NA	NA	NA	29	37	172	172	506	154	156	248	8	0	18	0.047	0	0.036
.	19.01.16-01.35.48-1-234353	88	3	3	0	0	0	560	2	2	0	0	NA	NA	NA	29	38	174	165	512	155	145	260	0	0	12	0	0	0.023
.	19.01.16-01.35.49-1-234354	30	1	1	1	0	1	0	0	0	0	0	NA	NA	NA	7	7	164	165	491	0	0	0	0	0	0	0	0	0
.	19.01.16-01.35.50-1-234356	119	10	10	1	0	1	552	9	9	0	0	NA	NA	NA	29	28	165	166	510	149	148	255	1	4	15	0.006	0.024	0.029
.	19.01.16-01.35.51-1-234358	87	8	8	1	0	1	550	5	5	0	0	NA	NA	NA	33	28	170	165	506	153	145	252	0	2	15	0	0.012	0.03
.	19.01.16-01.35.58-1-234380	113	5	5	1	0	1	548	4	4	0	0	NA	NA	NA	27	30	168	171	504	145	151	252	0	7	8	0	0.041	0.016
.	19.01.16-01.35.58-1-234381	236	11	11	2	0	2	593	8	8	0	0	NA	NA	NA	78	75	181	180	527	161	162	270	4	0	27	0.022	0	0.051
.	19.01.16-01.36.02-1-234383	62	2	2	1	0	1	398	1	1	0	0	NA	NA	NA	10	18	168	165	498	102	104	192	0	0	4	0	0	0.008
.	19.01.16-01.36.03-1-234385	118	5	5	2	0	2	546	4	4	0	0	NA	NA	NA	34	29	167	172	503	145	148	253	9	7	2	0.054	0.041	0.004
.	19.01.16-01.36.03-1-234387	36	1	1	0	0	0	0	0	0	0	0	NA	NA	NA	11	3	163	163	490	0	0	0	0	1	0	0	0.006	0
.	19.01.16-01.36.05-1-234389	64	2	2	1	0	1	533	1	1	0	0	NA	NA	NA	29	11	164	164	496	143	147	243	0	0	8	0	0	0.016
.	19.01.16-01.36.05-1-234390	39	1	1	0	0	0	0	0	0	0	0	NA	NA	NA	12	19	166	166	500	0	0	0	0	0	0	0	0	0
.	19.01.16-01.36.09-1-234391	263	61	61	15	0	8	590	57	57	0	0	NA	NA	NA	64	73	173	174	539	154	156	280	75	18	99	0.434	0.103	0.184
.	19.01.16-01.36.10-1-234392	146	13	13	4	0	4	542	11	11	0	0	NA	NA	NA	46	26	174	165	500	152	144	246	8	3	18	0.046	0.018	0.036
.	19.01.16-01.36.10-1-234393	205	14	14	4	0	4	575	12	12	0	0	NA	NA	NA	44	62	177	173	525	156	155	264	16	3	16	0.09	0.017	0.03
.	19.01.16-01.36.13-1-234397	63	2	2	1	0	1	534	1	1	0	0	NA	NA	NA	26	14	166	165	496	145	148	241	0	0	4	0	0	0.008
.	19.01.16-01.36.14-1-234398	33	1	1	0	0	0	0	0	0	0	0	NA	NA	NA	7	7	165	163	492	0	0	0	0	0	0	0	0	0
.	19.01.16-01.36.17-1-234403	31	1	1	0	0	0	0	0	0	0	0	NA	NA	NA	4	5	163	164	491	0	0	0	0	0	1	0	0	0.002
.	19.01.16-01.36.18-1-234404	89	4	4	1	0	1	545	3	3	0	0	NA	NA	NA	29	23	170	167	499	152	147	246	0	0	8	0	0	0.016
.	19.01.16-01.36.19-1-234405	119	6	6	2	0	2	557	5	5	0	0	NA	NA	NA	32	34	169	172	506	153	154	250	4	0	7	0.024	0	0.014
.	19.01.16-01.36.19-1-234406	55	2	2	1	0	1	50	1	1	0	0	NA	NA	NA	22	15	166	165	497	14	13	23	0	0	4	0	0	0.008
.	19.01.16-01.36.21-1-234407	63	4	4	1	0	1	541	3	3	0	0	NA	NA	NA	17	16	166	167	496	148	151	242	4	0	4	0.024	0	0.008
.	19.01.16-01.36.25-1-234409	127	7	7	3	0	3	547	4	4	0	0	NA	NA	NA	44	27	169	169	502	147	150	250	3	0	19	0.018	0	0.038
.	19.01.16-01.36.25-1-234410	35	1	1	0	0	0	0	0	0	0	0	NA	NA	NA	9	6	164	163	492	0	0	0	0	0	2	0	0	0.004
.	19.01.16-01.36.28-1-234411	90	3	3	2	0	2	553	2	2	0	0	NA	NA	NA	24	23	165	169	502	149	153	251	0	0	9	0	0	0.018
.	19.01.16-01.36.32-1-234412	166	9	9	1	0	1	577	8	8	0	0	NA	NA	NA	62	66	178	175	526	161	154	262	5	8	14	0.028	0.046	0.027
.	19.01.16-01.36.32-1-234413	115	13	13	5	0	4	555	9	9	0	0	NA	NA	NA	41	38	171	169	511	152	150	253	11	6	25	0.064	0.036	0.049
.	19.01.16-01.36.36-1-234420	33	1	1	0	0	0	0	0	0	0	0	NA	NA	NA	9	7	163	164	493	0	0	0	0	0	6	0	0	0.012
.	19.01.16-01.36.36-1-234421	87	4	4	1	0	1	541	3	3	0	0	NA	NA	NA	27	23	168	171	497	150	149	242	0	3	6	0	0.018	0.012
.	19.01.16-01.36.36-1-234422	32	1	1	1	0	1	0	0	0	0	0	NA	NA	NA	7	8	165	165	491	0	0	0	0	0	0	0	0	0
.	19.01.16-01.36.38-1-234423	89	3	3	1	0	1	547	2	2	0	0	NA	NA	NA	25	31	166	171	507	143	154	250	1	4	0	0.006	0.023	0
.	19.01.16-01.36.38-1-234424	62	3	3	1	0	1	541	2	2	0	0	NA	NA	NA	29	20	168	167	498	150	146	245	0	8	3	0	0.048	0.006
.	19.01.16-01.36.40-1-234428	32	1	1	0	0	0	0	0	0	0	0	NA	NA	NA	8	9	164	167	491	0	0	0	0	0	0	0	0	0
.	19.01.16-01.36.42-1-234429	173	20	20	8	0	6	560	18	18	0	0	NA	NA	NA	63	48	169	173	519	147	151	262	5	29	28	0.03	0.168	0.054
.	19.01.16-01.36.43-1-234430	148	5	5	1	0	1	553	4	4	0	0	NA	NA	NA	57	35	167	176	505	149	155	249	0	7	6	0	0.04	0.012
.	19.01.16-01.36.51-1-234437	212	50	50	17	0	12	579	44	44	0	0	NA	NA	NA	61	68	172	181	528	149	161	269	24	15	114	0.14	0.083	0.216
.	19.01.16-01.36.52-1-234440	258	24	24	10	0	8	582	22	22	0	0	NA	NA	NA	81	69	177	179	526	156	153	273	6	22	64	0.034	0.123	0.122
.	19.01.16-01.36.52-1-234441	116	5	5	2	0	2	573	3	3	0	0	NA	NA	NA	27	46	177	172	510	158	154	261	0	2	18	0	0.012	0.035
.	19.01.16-01.36.54-1-234458	99	12	12	4	0	4	548	10	10	0	0	NA	NA	NA	41	33	170	172	504	148	152	248	0	0	25	0	0	0.05
.	19.01.16-01.36.58-1-234463	37	1	1	0	0	0	0	0	0	0	0	NA	NA	NA	8	6	163	163	493	0	0	0	0	0	1	0	0	0.002
.	19.01.16-01.37.01-1-234464	35	1	1	0	0	0	0	0	0	0	0	NA	NA	NA	8	9	165	166	491	0	0	0	0	0	2	0	0	0.004
.	19.01.16-01.37.01-1-234465	95	4	4	0	0	0	547	3	3	0	0	NA	NA	NA	24	28	173	171	497	153	150	244	0	1	10	0	0.006	0.02
.	19.01.16-01.37.04-1-234469	68	2	2	0	0	0	540	1	1	0	0	NA	NA	NA	26	24	168	170	499	147	152	241	0	0	5	0	0	0.01
.	19.01.16-01.37.10-1-234471	129	8	8	5	0	4	564	7	7	0	0	NA	NA	NA	34	38	171	167	513	153	152	259	19	12	11	0.111	0.072	0.021
.	19.01.16-01.37.22-1-234472	90	6	6	1	0	1	553	5	5	0	0	NA	NA	NA	27	34	169	172	506	146	154	253	5	6	9	0.03	0.035	0.018
.	19.01.16-01.37.22-1-234473	259	12	12	3	0	3	581	10	10	0	0	NA	NA	NA	81	64	178	176	523	156	152	273	8	23	20	0.045	0.131	0.038
.	19.01.16-01.37.23-1-234474	89	9	9	2	0	2	550	8	8	0	0	NA	NA	NA	37	32	168	173	504	150	153	247	10	3	17	0.06	0.017	0.034
.	19.01.16-01.37.23-1-234475	117	7	7	0	0	0	546	6	6	0	0	NA	NA	NA	36	24	169	170	498	148	150	248	0	3	11	0	0.018	0.022
.	19.01.16-01.37.37-1-234476	237	17	17	3	0	2	586	16	16	0	0	NA	NA	NA	73	69	173	178	531	157	156	273	19	8	31	0.11	0.045	0.058
.	19.01.16-01.37.38-1-234478	116	7	7	1	0	1	557	5	5	0	0	NA	NA	NA	51	42	168	173	514	149	154	254	0	11	9	0	0.064	0.018
.	19.01.16-01.37.43-1-234482	89	3	3	0	0	0	542	2	2	0	0	NA	NA	NA	33	21	168	168	498	147	147	248	0	0	6	0	0	0.012
.	19.01.16-01.37.45-1-234483	142	22	22	6	0	6	562	19	19	0	0	NA	NA	NA	36	42	173	172	510	155	153	254	15	15	50	0.087	0.087	0.098
.	19.01.16-01.37.49-1-234488	176	20	20	3	0	3	576	17	17	0	0	NA	NA	NA	41	55	174	172	522	156	156	264	21	12	44	0.121	0.07	0.084
.	19.01.16-01.37.49-1-234489	92	4	4	2	0	2	542	3	3	0	0	NA	NA	NA	34	26	167	171	501	145	152	245	0	6	1	0	0.035	0.002
.	19.01.16-01.38.05-1-234517	63	7	7	0	0	0	542	6	6	0	0	NA	NA	NA	27	24	169	165	503	151	144	247	1	9	4	0.006	0.055	0.008
.	19.01.16-01.38.06-1-234518	60	4	4	1	0	1	527	3	3	0	0	NA	NA	NA	35	15	164	164	500	143	141	243	0	0	10	0	0	0.02
.	19.01.16-01.38.06-1-234520	64	5	5	1	0	1	538	2	2	0	0	NA	NA	NA	31	25	170	167	501	150	142	246	5	0	3	0.029	0	0.006
.	19.01.16-01.38.08-1-234521	58	2	2	0	0	0	542	1	1	0	0	NA	NA	NA	19	22	166	166	503	148	147	247	0	3	2	0	0.018	0.004
.	19.01.16-01.38.16-1-234526	116	7	7	3	0	1	560	6	6	0	0	NA	NA	NA	45	43	166	175	515	149	152	259	12	4	8	0.072	0.023	0.016
.	19.01.16-01.38.20-1-234530	121	14	14	2	0	2	574	13	13	0	0	NA	NA	NA	39	59	172	171	529	155	151	268	6	11	14	0.035	0.064	0.026
.	19.01.16-01.38.20-1-234531	35	1	1	0	0	0	0	0	0	0	0	NA	NA	NA	10	11	165	166	493	0	0	0	0	1	0	0	0.006	0
.	19.01.16-01.38.21-1-234532	181	33	33	9	0	6	583	30	30	0	0	NA	NA	NA	62	61	178	175	521	159	157	267	19	36	38	0.107	0.206	0.073
.	19.01.16-01.38.21-1-234533	36	1	1	0	0	0	0	0	0	0	0	NA	NA	NA	10	11	165	164	495	0	0	0	0	0	2	0	0	0.004
.	19.01.16-01.38.21-1-234534	33	1	1	1	0	1	0	0	0	0	0	NA	NA	NA	12	9	164	163	495	0	0	0	0	0	0	0	0	0
.	19.01.16-01.38.21-1-234535	260	31	31	10	0	10	583	29	29	0	0	NA	NA	NA	70	75	177	177	534	158	157	268	19	13	79	0.107	0.073	0.148
.	19.01.16-01.38.23-1-234536	147	26	26	9	0	4	563	24	24	0	0	NA	NA	NA	64	51	171	171	522	150	150	263	3	33	31	0.018	0.193	0.059
.	19.01.16-01.38.24-1-234537	211	17	17	4	0	3	589	16	16	0	0	NA	NA	NA	70	68	179	172	530	161	153	275	6	9	31	0.034	0.052	0.058
.	19.01.16-01.38.24-1-234538	63	4	4	3	0	2	542	3	3	0	0	NA	NA	NA	19	24	169	167	501	150	146	246	0	2	10	0	0.012	0.02
.	19.01.16-01.38.32-1-234539	217	20	20	8	0	6	597	18	18	0	0	NA	NA	NA	71	83	176	184	536	158	159	280	7	2	60	0.04	0.011	0.112
.	19.01.16-01.38.35-1-234544	145	9	9	3	0	2	560	7	7	0	0	NA	NA	NA	51	44	171	172	514	155	152	253	9	3	13	0.053	0.017	0.025
.	19.01.16-01.38.40-1-234545	38	1	1	0	0	0	0	0	0	0	0	NA	NA	NA	14	5	163	163	492	0	0	0	0	0	1	0	0	0.002
.	19.01.16-01.38.43-1-234549	86	4	4	1	0	1	555	3	3	0	0	NA	NA	NA	27	40	169	175	509	146	156	253	11	0	5	0.065	0	0.01
.	19.01.16-01.38.46-1-234551	118	9	9	1	0	0	563	8	8	0	0	NA	NA	NA	36	38	169	171	511	154	151	258	10	2	23	0.059	0.012	0.045
.	19.01.16-01.38.56-1-234578	173	33	33	11	0	6	568	31	31	0	0	NA	NA	NA	52	49	175	171	516	159	149	260	15	29	61	0.086	0.17	0.118
.	19.01.16-01.38.57-1-234580	63	2	2	1	0	1	457	1	1	0	0	NA	NA	NA	27	13	164	165	497	127	130	200	0	0	4	0	0	0.008
.	19.01.16-01.39.00-1-234581	95	3	3	0	0	0	552	1	1	0	0	NA	NA	NA	25	39	168	167	517	151	148	253	0	1	1	0	0.006	0.002
.	19.01.16-01.39.07-1-234586	121	12	12	3	0	2	559	11	11	0	0	NA	NA	NA	45	44	176	173	508	153	151	255	8	5	23	0.045	0.029	0.045
.	19.01.16-01.39.08-1-234587	35	1	1	0	0	0	0	0	0	0	0	NA	NA	NA	8	8	163	165	493	0	0	0	0	0	3	0	0	0.006
.	19.01.16-01.39.10-1-234588	63	3	3	0	0	0	541	2	2	0	0	NA	NA	NA	26	29	170	171	501	150	147	244	2	1	2	0.012	0.006	0.004
.	19.01.16-01.39.11-1-234589	64	3	3	1	0	1	542	2	2	0	0	NA	NA	NA	21	23	167	168	501	148	148	246	3	3	4	0.018	0.018	0.008
.	19.01.16-01.39.11-1-234590	145	13	13	3	0	2	561	12	12	0	0	NA	NA	NA	49	45	172	171	515	153	149	259	10	8	27	0.058	0.047	0.052
.	19.01.16-01.39.11-1-234591	180	11	11	4	0	3	577	10	10	0	0	NA	NA	NA	47	51	173	177	514	156	161	260	6	10	13	0.035	0.056	0.025
.	19.01.16-01.39.12-1-234592	68	2	2	0	0	0	151	1	1	0	0	NA	NA	NA	28	16	167	166	496	43	39	69	3	0	3	0.018	0	0.006
.	19.01.16-01.39.14-1-234593	65	4	4	0	0	0	550	2	2	0	0	NA	NA	NA	19	30	170	165	508	151	147	252	0	0	9	0	0	0.018
.	19.01.16-01.39.21-1-234594	121	11	11	1	0	1	545	8	8	0	0	NA	NA	NA	35	28	169	169	503	149	147	249	6	4	16	0.036	0.024	0.032
.	19.01.16-01.39.25-1-234596	150	31	31	10	0	6	577	26	26	0	0	NA	NA	NA	38	51	171	174	519	151	157	269	29	19	37	0.17	0.109	0.071
.	19.01.16-01.39.25-1-234597	63	2	2	0	0	0	550	1	1	0	0	NA	NA	NA	19	23	169	168	499	153	152	245	4	0	2	0.024	0	0.004
.	19.01.16-01.39.29-1-234598	116	8	8	1	0	1	551	5	5	0	0	NA	NA	NA	28	36	169	172	508	150	148	253	7	8	8	0.041	0.047	0.016
.	19.01.16-01.39.32-1-234599	92	7	7	2	0	2	551	6	6	0	0	NA	NA	NA	39	36	170	171	508	149	151	251	0	8	28	0	0.047	0.055
.	19.01.16-01.39.35-1-234600	205	27	27	8	0	8	580	23	23	0	0	NA	NA	NA	69	69	179	171	532	156	151	273	11	20	70	0.061	0.117	0.132
.	19.01.16-01.39.36-1-234601	89	4	4	1	0	1	554	3	3	0	0	NA	NA	NA	31	38	170	168	513	149	150	255	13	5	0	0.076	0.03	0
.	19.01.16-01.39.38-1-234602	65	2	2	0	0	0	533	1	1	0	0	NA	NA	NA	36	18	168	164	499	147	146	240	2	2	0	0.012	0.012	0
.	19.01.16-01.39.42-1-234606	92	5	5	2	0	2	542	3	3	0	0	NA	NA	NA	40	29	169	169	504	148	146	248	0	6	12	0	0.036	0.024
.	19.01.16-01.39.48-1-234611	32	1	1	0	0	0	0	0	0	0	0	NA	NA	NA	13	6	165	163	491	0	0	0	2	0	0	0.012	0	0
.	19.01.16-01.39.50-1-234613	128	7	7	1	0	0	559	6	6	0	0	NA	NA	NA	45	46	168	172	519	150	149	260	5	6	20	0.03	0.035	0.039
.	19.01.16-01.39.50-1-234614	122	7	7	1	0	1	561	6	6	0	0	NA	NA	NA	34	42	172	169	514	153	150	258	7	3	7	0.041	0.018	0.014
.	19.01.16-01.39.51-1-234616	90	4	4	1	0	1	548	3	3	0	0	NA	NA	NA	26	28	169	168	504	152	149	247	0	5	7	0	0.03	0.014
.	19.01.16-01.39.52-1-234618	149	9	9	1	0	0	565	7	7	0	0	NA	NA	NA	46	50	175	177	511	152	159	254	5	4	21	0.029	0.023	0.041
.	19.01.16-01.39.53-1-234635	180	7	7	3	0	3	567	3	3	0	0	NA	NA	NA	71	50	176	173	514	157	155	255	6	0	14	0.034	0	0.027
.	19.01.16-01.39.58-1-234640	177	7	7	2	0	2	569	6	6	0	0	NA	NA	NA	57	51	174	177	513	152	157	260	7	0	7	0.04	0	0.014
.	19.01.16-01.40.06-1-234649	117	16	16	5	0	4	555	12	12	0	0	NA	NA	NA	41	35	174	168	506	156	151	248	7	1	33	0.04	0.006	0.065
.	19.01.16-01.40.08-1-234651	174	22	22	5	0	4	552	19	19	0	0	NA	NA	NA	51	38	169	170	512	149	147	256	16	12	26	0.095	0.071	0.051
.	19.01.16-01.40.10-1-234652	206	14	14	4	0	4	590	12	12	0	0	NA	NA	NA	56	72	179	178	528	163	158	269	14	16	31	0.078	0.09	0.059
.	19.01.16-01.40.12-1-234653	91	6	6	2	0	2	547	5	5	0	0	NA	NA	NA	21	27	168	168	504	147	150	250	2	17	1	0.012	0.101	0.002
.	19.01.16-01.40.12-1-234654	150	10	10	0	0	0	560	9	9	0	0	NA	NA	NA	69	43	172	173	511	148	154	258	2	6	25	0.012	0.035	0.049
.	19.01.16-01.40.17-1-234659	62	2	2	0	0	0	454	0	0	0	0	NA	NA	NA	14	16	166	166	497	124	129	201	0	1	1	0	0.006	0.002
.	19.01.16-01.40.18-1-234663	293	15	15	3	0	2	607	14	14	0	0	NA	NA	NA	69	91	181	180	543	162	159	286	8	3	43	0.044	0.017	0.079
.	19.01.16-01.40.19-1-234664	92	8	8	2	0	2	555	6	6	0	0	NA	NA	NA	39	40	173	172	508	152	151	252	0	8	12	0	0.047	0.024
.	19.01.16-01.40.28-1-234665	88	10	10	4	0	4	540	9	9	0	0	NA	NA	NA	32	20	164	169	500	147	149	244	2	14	13	0.012	0.083	0.026
.	19.01.16-01.40.29-1-234666	64	3	3	0	0	0	549	2	2	0	0	NA	NA	NA	29	31	170	167	507	150	149	250	2	0	6	0.012	0	0.012
.	19.01.16-01.40.32-1-234667	58	2	2	0	0	0	548	0	0	0	0	NA	NA	NA	20	25	170	166	502	152	151	245	4	0	2	0.024	0	0.004
.	19.01.16-01.40.34-1-234668	64	2	2	0	0	0	150	1	1	0	0	NA	NA	NA	21	9	164	165	493	42	39	69	1	1	0	0.006	0.006	0
.	19.01.16-01.40.37-1-234674	271	42	42	10	0	9	592	36	36	0	0	NA	NA	NA	96	72	173	175	537	152	159	281	18	10	102	0.104	0.057	0.19
.	19.01.16-01.40.39-1-234675	36	1	1	0	0	0	0	0	0	0	0	NA	NA	NA	5	10	166	166	491	0	0	0	0	0	0	0	0	0
.	19.01.16-01.40.42-1-234679	59	2	2	1	0	1	541	1	1	0	0	NA	NA	NA	31	18	164	168	499	147	149	245	0	0	8	0	0	0.016
.	19.01.16-01.40.42-1-234680	97	7	7	2	0	2	550	6	6	0	0	NA	NA	NA	29	35	168	174	506	146	152	252	0	13	9	0	0.075	0.018
.	19.01.16-01.40.42-1-234681	100	8	8	0	0	0	551	7	7	0	0	NA	NA	NA	28	27	167	168	505	145	151	255	0	0	17	0	0	0.034
.	19.01.16-01.40.44-1-234682	120	16	16	6	0	4	568	13	13	0	0	NA	NA	NA	30	41	172	169	513	157	147	264	12	10	40	0.07	0.059	0.078
.	19.01.16-01.40.44-1-234683	93	8	8	2	0	2	545	7	7	0	0	NA	NA	NA	36	30	174	165	504	152	146	247	9	4	16	0.052	0.024	0.032
.	19.01.16-01.40.49-1-234688	115	5	5	2	0	2	561	4	4	0	0	NA	NA	NA	40	43	169	175	512	149	156	256	0	9	7	0	0.051	0.014
.	19.01.16-01.40.52-1-234692	121	8	8	2	0	2	562	7	7	0	0	NA	NA	NA	38	36	167	171	511	149	154	259	0	6	17	0	0.035	0.033
.	19.01.16-01.40.54-1-234710	122	4	4	2	0	2	553	3	3	0	0	NA	NA	NA	40	37	169	174	507	150	154	249	0	0	11	0	0	0.022
.	19.01.16-01.41.01-1-234714	126	9	9	2	0	2	548	8	8	0	0	NA	NA	NA	37	26	167	171	501	149	151	248	8	6	10	0.048	0.035	0.02
.	19.01.16-01.41.01-1-234715	185	22	22	9	0	7	580	21	21	0	0	NA	NA	NA	49	59	171	178	523	154	158	268	12	3	63	0.07	0.017	0.12
.	19.01.16-01.41.03-1-234718	67	3	3	1	0	1	556	2	2	0	0	NA	NA	NA	29	37	169	172	509	150	153	253	0	0	11	0	0	0.022
.	19.01.16-01.41.05-1-234721	124	15	15	4	0	3	553	13	13	0	0	NA	NA	NA	46	39	172	170	510	151	150	252	2	18	13	0.012	0.106	0.025
.	19.01.16-01.41.09-1-234722	118	14	14	5	0	4	546	11	11	0	0	NA	NA	NA	45	31	170	169	505	150	147	249	6	5	21	0.035	0.03	0.042
.	19.01.16-01.41.12-1-234723	86	3	3	0	0	0	545	2	2	0	0	NA	NA	NA	19	26	167	163	509	147	145	253	3	0	7	0.018	0	0.014
.	19.01.16-01.41.13-1-234724	95	6	6	3	0	3	553	5	5	0	0	NA	NA	NA	28	39	170	167	515	151	145	257	1	0	13	0.006	0	0.025
.	19.01.16-01.41.19-1-234725	63	3	3	0	0	0	542	2	2	0	0	NA	NA	NA	23	23	166	167	503	144	148	250	2	0	7	0.012	0	0.014
.	19.01.16-01.41.20-1-234726	151	20	20	2	0	2	581	17	17	0	0	NA	NA	NA	46	60	176	174	523	158	155	268	26	0	31	0.148	0	0.059
.	19.01.16-01.41.25-1-234728	112	6	6	3	0	2	552	5	5	0	0	NA	NA	NA	34	28	168	163	510	149	147	256	0	5	16	0	0.031	0.031
.	19.01.16-01.41.31-1-234729	146	9	9	3	0	2	567	8	8	0	0	NA	NA	NA	48	52	175	171	519	157	150	260	0	7	23	0	0.041	0.044
.	19.01.16-01.41.33-1-234730	145	6	6	2	0	2	570	3	3	0	0	NA	NA	NA	37	48	173	174	514	154	157	259	7	0	17	0.04	0	0.033
.	19.01.16-01.41.34-1-234731	93	10	10	3	0	3	534	8	8	0	0	NA	NA	NA	18	19	168	166	498	146	144	244	7	2	8	0.042	0.012	0.016
.	19.01.16-01.41.34-1-234732	31	1	1	0	0	0	0	0	0	0	0	NA	NA	NA	6	13	168	165	493	0	0	0	0	0	0	0	0	0
.	19.01.16-01.41.36-1-234733	33	1	1	1	0	1	0	0	0	0	0	NA	NA	NA	11	9	167	164	491	0	0	0	0	0	2	0	0	0.004
.	19.01.16-01.41.38-1-234734	115	10	10	1	0	1	556	8	8	0	0	NA	NA	NA	32	33	172	167	507	153	149	254	7	0	21	0.041	0	0.041
.	19.01.16-01.41.38-1-234735	179	8	8	1	0	1	578	7	7	0	0	NA	NA	NA	51	59	177	176	519	160	156	262	3	6	15	0.017	0.034	0.029
.	19.01.16-01.41.38-1-234736	121	23	23	7	0	5	570	21	21	0	0	NA	NA	NA	46	52	182	168	515	163	147	260	25	16	40	0.137	0.095	0.078
.	19.01.16-01.41.43-1-234740	60	2	2	1	0	1	151	1	1	0	0	NA	NA	NA	22	15	166	168	494	45	38	68	2	0	2	0.012	0	0.004
.	19.01.16-01.41.50-1-234746	233	17	17	4	0	4	587	15	15	0	0	NA	NA	NA	60	66	178	175	526	157	161	269	29	9	32	0.163	0.051	0.061
.	19.01.16-01.41.51-1-234749	35	1	1	0	0	0	0	0	0	0	0	NA	NA	NA	3	3	163	164	489	0	0	0	0	2	0	0	0.012	0
.	19.01.16-01.41.52-1-234750	31	1	1	0	0	0	0	0	0	0	0	NA	NA	NA	12	8	164	164	493	0	0	0	0	3	0	0	0.018	0
.	19.01.16-01.41.54-1-234769	68	3	3	1	0	1	549	2	2	0	0	NA	NA	NA	24	27	170	172	498	147	155	247	7	0	3	0.041	0	0.006
.	19.01.16-01.41.54-1-234770	91	5	5	0	0	0	540	4	4	0	0	NA	NA	NA	28	20	166	166	501	146	148	246	2	2	6	0.012	0.012	0.012
.	19.01.16-01.41.55-1-234772	123	4	4	3	0	3	574	3	3	0	0	NA	NA	NA	33	48	175	173	513	157	158	259	0	0	10	0	0	0.019
.	19.01.16-01.41.56-1-234774	154	35	35	8	0	7	560	32	32	0	0	NA	NA	NA	50	45	177	171	510	155	153	252	41	4	35	0.232	0.023	0.069
.	19.01.16-01.42.01-1-234777	33	1	1	1	0	1	0	0	0	0	0	NA	NA	NA	9	7	165	164	491	0	0	0	0	0	0	0	0	0
.	19.01.16-01.42.02-1-234778	113	7	7	2	0	1	557	6	6	0	0	NA	NA	NA	30	36	173	167	509	155	148	254	0	9	21	0	0.054	0.041
.	19.01.16-01.42.04-1-234781	88	6	6	2	0	2	545	4	4	0	0	NA	NA	NA	42	25	172	170	496	151	151	243	10	3	13	0.058	0.018	0.026
.	19.01.16-01.42.08-1-234783	89	4	4	0	0	0	544	3	3	0	0	NA	NA	NA	23	24	168	168	501	149	149	246	5	0	6	0.03	0	0.012
.	19.01.16-01.42.11-1-234784	60	3	3	1	0	0	538	2	2	0	0	NA	NA	NA	27	20	166	166	501	145	149	244	5	0	5	0.03	0	0.01
.	19.01.16-01.42.11-1-234785	116	6	6	2	0	2	556	4	4	0	0	NA	NA	NA	45	37	170	173	507	149	153	254	0	3	22	0	0.017	0.043
.	19.01.16-01.42.17-1-234789	57	2	2	0	0	0	52	1	1	0	0	NA	NA	NA	20	17	167	167	496	17	14	21	0	3	0	0	0.018	0
.	19.01.16-01.42.21-1-234794	117	9	9	5	0	4	547	7	7	0	0	NA	NA	NA	38	24	166	169	502	149	151	247	5	0	21	0.03	0	0.042
.	19.01.16-01.42.22-1-234795	91	3	3	1	0	0	556	2	2	0	0	NA	NA	NA	40	38	169	175	507	149	157	250	1	2	1	0.006	0.011	0.002
.	19.01.16-01.42.22-1-234796	94	16	16	4	0	4	552	14	14	0	0	NA	NA	NA	35	41	174	169	511	153	145	254	4	13	23	0.023	0.077	0.045
.	19.01.16-01.42.22-1-234797	119	5	5	1	0	1	557	4	4	0	0	NA	NA	NA	33	31	170	168	506	152	151	254	0	5	5	0	0.03	0.01
.	19.01.16-01.42.23-1-234798	182	24	24	5	0	4	567	21	21	0	0	NA	NA	NA	63	56	177	171	521	155	150	262	33	10	36	0.186	0.058	0.069
.	19.01.16-01.42.26-1-234799	91	6	6	0	0	0	552	5	5	0	0	NA	NA	NA	20	28	166	166	509	149	148	255	5	1	9	0.03	0.006	0.018
.	19.01.16-01.42.30-1-234800	68	2	2	1	0	1	547	0	0	0	0	NA	NA	NA	28	34	174	165	508	155	143	249	0	0	4	0	0	0.008
.	19.01.16-01.42.34-1-234801	62	4	4	2	0	1	532	3	3	0	0	NA	NA	NA	24	14	167	166	494	148	145	239	0	0	6	0	0	0.012
.	19.01.16-01.42.38-1-234803	32	1	1	1	0	1	0	0	0	0	0	NA	NA	NA	7	11	164	164	496	0	0	0	0	0	1	0	0	0.002
.	19.01.16-01.42.41-1-234807	62	3	3	1	0	1	544	2	2	0	0	NA	NA	NA	27	18	169	165	497	153	147	244	5	2	3	0.03	0.012	0.006
.	19.01.16-01.42.42-1-234808	32	1	1	0	0	0	0	0	0	0	0	NA	NA	NA	7	13	165	165	496	0	0	0	1	0	0	0.006	0	0
.	19.01.16-01.42.43-1-234809	38	1	1	1	0	1	0	0	0	0	0	NA	NA	NA	16	11	165	167	492	0	0	0	0	0	0	0	0	0
.	19.01.16-01.42.43-1-234810	116	9	9	2	0	1	551	8	8	0	0	NA	NA	NA	40	33	170	166	510	151	146	254	4	2	20	0.024	0.012	0.039
.	19.01.16-01.42.45-1-234811	174	17	17	2	0	2	580	14	14	0	0	NA	NA	NA	58	62	173	173	529	153	156	271	20	0	43	0.116	0	0.081
.	19.01.16-01.42.46-1-234813	63	2	2	0	0	0	49	1	1	0	0	NA	NA	NA	20	12	164	163	498	8	17	24	4	0	0	0.024	0	0
.	19.01.16-01.42.47-1-234815	60	2	2	1	0	1	539	1	1	0	0	NA	NA	NA	24	21	167	166	501	146	147	246	0	3	1	0	0.018	0.002
.	19.01.16-01.42.49-1-234818	117	4	4	0	0	0	562	3	3	0	0	NA	NA	NA	40	41	176	171	507	157	154	251	2	0	6	0.011	0	0.012
.	19.01.16-01.42.50-1-234820	151	7	7	2	0	2	562	6	6	0	0	NA	NA	NA	54	49	174	179	509	154	154	254	5	1	11	0.029	0.006	0.022
.	19.01.16-01.42.52-1-234823	145	9	9	2	0	1	559	8	8	0	0	NA	NA	NA	39	44	170	175	512	148	152	259	8	8	7	0.047	0.046	0.014
.	19.01.16-01.42.55-1-234842	65	5	5	0	0	0	542	3	3	0	0	NA	NA	NA	25	27	167	169	504	148	148	246	5	4	5	0.03	0.024	0.01
.	19.01.16-01.42.59-1-234845	33	1	1	0	0	0	0	0	0	0	0	NA	NA	NA	16	7	164	163	493	0	0	0	0	0	2	0	0	0.004
.	19.01.16-01.43.02-1-234847	38	1	1	1	0	1	0	0	0	0	0	NA	NA	NA	8	10	164	167	492	0	0	0	0	0	4	0	0	0.008
.	19.01.16-01.43.02-1-234848	89	5	5	2	0	1	540	4	4	0	0	NA	NA	NA	26	18	165	165	501	148	147	245	0	7	10	0	0.042	0.02
.	19.01.16-01.43.03-1-234850	96	7	7	3	0	2	546	5	5	0	0	NA	NA	NA	36	30	171	169	503	150	147	249	2	0	18	0.012	0	0.036
.	19.01.16-01.43.04-1-234852	92	4	4	1	0	1	540	3	3	0	0	NA	NA	NA	23	22	168	166	501	148	146	246	0	3	5	0	0.018	0.01
.	19.01.16-01.43.05-1-234854	119	14	14	4	0	4	559	12	12	0	0	NA	NA	NA	36	39	169	172	511	150	154	255	32	5	27	0.189	0.029	0.053
.	19.01.16-01.43.09-1-234856	89	4	4	1	0	1	539	3	3	0	0	NA	NA	NA	33	24	169	167	501	150	144	245	0	6	1	0	0.036	0.002
.	19.01.16-01.43.13-1-234857	35	1	1	0	0	0	0	0	0	0	0	NA	NA	NA	16	5	163	165	490	0	0	0	0	0	0	0	0	0
.	19.01.16-01.43.14-1-234858	180	18	18	1	0	0	561	16	16	0	0	NA	NA	NA	65	45	171	173	514	151	152	258	12	17	36	0.07	0.098	0.07
.	19.01.16-01.43.16-1-234859	123	5	5	0	0	0	560	4	4	0	0	NA	NA	NA	39	42	171	174	510	151	153	256	0	5	3	0	0.029	0.006
.	19.01.16-01.43.17-1-234860	63	2	2	1	0	1	249	1	1	0	0	NA	NA	NA	22	20	167	167	499	67	64	118	0	0	2	0	0	0.004
.	19.01.16-01.43.18-1-234861	87	4	4	0	0	0	549	3	3	0	0	NA	NA	NA	25	36	171	168	510	152	146	251	0	8	1	0	0.048	0.002
.	19.01.16-01.43.19-1-234862	83	5	5	3	0	3	543	4	4	0	0	NA	NA	NA	37	25	170	171	497	151	149	243	6	3	8	0.035	0.018	0.016
.	19.01.16-01.43.20-1-234863	97	5	5	2	0	2	566	4	4	0	0	NA	NA	NA	38	46	170	172	517	151	154	261	4	4	3	0.024	0.023	0.006
.	19.01.16-01.43.23-1-234864	265	15	15	5	0	4	586	13	13	0	0	NA	NA	NA	90	76	177	179	533	158	154	274	22	14	37	0.124	0.078	0.069
.	19.01.16-01.43.26-1-234865	169	9	9	1	0	1	565	7	7	0	0	NA	NA	NA	61	48	170	172	519	150	154	261	2	0	20	0.012	0	0.039
.	19.01.16-01.43.40-1-234869	31	1	1	0	0	0	0	0	0	0	0	NA	NA	NA	20	10	165	166	492	0	0	0	0	0	0	0	0	0
.	19.01.16-01.43.41-1-234870	36	1	1	1	0	1	0	0	0	0	0	NA	NA	NA	7	10	166	166	491	0	0	0	0	0	2	0	0	0.004
.	19.01.16-01.43.41-1-234871	92	7	7	1	0	1	553	6	6	0	0	NA	NA	NA	31	27	172	170	498	153	154	246	0	5	17	0	0.029	0.034
.	19.01.16-01.43.42-1-234872	97	5	5	1	0	1	549	4	4	0	0	NA	NA	NA	40	30	169	167	507	149	147	253	8	0	8	0.047	0	0.016
.	19.01.16-01.43.44-1-234873	34	1	1	0	0	0	0	0	0	0	0	NA	NA	NA	11	8	166	164	491	0	0	0	3	0	0	0.018	0	0
.	19.01.16-01.43.45-1-234874	90	6	6	2	0	2	548	4	4	0	0	NA	NA	NA	34	27	166	171	503	146	152	250	8	6	7	0.048	0.035	0.014
.	19.01.16-01.43.46-1-234876	151	7	7	2	0	2	563	5	5	0	0	NA	NA	NA	49	41	176	176	502	155	157	251	5	0	9	0.028	0	0.018
.	19.01.16-01.43.46-1-234877	86	5	5	0	0	0	549	3	3	0	0	NA	NA	NA	36	29	166	172	504	147	151	251	0	7	7	0	0.041	0.014
.	19.01.16-01.43.49-1-234881	242	12	12	5	0	1	606	11	11	0	0	NA	NA	NA	87	80	178	178	537	160	160	286	9	10	33	0.051	0.056	0.061
.	19.01.16-01.43.58-1-234906	237	16	16	8	0	7	573	12	12	0	0	NA	NA	NA	73	52	174	171	520	157	151	265	8	12	42	0.046	0.07	0.081
.	19.01.16-01.43.58-1-234907	35	1	1	0	0	0	0	0	0	0	0	NA	NA	NA	6	8	166	163	492	0	0	0	0	0	2	0	0	0.004
.	19.01.16-01.43.58-1-234908	67	3	3	0	0	0	548	2	2	0	0	NA	NA	NA	26	22	169	170	496	151	151	246	6	3	5	0.036	0.018	0.01
.	19.01.16-01.43.58-1-234909	88	8	8	0	0	0	557	7	7	0	0	NA	NA	NA	38	36	170	168	511	155	146	256	12	0	20	0.071	0	0.039
.	19.01.16-01.44.00-1-234910	150	18	18	6	0	3	558	15	15	0	0	NA	NA	NA	56	46	175	172	512	154	150	254	23	15	37	0.131	0.087	0.072
.	19.01.16-01.44.01-1-234911	241	18	18	9	0	7	580	14	14	0	0	NA	NA	NA	76	63	174	179	523	155	159	266	21	5	22	0.121	0.028	0.042
.	19.01.16-01.44.02-1-234913	171	16	16	3	0	3	567	14	14	0	0	NA	NA	NA	42	50	168	173	522	150	155	262	3	6	36	0.018	0.035	0.069
.	19.01.16-01.44.06-1-234917	32	1	1	0	0	0	0	0	0	0	0	NA	NA	NA	12	8	164	164	493	0	0	0	0	0	1	0	0	0.002
.	19.01.16-01.44.08-1-234918	120	11	11	3	0	2	574	9	9	0	0	NA	NA	NA	36	51	167	176	521	148	158	268	5	12	2	0.03	0.068	0.004
.	19.01.16-01.44.12-1-234919	209	23	23	7	0	7	586	20	20	0	0	NA	NA	NA	53	69	177	175	530	159	156	271	17	17	45	0.096	0.097	0.085
.	19.01.16-01.44.20-1-234927	91	4	4	1	0	1	541	2	2	0	0	NA	NA	NA	36	21	165	168	501	146	149	246	0	2	6	0	0.012	0.012
.	19.01.16-01.44.22-1-234929	36	1	1	0	0	0	0	0	0	0	0	NA	NA	NA	6	9	163	166	493	0	0	0	0	0	2	0	0	0.004
.	19.01.16-01.44.26-1-234930	62	5	5	2	0	1	550	4	4	0	0	NA	NA	NA	19	28	165	166	510	149	148	253	2	5	9	0.012	0.03	0.018
.	19.01.16-01.44.29-1-234931	124	10	10	4	0	4	554	8	8	0	0	NA	NA	NA	51	32	172	173	500	151	152	251	16	0	20	0.093	0	0.04
.	19.01.16-01.44.30-1-234932	90	8	8	1	0	1	542	7	7	0	0	NA	NA	NA	30	21	170	166	498	152	148	242	13	4	11	0.076	0.024	0.022
.	19.01.16-01.44.31-1-234933	93	6	6	2	0	1	555	5	5	0	0	NA	NA	NA	27	34	169	172	506	151	152	252	8	7	6	0.047	0.041	0.012
.	19.01.16-01.44.31-1-234934	66	2	2	0	0	0	546	1	1	0	0	NA	NA	NA	21	23	169	166	501	152	147	247	0	3	4	0	0.018	0.008
.	19.01.16-01.44.32-1-234935	87	3	3	1	0	0	552	2	2	0	0	NA	NA	NA	21	24	168	168	501	153	149	250	0	4	4	0	0.024	0.008
.	19.01.16-01.44.37-1-234936	179	47	47	9	0	7	567	42	42	0	0	NA	NA	NA	62	51	176	170	518	157	148	262	45	21	55	0.256	0.124	0.106
.	19.01.16-01.44.41-1-234940	266	28	28	7	0	5	595	26	26	0	0	NA	NA	NA	87	74	169	181	537	151	162	282	16	17	68	0.095	0.094	0.127
.	19.01.16-01.44.44-1-234941	66	2	2	0	0	0	546	1	1	0	0	NA	NA	NA	19	22	165	171	499	148	153	245	3	0	2	0.018	0	0.004
.	19.01.16-01.44.53-1-234965	34	1	1	0	0	0	0	0	0	0	0	NA	NA	NA	10	15	167	163	498	0	0	0	0	0	0	0	0	0
.	19.01.16-01.44.53-1-234966	125	8	8	2	0	2	560	6	6	0	0	NA	NA	NA	35	40	174	172	507	152	157	251	4	11	12	0.023	0.064	0.024
.	19.01.16-01.44.56-1-234970	33	1	1	0	0	0	0	0	0	0	0	NA	NA	NA	10	11	165	167	492	0	0	0	0	0	0	0	0	0
.	19.01.16-01.44.57-1-234972	274	29	29	5	0	5	605	28	28	0	0	NA	NA	NA	74	90	183	187	533	162	168	275	26	13	61	0.142	0.07	0.114
.	19.01.16-01.44.57-1-234973	40	1	1	0	0	0	0	0	0	0	0	NA	NA	NA	14	10	164	166	493	0	0	0	3	0	0	0.018	0	0
.	19.01.16-01.44.58-1-234974	151	12	12	3	0	3	575	11	11	0	0	NA	NA	NA	51	61	177	176	521	155	159	261	2	0	27	0.011	0	0.052
.	19.01.16-01.44.59-1-234975	90	7	7	3	0	3	551	6	6	0	0	NA	NA	NA	34	36	166	171	512	146	151	254	0	10	9	0	0.058	0.018
.	19.01.16-01.45.01-1-234976	120	11	11	3	0	3	553	10	10	0	0	NA	NA	NA	44	35	167	173	508	147	154	252	9	6	17	0.054	0.035	0.033
.	19.01.16-01.45.03-1-234979	31	1	1	1	0	1	0	0	0	0	0	NA	NA	NA	6	10	167	165	491	0	0	0	0	0	3	0	0	0.006
.	19.01.16-01.45.06-1-234982	94	6	6	2	0	1	563	4	4	0	0	NA	NA	NA	32	38	170	170	511	151	153	259	5	6	6	0.029	0.035	0.012
.	19.01.16-01.45.18-1-234984	320	27	27	7	0	5	590	24	24	0	0	NA	NA	NA	95	77	175	181	534	153	160	277	18	13	56	0.103	0.072	0.105
.	19.01.16-01.45.25-1-234985	33	1	1	0	0	0	0	0	0	0	0	NA	NA	NA	13	6	166	165	488	0	0	0	0	0	0	0	0	0
.	19.01.16-01.45.27-1-234986	60	3	3	0	0	0	544	2	2	0	0	NA	NA	NA	26	21	169	167	498	151	148	245	6	0	3	0.036	0	0.006
.	19.01.16-01.45.28-1-234987	90	14	14	3	0	3	541	13	13	0	0	NA	NA	NA	29	24	167	166	504	146	145	250	0	16	10	0	0.096	0.02
.	19.01.16-01.45.34-1-234988	95	10	10	0	0	0	552	9	9	0	0	NA	NA	NA	33	37	170	171	509	153	150	249	10	5	11	0.059	0.029	0.022
.	19.01.16-01.45.36-1-234989	33	1	1	0	0	0	0	0	0	0	0	NA	NA	NA	7	8	168	163	490	0	0	0	0	0	0	0	0	0
.	19.01.16-01.45.38-1-234991	66	3	3	0	0	0	253	1	1	0	0	NA	NA	NA	16	12	167	166	492	68	72	113	0	5	2	0	0.03	0.004
.	19.01.16-01.45.48-1-234997	59	2	2	0	0	0	201	1	1	0	0	NA	NA	NA	17	12	165	168	492	57	54	90	0	1	0	0	0.006	0
.	19.01.16-01.45.49-1-235000	145	9	9	0	0	0	555	6	6	0	0	NA	NA	NA	39	35	172	173	503	153	153	249	0	12	19	0	0.069	0.038
.	19.01.16-01.45.56-1-235023	154	15	15	2	0	2	566	14	14	0	0	NA	NA	NA	42	52	173	172	520	154	155	257	1	12	26	0.006	0.07	0.05
.	19.01.16-01.45.57-1-235025	152	25	25	7	0	7	570	24	24	0	0	NA	NA	NA	47	55	173	173	522	154	151	265	22	10	45	0.127	0.058	0.086
.	19.01.16-01.45.58-1-235026	36	1	1	1	0	1	0	0	0	0	0	NA	NA	NA	13	7	166	164	490	0	0	0	0	0	0	0	0	0
.	19.01.16-01.46.00-1-235027	35	1	1	0	0	0	0	0	0	0	0	NA	NA	NA	14	10	164	165	494	0	0	0	1	0	0	0.006	0	0
.	19.01.16-01.46.01-1-235028	96	6	6	1	0	1	564	4	4	0	0	NA	NA	NA	32	36	171	173	505	155	157	252	2	9	3	0.012	0.052	0.006
.	19.01.16-01.46.03-1-235031	234	25	25	6	0	5	578	20	20	0	0	NA	NA	NA	75	60	178	180	515	154	161	263	21	30	38	0.118	0.167	0.074
.	19.01.16-01.46.04-1-235033	287	16	16	4	0	3	597	15	15	0	0	NA	NA	NA	84	77	178	182	530	157	164	276	20	2	41	0.112	0.011	0.077
.	19.01.16-01.46.05-1-235035	116	16	16	4	0	3	557	14	14	0	0	NA	NA	NA	42	42	170	171	514	151	149	257	24	8	21	0.141	0.047	0.041
.	19.01.16-01.46.05-1-235036	354	22	22	6	0	4	617	20	20	0	0	NA	NA	NA	111	103	176	180	560	158	159	300	9	17	51	0.051	0.094	0.091
.	19.01.16-01.46.12-1-235037	58	2	2	1	0	1	103	1	1	0	0	NA	NA	NA	11	21	166	166	502	32	28	43	1	4	0	0.006	0.024	0
.	19.01.16-01.46.19-1-235039	211	25	25	4	0	4	584	23	23	0	0	NA	NA	NA	61	62	174	173	528	155	156	273	18	11	66	0.103	0.064	0.125
.	19.01.16-01.46.20-1-235042	65	2	2	0	0	0	540	1	1	0	0	NA	NA	NA	36	26	167	170	502	144	150	246	0	0	5	0	0	0.01
.	19.01.16-01.46.22-1-235048	34	1	1	1	0	1	0	0	0	0	0	NA	NA	NA	11	9	164	165	493	0	0	0	0	0	0	0	0	0
.	19.01.16-01.46.25-1-235049	37	1	1	0	0	0	0	0	0	0	0	NA	NA	NA	15	7	166	164	490	0	0	0	0	0	1	0	0	0.002
.	19.01.16-01.46.28-1-235050	121	12	12	7	0	6	568	11	11	0	0	NA	NA	NA	39	54	173	174	520	154	156	258	22	1	30	0.127	0.006	0.058
.	19.01.16-01.46.33-1-235051	38	1	1	0	0	0	0	0	0	0	0	NA	NA	NA	7	8	165	165	491	0	0	0	0	4	0	0	0.024	0
.	19.01.16-01.46.34-1-235052	36	1	1	1	0	1	0	0	0	0	0	NA	NA	NA	12	16	168	165	496	0	0	0	0	0	0	0	0	0
.	19.01.16-01.46.36-1-235059	35	1	1	0	0	0	0	0	0	0	0	NA	NA	NA	6	5	165	163	490	0	0	0	0	1	0	0	0.006	0
.	19.01.16-01.46.37-1-235060	149	15	15	5	0	3	567	12	12	0	0	NA	NA	NA	43	45	169	173	516	151	152	264	13	8	16	0.077	0.046	0.031
.	19.01.16-01.46.38-1-235061	30	1	1	0	0	0	0	0	0	0	0	NA	NA	NA	8	13	168	164	494	0	0	0	0	0	3	0	0	0.006
.	19.01.16-01.46.39-1-235062	93	5	5	1	0	1	547	4	4	0	0	NA	NA	NA	24	28	173	170	498	151	153	243	5	0	3	0.029	0	0.006
.	19.01.16-01.46.40-1-235063	63	2	2	0	0	0	303	1	1	0	0	NA	NA	NA	18	19	167	165	500	83	85	135	0	0	3	0	0	0.006
.	19.01.16-01.46.40-1-235064	118	6	6	1	0	1	567	5	5	0	0	NA	NA	NA	48	59	171	172	529	151	150	266	0	4	5	0	0.023	0.009
.	19.01.16-01.46.45-1-235068	36	1	1	0	0	0	0	0	0	0	0	NA	NA	NA	6	11	167	164	493	0	0	0	0	0	1	0	0	0.002
.	19.01.16-01.46.50-1-235074	33	1	1	0	0	0	0	0	0	0	0	NA	NA	NA	7	8	165	165	491	0	0	0	0	0	0	0	0	0
.	19.01.16-01.46.51-1-235077	63	2	2	0	0	0	396	1	1	0	0	NA	NA	NA	11	17	171	167	492	110	100	186	0	0	3	0	0	0.006
.	19.01.16-01.46.52-1-235078	113	7	7	2	0	2	551	6	6	0	0	NA	NA	NA	23	30	170	168	505	150	150	251	6	8	11	0.035	0.048	0.022
.	19.01.16-01.46.52-1-235096	61	3	3	0	0	0	149	2	2	0	0	NA	NA	NA	21	22	166	169	500	32	46	71	0	1	3	0	0.006	0.006
.	19.01.16-01.46.56-1-235099	183	14	14	1	0	1	570	13	13	0	0	NA	NA	NA	62	58	180	173	518	158	155	257	2	2	26	0.011	0.012	0.05
.	19.01.16-01.46.57-1-235102	87	5	5	2	0	1	549	4	4	0	0	NA	NA	NA	31	31	169	168	507	151	148	250	17	0	2	0.101	0	0.004
.	19.01.16-01.46.59-1-235103	34	1	1	1	0	1	0	0	0	0	0	NA	NA	NA	18	6	165	163	491	0	0	0	1	0	0	0.006	0	0
.	19.01.16-01.47.01-1-235104	176	12	12	2	0	2	592	11	11	0	0	NA	NA	NA	50	76	174	176	539	155	160	277	8	0	30	0.046	0	0.056
.	19.01.16-01.47.03-1-235107	60	3	3	1	0	1	535	2	2	0	0	NA	NA	NA	27	20	169	166	498	149	147	239	0	0	6	0	0	0.012
.	19.01.16-01.47.03-1-235108	162	11	11	5	0	4	577	9	9	0	0	NA	NA	NA	52	59	177	178	517	157	159	261	14	2	21	0.079	0.011	0.041
.	19.01.16-01.47.10-1-235111	187	14	14	7	0	4	600	11	11	0	0	NA	NA	NA	59	82	175	180	540	159	162	279	13	3	27	0.074	0.017	0.05
.	19.01.16-01.47.11-1-235112	60	3	3	0	0	0	547	2	2	0	0	NA	NA	NA	17	21	167	165	502	150	149	248	0	1	12	0	0.006	0.024
.	19.01.16-01.47.12-1-235113	178	13	13	2	0	1	572	11	11	0	0	NA	NA	NA	52	52	174	171	520	156	152	264	8	9	17	0.046	0.053	0.033
.	19.01.16-01.47.26-1-235114	121	7	7	1	0	1	549	5	5	0	0	NA	NA	NA	28	26	171	168	500	152	148	249	2	2	10	0.012	0.012	0.02
.	19.01.16-01.47.26-1-235115	33	1	1	0	0	0	0	0	0	0	0	NA	NA	NA	11	15	165	165	498	0	0	0	0	0	0	0	0	0
.	19.01.16-01.47.29-1-235116	120	9	9	2	0	2	551	7	7	0	0	NA	NA	NA	38	34	169	170	508	153	148	250	0	8	26	0	0.047	0.051
.	19.01.16-01.47.30-1-235117	58	2	2	1	0	1	546	1	1	0	0	NA	NA	NA	18	27	168	167	505	149	145	252	0	0	3	0	0	0.006
.	19.01.16-01.47.30-1-235118	63	2	2	1	0	0	543	1	1	0	0	NA	NA	NA	33	27	167	173	500	146	153	244	4	3	0	0.024	0.017	0
.	19.01.16-01.47.34-1-235119	64	3	3	1	0	1	544	1	1	0	0	NA	NA	NA	29	26	167	168	504	151	145	248	2	0	5	0.012	0	0.01
.	19.01.16-01.47.43-1-235124	65	3	3	0	0	0	252	2	2	0	0	NA	NA	NA	19	15	167	165	496	67	73	112	1	0	4	0.006	0	0.008
.	19.01.16-01.47.44-1-235125	94	5	5	1	0	1	540	4	4	0	0	NA	NA	NA	25	24	166	167	504	147	148	245	4	0	6	0.024	0	0.012
.	19.01.16-01.47.45-1-235126	63	3	3	0	0	0	551	1	1	0	0	NA	NA	NA	25	29	167	168	507	150	151	250	0	0	6	0	0	0.012
.	19.01.16-01.47.46-1-235127	34	1	1	0	0	0	0	0	0	0	0	NA	NA	NA	9	11	164	164	496	0	0	0	2	0	0	0.012	0	0
.	19.01.16-01.47.47-1-235130	64	2	2	1	0	1	556	1	1	0	0	NA	NA	NA	10	22	170	168	497	153	155	248	0	0	6	0	0	0.012
.	19.01.16-01.47.49-1-235132	184	13	13	4	0	3	585	12	12	0	0	NA	NA	NA	77	66	179	176	524	158	157	270	4	6	32	0.022	0.034	0.061
.	19.01.16-01.47.49-1-235134	90	5	5	1	0	1	558	4	4	0	0	NA	NA	NA	34	33	172	168	506	156	149	253	0	3	7	0	0.018	0.014
.	19.01.16-01.47.55-1-235156	150	14	14	5	0	5	564	12	12	0	0	NA	NA	NA	51	46	175	175	509	156	154	254	1	2	35	0.006	0.011	0.069
.	19.01.16-01.47.56-1-235158	121	13	13	0	0	0	550	12	12	0	0	NA	NA	NA	33	33	168	169	509	150	146	254	6	12	15	0.036	0.071	0.029
.	19.01.16-01.47.58-1-235160	33	1	1	0	0	0	0	0	0	0	0	NA	NA	NA	7	13	167	165	494	0	0	0	0	0	1	0	0	0.002
.	19.01.16-01.47.59-1-235161	66	3	3	1	0	1	402	2	2	0	0	NA	NA	NA	24	20	167	167	499	103	117	182	1	0	2	0.006	0	0.004
.	19.01.16-01.48.01-1-235162	60	3	3	0	0	0	541	2	2	0	0	NA	NA	NA	25	21	169	166	499	147	146	248	0	0	6	0	0	0.012
.	19.01.16-01.48.01-1-235163	59	3	3	2	0	2	538	2	2	0	0	NA	NA	NA	19	21	169	165	500	148	145	245	4	0	6	0.024	0	0.012
.	19.01.16-01.48.04-1-235167	152	7	7	3	0	3	569	5	5	0	0	NA	NA	NA	37	52	173	167	525	156	148	265	0	1	15	0	0.006	0.029
.	19.01.16-01.48.08-1-235170	64	2	2	0	0	0	407	1	1	0	0	NA	NA	NA	23	23	170	169	497	115	117	175	0	0	1	0	0	0.002
.	19.01.16-01.48.13-1-235171	60	3	3	2	0	1	540	2	2	0	0	NA	NA	NA	20	21	166	167	501	146	150	244	4	11	0	0.024	0.066	0
.	19.01.16-01.48.16-1-235172	33	1	1	1	0	1	0	0	0	0	0	NA	NA	NA	6	6	163	166	490	0	0	0	0	0	0	0	0	0
.	19.01.16-01.48.16-1-235173	38	1	1	0	0	0	0	0	0	0	0	NA	NA	NA	15	11	164	167	493	0	0	0	0	0	0	0	0	0
.	19.01.16-01.48.18-1-235174	90	5	5	1	0	1	548	4	4	0	0	NA	NA	NA	23	32	164	166	515	145	147	256	0	7	6	0	0.042	0.012
.	19.01.16-01.48.18-1-235175	65	2	2	0	0	0	503	1	1	0	0	NA	NA	NA	19	12	169	163	493	142	137	224	1	0	1	0.006	0	0.002
.	19.01.16-01.48.19-1-235176	179	22	22	9	0	9	578	19	19	0	0	NA	NA	NA	45	58	169	175	527	153	156	269	12	6	57	0.071	0.034	0.108
.	19.01.16-01.48.36-1-235188	157	26	26	2	0	1	585	25	25	0	0	NA	NA	NA	54	68	175	175	531	152	155	278	19	18	51	0.109	0.103	0.096
.	19.01.16-01.48.36-1-235189	35	1	1	1	0	1	0	0	0	0	0	NA	NA	NA	6	11	169	164	491	0	0	0	0	0	1	0	0	0.002
.	19.01.16-01.48.36-1-235190	96	11	11	5	0	5	545	10	10	0	0	NA	NA	NA	37	29	172	165	505	152	142	251	0	0	22	0	0	0.044
.	19.01.16-01.48.36-1-235191	116	7	7	1	0	1	546	5	5	0	0	NA	NA	NA	41	28	167	171	503	147	151	248	15	0	15	0.09	0	0.03
.	19.01.16-01.48.38-1-235192	122	16	16	3	0	2	560	15	15	0	0	NA	NA	NA	44	41	170	174	510	149	155	256	25	6	25	0.147	0.034	0.049
.	19.01.16-01.48.43-1-235196	177	13	13	2	0	2	562	9	9	0	0	NA	NA	NA	60	41	172	171	511	154	151	257	6	9	28	0.035	0.053	0.055
.	19.01.16-01.48.45-1-235197	144	11	11	3	0	2	557	10	10	0	0	NA	NA	NA	50	35	175	166	507	154	147	256	17	0	19	0.097	0	0.037
.	19.01.16-01.48.50-1-235203	199	11	11	4	0	3	588	8	8	0	0	NA	NA	NA	69	73	182	184	520	164	163	261	2	10	30	0.011	0.054	0.058
.	19.01.16-01.48.55-1-235225	92	4	4	1	0	1	544	3	3	0	0	NA	NA	NA	23	24	170	168	499	151	148	245	2	12	3	0.012	0.071	0.006
.	19.01.16-01.48.56-1-235226	61	3	3	1	0	1	535	2	2	0	0	NA	NA	NA	30	17	168	165	497	147	142	246	0	5	9	0	0.03	0.018
.	19.01.16-01.48.57-1-235229	38	1	1	0	0	0	0	0	0	0	0	NA	NA	NA	4	12	165	164	496	0	0	0	0	0	0	0	0	0
.	19.01.16-01.49.00-1-235230	150	11	11	5	0	2	578	10	10	0	0	NA	NA	NA	61	65	179	174	525	161	153	264	17	13	15	0.095	0.075	0.029
.	19.01.16-01.49.07-1-235235	58	2	2	1	0	1	298	1	1	0	0	NA	NA	NA	16	20	166	170	497	88	72	138	0	0	2	0	0	0.004
.	19.01.16-01.49.09-1-235236	36	1	1	1	0	1	0	0	0	0	0	NA	NA	NA	10	11	167	166	491	0	0	0	0	0	1	0	0	0.002
.	19.01.16-01.49.09-1-235237	87	5	5	1	0	0	545	4	4	0	0	NA	NA	NA	25	27	172	168	500	152	147	246	9	1	0	0.052	0.006	0
.	19.01.16-01.49.10-1-235238	125	6	6	1	0	1	563	4	4	0	0	NA	NA	NA	37	42	176	168	511	159	149	255	0	0	25	0	0	0.049
.	19.01.16-01.49.12-1-235239	271	18	18	7	0	5	608	16	16	0	0	NA	NA	NA	85	87	181	180	539	161	161	286	6	0	62	0.033	0	0.115
.	19.01.16-01.49.12-1-235240	90	11	11	2	0	2	551	10	10	0	0	NA	NA	NA	22	35	167	169	512	149	150	252	2	3	25	0.012	0.018	0.049
.	19.01.16-01.49.15-1-235241	180	22	22	5	0	4	568	20	20	0	0	NA	NA	NA	58	58	179	175	517	156	154	258	20	12	39	0.112	0.069	0.075
.	19.01.16-01.49.18-1-235242	66	3	3	2	0	1	547	2	2	0	0	NA	NA	NA	17	21	167	165	502	149	149	249	0	5	5	0	0.03	0.01
.	19.01.16-01.49.20-1-235243	145	19	19	3	0	2	568	16	16	0	0	NA	NA	NA	40	49	174	174	514	155	156	257	7	6	53	0.04	0.034	0.103
.	19.01.16-01.49.24-1-235245	117	19	19	1	0	1	574	17	17	0	0	NA	NA	NA	33	56	176	171	522	157	152	265	7	3	20	0.04	0.018	0.038
.	19.01.16-01.49.25-1-235246	60	2	2	0	0	0	50	1	1	0	0	NA	NA	NA	14	15	165	167	496	12	14	24	0	0	3	0	0	0.006
.	19.01.16-01.49.30-1-235247	160	8	8	2	0	1	565	6	6	0	0	NA	NA	NA	48	49	175	170	517	157	151	257	0	2	22	0	0.012	0.043
.	19.01.16-01.49.32-1-235248	146	9	9	3	0	2	565	6	6	0	0	NA	NA	NA	36	47	172	176	512	153	156	256	3	11	7	0.017	0.062	0.014
.	19.01.16-01.49.32-1-235249	31	1	1	0	0	0	0	0	0	0	0	NA	NA	NA	7	10	165	164	494	0	0	0	0	4	0	0	0.024	0
.	19.01.16-01.49.32-1-235250	113	8	8	3	0	2	559	6	6	0	0	NA	NA	NA	39	45	174	172	512	156	154	249	0	0	30	0	0	0.059
.	19.01.16-01.49.35-1-235251	59	3	3	0	0	0	542	2	2	0	0	NA	NA	NA	26	29	171	169	502	152	147	243	0	0	4	0	0	0.008
.	19.01.16-01.49.46-1-235256	62	3	3	0	0	0	547	1	1	0	0	NA	NA	NA	19	21	164	166	504	146	150	251	3	3	0	0.018	0.018	0
.	19.01.16-01.49.47-1-235258	61	4	4	0	0	0	548	3	3	0	0	NA	NA	NA	19	25	168	166	504	150	149	249	3	14	0	0.018	0.084	0
.	19.01.16-01.49.48-1-235260	58	3	3	0	0	0	544	2	2	0	0	NA	NA	NA	25	24	169	166	502	149	146	249	4	2	2	0.024	0.012	0.004
.	19.01.16-01.49.51-1-235264	60	2	2	1	0	1	52	1	1	0	0	NA	NA	NA	22	15	166	165	497	16	17	19	0	0	2	0	0	0.004
.	19.01.16-01.49.51-1-235266	119	20	20	6	0	3	553	19	19	0	0	NA	NA	NA	44	41	167	177	510	146	156	251	0	25	34	0	0.141	0.067
.	19.01.16-01.49.52-1-235267	202	23	23	6	0	5	572	21	21	0	0	NA	NA	NA	51	55	172	178	518	153	158	261	13	18	38	0.076	0.101	0.073
.	19.01.16-01.49.57-1-235288	35	1	1	0	0	0	0	0	0	0	0	NA	NA	NA	10	8	165	163	493	0	0	0	0	0	0	0	0	0
.	19.01.16-01.49.57-1-235289	91	6	6	2	0	1	544	5	5	0	0	NA	NA	NA	18	19	166	165	501	150	145	249	14	8	1	0.084	0.048	0.002
.	19.01.16-01.49.58-1-235290	96	8	8	1	0	1	550	7	7	0	0	NA	NA	NA	33	31	166	171	507	144	154	252	27	16	11	0.163	0.094	0.022
.	19.01.16-01.50.00-1-235294	118	8	8	3	0	3	565	5	5	0	0	NA	NA	NA	37	45	174	171	513	157	154	254	13	5	6	0.075	0.029	0.012
.	19.01.16-01.50.02-1-235300	37	1	1	1	0	1	0	0	0	0	0	NA	NA	NA	13	7	163	164	493	0	0	0	0	0	0	0	0	0
.	19.01.16-01.50.03-1-235303	91	3	3	1	0	1	552	2	2	0	0	NA	NA	NA	23	30	170	173	500	154	152	246	3	2	3	0.018	0.012	0.006
.	19.01.16-01.50.15-1-235307	62	3	3	0	0	0	204	2	2	0	0	NA	NA	NA	26	14	164	168	495	54	61	89	0	0	4	0	0	0.008
.	19.01.16-01.50.18-1-235308	90	4	4	2	0	2	549	2	2	0	0	NA	NA	NA	38	34	170	169	508	147	150	252	0	4	4	0	0.024	0.008
.	19.01.16-01.50.19-1-235309	207	39	39	11	0	9	576	34	34	0	0	NA	NA	NA	58	55	179	171	518	164	150	262	24	32	73	0.134	0.187	0.141
.	19.01.16-01.50.20-1-235310	38	1	1	1	0	1	0	0	0	0	0	NA	NA	NA	13	12	165	165	495	0	0	0	0	0	1	0	0	0.002
.	19.01.16-01.50.24-1-235318	65	3	3	1	0	1	540	2	2	0	0	NA	NA	NA	28	24	166	168	503	145	147	248	3	0	2	0.018	0	0.004
.	19.01.16-01.50.27-1-235319	120	9	9	2	0	1	548	8	8	0	0	NA	NA	NA	32	28	171	163	507	149	144	255	8	5	2	0.047	0.031	0.004
.	19.01.16-01.50.30-1-235320	63	3	3	2	0	2	543	2	2	0	0	NA	NA	NA	30	37	174	165	511	149	147	247	9	0	1	0.052	0	0.002
.	19.01.16-01.50.34-1-235321	62	2	2	0	0	0	48	1	1	0	0	NA	NA	NA	12	18	169	165	497	18	3	27	0	0	2	0	0	0.004
.	19.01.16-01.50.38-1-235327	205	23	23	4	0	3	587	21	21	0	0	NA	NA	NA	61	71	179	180	525	158	160	269	6	11	58	0.034	0.061	0.11
.	19.01.16-01.50.38-1-235328	119	5	5	2	0	2	556	4	4	0	0	NA	NA	NA	39	35	171	170	507	153	151	252	3	7	6	0.018	0.041	0.012
.	19.01.16-01.50.39-1-235329	64	5	5	2	0	2	545	4	4	0	0	NA	NA	NA	28	30	171	167	505	147	147	251	5	8	8	0.029	0.048	0.016
.	19.01.16-01.50.41-1-235333	88	3	3	0	0	0	557	2	2	0	0	NA	NA	NA	23	38	167	172	512	152	152	253	2	0	7	0.012	0	0.014
.	19.01.16-01.50.41-1-235334	33	1	1	0	0	0	0	0	0	0	0	NA	NA	NA	11	9	164	164	494	0	0	0	0	2	0	0	0.012	0
.	19.01.16-01.50.43-1-235335	119	23	23	10	0	7	558	20	20	0	0	NA	NA	NA	43	41	169	171	514	149	152	257	58	7	24	0.343	0.041	0.047
.	19.01.16-01.50.45-1-235336	145	9	9	1	0	1	575	7	7	0	0	NA	NA	NA	32	54	180	177	510	161	158	256	0	3	20	0	0.017	0.039
.	19.01.16-01.50.53-1-235360	207	23	23	5	0	4	588	21	21	0	0	NA	NA	NA	63	72	172	186	527	153	167	268	22	15	53	0.128	0.081	0.101
.	19.01.16-01.50.54-1-235362	57	2	2	2	0	2	545	1	1	0	0	NA	NA	NA	23	30	169	169	505	146	150	249	5	0	3	0.03	0	0.006
.	19.01.16-01.50.54-1-235364	172	13	13	5	0	5	563	11	11	0	0	NA	NA	NA	50	45	170	171	517	150	154	259	12	17	17	0.071	0.099	0.033
.	19.01.16-01.50.55-1-235366	119	5	5	0	0	0	541	4	4	0	0	NA	NA	NA	27	18	167	164	500	148	147	246	5	5	5	0.03	0.03	0.01
.	19.01.16-01.51.06-1-235372	116	6	6	1	0	1	556	5	5	0	0	NA	NA	NA	37	39	171	171	510	151	153	252	1	4	10	0.006	0.023	0.02
.	19.01.16-01.51.08-1-235373	146	18	18	2	0	2	562	16	16	0	0	NA	NA	NA	37	44	170	170	517	150	150	262	3	6	28	0.018	0.035	0.054
.	19.01.16-01.51.11-1-235374	32	1	1	0	0	0	0	0	0	0	0	NA	NA	NA	6	9	164	164	494	0	0	0	0	0	2	0	0	0.004
.	19.01.16-01.51.13-1-235375	34	1	1	0	0	0	0	0	0	0	0	NA	NA	NA	6	16	167	167	495	0	0	0	0	0	1	0	0	0.002
.	19.01.16-01.51.17-1-235376	147	10	10	2	0	1	548	9	9	0	0	NA	NA	NA	36	26	167	173	499	147	156	245	0	9	19	0	0.052	0.038
.	19.01.16-01.51.18-1-235377	30	1	1	0	0	0	0	0	0	0	0	NA	NA	NA	10	9	166	163	493	0	0	0	0	0	1	0	0	0.002
.	19.01.16-01.51.20-1-235378	86	5	5	2	0	2	552	4	4	0	0	NA	NA	NA	22	34	170	172	505	151	152	249	2	5	7	0.012	0.029	0.014
.	19.01.16-01.51.20-1-235379	177	13	13	2	0	2	576	12	12	0	0	NA	NA	NA	56	59	173	174	525	155	153	268	13	6	16	0.075	0.034	0.03
.	19.01.16-01.51.21-1-235380	90	3	3	0	0	0	541	2	2	0	0	NA	NA	NA	25	16	166	167	496	147	153	241	0	2	2	0	0.012	0.004
.	19.01.16-01.51.22-1-235382	150	20	20	5	0	4	567	17	17	0	0	NA	NA	NA	45	46	175	170	514	156	150	261	12	8	29	0.069	0.047	0.056
.	19.01.16-01.51.36-1-235383	119	8	8	0	0	0	574	7	7	0	0	NA	NA	NA	38	54	170	180	517	152	163	259	3	16	9	0.018	0.089	0.017
.	19.01.16-01.51.38-1-235384	39	1	1	0	0	0	0	0	0	0	0	NA	NA	NA	16	12	166	165	494	0	0	0	0	1	0	0	0.006	0
.	19.01.16-01.51.42-1-235388	120	10	10	1	0	1	556	9	9	0	0	NA	NA	NA	27	35	169	172	507	151	154	251	3	8	15	0.018	0.047	0.03
.	19.01.16-01.51.42-1-235389	125	9	9	0	0	0	568	7	7	0	0	NA	NA	NA	44	45	175	171	512	157	152	259	6	0	17	0.034	0	0.033
.	19.01.16-01.51.43-1-235390	175	10	10	1	0	1	562	9	9	0	0	NA	NA	NA	54	40	174	170	509	153	151	258	8	9	17	0.046	0.053	0.033
.	19.01.16-01.51.45-1-235391	33	1	1	0	0	0	0	0	0	0	0	NA	NA	NA	10	10	166	167	490	0	0	0	0	0	1	0	0	0.002
.	19.01.16-01.51.47-1-235394	34	1	1	1	0	1	0	0	0	0	0	NA	NA	NA	8	11	165	164	495	0	0	0	0	0	3	0	0	0.006
.	19.01.16-01.51.48-1-235396	151	18	18	9	0	6	563	15	15	0	0	NA	NA	NA	37	48	173	174	514	150	155	258	19	5	45	0.11	0.029	0.088
.	19.01.16-01.51.50-1-235400	123	10	10	5	0	5	544	9	9	0	0	NA	NA	NA	41	28	169	167	505	148	147	249	6	0	20	0.036	0	0.04
.	19.01.16-01.51.55-1-235421	32	1	1	1	0	1	0	0	0	0	0	NA	NA	NA	9	7	164	165	491	0	0	0	4	0	0	0.024	0	0
.	19.01.16-01.51.57-1-235424	94	6	6	0	0	0	551	5	5	0	0	NA	NA	NA	33	34	169	168	510	151	148	252	8	0	3	0.047	0	0.006
.	19.01.16-01.51.58-1-235425	35	1	1	0	0	0	0	0	0	0	0	NA	NA	NA	10	15	166	168	494	0	0	0	0	0	1	0	0	0.002
.	19.01.16-01.52.01-1-235426	59	2	2	1	0	1	100	1	1	0	0	NA	NA	NA	26	12	168	166	491	29	23	48	0	0	4	0	0	0.008
.	19.01.16-01.52.02-1-235429	89	4	4	1	0	1	551	3	3	0	0	NA	NA	NA	32	34	168	172	507	149	149	253	11	4	1	0.065	0.023	0.002
.	19.01.16-01.52.03-1-235430	64	2	2	1	0	1	350	1	1	0	0	NA	NA	NA	15	18	165	170	496	96	92	162	0	1	1	0	0.006	0.002
.	19.01.16-01.52.04-1-235432	154	29	29	9	0	8	561	28	28	0	0	NA	NA	NA	49	41	172	170	512	156	148	257	23	10	62	0.134	0.059	0.121
.	19.01.16-01.52.07-1-235434	63	3	3	0	0	0	201	2	2	0	0	NA	NA	NA	20	12	165	168	492	63	49	89	0	0	4	0	0	0.008
.	19.01.16-01.52.08-1-235435	178	23	23	3	0	3	560	21	21	0	0	NA	NA	NA	63	47	172	170	518	152	150	258	12	3	42	0.07	0.018	0.081
.	19.01.16-01.52.10-1-235436	66	3	3	2	0	2	149	2	2	0	0	NA	NA	NA	24	15	165	166	497	42	36	71	0	4	3	0	0.024	0.006
.	19.01.16-01.52.14-1-235437	91	11	11	4	0	2	547	9	9	0	0	NA	NA	NA	34	28	166	169	506	148	150	249	2	0	17	0.012	0	0.034
.	19.01.16-01.52.15-1-235438	94	7	7	2	0	2	542	6	6	0	0	NA	NA	NA	27	20	165	169	499	147	150	245	3	1	16	0.018	0.006	0.032
.	19.01.16-01.52.17-1-235439	234	23	23	11	0	7	591	22	22	0	0	NA	NA	NA	66	77	181	179	530	160	160	271	10	0	65	0.055	0	0.123
.	19.01.16-01.52.17-1-235440	34	1	1	0	0	0	0	0	0	0	0	NA	NA	NA	10	7	164	166	490	0	0	0	0	0	0	0	0	0
.	19.01.16-01.52.19-1-235441	240	22	22	7	0	4	583	21	21	0	0	NA	NA	NA	65	57	176	167	527	159	150	274	9	10	65	0.051	0.06	0.123
.	19.01.16-01.52.20-1-235442	349	30	30	13	0	7	610	25	25	0	0	NA	NA	NA	107	95	179	183	546	162	158	290	3	30	71	0.017	0.164	0.13
.	19.01.16-01.52.21-1-235443	84	6	6	3	0	3	553	5	5	0	0	NA	NA	NA	33	32	167	168	510	149	148	256	0	0	20	0	0	0.039
.	19.01.16-01.52.35-1-235451	34	1	1	1	0	1	0	0	0	0	0	NA	NA	NA	14	13	167	164	495	0	0	0	0	0	0	0	0	0
.	19.01.16-01.52.35-1-235452	130	11	11	5	0	4	563	10	10	0	0	NA	NA	NA	42	51	174	177	513	152	154	257	22	1	5	0.126	0.006	0.01
.	19.01.16-01.52.37-1-235454	118	5	5	2	0	2	561	4	4	0	0	NA	NA	NA	46	48	170	173	518	146	154	261	4	0	14	0.024	0	0.027
.	19.01.16-01.52.40-1-235458	180	16	16	3	0	3	568	12	12	0	0	NA	NA	NA	59	52	174	173	518	151	154	263	0	9	23	0	0.052	0.044
.	19.01.16-01.52.45-1-235459	60	2	2	1	0	1	550	1	1	0	0	NA	NA	NA	19	25	169	167	502	150	148	252	3	2	0	0.018	0.012	0
.	19.01.16-01.52.50-1-235465	259	38	38	12	0	9	613	34	34	0	0	NA	NA	NA	77	95	185	174	549	165	156	292	22	28	75	0.119	0.161	0.137
.	19.01.16-01.52.53-1-235484	90	6	6	1	0	1	541	4	4	0	0	NA	NA	NA	26	19	169	164	499	149	148	244	1	2	11	0.006	0.012	0.022
.	19.01.16-01.52.57-1-235489	58	2	2	0	0	0	547	1	1	0	0	NA	NA	NA	28	31	165	169	510	146	152	249	0	0	3	0	0	0.006
.	19.01.16-01.52.58-1-235490	95	4	4	0	0	0	552	3	3	0	0	NA	NA	NA	30	29	172	168	502	154	148	250	5	1	3	0.029	0.006	0.006
.	19.01.16-01.52.58-1-235491	66	2	2	1	0	1	548	1	1	0	0	NA	NA	NA	29	25	170	165	503	153	148	247	0	0	8	0	0	0.016
.	19.01.16-01.52.58-1-235492	63	2	2	0	0	0	551	1	1	0	0	NA	NA	NA	23	26	171	172	496	152	154	245	4	0	5	0.023	0	0.01
.	19.01.16-01.53.06-1-235498	146	8	8	1	0	1	562	6	6	0	0	NA	NA	NA	51	41	171	170	513	151	152	259	21	0	12	0.123	0	0.023
.	19.01.16-01.53.09-1-235499	88	6	6	3	0	1	555	4	4	0	0	NA	NA	NA	25	29	169	168	505	152	152	251	9	1	8	0.053	0.006	0.016
.	19.01.16-01.53.09-1-235500	197	14	14	2	0	2	584	12	12	0	0	NA	NA	NA	54	63	176	173	527	155	155	274	0	13	22	0	0.075	0.042
.	19.01.16-01.53.10-1-235501	32	1	1	1	0	1	0	0	0	0	0	NA	NA	NA	7	16	165	164	500	0	0	0	0	0	2	0	0	0.004
.	19.01.16-01.53.11-1-235502	251	13	13	0	0	0	594	10	10	0	0	NA	NA	NA	73	76	173	179	537	157	158	279	7	2	18	0.04	0.011	0.034
.	19.01.16-01.53.12-1-235503	213	10	10	1	0	1	585	9	9	0	0	NA	NA	NA	64	61	176	176	522	157	160	268	4	0	37	0.023	0	0.071
.	19.01.16-01.53.12-1-235504	33	1	1	1	0	1	0	0	0	0	0	NA	NA	NA	12	10	164	165	494	0	0	0	0	1	0	0	0.006	0
.	19.01.16-01.53.13-1-235505	122	6	6	1	0	1	563	4	4	0	0	NA	NA	NA	32	43	172	169	515	154	150	259	4	2	7	0.023	0.012	0.014
.	19.01.16-01.53.22-1-235506	60	3	3	1	0	1	196	2	2	0	0	NA	NA	NA	15	19	164	165	503	38	59	99	3	1	1	0.018	0.006	0.002
.	19.01.16-01.53.25-1-235507	177	13	13	4	0	3	561	11	11	0	0	NA	NA	NA	57	38	171	172	508	151	155	255	2	0	39	0.012	0	0.077
.	19.01.16-01.53.34-1-235508	122	14	14	2	0	2	550	12	12	0	0	NA	NA	NA	30	23	167	168	501	149	152	249	5	18	43	0.03	0.107	0.086
.	19.01.16-01.53.42-1-235512	86	4	4	0	0	0	538	3	3	0	0	NA	NA	NA	36	23	167	168	501	145	145	248	6	3	1	0.036	0.018	0.002
.	19.01.16-01.53.42-1-235513	123	15	15	7	0	5	562	13	13	0	0	NA	NA	NA	33	42	174	173	508	153	155	254	13	6	41	0.075	0.035	0.081
.	19.01.16-01.53.47-1-235516	208	10	10	2	0	1	577	8	8	0	0	NA	NA	NA	62	59	172	176	524	155	156	266	21	7	13	0.122	0.04	0.025
.	19.01.16-01.53.48-1-235517	124	5	5	0	0	0	560	4	4	0	0	NA	NA	NA	29	31	172	170	502	154	155	251	7	0	4	0.041	0	0.008
.	19.01.16-01.53.48-1-235518	30	1	1	0	0	0	0	0	0	0	0	NA	NA	NA	11	3	165	163	488	0	0	0	0	0	1	0	0	0.002
.	19.01.16-01.53.49-1-235521	83	4	4	1	0	1	552	3	3	0	0	NA	NA	NA	39	32	171	172	502	151	149	252	6	0	3	0.035	0	0.006
.	19.01.16-01.53.56-1-235545	92	5	5	1	0	0	549	3	3	0	0	NA	NA	NA	32	28	169	168	504	149	149	251	0	5	10	0	0.03	0.02
.	19.01.16-01.54.01-1-235548	60	3	3	2	0	2	539	2	2	0	0	NA	NA	NA	22	20	168	165	500	151	145	243	0	0	6	0	0	0.012
.	19.01.16-01.54.05-1-235552	117	7	7	3	0	3	560	5	5	0	0	NA	NA	NA	39	42	174	177	504	155	157	248	0	17	5	0	0.096	0.01
.	19.01.16-01.54.05-1-235553	57	2	2	1	0	1	0	1	1	0	0	NA	NA	NA	20	12	165	164	496	0	0	0	0	0	2	0	0	0.004
.	19.01.16-01.54.06-1-235554	123	17	17	3	0	3	565	16	16	0	0	NA	NA	NA	43	42	171	174	510	154	154	257	2	12	24	0.012	0.069	0.047
.	19.01.16-01.54.07-1-235555	217	23	23	7	0	4	564	19	19	0	0	NA	NA	NA	70	46	174	166	519	154	144	266	13	14	55	0.075	0.084	0.106
.	19.01.16-01.54.09-1-235556	92	4	4	0	0	0	535	3	3	0	0	NA	NA	NA	47	28	166	169	506	142	148	245	3	2	8	0.018	0.012	0.016
.	19.01.16-01.54.12-1-235557	37	1	1	0	0	0	0	0	0	0	0	NA	NA	NA	8	8	164	164	493	0	0	0	0	0	0	0	0	0
.	19.01.16-01.54.12-1-235558	63	3	3	1	0	1	537	2	2	0	0	NA	NA	NA	21	22	166	168	501	148	143	246	0	1	4	0	0.006	0.008
.	19.01.16-01.54.15-1-235559	150	25	25	5	0	5	557	24	24	0	0	NA	NA	NA	42	41	176	173	505	154	153	250	12	11	33	0.068	0.064	0.065
.	19.01.16-01.54.15-1-235560	31	1	1	1	0	1	0	0	0	0	0	NA	NA	NA	7	8	163	168	490	0	0	0	0	0	1	0	0	0.002
.	19.01.16-01.54.16-1-235561	93	6	6	1	0	1	551	5	5	0	0	NA	NA	NA	24	28	170	170	501	151	152	248	8	1	10	0.047	0.006	0.02
.	19.01.16-01.54.17-1-235562	60	2	2	1	0	1	404	1	1	0	0	NA	NA	NA	18	11	163	165	496	114	105	185	0	0	5	0	0	0.01
.	19.01.16-01.54.22-1-235564	35	1	1	0	0	0	0	0	0	0	0	NA	NA	NA	14	8	165	165	491	0	0	0	0	1	0	0	0.006	0
.	19.01.16-01.54.25-1-235572	209	25	25	11	0	9	568	22	22	0	0	NA	NA	NA	75	56	171	174	524	150	152	266	32	4	55	0.187	0.023	0.105
.	19.01.16-01.54.26-1-235573	147	9	9	2	0	2	564	7	7	0	0	NA	NA	NA	49	50	172	166	525	154	144	266	9	5	6	0.052	0.03	0.011
.	19.01.16-01.54.26-1-235574	155	15	15	2	0	1	573	13	13	0	0	NA	NA	NA	56	57	172	179	519	156	156	261	18	2	30	0.105	0.011	0.058
.	19.01.16-01.54.28-1-235575	147	14	14	4	0	3	564	13	13	0	0	NA	NA	NA	51	47	174	171	515	155	152	257	5	5	33	0.029	0.029	0.064
.	19.01.16-01.54.31-1-235576	204	28	28	5	0	5	565	24	24	0	0	NA	NA	NA	69	59	174	172	526	149	151	265	3	17	61	0.017	0.099	0.116
.	19.01.16-01.54.35-1-235577	94	3	3	2	0	2	548	2	2	0	0	NA	NA	NA	30	31	170	165	509	148	145	255	3	0	11	0.018	0	0.022
.	19.01.16-01.54.44-1-235581	89	6	6	2	0	2	554	3	3	0	0	NA	NA	NA	24	32	167	170	508	149	152	253	9	4	5	0.054	0.024	0.01
.	19.01.16-01.54.47-1-235584	90	13	13	4	0	4	544	12	12	0	0	NA	NA	NA	29	27	167	167	506	150	144	250	4	17	14	0.024	0.102	0.028
.	19.01.16-01.54.48-1-235586	33	1	1	0	0	0	0	0	0	0	0	NA	NA	NA	8	12	166	165	494	0	0	0	0	0	1	0	0	0.002
.	19.01.16-01.54.49-1-235588	59	2	2	0	0	0	100	1	1	0	0	NA	NA	NA	8	10	165	168	490	31	24	45	1	0	1	0.006	0	0.002
.	19.01.16-01.54.51-1-235590	320	16	16	6	0	3	585	14	14	0	0	NA	NA	NA	107	73	171	175	540	150	151	284	0	4	43	0	0.023	0.08
.	19.01.16-01.54.55-1-235611	67	5	5	2	0	2	548	4	4	0	0	NA	NA	NA	21	22	169	166	500	151	149	248	0	0	9	0	0	0.018
.	19.01.16-01.54.56-1-235613	98	8	8	3	0	3	555	6	6	0	0	NA	NA	NA	36	33	172	169	505	153	152	250	2	1	20	0.012	0.006	0.04
.	19.01.16-01.54.56-1-235614	160	9	9	4	0	3	556	8	8	0	0	NA	NA	NA	63	42	171	179	505	152	155	249	0	11	33	0	0.061	0.065
.	19.01.16-01.54.59-1-235616	62	2	2	1	0	1	549	1	1	0	0	NA	NA	NA	17	26	165	167	507	147	150	252	5	0	2	0.03	0	0.004
.	19.01.16-01.55.07-1-235622	178	6	6	2	0	2	568	5	5	0	0	NA	NA	NA	43	48	171	179	511	151	159	258	3	1	7	0.018	0.006	0.014
.	19.01.16-01.55.11-1-235623	94	5	5	3	0	3	557	4	4	0	0	NA	NA	NA	45	38	175	174	502	154	155	248	2	3	14	0.011	0.017	0.028
.	19.01.16-01.55.12-1-235624	62	3	3	0	0	0	545	2	2	0	0	NA	NA	NA	21	26	167	165	507	150	145	250	2	2	2	0.012	0.012	0.004
.	19.01.16-01.55.13-1-235625	145	15	15	5	0	5	554	13	13	0	0	NA	NA	NA	56	41	170	174	510	150	154	250	11	35	16	0.065	0.201	0.031
.	19.01.16-01.55.14-1-235626	123	15	15	2	0	2	552	13	13	0	0	NA	NA	NA	38	32	172	168	505	151	150	251	4	18	9	0.023	0.107	0.018
.	19.01.16-01.55.15-1-235627	60	3	3	1	0	1	544	2	2	0	0	NA	NA	NA	21	29	171	166	505	147	148	249	2	0	6	0.012	0	0.012
.	19.01.16-01.55.18-1-235628	59	2	2	0	0	0	546	1	1	0	0	NA	NA	NA	25	36	168	168	513	146	148	252	0	0	6	0	0	0.012
.	19.01.16-01.55.23-1-235629	117	8	8	1	0	1	546	7	7	0	0	NA	NA	NA	29	28	168	169	504	147	150	249	14	0	12	0.083	0	0.024
.	19.01.16-01.55.26-1-235630	36	1	1	0	0	0	0	0	0	0	0	NA	NA	NA	6	8	166	164	491	0	0	0	0	0	3	0	0	0.006
.	19.01.16-01.55.26-1-235631	186	20	20	2	0	1	563	19	19	0	0	NA	NA	NA	42	46	176	174	509	160	150	253	1	10	34	0.006	0.057	0.067
.	19.01.16-01.55.28-1-235632	148	13	13	5	0	5	567	11	11	0	0	NA	NA	NA	51	47	169	176	515	149	159	259	17	13	12	0.101	0.074	0.023
.	19.01.16-01.55.28-1-235633	57	2	2	0	0	0	100	1	1	0	0	NA	NA	NA	19	16	167	168	494	27	29	44	0	0	2	0	0	0.004
.	19.01.16-01.55.29-1-235634	62	2	2	0	0	0	544	1	1	0	0	NA	NA	NA	25	19	170	165	497	148	149	247	6	0	4	0.035	0	0.008
.	19.01.16-01.55.30-1-235635	149	14	14	3	0	3	566	13	13	0	0	NA	NA	NA	47	46	173	173	513	154	153	259	2	5	26	0.012	0.029	0.051
.	19.01.16-01.55.38-1-235637	118	8	8	3	0	2	545	7	7	0	0	NA	NA	NA	39	26	166	167	506	146	149	250	0	7	31	0	0.042	0.061
.	19.01.16-01.55.39-1-235638	64	2	2	3	0	1	551	1	1	0	0	NA	NA	NA	31	33	174	171	501	155	148	248	0	3	2	0	0.018	0.004
.	19.01.16-01.55.42-1-235642	37	1	1	0	0	0	0	0	0	0	0	NA	NA	NA	7	16	167	166	496	0	0	0	0	0	1	0	0	0.002
.	19.01.16-01.55.42-1-235643	63	4	4	1	0	1	546	3	3	0	0	NA	NA	NA	29	30	166	169	508	148	147	251	0	0	11	0	0	0.022
.	19.01.16-01.55.44-1-235644	31	1	1	0	0	0	0	0	0	0	0	NA	NA	NA	8	5	163	165	490	0	0	0	0	0	0	0	0	0
.	19.01.16-01.55.46-1-235645	95	8	8	2	0	2	545	7	7	0	0	NA	NA	NA	30	27	170	168	502	148	149	248	7	0	17	0.041	0	0.034
.	19.01.16-01.55.46-1-235647	33	1	1	0	0	0	0	0	0	0	0	NA	NA	NA	8	7	164	165	491	0	0	0	0	0	3	0	0	0.006
.	19.01.16-01.55.49-1-235651	63	2	2	1	0	1	305	1	1	0	0	NA	NA	NA	16	18	167	167	497	80	92	133	0	0	3	0	0	0.006
.	19.01.16-01.55.53-1-235671	83	4	4	2	0	2	544	3	3	0	0	NA	NA	NA	27	24	165	168	504	147	150	247	0	2	7	0	0.012	0.014
.	19.01.16-01.55.53-1-235672	62	2	2	0	0	0	540	1	1	0	0	NA	NA	NA	29	24	168	164	505	147	147	246	0	0	5	0	0	0.01
.	19.01.16-01.55.56-1-235676	328	42	42	11	0	6	594	38	38	0	0	NA	NA	NA	88	78	185	176	530	161	158	275	33	14	88	0.178	0.08	0.166
.	19.01.16-01.55.57-1-235678	131	8	8	2	0	2	568	7	7	0	0	NA	NA	NA	47	50	174	177	512	154	156	258	7	7	14	0.04	0.04	0.027
.	19.01.16-01.55.58-1-235679	150	10	10	4	0	4	566	8	8	0	0	NA	NA	NA	41	43	171	176	509	153	155	258	0	0	26	0	0	0.051
.	19.01.16-01.56.00-1-235680	95	3	3	1	0	0	541	1	1	0	0	NA	NA	NA	30	26	165	169	505	147	147	247	0	2	9	0	0.012	0.018
.	19.01.16-01.56.00-1-235681	94	8	8	1	0	0	543	7	7	0	0	NA	NA	NA	38	21	167	165	502	146	147	250	13	4	11	0.078	0.024	0.022
.	19.01.16-01.56.07-1-235686	88	3	3	0	0	0	548	2	2	0	0	NA	NA	NA	22	23	171	167	498	151	151	246	0	0	6	0	0	0.012
.	19.01.16-01.56.07-1-235687	63	4	4	0	0	0	542	2	2	0	0	NA	NA	NA	24	24	172	164	501	150	146	246	0	0	8	0	0	0.016
.	19.01.16-01.56.08-1-235688	55	2	2	0	0	0	0	1	1	0	0	NA	NA	NA	12	16	167	164	498	0	0	0	0	0	4	0	0	0.008
.	19.01.16-01.56.11-1-235689	233	28	28	8	0	7	581	24	24	0	0	NA	NA	NA	64	63	171	170	535	151	154	276	28	3	61	0.164	0.018	0.114
.	19.01.16-01.56.13-1-235690	151	8	8	1	0	1	561	7	7	0	0	NA	NA	NA	44	37	173	174	503	152	157	252	4	3	14	0.023	0.017	0.028
.	19.01.16-01.56.20-1-235691	143	14	14	2	0	2	555	11	11	0	0	NA	NA	NA	35	41	174	166	514	152	148	255	2	15	29	0.011	0.09	0.056
.	19.01.16-01.56.21-1-235692	203	33	33	9	0	7	589	29	29	0	0	NA	NA	NA	51	74	176	174	537	157	156	276	31	26	65	0.176	0.149	0.121
.	19.01.16-01.56.21-1-235693	113	7	7	0	0	0	559	6	6	0	0	NA	NA	NA	34	44	172	172	513	151	152	256	7	6	4	0.041	0.035	0.008
.	19.01.16-01.56.27-1-235702	125	9	9	1	0	1	562	8	8	0	0	NA	NA	NA	44	47	171	172	517	152	153	257	2	18	25	0.012	0.105	0.048
.	19.01.16-01.56.30-1-235703	36	1	1	0	0	0	0	0	0	0	0	NA	NA	NA	11	16	166	171	492	0	0	0	0	0	0	0	0	0
.	19.01.16-01.56.34-1-235704	32	1	1	0	0	0	0	0	0	0	0	NA	NA	NA	9	1	163	163	488	0	0	0	0	0	4	0	0	0.008
.	19.01.16-01.56.36-1-235711	170	11	11	3	0	2	569	10	10	0	0	NA	NA	NA	49	46	174	170	515	156	154	259	13	5	12	0.075	0.029	0.023
.	19.01.16-01.56.36-1-235712	34	1	1	0	0	0	0	0	0	0	0	NA	NA	NA	8	19	167	169	496	0	0	0	0	1	0	0	0.006	0
.	19.01.16-01.56.39-1-235716	145	6	6	1	0	0	556	4	4	0	0	NA	NA	NA	61	38	172	168	511	150	148	258	3	0	21	0.017	0	0.041
.	19.01.16-01.56.50-1-235722	38	1	1	0	0	0	0	0	0	0	0	NA	NA	NA	13	11	165	167	492	0	0	0	0	0	3	0	0	0.006
.	19.01.16-01.56.54-1-235743	35	1	1	0	0	0	0	0	0	0	0	NA	NA	NA	5	9	163	164	495	0	0	0	0	0	2	0	0	0.004
.	19.01.16-01.56.56-1-235746	85	3	3	0	0	0	533	2	2	0	0	NA	NA	NA	25	13	164	164	498	145	144	244	0	4	0	0	0.024	0
.	19.01.16-01.56.56-1-235747	84	5	5	3	0	3	553	4	4	0	0	NA	NA	NA	27	28	167	170	504	150	149	254	0	4	8	0	0.024	0.016
.	19.01.16-01.57.01-1-235749	122	4	4	3	0	3	555	3	3	0	0	NA	NA	NA	28	39	169	174	509	150	155	250	5	0	6	0.03	0	0.012
.	19.01.16-01.57.04-1-235753	302	23	23	9	0	7	611	21	21	0	0	NA	NA	NA	84	94	181	180	546	161	161	289	5	21	52	0.028	0.117	0.095
.	19.01.16-01.57.09-1-235755	33	1	1	0	0	0	0	0	0	0	0	NA	NA	NA	14	11	165	166	493	0	0	0	0	0	0	0	0	0
.	19.01.16-01.57.09-1-235756	121	10	10	4	0	3	546	9	9	0	0	NA	NA	NA	37	27	170	167	503	149	147	250	25	9	3	0.147	0.054	0.006
.	19.01.16-01.57.10-1-235757	123	7	7	4	0	4	567	6	6	0	0	NA	NA	NA	42	49	178	171	513	158	153	256	3	0	19	0.017	0	0.037
.	19.01.16-01.57.10-1-235758	59	2	2	1	0	1	542	1	1	0	0	NA	NA	NA	18	17	168	168	494	147	151	244	0	6	2	0	0.036	0.004
.	19.01.16-01.57.11-1-235759	125	5	5	3	0	3	546	4	4	0	0	NA	NA	NA	28	26	168	170	501	151	149	246	0	0	12	0	0	0.024
.	19.01.16-01.57.18-1-235760	37	1	1	0	0	0	0	0	0	0	0	NA	NA	NA	14	9	165	168	489	0	0	0	0	3	0	0	0.018	0
.	19.01.16-01.57.20-1-235761	62	3	3	1	0	1	545	2	2	0	0	NA	NA	NA	23	24	170	166	501	152	148	245	2	3	3	0.012	0.018	0.006
.	19.01.16-01.57.21-1-235762	264	30	30	7	0	7	580	27	27	0	0	NA	NA	NA	61	61	175	172	527	158	154	268	29	15	68	0.166	0.087	0.129
.	19.01.16-01.57.24-1-235763	123	5	5	2	0	2	553	4	4	0	0	NA	NA	NA	38	31	169	169	506	151	150	252	0	3	7	0	0.018	0.014
.	19.01.16-01.57.25-1-235764	61	3	3	2	0	2	553	2	2	0	0	NA	NA	NA	20	32	169	167	509	152	148	253	0	0	14	0	0	0.028
.	19.01.16-01.57.29-1-235765	93	9	9	1	0	1	552	6	6	0	0	NA	NA	NA	41	40	171	171	511	150	151	251	0	0	17	0	0	0.033
.	19.01.16-01.57.32-1-235766	62	3	3	0	0	0	505	2	2	0	0	NA	NA	NA	17	13	165	168	493	137	142	226	0	0	2	0	0	0.004
.	19.01.16-01.57.34-1-235767	92	3	3	1	0	1	552	2	2	0	0	NA	NA	NA	44	41	172	171	511	153	150	249	0	2	5	0	0.012	0.01
.	19.01.16-01.57.35-1-235768	177	32	32	10	0	7	563	29	29	0	0	NA	NA	NA	44	42	170	173	512	151	154	258	49	6	53	0.288	0.035	0.104
.	19.01.16-01.57.38-1-235770	177	16	16	6	0	5	576	14	14	0	0	NA	NA	NA	68	61	175	175	524	153	157	266	17	0	33	0.097	0	0.063
.	19.01.16-01.57.39-1-235771	95	7	7	1	0	1	542	5	5	0	0	NA	NA	NA	27	21	166	166	502	145	149	248	9	4	10	0.054	0.024	0.02
.	19.01.16-01.57.45-1-235775	168	21	21	4	0	2	568	17	17	0	0	NA	NA	NA	45	51	176	173	515	156	154	258	5	18	33	0.028	0.104	0.064
.	19.01.16-01.57.47-1-235778	33	1	1	0	0	0	0	0	0	0	0	NA	NA	NA	7	6	165	164	490	0	0	0	0	0	2	0	0	0.004
.	19.01.16-01.57.48-1-235780	31	1	1	1	0	1	0	0	0	0	0	NA	NA	NA	9	8	163	166	492	0	0	0	0	0	0	0	0	0
.	19.01.16-01.57.49-1-235782	62	2	2	0	0	0	539	1	1	0	0	NA	NA	NA	27	24	167	169	501	148	148	243	0	0	4	0	0	0.008
.	19.01.16-01.57.49-1-235783	33	1	1	0	0	0	0	0	0	0	0	NA	NA	NA	5	10	164	165	494	0	0	0	0	0	1	0	0	0.002
.	19.01.16-01.57.50-1-235786	120	10	10	1	0	1	554	8	8	0	0	NA	NA	NA	35	41	170	173	511	150	151	253	3	19	12	0.018	0.11	0.023
.	19.01.16-01.57.52-1-235788	118	11	11	2	0	1	555	10	10	0	0	NA	NA	NA	37	39	169	170	513	147	151	257	3	9	11	0.018	0.053	0.021
.	19.01.16-01.57.55-1-235807	154	26	26	6	0	4	576	25	25	0	0	NA	NA	NA	49	60	172	175	526	155	152	269	27	8	41	0.157	0.046	0.078
.	19.01.16-01.58.01-1-235810	186	10	10	2	0	2	568	9	9	0	0	NA	NA	NA	74	53	172	170	524	152	154	262	0	11	17	0	0.065	0.032
.	19.01.16-01.58.09-1-235816	169	13	13	3	0	3	572	10	10	0	0	NA	NA	NA	49	56	171	176	522	152	159	261	9	6	23	0.053	0.034	0.044
.	19.01.16-01.58.10-1-235817	32	1	1	1	0	1	0	0	0	0	0	NA	NA	NA	7	7	163	164	493	0	0	0	0	0	0	0	0	0
.	19.01.16-01.58.10-1-235818	117	7	7	0	0	0	556	5	5	0	0	NA	NA	NA	45	40	168	168	517	146	150	260	6	0	10	0.036	0	0.019
.	19.01.16-01.58.13-1-235819	37	1	1	0	0	0	0	0	0	0	0	NA	NA	NA	9	11	163	168	493	0	0	0	0	2	0	0	0.012	0
.	19.01.16-01.58.13-1-235820	117	7	7	2	0	2	552	6	6	0	0	NA	NA	NA	25	24	170	167	500	153	149	250	13	0	9	0.076	0	0.018
.	19.01.16-01.58.16-1-235821	38	1	1	0	0	0	0	0	0	0	0	NA	NA	NA	7	8	166	165	490	0	0	0	0	0	0	0	0	0
.	19.01.16-01.58.19-1-235822	125	11	11	2	0	2	558	10	10	0	0	NA	NA	NA	35	42	169	172	514	150	150	258	7	6	15	0.041	0.035	0.029
.	19.01.16-01.58.23-1-235823	60	2	2	0	0	0	252	1	1	0	0	NA	NA	NA	26	17	169	167	494	79	60	113	0	0	3	0	0	0.006
.	19.01.16-01.58.24-1-235824	58	2	2	0	0	0	0	1	1	0	0	NA	NA	NA	17	12	166	166	493	0	0	0	0	0	4	0	0	0.008
.	19.01.16-01.58.25-1-235825	122	9	9	2	0	2	548	8	8	0	0	NA	NA	NA	47	35	172	167	509	148	147	253	5	7	10	0.029	0.042	0.02
.	19.01.16-01.58.28-1-235830	88	3	3	2	0	2	553	2	2	0	0	NA	NA	NA	30	36	166	166	517	147	147	259	6	0	3	0.036	0	0.006
.	19.01.16-01.58.30-1-235834	126	12	12	2	0	2	559	10	10	0	0	NA	NA	NA	42	43	173	173	510	154	150	255	14	7	15	0.081	0.04	0.029
.	19.01.16-01.58.30-1-235835	117	9	9	4	0	4	569	7	7	0	0	NA	NA	NA	45	52	176	175	514	157	153	259	5	1	24	0.028	0.006	0.047
.	19.01.16-01.58.33-1-235836	233	15	15	3	0	3	592	14	14	0	0	NA	NA	NA	58	74	174	179	534	156	159	277	9	0	36	0.052	0	0.067
.	19.01.16-01.58.36-1-235841	211	22	22	10	0	8	573	20	20	0	0	NA	NA	NA	69	58	171	175	525	151	154	268	4	15	75	0.023	0.086	0.143
.	19.01.16-01.58.42-1-235845	59	3	3	1	0	1	149	2	2	0	0	NA	NA	NA	10	13	164	166	496	42	36	71	0	1	6	0	0.006	0.012
.	19.01.16-01.58.42-1-235846	146	13	13	5	0	4	565	12	12	0	0	NA	NA	NA	41	52	175	169	521	154	150	261	27	3	24	0.154	0.018	0.046
.	19.01.16-01.58.44-1-235847	61	2	2	1	0	0	541	1	1	0	0	NA	NA	NA	31	25	168	166	504	149	148	244	3	0	2	0.018	0	0.004
.	19.01.16-01.58.45-1-235848	34	1	1	0	0	0	0	0	0	0	0	NA	NA	NA	12	7	164	166	490	0	0	0	0	0	0	0	0	0
.	19.01.16-01.58.47-1-235851	35	1	1	0	0	0	0	0	0	0	0	NA	NA	NA	8	8	164	165	492	0	0	0	0	0	0	0	0	0
.	19.01.16-01.58.50-1-235855	65	5	5	1	0	1	546	4	4	0	0	NA	NA	NA	18	23	166	170	500	145	154	247	7	0	5	0.042	0	0.01
.	19.01.16-01.58.50-1-235856	240	22	22	10	0	8	594	21	21	0	0	NA	NA	NA	81	78	174	181	536	153	164	277	7	6	55	0.04	0.033	0.103
.	19.01.16-01.58.51-1-235858	115	7	7	2	0	0	572	6	6	0	0	NA	NA	NA	45	50	174	173	516	156	154	262	8	2	14	0.046	0.012	0.027
.	19.01.16-01.58.57-1-235881	113	12	12	6	0	4	560	10	10	0	0	NA	NA	NA	36	40	170	171	512	150	154	256	16	8	9	0.094	0.047	0.018
.	19.01.16-01.58.58-1-235882	92	5	5	0	0	0	546	4	4	0	0	NA	NA	NA	32	27	170	173	497	148	156	242	0	3	9	0	0.017	0.018
.	19.01.16-01.59.05-1-235887	62	4	4	2	0	2	542	2	2	0	0	NA	NA	NA	29	22	169	165	501	152	142	248	0	0	9	0	0	0.018
.	19.01.16-01.59.06-1-235888	63	6	6	1	0	1	552	5	5	0	0	NA	NA	NA	22	30	167	168	508	150	150	252	4	6	8	0.024	0.036	0.016
.	19.01.16-01.59.09-1-235889	88	8	8	2	0	2	552	7	7	0	0	NA	NA	NA	37	39	168	171	513	148	150	254	5	0	22	0.03	0	0.043
.	19.01.16-01.59.11-1-235890	158	13	13	3	0	2	570	12	12	0	0	NA	NA	NA	40	50	173	170	520	155	150	265	3	8	39	0.017	0.047	0.075
.	19.01.16-01.59.13-1-235891	34	1	1	0	0	0	0	0	0	0	0	NA	NA	NA	10	8	167	164	490	0	0	0	0	0	1	0	0	0.002
.	19.01.16-01.59.15-1-235892	189	17	17	3	0	0	587	14	14	0	0	NA	NA	NA	60	67	172	174	534	155	155	277	20	12	27	0.116	0.069	0.051
.	19.01.16-01.59.16-1-235893	86	3	3	0	0	0	550	2	2	0	0	NA	NA	NA	12	22	169	168	498	152	153	245	1	0	2	0.006	0	0.004
.	19.01.16-01.59.19-1-235894	34	1	1	0	0	0	0	0	0	0	0	NA	NA	NA	11	5	165	164	489	0	0	0	0	0	0	0	0	0
.	19.01.16-01.59.20-1-235895	170	13	13	5	0	5	566	10	10	0	0	NA	NA	NA	40	45	174	169	515	152	154	260	20	0	24	0.115	0	0.047
.	19.01.16-01.59.21-1-235897	87	3	3	0	0	0	545	2	2	0	0	NA	NA	NA	34	29	167	168	507	148	146	251	0	4	4	0	0.024	0.008
.	19.01.16-01.59.24-1-235898	33	1	1	1	0	1	0	0	0	0	0	NA	NA	NA	16	8	164	163	494	0	0	0	0	0	0	0	0	0
.	19.01.16-01.59.26-1-235899	291	18	18	7	0	5	600	17	17	0	0	NA	NA	NA	95	84	180	182	535	160	163	277	17	6	43	0.094	0.033	0.08
.	19.01.16-01.59.27-1-235900	148	20	20	7	0	6	573	18	18	0	0	NA	NA	NA	50	56	177	172	520	157	153	263	4	13	35	0.023	0.076	0.067
.	19.01.16-01.59.28-1-235901	90	5	5	1	0	1	556	4	4	0	0	NA	NA	NA	35	33	170	168	508	152	150	254	7	0	10	0.041	0	0.02
.	19.01.16-01.59.31-1-235902	149	10	10	3	0	1	562	9	9	0	0	NA	NA	NA	58	50	176	172	515	153	150	259	5	0	29	0.028	0	0.056
.	19.01.16-01.59.34-1-235903	123	18	18	8	0	6	541	15	15	0	0	NA	NA	NA	45	34	166	170	511	143	148	250	13	18	23	0.078	0.106	0.045
.	19.01.16-01.59.41-1-235907	32	1	1	1	0	1	0	0	0	0	0	NA	NA	NA	7	8	164	164	493	0	0	0	0	0	1	0	0	0.002
.	19.01.16-01.59.43-1-235908	147	18	18	2	0	1	562	15	15	0	0	NA	NA	NA	33	44	173	173	511	153	155	254	14	17	14	0.081	0.098	0.027
.	19.01.16-01.59.45-1-235909	158	27	27	7	0	4	564	24	24	0	0	NA	NA	NA	50	52	173	174	518	152	151	261	10	20	38	0.058	0.115	0.073
.	19.01.16-01.59.47-1-235912	180	16	16	5	0	3	586	14	14	0	0	NA	NA	NA	74	78	178	181	532	158	159	269	0	14	22	0	0.077	0.041
.	19.01.16-01.59.51-1-235917	121	4	4	3	0	3	549	3	3	0	0	NA	NA	NA	48	29	167	173	502	150	153	246	0	0	9	0	0	0.018
.	19.01.16-01.59.55-1-235937	122	8	8	2	0	2	542	7	7	0	0	NA	NA	NA	33	24	170	168	499	149	146	247	0	10	10	0	0.06	0.02
.	19.01.16-01.59.59-1-235940	210	13	13	6	0	6	571	12	12	0	0	NA	NA	NA	68	54	176	174	517	155	153	263	9	10	22	0.051	0.057	0.043
.	19.01.16-02.00.01-1-235941	33	1	1	0	0	0	0	0	0	0	0	NA	NA	NA	8	7	163	165	492	0	0	0	0	0	0	0	0	0
.	19.01.16-02.00.03-1-235948	170	11	11	5	0	5	567	10	10	0	0	NA	NA	NA	57	53	175	173	518	151	153	263	11	11	15	0.063	0.064	0.029
.	19.01.16-02.00.03-1-235950	62	6	6	3	0	2	543	5	5	0	0	NA	NA	NA	21	22	164	169	502	146	150	247	0	3	16	0	0.018	0.032
.	19.01.16-02.00.06-1-235952	63	2	2	0	0	0	455	1	1	0	0	NA	NA	NA	26	15	167	167	494	126	126	203	0	0	1	0	0	0.002
.	19.01.16-02.00.15-1-235954	211	40	40	10	0	8	587	33	33	0	0	NA	NA	NA	61	67	176	173	531	159	153	275	28	17	73	0.159	0.098	0.137
.	19.01.16-02.00.15-1-235955	66	3	3	1	0	1	531	1	1	0	0	NA	NA	NA	33	20	171	166	496	145	148	238	8	0	0	0.047	0	0
.	19.01.16-02.00.17-1-235956	152	11	11	4	0	4	560	9	9	0	0	NA	NA	NA	64	41	179	169	506	158	150	252	0	13	28	0	0.077	0.055
.	19.01.16-02.00.18-1-235957	57	3	3	0	0	0	545	2	2	0	0	NA	NA	NA	14	22	168	165	502	150	147	248	0	0	3	0	0	0.006
.	19.01.16-02.00.20-1-235958	33	1	1	0	0	0	0	0	0	0	0	NA	NA	NA	9	9	165	164	493	0	0	0	0	0	1	0	0	0.002
.	19.01.16-02.00.22-1-235959	233	37	37	11	0	9	578	33	33	0	0	NA	NA	NA	80	56	173	177	519	155	155	268	23	25	57	0.133	0.141	0.11
.	19.01.16-02.00.23-1-235960	123	12	12	2	0	2	566	9	9	0	0	NA	NA	NA	44	42	175	168	512	155	152	259	0	7	37	0	0.042	0.072
.	19.01.16-02.00.24-1-235961	187	28	28	9	0	6	564	27	27	0	0	NA	NA	NA	58	48	179	172	510	160	148	256	36	20	51	0.201	0.116	0.1
.	19.01.16-02.00.28-1-235965	84	9	9	0	0	0	540	7	7	0	0	NA	NA	NA	24	22	168	166	501	147	144	249	2	11	9	0.012	0.066	0.018
.	19.01.16-02.00.29-1-235967	184	24	24	9	0	8	564	20	20	0	0	NA	NA	NA	57	45	174	175	509	154	157	253	4	8	66	0.023	0.046	0.13
.	19.01.16-02.00.32-1-235971	37	1	1	0	0	0	0	0	0	0	0	NA	NA	NA	13	5	164	163	491	0	0	0	0	0	0	0	0	0
.	19.01.16-02.00.35-1-235972	87	7	7	1	0	1	544	5	5	0	0	NA	NA	NA	23	24	170	167	500	150	150	244	2	6	4	0.012	0.036	0.008
.	19.01.16-02.00.42-1-235981	64	2	2	0	0	0	547	1	1	0	0	NA	NA	NA	22	26	169	168	502	149	151	247	0	2	2	0	0.012	0.004
.	19.01.16-02.00.47-1-235984	64	2	2	0	0	0	538	1	1	0	0	NA	NA	NA	27	19	163	168	501	144	147	247	4	0	2	0.025	0	0.004
.	19.01.16-02.00.48-1-235986	231	14	14	4	0	3	592	12	12	0	0	NA	NA	NA	69	73	177	177	532	156	158	278	8	1	22	0.045	0.006	0.041
.	19.01.16-02.00.51-1-235991	159	13	13	4	0	3	565	11	11	0	0	NA	NA	NA	57	51	174	174	516	155	153	257	8	3	50	0.046	0.017	0.097
.	19.01.16-02.00.55-1-236010	92	3	3	1	0	1	559	2	2	0	0	NA	NA	NA	35	33	173	174	499	155	158	246	0	3	2	0	0.017	0.004
.	19.01.16-02.01.00-1-236013	206	15	15	4	0	4	572	13	13	0	0	NA	NA	NA	65	61	172	176	526	149	156	267	19	8	25	0.11	0.045	0.048
.	19.01.16-02.01.02-1-236049	147	17	17	5	0	5	575	14	14	0	0	NA	NA	NA	34	57	168	178	524	150	159	266	7	19	24	0.042	0.107	0.046
.	19.01.16-02.01.09-1-236073	121	11	11	3	0	2	560	7	7	0	0	NA	NA	NA	39	41	175	173	506	155	153	252	17	3	11	0.097	0.017	0.022
.	19.01.16-02.01.12-1-236094	98	5	5	1	0	1	548	4	4	0	0	NA	NA	NA	34	27	164	168	508	147	148	253	2	0	7	0.012	0	0.014
.	19.01.16-02.01.16-1-236095	88	3	3	0	0	0	546	2	2	0	0	NA	NA	NA	23	21	166	168	500	150	151	245	1	0	4	0.006	0	0.008
.	19.01.16-02.01.16-1-236096	36	1	1	1	0	1	0	0	0	0	0	NA	NA	NA	9	10	166	165	492	0	0	0	2	0	0	0.012	0	0
.	19.01.16-02.01.16-1-236097	123	8	8	2	0	1	559	6	6	0	0	NA	NA	NA	29	32	168	170	507	151	152	256	0	0	23	0	0	0.045
.	19.01.16-02.01.19-1-236098	87	5	5	1	0	1	549	4	4	0	0	NA	NA	NA	29	20	170	167	496	153	149	247	0	0	8	0	0	0.016
.	19.01.16-02.01.21-1-236099	92	3	3	0	0	0	548	2	2	0	0	NA	NA	NA	27	25	167	168	503	148	149	251	2	0	2	0.012	0	0.004
.	19.01.16-02.01.27-1-236101	61	2	2	1	0	1	544	0	0	0	0	NA	NA	NA	19	17	166	168	496	149	151	244	0	4	2	0	0.024	0.004
.	19.01.16-02.01.28-1-236102	96	5	5	3	0	2	551	3	3	0	0	NA	NA	NA	28	35	173	167	508	151	148	252	0	5	9	0	0.03	0.018
.	19.01.16-02.01.29-1-236103	66	2	2	1	0	1	539	0	0	0	0	NA	NA	NA	30	24	166	170	501	144	149	246	0	0	4	0	0	0.008
.	19.01.16-02.01.30-1-236104	32	1	1	0	0	0	0	0	0	0	0	NA	NA	NA	7	8	165	163	493	0	0	0	0	0	0	0	0	0
.	19.01.16-02.01.32-1-236105	174	19	19	5	0	3	575	16	16	0	0	NA	NA	NA	44	58	173	182	516	153	161	261	14	1	43	0.081	0.005	0.083
.	19.01.16-02.01.34-1-236106	121	6	6	2	0	2	551	4	4	0	0	NA	NA	NA	28	28	169	169	503	151	151	249	4	3	11	0.024	0.018	0.022
.	19.01.16-02.01.35-1-236107	208	20	20	4	0	4	583	18	18	0	0	NA	NA	NA	60	60	177	177	519	161	156	266	11	11	41	0.062	0.062	0.079
.	19.01.16-02.01.35-1-236108	117	7	7	0	0	0	552	6	6	0	0	NA	NA	NA	32	36	169	171	509	145	154	253	20	6	12	0.118	0.035	0.024
.	19.01.16-02.01.39-1-236109	63	5	5	2	0	2	549	4	4	0	0	NA	NA	NA	25	29	167	166	509	146	150	253	3	3	5	0.018	0.018	0.01
.	19.01.16-02.01.39-1-236110	35	1	1	0	0	0	0	0	0	0	0	NA	NA	NA	8	12	167	165	493	0	0	0	0	0	1	0	0	0.002
.	19.01.16-02.01.42-1-236114	82	6	6	3	0	3	551	5	5	0	0	NA	NA	NA	36	31	169	174	501	149	155	247	7	0	8	0.041	0	0.016
.	19.01.16-02.01.51-1-236122	113	10	10	4	0	3	547	9	9	0	0	NA	NA	NA	40	34	167	167	513	146	147	254	4	2	25	0.024	0.012	0.049
.	19.01.16-02.01.53-1-236140	98	8	8	0	0	0	565	7	7	0	0	NA	NA	NA	28	46	170	177	512	149	157	259	0	11	11	0	0.062	0.021
.	19.01.16-02.01.55-1-236143	117	12	12	2	0	0	555	10	10	0	0	NA	NA	NA	32	34	170	169	508	151	148	256	0	13	27	0	0.077	0.053
.	19.01.16-02.01.58-1-236146	31	1	1	0	0	0	0	0	0	0	0	NA	NA	NA	7	6	165	164	490	0	0	0	0	0	1	0	0	0.002
.	19.01.16-02.02.00-1-236147	59	3	3	1	0	0	536	2	2	0	0	NA	NA	NA	31	19	167	166	499	148	146	242	2	2	1	0.012	0.012	0.002
.	19.01.16-02.02.04-1-236151	117	5	5	2	0	2	545	2	2	0	0	NA	NA	NA	36	33	173	168	505	149	149	247	0	9	11	0	0.054	0.022
.	19.01.16-02.02.04-1-236152	82	4	4	2	0	2	547	3	3	0	0	NA	NA	NA	36	34	169	171	507	150	145	252	0	3	6	0	0.018	0.012
.	19.01.16-02.02.06-1-236154	63	5	5	2	0	1	544	4	4	0	0	NA	NA	NA	22	22	173	166	496	153	149	242	0	2	5	0	0.012	0.01
.	19.01.16-02.02.11-1-236155	92	3	3	0	0	0	557	2	2	0	0	NA	NA	NA	41	40	170	172	511	152	151	254	2	2	7	0.012	0.012	0.014
.	19.01.16-02.02.13-1-236156	123	5	5	0	0	0	562	3	3	0	0	NA	NA	NA	41	42	169	176	510	149	158	255	0	4	13	0	0.023	0.025
.	19.01.16-02.02.15-1-236157	150	18	18	4	0	1	561	17	17	0	0	NA	NA	NA	52	46	173	172	514	153	152	256	12	0	35	0.069	0	0.068
.	19.01.16-02.02.16-1-236158	64	4	4	1	0	1	543	3	3	0	0	NA	NA	NA	24	27	169	170	501	152	147	244	0	6	2	0	0.035	0.004
.	19.01.16-02.02.19-1-236159	117	11	11	2	0	2	543	9	9	0	0	NA	NA	NA	36	28	166	165	510	148	143	252	7	4	24	0.042	0.024	0.047
.	19.01.16-02.02.20-1-236160	91	3	3	1	0	1	545	0	0	0	0	NA	NA	NA	24	23	167	164	505	149	146	250	0	1	3	0	0.006	0.006
.	19.01.16-02.02.21-1-236161	145	6	6	2	0	1	569	5	5	0	0	NA	NA	NA	49	46	174	179	506	154	160	255	5	2	9	0.029	0.011	0.018
.	19.01.16-02.02.22-1-236162	126	6	6	2	0	2	561	4	4	0	0	NA	NA	NA	33	42	176	174	505	158	152	251	0	0	20	0	0	0.04
.	19.01.16-02.02.25-1-236163	62	2	2	0	0	0	559	0	0	0	0	NA	NA	NA	16	36	171	168	510	156	150	253	0	7	2	0	0.042	0.004
.	19.01.16-02.02.31-1-236168	144	5	5	2	0	2	563	4	4	0	0	NA	NA	NA	46	41	174	170	510	158	152	253	0	0	16	0	0	0.031
.	19.01.16-02.02.32-1-236172	32	1	1	1	0	1	0	0	0	0	0	NA	NA	NA	12	12	164	166	495	0	0	0	0	2	0	0	0.012	0
.	19.01.16-02.02.32-1-236173	200	16	16	3	0	1	566	14	14	0	0	NA	NA	NA	55	56	172	172	525	153	151	262	12	0	27	0.07	0	0.051
.	19.01.16-02.02.34-1-236174	121	7	7	1	0	1	570	5	5	0	0	NA	NA	NA	40	53	172	178	516	150	160	260	0	4	19	0	0.022	0.037
.	19.01.16-02.02.39-1-236176	141	12	12	3	0	2	556	9	9	0	0	NA	NA	NA	38	45	175	174	509	151	151	254	3	3	23	0.017	0.017	0.045
.	19.01.16-02.02.39-1-236177	36	1	1	1	0	1	0	0	0	0	0	NA	NA	NA	12	7	166	163	491	0	0	0	0	0	2	0	0	0.004
.	19.01.16-02.02.40-1-236178	94	3	3	2	0	2	548	1	1	0	0	NA	NA	NA	27	31	172	165	507	153	145	250	1	7	3	0.006	0.042	0.006
.	19.01.16-02.02.42-1-236182	67	3	3	1	0	1	541	2	2	0	0	NA	NA	NA	26	16	170	164	495	155	144	242	2	0	4	0.012	0	0.008
.	19.01.16-02.02.46-1-236184	61	5	5	1	0	1	546	4	4	0	0	NA	NA	NA	26	27	168	172	500	149	152	245	0	3	17	0	0.017	0.034
.	19.01.16-02.02.47-1-236186	116	11	11	1	0	1	556	9	9	0	0	NA	NA	NA	35	38	165	176	510	148	154	254	4	4	24	0.024	0.023	0.047
.	19.01.16-02.02.48-1-236188	95	6	6	0	0	0	547	5	5	0	0	NA	NA	NA	24	30	171	167	505	149	148	250	0	0	14	0	0	0.028
.	19.01.16-02.02.52-1-236193	197	26	26	8	0	7	581	24	24	0	0	NA	NA	NA	68	71	175	179	530	155	157	269	11	11	51	0.063	0.061	0.096
.	19.01.16-02.02.53-1-236210	32	1	1	0	0	0	0	0	0	0	0	NA	NA	NA	12	7	165	165	490	0	0	0	0	0	0	0	0	0
.	19.01.16-02.02.55-1-236214	125	7	7	2	0	1	555	5	5	0	0	NA	NA	NA	37	34	170	167	510	151	150	254	14	0	16	0.082	0	0.031
.	19.01.16-02.02.56-1-236215	176	37	37	11	0	9	561	32	32	0	0	NA	NA	NA	47	40	174	170	509	153	151	257	32	6	61	0.184	0.035	0.12
.	19.01.16-02.02.58-1-236217	34	1	1	0	0	0	0	0	0	0	0	NA	NA	NA	11	4	165	163	489	0	0	0	0	1	0	0	0.006	0
.	19.01.16-02.02.59-1-236218	32	1	1	0	0	0	0	0	0	0	0	NA	NA	NA	7	6	166	163	490	0	0	0	0	0	0	0	0	0
.	19.01.16-02.03.02-1-236219	33	1	1	1	0	1	0	0	0	0	0	NA	NA	NA	12	5	164	163	491	0	0	0	0	0	3	0	0	0.006
.	19.01.16-02.03.03-1-236222	116	9	9	2	0	2	546	7	7	0	0	NA	NA	NA	40	29	170	170	502	148	150	248	3	0	30	0.018	0	0.06
.	19.01.16-02.03.05-1-236224	60	4	4	1	0	1	548	3	3	0	0	NA	NA	NA	24	26	172	170	497	153	149	246	5	4	4	0.029	0.024	0.008
.	19.01.16-02.03.05-1-236226	32	1	1	0	0	0	0	0	0	0	0	NA	NA	NA	7	10	164	164	495	0	0	0	0	0	2	0	0	0.004
.	19.01.16-02.03.05-1-236227	37	1	1	1	0	1	0	0	0	0	0	NA	NA	NA	6	7	165	166	489	0	0	0	0	0	1	0	0	0.002
.	19.01.16-02.03.08-1-236229	117	6	6	1	0	1	566	5	5	0	0	NA	NA	NA	32	39	173	173	506	156	157	253	7	4	11	0.04	0.023	0.022
.	19.01.16-02.03.08-1-236230	231	14	14	2	0	2	584	10	10	0	0	NA	NA	NA	61	60	176	175	522	158	158	268	0	4	39	0	0.023	0.075
.	19.01.16-02.03.09-1-236231	126	8	8	3	0	3	560	6	6	0	0	NA	NA	NA	40	39	172	171	509	154	153	253	8	0	14	0.047	0	0.028
.	19.01.16-02.03.17-1-236232	151	13	13	5	0	4	555	11	11	0	0	NA	NA	NA	45	37	170	169	511	150	149	256	0	20	17	0	0.118	0.033
.	19.01.16-02.03.19-1-236233	32	1	1	1	0	1	0	0	0	0	0	NA	NA	NA	13	19	166	170	496	0	0	0	0	0	2	0	0	0.004
.	19.01.16-02.03.22-1-236234	32	1	1	0	0	0	0	0	0	0	0	NA	NA	NA	10	12	166	167	492	0	0	0	0	0	0	0	0	0
.	19.01.16-02.03.24-1-236235	67	5	5	1	0	1	546	4	4	0	0	NA	NA	NA	21	28	167	169	505	146	151	249	9	1	0	0.054	0.006	0
.	19.01.16-02.03.25-1-236236	58	2	2	0	0	0	545	1	1	0	0	NA	NA	NA	21	24	171	169	497	151	147	247	1	3	0	0.006	0.018	0
.	19.01.16-02.03.26-1-236237	128	23	23	2	0	2	556	22	22	0	0	NA	NA	NA	34	38	167	177	507	144	161	251	15	7	31	0.09	0.04	0.061
.	19.01.16-02.03.27-1-236238	92	6	6	3	0	2	552	5	5	0	0	NA	NA	NA	41	42	170	170	515	151	146	255	0	13	5	0	0.076	0.01
.	19.01.16-02.03.34-1-236239	59	3	3	0	0	0	146	2	2	0	0	NA	NA	NA	12	16	165	165	499	37	37	72	3	0	3	0.018	0	0.006
.	19.01.16-02.03.38-1-236240	310	34	34	13	0	9	600	29	29	0	0	NA	NA	NA	82	81	179	179	536	158	160	282	9	18	89	0.05	0.101	0.166
.	19.01.16-02.03.39-1-236241	183	22	22	10	0	8	567	18	18	0	0	NA	NA	NA	43	47	172	168	520	151	151	265	14	20	38	0.081	0.119	0.073
.	19.01.16-02.03.42-1-236245	87	3	3	1	0	1	559	2	2	0	0	NA	NA	NA	33	41	169	169	516	151	150	258	0	0	14	0	0	0.027
.	19.01.16-02.03.44-1-236246	85	4	4	0	0	0	544	3	3	0	0	NA	NA	NA	22	23	169	168	499	149	149	246	4	3	1	0.024	0.018	0.002
.	19.01.16-02.03.44-1-236247	92	5	5	0	0	0	550	4	4	0	0	NA	NA	NA	31	24	164	172	501	147	152	251	3	5	2	0.018	0.029	0.004
.	19.01.16-02.03.45-1-236248	61	2	2	1	0	1	405	1	1	0	0	NA	NA	NA	13	20	170	165	498	117	107	181	0	2	4	0	0.012	0.008
.	19.01.16-02.03.51-1-236254	62	2	2	1	0	1	536	1	1	0	0	NA	NA	NA	28	18	166	166	499	145	148	243	0	0	5	0	0	0.01
.	19.01.16-02.03.58-1-236278	34	1	1	1	0	1	0	0	0	0	0	NA	NA	NA	8	16	165	167	497	0	0	0	0	0	0	0	0	0
.	19.01.16-02.03.59-1-236279	65	3	3	1	0	1	531	2	2	0	0	NA	NA	NA	19	12	166	165	494	144	146	241	0	5	2	0	0.03	0.004
.	19.01.16-02.03.59-1-236280	207	16	16	1	0	1	583	14	14	0	0	NA	NA	NA	66	68	174	174	533	152	155	276	9	9	39	0.052	0.052	0.073
.	19.01.16-02.03.59-1-236281	88	3	3	2	0	1	548	2	2	0	0	NA	NA	NA	38	30	168	169	506	150	147	251	10	8	3	0.06	0.047	0.006
.	19.01.16-02.03.59-1-236282	31	1	1	0	0	0	0	0	0	0	0	NA	NA	NA	6	4	163	165	489	0	0	0	0	0	0	0	0	0
.	19.01.16-02.04.01-1-236283	124	13	13	5	0	5	557	9	9	0	0	NA	NA	NA	36	43	172	174	510	150	154	253	14	1	20	0.081	0.006	0.039
.	19.01.16-02.04.02-1-236285	91	5	5	1	0	1	548	3	3	0	0	NA	NA	NA	31	32	167	167	511	146	148	254	6	0	16	0.036	0	0.031
.	19.01.16-02.04.03-1-236287	32	1	1	0	0	0	0	0	0	0	0	NA	NA	NA	11	12	166	164	495	0	0	0	0	0	0	0	0	0
.	19.01.16-02.04.06-1-236290	37	1	1	0	0	0	0	0	0	0	0	NA	NA	NA	14	16	167	165	497	0	0	0	0	0	0	0	0	0
.	19.01.16-02.04.09-1-236291	147	30	30	10	0	8	568	27	27	0	0	NA	NA	NA	49	50	174	178	511	153	161	254	25	23	43	0.144	0.129	0.084
.	19.01.16-02.04.12-1-236292	92	5	5	2	0	2	558	3	3	0	0	NA	NA	NA	30	38	172	171	508	151	149	258	2	7	4	0.012	0.041	0.008
.	19.01.16-02.04.14-1-236293	35	1	1	1	0	1	0	0	0	0	0	NA	NA	NA	4	11	163	165	496	0	0	0	1	0	0	0.006	0	0
.	19.01.16-02.04.15-1-236294	124	8	8	1	0	1	558	6	6	0	0	NA	NA	NA	46	45	178	174	506	154	155	249	21	0	6	0.118	0	0.012
.	19.01.16-02.04.17-1-236295	32	1	1	0	0	0	0	0	0	0	0	NA	NA	NA	7	4	163	165	489	0	0	0	0	0	2	0	0	0.004
.	19.01.16-02.04.19-1-236296	91	12	12	2	0	2	548	11	11	0	0	NA	NA	NA	34	28	168	171	502	146	150	252	3	5	18	0.018	0.029	0.036
.	19.01.16-02.04.20-1-236297	62	4	4	1	0	1	551	3	3	0	0	NA	NA	NA	19	26	168	171	500	148	152	251	7	0	4	0.042	0	0.008
.	19.01.16-02.04.27-1-236299	91	10	10	2	0	1	551	9	9	0	0	NA	NA	NA	41	31	172	166	506	153	146	252	13	8	12	0.076	0.048	0.024
.	19.01.16-02.04.28-1-236300	233	25	25	6	0	5	568	20	20	0	0	NA	NA	NA	66	54	168	175	524	148	156	264	18	15	33	0.107	0.086	0.063
.	19.01.16-02.04.30-1-236304	120	11	11	0	0	0	558	9	9	0	0	NA	NA	NA	46	46	174	172	513	154	153	251	8	1	11	0.046	0.006	0.021
.	19.01.16-02.04.31-1-236305	64	2	2	0	0	0	298	1	1	0	0	NA	NA	NA	16	13	166	167	493	77	77	144	2	0	3	0.012	0	0.006
.	19.01.16-02.04.34-1-236310	92	6	6	0	0	0	551	4	4	0	0	NA	NA	NA	31	35	169	171	508	154	151	246	0	0	19	0	0	0.037
.	19.01.16-02.04.37-1-236311	83	3	3	1	0	1	553	2	2	0	0	NA	NA	NA	27	32	169	168	508	152	150	251	0	0	8	0	0	0.016
.	19.01.16-02.04.44-1-236315	144	11	11	1	0	1	561	10	10	0	0	NA	NA	NA	39	44	168	173	516	150	149	262	9	5	16	0.054	0.029	0.031
.	19.01.16-02.04.44-1-236316	151	22	22	5	0	4	561	20	20	0	0	NA	NA	NA	52	47	172	172	516	148	151	262	17	21	29	0.099	0.122	0.056
.	19.01.16-02.04.48-1-236320	202	9	9	5	0	3	581	7	7	0	0	NA	NA	NA	65	68	177	179	525	158	157	266	3	14	15	0.017	0.078	0.029
.	19.01.16-02.04.50-1-236322	118	12	12	9	0	6	561	9	9	0	0	NA	NA	NA	43	36	170	174	505	153	154	254	18	0	34	0.106	0	0.067
.	19.01.16-02.04.51-1-236326	117	5	5	3	0	2	535	4	4	0	0	NA	NA	NA	39	23	166	166	504	146	143	246	3	3	4	0.018	0.018	0.008
.	19.01.16-02.04.52-1-236327	120	5	5	1	0	1	560	4	4	0	0	NA	NA	NA	37	43	174	169	513	155	151	254	0	3	8	0	0.018	0.016
.	19.01.16-02.04.56-1-236347	214	18	18	3	0	3	600	14	14	0	0	NA	NA	NA	73	78	178	180	533	161	161	278	15	11	35	0.084	0.061	0.066
.	19.01.16-02.05.07-1-236353	34	1	1	0	0	0	0	0	0	0	0	NA	NA	NA	15	7	163	164	493	0	0	0	0	0	1	0	0	0.002
.	19.01.16-02.05.07-1-236355	61	2	2	0	0	0	254	1	1	0	0	NA	NA	NA	22	26	168	168	503	72	70	112	0	0	4	0	0	0.008
.	19.01.16-02.05.08-1-236356	119	10	10	3	0	2	541	8	8	0	0	NA	NA	NA	33	24	165	168	504	147	146	248	0	1	18	0	0.006	0.036
.	19.01.16-02.05.09-1-236357	189	22	22	5	0	4	577	21	21	0	0	NA	NA	NA	59	56	175	173	521	156	152	269	18	18	41	0.103	0.104	0.079
.	19.01.16-02.05.09-1-236358	32	1	1	0	0	0	0	0	0	0	0	NA	NA	NA	11	4	163	163	491	0	0	0	0	1	0	0	0.006	0
.	19.01.16-02.05.11-1-236359	114	9	9	5	0	4	547	8	8	0	0	NA	NA	NA	36	29	172	171	499	151	152	244	4	15	10	0.023	0.088	0.02
.	19.01.16-02.05.11-1-236360	152	5	5	2	0	2	562	4	4	0	0	NA	NA	NA	50	45	170	175	513	149	158	255	0	9	6	0	0.051	0.012
.	19.01.16-02.05.15-1-236361	35	1	1	0	0	0	0	0	0	0	0	NA	NA	NA	8	14	165	165	497	0	0	0	0	0	1	0	0	0.002
.	19.01.16-02.05.18-1-236362	85	4	4	1	0	1	542	3	3	0	0	NA	NA	NA	43	24	169	168	500	147	150	245	0	12	2	0	0.071	0.004
.	19.01.16-02.05.18-1-236363	390	27	27	9	0	9	611	25	25	0	0	NA	NA	NA	100	93	182	183	541	163	165	283	11	33	42	0.06	0.18	0.078
.	19.01.16-02.05.23-1-236364	128	20	20	6	0	6	564	18	18	0	0	NA	NA	NA	45	53	173	170	523	152	149	263	12	4	46	0.069	0.024	0.088
.	19.01.16-02.05.29-1-236365	172	12	12	2	0	2	583	10	10	0	0	NA	NA	NA	47	58	179	175	517	161	156	266	6	11	22	0.034	0.063	0.043
.	19.01.16-02.05.29-1-236366	163	12	12	3	0	3	565	10	10	0	0	NA	NA	NA	54	44	170	175	512	153	155	257	14	0	22	0.082	0	0.043
.	19.01.16-02.05.32-1-236367	65	2	2	0	0	0	537	1	1	0	0	NA	NA	NA	17	13	168	164	494	147	148	242	2	2	0	0.012	0.012	0
.	19.01.16-02.05.34-1-236368	90	4	4	0	0	0	545	3	3	0	0	NA	NA	NA	39	28	168	167	506	149	147	249	4	0	15	0.024	0	0.03
.	19.01.16-02.05.35-1-236369	89	3	3	1	0	1	564	2	2	0	0	NA	NA	NA	25	46	168	173	518	150	156	258	1	0	6	0.006	0	0.012
.	19.01.16-02.05.45-1-236374	32	1	1	0	0	0	0	0	0	0	0	NA	NA	NA	7	10	165	164	494	0	0	0	1	0	0	0.006	0	0
.	19.01.16-02.05.48-1-236377	64	3	3	2	0	1	549	2	2	0	0	NA	NA	NA	24	30	172	166	505	152	147	250	0	0	9	0	0	0.018
.	19.01.16-02.05.50-1-236381	63	4	4	1	0	1	531	3	3	0	0	NA	NA	NA	34	19	169	167	496	147	145	239	0	2	6	0	0.012	0.012
.	19.01.16-02.05.50-1-236382	87	4	4	1	0	1	550	3	3	0	0	NA	NA	NA	27	31	172	170	502	152	150	248	5	0	7	0.029	0	0.014
.	19.01.16-02.05.51-1-236384	62	2	2	1	0	1	545	1	1	0	0	NA	NA	NA	27	31	170	167	507	149	148	248	4	0	2	0.024	0	0.004
.	19.01.16-02.05.53-1-236402	93	5	5	1	0	1	548	4	4	0	0	NA	NA	NA	37	33	169	171	506	146	152	250	5	0	14	0.03	0	0.028
.	19.01.16-02.05.55-1-236405	119	18	18	3	0	3	558	15	15	0	0	NA	NA	NA	51	43	173	169	514	154	149	255	22	2	22	0.127	0.012	0.043
.	19.01.16-02.05.59-1-236408	34	1	1	1	0	1	0	0	0	0	0	NA	NA	NA	9	6	164	164	491	0	0	0	0	0	0	0	0	0
.	19.01.16-02.06.00-1-236409	90	9	9	5	0	1	551	8	8	0	0	NA	NA	NA	37	33	169	171	506	150	151	250	3	8	22	0.018	0.047	0.043
.	19.01.16-02.06.01-1-236410	180	10	10	3	0	2	571	9	9	0	0	NA	NA	NA	56	51	169	173	522	148	155	268	9	13	7	0.053	0.075	0.013
.	19.01.16-02.06.02-1-236412	122	6	6	1	0	1	564	5	5	0	0	NA	NA	NA	30	37	171	174	505	155	157	252	7	5	10	0.041	0.029	0.02
.	19.01.16-02.06.03-1-236415	61	2	2	0	0	0	303	1	1	0	0	NA	NA	NA	17	24	169	168	500	88	79	136	0	1	0	0	0.006	0
.	19.01.16-02.06.04-1-236416	201	14	14	7	0	7	577	13	13	0	0	NA	NA	NA	74	55	175	170	523	155	150	272	2	9	43	0.011	0.053	0.082
.	19.01.16-02.06.06-1-236418	56	2	2	0	0	0	49	1	1	0	0	NA	NA	NA	22	16	163	165	501	12	14	23	2	0	3	0.012	0	0.006
.	19.01.16-02.06.09-1-236419	32	1	1	0	0	0	0	0	0	0	0	NA	NA	NA	12	6	163	163	493	0	0	0	0	0	2	0	0	0.004
.	19.01.16-02.06.12-1-236420	94	11	11	2	0	1	556	7	7	0	0	NA	NA	NA	35	38	170	173	508	150	155	251	10	5	20	0.059	0.029	0.039
.	19.01.16-02.06.12-1-236421	146	18	18	1	0	1	556	14	14	0	0	NA	NA	NA	48	39	171	177	504	148	157	251	8	11	27	0.047	0.062	0.054
.	19.01.16-02.06.13-1-236422	237	39	39	12	0	11	594	35	35	0	0	NA	NA	NA	70	79	178	177	537	158	157	279	44	10	91	0.247	0.056	0.169
.	19.01.16-02.06.19-1-236423	361	23	23	4	0	4	616	22	22	0	0	NA	NA	NA	126	103	181	182	553	162	164	290	21	0	44	0.116	0	0.08
.	19.01.16-02.06.22-1-236425	209	38	38	6	0	5	584	32	32	0	0	NA	NA	NA	63	62	172	174	529	154	157	273	30	25	50	0.174	0.144	0.095
.	19.01.16-02.06.23-1-236426	59	3	3	3	0	1	547	2	2	0	0	NA	NA	NA	25	22	169	164	502	150	144	253	0	0	17	0	0	0.034
.	19.01.16-02.06.30-1-236430	92	5	5	0	0	0	542	4	4	0	0	NA	NA	NA	31	25	165	169	504	147	147	248	0	0	7	0	0	0.014
.	19.01.16-02.06.36-1-236441	178	25	25	11	0	10	577	23	23	0	0	NA	NA	NA	46	58	179	170	522	160	154	263	21	0	50	0.117	0	0.096
.	19.01.16-02.06.50-1-236450	89	7	7	3	0	3	558	6	6	0	0	NA	NA	NA	32	40	174	169	510	156	150	252	0	13	19	0	0.077	0.037
.	19.01.16-02.06.50-1-236451	35	1	1	0	0	0	0	0	0	0	0	NA	NA	NA	14	10	165	164	494	0	0	0	0	0	1	0	0	0.002
.	19.01.16-02.06.51-1-236454	176	22	22	8	0	7	569	21	21	0	0	NA	NA	NA	58	50	170	174	519	150	157	262	18	5	55	0.106	0.029	0.106
.	19.01.16-02.06.53-1-236472	96	3	3	1	0	1	552	1	1	0	0	NA	NA	NA	27	34	173	172	502	153	147	252	3	2	2	0.017	0.012	0.004
.	19.01.16-02.06.57-1-236477	156	20	20	6	0	5	556	17	17	0	0	NA	NA	NA	44	39	166	171	515	144	154	258	29	6	21	0.175	0.035	0.041
.	19.01.16-02.07.07-1-236482	65	2	2	2	0	2	531	1	1	0	0	NA	NA	NA	35	16	169	166	494	148	143	240	3	0	5	0.018	0	0.01
.	19.01.16-02.07.10-1-236483	59	2	2	1	0	1	50	1	1	0	0	NA	NA	NA	20	21	167	168	499	14	13	23	0	5	0	0	0.03	0
.	19.01.16-02.07.14-1-236484	93	4	4	0	0	0	551	3	3	0	0	NA	NA	NA	34	29	168	170	504	151	150	250	0	3	3	0	0.018	0.006
.	19.01.16-02.07.16-1-236485	153	6	6	0	0	0	559	5	5	0	0	NA	NA	NA	52	42	171	176	508	153	152	254	17	7	3	0.099	0.04	0.006
.	19.01.16-02.07.19-1-236486	173	17	17	6	0	5	565	13	13	0	0	NA	NA	NA	47	40	175	167	511	159	149	257	10	9	22	0.057	0.054	0.043
.	19.01.16-02.07.19-1-236487	32	1	1	0	0	0	0	0	0	0	0	NA	NA	NA	15	11	164	164	496	0	0	0	0	0	0	0	0	0
.	19.01.16-02.07.21-1-236488	68	2	2	1	0	1	547	1	1	0	0	NA	NA	NA	14	25	165	167	506	147	149	251	0	0	5	0	0	0.01
.	19.01.16-02.07.21-1-236489	211	20	20	5	0	4	583	18	18	0	0	NA	NA	NA	49	61	177	179	518	158	160	265	15	4	34	0.085	0.022	0.066
.	19.01.16-02.07.23-1-236490	118	6	6	3	0	3	552	5	5	0	0	NA	NA	NA	30	36	172	171	506	151	152	249	16	0	11	0.093	0	0.022
.	19.01.16-02.07.29-1-236491	89	9	9	5	0	3	544	6	6	0	0	NA	NA	NA	31	23	169	170	497	146	152	246	0	15	18	0	0.088	0.036
.	19.01.16-02.07.29-1-236492	97	10	10	0	0	0	545	6	6	0	0	NA	NA	NA	31	33	171	167	508	149	148	248	6	0	15	0.035	0	0.03
.	19.01.16-02.07.32-1-236493	39	1	1	0	0	0	0	0	0	0	0	NA	NA	NA	12	10	166	164	493	0	0	0	0	0	1	0	0	0.002
.	19.01.16-02.07.34-1-236494	207	13	13	5	0	4	593	10	10	0	0	NA	NA	NA	82	76	173	178	538	154	158	281	28	2	11	0.162	0.011	0.02
.	19.01.16-02.07.34-1-236495	145	6	6	3	0	3	564	5	5	0	0	NA	NA	NA	66	50	171	176	516	152	154	258	5	3	13	0.029	0.017	0.025
.	19.01.16-02.07.36-1-236496	64	3	3	2	0	1	543	2	2	0	0	NA	NA	NA	33	26	169	170	500	151	150	242	1	0	6	0.006	0	0.012
.	19.01.16-02.07.42-1-236501	59	2	2	1	0	1	551	1	1	0	0	NA	NA	NA	18	27	169	170	501	149	154	248	0	3	3	0	0.018	0.006
.	19.01.16-02.07.49-1-236507	65	2	2	1	0	1	531	1	1	0	0	NA	NA	NA	19	9	166	165	491	149	143	239	0	1	3	0	0.006	0.006
.	19.01.16-02.07.53-1-236526	91	8	8	0	0	0	541	7	7	0	0	NA	NA	NA	22	22	165	169	501	144	151	246	2	6	9	0.012	0.036	0.018
.	19.01.16-02.08.02-1-236533	33	1	1	1	0	1	0	0	0	0	0	NA	NA	NA	13	7	164	164	492	0	0	0	0	0	0	0	0	0
.	19.01.16-02.08.03-1-236534	119	16	16	4	0	4	557	13	13	0	0	NA	NA	NA	35	37	172	171	507	153	152	252	21	0	13	0.122	0	0.026
.	19.01.16-02.08.04-1-236536	143	7	7	1	0	1	570	4	4	0	0	NA	NA	NA	48	48	178	173	510	159	155	256	6	0	9	0.034	0	0.018
.	19.01.16-02.08.05-1-236538	147	10	10	0	0	0	556	9	9	0	0	NA	NA	NA	38	40	169	175	509	147	154	255	1	6	11	0.006	0.034	0.022
.	19.01.16-02.08.05-1-236539	34	1	1	0	0	0	0	0	0	0	0	NA	NA	NA	15	9	164	164	494	0	0	0	0	0	0	0	0	0
.	19.01.16-02.08.07-1-236541	116	9	9	2	0	2	556	8	8	0	0	NA	NA	NA	38	42	170	169	516	151	149	256	2	10	15	0.012	0.059	0.029
.	19.01.16-02.08.07-1-236542	36	1	1	0	0	0	0	0	0	0	0	NA	NA	NA	9	10	167	166	490	0	0	0	0	0	5	0	0	0.01
.	19.01.16-02.08.09-1-236543	184	10	10	3	0	3	589	9	9	0	0	NA	NA	NA	71	72	176	178	531	159	156	274	0	13	17	0	0.073	0.032
.	19.01.16-02.08.11-1-236544	147	12	12	3	0	2	575	10	10	0	0	NA	NA	NA	41	61	172	174	528	154	153	268	3	13	41	0.017	0.075	0.078
.	19.01.16-02.08.14-1-236545	122	6	6	2	0	2	567	5	5	0	0	NA	NA	NA	38	43	175	171	510	155	154	258	0	0	18	0	0	0.035
.	19.01.16-02.08.21-1-236546	176	12	12	3	0	2	566	10	10	0	0	NA	NA	NA	45	43	169	168	519	152	152	262	5	6	18	0.03	0.036	0.035
.	19.01.16-02.08.23-1-236547	30	1	1	0	0	0	0	0	0	0	0	NA	NA	NA	5	4	163	163	491	0	0	0	1	0	0	0.006	0	0
.	19.01.16-02.08.25-1-236548	63	2	2	1	0	0	542	1	1	0	0	NA	NA	NA	24	21	166	167	501	146	149	247	0	14	0	0	0.084	0
.	19.01.16-02.08.25-1-236549	57	2	2	1	0	1	0	1	1	0	0	NA	NA	NA	10	19	165	165	502	0	0	0	0	0	2	0	0	0.004
.	19.01.16-02.08.27-1-236550	97	5	5	0	0	0	546	4	4	0	0	NA	NA	NA	32	26	170	168	501	149	150	247	1	0	6	0.006	0	0.012
.	19.01.16-02.08.27-1-236551	63	3	3	1	0	1	541	2	2	0	0	NA	NA	NA	25	22	168	167	500	148	148	245	0	0	7	0	0	0.014
.	19.01.16-02.08.29-1-236552	55	2	2	1	0	1	0	1	1	0	0	NA	NA	NA	14	14	165	167	495	0	0	0	3	0	0	0.018	0	0
.	19.01.16-02.08.31-1-236553	212	29	29	11	0	9	592	26	26	0	0	NA	NA	NA	59	73	173	183	530	155	161	276	17	5	71	0.098	0.027	0.134
.	19.01.16-02.08.32-1-236557	179	8	8	2	0	2	564	7	7	0	0	NA	NA	NA	60	45	173	171	514	152	151	261	0	3	20	0	0.018	0.039
.	19.01.16-02.08.32-1-236558	152	15	15	3	0	3	565	13	13	0	0	NA	NA	NA	45	48	174	173	514	156	152	257	6	2	20	0.034	0.012	0.039
.	19.01.16-02.08.37-1-236567	63	3	3	0	0	0	546	2	2	0	0	NA	NA	NA	32	36	169	167	513	148	146	252	6	0	1	0.036	0	0.002
.	19.01.16-02.08.39-1-236568	205	19	19	3	0	3	594	17	17	0	0	NA	NA	NA	56	79	175	177	540	156	158	280	23	10	37	0.131	0.056	0.069
.	19.01.16-02.08.41-1-236572	152	7	7	0	0	0	569	5	5	0	0	NA	NA	NA	43	51	169	173	522	151	154	264	4	7	7	0.024	0.04	0.013
.	19.01.16-02.08.42-1-236573	33	1	1	0	0	0	0	0	0	0	0	NA	NA	NA	8	8	165	164	492	0	0	0	0	0	1	0	0	0.002
.	19.01.16-02.08.43-1-236574	118	9	9	0	0	0	550	7	7	0	0	NA	NA	NA	46	45	168	175	515	144	152	254	4	6	15	0.024	0.034	0.029
.	19.01.16-02.08.45-1-236575	178	25	25	8	0	4	582	23	23	0	0	NA	NA	NA	58	71	176	178	530	154	159	269	23	3	54	0.131	0.017	0.102
.	19.01.16-02.08.51-1-236582	30	1	1	0	0	0	0	0	0	0	0	NA	NA	NA	13	9	166	166	490	0	0	0	0	0	2	0	0	0.004
.	19.01.16-02.08.51-1-236583	58	2	2	1	0	1	353	1	1	0	0	NA	NA	NA	22	11	164	165	495	97	98	158	0	6	2	0	0.036	0.004
.	19.01.16-02.08.53-1-236602	32	1	1	0	0	0	0	0	0	0	0	NA	NA	NA	7	6	164	163	492	0	0	0	0	0	0	0	0	0
.	19.01.16-02.08.55-1-236605	137	10	10	1	0	1	562	8	8	0	0	NA	NA	NA	42	48	174	174	513	156	151	255	1	17	9	0.006	0.098	0.018
.	19.01.16-02.08.56-1-236607	124	7	7	2	0	1	573	5	5	0	0	NA	NA	NA	36	57	173	176	521	156	154	263	0	0	25	0	0	0.048
.	19.01.16-02.08.59-1-236609	32	1	1	0	0	0	0	0	0	0	0	NA	NA	NA	4	6	167	164	488	0	0	0	0	0	1	0	0	0.002
.	19.01.16-02.09.01-1-236611	85	5	5	0	0	0	557	4	4	0	0	NA	NA	NA	32	36	169	175	505	152	156	249	0	0	12	0	0	0.024
.	19.01.16-02.09.02-1-236612	67	2	2	1	0	1	451	1	1	0	0	NA	NA	NA	21	10	165	166	492	115	130	206	0	0	6	0	0	0.012
.	19.01.16-02.09.06-1-236616	124	8	8	3	0	3	564	7	7	0	0	NA	NA	NA	39	40	169	172	512	150	153	261	0	9	7	0	0.052	0.014
.	19.01.16-02.09.10-1-236617	120	19	19	1	0	1	564	18	18	0	0	NA	NA	NA	37	44	168	174	515	147	156	261	6	4	28	0.036	0.023	0.054
.	19.01.16-02.09.14-1-236618	117	5	5	0	0	0	554	4	4	0	0	NA	NA	NA	48	38	172	170	509	152	152	250	4	0	13	0.023	0	0.026
.	19.01.16-02.09.15-1-236619	185	18	18	2	0	2	574	15	15	0	0	NA	NA	NA	45	60	176	173	524	157	154	263	7	4	29	0.04	0.023	0.055
.	19.01.16-02.09.16-1-236620	317	49	49	17	0	12	596	44	44	0	0	NA	NA	NA	101	90	177	179	547	153	159	284	32	36	93	0.181	0.201	0.17
.	19.01.16-02.09.17-1-236621	126	8	8	2	0	1	557	7	7	0	0	NA	NA	NA	34	35	173	167	508	155	149	253	6	3	13	0.035	0.018	0.026
.	19.01.16-02.09.17-1-236622	31	1	1	0	0	0	0	0	0	0	0	NA	NA	NA	13	9	165	165	492	0	0	0	0	0	1	0	0	0.002
.	19.01.16-02.09.20-1-236623	62	3	3	0	0	0	545	2	2	0	0	NA	NA	NA	30	26	165	167	507	147	148	250	6	0	4	0.036	0	0.008
.	19.01.16-02.09.26-1-236625	35	1	1	0	0	0	0	0	0	0	0	NA	NA	NA	14	10	164	164	495	0	0	0	0	0	1	0	0	0.002
.	19.01.16-02.09.27-1-236626	33	1	1	0	0	0	0	0	0	0	0	NA	NA	NA	11	7	164	166	490	0	0	0	0	4	0	0	0.024	0
.	19.01.16-02.09.30-1-236627	119	5	5	3	0	1	555	4	4	0	0	NA	NA	NA	45	36	169	177	503	150	158	247	0	0	16	0	0	0.032
.	19.01.16-02.09.30-1-236628	93	5	5	1	0	1	546	3	3	0	0	NA	NA	NA	25	25	171	164	503	152	147	247	0	0	11	0	0	0.022
.	19.01.16-02.09.33-1-236629	61	2	2	1	0	1	552	1	1	0	0	NA	NA	NA	13	33	168	167	511	147	148	257	0	2	3	0	0.012	0.006
.	19.01.16-02.09.33-1-236630	34	1	1	1	0	1	0	0	0	0	0	NA	NA	NA	11	7	164	168	488	0	0	0	0	0	2	0	0	0.004
.	19.01.16-02.09.35-1-236631	121	8	8	2	0	2	557	7	7	0	0	NA	NA	NA	29	43	174	170	512	153	150	254	1	3	14	0.006	0.018	0.027
.	19.01.16-02.09.36-1-236632	151	10	10	1	0	1	558	9	9	0	0	NA	NA	NA	46	42	173	169	513	154	149	255	0	8	20	0	0.047	0.039
.	19.01.16-02.09.36-1-236633	159	17	17	4	0	3	558	16	16	0	0	NA	NA	NA	45	43	172	170	514	152	149	257	0	11	39	0	0.065	0.076
.	19.01.16-02.09.46-1-236639	116	9	9	3	0	3	553	7	7	0	0	NA	NA	NA	27	31	169	171	504	149	152	252	0	0	17	0	0	0.034
.	19.01.16-02.09.46-1-236640	119	10	10	3	0	2	555	8	8	0	0	NA	NA	NA	37	35	169	172	507	148	155	252	9	0	22	0.053	0	0.043
.	19.01.16-02.09.49-1-236643	217	30	30	10	0	7	574	24	24	0	0	NA	NA	NA	78	68	176	176	529	156	152	266	14	31	49	0.08	0.176	0.093
.	19.01.16-02.09.50-1-236646	206	15	15	7	0	6	574	12	12	0	0	NA	NA	NA	43	54	170	174	523	146	157	271	8	12	28	0.047	0.069	0.054
.	19.01.16-02.09.56-1-236667	118	8	8	6	0	4	563	6	6	0	0	NA	NA	NA	31	40	169	174	510	149	157	257	13	11	12	0.077	0.063	0.024
.	19.01.16-02.10.06-1-236677	235	23	23	6	0	6	584	20	20	0	0	NA	NA	NA	56	58	175	178	518	159	160	265	10	9	52	0.057	0.051	0.1
.	19.01.16-02.10.07-1-236678	64	2	2	0	0	0	545	1	1	0	0	NA	NA	NA	16	24	168	169	500	149	152	244	0	0	3	0	0	0.006
.	19.01.16-02.10.07-1-236680	121	7	7	2	0	2	559	6	6	0	0	NA	NA	NA	49	42	174	166	515	154	148	257	3	8	22	0.017	0.048	0.043
.	19.01.16-02.10.14-1-236681	120	9	9	1	0	1	547	6	6	0	0	NA	NA	NA	26	22	167	169	499	147	150	250	44	0	13	0.263	0	0.026
.	19.01.16-02.10.17-1-236682	114	11	11	0	0	0	556	10	10	0	0	NA	NA	NA	37	32	168	168	509	152	152	252	12	2	6	0.071	0.012	0.012
.	19.01.16-02.10.20-1-236683	115	9	9	0	0	0	559	8	8	0	0	NA	NA	NA	37	33	170	170	506	153	153	253	9	5	10	0.053	0.029	0.02
.	19.01.16-02.10.20-1-236684	64	2	2	1	0	1	351	1	1	0	0	NA	NA	NA	11	21	168	168	498	92	94	165	0	1	1	0	0.006	0.002
.	19.01.16-02.10.22-1-236685	63	2	2	0	0	0	547	1	1	0	0	NA	NA	NA	21	19	168	165	499	153	147	247	0	5	4	0	0.03	0.008
.	19.01.16-02.10.27-1-236686	110	4	4	0	0	0	563	3	3	0	0	NA	NA	NA	48	45	172	170	516	154	148	261	3	0	9	0.017	0	0.017
.	19.01.16-02.10.31-1-236687	58	2	2	0	0	0	248	1	1	0	0	NA	NA	NA	14	14	164	167	496	63	66	119	0	0	2	0	0	0.004
.	19.01.16-02.10.33-1-236691	33	1	1	0	0	0	0	0	0	0	0	NA	NA	NA	13	11	164	165	495	0	0	0	0	0	0	0	0	0
.	19.01.16-02.10.35-1-236696	242	44	44	11	0	10	596	40	40	0	0	NA	NA	NA	75	80	173	179	541	155	159	282	22	46	76	0.127	0.257	0.14
.	19.01.16-02.10.35-1-236697	31	1	1	0	0	0	0	0	0	0	0	NA	NA	NA	9	8	164	166	491	0	0	0	0	0	0	0	0	0
.	19.01.16-02.10.36-1-236703	35	1	1	0	0	0	0	0	0	0	0	NA	NA	NA	7	7	165	164	491	0	0	0	0	0	5	0	0	0.01
.	19.01.16-02.10.38-1-236704	155	21	21	9	0	9	567	19	19	0	0	NA	NA	NA	47	59	173	171	528	154	148	265	18	27	35	0.104	0.158	0.066
.	19.01.16-02.10.38-1-236705	33	1	1	0	0	0	0	0	0	0	0	NA	NA	NA	11	15	167	166	495	0	0	0	0	1	0	0	0.006	0
.	19.01.16-02.10.39-1-236706	115	6	6	0	0	0	552	5	5	0	0	NA	NA	NA	38	37	171	167	512	148	148	256	9	2	5	0.053	0.012	0.01
.	19.01.16-02.10.39-1-236707	115	9	9	2	0	2	542	8	8	0	0	NA	NA	NA	49	30	167	168	508	144	147	251	4	6	13	0.024	0.036	0.026
.	19.01.16-02.10.39-1-236709	62	2	2	0	0	0	551	1	1	0	0	NA	NA	NA	25	32	170	170	505	151	152	248	0	0	11	0	0	0.022
.	19.01.16-02.10.40-1-236713	150	14	14	4	0	3	559	11	11	0	0	NA	NA	NA	35	42	168	169	518	149	148	262	5	14	30	0.03	0.083	0.058
.	19.01.16-02.10.42-1-236714	94	3	3	0	0	0	546	2	2	0	0	NA	NA	NA	20	22	170	165	500	152	148	246	4	3	0	0.024	0.018	0
.	19.01.16-02.10.45-1-236715	29	1	1	0	0	0	0	0	0	0	0	NA	NA	NA	13	5	165	164	489	0	0	0	0	0	3	0	0	0.006
.	19.01.16-02.10.47-1-236718	233	10	10	2	0	1	581	8	8	0	0	NA	NA	NA	71	57	181	172	517	161	154	266	4	0	24	0.022	0	0.046
.	19.01.16-02.10.51-1-236724	35	1	1	0	0	0	0	0	0	0	0	NA	NA	NA	6	11	164	165	495	0	0	0	0	0	1	0	0	0.002
.	19.01.16-02.10.54-1-236742	93	6	6	0	0	0	557	5	5	0	0	NA	NA	NA	29	42	171	173	511	149	150	258	6	5	12	0.035	0.029	0.023
.	19.01.16-02.10.56-1-236745	184	23	23	6	0	4	590	21	21	0	0	NA	NA	NA	53	72	182	173	530	165	153	272	12	21	58	0.066	0.121	0.109
.	19.01.16-02.10.57-1-236747	118	14	14	3	0	3	561	12	12	0	0	NA	NA	NA	40	51	170	174	520	148	153	260	10	9	16	0.059	0.052	0.031
.	19.01.16-02.10.57-1-236748	91	4	4	1	0	1	553	3	3	0	0	NA	NA	NA	19	31	169	171	504	148	153	252	7	0	1	0.041	0	0.002
.	19.01.16-02.11.07-1-236753	33	1	1	0	0	0	0	0	0	0	0	NA	NA	NA	8	12	165	164	496	0	0	0	0	0	0	0	0	0
.	19.01.16-02.11.09-1-236754	32	1	1	0	0	0	0	0	0	0	0	NA	NA	NA	8	5	163	165	490	0	0	0	0	0	0	0	0	0
.	19.01.16-02.11.11-1-236755	118	16	16	3	0	3	555	15	15	0	0	NA	NA	NA	31	35	168	169	511	148	150	257	15	0	40	0.089	0	0.078
.	19.01.16-02.11.11-1-236756	33	1	1	0	0	0	0	0	0	0	0	NA	NA	NA	9	9	164	164	494	0	0	0	0	0	3	0	0	0.006
.	19.01.16-02.11.13-1-236757	33	1	1	0	0	0	0	0	0	0	0	NA	NA	NA	5	7	164	165	491	0	0	0	0	0	0	0	0	0
.	19.01.16-02.11.13-1-236758	114	13	13	4	0	3	557	10	10	0	0	NA	NA	NA	36	37	169	170	511	148	154	255	12	10	7	0.071	0.059	0.014
.	19.01.16-02.11.14-1-236759	156	21	21	2	0	2	567	19	19	0	0	NA	NA	NA	42	47	170	172	518	152	156	259	11	5	44	0.065	0.029	0.085
.	19.01.16-02.11.14-1-236760	147	12	12	2	0	1	553	10	10	0	0	NA	NA	NA	59	33	169	170	507	147	154	252	9	2	32	0.053	0.012	0.063
.	19.01.16-02.11.16-1-236761	34	1	1	1	0	1	0	0	0	0	0	NA	NA	NA	12	8	166	165	490	0	0	0	1	0	0	0.006	0	0
.	19.01.16-02.11.18-1-236762	32	1	1	0	0	0	0	0	0	0	0	NA	NA	NA	6	7	163	164	493	0	0	0	0	0	0	0	0	0
.	19.01.16-02.11.20-1-236763	60	2	2	1	0	1	534	1	1	0	0	NA	NA	NA	27	18	166	165	500	146	142	246	0	4	2	0	0.024	0.004
.	19.01.16-02.11.26-1-236765	159	10	10	2	0	1	560	9	9	0	0	NA	NA	NA	66	50	176	174	513	153	154	253	2	6	17	0.011	0.034	0.033
.	19.01.16-02.11.33-1-236766	89	5	5	0	0	0	536	3	3	0	0	NA	NA	NA	26	21	166	168	500	145	149	242	0	3	6	0	0.018	0.012
.	19.01.16-02.11.37-1-236767	89	4	4	0	0	0	532	2	2	0	0	NA	NA	NA	35	16	165	167	497	147	146	239	0	4	4	0	0.024	0.008
.	19.01.16-02.11.40-1-236768	92	9	9	2	0	2	559	7	7	0	0	NA	NA	NA	32	41	170	174	510	150	157	252	6	5	18	0.035	0.029	0.035
.	19.01.16-02.11.40-1-236769	61	2	2	0	0	0	150	1	1	0	0	NA	NA	NA	16	23	167	170	499	44	41	65	0	0	2	0	0	0.004
.	19.01.16-02.11.41-1-236773	36	1	1	0	0	0	0	0	0	0	0	NA	NA	NA	10	13	167	166	493	0	0	0	0	0	1	0	0	0.002
.	19.01.16-02.11.42-1-236774	149	8	8	0	0	0	561	7	7	0	0	NA	NA	NA	41	42	173	172	510	151	156	254	6	4	8	0.035	0.023	0.016
.	19.01.16-02.11.45-1-236775	150	7	7	1	0	0	552	6	6	0	0	NA	NA	NA	43	37	170	169	511	151	146	255	5	4	8	0.029	0.024	0.016
.	19.01.16-02.11.48-1-236780	214	15	15	3	0	3	587	13	13	0	0	NA	NA	NA	65	77	180	175	535	157	157	273	27	5	15	0.15	0.029	0.028
.	19.01.16-02.11.49-1-236782	64	4	4	1	0	1	541	3	3	0	0	NA	NA	NA	34	28	165	170	506	142	149	250	5	2	0	0.03	0.012	0
.	19.01.16-02.11.50-1-236783	92	3	3	0	0	0	547	2	2	0	0	NA	NA	NA	36	29	169	168	505	151	150	246	0	0	8	0	0	0.016
.	19.01.16-02.11.51-1-236786	58	2	2	1	0	1	202	1	1	0	0	NA	NA	NA	24	17	166	164	500	60	55	87	0	3	2	0	0.018	0.004
.	19.01.16-02.11.53-1-236804	121	12	12	2	0	1	557	10	10	0	0	NA	NA	NA	43	36	172	169	508	150	154	253	7	1	17	0.041	0.006	0.033
.	19.01.16-02.12.00-1-236809	74	4	4	1	0	1	547	1	1	0	0	NA	NA	NA	17	21	168	168	498	149	151	247	3	3	3	0.018	0.018	0.006
.	19.01.16-02.12.01-1-236810	150	6	6	1	0	1	583	4	4	0	0	NA	NA	NA	41	65	177	179	522	157	162	264	8	0	17	0.045	0	0.033
.	19.01.16-02.12.02-1-236812	124	26	26	5	0	3	557	24	24	0	0	NA	NA	NA	39	43	172	173	511	151	151	255	29	11	44	0.169	0.064	0.086
.	19.01.16-02.12.03-1-236814	94	3	3	0	0	0	561	2	2	0	0	NA	NA	NA	32	39	176	168	508	157	150	254	2	0	5	0.011	0	0.01
.	19.01.16-02.12.03-1-236815	58	2	2	0	0	0	543	1	1	0	0	NA	NA	NA	25	19	168	166	498	150	145	248	0	0	6	0	0	0.012
.	19.01.16-02.12.07-1-236818	92	3	3	1	0	1	550	2	2	0	0	NA	NA	NA	23	27	172	168	500	155	150	245	0	5	1	0	0.03	0.002
.	19.01.16-02.12.16-1-236819	90	4	4	0	0	0	562	2	2	0	0	NA	NA	NA	28	49	174	170	518	158	147	257	0	10	14	0	0.059	0.027
.	19.01.16-02.12.16-1-236820	60	2	2	0	0	0	543	1	1	0	0	NA	NA	NA	26	27	170	170	500	149	151	243	5	0	0	0.029	0	0
.	19.01.16-02.12.16-1-236821	90	8	8	2	0	2	551	6	6	0	0	NA	NA	NA	31	36	169	171	509	151	147	253	5	6	14	0.03	0.035	0.028
.	19.01.16-02.12.16-1-236822	61	4	4	1	0	1	543	3	3	0	0	NA	NA	NA	29	30	170	166	507	148	146	249	16	0	2	0.094	0	0.004
.	19.01.16-02.12.19-1-236823	149	20	20	8	0	7	573	17	17	0	0	NA	NA	NA	48	51	174	177	513	157	158	258	14	13	23	0.08	0.073	0.045
.	19.01.16-02.12.20-1-236824	59	2	2	1	0	1	204	1	1	0	0	NA	NA	NA	14	19	167	167	498	58	59	87	0	0	4	0	0	0.008
.	19.01.16-02.12.22-1-236825	63	3	3	0	0	0	544	2	2	0	0	NA	NA	NA	17	24	167	167	503	148	151	245	0	0	5	0	0	0.01
.	19.01.16-02.12.29-1-236826	34	1	1	0	0	0	0	0	0	0	0	NA	NA	NA	9	8	163	163	495	0	0	0	0	0	1	0	0	0.002
.	19.01.16-02.12.29-1-236827	112	4	4	1	0	1	554	3	3	0	0	NA	NA	NA	37	32	174	168	503	154	148	252	0	2	10	0	0.012	0.02
.	19.01.16-02.12.31-1-236828	116	8	8	2	0	1	556	7	7	0	0	NA	NA	NA	34	37	174	172	504	155	153	248	1	7	11	0.006	0.041	0.022
.	19.01.16-02.12.32-1-236829	58	2	2	2	0	2	247	1	1	0	0	NA	NA	NA	19	19	166	167	499	61	65	121	0	0	7	0	0	0.014
.	19.01.16-02.12.34-1-236833	57	2	2	0	0	0	534	1	1	0	0	NA	NA	NA	30	21	168	165	501	146	145	243	0	0	2	0	0	0.004
.	19.01.16-02.12.35-1-236834	152	25	25	7	0	3	577	24	24	0	0	NA	NA	NA	44	59	178	170	524	155	152	270	13	17	72	0.073	0.1	0.137
.	19.01.16-02.12.38-1-236840	173	11	11	4	0	2	564	10	10	0	0	NA	NA	NA	42	50	173	173	517	152	153	259	4	0	31	0.023	0	0.06
.	19.01.16-02.12.42-1-236844	148	10	10	3	0	3	558	8	8	0	0	NA	NA	NA	35	35	172	170	506	153	151	254	6	6	16	0.035	0.035	0.032
.	19.01.16-02.12.45-1-236845	34	1	1	0	0	0	0	0	0	0	0	NA	NA	NA	12	11	165	165	494	0	0	0	0	4	0	0	0.024	0
.	19.01.16-02.12.46-1-236848	116	4	4	1	0	1	546	3	3	0	0	NA	NA	NA	35	27	169	172	499	150	152	244	4	4	5	0.024	0.023	0.01
.	19.01.16-02.12.48-1-236850	61	2	2	0	0	0	538	1	1	0	0	NA	NA	NA	27	20	167	169	497	147	150	241	0	0	7	0	0	0.014
.	19.01.16-02.12.48-1-236851	90	4	4	1	0	0	541	3	3	0	0	NA	NA	NA	26	28	165	164	512	149	142	250	0	0	17	0	0	0.033
.	19.01.16-02.12.48-1-236852	199	48	48	13	0	10	564	44	44	0	0	NA	NA	NA	57	44	171	169	517	154	152	258	28	24	63	0.164	0.142	0.122
.	19.01.16-02.12.52-1-236857	139	8	8	2	0	2	551	5	5	0	0	NA	NA	NA	49	34	174	167	506	154	149	248	2	6	20	0.011	0.036	0.04
.	19.01.16-02.13.01-1-236879	126	19	19	5	0	3	546	16	16	0	0	NA	NA	NA	32	28	166	169	506	146	148	252	25	20	28	0.151	0.118	0.055
.	19.01.16-02.13.02-1-236880	92	3	3	0	0	0	540	2	2	0	0	NA	NA	NA	27	21	168	166	500	150	145	245	0	3	3	0	0.018	0.006
.	19.01.16-02.13.02-1-236881	98	10	10	5	0	5	548	9	9	0	0	NA	NA	NA	36	33	170	169	507	148	150	250	4	4	22	0.024	0.024	0.043
.	19.01.16-02.13.03-1-236883	34	1	1	0	0	0	0	0	0	0	0	NA	NA	NA	13	10	163	165	495	0	0	0	0	0	1	0	0	0.002
.	19.01.16-02.13.03-1-236884	135	8	8	1	0	1	565	7	7	0	0	NA	NA	NA	41	46	176	170	513	156	150	259	0	7	16	0	0.041	0.031
.	19.01.16-02.13.06-1-236888	91	8	8	1	0	1	556	7	7	0	0	NA	NA	NA	38	32	169	169	507	151	150	255	0	12	8	0	0.071	0.016
.	19.01.16-02.13.15-1-236889	91	4	4	0	0	0	549	3	3	0	0	NA	NA	NA	19	26	171	172	496	150	154	245	9	1	0	0.053	0.006	0
.	19.01.16-02.13.17-1-236890	124	6	6	0	0	0	557	4	4	0	0	NA	NA	NA	41	41	171	165	518	152	145	260	0	0	19	0	0	0.037
.	19.01.16-02.13.31-1-236891	83	3	3	2	0	1	553	2	2	0	0	NA	NA	NA	16	27	168	167	505	152	149	252	0	6	5	0	0.036	0.01
.	19.01.16-02.13.32-1-236892	31	1	1	1	0	1	0	0	0	0	0	NA	NA	NA	13	5	164	164	490	0	0	0	0	0	0	0	0	0
.	19.01.16-02.13.34-1-236893	117	8	8	2	0	2	563	6	6	0	0	NA	NA	NA	46	41	169	170	515	150	155	258	0	7	22	0	0.041	0.043
.	19.01.16-02.13.34-1-236894	63	2	2	1	0	1	405	1	1	0	0	NA	NA	NA	17	20	166	169	498	104	119	182	0	0	2	0	0	0.004
.	19.01.16-02.13.38-1-236895	89	4	4	0	0	0	559	3	3	0	0	NA	NA	NA	28	36	173	171	505	154	153	252	2	0	8	0.012	0	0.016
.	19.01.16-02.13.39-1-236896	36	1	1	0	0	0	0	0	0	0	0	NA	NA	NA	7	10	165	166	492	0	0	0	0	0	5	0	0	0.01
.	19.01.16-02.13.39-1-236900	150	6	6	1	0	1	562	5	5	0	0	NA	NA	NA	61	44	173	171	513	152	154	256	3	0	19	0.017	0	0.037
.	19.01.16-02.13.42-1-236901	67	5	5	0	0	0	544	4	4	0	0	NA	NA	NA	15	23	166	165	505	148	148	248	0	1	5	0	0.006	0.01
.	19.01.16-02.13.42-1-236902	118	5	5	0	0	0	561	4	4	0	0	NA	NA	NA	36	39	169	170	513	152	153	256	0	0	7	0	0	0.014
.	19.01.16-02.13.46-1-236904	34	1	1	1	0	1	0	0	0	0	0	NA	NA	NA	13	3	163	163	490	0	0	0	0	2	0	0	0.012	0
.	19.01.16-02.13.48-1-236907	180	14	14	4	0	2	578	13	13	0	0	NA	NA	NA	48	65	175	177	526	158	154	266	4	16	41	0.023	0.09	0.078
.	19.01.16-02.13.50-1-236910	86	5	5	1	0	1	544	4	4	0	0	NA	NA	NA	24	25	167	170	501	144	154	246	0	1	6	0	0.006	0.012
.	19.01.16-02.13.59-1-236934	120	4	4	1	0	1	546	3	3	0	0	NA	NA	NA	34	30	170	166	507	151	144	251	0	2	5	0	0.012	0.01
.	19.01.16-02.14.05-1-236939	117	14	14	3	0	3	549	12	12	0	0	NA	NA	NA	38	35	167	170	511	145	152	252	19	11	15	0.114	0.065	0.029
.	19.01.16-02.14.21-1-236941	94	6	6	0	0	0	554	4	4	0	0	NA	NA	NA	42	32	177	167	501	157	147	250	1	4	7	0.006	0.024	0.014
.	19.01.16-02.14.21-1-236942	175	10	10	3	0	3	573	9	9	0	0	NA	NA	NA	43	58	169	179	523	153	156	264	6	7	11	0.036	0.039	0.021
.	19.01.16-02.14.21-1-236943	121	13	13	3	0	3	559	12	12	0	0	NA	NA	NA	34	37	166	168	516	149	153	257	10	0	23	0.06	0	0.045
.	19.01.16-02.14.24-1-236944	86	5	5	0	0	0	538	3	3	0	0	NA	NA	NA	29	20	171	167	495	149	145	244	6	0	8	0.035	0	0.016
.	19.01.16-02.14.28-1-236945	69	5	5	1	0	1	541	4	4	0	0	NA	NA	NA	31	27	165	168	507	145	149	247	1	5	6	0.006	0.03	0.012
.	19.01.16-02.14.29-1-236946	38	1	1	1	0	1	0	0	0	0	0	NA	NA	NA	10	13	165	166	495	0	0	0	1	0	0	0.006	0	0
.	19.01.16-02.14.34-1-236947	91	4	4	1	0	0	550	2	2	0	0	NA	NA	NA	33	33	170	172	504	152	151	247	8	0	10	0.047	0	0.02
.	19.01.16-02.14.38-1-236955	32	1	1	0	0	0	0	0	0	0	0	NA	NA	NA	10	15	170	164	494	0	0	0	0	0	1	0	0	0.002
.	19.01.16-02.14.38-1-236956	120	6	6	3	0	2	558	5	5	0	0	NA	NA	NA	36	35	170	169	509	152	153	253	0	9	13	0	0.053	0.026
.	19.01.16-02.14.39-1-236960	92	9	9	0	0	0	562	8	8	0	0	NA	NA	NA	38	48	175	171	515	153	152	257	11	10	3	0.063	0.058	0.006
.	19.01.16-02.14.40-1-236961	87	5	5	2	0	1	552	4	4	0	0	NA	NA	NA	31	35	167	172	509	148	153	251	3	6	11	0.018	0.035	0.022
.	19.01.16-02.14.43-1-236962	176	13	13	3	0	3	565	10	10	0	0	NA	NA	NA	46	44	174	173	510	155	153	257	13	2	30	0.075	0.012	0.059
.	19.01.16-02.14.46-1-236965	150	35	35	10	0	8	567	31	31	0	0	NA	NA	NA	48	43	170	170	516	153	151	263	20	35	50	0.118	0.206	0.097
.	19.01.16-02.14.48-1-236967	65	2	2	1	0	1	548	1	1	0	0	NA	NA	NA	23	32	169	171	505	149	151	248	0	1	1	0	0.006	0.002
.	19.01.16-02.14.50-1-236969	64	2	2	0	0	0	537	1	1	0	0	NA	NA	NA	26	13	166	164	496	148	146	243	0	0	3	0	0	0.006
.	19.01.16-02.14.52-1-236973	94	8	8	2	0	2	560	7	7	0	0	NA	NA	NA	28	38	169	169	513	151	152	257	5	7	8	0.03	0.041	0.016
.	19.01.16-02.14.58-1-236994	63	3	3	0	0	0	549	1	1	0	0	NA	NA	NA	21	28	168	170	503	150	153	246	0	1	4	0	0.006	0.008
.	19.01.16-02.14.58-1-236995	119	7	7	1	0	0	557	6	6	0	0	NA	NA	NA	24	42	171	174	510	149	154	254	5	2	17	0.029	0.011	0.033
.	19.01.16-02.15.00-1-236996	115	4	4	0	0	0	549	3	3	0	0	NA	NA	NA	44	32	171	168	506	149	147	253	0	0	10	0	0	0.02
.	19.01.16-02.15.01-1-236997	60	2	2	0	0	0	98	1	1	0	0	NA	NA	NA	22	21	168	170	496	24	25	49	1	0	1	0.006	0	0.002
.	19.01.16-02.15.02-1-236999	58	3	3	1	0	1	549	2	2	0	0	NA	NA	NA	22	25	170	167	501	153	149	247	0	0	8	0	0	0.016
.	19.01.16-02.15.07-1-237004	147	18	18	6	0	5	564	15	15	0	0	NA	NA	NA	39	44	172	169	516	152	153	259	31	6	28	0.18	0.036	0.054
.	19.01.16-02.15.08-1-237005	85	4	4	3	0	3	551	3	3	0	0	NA	NA	NA	30	32	168	166	511	147	147	257	2	0	9	0.012	0	0.018
.	19.01.16-02.15.14-1-237006	34	1	1	0	0	0	0	0	0	0	0	NA	NA	NA	11	14	164	163	500	0	0	0	2	0	0	0.012	0	0
.	19.01.16-02.15.15-1-237007	62	2	2	0	0	0	545	1	1	0	0	NA	NA	NA	26	23	166	169	501	150	148	247	8	0	0	0.048	0	0
.	19.01.16-02.15.16-1-237008	122	5	5	1	0	1	557	4	4	0	0	NA	NA	NA	40	44	173	173	511	153	153	251	6	9	6	0.035	0.052	0.012
.	19.01.16-02.15.16-1-237009	87	5	5	0	0	0	558	4	4	0	0	NA	NA	NA	31	36	172	172	505	151	152	255	0	17	13	0	0.099	0.026
.	19.01.16-02.15.17-1-237010	320	14	14	4	0	4	607	13	13	0	0	NA	NA	NA	94	93	185	179	542	166	157	284	7	0	34	0.038	0	0.063
.	19.01.16-02.15.17-1-237011	34	1	1	0	0	0	0	0	0	0	0	NA	NA	NA	12	10	164	164	495	0	0	0	0	2	0	0	0.012	0
.	19.01.16-02.15.19-1-237012	36	1	1	0	0	0	0	0	0	0	0	NA	NA	NA	9	10	164	168	491	0	0	0	4	0	0	0.024	0	0
.	19.01.16-02.15.22-1-237013	60	3	3	1	0	1	547	1	1	0	0	NA	NA	NA	27	25	175	164	499	155	149	243	0	0	9	0	0	0.018
.	19.01.16-02.15.23-1-237014	65	2	2	0	0	0	545	1	1	0	0	NA	NA	NA	32	27	164	168	508	144	147	254	0	2	2	0	0.012	0.004
.	19.01.16-02.15.28-1-237015	152	15	15	3	0	2	565	12	12	0	0	NA	NA	NA	52	43	171	171	514	151	151	263	13	3	28	0.076	0.018	0.054
.	19.01.16-02.15.34-1-237016	32	1	1	0	0	0	0	0	0	0	0	NA	NA	NA	10	13	164	168	494	0	0	0	3	0	0	0.018	0	0
.	19.01.16-02.15.34-1-237017	85	4	4	1	0	1	547	3	3	0	0	NA	NA	NA	24	28	171	168	502	149	148	250	5	0	7	0.029	0	0.014
.	19.01.16-02.15.34-1-237018	124	9	9	1	0	1	559	7	7	0	0	NA	NA	NA	39	42	173	169	513	152	149	258	5	4	20	0.029	0.024	0.039
.	19.01.16-02.15.37-1-237020	122	9	9	3	0	2	558	8	8	0	0	NA	NA	NA	42	35	172	169	507	155	152	251	0	0	26	0	0	0.051
.	19.01.16-02.15.38-1-237021	123	12	12	3	0	3	549	11	11	0	0	NA	NA	NA	40	29	167	172	503	144	153	252	4	10	20	0.024	0.058	0.04
.	19.01.16-02.15.42-1-237025	174	19	19	8	0	7	571	18	18	0	0	NA	NA	NA	57	48	175	174	512	158	158	255	5	1	46	0.029	0.006	0.09
.	19.01.16-02.15.45-1-237026	234	20	20	1	0	0	579	17	17	0	0	NA	NA	NA	83	67	173	169	538	154	153	272	6	9	53	0.035	0.053	0.099
.	19.01.16-02.15.45-1-237027	121	17	17	2	0	1	550	15	15	0	0	NA	NA	NA	59	36	171	171	507	149	150	251	6	22	37	0.035	0.129	0.073
.	19.01.16-02.15.48-1-237031	151	6	6	1	0	1	569	5	5	0	0	NA	NA	NA	54	57	168	176	526	150	154	265	8	4	11	0.048	0.023	0.021
.	19.01.16-02.15.56-1-237055	124	9	9	2	0	1	564	7	7	0	0	NA	NA	NA	41	44	178	170	509	158	151	255	6	4	10	0.034	0.024	0.02
.	19.01.16-02.15.59-1-237057	57	3	3	1	0	1	537	2	2	0	0	NA	NA	NA	24	15	169	165	494	148	146	243	4	0	5	0.024	0	0.01
.	19.01.16-02.16.00-1-237058	59	3	3	0	0	0	539	2	2	0	0	NA	NA	NA	25	25	166	167	505	147	148	244	2	0	9	0.012	0	0.018
.	19.01.16-02.16.00-1-237059	67	4	4	0	0	0	537	3	3	0	0	NA	NA	NA	35	20	165	167	501	145	146	246	5	2	3	0.03	0.012	0.006
.	19.01.16-02.16.08-1-237064	33	1	1	0	0	0	0	0	0	0	0	NA	NA	NA	12	2	163	163	489	0	0	0	1	0	0	0.006	0	0
.	19.01.16-02.16.10-1-237065	64	2	2	0	0	0	542	1	1	0	0	NA	NA	NA	32	22	168	166	501	148	147	247	6	0	0	0.036	0	0
.	19.01.16-02.16.13-1-237066	37	1	1	0	0	0	0	0	0	0	0	NA	NA	NA	13	7	167	163	490	0	0	0	0	0	3	0	0	0.006
.	19.01.16-02.16.13-1-237067	122	11	11	0	0	0	555	10	10	0	0	NA	NA	NA	35	37	167	172	511	146	153	256	9	6	15	0.054	0.035	0.029
.	19.01.16-02.16.14-1-237068	180	40	40	6	0	6	582	38	38	0	0	NA	NA	NA	50	61	183	173	518	165	153	264	36	23	66	0.197	0.133	0.127
.	19.01.16-02.16.14-1-237069	232	19	19	5	0	4	593	18	18	0	0	NA	NA	NA	82	79	179	181	532	158	162	273	14	12	36	0.078	0.066	0.068
.	19.01.16-02.16.15-1-237070	87	4	4	1	0	0	543	2	2	0	0	NA	NA	NA	26	24	166	170	501	146	151	246	9	0	8	0.054	0	0.016
.	19.01.16-02.16.16-1-237071	35	1	1	1	0	1	0	0	0	0	0	NA	NA	NA	8	13	166	167	493	0	0	0	0	0	1	0	0	0.002
.	19.01.16-02.16.16-1-237072	239	13	13	3	0	3	600	12	12	0	0	NA	NA	NA	75	78	177	182	532	159	161	280	17	0	42	0.096	0	0.079
.	19.01.16-02.16.19-1-237073	120	11	11	2	0	2	545	10	10	0	0	NA	NA	NA	42	29	168	168	506	148	143	254	2	19	12	0.012	0.113	0.024
.	19.01.16-02.16.23-1-237075	60	3	3	1	0	1	543	2	2	0	0	NA	NA	NA	25	27	168	166	506	149	146	248	0	0	7	0	0	0.014
.	19.01.16-02.16.23-1-237076	146	15	15	2	0	2	550	13	13	0	0	NA	NA	NA	34	28	168	172	501	148	153	249	11	24	19	0.065	0.14	0.038
.	19.01.16-02.16.29-1-237077	64	2	2	0	0	0	538	1	1	0	0	NA	NA	NA	27	17	167	166	497	150	144	244	3	1	0	0.018	0.006	0
.	19.01.16-02.16.33-1-237078	203	31	31	8	0	5	569	29	29	0	0	NA	NA	NA	60	53	175	177	514	151	155	263	37	13	59	0.211	0.073	0.115
.	19.01.16-02.16.38-1-237088	175	9	9	0	0	0	579	8	8	0	0	NA	NA	NA	47	71	177	175	532	154	154	271	5	11	16	0.028	0.063	0.03
.	19.01.16-02.16.39-1-237093	58	2	2	0	0	0	547	1	1	0	0	NA	NA	NA	23	26	169	165	505	151	144	252	0	0	10	0	0	0.02
.	19.01.16-02.16.41-1-237097	36	1	1	0	0	0	0	0	0	0	0	NA	NA	NA	5	9	165	163	494	0	0	0	0	0	0	0	0	0
.	19.01.16-02.16.43-1-237098	65	3	3	0	0	0	552	2	2	0	0	NA	NA	NA	24	31	168	167	509	152	150	250	4	0	1	0.024	0	0.002
.	19.01.16-02.16.48-1-237102	34	1	1	0	0	0	0	0	0	0	0	NA	NA	NA	11	12	166	164	495	0	0	0	0	0	0	0	0	0
.	19.01.16-02.16.51-1-237106	97	10	10	2	0	2	546	9	9	0	0	NA	NA	NA	52	36	169	168	512	146	146	254	7	10	13	0.041	0.06	0.025
.	19.01.16-02.16.51-1-237108	60	2	2	0	0	0	51	1	1	0	0	NA	NA	NA	14	17	166	165	499	12	18	21	0	0	1	0	0	0.002
.	19.01.16-02.16.52-1-237110	118	13	13	7	0	4	557	10	10	0	0	NA	NA	NA	38	39	170	174	508	153	152	252	0	33	27	0	0.19	0.053
.	19.01.16-02.16.56-1-237129	69	3	3	0	0	0	536	2	2	0	0	NA	NA	NA	19	20	165	164	504	145	145	246	0	8	1	0	0.049	0.002
.	19.01.16-02.16.57-1-237131	67	4	4	1	0	1	540	2	2	0	0	NA	NA	NA	22	24	170	165	502	147	145	248	2	3	0	0.012	0.018	0
.	19.01.16-02.16.57-1-237133	63	3	3	1	0	0	550	1	1	0	0	NA	NA	NA	14	21	168	165	501	150	146	254	7	0	0	0.042	0	0
.	19.01.16-02.17.03-1-237136	152	19	19	3	0	3	565	15	15	0	0	NA	NA	NA	47	46	175	175	509	154	156	255	22	17	32	0.126	0.097	0.063
.	19.01.16-02.17.09-1-237139	260	21	21	4	0	3	597	19	19	0	0	NA	NA	NA	66	82	182	182	531	162	161	274	32	6	39	0.176	0.033	0.073
.	19.01.16-02.17.10-1-237140	351	40	40	15	0	9	638	37	37	0	0	NA	NA	NA	104	119	187	186	559	168	169	301	15	15	126	0.08	0.081	0.225
.	19.01.16-02.17.10-1-237141	201	42	42	10	0	4	565	40	40	0	0	NA	NA	NA	62	46	172	174	513	153	152	260	27	41	61	0.157	0.236	0.119
.	19.01.16-02.17.11-1-237142	142	9	9	3	0	2	553	7	7	0	0	NA	NA	NA	33	32	168	173	504	151	151	251	0	8	32	0	0.046	0.063
.	19.01.16-02.17.12-1-237143	65	2	2	0	0	0	541	1	1	0	0	NA	NA	NA	30	19	166	165	501	146	147	248	2	0	2	0.012	0	0.004
.	19.01.16-02.17.17-1-237144	156	11	11	4	0	4	566	9	9	0	0	NA	NA	NA	50	43	173	167	516	156	152	258	6	17	12	0.035	0.102	0.023
.	19.01.16-02.17.19-1-237145	57	2	2	2	0	2	0	1	1	0	0	NA	NA	NA	14	16	164	166	499	0	0	0	0	0	3	0	0	0.006
.	19.01.16-02.17.22-1-237146	63	5	5	1	0	1	551	4	4	0	0	NA	NA	NA	20	29	166	167	509	149	149	253	4	0	8	0.024	0	0.016
.	19.01.16-02.17.26-1-237147	62	2	2	0	0	0	547	1	1	0	0	NA	NA	NA	19	26	168	169	502	150	148	249	0	2	7	0	0.012	0.014
.	19.01.16-02.17.33-1-237148	31	1	1	0	0	0	0	0	0	0	0	NA	NA	NA	12	7	167	165	488	0	0	0	0	0	0	0	0	0
.	19.01.16-02.17.36-1-237149	37	1	1	0	0	0	0	0	0	0	0	NA	NA	NA	5	13	166	166	494	0	0	0	0	0	1	0	0	0.002
.	19.01.16-02.17.37-1-237151	87	3	3	1	0	1	534	2	2	0	0	NA	NA	NA	27	11	166	165	493	146	147	241	3	0	2	0.018	0	0.004
.	19.01.16-02.17.38-1-237152	120	5	5	3	0	2	559	4	4	0	0	NA	NA	NA	33	38	168	171	512	147	156	256	0	0	11	0	0	0.021
.	19.01.16-02.17.38-1-237153	60	2	2	1	0	1	538	1	1	0	0	NA	NA	NA	29	21	168	166	500	149	142	247	0	9	4	0	0.054	0.008
.	19.01.16-02.17.39-1-237154	33	1	1	1	0	1	0	0	0	0	0	NA	NA	NA	5	8	163	167	491	0	0	0	0	1	0	0	0.006	0
.	19.01.16-02.17.41-1-237158	60	2	2	0	0	0	545	0	0	0	0	NA	NA	NA	28	27	170	170	500	148	151	246	0	0	5	0	0	0.01
.	19.01.16-02.17.46-1-237160	237	17	17	7	0	5	585	15	15	0	0	NA	NA	NA	68	71	172	182	530	149	163	273	25	0	57	0.145	0	0.108
.	19.01.16-02.17.48-1-237163	33	1	1	0	0	0	0	0	0	0	0	NA	NA	NA	12	12	165	168	492	0	0	0	0	4	0	0	0.024	0
.	19.01.16-02.17.50-1-237166	93	4	4	2	0	2	549	3	3	0	0	NA	NA	NA	24	33	166	174	506	146	154	249	0	11	6	0	0.063	0.012
.	19.01.16-02.17.51-1-237168	59	2	2	0	0	0	0	1	1	0	0	NA	NA	NA	10	17	167	166	497	0	0	0	3	0	0	0.018	0	0
.	19.01.16-02.17.51-1-237169	170	18	18	3	0	3	561	17	17	0	0	NA	NA	NA	57	41	173	170	511	153	149	259	9	5	26	0.052	0.029	0.051
.	19.01.16-02.17.55-1-237190	118	11	11	2	0	2	549	8	8	0	0	NA	NA	NA	39	31	170	165	509	150	147	252	6	10	9	0.035	0.061	0.018
.	19.01.16-02.17.56-1-237191	145	10	10	5	0	2	561	8	8	0	0	NA	NA	NA	47	43	167	170	519	147	152	262	25	8	9	0.15	0.047	0.017
.	19.01.16-02.17.56-1-237192	90	5	5	0	0	0	556	4	4	0	0	NA	NA	NA	38	39	169	172	511	150	151	255	3	0	12	0.018	0	0.023
.	19.01.16-02.18.07-1-237199	87	5	5	3	0	2	550	4	4	0	0	NA	NA	NA	31	34	168	172	507	149	150	251	0	5	13	0	0.029	0.026
.	19.01.16-02.18.10-1-237200	180	13	13	4	0	1	585	11	11	0	0	NA	NA	NA	63	65	180	174	524	159	157	269	8	0	26	0.044	0	0.05
.	19.01.16-02.18.11-1-237201	179	9	9	2	0	2	568	6	6	0	0	NA	NA	NA	48	52	174	178	513	154	159	255	5	0	12	0.029	0	0.023
.	19.01.16-02.18.13-1-237202	119	9	9	2	0	2	547	7	7	0	0	NA	NA	NA	30	29	171	167	504	152	146	249	6	22	10	0.035	0.132	0.02
.	19.01.16-02.18.16-1-237203	86	3	3	0	0	0	552	2	2	0	0	NA	NA	NA	24	33	170	169	507	152	149	251	4	0	4	0.024	0	0.008
.	19.01.16-02.18.20-1-237204	67	2	2	2	0	2	552	1	1	0	0	NA	NA	NA	35	35	174	173	501	155	152	245	0	0	5	0	0	0.01
.	19.01.16-02.18.20-1-237205	90	3	3	0	0	0	543	2	2	0	0	NA	NA	NA	34	24	166	168	503	148	147	248	3	0	7	0.018	0	0.014
.	19.01.16-02.18.21-1-237206	151	8	8	2	0	1	571	6	6	0	0	NA	NA	NA	52	57	172	172	526	151	154	266	2	3	13	0.012	0.017	0.025
.	19.01.16-02.18.23-1-237207	116	7	7	3	0	1	562	6	6	0	0	NA	NA	NA	38	45	173	169	516	152	149	261	7	0	14	0.04	0	0.027
.	19.01.16-02.18.30-1-237208	88	3	3	1	0	1	549	2	2	0	0	NA	NA	NA	25	27	172	168	500	152	149	248	0	0	15	0	0	0.03
.	19.01.16-02.18.33-1-237209	62	3	3	2	0	1	546	2	2	0	0	NA	NA	NA	26	26	167	170	502	145	153	248	6	0	6	0.036	0	0.012
.	19.01.16-02.18.33-1-237214	88	8	8	2	0	1	550	7	7	0	0	NA	NA	NA	32	31	170	168	506	148	152	250	5	0	20	0.029	0	0.04
.	19.01.16-02.18.34-1-237215	59	2	2	0	0	0	542	1	1	0	0	NA	NA	NA	30	23	167	168	501	146	149	247	5	0	3	0.03	0	0.006
.	19.01.16-02.18.35-1-237216	60	2	2	2	0	2	547	1	1	0	0	NA	NA	NA	18	26	170	172	497	151	149	247	8	0	2	0.047	0	0.004
.	19.01.16-02.18.36-1-237217	81	4	4	2	0	2	541	3	3	0	0	NA	NA	NA	40	31	172	171	501	150	147	244	5	2	2	0.029	0.012	0.004
.	19.01.16-02.18.41-1-237228	67	3	3	0	0	0	545	2	2	0	0	NA	NA	NA	21	23	167	169	500	146	151	248	1	0	4	0.006	0	0.008
.	19.01.16-02.18.42-1-237229	145	9	9	3	0	3	563	8	8	0	0	NA	NA	NA	31	37	169	169	512	149	152	262	1	19	12	0.006	0.112	0.023
.	19.01.16-02.18.45-1-237230	150	16	16	2	0	2	572	14	14	0	0	NA	NA	NA	35	56	175	171	523	156	153	263	9	6	18	0.051	0.035	0.034
.	19.01.16-02.18.47-1-237233	35	1	1	0	0	0	0	0	0	0	0	NA	NA	NA	6	9	164	164	494	0	0	0	0	0	0	0	0	0
.	19.01.16-02.18.48-1-237235	119	9	9	2	0	2	552	7	7	0	0	NA	NA	NA	45	36	169	167	513	152	147	253	20	1	21	0.118	0.006	0.041
.	19.01.16-02.18.50-1-237237	65	4	4	1	0	1	541	3	3	0	0	NA	NA	NA	23	18	167	166	498	151	148	242	0	0	6	0	0	0.012
.	19.01.16-02.18.50-1-237239	63	3	3	1	0	1	541	2	2	0	0	NA	NA	NA	32	27	164	171	505	143	152	246	0	6	3	0	0.035	0.006
.	19.01.16-02.18.52-1-237243	36	1	1	0	0	0	0	0	0	0	0	NA	NA	NA	7	10	164	164	495	0	0	0	0	2	0	0	0.012	0
.	19.01.16-02.18.53-1-237260	92	6	6	2	0	2	565	5	5	0	0	NA	NA	NA	29	43	174	177	505	156	157	252	3	3	11	0.017	0.017	0.022
.	19.01.16-02.18.55-1-237263	87	5	5	2	0	2	541	4	4	0	0	NA	NA	NA	39	23	168	166	502	148	145	248	2	0	12	0.012	0	0.024
.	19.01.16-02.18.56-1-237265	58	2	2	1	0	1	553	1	1	0	0	NA	NA	NA	22	33	171	171	504	152	154	247	0	0	5	0	0	0.01
.	19.01.16-02.19.03-1-237269	33	1	1	1	0	1	0	0	0	0	0	NA	NA	NA	6	16	169	166	494	0	0	0	0	2	0	0	0.012	0
.	19.01.16-02.19.04-1-237271	211	24	24	12	0	8	573	23	23	0	0	NA	NA	NA	65	54	172	168	527	151	148	274	26	9	68	0.151	0.054	0.129
.	19.01.16-02.19.05-1-237273	157	15	15	4	0	2	578	14	14	0	0	NA	NA	NA	51	60	177	171	525	159	150	269	7	0	30	0.04	0	0.057
.	19.01.16-02.19.06-1-237274	146	7	7	1	0	1	565	6	6	0	0	NA	NA	NA	49	54	171	175	521	152	155	258	8	6	6	0.047	0.034	0.012
.	19.01.16-02.19.11-1-237275	181	12	12	3	0	2	578	11	11	0	0	NA	NA	NA	59	58	174	173	524	155	154	269	0	5	30	0	0.029	0.057
.	19.01.16-02.19.12-1-237276	139	12	12	4	0	3	579	9	9	0	0	NA	NA	NA	53	56	172	177	520	155	160	264	12	2	20	0.07	0.011	0.038
.	19.01.16-02.19.12-1-237277	122	12	12	2	0	2	565	11	11	0	0	NA	NA	NA	46	44	172	174	511	156	156	253	3	4	22	0.017	0.023	0.043
.	19.01.16-02.19.13-1-237278	243	30	30	7	0	5	598	29	29	0	0	NA	NA	NA	72	82	182	184	529	161	166	271	3	24	47	0.016	0.13	0.089
.	19.01.16-02.19.16-1-237279	181	12	12	1	0	1	577	10	10	0	0	NA	NA	NA	46	60	172	174	527	152	152	273	5	0	31	0.029	0	0.059
.	19.01.16-02.19.28-1-237281	31	1	1	1	0	1	0	0	0	0	0	NA	NA	NA	6	7	163	165	492	0	0	0	0	1	0	0	0.006	0
.	19.01.16-02.19.30-1-237282	204	10	10	3	0	1	581	9	9	0	0	NA	NA	NA	71	68	171	176	534	152	157	272	2	7	17	0.012	0.04	0.032
.	19.01.16-02.19.31-1-237283	65	2	2	0	0	0	539	1	1	0	0	NA	NA	NA	22	21	169	165	500	149	148	242	0	0	4	0	0	0.008
.	19.01.16-02.19.35-1-237284	212	12	12	2	0	1	573	11	11	0	0	NA	NA	NA	67	55	171	174	523	151	156	266	7	9	30	0.041	0.052	0.057
.	19.01.16-02.19.37-1-237285	268	18	18	4	0	3	609	17	17	0	0	NA	NA	NA	83	102	183	181	551	165	158	286	17	5	32	0.093	0.028	0.058
.	19.01.16-02.19.38-1-237286	30	1	1	1	0	1	0	0	0	0	0	NA	NA	NA	11	10	165	165	493	0	0	0	0	0	2	0	0	0.004
.	19.01.16-02.19.39-1-237287	84	4	4	1	0	1	548	3	3	0	0	NA	NA	NA	34	25	164	167	507	145	148	255	6	1	3	0.037	0.006	0.006
.	19.01.16-02.19.40-1-237291	182	10	10	4	0	4	574	9	9	0	0	NA	NA	NA	58	55	171	172	525	152	152	270	5	12	13	0.029	0.07	0.025
.	19.01.16-02.19.44-1-237292	203	23	23	6	0	4	590	20	20	0	0	NA	NA	NA	57	65	180	180	518	163	160	267	17	32	51	0.094	0.178	0.098
.	19.01.16-02.19.45-1-237293	34	1	1	0	0	0	0	0	0	0	0	NA	NA	NA	16	4	164	163	490	0	0	0	0	3	0	0	0.018	0
.	19.01.16-02.19.47-1-237296	36	1	1	0	0	0	0	0	0	0	0	NA	NA	NA	7	11	167	164	493	0	0	0	4	0	0	0.024	0	0
.	19.01.16-02.19.50-1-237300	113	5	5	1	0	1	560	4	4	0	0	NA	NA	NA	36	42	175	171	509	153	150	257	7	0	3	0.04	0	0.006
.	19.01.16-02.19.53-1-237319	150	28	28	9	0	8	548	27	27	0	0	NA	NA	NA	52	36	167	172	510	145	153	250	18	28	49	0.108	0.163	0.096
.	19.01.16-02.19.54-1-237322	36	1	1	0	0	0	0	0	0	0	0	NA	NA	NA	10	10	168	166	489	0	0	0	0	0	3	0	0	0.006
.	19.01.16-02.19.58-1-237325	35	1	1	0	0	0	0	0	0	0	0	NA	NA	NA	7	10	166	165	492	0	0	0	0	0	5	0	0	0.01
.	19.01.16-02.20.02-1-237331	34	1	1	0	0	0	0	0	0	0	0	NA	NA	NA	6	5	164	163	491	0	0	0	0	0	0	0	0	0
.	19.01.16-02.20.03-1-237333	128	6	6	1	0	1	564	5	5	0	0	NA	NA	NA	42	42	178	170	507	158	152	254	9	5	3	0.051	0.029	0.006
.	19.01.16-02.20.04-1-237335	64	2	2	0	0	0	255	1	1	0	0	NA	NA	NA	18	17	166	169	495	74	73	108	0	3	1	0	0.018	0.002
.	19.01.16-02.20.04-1-237336	180	18	18	7	0	6	581	16	16	0	0	NA	NA	NA	58	60	175	180	518	155	162	264	9	4	52	0.051	0.022	0.1
.	19.01.16-02.20.05-1-237338	59	3	3	0	0	0	0	0	0	0	0	NA	NA	NA	11	14	167	166	494	0	0	0	0	0	3	0	0	0.006
.	19.01.16-02.20.08-1-237340	220	19	19	10	0	8	591	16	16	0	0	NA	NA	NA	73	65	179	171	528	161	153	277	6	0	46	0.034	0	0.087
.	19.01.16-02.20.10-1-237341	66	3	3	2	0	2	544	1	1	0	0	NA	NA	NA	32	28	167	173	501	148	151	245	0	4	4	0	0.023	0.008
.	19.01.16-02.20.13-1-237342	95	4	4	1	0	0	550	3	3	0	0	NA	NA	NA	26	33	173	169	504	153	147	250	3	4	4	0.017	0.024	0.008
.	19.01.16-02.20.13-1-237343	64	3	3	1	0	0	546	2	2	0	0	NA	NA	NA	27	28	172	167	502	151	148	247	4	1	3	0.023	0.006	0.006
.	19.01.16-02.20.21-1-237344	62	3	3	1	0	1	550	2	2	0	0	NA	NA	NA	26	30	169	171	503	152	152	246	0	0	11	0	0	0.022
.	19.01.16-02.20.23-1-237345	143	10	10	3	0	3	564	8	8	0	0	NA	NA	NA	47	52	166	178	521	147	156	261	5	3	20	0.03	0.017	0.038
.	19.01.16-02.20.24-1-237346	65	4	4	2	0	1	544	3	3	0	0	NA	NA	NA	23	28	173	168	500	151	149	244	4	0	7	0.023	0	0.014
.	19.01.16-02.20.28-1-237347	179	12	12	2	0	2	571	9	9	0	0	NA	NA	NA	52	59	177	173	522	158	153	260	16	1	21	0.09	0.006	0.04
.	19.01.16-02.20.28-1-237348	151	14	14	4	0	2	577	12	12	0	0	NA	NA	NA	52	56	175	175	519	157	157	263	3	8	46	0.017	0.046	0.089
.	19.01.16-02.20.34-1-237349	61	2	2	1	0	1	352	1	1	0	0	NA	NA	NA	20	20	168	169	496	98	98	156	0	0	2	0	0	0.004
.	19.01.16-02.20.35-1-237350	213	22	22	4	0	2	579	19	19	0	0	NA	NA	NA	63	57	179	168	523	159	152	268	15	11	47	0.084	0.065	0.09
.	19.01.16-02.20.38-1-237359	86	6	6	2	0	1	542	5	5	0	0	NA	NA	NA	26	21	165	165	504	147	146	249	0	13	1	0	0.079	0.002
.	19.01.16-02.20.39-1-237360	33	1	1	0	0	0	0	0	0	0	0	NA	NA	NA	6	8	164	164	493	0	0	0	0	1	0	0	0.006	0
.	19.01.16-02.20.39-1-237361	91	3	3	1	0	1	538	2	2	0	0	NA	NA	NA	35	28	169	165	507	147	146	245	0	2	7	0	0.012	0.014
.	19.01.16-02.20.41-1-237369	62	4	4	4	0	3	544	3	3	0	0	NA	NA	NA	25	30	169	167	507	148	145	251	10	4	0	0.059	0.024	0
.	19.01.16-02.20.45-1-237370	60	2	2	0	0	0	542	1	1	0	0	NA	NA	NA	25	27	167	167	506	145	149	248	0	0	5	0	0	0.01
.	19.01.16-02.20.46-1-237372	57	2	2	0	0	0	541	1	1	0	0	NA	NA	NA	27	20	169	169	495	151	149	241	0	1	4	0	0.006	0.008
.	19.01.16-02.20.53-1-237395	117	7	7	3	0	1	556	6	6	0	0	NA	NA	NA	33	40	170	169	514	152	149	255	4	4	14	0.024	0.024	0.027
.	19.01.16-02.20.53-1-237396	172	30	30	7	0	4	563	27	27	0	0	NA	NA	NA	52	52	173	174	518	151	155	257	9	20	47	0.052	0.115	0.091
.	19.01.16-02.20.54-1-237398	94	8	8	2	0	2	545	7	7	0	0	NA	NA	NA	29	25	171	167	500	151	149	245	7	4	11	0.041	0.024	0.022
.	19.01.16-02.20.57-1-237402	87	4	4	2	0	2	544	3	3	0	0	NA	NA	NA	37	29	171	168	503	150	149	245	1	0	7	0.006	0	0.014
.	19.01.16-02.20.57-1-237403	147	14	14	2	0	2	561	13	13	0	0	NA	NA	NA	36	45	169	172	517	153	152	256	0	21	21	0	0.122	0.041
.	19.01.16-02.20.58-1-237404	65	3	3	0	0	0	547	2	2	0	0	NA	NA	NA	24	25	172	167	499	151	147	249	5	0	0	0.029	0	0
.	19.01.16-02.20.59-1-237405	97	8	8	3	0	3	551	6	6	0	0	NA	NA	NA	26	27	170	166	504	154	148	249	5	4	19	0.029	0.024	0.038
.	19.01.16-02.21.11-1-237410	91	7	7	4	0	3	553	6	6	0	0	NA	NA	NA	25	32	171	168	506	153	151	249	0	0	17	0	0	0.034
.	19.01.16-02.21.13-1-237411	35	1	1	1	0	1	0	0	0	0	0	NA	NA	NA	12	14	167	165	495	0	0	0	0	0	0	0	0	0
.	19.01.16-02.21.13-1-237412	118	12	12	2	0	2	561	11	11	0	0	NA	NA	NA	36	41	172	170	512	153	151	257	3	6	23	0.017	0.035	0.045
.	19.01.16-02.21.14-1-237413	92	7	7	1	0	1	544	6	6	0	0	NA	NA	NA	26	27	170	167	503	151	146	247	6	5	8	0.035	0.03	0.016
.	19.01.16-02.21.15-1-237414	94	9	9	1	0	1	554	6	6	0	0	NA	NA	NA	32	31	169	166	509	150	149	255	9	2	13	0.053	0.012	0.026
.	19.01.16-02.21.16-1-237415	88	3	3	1	0	1	559	2	2	0	0	NA	NA	NA	36	34	172	171	504	153	154	252	0	6	5	0	0.035	0.01
.	19.01.16-02.21.19-1-237416	29	1	1	0	0	0	0	0	0	0	0	NA	NA	NA	8	7	163	163	494	0	0	0	0	0	0	0	0	0
.	19.01.16-02.21.21-1-237417	63	4	4	1	0	1	539	3	3	0	0	NA	NA	NA	29	16	167	163	499	150	143	246	0	7	2	0	0.043	0.004
.	19.01.16-02.21.27-1-237419	90	5	5	2	0	1	559	3	3	0	0	NA	NA	NA	33	39	175	170	507	155	155	249	0	4	10	0	0.024	0.02
.	19.01.16-02.21.29-1-237420	152	16	16	4	0	2	553	15	15	0	0	NA	NA	NA	53	41	167	175	512	144	155	254	18	8	33	0.108	0.046	0.064
.	19.01.16-02.21.29-1-237421	59	2	2	0	0	0	546	1	1	0	0	NA	NA	NA	22	25	170	167	501	149	149	248	0	3	4	0	0.018	0.008
.	19.01.16-02.21.32-1-237422	94	10	10	1	0	1	552	8	8	0	0	NA	NA	NA	35	28	167	170	504	149	151	252	2	11	11	0.012	0.065	0.022
.	19.01.16-02.21.33-1-237423	91	3	3	0	0	0	543	2	2	0	0	NA	NA	NA	33	25	167	168	503	148	147	248	5	0	1	0.03	0	0.002
.	19.01.16-02.21.37-1-237424	86	3	3	2	0	2	551	2	2	0	0	NA	NA	NA	35	30	172	166	505	154	147	250	3	0	4	0.017	0	0.008
.	19.01.16-02.21.37-1-237425	183	30	30	6	0	5	565	27	27	0	0	NA	NA	NA	59	48	175	174	512	154	152	259	15	10	71	0.086	0.057	0.139
.	19.01.16-02.21.41-1-237429	92	20	20	4	0	4	541	18	18	0	0	NA	NA	NA	44	19	169	169	494	150	148	243	10	17	37	0.059	0.101	0.075
.	19.01.16-02.21.43-1-237430	32	1	1	0	0	0	0	0	0	0	0	NA	NA	NA	9	7	164	163	493	0	0	0	0	0	0	0	0	0
.	19.01.16-02.21.43-1-237431	65	3	3	1	0	1	540	2	2	0	0	NA	NA	NA	23	22	167	171	497	147	149	244	2	0	9	0.012	0	0.018
.	19.01.16-02.21.45-1-237432	60	2	2	1	0	1	307	1	1	0	0	NA	NA	NA	18	19	169	166	497	91	82	134	3	2	0	0.018	0.012	0
.	19.01.16-02.21.46-1-237435	93	8	8	5	0	3	556	5	5	0	0	NA	NA	NA	23	30	169	168	506	152	151	253	4	9	9	0.024	0.054	0.018
.	19.01.16-02.21.51-1-237441	61	5	5	0	0	0	541	4	4	0	0	NA	NA	NA	20	18	166	166	499	146	147	248	0	0	17	0	0	0.034
.	19.01.16-02.21.51-1-237442	67	4	4	1	0	1	546	3	3	0	0	NA	NA	NA	21	24	167	168	502	149	147	250	12	0	3	0.072	0	0.006
.	19.01.16-02.21.58-1-237464	150	8	8	4	0	2	561	7	7	0	0	NA	NA	NA	48	40	170	173	510	152	153	256	7	7	20	0.041	0.04	0.039
.	19.01.16-02.22.00-1-237465	120	8	8	1	0	0	559	7	7	0	0	NA	NA	NA	33	43	171	170	515	151	150	258	0	8	15	0	0.047	0.029
.	19.01.16-02.22.04-1-237469	127	14	14	6	0	4	557	11	11	0	0	NA	NA	NA	42	36	172	169	508	152	149	256	19	8	34	0.11	0.047	0.067
.	19.01.16-02.22.05-1-237471	143	27	27	7	0	6	556	25	25	0	0	NA	NA	NA	40	37	171	172	507	149	154	253	8	10	58	0.047	0.058	0.114
.	19.01.16-02.22.08-1-237472	59	2	2	0	0	0	353	1	1	0	0	NA	NA	NA	16	20	165	167	501	94	97	162	0	0	5	0	0	0.01
.	19.01.16-02.22.08-1-237473	33	1	1	0	0	0	0	0	0	0	0	NA	NA	NA	7	11	167	166	491	0	0	0	0	0	2	0	0	0.004
.	19.01.16-02.22.10-1-237475	155	31	31	11	0	8	565	27	27	0	0	NA	NA	NA	49	42	171	170	514	153	150	262	19	17	57	0.111	0.1	0.111
.	19.01.16-02.22.16-1-237476	32	1	1	0	0	0	0	0	0	0	0	NA	NA	NA	5	11	166	164	494	0	0	0	0	0	2	0	0	0.004
.	19.01.16-02.22.18-1-237477	31	1	1	0	0	0	0	0	0	0	0	NA	NA	NA	9	14	165	166	496	0	0	0	0	2	0	0	0.012	0
.	19.01.16-02.22.18-1-237478	148	34	34	9	0	7	557	33	33	0	0	NA	NA	NA	39	38	177	170	504	157	151	249	5	20	73	0.028	0.118	0.145
.	19.01.16-02.22.19-1-237479	123	9	9	3	0	2	553	8	8	0	0	NA	NA	NA	40	36	168	169	512	149	150	254	14	0	27	0.083	0	0.053
.	19.01.16-02.22.19-1-237480	94	9	9	1	0	0	558	8	8	0	0	NA	NA	NA	22	28	169	171	501	153	155	250	2	0	19	0.012	0	0.038
.	19.01.16-02.22.20-1-237481	87	13	13	2	0	2	553	12	12	0	0	NA	NA	NA	28	29	172	165	505	155	147	251	4	6	17	0.023	0.036	0.034
.	19.01.16-02.22.23-1-237482	115	8	8	1	0	1	551	6	6	0	0	NA	NA	NA	48	39	172	170	510	151	147	253	5	3	9	0.029	0.018	0.018
.	19.01.16-02.22.31-1-237483	61	3	3	0	0	0	540	2	2	0	0	NA	NA	NA	25	18	168	165	498	151	146	243	1	0	2	0.006	0	0.004
.	19.01.16-02.22.42-1-237495	33	1	1	0	0	0	0	0	0	0	0	NA	NA	NA	11	8	164	164	493	0	0	0	0	0	1	0	0	0.002
.	19.01.16-02.22.44-1-237496	251	11	11	3	0	2	588	9	9	0	0	NA	NA	NA	85	75	174	178	536	155	159	274	0	3	21	0	0.017	0.039
.	19.01.16-02.22.45-1-237497	38	1	1	0	0	0	0	0	0	0	0	NA	NA	NA	11	11	163	165	496	0	0	0	0	0	0	0	0	0
.	19.01.16-02.22.45-1-237498	151	9	9	1	0	1	571	8	8	0	0	NA	NA	NA	62	60	177	172	524	157	151	263	6	2	21	0.034	0.012	0.04
.	19.01.16-02.22.47-1-237501	147	13	13	2	0	2	564	11	11	0	0	NA	NA	NA	42	47	169	171	520	149	152	263	4	25	8	0.024	0.146	0.015
.	19.01.16-02.22.47-1-237502	120	6	6	0	0	0	545	5	5	0	0	NA	NA	NA	41	32	168	172	505	146	151	248	0	0	11	0	0	0.022
.	19.01.16-02.22.50-1-237506	31	1	1	0	0	0	0	0	0	0	0	NA	NA	NA	3	10	164	166	493	0	0	0	0	0	0	0	0	0
.	19.01.16-02.22.50-1-237508	65	3	3	0	0	0	398	2	2	0	0	NA	NA	NA	15	22	171	169	495	109	109	180	0	0	7	0	0	0.014
.	19.01.16-02.22.52-1-237510	117	22	22	7	0	6	557	19	19	0	0	NA	NA	NA	45	44	171	173	513	153	152	252	10	40	20	0.058	0.231	0.039
.	19.01.16-02.22.58-1-237531	96	3	3	1	0	1	549	2	2	0	0	NA	NA	NA	26	26	169	170	500	149	151	249	4	4	1	0.024	0.024	0.002
.	19.01.16-02.23.03-1-237535	67	6	6	3	0	2	541	4	4	0	0	NA	NA	NA	35	32	169	167	509	147	145	249	0	13	8	0	0.078	0.016
.	19.01.16-02.23.06-1-237537	57	2	2	1	0	1	304	1	1	0	0	NA	NA	NA	17	16	169	165	495	84	85	135	0	0	4	0	0	0.008
.	19.01.16-02.23.07-1-237539	90	4	4	1	0	0	550	3	3	0	0	NA	NA	NA	25	26	168	169	502	150	152	248	3	0	4	0.018	0	0.008
.	19.01.16-02.23.09-1-237540	181	16	16	5	0	5	572	14	14	0	0	NA	NA	NA	39	50	178	177	508	160	157	255	10	16	16	0.056	0.09	0.031
.	19.01.16-02.23.10-1-237541	98	6	6	0	0	0	542	4	4	0	0	NA	NA	NA	30	30	173	165	505	151	143	248	3	0	7	0.017	0	0.014
.	19.01.16-02.23.10-1-237542	87	5	5	2	0	1	540	4	4	0	0	NA	NA	NA	20	20	169	166	498	148	147	245	7	0	9	0.041	0	0.018
.	19.01.16-02.23.12-1-237543	89	4	4	0	0	0	543	2	2	0	0	NA	NA	NA	28	23	172	165	499	148	148	247	0	5	8	0	0.03	0.016
.	19.01.16-02.23.16-1-237544	66	5	5	1	0	1	546	4	4	0	0	NA	NA	NA	22	23	169	167	500	152	148	246	0	2	9	0	0.012	0.018
.	19.01.16-02.23.19-1-237545	122	12	12	4	0	4	548	10	10	0	0	NA	NA	NA	45	33	171	170	505	148	150	250	10	6	27	0.058	0.035	0.053
.	19.01.16-02.23.22-1-237546	181	15	15	3	0	1	573	13	13	0	0	NA	NA	NA	52	57	173	179	518	151	159	263	17	5	18	0.098	0.028	0.035
.	19.01.16-02.23.25-1-237547	35	1	1	0	0	0	0	0	0	0	0	NA	NA	NA	10	18	170	167	494	0	0	0	0	0	3	0	0	0.006
.	19.01.16-02.23.26-1-237548	150	14	14	1	0	0	560	12	12	0	0	NA	NA	NA	55	44	175	172	510	154	152	254	25	12	15	0.143	0.07	0.029
.	19.01.16-02.23.26-1-237549	63	2	2	0	0	0	204	1	1	0	0	NA	NA	NA	12	27	164	171	505	63	56	85	0	0	3	0	0	0.006
.	19.01.16-02.23.28-1-237550	69	3	3	2	0	2	543	1	1	0	0	NA	NA	NA	31	23	169	167	500	152	147	244	0	7	1	0	0.042	0.002
.	19.01.16-02.23.29-1-237551	151	23	23	4	0	3	565	19	19	0	0	NA	NA	NA	49	45	173	172	513	154	151	260	12	2	46	0.069	0.012	0.09
.	19.01.16-02.23.34-1-237552	91	7	7	2	0	1	546	6	6	0	0	NA	NA	NA	27	29	166	168	508	148	145	253	0	13	6	0	0.077	0.012
.	19.01.16-02.23.35-1-237553	198	15	15	2	0	2	575	12	12	0	0	NA	NA	NA	68	58	173	170	528	151	150	274	26	0	21	0.15	0	0.04
.	19.01.16-02.23.40-1-237557	224	30	30	10	0	8	579	26	26	0	0	NA	NA	NA	61	59	176	169	527	158	151	270	34	25	45	0.193	0.148	0.085
.	19.01.16-02.23.42-1-237558	67	4	4	0	0	0	544	3	3	0	0	NA	NA	NA	27	26	172	166	501	152	148	244	5	0	4	0.029	0	0.008
.	19.01.16-02.23.43-1-237559	179	31	31	9	0	4	565	26	26	0	0	NA	NA	NA	60	45	175	171	512	154	153	258	24	13	66	0.137	0.076	0.129
.	19.01.16-02.23.48-1-237563	198	22	22	10	0	7	580	17	17	0	0	NA	NA	NA	50	57	171	175	524	156	157	267	14	14	56	0.082	0.08	0.107
.	19.01.16-02.23.54-1-237586	85	4	4	1	0	1	540	3	3	0	0	NA	NA	NA	24	19	168	165	499	150	147	243	0	0	5	0	0	0.01
.	19.01.16-02.23.58-1-237590	120	6	6	3	0	3	555	5	5	0	0	NA	NA	NA	55	42	174	174	507	150	153	252	16	0	6	0.092	0	0.012
.	19.01.16-02.23.58-1-237591	91	10	10	3	0	1	552	9	9	0	0	NA	NA	NA	37	38	173	170	508	152	148	252	10	4	17	0.058	0.024	0.033
.	19.01.16-02.24.07-1-237596	60	2	2	0	0	0	201	1	1	0	0	NA	NA	NA	12	15	166	166	496	59	51	91	0	1	0	0	0.006	0
.	19.01.16-02.24.09-1-237597	89	3	3	0	0	0	559	2	2	0	0	NA	NA	NA	33	39	176	170	506	154	153	252	5	4	2	0.028	0.024	0.004
.	19.01.16-02.24.10-1-237598	92	6	6	3	0	2	560	5	5	0	0	NA	NA	NA	31	35	171	175	502	153	158	249	0	6	15	0	0.034	0.03
.	19.01.16-02.24.15-1-237599	175	23	23	4	0	4	570	21	21	0	0	NA	NA	NA	50	52	170	179	516	152	159	259	11	12	40	0.065	0.067	0.078
.	19.01.16-02.24.16-1-237600	130	6	6	1	0	1	556	5	5	0	0	NA	NA	NA	29	36	170	172	507	151	154	251	0	6	10	0	0.035	0.02
.	19.01.16-02.24.22-1-237602	62	2	2	0	0	0	0	1	1	0	0	NA	NA	NA	14	17	167	165	498	0	0	0	1	0	5	0.006	0	0.01
.	19.01.16-02.24.24-1-237603	183	26	26	7	0	4	576	22	22	0	0	NA	NA	NA	60	57	173	176	521	156	156	264	3	50	38	0.017	0.284	0.073
.	19.01.16-02.24.25-1-237604	65	5	5	1	0	0	543	3	3	0	0	NA	NA	NA	23	31	167	166	511	145	148	250	0	17	4	0	0.102	0.008
.	19.01.16-02.24.26-1-237605	296	29	29	12	0	9	591	27	27	0	0	NA	NA	NA	99	79	177	172	543	154	153	284	25	14	54	0.141	0.081	0.099
.	19.01.16-02.24.27-1-237606	124	10	10	3	0	3	556	9	9	0	0	NA	NA	NA	32	34	171	171	505	151	152	253	3	3	17	0.018	0.018	0.034
.	19.01.16-02.24.27-1-237607	127	20	20	5	0	4	556	18	18	0	0	NA	NA	NA	47	41	171	169	514	149	151	256	17	15	23	0.099	0.089	0.045
.	19.01.16-02.24.32-1-237608	127	12	12	3	0	3	556	10	10	0	0	NA	NA	NA	30	38	170	167	514	152	146	258	10	3	19	0.059	0.018	0.037
.	19.01.16-02.24.33-1-237609	120	6	6	1	0	1	552	5	5	0	0	NA	NA	NA	27	31	173	166	505	157	145	250	0	6	12	0	0.036	0.024
.	19.01.16-02.24.44-1-237620	66	3	3	0	0	0	541	2	2	0	0	NA	NA	NA	24	27	168	168	504	146	145	250	5	0	0	0.03	0	0
.	19.01.16-02.24.49-1-237625	88	3	3	0	0	0	550	2	2	0	0	NA	NA	NA	25	25	163	168	507	147	150	253	3	0	3	0.018	0	0.006
.	19.01.16-02.24.52-1-237629	122	8	8	2	0	1	552	6	6	0	0	NA	NA	NA	43	38	169	170	512	148	150	254	9	0	16	0.053	0	0.031
.	19.01.16-02.24.53-1-237646	39	1	1	1	0	1	0	0	0	0	0	NA	NA	NA	13	12	163	166	496	0	0	0	0	0	2	0	0	0.004
.	19.01.16-02.24.57-1-237651	150	20	20	5	0	5	566	18	18	0	0	NA	NA	NA	56	56	170	175	524	151	156	259	14	16	39	0.082	0.091	0.074
.	19.01.16-02.24.57-1-237652	91	4	4	0	0	0	553	3	3	0	0	NA	NA	NA	31	38	170	167	514	150	150	253	2	0	7	0.012	0	0.014
.	19.01.16-02.24.58-1-237653	66	3	3	1	0	1	544	2	2	0	0	NA	NA	NA	26	26	171	168	500	152	147	245	0	4	3	0	0.024	0.006
.	19.01.16-02.24.59-1-237654	253	15	15	2	0	2	596	14	14	0	0	NA	NA	NA	75	85	187	174	537	163	157	276	22	7	28	0.118	0.04	0.052
.	19.01.16-02.25.03-1-237657	261	11	11	6	0	5	594	10	10	0	0	NA	NA	NA	59	69	175	177	530	160	160	274	0	17	33	0	0.096	0.062
.	19.01.16-02.25.07-1-237661	89	4	4	0	0	0	549	3	3	0	0	NA	NA	NA	15	23	166	168	502	148	150	251	6	4	1	0.036	0.024	0.002
.	19.01.16-02.25.12-1-237662	95	7	7	3	0	3	551	5	5	0	0	NA	NA	NA	27	33	171	170	505	153	150	248	2	2	15	0.012	0.012	0.03
.	19.01.16-02.25.12-1-237663	157	8	8	2	0	1	567	6	6	0	0	NA	NA	NA	56	56	173	175	521	148	157	262	22	0	10	0.127	0	0.019
.	19.01.16-02.25.14-1-237664	58	2	2	0	0	0	541	1	1	0	0	NA	NA	NA	17	16	167	166	496	147	151	243	0	0	5	0	0	0.01
.	19.01.16-02.25.14-1-237665	249	15	15	6	0	6	598	13	13	0	0	NA	NA	NA	56	78	184	174	533	165	159	274	2	15	36	0.011	0.086	0.068
.	19.01.16-02.25.22-1-237666	67	3	3	0	0	0	543	2	2	0	0	NA	NA	NA	30	22	170	168	497	152	149	242	7	0	4	0.041	0	0.008
.	19.01.16-02.25.25-1-237667	117	4	4	0	0	0	554	3	3	0	0	NA	NA	NA	29	31	169	170	505	149	151	254	3	0	1	0.018	0	0.002
.	19.01.16-02.25.29-1-237668	32	1	1	0	0	0	0	0	0	0	0	NA	NA	NA	10	12	164	166	495	0	0	0	0	0	0	0	0	0
.	19.01.16-02.25.31-1-237669	142	13	13	0	0	0	554	11	11	0	0	NA	NA	NA	38	34	173	172	502	155	152	247	3	2	28	0.017	0.012	0.056
.	19.01.16-02.25.32-1-237670	87	9	9	2	0	1	545	7	7	0	0	NA	NA	NA	24	24	171	167	499	151	149	245	2	6	9	0.012	0.036	0.018
.	19.01.16-02.25.32-1-237671	274	26	26	7	0	7	599	22	22	0	0	NA	NA	NA	75	84	179	174	544	157	156	286	15	14	50	0.084	0.08	0.092
.	19.01.16-02.25.33-1-237672	116	7	7	1	0	1	579	6	6	0	0	NA	NA	NA	36	59	180	175	517	162	157	260	4	4	18	0.022	0.023	0.035
.	19.01.16-02.25.36-1-237674	63	3	3	2	0	2	547	2	2	0	0	NA	NA	NA	31	31	170	168	506	150	148	249	0	7	5	0	0.042	0.01
.	19.01.16-02.25.37-1-237675	89	7	7	1	0	1	547	4	4	0	0	NA	NA	NA	19	29	170	171	501	149	151	247	14	0	9	0.082	0	0.018
.	19.01.16-02.25.40-1-237679	33	1	1	0	0	0	0	0	0	0	0	NA	NA	NA	8	10	165	166	492	0	0	0	0	0	0	0	0	0
.	19.01.16-02.25.42-1-237680	87	5	5	1	0	1	544	4	4	0	0	NA	NA	NA	27	27	172	169	499	152	145	247	2	3	6	0.012	0.018	0.012
.	19.01.16-02.25.42-1-237681	91	8	8	0	0	0	552	7	7	0	0	NA	NA	NA	18	28	166	174	501	148	155	249	3	3	11	0.018	0.017	0.022
.	19.01.16-02.25.52-1-237688	87	3	3	0	0	0	550	2	2	0	0	NA	NA	NA	29	27	169	166	505	151	151	248	0	4	5	0	0.024	0.01
.	19.01.16-02.25.52-1-237690	177	13	13	6	0	2	568	12	12	0	0	NA	NA	NA	56	50	176	174	513	158	155	255	17	24	18	0.097	0.138	0.035
.	19.01.16-02.25.53-1-237691	187	13	13	3	0	3	575	10	10	0	0	NA	NA	NA	40	54	173	174	520	154	155	266	4	14	12	0.023	0.08	0.023
.	19.01.16-02.25.59-1-237712	114	6	6	3	0	2	556	4	4	0	0	NA	NA	NA	31	42	171	170	514	153	151	252	1	3	13	0.006	0.018	0.025
.	19.01.16-02.25.59-1-237713	37	1	1	0	0	0	0	0	0	0	0	NA	NA	NA	7	8	165	163	493	0	0	0	0	0	1	0	0	0.002
.	19.01.16-02.25.59-1-237714	119	12	12	4	0	2	557	9	9	0	0	NA	NA	NA	27	35	171	172	505	153	154	250	10	0	16	0.058	0	0.032
.	19.01.16-02.26.02-1-237717	86	3	3	1	0	1	552	0	0	0	0	NA	NA	NA	25	36	170	173	506	150	152	250	2	3	0	0.012	0.017	0
.	19.01.16-02.26.03-1-237718	62	4	4	2	0	1	545	3	3	0	0	NA	NA	NA	18	20	165	166	502	146	150	249	4	0	4	0.024	0	0.008
.	19.01.16-02.26.07-1-237721	111	4	4	1	0	1	560	3	3	0	0	NA	NA	NA	30	39	170	173	509	150	154	256	0	8	0	0	0.046	0
.	19.01.16-02.26.12-1-237722	175	17	17	3	0	3	574	13	13	0	0	NA	NA	NA	51	60	178	177	518	160	156	258	31	1	22	0.174	0.006	0.042
.	19.01.16-02.26.15-1-237723	57	2	2	0	0	0	547	1	1	0	0	NA	NA	NA	19	24	167	166	504	150	150	247	3	0	1	0.018	0	0.002
.	19.01.16-02.26.15-1-237724	94	6	6	3	0	2	557	5	5	0	0	NA	NA	NA	26	35	172	174	502	155	153	249	0	12	7	0	0.069	0.014
.	19.01.16-02.26.17-1-237725	93	9	9	1	0	1	545	7	7	0	0	NA	NA	NA	25	27	167	166	507	148	148	249	9	0	23	0.054	0	0.045
.	19.01.16-02.26.18-1-237726	32	1	1	0	0	0	0	0	0	0	0	NA	NA	NA	8	9	164	167	491	0	0	0	0	0	0	0	0	0
.	19.01.16-02.26.20-1-237727	61	4	4	1	0	1	544	3	3	0	0	NA	NA	NA	26	27	173	166	501	152	146	246	0	0	9	0	0	0.018
.	19.01.16-02.26.23-1-237729	200	19	19	6	0	5	566	18	18	0	0	NA	NA	NA	80	43	173	175	508	157	154	255	10	14	45	0.058	0.08	0.089
.	19.01.16-02.26.23-1-237730	95	4	4	3	0	1	557	3	3	0	0	NA	NA	NA	30	39	171	170	511	149	152	256	0	3	8	0	0.018	0.016
.	19.01.16-02.26.25-1-237731	60	2	2	0	0	0	549	1	1	0	0	NA	NA	NA	20	30	169	167	507	150	146	253	9	0	0	0.053	0	0
.	19.01.16-02.26.27-1-237732	149	10	10	0	0	0	575	8	8	0	0	NA	NA	NA	42	57	176	173	521	158	153	264	0	4	26	0	0.023	0.05
.	19.01.16-02.26.33-1-237733	30	1	1	0	0	0	0	0	0	0	0	NA	NA	NA	6	12	165	165	495	0	0	0	0	0	0	0	0	0
.	19.01.16-02.26.35-1-237734	84	5	5	0	0	0	562	4	4	0	0	NA	NA	NA	31	47	174	171	515	154	152	256	0	9	6	0	0.053	0.012
.	19.01.16-02.26.35-1-237741	36	1	1	0	0	0	0	0	0	0	0	NA	NA	NA	14	9	163	165	494	0	0	0	0	0	1	0	0	0.002
.	19.01.16-02.26.35-1-237742	63	3	3	2	0	2	535	2	2	0	0	NA	NA	NA	26	15	167	166	495	149	147	239	0	6	2	0	0.036	0.004
.	19.01.16-02.26.38-1-237743	33	1	1	0	0	0	0	0	0	0	0	NA	NA	NA	12	11	165	166	493	0	0	0	0	0	0	0	0	0
.	19.01.16-02.26.38-1-237744	58	2	2	1	0	1	539	1	1	0	0	NA	NA	NA	18	14	163	166	498	144	149	246	1	0	2	0.006	0	0.004
.	19.01.16-02.26.40-1-237748	90	5	5	3	0	2	544	4	4	0	0	NA	NA	NA	33	24	170	168	499	151	148	245	0	0	10	0	0	0.02
.	19.01.16-02.26.40-1-237749	34	1	1	1	0	1	0	0	0	0	0	NA	NA	NA	11	9	167	163	492	0	0	0	1	0	0	0.006	0	0
.	19.01.16-02.26.42-1-237754	64	2	2	0	0	0	405	1	1	0	0	NA	NA	NA	16	16	169	166	494	118	109	178	3	2	0	0.018	0.012	0
.	19.01.16-02.26.44-1-237758	57	2	2	1	0	1	51	1	1	0	0	NA	NA	NA	15	13	164	167	495	15	13	23	0	7	2	0	0.042	0.004
.	19.01.16-02.26.48-1-237762	149	6	6	2	0	0	575	5	5	0	0	NA	NA	NA	48	51	175	181	508	158	163	254	7	7	9	0.04	0.039	0.018
.	19.01.16-02.26.50-1-237765	181	25	25	5	0	4	572	20	20	0	0	NA	NA	NA	62	56	169	175	525	149	157	266	29	13	16	0.172	0.074	0.03
.	19.01.16-02.26.51-1-237768	63	2	2	0	0	0	548	1	1	0	0	NA	NA	NA	20	23	167	170	499	149	153	246	0	0	3	0	0	0.006
.	19.01.16-02.26.52-1-237770	36	1	1	0	0	0	0	0	0	0	0	NA	NA	NA	9	11	166	165	493	0	0	0	0	0	1	0	0	0.002
.	19.01.16-02.26.53-1-237787	119	4	4	0	0	0	552	3	3	0	0	NA	NA	NA	35	33	170	173	503	147	153	252	2	0	7	0.012	0	0.014
.	19.01.16-02.26.54-1-237789	119	9	9	2	0	1	553	8	8	0	0	NA	NA	NA	35	35	167	167	514	148	147	258	4	0	18	0.024	0	0.035
.	19.01.16-02.26.55-1-237791	326	50	50	15	0	11	602	47	47	0	0	NA	NA	NA	96	95	183	184	541	163	161	278	27	16	105	0.148	0.087	0.194
.	19.01.16-02.26.56-1-237793	66	2	2	0	0	0	540	1	1	0	0	NA	NA	NA	21	25	168	170	500	146	152	242	0	0	4	0	0	0.008
.	19.01.16-02.26.58-1-237795	36	1	1	1	0	1	0	0	0	0	0	NA	NA	NA	6	16	166	168	495	0	0	0	0	0	1	0	0	0.002
.	19.01.16-02.27.01-1-237796	211	43	43	14	0	11	566	36	36	0	0	NA	NA	NA	65	57	175	170	525	153	145	268	34	22	76	0.194	0.129	0.145
.	19.01.16-02.27.03-1-237799	62	2	2	0	0	0	400	1	1	0	0	NA	NA	NA	16	11	164	167	493	100	116	184	0	0	7	0	0	0.014
.	19.01.16-02.27.07-1-237802	67	5	5	2	0	2	551	3	3	0	0	NA	NA	NA	22	33	173	170	503	154	151	246	0	2	11	0	0.012	0.022
.	19.01.16-02.27.08-1-237803	144	14	14	2	0	2	566	13	13	0	0	NA	NA	NA	46	51	170	174	520	150	153	263	9	9	26	0.053	0.052	0.05
.	19.01.16-02.27.09-1-237804	86	8	8	3	0	2	543	5	5	0	0	NA	NA	NA	22	23	168	167	501	149	147	247	1	10	12	0.006	0.06	0.024
.	19.01.16-02.27.14-1-237805	61	2	2	1	0	1	549	1	1	0	0	NA	NA	NA	30	25	168	169	501	150	150	249	4	0	1	0.024	0	0.002
.	19.01.16-02.27.15-1-237806	62	3	3	0	0	0	541	2	2	0	0	NA	NA	NA	27	20	165	164	504	146	145	250	4	2	0	0.024	0.012	0
.	19.01.16-02.27.24-1-237807	36	1	1	0	0	0	0	0	0	0	0	NA	NA	NA	8	12	167	167	491	0	0	0	0	0	5	0	0	0.01
.	19.01.16-02.27.24-1-237808	35	1	1	0	0	0	0	0	0	0	0	NA	NA	NA	5	9	164	164	494	0	0	0	0	0	1	0	0	0.002
.	19.01.16-02.27.25-1-237809	329	22	22	6	0	4	615	21	21	0	0	NA	NA	NA	114	102	179	183	553	160	163	292	2	10	44	0.011	0.055	0.08
.	19.01.16-02.27.26-1-237810	114	7	7	4	0	4	561	6	6	0	0	NA	NA	NA	33	40	169	175	509	147	157	257	14	0	6	0.083	0	0.012
.	19.01.16-02.27.27-1-237811	66	4	4	1	0	1	547	2	2	0	0	NA	NA	NA	27	28	170	167	504	153	148	246	3	0	8	0.018	0	0.016
.	19.01.16-02.27.27-1-237812	90	5	5	0	0	0	537	4	4	0	0	NA	NA	NA	26	21	171	165	498	152	145	240	0	0	6	0	0	0.012
.	19.01.16-02.27.28-1-237813	179	12	12	3	0	3	567	11	11	0	0	NA	NA	NA	60	58	177	170	524	157	148	262	0	11	20	0	0.065	0.038
.	19.01.16-02.27.39-1-237815	120	5	5	1	0	0	557	4	4	0	0	NA	NA	NA	34	33	175	170	501	159	151	247	0	6	13	0	0.035	0.026
.	19.01.16-02.27.41-1-237819	92	6	6	1	0	1	553	5	5	0	0	NA	NA	NA	39	31	172	168	504	151	149	253	7	0	14	0.041	0	0.028
.	19.01.16-02.27.43-1-237820	65	4	4	1	0	1	545	2	2	0	0	NA	NA	NA	21	25	169	167	502	149	147	249	2	0	6	0.012	0	0.012
.	19.01.16-02.27.46-1-237821	92	3	3	1	0	1	553	2	2	0	0	NA	NA	NA	26	30	168	168	507	151	151	251	3	0	4	0.018	0	0.008
.	19.01.16-02.27.51-1-237828	263	15	15	7	0	6	603	13	13	0	0	NA	NA	NA	75	82	178	185	532	160	164	279	3	8	35	0.017	0.043	0.066
.	19.01.16-02.27.56-1-237849	86	4	4	0	0	0	548	3	3	0	0	NA	NA	NA	27	24	164	170	503	146	152	250	0	0	8	0	0	0.016
.	19.01.16-02.27.57-1-237851	93	5	5	2	0	2	546	4	4	0	0	NA	NA	NA	25	23	168	167	501	148	148	250	15	0	2	0.089	0	0.004
.	19.01.16-02.27.58-1-237852	88	8	8	4	0	4	554	7	7	0	0	NA	NA	NA	24	34	171	167	509	153	147	254	6	6	11	0.035	0.036	0.022
.	19.01.16-02.28.00-1-237853	210	24	24	11	0	8	601	22	22	0	0	NA	NA	NA	61	88	183	185	533	164	164	273	6	8	65	0.033	0.043	0.122
.	19.01.16-02.28.01-1-237854	127	14	14	0	0	0	563	13	13	0	0	NA	NA	NA	42	48	169	174	518	146	154	263	8	5	12	0.047	0.029	0.023
.	19.01.16-02.28.07-1-237860	120	7	7	2	0	1	552	6	6	0	0	NA	NA	NA	38	34	172	167	508	154	147	251	0	6	14	0	0.036	0.028
.	19.01.16-02.28.08-1-237861	90	5	5	3	0	3	550	4	4	0	0	NA	NA	NA	34	31	169	169	506	151	147	252	6	0	5	0.036	0	0.01
.	19.01.16-02.28.13-1-237862	92	3	3	1	0	0	545	2	2	0	0	NA	NA	NA	32	25	167	165	506	147	146	252	6	0	5	0.036	0	0.01
.	19.01.16-02.28.18-1-237863	30	1	1	1	0	1	0	0	0	0	0	NA	NA	NA	9	5	166	165	487	0	0	0	0	0	2	0	0	0.004
.	19.01.16-02.28.21-1-237864	198	13	13	3	0	3	566	12	12	0	0	NA	NA	NA	54	53	172	180	514	152	158	256	7	2	33	0.041	0.011	0.064
.	19.01.16-02.28.24-1-237865	87	6	6	3	0	3	542	5	5	0	0	NA	NA	NA	27	17	166	167	497	151	148	243	0	11	5	0	0.066	0.01
.	19.01.16-02.28.24-1-237866	179	16	16	6	0	5	583	14	14	0	0	NA	NA	NA	43	66	178	178	523	159	160	264	5	10	32	0.028	0.056	0.061
.	19.01.16-02.28.25-1-237867	113	11	11	2	0	2	552	10	10	0	0	NA	NA	NA	27	34	168	167	512	151	151	250	8	11	27	0.048	0.066	0.053
.	19.01.16-02.28.26-1-237868	86	4	4	2	0	2	556	3	3	0	0	NA	NA	NA	16	27	172	168	500	156	150	250	0	7	5	0	0.042	0.01
.	19.01.16-02.28.29-1-237869	240	22	22	7	0	5	587	21	21	0	0	NA	NA	NA	80	69	179	174	529	160	155	272	16	12	53	0.089	0.069	0.1
.	19.01.16-02.28.31-1-237870	90	5	5	0	0	0	550	4	4	0	0	NA	NA	NA	24	38	177	164	510	153	143	254	0	0	7	0	0	0.014
.	19.01.16-02.28.41-1-237878	59	2	2	0	0	0	201	1	1	0	0	NA	NA	NA	21	15	164	168	496	58	50	93	0	0	1	0	0	0.002
.	19.01.16-02.28.42-1-237879	114	10	10	2	0	0	553	9	9	0	0	NA	NA	NA	40	33	166	172	508	146	155	252	3	8	12	0.018	0.047	0.024
.	19.01.16-02.28.43-1-237887	90	3	3	0	0	0	548	2	2	0	0	NA	NA	NA	40	37	171	167	512	150	147	251	3	0	9	0.018	0	0.018
.	19.01.16-02.28.47-1-237890	268	25	25	6	0	6	584	24	24	0	0	NA	NA	NA	88	70	181	171	531	160	151	273	19	0	77	0.105	0	0.145
.	19.01.16-02.28.50-1-237894	145	8	8	3	0	3	563	7	7	0	0	NA	NA	NA	52	42	172	171	512	154	149	260	4	2	20	0.023	0.012	0.039
.	19.01.16-02.28.50-1-237895	61	2	2	0	0	0	455	1	1	0	0	NA	NA	NA	23	16	164	169	496	119	129	207	0	0	1	0	0	0.002
.	19.01.16-02.28.51-1-237896	32	1	1	0	0	0	0	0	0	0	0	NA	NA	NA	7	5	163	163	492	0	0	0	0	0	0	0	0	0
.	19.01.16-02.28.51-1-237898	58	2	2	0	0	0	149	1	1	0	0	NA	NA	NA	14	16	164	166	499	38	41	70	0	0	4	0	0	0.008
.	19.01.16-02.28.53-1-237917	91	5	5	1	0	1	540	4	4	0	0	NA	NA	NA	33	21	167	169	498	147	146	247	4	3	8	0.024	0.018	0.016
.	19.01.16-02.28.57-1-237922	83	3	3	1	0	1	545	2	2	0	0	NA	NA	NA	29	26	171	169	499	149	151	245	5	0	5	0.029	0	0.01
.	19.01.16-02.28.58-1-237923	86	7	7	1	0	1	554	6	6	0	0	NA	NA	NA	23	35	170	172	506	150	152	252	7	4	13	0.041	0.023	0.026
.	19.01.16-02.29.01-1-237924	33	1	1	0	0	0	0	0	0	0	0	NA	NA	NA	10	12	165	166	494	0	0	0	0	0	2	0	0	0.004
.	19.01.16-02.29.03-1-237928	86	4	4	1	0	1	542	3	3	0	0	NA	NA	NA	44	27	170	166	504	152	143	247	0	9	4	0	0.054	0.008
.	19.01.16-02.29.06-1-237930	92	3	3	2	0	2	546	2	2	0	0	NA	NA	NA	27	26	170	166	503	153	150	243	0	0	6	0	0	0.012
.	19.01.16-02.29.09-1-237931	86	4	4	1	0	1	547	2	2	0	0	NA	NA	NA	23	28	168	169	504	149	150	248	3	4	0	0.018	0.024	0
.	19.01.16-02.29.09-1-237932	115	7	7	1	0	0	555	6	6	0	0	NA	NA	NA	31	33	171	172	503	153	152	250	10	0	8	0.058	0	0.016
.	19.01.16-02.29.11-1-237933	439	30	30	8	0	4	650	27	27	0	0	NA	NA	NA	134	137	193	190	567	172	168	310	32	11	57	0.166	0.058	0.101
.	19.01.16-02.29.11-1-237935	117	7	7	2	0	2	556	5	5	0	0	NA	NA	NA	46	40	174	170	509	155	151	250	0	3	24	0	0.018	0.047
.	19.01.16-02.29.16-1-237936	130	14	14	3	0	1	559	11	11	0	0	NA	NA	NA	34	37	172	166	512	152	149	258	6	10	45	0.035	0.06	0.088
.	19.01.16-02.29.19-1-237937	145	17	17	6	0	6	557	15	15	0	0	NA	NA	NA	33	39	170	169	513	151	150	256	6	7	30	0.035	0.041	0.058
.	19.01.16-02.29.20-1-237938	60	2	2	0	0	0	546	1	1	0	0	NA	NA	NA	21	19	171	168	493	153	150	243	4	0	1	0.023	0	0.002
.	19.01.16-02.29.23-1-237940	60	2	2	1	0	1	550	1	1	0	0	NA	NA	NA	21	28	170	170	501	152	152	246	0	7	4	0	0.041	0.008
.	19.01.16-02.29.31-1-237941	92	4	4	1	0	1	552	3	3	0	0	NA	NA	NA	35	30	169	169	505	150	150	252	0	5	12	0	0.03	0.024
.	19.01.16-02.29.33-1-237942	67	4	4	1	0	1	548	3	3	0	0	NA	NA	NA	29	31	166	174	504	148	155	245	0	8	1	0	0.046	0.002
.	19.01.16-02.29.33-1-237943	66	2	2	1	0	1	544	1	1	0	0	NA	NA	NA	26	25	171	167	500	151	148	245	0	0	6	0	0	0.012
.	19.01.16-02.29.37-1-237944	232	20	20	7	0	6	577	17	17	0	0	NA	NA	NA	75	62	174	176	525	155	154	268	14	27	15	0.08	0.153	0.029
.	19.01.16-02.29.41-1-237948	33	1	1	0	0	0	0	0	0	0	0	NA	NA	NA	9	8	165	163	493	0	0	0	0	0	0	0	0	0
.	19.01.16-02.29.43-1-237949	35	1	1	0	0	0	0	0	0	0	0	NA	NA	NA	8	7	165	165	490	0	0	0	0	3	0	0	0.018	0
.	19.01.16-02.29.46-1-237950	37	1	1	0	0	0	0	0	0	0	0	NA	NA	NA	9	8	166	165	490	0	0	0	1	0	0	0.006	0	0
.	19.01.16-02.29.47-1-237953	34	1	1	0	0	0	0	0	0	0	0	NA	NA	NA	8	8	164	164	493	0	0	0	0	0	1	0	0	0.002
.	19.01.16-02.29.47-1-237954	212	19	19	4	0	4	590	16	16	0	0	NA	NA	NA	60	71	175	176	533	154	155	281	7	19	44	0.04	0.108	0.083
.	19.01.16-02.29.48-1-237956	94	7	7	3	0	2	548	5	5	0	0	NA	NA	NA	35	27	167	171	502	150	152	246	0	17	8	0	0.099	0.016
.	19.01.16-02.29.49-1-237958	92	6	6	1	0	1	557	5	5	0	0	NA	NA	NA	33	40	167	174	512	150	154	253	5	8	2	0.03	0.046	0.004
.	19.01.16-02.29.49-1-237959	92	8	8	6	0	5	559	7	7	0	0	NA	NA	NA	29	40	171	172	510	150	157	252	8	11	11	0.047	0.064	0.022
.	19.01.16-02.29.50-1-237960	94	7	7	1	0	1	544	6	6	0	0	NA	NA	NA	27	21	166	166	502	149	149	246	0	6	7	0	0.036	0.014
.	19.01.16-02.29.50-1-237963	92	5	5	2	0	2	556	4	4	0	0	NA	NA	NA	28	33	167	170	509	150	151	255	0	7	10	0	0.041	0.02
.	19.01.16-02.30.06-1-237993	184	18	18	3	0	2	568	17	17	0	0	NA	NA	NA	51	47	181	168	511	162	148	258	6	11	35	0.033	0.065	0.068
.	19.01.16-02.30.07-1-237995	59	2	2	1	0	1	351	1	1	0	0	NA	NA	NA	22	14	165	163	499	92	98	161	2	0	0	0.012	0	0
.	19.01.16-02.30.07-1-237997	150	12	12	3	0	3	573	11	11	0	0	NA	NA	NA	49	55	170	177	521	148	159	266	21	6	19	0.124	0.034	0.036
.	19.01.16-02.30.08-1-237998	33	1	1	0	0	0	0	0	0	0	0	NA	NA	NA	11	10	164	165	494	0	0	0	0	0	4	0	0	0.008
.	19.01.16-02.30.08-1-237999	179	28	28	5	0	5	577	24	24	0	0	NA	NA	NA	48	57	174	177	519	155	157	265	16	7	73	0.092	0.04	0.141
.	19.01.16-02.30.08-1-238000	90	6	6	2	0	1	561	3	3	0	0	NA	NA	NA	30	35	166	172	510	146	158	257	0	16	2	0	0.093	0.004
.	19.01.16-02.30.10-1-238001	68	6	6	1	0	1	549	5	5	0	0	NA	NA	NA	23	34	172	166	509	150	149	250	1	10	2	0.006	0.06	0.004
.	19.01.16-02.30.10-1-238002	34	1	1	0	0	0	0	0	0	0	0	NA	NA	NA	12	10	164	165	494	0	0	0	0	0	0	0	0	0
.	19.01.16-02.30.17-1-238003	33	1	1	1	0	1	0	0	0	0	0	NA	NA	NA	8	9	164	165	493	0	0	0	0	3	0	0	0.018	0
.	19.01.16-02.30.19-1-238004	89	3	3	1	0	1	550	2	2	0	0	NA	NA	NA	13	21	168	169	497	152	151	247	0	2	4	0	0.012	0.008
.	19.01.16-02.30.19-1-238005	33	1	1	0	0	0	0	0	0	0	0	NA	NA	NA	8	5	163	166	489	0	0	0	0	0	0	0	0	0
.	19.01.16-02.30.22-1-238006	97	3	3	0	0	0	555	2	2	0	0	NA	NA	NA	28	36	170	171	508	150	151	254	0	0	7	0	0	0.014
.	19.01.16-02.30.24-1-238007	67	4	4	1	0	1	545	3	3	0	0	NA	NA	NA	27	22	168	169	498	148	151	246	3	0	9	0.018	0	0.018
.	19.01.16-02.30.32-1-238008	120	6	6	1	0	1	550	5	5	0	0	NA	NA	NA	31	29	169	168	505	153	149	248	2	0	9	0.012	0	0.018
.	19.01.16-02.30.33-1-238009	60	5	5	0	0	0	545	4	4	0	0	NA	NA	NA	25	27	167	167	506	147	146	252	0	2	8	0	0.012	0.016
.	19.01.16-02.30.33-1-238010	147	26	26	4	0	2	562	23	23	0	0	NA	NA	NA	45	44	175	171	511	154	151	257	19	6	55	0.109	0.035	0.108
.	19.01.16-02.30.34-1-238011	37	1	1	1	0	1	0	0	0	0	0	NA	NA	NA	12	5	165	164	489	0	0	0	0	0	4	0	0	0.008
.	19.01.16-02.30.36-1-238012	37	1	1	0	0	0	0	0	0	0	0	NA	NA	NA	6	7	164	165	491	0	0	0	0	0	2	0	0	0.004
.	19.01.16-02.30.37-1-238018	118	4	4	2	0	1	548	3	3	0	0	NA	NA	NA	38	28	167	171	503	147	149	252	14	5	0	0.084	0.029	0
.	19.01.16-02.30.39-1-238019	91	14	14	9	0	7	544	12	12	0	0	NA	NA	NA	33	25	169	167	502	151	147	246	14	0	26	0.083	0	0.052
.	19.01.16-02.30.39-1-238020	63	2	2	1	0	1	342	1	1	0	0	NA	NA	NA	20	23	165	166	505	85	86	171	0	0	2	0	0	0.004
.	19.01.16-02.30.39-1-238024	127	11	11	4	0	1	557	10	10	0	0	NA	NA	NA	47	40	171	173	509	149	153	255	16	4	16	0.094	0.023	0.031
.	19.01.16-02.30.47-1-238034	205	15	15	5	0	4	579	14	14	0	0	NA	NA	NA	74	67	175	181	524	152	158	269	21	17	18	0.12	0.094	0.034
.	19.01.16-02.30.50-1-238037	94	15	15	1	0	1	562	13	13	0	0	NA	NA	NA	34	44	170	172	515	154	154	254	0	10	23	0	0.058	0.045
.	19.01.16-02.30.50-1-238040	60	2	2	0	0	0	544	0	0	0	0	NA	NA	NA	25	25	167	173	498	148	151	245	0	3	3	0	0.017	0.006
.	19.01.16-02.30.51-1-238041	117	6	6	2	0	2	549	5	5	0	0	NA	NA	NA	31	28	166	167	508	147	148	254	0	2	17	0	0.012	0.033
.	19.01.16-02.30.53-1-238059	177	15	15	4	0	4	577	14	14	0	0	NA	NA	NA	57	61	173	171	530	151	154	272	11	5	25	0.064	0.029	0.047
.	19.01.16-02.31.01-1-238064	91	4	4	2	0	1	556	3	3	0	0	NA	NA	NA	37	35	171	170	507	151	153	252	0	0	8	0	0	0.016
.	19.01.16-02.31.04-1-238068	36	1	1	0	0	0	0	0	0	0	0	NA	NA	NA	11	9	164	165	493	0	0	0	0	0	0	0	0	0
.	19.01.16-02.31.06-1-238090	116	5	5	2	0	2	557	4	4	0	0	NA	NA	NA	44	38	171	173	507	151	153	253	12	0	7	0.07	0	0.014
.	19.01.16-02.31.07-1-238091	31	1	1	0	0	0	0	0	0	0	0	NA	NA	NA	11	13	164	169	493	0	0	0	0	0	0	0	0	0
.	19.01.16-02.31.07-1-238092	152	20	20	1	0	1	557	18	18	0	0	NA	NA	NA	48	43	173	170	513	150	151	256	27	8	27	0.156	0.047	0.053
.	19.01.16-02.31.09-1-238113	121	8	8	4	0	3	554	7	7	0	0	NA	NA	NA	36	28	169	166	506	151	149	254	21	3	13	0.124	0.018	0.026
.	19.01.16-02.31.12-1-238114	158	8	8	3	0	2	572	6	6	0	0	NA	NA	NA	57	54	179	173	515	160	156	256	0	10	9	0	0.058	0.017
.	19.01.16-02.31.15-1-238115	272	17	17	5	0	4	598	16	16	0	0	NA	NA	NA	70	83	185	183	528	167	161	270	10	15	41	0.054	0.082	0.078
.	19.01.16-02.31.16-1-238116	260	15	15	4	0	3	595	14	14	0	0	NA	NA	NA	63	74	181	179	527	162	160	273	7	0	54	0.039	0	0.102
.	19.01.16-02.31.17-1-238117	149	11	11	2	0	1	544	10	10	0	0	NA	NA	NA	53	32	169	172	504	151	147	246	8	23	14	0.047	0.134	0.028
.	19.01.16-02.31.19-1-238118	96	10	10	5	0	4	569	9	9	0	0	NA	NA	NA	29	50	172	173	518	154	156	259	0	20	22	0	0.116	0.042
.	19.01.16-02.31.23-1-238120	61	2	2	2	0	2	451	1	1	0	0	NA	NA	NA	12	19	165	166	501	121	123	207	2	0	0	0.012	0	0
.	19.01.16-02.31.30-1-238121	410	29	29	8	0	5	656	26	26	0	0	NA	NA	NA	116	141	192	193	569	174	174	308	10	17	82	0.052	0.088	0.144
.	19.01.16-02.31.33-1-238122	94	5	5	2	0	2	552	4	4	0	0	NA	NA	NA	31	39	176	171	505	157	149	246	0	4	15	0	0.023	0.03
.	19.01.16-02.31.34-1-238123	150	8	8	0	0	0	558	7	7	0	0	NA	NA	NA	46	38	171	170	510	152	150	256	0	9	7	0	0.053	0.014
.	19.01.16-02.31.42-1-238127	97	10	10	1	0	0	532	9	9	0	0	NA	NA	NA	40	18	165	167	499	142	142	248	0	14	5	0	0.084	0.01
.	19.01.16-02.31.43-1-238128	123	7	7	2	0	2	559	6	6	0	0	NA	NA	NA	36	38	171	172	508	153	153	253	6	0	12	0.035	0	0.024
.	19.01.16-02.31.45-1-238129	205	13	13	8	0	6	579	10	10	0	0	NA	NA	NA	63	57	176	179	515	157	160	262	1	4	40	0.006	0.022	0.078
.	19.01.16-02.31.47-1-238132	63	3	3	0	0	0	546	2	2	0	0	NA	NA	NA	18	22	168	169	498	151	150	245	8	0	0	0.048	0	0
.	19.01.16-02.31.49-1-238134	38	1	1	1	0	1	0	0	0	0	0	NA	NA	NA	13	13	166	169	491	0	0	0	0	0	2	0	0	0.004
.	19.01.16-02.31.49-1-238137	142	9	9	4	0	3	558	8	8	0	0	NA	NA	NA	40	40	171	174	508	150	154	254	4	2	18	0.023	0.011	0.035
.	19.01.16-02.31.52-1-238140	276	19	19	8	0	4	616	18	18	0	0	NA	NA	NA	89	103	174	184	558	153	167	296	9	9	32	0.052	0.049	0.057
.	19.01.16-02.31.53-1-238142	274	33	33	16	0	11	603	30	30	0	0	NA	NA	NA	76	86	177	183	539	158	162	283	39	9	72	0.22	0.049	0.134
.	19.01.16-02.32.01-1-238163	33	1	1	0	0	0	0	0	0	0	0	NA	NA	NA	10	9	163	164	495	0	0	0	0	0	3	0	0	0.006
.	19.01.16-02.32.03-1-238166	207	14	14	3	0	1	569	13	13	0	0	NA	NA	NA	52	52	173	176	516	151	156	262	3	10	35	0.017	0.057	0.068
.	19.01.16-02.32.04-1-238168	38	1	1	1	0	1	0	0	0	0	0	NA	NA	NA	14	9	165	166	491	0	0	0	0	0	2	0	0	0.004
.	19.01.16-02.32.05-1-238170	94	4	4	2	0	2	553	3	3	0	0	NA	NA	NA	37	41	170	172	512	151	150	252	3	5	2	0.018	0.029	0.004
.	19.01.16-02.32.07-1-238171	91	6	6	4	0	2	564	5	5	0	0	NA	NA	NA	22	41	171	173	510	152	154	258	5	6	16	0.029	0.035	0.031
.	19.01.16-02.32.11-1-238172	58	2	2	2	0	2	541	1	1	0	0	NA	NA	NA	23	23	166	166	504	149	146	246	3	0	1	0.018	0	0.002
.	19.01.16-02.32.15-1-238173	153	14	14	9	0	8	577	13	13	0	0	NA	NA	NA	45	57	171	179	520	151	159	267	2	20	24	0.012	0.112	0.046
.	19.01.16-02.32.21-1-238174	32	1	1	0	0	0	0	0	0	0	0	NA	NA	NA	10	10	165	166	492	0	0	0	0	0	2	0	0	0.004
.	19.01.16-02.32.23-1-238175	60	5	5	3	0	2	543	4	4	0	0	NA	NA	NA	18	19	167	170	495	145	152	246	2	3	9	0.012	0.018	0.018
.	19.01.16-02.32.23-1-238176	117	6	6	1	0	1	552	5	5	0	0	NA	NA	NA	42	37	167	170	513	147	150	255	3	10	10	0.018	0.059	0.019
.	19.01.16-02.32.26-1-238177	64	2	2	1	0	1	246	0	0	0	0	NA	NA	NA	15	17	166	166	498	57	66	123	0	0	3	0	0	0.006
.	19.01.16-02.32.29-1-238178	62	2	2	0	0	0	545	1	1	0	0	NA	NA	NA	20	21	165	167	502	147	151	247	0	0	10	0	0	0.02
.	19.01.16-02.32.31-1-238179	176	26	26	12	0	9	581	24	24	0	0	NA	NA	NA	53	63	173	178	525	155	160	266	9	18	65	0.052	0.101	0.124
.	19.01.16-02.32.35-1-238180	118	8	8	1	0	1	554	7	7	0	0	NA	NA	NA	28	35	172	172	504	154	154	246	3	3	14	0.017	0.017	0.028
.	19.01.16-02.32.37-1-238181	32	1	1	0	0	0	0	0	0	0	0	NA	NA	NA	9	10	163	165	495	0	0	0	0	0	0	0	0	0
.	19.01.16-02.32.38-1-238183	88	4	4	0	0	0	543	3	3	0	0	NA	NA	NA	25	28	167	170	504	147	149	247	4	0	7	0.024	0	0.014
.	19.01.16-02.32.39-1-238184	267	27	27	4	0	4	594	24	24	0	0	NA	NA	NA	79	71	179	175	530	162	154	278	24	7	48	0.134	0.04	0.091
.	19.01.16-02.32.40-1-238188	119	13	13	3	0	3	559	11	11	0	0	NA	NA	NA	48	42	171	169	515	154	147	258	11	6	24	0.064	0.036	0.047
.	19.01.16-02.32.42-1-238189	179	12	12	1	0	1	568	10	10	0	0	NA	NA	NA	63	52	177	177	511	157	156	255	1	8	15	0.006	0.045	0.029
.	19.01.16-02.32.44-1-238193	118	9	9	3	0	3	559	8	8	0	0	NA	NA	NA	42	38	174	167	510	154	152	253	7	11	6	0.04	0.066	0.012
.	19.01.16-02.32.44-1-238194	89	5	5	0	0	0	537	4	4	0	0	NA	NA	NA	31	19	164	168	500	139	149	249	0	7	14	0	0.042	0.028
.	19.01.16-02.32.53-1-238223	118	6	6	3	0	3	549	5	5	0	0	NA	NA	NA	41	34	169	169	509	147	151	251	9	0	11	0.053	0	0.022
.	19.01.16-02.32.54-1-238224	32	1	1	0	0	0	0	0	0	0	0	NA	NA	NA	5	13	165	165	496	0	0	0	1	0	0	0.006	0	0
.	19.01.16-02.32.57-1-238227	61	3	3	0	0	0	550	2	2	0	0	NA	NA	NA	24	31	172	166	506	152	148	250	0	0	5	0	0	0.01
.	19.01.16-02.33.01-1-238229	88	3	3	0	0	0	565	2	2	0	0	NA	NA	NA	26	45	170	171	517	154	152	259	6	0	8	0.035	0	0.015
.	19.01.16-02.33.05-1-238233	142	15	15	3	0	1	562	13	13	0	0	NA	NA	NA	36	43	170	173	513	149	156	257	32	11	14	0.188	0.064	0.027
.	19.01.16-02.33.06-1-238236	60	2	2	0	0	0	548	1	1	0	0	NA	NA	NA	17	30	169	167	507	148	148	252	0	0	4	0	0	0.008
.	19.01.16-02.33.07-1-238237	84	4	4	1	0	1	538	3	3	0	0	NA	NA	NA	15	16	165	165	499	146	147	245	3	2	3	0.018	0.012	0.006
.	19.01.16-02.33.11-1-238238	85	7	7	2	0	2	554	6	6	0	0	NA	NA	NA	19	40	172	172	509	152	150	252	0	6	12	0	0.035	0.024
.	19.01.16-02.33.12-1-238239	60	3	3	0	0	0	541	2	2	0	0	NA	NA	NA	25	17	167	168	495	148	150	243	4	1	2	0.024	0.006	0.004
.	19.01.16-02.33.13-1-238240	119	14	14	3	0	3	548	12	12	0	0	NA	NA	NA	35	30	165	174	504	148	148	252	3	27	9	0.018	0.155	0.018
.	19.01.16-02.33.16-1-238241	91	4	4	0	0	0	560	3	3	0	0	NA	NA	NA	34	41	170	175	509	152	155	253	4	0	3	0.024	0	0.006
.	19.01.16-02.33.19-1-238242	34	1	1	1	0	1	0	0	0	0	0	NA	NA	NA	14	12	164	165	496	0	0	0	0	0	1	0	0	0.002
.	19.01.16-02.33.21-1-238243	32	1	1	0	0	0	0	0	0	0	0	NA	NA	NA	12	4	163	165	489	0	0	0	0	0	0	0	0	0
.	19.01.16-02.33.22-1-238244	35	1	1	0	0	0	0	0	0	0	0	NA	NA	NA	17	8	165	165	491	0	0	0	0	0	0	0	0	0
.	19.01.16-02.33.23-1-238245	124	12	12	2	0	1	560	9	9	0	0	NA	NA	NA	51	41	169	169	516	155	148	257	21	13	15	0.124	0.077	0.029
.	19.01.16-02.33.24-1-238246	88	3	3	0	0	0	541	2	2	0	0	NA	NA	NA	28	25	171	167	500	145	151	245	7	0	0	0.041	0	0
.	19.01.16-02.33.25-1-238247	240	24	24	11	0	9	594	23	23	0	0	NA	NA	NA	70	73	178	179	529	159	162	273	1	20	56	0.006	0.112	0.106
.	19.01.16-02.33.27-1-238248	140	8	8	2	0	1	562	7	7	0	0	NA	NA	NA	52	46	172	167	520	153	149	260	0	0	30	0	0	0.058
.	19.01.16-02.33.29-1-238249	30	1	1	0	0	0	0	0	0	0	0	NA	NA	NA	8	7	164	163	493	0	0	0	0	0	2	0	0	0.004
.	19.01.16-02.33.31-1-238250	183	9	9	1	0	1	567	8	8	0	0	NA	NA	NA	56	53	174	170	522	156	150	261	2	3	9	0.011	0.018	0.017
.	19.01.16-02.33.31-1-238251	128	15	15	3	0	3	569	13	13	0	0	NA	NA	NA	38	53	170	174	522	151	155	263	0	3	40	0	0.017	0.077
.	19.01.16-02.33.36-1-238252	202	14	14	2	0	2	575	12	12	0	0	NA	NA	NA	52	54	174	176	517	155	157	263	17	9	11	0.098	0.051	0.021
.	19.01.16-02.33.37-1-238253	180	14	14	1	0	1	575	11	11	0	0	NA	NA	NA	56	54	174	175	518	156	157	262	3	9	25	0.017	0.051	0.048
.	19.01.16-02.33.38-1-238254	34	1	1	1	0	1	0	0	0	0	0	NA	NA	NA	9	10	164	165	494	0	0	0	0	0	0	0	0	0
.	19.01.16-02.33.41-1-238258	113	8	8	2	0	2	562	7	7	0	0	NA	NA	NA	45	42	169	174	512	151	150	261	12	0	10	0.071	0	0.02
.	19.01.16-02.33.49-1-238263	84	3	3	2	0	2	548	2	2	0	0	NA	NA	NA	18	36	167	169	513	148	149	251	3	2	3	0.018	0.012	0.006
.	19.01.16-02.33.50-1-238265	292	31	31	10	0	7	580	28	28	0	0	NA	NA	NA	87	69	178	176	528	156	152	272	40	14	50	0.225	0.08	0.095
.	19.01.16-02.33.51-1-238267	88	11	11	2	0	2	551	10	10	0	0	NA	NA	NA	29	30	171	166	506	153	145	253	0	8	15	0	0.048	0.03
.	19.01.16-02.33.59-1-238290	124	5	5	2	0	2	561	4	4	0	0	NA	NA	NA	36	42	173	172	510	154	151	256	0	0	16	0	0	0.031
.	19.01.16-02.33.59-1-238291	85	7	7	4	0	3	549	6	6	0	0	NA	NA	NA	29	32	166	172	507	143	154	252	1	5	16	0.006	0.029	0.032
.	19.01.16-02.34.01-1-238292	122	6	6	1	0	1	562	5	5	0	0	NA	NA	NA	42	47	171	172	517	154	149	259	0	6	8	0	0.035	0.015
.	19.01.16-02.34.02-1-238293	32	1	1	0	0	0	0	0	0	0	0	NA	NA	NA	9	14	168	164	495	0	0	0	0	2	0	0	0.012	0
.	19.01.16-02.34.03-1-238296	32	1	1	0	0	0	0	0	0	0	0	NA	NA	NA	8	5	163	164	491	0	0	0	0	0	1	0	0	0.002
.	19.01.16-02.34.04-1-238298	65	4	4	0	0	0	508	3	3	0	0	NA	NA	NA	15	22	165	171	499	136	145	227	0	2	4	0	0.012	0.008
.	19.01.16-02.34.05-1-238300	92	4	4	3	0	3	531	3	3	0	0	NA	NA	NA	30	20	166	168	499	145	144	242	6	5	4	0.036	0.03	0.008
.	19.01.16-02.34.07-1-238301	29	1	1	0	0	0	0	0	0	0	0	NA	NA	NA	8	9	166	164	492	0	0	0	0	0	1	0	0	0.002
.	19.01.16-02.34.09-1-238302	35	1	1	0	0	0	0	0	0	0	0	NA	NA	NA	7	7	167	163	490	0	0	0	0	0	0	0	0	0
.	19.01.16-02.34.10-1-238303	95	5	5	0	0	0	557	3	3	0	0	NA	NA	NA	26	35	167	175	506	148	160	249	0	6	7	0	0.034	0.014
.	19.01.16-02.34.12-1-238304	116	7	7	1	0	1	552	5	5	0	0	NA	NA	NA	36	32	170	170	505	152	150	250	7	0	19	0.041	0	0.038
.	19.01.16-02.34.15-1-238305	59	2	2	1	0	1	548	1	1	0	0	NA	NA	NA	17	22	167	165	503	150	149	249	0	0	8	0	0	0.016
.	19.01.16-02.34.18-1-238306	33	1	1	1	0	1	0	0	0	0	0	NA	NA	NA	13	14	166	168	493	0	0	0	0	0	0	0	0	0
.	19.01.16-02.34.18-1-238307	37	1	1	1	0	1	0	0	0	0	0	NA	NA	NA	11	16	167	169	493	0	0	0	0	0	3	0	0	0.006
.	19.01.16-02.34.19-1-238308	125	13	13	5	0	5	560	12	12	0	0	NA	NA	NA	43	50	176	168	519	155	146	259	9	15	14	0.051	0.089	0.027
.	19.01.16-02.34.20-1-238309	92	7	7	4	0	1	544	5	5	0	0	NA	NA	NA	37	26	166	166	507	148	146	250	3	8	12	0.018	0.048	0.024
.	19.01.16-02.34.20-1-238310	176	45	45	12	0	10	567	40	40	0	0	NA	NA	NA	47	51	172	174	518	153	152	262	34	34	60	0.198	0.195	0.116
.	19.01.16-02.34.21-1-238312	57	2	2	0	0	0	302	1	1	0	0	NA	NA	NA	13	16	166	163	500	87	78	137	4	0	3	0.024	0	0.006
.	19.01.16-02.34.25-1-238313	121	11	11	1	0	0	558	9	9	0	0	NA	NA	NA	36	38	173	172	506	155	150	253	0	12	23	0	0.07	0.045
.	19.01.16-02.34.28-1-238314	92	4	4	0	0	0	559	3	3	0	0	NA	NA	NA	30	37	170	174	506	152	156	251	0	1	8	0	0.006	0.016
.	19.01.16-02.34.31-1-238315	32	1	1	0	0	0	0	0	0	0	0	NA	NA	NA	5	8	163	164	494	0	0	0	0	0	0	0	0	0
.	19.01.16-02.34.32-1-238316	181	20	20	8	0	7	579	19	19	0	0	NA	NA	NA	52	62	174	175	526	154	154	271	26	9	39	0.149	0.051	0.074
.	19.01.16-02.34.33-1-238317	34	1	1	0	0	0	0	0	0	0	0	NA	NA	NA	9	8	166	163	492	0	0	0	0	0	1	0	0	0.002
.	19.01.16-02.34.43-1-238321	56	2	2	1	0	1	0	1	1	0	0	NA	NA	NA	21	13	170	166	490	0	0	0	0	0	3	0	0	0.006
.	19.01.16-02.34.46-1-238326	59	2	2	0	0	0	546	1	1	0	0	NA	NA	NA	19	25	164	174	500	146	152	248	0	2	2	0	0.011	0.004
.	19.01.16-02.34.47-1-238328	176	10	10	3	0	3	563	8	8	0	0	NA	NA	NA	66	47	177	172	511	159	150	254	7	3	18	0.04	0.017	0.035
.	19.01.16-02.34.48-1-238334	36	1	1	0	0	0	0	0	0	0	0	NA	NA	NA	13	5	164	164	490	0	0	0	0	0	1	0	0	0.002
.	19.01.16-02.34.50-1-238337	58	2	2	0	0	0	543	1	1	0	0	NA	NA	NA	20	18	169	167	495	152	147	244	0	4	1	0	0.024	0.002
.	19.01.16-02.34.51-1-238339	125	5	5	2	0	2	551	4	4	0	0	NA	NA	NA	42	35	167	171	510	145	155	251	0	8	14	0	0.047	0.027
.	19.01.16-02.34.52-1-238341	37	1	1	0	0	0	0	0	0	0	0	NA	NA	NA	9	6	163	165	491	0	0	0	0	0	2	0	0	0.004
.	19.01.16-02.34.55-1-238360	34	1	1	0	0	0	0	0	0	0	0	NA	NA	NA	10	8	163	164	494	0	0	0	0	0	1	0	0	0.002
.	19.01.16-02.34.58-1-238363	89	4	4	1	0	1	547	2	2	0	0	NA	NA	NA	26	24	168	165	504	151	147	249	0	0	8	0	0	0.016
.	19.01.16-02.34.58-1-238364	65	3	3	2	0	2	541	2	2	0	0	NA	NA	NA	26	25	167	171	500	145	152	244	0	9	3	0	0.053	0.006
.	19.01.16-02.34.59-1-238365	61	3	3	1	0	1	302	2	2	0	0	NA	NA	NA	10	14	166	167	494	86	83	133	1	0	3	0.006	0	0.006
.	19.01.16-02.35.02-1-238366	86	3	3	0	0	0	549	2	2	0	0	NA	NA	NA	31	30	167	171	505	149	152	248	1	2	1	0.006	0.012	0.002
.	19.01.16-02.35.09-1-238372	120	14	14	0	0	0	556	13	13	0	0	NA	NA	NA	31	39	173	172	507	154	152	250	13	2	15	0.075	0.012	0.03
.	19.01.16-02.35.09-1-238373	147	11	11	3	0	1	592	7	7	0	0	NA	NA	NA	38	74	176	177	534	161	159	272	7	6	17	0.04	0.034	0.032
.	19.01.16-02.35.11-1-238374	94	8	8	1	0	1	553	7	7	0	0	NA	NA	NA	33	31	171	165	508	153	148	252	0	5	16	0	0.03	0.031
.	19.01.16-02.35.11-1-238375	35	1	1	0	0	0	0	0	0	0	0	NA	NA	NA	7	10	163	164	496	0	0	0	0	0	1	0	0	0.002
.	19.01.16-02.35.12-1-238376	145	18	18	6	0	5	564	17	17	0	0	NA	NA	NA	45	53	175	173	518	152	154	258	14	2	26	0.08	0.012	0.05
.	19.01.16-02.35.13-1-238377	64	2	2	0	0	0	546	1	1	0	0	NA	NA	NA	17	22	167	170	498	151	150	245	0	0	2	0	0	0.004
.	19.01.16-02.35.14-1-238378	92	5	5	3	0	3	547	4	4	0	0	NA	NA	NA	33	28	168	167	506	150	150	247	0	3	14	0	0.018	0.028
.	19.01.16-02.35.17-1-238379	69	3	3	2	0	2	540	2	2	0	0	NA	NA	NA	18	14	165	167	495	145	149	246	0	0	3	0	0	0.006
.	19.01.16-02.35.25-1-238380	82	4	4	3	0	3	540	2	2	0	0	NA	NA	NA	23	23	168	169	499	148	148	244	5	0	4	0.03	0	0.008
.	19.01.16-02.35.25-1-238381	119	10	10	2	0	2	555	9	9	0	0	NA	NA	NA	49	45	179	170	509	157	147	251	3	14	12	0.017	0.082	0.024
.	19.01.16-02.35.30-1-238382	65	4	4	2	0	1	545	3	3	0	0	NA	NA	NA	26	26	170	168	501	150	150	245	8	7	2	0.047	0.042	0.004
.	19.01.16-02.35.30-1-238383	91	6	6	2	0	2	560	4	4	0	0	NA	NA	NA	33	41	172	169	513	154	153	253	0	0	9	0	0	0.018
.	19.01.16-02.35.31-1-238384	60	2	2	0	0	0	151	1	1	0	0	NA	NA	NA	15	13	166	167	493	43	41	67	0	0	1	0	0	0.002
.	19.01.16-02.35.32-1-238385	191	6	6	2	0	2	586	5	5	0	0	NA	NA	NA	58	68	180	177	524	162	157	267	0	4	11	0	0.023	0.021
.	19.01.16-02.35.34-1-238386	95	3	3	1	0	1	551	2	2	0	0	NA	NA	NA	31	30	171	169	503	152	150	249	3	0	5	0.018	0	0.01
.	19.01.16-02.35.38-1-238388	159	8	8	2	0	2	555	6	6	0	0	NA	NA	NA	53	34	170	174	503	151	153	251	13	0	11	0.076	0	0.022
.	19.01.16-02.35.39-1-238389	90	3	3	0	0	0	559	2	2	0	0	NA	NA	NA	22	37	169	172	509	150	154	255	3	1	1	0.018	0.006	0.002
.	19.01.16-02.35.40-1-238393	116	4	4	1	0	0	551	3	3	0	0	NA	NA	NA	48	29	170	170	502	150	153	248	0	0	9	0	0	0.018
.	19.01.16-02.35.45-1-238394	216	11	11	3	0	3	571	10	10	0	0	NA	NA	NA	72	53	170	176	520	152	157	262	3	2	20	0.018	0.011	0.038
.	19.01.16-02.35.46-1-238397	32	1	1	1	0	1	0	0	0	0	0	NA	NA	NA	8	10	164	167	492	0	0	0	0	0	0	0	0	0
.	19.01.16-02.35.48-1-238399	61	4	4	1	0	1	552	3	3	0	0	NA	NA	NA	25	30	174	170	499	155	150	247	0	3	2	0	0.018	0.004
.	19.01.16-02.35.48-1-238400	33	1	1	0	0	0	0	0	0	0	0	NA	NA	NA	14	10	164	165	494	0	0	0	0	0	1	0	0	0.002
.	19.01.16-02.35.51-1-238404	63	3	3	1	0	1	546	2	2	0	0	NA	NA	NA	25	23	166	168	502	148	148	250	3	0	8	0.018	0	0.016
.	19.01.16-02.35.51-1-238405	57	2	2	0	0	0	547	1	1	0	0	NA	NA	NA	22	25	171	166	501	152	149	246	4	4	0	0.023	0.024	0
.	19.01.16-02.35.51-1-238406	89	5	5	2	0	1	547	3	3	0	0	NA	NA	NA	26	26	167	169	503	147	152	248	3	7	11	0.018	0.041	0.022
.	19.01.16-02.35.54-1-238425	88	5	5	2	0	2	551	4	4	0	0	NA	NA	NA	35	31	173	172	499	153	153	245	0	4	8	0	0.023	0.016
.	19.01.16-02.35.56-1-238428	64	2	2	0	0	0	536	0	0	0	0	NA	NA	NA	12	16	168	167	494	147	147	242	0	3	1	0	0.018	0.002
.	19.01.16-02.36.01-1-238430	66	2	2	0	0	0	541	1	1	0	0	NA	NA	NA	18	25	169	167	502	146	148	247	1	0	1	0.006	0	0.002
.	19.01.16-02.36.02-1-238432	114	6	6	5	0	3	565	4	4	0	0	NA	NA	NA	45	50	171	177	515	151	157	257	3	6	6	0.018	0.034	0.012
.	19.01.16-02.36.04-1-238435	60	3	3	0	0	0	540	2	2	0	0	NA	NA	NA	27	20	166	166	501	147	148	245	0	0	5	0	0	0.01
.	19.01.16-02.36.05-1-238437	141	11	11	4	0	3	551	10	10	0	0	NA	NA	NA	36	32	169	172	504	150	153	248	5	10	17	0.03	0.058	0.034
.	19.01.16-02.36.06-1-238438	189	32	32	11	0	7	582	26	26	0	0	NA	NA	NA	50	63	177	166	533	160	148	274	28	10	59	0.158	0.06	0.111
.	19.01.16-02.36.07-1-238439	113	6	6	0	0	0	562	5	5	0	0	NA	NA	NA	30	36	168	174	507	153	157	252	1	9	12	0.006	0.052	0.024
.	19.01.16-02.36.10-1-238440	91	8	8	3	0	2	544	7	7	0	0	NA	NA	NA	24	23	166	168	502	147	151	246	0	9	17	0	0.054	0.034
[truncated: 1 more rows]
