# Supplementary material for: Modelling targeted rabies vaccination strategies for a domestic dog population with heterogeneous roaming patterns
Source: PLoS Negl Trop Dis. 2019 Jul 8;13(7):e0007582. doi: 10.1371/journal.pntd.0007582 (PMC6638970; doi:10.1371/journal.pntd.0007582)
Supplement: S1 Zip file folder — The files contain a summary for each simulation for its respective scenario. The files are named first with the population structure (FP, ED, RD, SD) and then the specific vaccination strategy used for that scenario. (ZIP) [file pntd.0007582.s002.zip › Supp_Files/SD_E0.9_R0.9_S0.7_all_measuresReport.txt]

scenario	iteration	duration	tot_deaths	rabid_dogs	moved	mov_DK	movInfect	n_vacc	n_cull	detDogs_cull	contDogs_cull	reactCull	preemptVaccCov_dogLevel	reactVaccCov_dogLevel	mean_Rt	non_rabid_dead	born	nb_in_exp_cat	nb_in_roam_cat	nb_stayhome	nb_exp_vacc	nb_roam_vacc	nb_stayhome_vacc	nb_contacting_explorer	nb_contacting_roamer	nb_contacting_stayhome	contact_per_explorer	contact_per_roamer	contact_per_stayhome
.	19.01.16-01.14.29-1-49083	36	1	1	0	0	0	0	0	0	0	0	NA	NA	NA	9	6	164	165	490	0	0	0	0	0	1	0	0	0.002
.	19.01.16-01.14.29-1-49084	116	10	10	3	0	3	653	9	9	0	0	NA	NA	NA	30	34	169	171	507	152	153	348	17	10	18	0.101	0.058	0.036
.	19.01.16-01.14.29-1-49085	98	11	11	5	0	4	654	9	9	0	0	NA	NA	NA	34	31	172	169	503	154	153	347	3	10	35	0.017	0.059	0.07
.	19.01.16-01.14.29-1-49086	117	17	17	5	0	4	654	15	15	0	0	NA	NA	NA	46	43	173	166	517	152	144	358	10	19	22	0.058	0.114	0.043
.	19.01.16-01.14.29-1-49087	64	9	9	3	0	3	646	8	8	0	0	NA	NA	NA	24	28	168	170	503	152	153	341	4	1	13	0.024	0.006	0.026
.	19.01.16-01.14.29-1-49088	34	1	1	0	0	0	0	0	0	0	0	NA	NA	NA	11	8	165	165	491	0	0	0	0	3	0	0	0.018	0
.	19.01.16-01.14.29-1-49089	174	21	21	7	0	5	661	18	18	0	0	NA	NA	NA	59	49	172	172	518	153	153	355	15	10	37	0.087	0.058	0.071
.	19.01.16-01.14.29-1-49090	88	4	4	1	0	1	634	3	3	0	0	NA	NA	NA	27	16	164	167	498	146	148	340	0	9	3	0	0.054	0.006
.	19.01.16-01.14.32-1-49091	115	10	10	0	0	0	651	9	9	0	0	NA	NA	NA	44	36	169	175	505	150	156	345	4	6	18	0.024	0.034	0.036
.	19.01.16-01.14.32-1-49092	61	3	3	1	0	1	642	2	2	0	0	NA	NA	NA	23	24	168	167	502	150	149	343	7	0	8	0.042	0	0.016
.	19.01.16-01.14.46-1-49097	293	21	21	5	0	4	706	19	19	0	0	NA	NA	NA	104	89	187	177	538	168	158	380	16	11	50	0.086	0.062	0.093
.	19.01.16-01.14.48-1-49100	93	10	10	2	0	2	659	9	9	0	0	NA	NA	NA	28	40	172	171	510	152	155	352	11	8	19	0.064	0.047	0.037
.	19.01.16-01.14.51-1-49104	35	1	1	0	0	0	0	0	0	0	0	NA	NA	NA	7	7	168	164	488	0	0	0	0	0	1	0	0	0.002
.	19.01.16-01.14.54-1-49108	87	7	7	3	0	3	654	6	6	0	0	NA	NA	NA	24	38	174	167	510	154	149	351	17	4	4	0.098	0.024	0.008
.	19.01.16-01.14.54-1-49109	60	2	2	0	0	0	652	1	1	0	0	NA	NA	NA	29	40	171	173	509	149	155	348	0	4	2	0	0.023	0.004
.	19.01.16-01.14.57-1-49113	32	1	1	0	0	0	0	0	0	0	0	NA	NA	NA	3	4	163	164	490	0	0	0	0	2	0	0	0.012	0
.	19.01.16-01.14.59-1-49114	128	14	14	5	0	5	646	9	9	0	0	NA	NA	NA	49	38	173	167	511	150	143	353	17	0	24	0.098	0	0.047
.	19.01.16-01.15.00-1-49115	97	8	8	2	0	1	657	7	7	0	0	NA	NA	NA	27	38	170	170	511	152	151	354	9	4	15	0.053	0.024	0.029
.	19.01.16-01.15.03-1-49120	90	5	5	2	0	2	644	4	4	0	0	NA	NA	NA	42	25	166	170	502	150	150	344	4	8	4	0.024	0.047	0.008
.	19.01.16-01.15.06-1-49122	86	5	5	2	0	2	651	4	4	0	0	NA	NA	NA	28	27	169	168	503	154	149	348	0	0	15	0	0	0.03
.	19.01.16-01.15.09-1-49123	55	2	2	0	0	0	647	0	0	0	0	NA	NA	NA	20	28	169	169	503	151	149	347	0	0	3	0	0	0.006
.	19.01.16-01.15.13-1-49124	89	8	8	3	0	3	641	7	7	0	0	NA	NA	NA	37	28	165	170	506	147	148	346	7	0	18	0.042	0	0.036
.	19.01.16-01.15.15-1-49125	115	9	9	4	0	4	653	8	8	0	0	NA	NA	NA	31	37	170	174	506	151	153	349	5	6	20	0.029	0.034	0.04
.	19.01.16-01.15.20-1-49126	179	9	9	3	0	3	686	7	7	0	0	NA	NA	NA	46	66	177	174	528	159	158	369	0	14	17	0	0.08	0.032
.	19.01.16-01.15.21-1-49127	61	4	4	1	0	1	643	3	3	0	0	NA	NA	NA	24	21	166	167	501	149	149	345	0	0	18	0	0	0.036
.	19.01.16-01.15.23-1-49128	157	20	20	7	0	5	658	18	18	0	0	NA	NA	NA	45	46	172	171	516	151	151	356	16	16	30	0.093	0.094	0.058
.	19.01.16-01.15.26-1-49130	86	4	4	1	0	1	644	3	3	0	0	NA	NA	NA	31	30	167	171	505	147	151	346	0	5	7	0	0.029	0.014
.	19.01.16-01.15.28-1-49131	120	14	14	4	0	4	661	13	13	0	0	NA	NA	NA	43	37	167	171	512	150	155	356	10	11	45	0.06	0.064	0.088
.	19.01.16-01.15.29-1-49147	34	1	1	0	0	0	0	0	0	0	0	NA	NA	NA	13	12	164	165	496	0	0	0	0	0	2	0	0	0.004
.	19.01.16-01.15.31-1-49148	90	4	4	2	0	2	644	3	3	0	0	NA	NA	NA	29	31	170	166	508	152	144	348	0	2	4	0	0.012	0.008
.	19.01.16-01.15.32-1-49149	126	12	12	4	0	3	652	10	10	0	0	NA	NA	NA	44	42	172	166	517	150	147	355	10	4	16	0.058	0.024	0.031
.	19.01.16-01.15.37-1-49150	122	19	19	8	0	5	672	17	17	0	0	NA	NA	NA	35	59	174	174	524	155	155	362	13	18	45	0.075	0.103	0.086
.	19.01.16-01.15.38-1-49151	88	5	5	0	0	0	648	2	2	0	0	NA	NA	NA	36	32	173	170	502	154	149	345	3	0	15	0.017	0	0.03
.	19.01.16-01.15.43-1-49156	91	8	8	2	0	2	647	6	6	0	0	NA	NA	NA	35	29	170	169	503	152	151	344	0	13	15	0	0.077	0.03
.	19.01.16-01.15.47-1-49162	84	3	3	2	0	1	640	2	2	0	0	NA	NA	NA	17	19	167	166	499	150	145	345	4	1	5	0.024	0.006	0.01
.	19.01.16-01.15.55-1-49174	64	2	2	0	0	0	151	1	1	0	0	NA	NA	NA	16	20	168	170	495	47	26	78	1	0	0	0.006	0	0
.	19.01.16-01.15.58-1-49177	34	1	1	0	0	0	0	0	0	0	0	NA	NA	NA	13	8	164	163	494	0	0	0	0	0	1	0	0	0.002
.	19.01.16-01.16.00-1-49178	122	6	6	0	0	0	649	4	4	0	0	NA	NA	NA	36	34	169	172	506	152	152	345	9	3	7	0.053	0.017	0.014
.	19.01.16-01.16.01-1-49179	63	3	3	1	0	1	501	2	2	0	0	NA	NA	NA	18	18	168	167	496	116	120	265	0	2	5	0	0.012	0.01
.	19.01.16-01.16.01-1-49180	115	5	5	1	0	1	639	4	4	0	0	NA	NA	NA	37	27	169	166	505	151	142	346	0	4	3	0	0.024	0.006
.	19.01.16-01.16.04-1-49183	93	15	15	6	0	4	649	12	12	0	0	NA	NA	NA	37	32	170	170	505	153	150	346	7	6	41	0.041	0.035	0.081
.	19.01.16-01.16.06-1-49186	91	4	4	0	0	0	652	3	3	0	0	NA	NA	NA	21	31	166	168	510	147	149	356	1	2	2	0.006	0.012	0.004
.	19.01.16-01.16.09-1-49187	119	11	11	2	0	1	658	10	10	0	0	NA	NA	NA	35	37	167	173	510	150	155	353	5	14	18	0.03	0.081	0.035
.	19.01.16-01.16.11-1-49188	84	8	8	3	0	1	655	7	7	0	0	NA	NA	NA	32	42	173	174	508	150	153	352	7	11	24	0.04	0.063	0.047
.	19.01.16-01.16.15-1-49189	244	16	16	9	0	8	709	13	13	0	0	NA	NA	NA	84	93	184	182	540	164	165	380	15	13	34	0.082	0.071	0.063
.	19.01.16-01.16.17-1-49191	87	3	3	2	0	2	648	1	1	0	0	NA	NA	NA	26	29	165	172	505	145	154	349	0	4	2	0	0.023	0.004
.	19.01.16-01.16.18-1-49192	33	1	1	0	0	0	0	0	0	0	0	NA	NA	NA	11	15	166	169	493	0	0	0	0	0	0	0	0	0
.	19.01.16-01.16.19-1-49193	195	24	24	4	0	2	684	22	22	0	0	NA	NA	NA	38	61	176	175	523	159	159	366	13	34	47	0.074	0.194	0.09
.	19.01.16-01.16.21-1-49194	196	23	23	4	0	2	674	19	19	0	0	NA	NA	NA	55	54	175	179	513	154	163	357	32	26	36	0.183	0.145	0.07
.	19.01.16-01.16.22-1-49197	63	2	2	0	0	0	638	1	1	0	0	NA	NA	NA	20	14	164	165	498	150	147	341	0	8	0	0	0.048	0
.	19.01.16-01.16.33-1-49217	255	16	16	5	0	5	693	13	13	0	0	NA	NA	NA	62	79	175	180	537	156	159	378	2	12	25	0.011	0.067	0.047
.	19.01.16-01.16.34-1-49218	116	8	8	3	0	2	658	7	7	0	0	NA	NA	NA	45	44	174	174	509	156	153	349	6	10	15	0.034	0.057	0.029
.	19.01.16-01.16.34-1-49219	60	2	2	0	0	0	649	0	0	0	0	NA	NA	NA	12	26	167	170	502	149	154	346	0	0	5	0	0	0.01
.	19.01.16-01.16.37-1-49220	122	14	14	0	0	0	662	11	11	0	0	NA	NA	NA	43	47	175	169	516	157	150	355	24	4	16	0.137	0.024	0.031
.	19.01.16-01.16.37-1-49221	34	1	1	0	0	0	0	0	0	0	0	NA	NA	NA	8	13	168	165	493	0	0	0	0	0	0	0	0	0
.	19.01.16-01.16.41-1-49223	93	4	4	1	0	1	653	3	3	0	0	NA	NA	NA	34	34	171	168	508	153	150	350	5	2	0	0.029	0.012	0
.	19.01.16-01.16.48-1-49229	117	8	8	1	0	1	670	7	7	0	0	NA	NA	NA	27	56	177	168	524	157	146	367	9	5	11	0.051	0.03	0.021
.	19.01.16-01.16.53-1-49236	93	3	3	0	0	0	648	2	2	0	0	NA	NA	NA	32	34	168	172	507	147	151	350	3	1	2	0.018	0.006	0.004
.	19.01.16-01.16.56-1-49240	119	14	14	4	0	3	654	11	11	0	0	NA	NA	NA	46	42	175	173	507	154	156	344	25	12	12	0.143	0.069	0.024
.	19.01.16-01.17.00-1-49242	36	1	1	0	0	0	0	0	0	0	0	NA	NA	NA	7	8	165	164	492	0	0	0	0	0	0	0	0	0
.	19.01.16-01.17.02-1-49245	90	6	6	2	0	2	648	5	5	0	0	NA	NA	NA	33	29	168	170	504	148	155	345	2	2	9	0.012	0.012	0.018
.	19.01.16-01.17.02-1-49246	65	2	2	0	0	0	647	1	1	0	0	NA	NA	NA	35	35	173	170	505	157	148	342	0	2	5	0	0.012	0.01
.	19.01.16-01.17.04-1-49248	31	1	1	0	0	0	0	0	0	0	0	NA	NA	NA	7	10	165	164	494	0	0	0	0	0	0	0	0	0
.	19.01.16-01.17.06-1-49250	96	5	5	2	0	2	648	4	4	0	0	NA	NA	NA	32	32	174	170	501	154	151	343	0	2	17	0	0.012	0.034
.	19.01.16-01.17.07-1-49251	91	3	3	1	0	1	631	2	2	0	0	NA	NA	NA	22	12	163	166	496	145	147	339	0	4	3	0	0.024	0.006
.	19.01.16-01.17.09-1-49252	95	5	5	1	0	1	639	2	2	0	0	NA	NA	NA	35	22	168	170	497	150	149	340	14	0	14	0.083	0	0.028
.	19.01.16-01.17.09-1-49253	61	3	3	2	0	2	100	2	2	0	0	NA	NA	NA	14	18	165	168	498	25	22	53	0	3	0	0	0.018	0
.	19.01.16-01.17.11-1-49254	36	1	1	0	0	0	0	0	0	0	0	NA	NA	NA	13	7	165	163	492	0	0	0	3	0	0	0.018	0	0
.	19.01.16-01.17.14-1-49255	91	6	6	0	0	0	643	4	4	0	0	NA	NA	NA	30	32	169	168	508	149	145	349	4	0	4	0.024	0	0.008
.	19.01.16-01.17.17-1-49256	96	8	8	3	0	2	654	6	6	0	0	NA	NA	NA	20	35	170	173	505	151	153	350	4	6	14	0.024	0.035	0.028
.	19.01.16-01.17.20-1-49257	98	7	7	2	0	2	656	5	5	0	0	NA	NA	NA	37	40	172	174	507	152	156	348	9	3	6	0.052	0.017	0.012
.	19.01.16-01.17.22-1-49258	216	13	13	6	0	5	679	11	11	0	0	NA	NA	NA	80	65	176	174	528	157	156	366	9	3	35	0.051	0.017	0.066
.	19.01.16-01.17.24-1-49259	120	8	8	2	0	1	658	7	7	0	0	NA	NA	NA	44	44	169	172	516	148	152	358	4	5	12	0.024	0.029	0.023
.	19.01.16-01.17.29-1-49275	95	4	4	1	0	1	642	3	3	0	0	NA	NA	NA	44	38	171	173	507	151	151	340	2	5	3	0.012	0.029	0.006
.	19.01.16-01.17.30-1-49276	155	8	8	3	0	3	666	5	5	0	0	NA	NA	NA	54	49	174	171	517	156	150	360	0	6	15	0	0.035	0.029
.	19.01.16-01.17.32-1-49278	140	8	8	0	0	0	662	7	7	0	0	NA	NA	NA	42	50	173	171	519	153	151	358	3	0	16	0.017	0	0.031
.	19.01.16-01.17.40-1-49279	183	10	10	0	0	0	684	9	9	0	0	NA	NA	NA	58	61	182	175	517	167	158	359	17	7	15	0.093	0.04	0.029
.	19.01.16-01.17.40-1-49280	59	2	2	1	0	0	642	1	1	0	0	NA	NA	NA	22	26	169	167	503	151	149	342	0	0	5	0	0	0.01
.	19.01.16-01.17.46-1-49289	60	2	2	0	0	0	646	1	1	0	0	NA	NA	NA	22	29	167	167	508	149	147	350	6	0	0	0.036	0	0
.	19.01.16-01.17.46-1-49290	138	9	9	4	0	1	660	7	7	0	0	NA	NA	NA	44	49	172	171	519	152	153	355	12	7	25	0.07	0.041	0.048
.	19.01.16-01.17.51-1-49299	122	4	4	2	0	0	652	3	3	0	0	NA	NA	NA	41	35	171	170	507	148	154	350	4	2	6	0.023	0.012	0.012
.	19.01.16-01.17.54-1-49304	61	3	3	1	0	0	631	1	1	0	0	NA	NA	NA	25	13	163	165	498	144	146	341	3	7	2	0.018	0.042	0.004
.	19.01.16-01.17.54-1-49306	94	7	7	2	0	2	656	6	6	0	0	NA	NA	NA	36	40	171	171	511	155	151	350	3	8	16	0.018	0.047	0.031
.	19.01.16-01.17.55-1-49307	118	13	13	3	0	3	656	11	11	0	0	NA	NA	NA	44	46	169	171	519	147	151	358	6	8	28	0.036	0.047	0.054
.	19.01.16-01.17.55-1-49308	58	2	2	0	0	0	250	1	1	0	0	NA	NA	NA	12	17	165	166	499	54	58	138	0	0	3	0	0	0.006
.	19.01.16-01.18.00-1-49311	90	4	4	2	0	2	650	3	3	0	0	NA	NA	NA	41	39	174	175	503	155	154	341	6	2	2	0.034	0.011	0.004
.	19.01.16-01.18.05-1-49316	57	2	2	2	0	2	349	1	1	0	0	NA	NA	NA	16	19	168	168	496	75	86	188	0	0	2	0	0	0.004
.	19.01.16-01.18.08-1-49317	86	5	5	2	0	2	645	4	4	0	0	NA	NA	NA	27	32	168	168	509	149	148	348	3	5	5	0.018	0.03	0.01
.	19.01.16-01.18.11-1-49318	92	3	3	0	0	0	640	2	2	0	0	NA	NA	NA	23	24	164	168	505	143	150	347	5	0	0	0.03	0	0
.	19.01.16-01.18.12-1-49319	59	2	2	1	0	1	640	1	1	0	0	NA	NA	NA	15	21	168	166	500	151	147	342	0	1	3	0	0.006	0.006
.	19.01.16-01.18.14-1-49320	64	2	2	0	0	0	351	1	1	0	0	NA	NA	NA	15	19	166	169	497	86	77	188	0	0	4	0	0	0.008
.	19.01.16-01.18.15-1-49321	147	9	9	4	0	4	666	6	6	0	0	NA	NA	NA	49	51	172	173	519	152	154	360	11	6	11	0.064	0.035	0.021
.	19.01.16-01.18.16-1-49322	31	1	1	0	0	0	0	0	0	0	0	NA	NA	NA	7	5	165	164	489	0	0	0	0	0	1	0	0	0.002
.	19.01.16-01.18.17-1-49323	61	2	2	0	0	0	643	1	1	0	0	NA	NA	NA	21	20	168	168	497	151	150	342	0	0	3	0	0	0.006
.	19.01.16-01.18.19-1-49324	115	4	4	2	0	1	656	3	3	0	0	NA	NA	NA	32	40	170	172	511	150	153	353	4	5	7	0.024	0.029	0.014
.	19.01.16-01.18.24-1-49329	91	3	3	0	0	0	644	2	2	0	0	NA	NA	NA	47	35	170	170	508	150	149	345	0	0	8	0	0	0.016
.	19.01.16-01.18.25-1-49330	33	1	1	0	0	0	0	0	0	0	0	NA	NA	NA	13	7	165	163	492	0	0	0	1	0	0	0.006	0	0
.	19.01.16-01.18.27-1-49331	59	2	2	0	0	0	643	1	1	0	0	NA	NA	NA	23	28	170	166	505	149	147	347	0	4	6	0	0.024	0.012
.	19.01.16-01.18.27-1-49332	91	5	5	1	0	1	647	2	2	0	0	NA	NA	NA	27	38	177	168	506	154	148	345	10	6	0	0.056	0.036	0
.	19.01.16-01.18.27-1-49333	122	9	9	1	0	1	666	8	8	0	0	NA	NA	NA	27	45	176	168	514	158	150	358	3	2	25	0.017	0.012	0.049
.	19.01.16-01.18.28-1-49334	118	15	15	6	0	3	647	10	10	0	0	NA	NA	NA	47	34	167	173	507	148	154	345	6	5	45	0.036	0.029	0.089
.	19.01.16-01.18.32-1-49350	89	7	7	1	0	0	633	6	6	0	0	NA	NA	NA	34	24	165	167	505	143	146	344	0	8	8	0	0.048	0.016
.	19.01.16-01.18.35-1-49351	61	3	3	0	0	0	636	2	2	0	0	NA	NA	NA	29	20	168	165	500	149	147	340	0	7	5	0	0.042	0.01
.	19.01.16-01.18.37-1-49352	39	1	1	0	0	0	0	0	0	0	0	NA	NA	NA	10	13	165	164	497	0	0	0	0	0	2	0	0	0.004
.	19.01.16-01.18.40-1-49353	32	1	1	0	0	0	0	0	0	0	0	NA	NA	NA	13	9	165	165	492	0	0	0	0	1	0	0	0.006	0
.	19.01.16-01.18.40-1-49354	33	1	1	0	0	0	0	0	0	0	0	NA	NA	NA	12	8	164	165	492	0	0	0	0	0	4	0	0	0.008
.	19.01.16-01.18.42-1-49355	66	3	3	3	0	1	650	1	1	0	0	NA	NA	NA	22	30	165	173	505	150	156	344	0	0	9	0	0	0.018
.	19.01.16-01.18.43-1-49356	142	19	19	5	0	3	643	17	17	0	0	NA	NA	NA	44	36	168	171	510	143	154	346	15	20	23	0.089	0.117	0.045
.	19.01.16-01.18.43-1-49357	33	1	1	1	0	1	0	0	0	0	0	NA	NA	NA	10	12	164	165	496	0	0	0	1	0	0	0.006	0	0
.	19.01.16-01.18.44-1-49358	125	14	14	7	0	6	662	10	10	0	0	NA	NA	NA	48	53	169	178	519	147	161	354	2	15	28	0.012	0.084	0.054
.	19.01.16-01.18.46-1-49363	253	21	21	5	0	2	685	20	20	0	0	NA	NA	NA	63	71	176	174	534	157	153	375	28	15	45	0.159	0.086	0.084
.	19.01.16-01.18.51-1-49370	127	8	8	0	0	0	656	7	7	0	0	NA	NA	NA	44	43	169	176	511	149	153	354	9	3	12	0.053	0.017	0.023
.	19.01.16-01.18.52-1-49372	65	3	3	2	0	2	638	2	2	0	0	NA	NA	NA	29	19	165	172	495	149	151	338	0	9	0	0	0.052	0
.	19.01.16-01.18.53-1-49374	94	3	3	1	0	1	646	2	2	0	0	NA	NA	NA	39	28	175	165	501	153	149	344	5	0	5	0.029	0	0.01
.	19.01.16-01.18.58-1-49379	61	2	2	0	0	0	150	1	1	0	0	NA	NA	NA	13	10	164	166	493	34	36	80	0	0	8	0	0	0.016
.	19.01.16-01.19.02-1-49380	92	7	7	2	0	2	648	6	6	0	0	NA	NA	NA	37	36	171	166	512	152	147	349	5	10	9	0.029	0.06	0.018
.	19.01.16-01.19.07-1-49385	33	1	1	1	0	1	0	0	0	0	0	NA	NA	NA	6	7	164	163	493	0	0	0	0	0	0	0	0	0
.	19.01.16-01.19.09-1-49387	62	5	5	0	0	0	649	4	4	0	0	NA	NA	NA	27	29	167	171	504	148	152	349	3	2	9	0.018	0.012	0.018
.	19.01.16-01.19.09-1-49388	118	9	9	0	0	0	652	8	8	0	0	NA	NA	NA	24	28	168	169	504	151	152	349	6	7	32	0.036	0.041	0.063
.	19.01.16-01.19.10-1-49389	63	3	3	1	0	1	650	2	2	0	0	NA	NA	NA	22	29	168	172	502	149	154	347	0	10	0	0	0.058	0
.	19.01.16-01.19.14-1-49390	65	6	6	3	0	2	643	5	5	0	0	NA	NA	NA	18	22	166	168	501	148	150	345	6	0	17	0.036	0	0.034
.	19.01.16-01.19.18-1-49391	31	1	1	0	0	0	0	0	0	0	0	NA	NA	NA	4	6	164	164	491	0	0	0	0	2	0	0	0.012	0
.	19.01.16-01.19.20-1-49392	84	9	9	2	0	2	648	8	8	0	0	NA	NA	NA	24	34	171	168	508	150	150	348	10	5	8	0.058	0.03	0.016
.	19.01.16-01.19.20-1-49393	63	3	3	0	0	0	639	2	2	0	0	NA	NA	NA	27	27	166	166	508	146	148	345	1	2	3	0.006	0.012	0.006
.	19.01.16-01.19.23-1-49394	34	1	1	1	0	1	0	0	0	0	0	NA	NA	NA	15	12	165	166	494	0	0	0	0	0	0	0	0	0
.	19.01.16-01.19.25-1-49395	36	1	1	0	0	0	0	0	0	0	0	NA	NA	NA	12	12	164	166	495	0	0	0	0	0	0	0	0	0
.	19.01.16-01.19.26-1-49396	84	3	3	1	0	1	641	1	1	0	0	NA	NA	NA	21	19	167	168	497	148	152	341	0	3	4	0	0.018	0.008
.	19.01.16-01.19.27-1-49397	92	12	12	4	0	3	645	9	9	0	0	NA	NA	NA	48	37	165	170	515	146	148	351	7	12	14	0.042	0.071	0.027
.	19.01.16-01.19.29-1-49413	65	3	3	1	0	1	641	2	2	0	0	NA	NA	NA	11	18	168	170	493	153	147	341	0	10	0	0	0.059	0
.	19.01.16-01.19.31-1-49414	144	8	8	1	0	1	650	6	6	0	0	NA	NA	NA	39	27	167	169	504	148	154	348	4	11	5	0.024	0.065	0.01
.	19.01.16-01.19.34-1-49415	96	17	17	5	0	4	663	16	16	0	0	NA	NA	NA	30	43	177	168	511	160	150	353	13	27	19	0.073	0.161	0.037
.	19.01.16-01.19.36-1-49416	128	12	12	6	0	4	646	11	11	0	0	NA	NA	NA	43	32	172	169	504	153	148	345	6	17	22	0.035	0.101	0.044
.	19.01.16-01.19.38-1-49417	116	14	14	2	0	1	631	12	12	0	0	NA	NA	NA	43	27	170	167	503	145	146	340	12	9	19	0.071	0.054	0.038
.	19.01.16-01.19.40-1-49418	121	8	8	0	0	0	659	7	7	0	0	NA	NA	NA	48	51	170	177	517	153	154	352	0	15	22	0	0.085	0.043
.	19.01.16-01.19.40-1-49419	121	5	5	1	0	1	655	4	4	0	0	NA	NA	NA	40	43	172	172	512	151	153	351	2	0	14	0.012	0	0.027
.	19.01.16-01.19.46-1-49427	155	11	11	3	0	1	667	9	9	0	0	NA	NA	NA	54	45	168	175	515	151	157	359	3	3	20	0.018	0.017	0.039
.	19.01.16-01.19.51-1-49437	203	36	36	11	0	8	673	33	33	0	0	NA	NA	NA	56	57	176	176	518	157	157	359	64	14	50	0.364	0.08	0.097
.	19.01.16-01.19.54-1-49440	90	3	3	0	0	0	648	2	2	0	0	NA	NA	NA	22	27	168	169	503	149	152	347	9	0	4	0.054	0	0.008
.	19.01.16-01.20.01-1-49445	88	6	6	1	0	1	647	5	5	0	0	NA	NA	NA	30	26	167	168	504	151	150	346	4	0	10	0.024	0	0.02
.	19.01.16-01.20.03-1-49453	118	11	11	2	0	2	652	10	10	0	0	NA	NA	NA	40	37	169	174	507	147	157	348	10	0	30	0.059	0	0.059
.	19.01.16-01.20.04-1-49455	89	5	5	4	0	3	641	4	4	0	0	NA	NA	NA	36	26	167	170	502	147	148	346	0	10	16	0	0.059	0.032
.	19.01.16-01.20.05-1-49457	60	2	2	1	0	1	640	1	1	0	0	NA	NA	NA	18	21	167	164	503	151	141	348	0	5	2	0	0.03	0.004
.	19.01.16-01.20.13-1-49458	86	7	7	1	0	1	641	5	5	0	0	NA	NA	NA	24	21	166	168	500	149	150	342	6	0	9	0.036	0	0.018
.	19.01.16-01.20.13-1-49459	35	1	1	0	0	0	0	0	0	0	0	NA	NA	NA	10	9	164	165	493	0	0	0	0	0	0	0	0	0
.	19.01.16-01.20.14-1-49460	33	1	1	1	0	1	0	0	0	0	0	NA	NA	NA	6	7	165	163	492	0	0	0	0	0	1	0	0	0.002
.	19.01.16-01.20.16-1-49461	116	7	7	3	0	3	662	6	6	0	0	NA	NA	NA	35	41	169	171	514	149	153	360	12	1	13	0.071	0.006	0.025
.	19.01.16-01.20.16-1-49462	119	9	9	1	0	1	671	8	8	0	0	NA	NA	NA	23	49	173	178	511	155	161	355	3	13	13	0.017	0.073	0.025
.	19.01.16-01.20.26-1-49464	86	6	6	1	0	1	645	5	5	0	0	NA	NA	NA	14	24	167	168	502	147	149	349	3	8	2	0.018	0.048	0.004
.	19.01.16-01.20.34-1-49480	170	13	13	3	0	2	672	11	11	0	0	NA	NA	NA	43	52	172	173	520	154	157	361	21	14	24	0.122	0.081	0.046
.	19.01.16-01.20.36-1-49481	92	4	4	2	0	2	648	2	2	0	0	NA	NA	NA	24	24	167	166	504	149	149	350	0	3	7	0	0.018	0.014
.	19.01.16-01.20.38-1-49482	120	16	16	5	0	3	659	14	14	0	0	NA	NA	NA	34	40	174	174	505	158	153	348	4	12	26	0.023	0.069	0.051
.	19.01.16-01.20.39-1-49483	64	4	4	1	0	1	645	3	3	0	0	NA	NA	NA	22	26	167	171	501	147	153	345	0	0	11	0	0	0.022
.	19.01.16-01.20.41-1-49484	82	5	5	1	0	1	649	4	4	0	0	NA	NA	NA	23	27	166	170	504	146	154	349	8	0	0	0.048	0	0
.	19.01.16-01.20.44-1-49485	99	15	15	3	0	3	660	13	13	0	0	NA	NA	NA	33	43	169	170	517	151	152	357	6	0	25	0.036	0	0.048
.	19.01.16-01.20.53-1-49497	97	4	4	1	0	1	643	3	3	0	0	NA	NA	NA	25	22	168	168	499	150	150	343	6	9	5	0.036	0.054	0.01
.	19.01.16-01.20.54-1-49499	96	5	5	0	0	0	660	4	4	0	0	NA	NA	NA	32	35	171	171	506	149	153	358	9	4	1	0.053	0.023	0.002
.	19.01.16-01.20.56-1-49503	35	1	1	0	0	0	0	0	0	0	0	NA	NA	NA	6	12	165	166	494	0	0	0	0	5	0	0	0.03	0
.	19.01.16-01.21.00-1-49504	86	6	6	2	0	2	647	5	5	0	0	NA	NA	NA	41	37	170	169	511	149	148	350	14	2	9	0.082	0.012	0.018
.	19.01.16-01.21.03-1-49506	89	4	4	2	0	2	640	3	3	0	0	NA	NA	NA	27	28	168	170	503	149	149	342	4	3	1	0.024	0.018	0.002
.	19.01.16-01.21.05-1-49510	62	3	3	0	0	0	641	2	2	0	0	NA	NA	NA	19	20	167	165	501	150	149	342	13	0	0	0.078	0	0
.	19.01.16-01.21.09-1-49511	208	8	8	1	0	1	670	6	6	0	0	NA	NA	NA	54	52	171	174	520	152	157	361	5	9	17	0.029	0.052	0.033
.	19.01.16-01.21.13-1-49512	89	8	8	2	0	2	654	7	7	0	0	NA	NA	NA	30	40	170	170	513	152	150	352	3	4	13	0.018	0.024	0.025
.	19.01.16-01.21.14-1-49513	173	9	9	5	0	5	673	8	8	0	0	NA	NA	NA	49	56	178	175	516	157	157	359	0	4	31	0	0.023	0.06
.	19.01.16-01.21.14-1-49514	37	1	1	0	0	0	0	0	0	0	0	NA	NA	NA	6	4	164	164	489	0	0	0	4	0	0	0.024	0	0
.	19.01.16-01.21.15-1-49515	121	5	5	1	0	1	646	4	4	0	0	NA	NA	NA	44	32	171	168	506	155	146	345	0	2	12	0	0.012	0.024
.	19.01.16-01.21.19-1-49517	124	14	14	5	0	5	643	13	13	0	0	NA	NA	NA	40	27	166	169	505	148	148	347	32	8	10	0.193	0.047	0.02
.	19.01.16-01.21.19-1-49518	119	10	10	0	0	0	650	8	8	0	0	NA	NA	NA	27	25	173	166	499	155	151	344	12	3	28	0.069	0.018	0.056
.	19.01.16-01.21.20-1-49519	35	1	1	0	0	0	0	0	0	0	0	NA	NA	NA	11	8	164	166	491	0	0	0	0	0	2	0	0	0.004
.	19.01.16-01.21.22-1-49520	122	7	7	4	0	4	644	5	5	0	0	NA	NA	NA	49	35	170	170	508	148	147	349	17	5	2	0.1	0.029	0.004
.	19.01.16-01.21.22-1-49521	62	4	4	0	0	0	643	3	3	0	0	NA	NA	NA	26	27	169	169	502	150	150	343	0	0	6	0	0	0.012
.	19.01.16-01.21.33-1-49537	143	9	9	5	0	4	652	6	6	0	0	NA	NA	NA	42	36	171	175	503	151	154	347	5	3	14	0.029	0.017	0.028
.	19.01.16-01.21.45-1-49543	66	3	3	2	0	2	303	1	1	0	0	NA	NA	NA	16	14	166	167	494	74	71	158	1	3	0	0.006	0.018	0
.	19.01.16-01.21.47-1-49549	83	3	3	1	0	1	636	2	2	0	0	NA	NA	NA	28	19	166	166	500	148	145	343	4	0	2	0.024	0	0.004
.	19.01.16-01.21.52-1-49558	124	7	7	1	0	0	657	5	5	0	0	NA	NA	NA	41	44	170	174	513	151	151	355	9	0	12	0.053	0	0.023
.	19.01.16-01.22.06-1-49568	93	9	9	3	0	3	648	8	8	0	0	NA	NA	NA	29	24	168	168	501	150	150	348	2	17	13	0.012	0.101	0.026
.	19.01.16-01.22.08-1-49569	63	2	2	0	0	0	637	1	1	0	0	NA	NA	NA	33	20	168	169	496	151	147	339	4	0	5	0.024	0	0.01
.	19.01.16-01.22.14-1-49570	64	2	2	0	0	0	647	1	1	0	0	NA	NA	NA	26	29	170	175	497	150	157	340	6	1	0	0.035	0.006	0
.	19.01.16-01.22.15-1-49571	36	1	1	0	0	0	0	0	0	0	0	NA	NA	NA	7	3	163	164	489	0	0	0	0	0	0	0	0	0
.	19.01.16-01.22.15-1-49572	202	26	26	7	0	4	691	22	22	0	0	NA	NA	NA	66	76	182	178	529	164	158	369	17	12	59	0.093	0.067	0.112
.	19.01.16-01.22.17-1-49573	88	7	7	2	0	2	655	6	6	0	0	NA	NA	NA	28	36	167	171	511	152	152	351	2	3	13	0.012	0.018	0.025
.	19.01.16-01.22.18-1-49574	32	1	1	0	0	0	0	0	0	0	0	NA	NA	NA	9	9	165	164	493	0	0	0	0	1	0	0	0.006	0
.	19.01.16-01.22.21-1-49575	123	9	9	2	0	2	643	7	7	0	0	NA	NA	NA	53	34	171	168	508	149	142	352	6	7	12	0.035	0.042	0.024
.	19.01.16-01.22.25-1-49581	119	14	14	5	0	4	658	13	13	0	0	NA	NA	NA	36	42	170	173	512	150	155	353	7	22	22	0.041	0.127	0.043
.	19.01.16-01.22.26-1-49582	57	2	2	0	0	0	0	1	1	0	0	NA	NA	NA	20	19	167	167	498	0	0	0	0	2	3	0	0.012	0.006
.	19.01.16-01.22.26-1-49583	90	3	3	0	0	0	652	1	1	0	0	NA	NA	NA	22	33	168	173	505	150	158	344	0	3	4	0	0.017	0.008
.	19.01.16-01.22.29-1-49599	92	9	9	3	0	3	652	7	7	0	0	NA	NA	NA	28	29	166	171	505	150	154	348	0	7	18	0	0.041	0.036
.	19.01.16-01.22.30-1-49600	91	5	5	3	0	3	654	3	3	0	0	NA	NA	NA	30	29	169	171	502	153	155	346	7	0	3	0.041	0	0.006
.	19.01.16-01.22.35-1-49602	117	6	6	3	0	3	645	5	5	0	0	NA	NA	NA	46	32	173	167	505	154	148	343	2	2	14	0.012	0.012	0.028
.	19.01.16-01.22.37-1-49603	141	12	12	2	0	2	666	10	10	0	0	NA	NA	NA	66	53	173	181	512	151	161	354	1	11	20	0.006	0.061	0.039
.	19.01.16-01.22.42-1-49604	61	2	2	0	0	0	150	1	1	0	0	NA	NA	NA	20	13	168	165	493	30	42	78	1	0	0	0.006	0	0
.	19.01.16-01.22.43-1-49605	92	12	12	1	0	1	642	11	11	0	0	NA	NA	NA	34	33	172	169	505	152	147	343	7	5	17	0.041	0.03	0.034
.	19.01.16-01.22.47-1-49611	89	7	7	2	0	2	648	4	4	0	0	NA	NA	NA	34	38	172	172	507	152	153	343	15	1	4	0.087	0.006	0.008
.	19.01.16-01.22.50-1-49615	37	1	1	1	0	1	0	0	0	0	0	NA	NA	NA	12	9	165	164	493	0	0	0	0	0	0	0	0	0
.	19.01.16-01.22.50-1-49616	38	1	1	0	0	0	0	0	0	0	0	NA	NA	NA	11	14	164	166	497	0	0	0	0	0	0	0	0	0
.	19.01.16-01.22.53-1-49620	68	3	3	0	0	0	638	2	2	0	0	NA	NA	NA	32	24	171	171	495	147	152	339	2	0	3	0.012	0	0.006
.	19.01.16-01.22.53-1-49621	126	16	16	0	0	0	657	14	14	0	0	NA	NA	NA	27	38	171	173	507	151	155	351	0	16	32	0	0.092	0.063
.	19.01.16-01.22.53-1-49623	64	2	2	1	0	1	635	1	1	0	0	NA	NA	NA	28	19	164	168	500	143	150	342	0	0	4	0	0	0.008
.	19.01.16-01.22.55-1-49626	97	5	5	1	0	1	649	4	4	0	0	NA	NA	NA	37	35	167	169	512	149	150	350	7	17	8	0.042	0.101	0.016
.	19.01.16-01.23.04-1-49632	157	17	17	10	0	6	650	16	16	0	0	NA	NA	NA	46	29	177	166	499	157	147	346	23	36	23	0.13	0.217	0.046
.	19.01.16-01.23.05-1-49634	86	4	4	0	0	0	650	2	2	0	0	NA	NA	NA	19	28	171	168	502	154	152	344	0	2	9	0	0.012	0.018
.	19.01.16-01.23.06-1-49635	146	10	10	4	0	3	668	9	9	0	0	NA	NA	NA	52	50	175	171	517	158	150	360	7	9	23	0.04	0.053	0.044
.	19.01.16-01.23.07-1-49636	122	11	11	2	0	2	647	9	9	0	0	NA	NA	NA	45	38	171	170	510	152	151	344	3	0	31	0.018	0	0.061
.	19.01.16-01.23.08-1-49637	96	9	9	4	0	4	649	8	8	0	0	NA	NA	NA	33	30	171	170	502	151	152	346	5	4	15	0.029	0.024	0.03
.	19.01.16-01.23.08-1-49638	92	3	3	2	0	1	657	2	2	0	0	NA	NA	NA	43	40	176	169	508	154	153	350	4	3	0	0.023	0.018	0
.	19.01.16-01.23.13-1-49639	153	12	12	4	0	4	656	9	9	0	0	NA	NA	NA	46	45	174	172	512	154	152	350	20	6	20	0.115	0.035	0.039
.	19.01.16-01.23.21-1-49640	99	5	5	2	0	2	639	4	4	0	0	NA	NA	NA	42	30	171	170	502	151	147	341	0	6	14	0	0.035	0.028
.	19.01.16-01.23.25-1-49641	34	1	1	0	0	0	0	0	0	0	0	NA	NA	NA	10	12	165	166	494	0	0	0	0	1	0	0	0.006	0
.	19.01.16-01.23.25-1-49642	123	9	9	0	0	0	672	7	7	0	0	NA	NA	NA	32	55	175	176	517	156	159	357	3	8	18	0.017	0.045	0.035
.	19.01.16-01.23.28-1-49643	61	2	2	0	0	0	644	1	1	0	0	NA	NA	NA	26	26	169	165	505	151	147	346	5	0	4	0.03	0	0.008
.	19.01.16-01.23.31-1-49659	155	7	7	1	0	1	648	5	5	0	0	NA	NA	NA	47	44	169	173	515	149	151	348	17	0	10	0.101	0	0.019
.	19.01.16-01.23.31-1-49660	154	17	17	3	0	2	674	14	14	0	0	NA	NA	NA	40	53	172	168	526	155	152	367	24	14	25	0.14	0.083	0.048
.	19.01.16-01.23.35-1-49661	88	3	3	0	0	0	641	2	2	0	0	NA	NA	NA	30	24	166	172	499	151	154	336	0	0	8	0	0	0.016
.	19.01.16-01.23.36-1-49662	62	3	3	1	0	1	637	2	2	0	0	NA	NA	NA	22	19	166	166	500	148	146	343	1	4	8	0.006	0.024	0.016
.	19.01.16-01.23.39-1-49663	60	2	2	1	0	1	641	1	1	0	0	NA	NA	NA	26	21	165	166	503	147	147	347	0	1	5	0	0.006	0.01
.	19.01.16-01.23.41-1-49664	113	11	11	2	0	2	645	8	8	0	0	NA	NA	NA	34	34	170	169	508	153	150	342	9	4	7	0.053	0.024	0.014
.	19.01.16-01.23.42-1-49665	93	5	5	0	0	0	650	4	4	0	0	NA	NA	NA	34	31	170	171	503	151	153	346	6	0	7	0.035	0	0.014
.	19.01.16-01.23.51-1-49683	91	5	5	0	0	0	657	4	4	0	0	NA	NA	NA	25	36	168	174	507	153	156	348	8	5	6	0.048	0.029	0.012
.	19.01.16-01.23.51-1-49684	84	4	4	1	0	1	647	3	3	0	0	NA	NA	NA	20	29	169	167	506	150	148	349	0	9	1	0	0.054	0.002
.	19.01.16-01.23.52-1-49685	121	8	8	1	0	1	648	7	7	0	0	NA	NA	NA	33	34	171	167	509	151	148	349	3	7	17	0.018	0.042	0.033
.	19.01.16-01.23.53-1-49688	60	2	2	0	0	0	643	1	1	0	0	NA	NA	NA	23	26	168	172	499	148	154	341	4	0	2	0.024	0	0.004
.	19.01.16-01.23.54-1-49690	61	4	4	1	0	1	644	3	3	0	0	NA	NA	NA	23	25	168	168	502	147	150	347	6	0	5	0.036	0	0.01
.	19.01.16-01.24.01-1-49694	152	14	14	7	0	6	670	12	12	0	0	NA	NA	NA	46	52	177	168	520	159	150	361	8	5	29	0.045	0.03	0.056
.	19.01.16-01.24.04-1-49699	115	10	10	3	0	2	650	9	9	0	0	NA	NA	NA	39	36	172	174	503	151	152	347	7	4	11	0.041	0.023	0.022
.	19.01.16-01.24.06-1-49700	36	1	1	0	0	0	0	0	0	0	0	NA	NA	NA	7	10	165	165	493	0	0	0	1	0	0	0.006	0	0
.	19.01.16-01.24.06-1-49701	125	8	8	1	0	1	651	3	3	0	0	NA	NA	NA	43	39	174	171	507	152	152	347	9	0	15	0.052	0	0.03
.	19.01.16-01.24.12-1-49703	174	18	18	9	0	8	657	17	17	0	0	NA	NA	NA	51	42	170	172	513	151	151	355	9	18	41	0.053	0.105	0.08
.	19.01.16-01.24.13-1-49704	31	1	1	0	0	0	0	0	0	0	0	NA	NA	NA	5	8	164	166	491	0	0	0	0	0	1	0	0	0.002
.	19.01.16-01.24.13-1-49705	115	8	8	5	0	5	650	7	7	0	0	NA	NA	NA	38	34	168	171	508	149	154	347	0	5	28	0	0.029	0.055
.	19.01.16-01.24.16-1-49706	63	3	3	0	0	0	299	2	2	0	0	NA	NA	NA	19	20	169	172	492	66	69	164	0	0	6	0	0	0.012
.	19.01.16-01.24.16-1-49707	118	6	6	3	0	3	642	5	5	0	0	NA	NA	NA	38	30	171	168	504	154	142	346	3	3	9	0.018	0.018	0.018
.	19.01.16-01.24.19-1-49708	34	1	1	1	0	1	0	0	0	0	0	NA	NA	NA	7	14	163	166	498	0	0	0	0	0	2	0	0	0.004
.	19.01.16-01.24.22-1-49709	58	2	2	0	0	0	299	1	1	0	0	NA	NA	NA	22	23	165	166	505	78	60	161	0	0	2	0	0	0.004
.	19.01.16-01.24.28-1-49725	91	4	4	0	0	0	657	3	3	0	0	NA	NA	NA	19	32	173	168	504	155	152	350	4	0	7	0.023	0	0.014
.	19.01.16-01.24.29-1-49726	93	11	11	1	0	1	652	10	10	0	0	NA	NA	NA	42	42	173	171	511	155	149	348	1	10	13	0.006	0.058	0.025
.	19.01.16-01.24.30-1-49727	35	1	1	0	0	0	0	0	0	0	0	NA	NA	NA	14	12	165	165	495	0	0	0	1	0	0	0.006	0	0
.	19.01.16-01.24.30-1-49728	64	3	3	0	0	0	449	2	2	0	0	NA	NA	NA	12	33	173	167	506	98	103	248	9	0	3	0.052	0	0.006
.	19.01.16-01.24.33-1-49729	97	4	4	2	0	2	654	3	3	0	0	NA	NA	NA	36	39	168	175	509	149	155	350	0	12	7	0	0.069	0.014
.	19.01.16-01.24.33-1-49730	152	17	17	6	0	6	679	15	15	0	0	NA	NA	NA	41	67	171	178	531	149	161	369	20	4	32	0.117	0.022	0.06
.	19.01.16-01.24.36-1-49731	63	4	4	1	0	1	638	2	2	0	0	NA	NA	NA	37	29	165	170	507	144	150	344	0	11	0	0	0.065	0
.	19.01.16-01.24.37-1-49732	62	5	5	5	0	2	654	4	4	0	0	NA	NA	NA	23	34	170	170	507	151	153	350	8	8	0	0.047	0.047	0
.	19.01.16-01.24.45-1-49736	147	8	8	2	0	1	659	6	6	0	0	NA	NA	NA	52	44	174	176	507	151	157	351	0	5	21	0	0.028	0.041
.	19.01.16-01.24.47-1-49739	87	4	4	0	0	0	648	3	3	0	0	NA	NA	NA	22	27	167	171	502	149	154	345	3	0	5	0.018	0	0.01
.	19.01.16-01.24.47-1-49740	259	24	24	9	0	7	694	22	22	0	0	NA	NA	NA	62	80	176	179	538	159	157	378	42	21	38	0.239	0.117	0.071
.	19.01.16-01.24.51-1-49745	94	5	5	2	0	0	654	4	4	0	0	NA	NA	NA	34	36	167	171	511	148	152	354	7	6	6	0.042	0.035	0.012
.	19.01.16-01.24.52-1-49747	85	4	4	3	0	1	642	2	2	0	0	NA	NA	NA	38	28	168	171	502	149	151	342	5	1	6	0.03	0.006	0.012
.	19.01.16-01.24.52-1-49749	159	8	8	2	0	1	671	7	7	0	0	NA	NA	NA	48	53	175	172	519	155	155	361	8	19	9	0.046	0.11	0.017
.	19.01.16-01.24.53-1-49751	172	18	18	3	0	3	681	17	17	0	0	NA	NA	NA	47	66	173	184	522	154	164	363	8	14	29	0.046	0.076	0.056
.	19.01.16-01.25.06-1-49760	88	3	3	1	0	1	650	2	2	0	0	NA	NA	NA	30	30	166	169	508	149	153	348	0	0	8	0	0	0.016
.	19.01.16-01.25.07-1-49761	58	2	2	0	0	0	641	1	1	0	0	NA	NA	NA	23	24	169	165	503	152	147	342	2	0	4	0.012	0	0.008
.	19.01.16-01.25.07-1-49762	126	9	9	4	0	3	658	8	8	0	0	NA	NA	NA	47	47	174	175	511	157	152	349	0	13	19	0	0.074	0.037
.	19.01.16-01.25.09-1-49763	64	4	4	0	0	0	49	3	3	0	0	NA	NA	NA	13	15	166	164	498	9	10	30	6	0	3	0.036	0	0.006
.	19.01.16-01.25.11-1-49764	89	4	4	0	0	0	650	3	3	0	0	NA	NA	NA	21	23	166	170	500	149	154	347	0	2	9	0	0.012	0.018
.	19.01.16-01.25.17-1-49765	35	1	1	1	0	1	0	0	0	0	0	NA	NA	NA	5	5	165	165	488	0	0	0	0	0	2	0	0	0.004
.	19.01.16-01.25.18-1-49766	117	13	13	5	0	4	667	12	12	0	0	NA	NA	NA	35	44	171	175	511	153	159	355	8	17	21	0.047	0.097	0.041
.	19.01.16-01.25.20-1-49767	154	8	8	4	0	3	662	7	7	0	0	NA	NA	NA	35	42	170	172	513	152	155	355	12	3	20	0.071	0.017	0.039
.	19.01.16-01.25.21-1-49768	58	3	3	2	0	2	643	2	2	0	0	NA	NA	NA	18	23	167	170	499	151	155	337	0	0	8	0	0	0.016
.	19.01.16-01.25.22-1-49769	90	6	6	4	0	3	646	5	5	0	0	NA	NA	NA	34	32	174	168	503	154	150	342	1	13	2	0.006	0.077	0.004
.	19.01.16-01.25.23-1-49770	58	2	2	0	0	0	252	1	1	0	0	NA	NA	NA	10	10	166	164	493	59	58	135	2	0	0	0.012	0	0
.	19.01.16-01.25.28-1-49772	33	1	1	0	0	0	0	0	0	0	0	NA	NA	NA	8	5	164	163	491	0	0	0	0	0	2	0	0	0.004
.	19.01.16-01.25.28-1-49788	124	15	15	3	0	2	652	14	14	0	0	NA	NA	NA	46	41	174	169	511	154	150	348	12	13	21	0.069	0.077	0.041
.	19.01.16-01.25.28-1-49789	71	2	2	0	0	0	654	1	1	0	0	NA	NA	NA	23	36	169	171	509	149	151	354	0	1	3	0	0.006	0.006
.	19.01.16-01.25.30-1-49790	85	5	5	0	0	0	636	3	3	0	0	NA	NA	NA	23	17	166	165	499	146	146	344	5	0	2	0.03	0	0.004
.	19.01.16-01.25.33-1-49791	62	2	2	0	0	0	451	1	1	0	0	NA	NA	NA	11	15	165	164	499	105	104	242	0	1	3	0	0.006	0.006
.	19.01.16-01.25.36-1-49792	121	5	5	1	0	1	658	4	4	0	0	NA	NA	NA	37	54	172	173	522	149	150	359	9	6	6	0.052	0.035	0.011
.	19.01.16-01.25.41-1-49793	64	5	5	0	0	0	653	4	4	0	0	NA	NA	NA	22	31	171	170	503	153	154	346	0	3	13	0	0.018	0.026
.	19.01.16-01.25.43-1-49794	82	3	3	0	0	0	639	2	2	0	0	NA	NA	NA	30	22	168	167	500	147	149	343	0	1	7	0	0.006	0.014
.	19.01.16-01.25.44-1-49795	87	6	6	1	0	0	647	5	5	0	0	NA	NA	NA	25	28	173	166	502	155	147	345	3	4	15	0.017	0.024	0.03
.	19.01.16-01.25.45-1-49799	152	5	5	1	0	1	651	4	4	0	0	NA	NA	NA	40	40	172	171	510	154	150	347	9	0	11	0.052	0	0.022
.	19.01.16-01.25.46-1-49805	90	4	4	0	0	0	647	2	2	0	0	NA	NA	NA	32	27	168	171	501	150	152	345	0	2	8	0	0.012	0.016
.	19.01.16-01.25.49-1-49809	174	13	13	3	0	3	674	12	12	0	0	NA	NA	NA	44	52	171	176	518	153	159	362	0	14	14	0	0.08	0.027
.	19.01.16-01.25.54-1-49819	92	6	6	2	0	2	647	5	5	0	0	NA	NA	NA	39	32	168	169	508	150	151	346	1	0	8	0.006	0	0.016
.	19.01.16-01.25.57-1-49821	63	2	2	0	0	0	402	1	1	0	0	NA	NA	NA	24	10	166	164	493	93	102	207	1	1	0	0.006	0.006	0
.	19.01.16-01.25.58-1-49823	117	5	5	0	0	0	647	4	4	0	0	NA	NA	NA	32	35	171	167	510	153	148	346	4	0	9	0.023	0	0.018
.	19.01.16-01.25.58-1-49824	117	13	13	5	0	3	663	12	12	0	0	NA	NA	NA	30	43	174	171	511	155	154	354	17	15	20	0.098	0.088	0.039
.	19.01.16-01.26.02-1-49825	89	5	5	1	0	1	645	4	4	0	0	NA	NA	NA	23	26	171	166	502	150	146	349	0	3	4	0	0.018	0.008
.	19.01.16-01.26.04-1-49829	63	3	3	1	0	1	642	2	2	0	0	NA	NA	NA	34	25	169	167	502	148	148	346	0	0	11	0	0	0.022
.	19.01.16-01.26.04-1-49830	37	1	1	0	0	0	0	0	0	0	0	NA	NA	NA	11	15	168	166	494	0	0	0	2	0	0	0.012	0	0
.	19.01.16-01.26.07-1-49832	90	10	10	2	0	2	651	9	9	0	0	NA	NA	NA	24	31	174	166	504	155	146	350	14	0	5	0.08	0	0.01
.	19.01.16-01.26.09-1-49833	90	7	7	1	0	0	651	4	4	0	0	NA	NA	NA	35	41	169	173	512	147	155	349	7	8	8	0.041	0.046	0.016
.	19.01.16-01.26.14-1-49834	87	6	6	1	0	1	646	5	5	0	0	NA	NA	NA	25	31	169	168	507	150	150	346	2	5	8	0.012	0.03	0.016
.	19.01.16-01.26.16-1-49836	91	5	5	2	0	2	645	4	4	0	0	NA	NA	NA	27	24	169	165	503	152	146	347	8	0	7	0.047	0	0.014
.	19.01.16-01.26.16-1-49837	101	11	11	5	0	5	647	8	8	0	0	NA	NA	NA	37	29	166	169	507	150	149	348	1	11	6	0.006	0.065	0.012
.	19.01.16-01.26.18-1-49838	148	15	15	4	0	3	646	12	12	0	0	NA	NA	NA	46	35	170	173	505	151	151	344	7	8	31	0.041	0.046	0.061
.	19.01.16-01.26.21-1-49839	95	16	16	3	0	3	658	15	15	0	0	NA	NA	NA	29	37	168	171	511	151	153	354	34	10	17	0.202	0.058	0.033
.	19.01.16-01.26.29-1-49861	60	2	2	0	0	0	200	1	1	0	0	NA	NA	NA	16	18	166	166	499	49	43	108	0	0	4	0	0	0.008
.	19.01.16-01.26.29-1-49862	59	2	2	1	0	1	633	1	1	0	0	NA	NA	NA	28	17	165	167	498	145	148	340	4	0	1	0.024	0	0.002
.	19.01.16-01.26.29-1-49863	93	9	9	1	0	1	649	7	7	0	0	NA	NA	NA	40	37	168	176	506	149	157	343	4	3	18	0.024	0.017	0.036
.	19.01.16-01.26.33-1-49864	34	1	1	0	0	0	0	0	0	0	0	NA	NA	NA	10	5	163	164	491	0	0	0	5	0	0	0.031	0	0
.	19.01.16-01.26.36-1-49865	60	2	2	0	0	0	641	1	1	0	0	NA	NA	NA	25	24	168	168	501	151	147	343	2	2	0	0.012	0.012	0
.	19.01.16-01.26.51-1-49876	92	4	4	1	0	1	642	3	3	0	0	NA	NA	NA	20	18	168	167	496	152	149	341	12	0	0	0.071	0	0
.	19.01.16-01.26.53-1-49879	92	4	4	4	0	2	652	3	3	0	0	NA	NA	NA	25	33	169	172	505	150	154	348	18	0	7	0.107	0	0.014
.	19.01.16-01.26.56-1-49883	94	8	8	5	0	5	647	6	6	0	0	NA	NA	NA	41	37	168	170	512	146	153	348	0	12	23	0	0.071	0.045
.	19.01.16-01.26.57-1-49885	118	12	12	2	0	1	658	11	11	0	0	NA	NA	NA	44	42	174	174	507	157	154	347	6	9	13	0.034	0.052	0.026
.	19.01.16-01.26.57-1-49886	85	4	4	0	0	0	652	3	3	0	0	NA	NA	NA	31	29	169	166	507	149	152	351	2	4	7	0.012	0.024	0.014
.	19.01.16-01.26.59-1-49887	90	6	6	3	0	2	636	5	5	0	0	NA	NA	NA	33	23	170	167	499	148	149	339	8	1	8	0.047	0.006	0.016
.	19.01.16-01.27.00-1-49888	90	4	4	2	0	2	646	3	3	0	0	NA	NA	NA	29	31	167	171	506	148	152	346	0	1	3	0	0.006	0.006
.	19.01.16-01.27.08-1-49893	65	4	4	2	0	2	637	3	3	0	0	NA	NA	NA	23	22	167	167	501	148	147	342	4	0	7	0.024	0	0.014
.	19.01.16-01.27.10-1-49894	88	5	5	0	0	0	643	4	4	0	0	NA	NA	NA	32	22	167	167	501	149	147	347	0	6	8	0	0.036	0.016
.	19.01.16-01.27.13-1-49895	146	21	21	4	0	3	641	19	19	0	0	NA	NA	NA	49	37	176	167	507	155	145	341	1	20	40	0.006	0.12	0.079
.	19.01.16-01.27.14-1-49896	33	1	1	1	0	1	0	0	0	0	0	NA	NA	NA	14	5	165	164	489	0	0	0	0	0	0	0	0	0
.	19.01.16-01.27.15-1-49897	31	1	1	0	0	0	0	0	0	0	0	NA	NA	NA	9	7	163	166	491	0	0	0	0	0	0	0	0	0
.	19.01.16-01.27.15-1-49898	178	15	15	6	0	5	666	14	14	0	0	NA	NA	NA	62	53	172	174	520	154	155	357	12	8	42	0.07	0.046	0.081
.	19.01.16-01.27.17-1-49899	151	11	11	4	0	4	654	10	10	0	0	NA	NA	NA	51	49	169	173	520	146	154	354	9	19	6	0.053	0.11	0.012
.	19.01.16-01.27.17-1-49900	33	1	1	0	0	0	0	0	0	0	0	NA	NA	NA	16	14	164	167	496	0	0	0	0	0	0	0	0	0
.	19.01.16-01.27.17-1-49901	63	4	4	2	0	0	647	3	3	0	0	NA	NA	NA	19	26	167	166	506	151	147	349	0	2	10	0	0.012	0.02
.	19.01.16-01.27.19-1-49902	59	2	2	0	0	0	151	1	1	0	0	NA	NA	NA	23	22	169	169	497	32	38	81	2	0	1	0.012	0	0.002
.	19.01.16-01.27.20-1-49903	61	3	3	0	0	0	553	2	2	0	0	NA	NA	NA	17	14	164	167	496	124	129	300	0	2	5	0	0.012	0.01
.	19.01.16-01.27.28-1-49919	59	2	2	0	0	0	645	1	1	0	0	NA	NA	NA	24	23	168	168	500	152	147	346	0	1	2	0	0.006	0.004
.	19.01.16-01.27.32-1-49921	174	23	23	6	0	6	668	22	22	0	0	NA	NA	NA	58	53	174	173	519	154	154	360	37	24	18	0.213	0.139	0.035
.	19.01.16-01.27.35-1-49922	33	1	1	0	0	0	0	0	0	0	0	NA	NA	NA	7	8	163	164	494	0	0	0	0	0	2	0	0	0.004
.	19.01.16-01.27.38-1-49923	147	15	15	3	0	3	661	14	14	0	0	NA	NA	NA	49	47	170	182	508	150	160	351	15	10	23	0.088	0.055	0.045
.	19.01.16-01.27.38-1-49924	118	10	10	1	0	1	649	9	9	0	0	NA	NA	NA	35	32	170	168	507	149	151	349	2	2	16	0.012	0.012	0.032
.	19.01.16-01.27.39-1-49925	56	2	2	0	0	0	0	1	1	0	0	NA	NA	NA	13	11	165	165	494	0	0	0	0	1	3	0	0.006	0.006
.	19.01.16-01.27.43-1-49926	68	3	3	0	0	0	643	1	1	0	0	NA	NA	NA	22	23	167	168	501	150	151	342	0	4	4	0	0.024	0.008
.	19.01.16-01.27.44-1-49927	83	8	8	1	0	1	637	7	7	0	0	NA	NA	NA	31	27	168	169	503	145	149	343	2	4	10	0.012	0.024	0.02
.	19.01.16-01.27.47-1-49937	62	4	4	1	0	1	645	3	3	0	0	NA	NA	NA	19	26	165	168	506	149	149	347	0	0	6	0	0	0.012
.	19.01.16-01.27.52-1-49943	99	5	5	2	0	1	651	4	4	0	0	NA	NA	NA	37	33	170	170	506	148	153	350	2	4	10	0.012	0.024	0.02
.	19.01.16-01.27.53-1-49945	177	12	12	3	0	3	668	11	11	0	0	NA	NA	NA	53	53	171	175	520	154	156	358	5	9	24	0.029	0.051	0.046
.	19.01.16-01.27.57-1-49954	63	3	3	0	0	0	644	2	2	0	0	NA	NA	NA	25	25	166	170	502	149	153	342	0	0	3	0	0	0.006
.	19.01.16-01.28.02-1-49955	32	1	1	0	0	0	0	0	0	0	0	NA	NA	NA	7	9	163	164	495	0	0	0	0	0	1	0	0	0.002
.	19.01.16-01.28.04-1-49959	94	3	3	0	0	0	647	2	2	0	0	NA	NA	NA	33	29	166	169	507	148	150	349	0	0	10	0	0	0.02
.	19.01.16-01.28.04-1-49960	95	9	9	3	0	2	657	6	6	0	0	NA	NA	NA	43	45	173	173	512	153	152	352	0	7	9	0	0.04	0.018
.	19.01.16-01.28.04-1-49961	36	1	1	0	0	0	0	0	0	0	0	NA	NA	NA	14	6	164	164	491	0	0	0	0	0	0	0	0	0
.	19.01.16-01.28.04-1-49962	155	11	11	2	0	2	670	9	9	0	0	NA	NA	NA	40	54	176	177	514	156	160	354	9	3	13	0.051	0.017	0.025
.	19.01.16-01.28.14-1-49964	35	1	1	0	0	0	0	0	0	0	0	NA	NA	NA	10	7	165	164	491	0	0	0	0	0	0	0	0	0
.	19.01.16-01.28.16-1-49965	120	11	11	4	0	3	651	9	9	0	0	NA	NA	NA	39	38	171	172	508	151	152	348	25	8	15	0.146	0.047	0.03
.	19.01.16-01.28.17-1-49966	37	1	1	0	0	0	0	0	0	0	0	NA	NA	NA	8	6	164	163	492	0	0	0	0	0	1	0	0	0.002
.	19.01.16-01.28.17-1-49967	95	7	7	2	0	1	647	6	6	0	0	NA	NA	NA	29	30	169	170	504	153	152	342	0	0	21	0	0	0.042
.	19.01.16-01.28.23-1-49972	63	2	2	0	0	0	642	0	0	0	0	NA	NA	NA	28	24	167	170	500	147	152	343	0	0	3	0	0	0.006
.	19.01.16-01.28.24-1-49973	64	3	3	2	0	2	643	2	2	0	0	NA	NA	NA	19	23	169	164	503	151	143	349	0	0	8	0	0	0.016
.	19.01.16-01.28.25-1-49974	144	9	9	0	0	0	650	7	7	0	0	NA	NA	NA	34	33	168	171	507	146	153	351	5	0	9	0.03	0	0.018
.	19.01.16-01.28.32-1-49990	61	3	3	1	0	1	643	2	2	0	0	NA	NA	NA	25	29	168	169	505	152	147	344	2	7	0	0.012	0.041	0
.	19.01.16-01.28.40-1-49991	64	2	2	0	0	0	199	1	1	0	0	NA	NA	NA	17	13	164	166	496	44	41	114	0	0	2	0	0	0.004
.	19.01.16-01.28.45-1-49995	64	3	3	0	0	0	49	2	2	0	0	NA	NA	NA	24	13	167	167	492	15	7	27	0	0	3	0	0	0.006
.	19.01.16-01.28.48-1-50000	35	1	1	0	0	0	0	0	0	0	0	NA	NA	NA	11	10	164	165	494	0	0	0	0	0	3	0	0	0.006
.	19.01.16-01.28.48-1-50001	59	2	2	0	0	0	652	1	1	0	0	NA	NA	NA	28	36	169	169	511	151	147	354	0	6	0	0	0.036	0
.	19.01.16-01.28.49-1-50003	29	1	1	0	0	0	0	0	0	0	0	NA	NA	NA	13	4	166	163	488	0	0	0	0	0	1	0	0	0.002
.	19.01.16-01.28.51-1-50006	90	8	8	2	0	2	639	7	7	0	0	NA	NA	NA	27	21	164	171	499	145	153	341	12	0	7	0.073	0	0.014
.	19.01.16-01.28.51-1-50007	97	5	5	1	0	1	648	4	4	0	0	NA	NA	NA	34	33	167	168	511	146	151	351	0	0	9	0	0	0.018
.	19.01.16-01.28.51-1-50008	34	1	1	0	0	0	0	0	0	0	0	NA	NA	NA	8	8	165	166	490	0	0	0	0	0	0	0	0	0
.	19.01.16-01.28.54-1-50011	61	2	2	1	0	0	642	1	1	0	0	NA	NA	NA	25	25	168	168	502	147	152	343	0	0	6	0	0	0.012
.	19.01.16-01.28.55-1-50014	64	3	3	1	0	1	631	2	2	0	0	NA	NA	NA	36	15	168	164	496	147	145	339	0	7	0	0	0.043	0
.	19.01.16-01.28.59-1-50017	37	1	1	1	0	1	0	0	0	0	0	NA	NA	NA	8	14	165	170	492	0	0	0	0	0	3	0	0	0.006
.	19.01.16-01.29.00-1-50018	33	1	1	1	0	1	0	0	0	0	0	NA	NA	NA	8	8	165	164	492	0	0	0	0	0	1	0	0	0.002
.	19.01.16-01.29.09-1-50024	35	1	1	0	0	0	0	0	0	0	0	NA	NA	NA	12	8	166	165	490	0	0	0	0	0	0	0	0	0
.	19.01.16-01.29.10-1-50025	32	1	1	0	0	0	0	0	0	0	0	NA	NA	NA	9	10	164	166	493	0	0	0	0	0	2	0	0	0.004
.	19.01.16-01.29.10-1-50026	132	9	9	3	0	3	664	8	8	0	0	NA	NA	NA	37	43	170	176	510	154	156	354	0	14	14	0	0.08	0.027
.	19.01.16-01.29.12-1-50027	58	2	2	0	0	0	398	1	1	0	0	NA	NA	NA	19	12	165	166	494	94	89	215	0	0	4	0	0	0.008
.	19.01.16-01.29.12-1-50028	112	5	5	1	0	1	632	4	4	0	0	NA	NA	NA	37	23	167	165	504	149	144	339	7	6	0	0.042	0.036	0
.	19.01.16-01.29.14-1-50029	63	4	4	2	0	2	639	3	3	0	0	NA	NA	NA	26	23	170	167	499	152	148	339	0	1	11	0	0.006	0.022
.	19.01.16-01.29.17-1-50030	34	1	1	0	0	0	0	0	0	0	0	NA	NA	NA	9	4	164	163	490	0	0	0	0	0	1	0	0	0.002
.	19.01.16-01.29.18-1-50031	80	3	3	1	0	1	637	2	2	0	0	NA	NA	NA	30	24	166	168	503	143	145	349	3	0	3	0.018	0	0.006
.	19.01.16-01.29.20-1-50032	151	7	7	4	0	2	666	6	6	0	0	NA	NA	NA	59	61	174	174	526	154	151	361	0	0	21	0	0	0.04
.	19.01.16-01.29.21-1-50033	172	26	26	8	0	6	676	24	24	0	0	NA	NA	NA	54	61	181	175	518	162	152	362	26	25	35	0.144	0.143	0.068
.	19.01.16-01.29.24-1-50034	90	4	4	2	0	1	645	2	2	0	0	NA	NA	NA	30	27	172	168	500	150	152	343	0	1	8	0	0.006	0.016
.	19.01.16-01.29.27-1-50035	138	7	7	2	0	1	655	6	6	0	0	NA	NA	NA	40	44	174	173	510	152	155	348	6	4	6	0.034	0.023	0.012
.	19.01.16-01.29.31-1-50051	89	4	4	2	0	2	654	2	2	0	0	NA	NA	NA	28	36	171	169	509	152	151	351	3	6	3	0.018	0.036	0.006
.	19.01.16-01.29.31-1-50052	120	7	7	2	0	2	655	5	5	0	0	NA	NA	NA	38	39	165	171	516	146	151	358	0	19	12	0	0.111	0.023
.	19.01.16-01.29.34-1-50053	95	7	7	3	0	3	651	5	5	0	0	NA	NA	NA	34	30	171	170	502	156	150	345	0	7	8	0	0.041	0.016
.	19.01.16-01.29.37-1-50054	87	3	3	2	0	2	647	2	2	0	0	NA	NA	NA	38	32	170	172	503	155	151	341	0	0	8	0	0	0.016
.	19.01.16-01.29.41-1-50055	34	1	1	0	0	0	0	0	0	0	0	NA	NA	NA	4	12	165	168	492	0	0	0	0	0	3	0	0	0.006
.	19.01.16-01.29.43-1-50056	34	1	1	0	0	0	0	0	0	0	0	NA	NA	NA	13	13	166	165	495	0	0	0	0	0	2	0	0	0.004
.	19.01.16-01.29.44-1-50057	61	3	3	1	0	1	643	2	2	0	0	NA	NA	NA	24	21	168	166	500	149	149	345	0	7	6	0	0.042	0.012
.	19.01.16-01.29.46-1-50062	95	5	5	0	0	0	647	4	4	0	0	NA	NA	NA	29	29	167	168	507	150	146	351	0	0	15	0	0	0.03
.	19.01.16-01.29.48-1-50069	59	2	2	0	0	0	402	1	1	0	0	NA	NA	NA	10	18	169	165	497	99	96	207	2	5	0	0.012	0.03	0
.	19.01.16-01.29.49-1-50071	34	1	1	0	0	0	0	0	0	0	0	NA	NA	NA	11	12	167	165	493	0	0	0	0	0	1	0	0	0.002
.	19.01.16-01.29.51-1-50075	115	9	9	1	0	1	663	8	8	0	0	NA	NA	NA	40	41	173	177	504	158	158	347	6	4	15	0.035	0.023	0.03
.	19.01.16-01.29.53-1-50077	38	1	1	0	0	0	0	0	0	0	0	NA	NA	NA	8	10	163	165	495	0	0	0	0	3	0	0	0.018	0
.	19.01.16-01.29.53-1-50078	121	6	6	0	0	0	640	5	5	0	0	NA	NA	NA	47	31	168	172	504	146	150	344	0	0	18	0	0	0.036
.	19.01.16-01.29.54-1-50080	90	3	3	1	0	1	642	2	2	0	0	NA	NA	NA	33	29	170	170	502	150	150	342	12	0	1	0.071	0	0.002
.	19.01.16-01.29.56-1-50086	117	18	18	4	0	3	652	15	15	0	0	NA	NA	NA	49	33	168	169	509	151	152	349	3	22	38	0.018	0.13	0.075
.	19.01.16-01.29.59-1-50088	36	1	1	0	0	0	0	0	0	0	0	NA	NA	NA	9	14	168	163	496	0	0	0	0	0	0	0	0	0
.	19.01.16-01.30.01-1-50094	64	4	4	0	0	0	639	3	3	0	0	NA	NA	NA	20	19	167	167	498	150	148	341	3	0	8	0.018	0	0.016
.	19.01.16-01.30.01-1-50095	58	2	2	1	0	1	646	1	1	0	0	NA	NA	NA	21	29	170	165	507	149	149	348	0	0	6	0	0	0.012
.	19.01.16-01.30.05-1-50099	172	11	11	2	0	1	687	9	9	0	0	NA	NA	NA	70	78	172	183	536	156	159	372	4	0	29	0.023	0	0.054
.	19.01.16-01.30.08-1-50101	91	8	8	3	0	3	647	7	7	0	0	NA	NA	NA	28	32	169	170	506	153	149	345	3	16	9	0.018	0.094	0.018
.	19.01.16-01.30.12-1-50102	30	1	1	0	0	0	0	0	0	0	0	NA	NA	NA	5	8	165	163	493	0	0	0	0	0	0	0	0	0
.	19.01.16-01.30.12-1-50103	90	4	4	1	0	0	636	3	3	0	0	NA	NA	NA	32	20	167	166	500	148	148	340	0	7	2	0	0.042	0.004
.	19.01.16-01.30.13-1-50104	118	8	8	1	0	1	673	6	6	0	0	NA	NA	NA	29	56	175	174	520	156	153	364	7	10	8	0.04	0.057	0.015
.	19.01.16-01.30.16-1-50105	89	4	4	0	0	0	641	3	3	0	0	NA	NA	NA	30	28	167	169	505	148	149	344	2	0	6	0.012	0	0.012
.	19.01.16-01.30.16-1-50106	62	5	5	3	0	2	644	4	4	0	0	NA	NA	NA	24	27	165	168	507	147	150	347	15	3	2	0.091	0.018	0.004
.	19.01.16-01.30.18-1-50107	120	7	7	0	0	0	647	6	6	0	0	NA	NA	NA	35	28	169	166	506	153	148	346	1	11	10	0.006	0.066	0.02
.	19.01.16-01.30.27-1-50109	35	1	1	1	0	1	0	0	0	0	0	NA	NA	NA	9	11	163	169	492	0	0	0	0	0	0	0	0	0
.	19.01.16-01.30.30-1-50125	146	10	10	2	0	2	664	9	9	0	0	NA	NA	NA	28	44	171	171	515	153	152	359	11	11	15	0.064	0.064	0.029
.	19.01.16-01.30.31-1-50126	89	4	4	0	0	0	648	3	3	0	0	NA	NA	NA	23	31	169	168	507	151	148	349	12	0	4	0.071	0	0.008
.	19.01.16-01.30.32-1-50127	32	1	1	0	0	0	0	0	0	0	0	NA	NA	NA	13	9	165	165	492	0	0	0	0	1	0	0	0.006	0
.	19.01.16-01.30.32-1-50128	88	5	5	1	0	1	645	4	4	0	0	NA	NA	NA	35	34	172	171	504	153	151	341	0	5	9	0	0.029	0.018
.	19.01.16-01.30.33-1-50130	37	1	1	0	0	0	0	0	0	0	0	NA	NA	NA	9	11	165	164	495	0	0	0	0	0	1	0	0	0.002
.	19.01.16-01.30.34-1-50131	89	7	7	5	0	5	653	6	6	0	0	NA	NA	NA	37	36	173	169	507	153	151	349	7	5	13	0.04	0.03	0.026
.	19.01.16-01.30.35-1-50132	67	4	4	1	0	1	641	3	3	0	0	NA	NA	NA	23	27	168	168	504	149	150	342	0	7	13	0	0.042	0.026
.	19.01.16-01.30.35-1-50133	35	1	1	0	0	0	0	0	0	0	0	NA	NA	NA	6	11	164	167	493	0	0	0	0	0	3	0	0	0.006
.	19.01.16-01.30.36-1-50134	121	4	4	0	0	0	660	3	3	0	0	NA	NA	NA	29	36	171	167	511	154	150	356	4	2	9	0.023	0.012	0.018
.	19.01.16-01.30.38-1-50135	120	20	20	6	0	4	663	17	17	0	0	NA	NA	NA	45	49	171	171	520	151	153	359	6	24	37	0.035	0.14	0.071
.	19.01.16-01.30.40-1-50136	153	21	21	4	0	3	659	17	17	0	0	NA	NA	NA	53	50	170	172	521	150	153	356	30	15	29	0.176	0.087	0.056
.	19.01.16-01.30.48-1-50143	60	2	2	1	0	0	645	1	1	0	0	NA	NA	NA	21	27	169	167	504	151	149	345	1	5	0	0.006	0.03	0
.	19.01.16-01.30.49-1-50145	160	23	23	6	0	4	651	21	21	0	0	NA	NA	NA	44	39	172	172	508	149	151	351	5	32	30	0.029	0.186	0.059
.	19.01.16-01.30.53-1-50150	39	1	1	0	0	0	0	0	0	0	0	NA	NA	NA	11	12	165	163	497	0	0	0	0	0	1	0	0	0.002
.	19.01.16-01.30.54-1-50151	35	1	1	0	0	0	0	0	0	0	0	NA	NA	NA	16	16	166	165	498	0	0	0	0	1	0	0	0.006	0
.	19.01.16-01.30.54-1-50154	87	4	4	1	0	1	643	3	3	0	0	NA	NA	NA	34	30	171	165	507	148	147	348	10	0	2	0.058	0	0.004
.	19.01.16-01.30.56-1-50156	88	4	4	0	0	0	654	3	3	0	0	NA	NA	NA	34	37	170	169	511	153	151	350	2	12	2	0.012	0.071	0.004
.	19.01.16-01.30.56-1-50157	64	2	2	2	0	2	250	1	1	0	0	NA	NA	NA	20	21	163	169	502	60	56	134	0	0	3	0	0	0.006
.	19.01.16-01.30.57-1-50159	31	1	1	0	0	0	0	0	0	0	0	NA	NA	NA	6	8	165	163	493	0	0	0	0	0	0	0	0	0
.	19.01.16-01.30.59-1-50160	63	2	2	0	0	0	640	0	0	0	0	NA	NA	NA	23	25	169	166	503	150	148	342	2	0	1	0.012	0	0.002
.	19.01.16-01.31.02-1-50161	149	14	14	8	0	6	659	12	12	0	0	NA	NA	NA	45	47	172	173	515	154	152	353	26	10	16	0.151	0.058	0.031
.	19.01.16-01.31.07-1-50186	116	7	7	0	0	0	652	4	4	0	0	NA	NA	NA	36	40	168	172	513	149	151	352	14	4	7	0.083	0.023	0.014
.	19.01.16-01.31.10-1-50207	149	15	15	4	0	4	663	14	14	0	0	NA	NA	NA	55	58	172	174	525	150	154	359	27	26	13	0.157	0.149	0.025
.	19.01.16-01.31.10-1-50208	92	4	4	2	0	2	646	3	3	0	0	NA	NA	NA	36	32	167	169	509	147	150	349	0	0	15	0	0	0.029
.	19.01.16-01.31.13-1-50209	33	1	1	1	0	1	0	0	0	0	0	NA	NA	NA	10	5	164	164	490	0	0	0	0	0	1	0	0	0.002
.	19.01.16-01.31.14-1-50210	62	3	3	1	0	1	250	2	2	0	0	NA	NA	NA	18	18	169	166	496	64	49	137	0	0	3	0	0	0.006
.	19.01.16-01.31.14-1-50211	89	4	4	1	0	1	643	3	3	0	0	NA	NA	NA	30	30	169	167	507	150	147	346	2	4	4	0.012	0.024	0.008
.	19.01.16-01.31.15-1-50212	93	12	12	2	0	1	640	9	9	0	0	NA	NA	NA	34	27	165	172	503	147	152	341	41	0	16	0.248	0	0.032
.	19.01.16-01.31.25-1-50214	121	12	12	2	0	2	654	9	9	0	0	NA	NA	NA	42	36	170	169	510	151	153	350	11	9	18	0.065	0.053	0.035
.	19.01.16-01.31.26-1-50215	60	2	2	1	0	0	638	1	1	0	0	NA	NA	NA	21	23	169	166	501	148	146	344	0	11	0	0	0.066	0
.	19.01.16-01.31.36-1-50231	64	3	3	1	0	1	633	2	2	0	0	NA	NA	NA	28	16	165	165	499	147	145	341	0	0	14	0	0	0.028
.	19.01.16-01.31.41-1-50233	29	1	1	0	0	0	0	0	0	0	0	NA	NA	NA	8	4	165	163	489	0	0	0	0	0	1	0	0	0.002
.	19.01.16-01.31.43-1-50234	65	3	3	0	0	0	450	1	1	0	0	NA	NA	NA	18	12	168	165	492	104	102	244	5	0	0	0.03	0	0
.	19.01.16-01.31.43-1-50235	62	3	3	2	0	2	642	2	2	0	0	NA	NA	NA	24	25	168	166	504	148	148	346	0	7	0	0	0.042	0
.	19.01.16-01.31.47-1-50241	93	6	6	3	0	3	640	5	5	0	0	NA	NA	NA	28	25	167	171	500	149	150	341	0	0	10	0	0	0.02
.	19.01.16-01.31.48-1-50242	61	3	3	2	0	2	638	2	2	0	0	NA	NA	NA	21	15	164	168	496	148	148	342	3	4	0	0.018	0.024	0
.	19.01.16-01.31.53-1-50253	87	3	3	3	0	2	649	2	2	0	0	NA	NA	NA	33	33	168	165	513	147	146	356	0	1	3	0	0.006	0.006
.	19.01.16-01.32.00-1-50261	92	14	14	3	0	2	643	12	12	0	0	NA	NA	NA	30	26	166	169	504	146	152	345	2	5	19	0.012	0.03	0.038
.	19.01.16-01.32.03-1-50264	119	12	12	2	0	2	653	10	10	0	0	NA	NA	NA	48	39	166	173	513	148	154	351	0	6	25	0	0.035	0.049
.	19.01.16-01.32.06-1-50267	125	10	10	6	0	3	657	8	8	0	0	NA	NA	NA	33	38	178	167	506	161	152	344	8	0	25	0.045	0	0.049
.	19.01.16-01.32.06-1-50268	32	1	1	0	0	0	0	0	0	0	0	NA	NA	NA	9	3	163	163	490	0	0	0	0	2	0	0	0.012	0
.	19.01.16-01.32.08-1-50269	34	1	1	1	0	1	0	0	0	0	0	NA	NA	NA	4	12	170	164	491	0	0	0	0	1	0	0	0.006	0
.	19.01.16-01.32.08-1-50270	151	9	9	4	0	3	661	6	6	0	0	NA	NA	NA	31	41	176	170	508	157	152	352	0	15	8	0	0.088	0.016
.	19.01.16-01.32.09-1-50271	61	3	3	0	0	0	631	2	2	0	0	NA	NA	NA	32	16	165	167	497	145	146	340	0	0	7	0	0	0.014
.	19.01.16-01.32.10-1-50272	148	7	7	2	0	2	665	6	6	0	0	NA	NA	NA	47	48	171	171	519	153	148	364	12	2	16	0.07	0.012	0.031
.	19.01.16-01.32.14-1-50273	63	2	2	0	0	0	638	0	0	0	0	NA	NA	NA	26	17	165	166	499	150	145	343	0	0	7	0	0	0.014
.	19.01.16-01.32.18-1-50274	122	13	13	3	0	2	662	12	12	0	0	NA	NA	NA	37	41	171	171	512	155	151	356	25	21	25	0.146	0.123	0.049
.	19.01.16-01.32.23-1-50279	68	4	4	2	0	0	651	2	2	0	0	NA	NA	NA	15	22	166	169	500	151	152	348	0	0	19	0	0	0.038
.	19.01.16-01.32.28-1-50295	61	4	4	2	0	2	637	3	3	0	0	NA	NA	NA	25	24	167	168	502	148	148	341	8	0	5	0.048	0	0.01
.	19.01.16-01.32.28-1-50296	89	4	4	2	0	2	642	3	3	0	0	NA	NA	NA	28	23	167	168	501	146	149	347	2	0	5	0.012	0	0.01
.	19.01.16-01.32.32-1-50298	95	10	10	4	0	2	649	9	9	0	0	NA	NA	NA	22	27	171	168	501	154	150	345	6	11	12	0.035	0.065	0.024
.	19.01.16-01.32.32-1-50299	63	3	3	0	0	0	452	2	2	0	0	NA	NA	NA	16	14	165	166	496	111	111	230	0	0	5	0	0	0.01
.	19.01.16-01.32.33-1-50300	33	1	1	1	0	1	0	0	0	0	0	NA	NA	NA	9	9	166	164	492	0	0	0	1	0	0	0.006	0	0
.	19.01.16-01.32.34-1-50301	64	2	2	1	0	0	647	1	1	0	0	NA	NA	NA	24	30	167	167	509	148	151	348	0	0	10	0	0	0.02
.	19.01.16-01.32.36-1-50302	146	30	30	8	0	7	652	27	27	0	0	NA	NA	NA	37	35	173	169	506	154	146	352	22	20	32	0.127	0.118	0.063
.	19.01.16-01.32.42-1-50303	116	11	11	4	0	3	669	9	9	0	0	NA	NA	NA	39	48	172	172	517	154	155	360	27	11	8	0.157	0.064	0.015
.	19.01.16-01.32.44-1-50304	29	1	1	0	0	0	0	0	0	0	0	NA	NA	NA	10	8	165	166	490	0	0	0	0	0	2	0	0	0.004
.	19.01.16-01.32.45-1-50308	176	14	14	0	0	0	663	12	12	0	0	NA	NA	NA	59	46	168	172	519	150	151	362	7	13	39	0.042	0.076	0.075
.	19.01.16-01.32.45-1-50309	109	4	4	1	0	1	632	2	2	0	0	NA	NA	NA	40	20	167	170	496	147	152	333	0	0	9	0	0	0.018
.	19.01.16-01.32.46-1-50312	62	2	2	0	0	0	499	1	1	0	0	NA	NA	NA	21	12	167	165	493	120	115	264	0	0	2	0	0	0.004
.	19.01.16-01.32.48-1-50314	95	7	7	3	0	3	648	6	6	0	0	NA	NA	NA	29	28	167	170	504	149	151	348	7	5	7	0.042	0.029	0.014
.	19.01.16-01.32.50-1-50316	93	11	11	5	0	4	647	9	9	0	0	NA	NA	NA	34	25	166	169	503	151	151	345	8	23	9	0.048	0.136	0.018
.	19.01.16-01.33.02-1-50326	93	6	6	2	0	2	649	4	4	0	0	NA	NA	NA	43	35	169	171	508	145	153	351	10	6	7	0.059	0.035	0.014
.	19.01.16-01.33.13-1-50331	58	3	3	0	0	0	0	1	1	0	0	NA	NA	NA	20	15	166	168	494	0	0	0	0	1	2	0	0.006	0.004
.	19.01.16-01.33.14-1-50332	119	10	10	2	0	1	663	9	9	0	0	NA	NA	NA	53	46	175	177	507	155	157	351	7	0	34	0.04	0	0.067
.	19.01.16-01.33.18-1-50333	89	5	5	0	0	0	653	4	4	0	0	NA	NA	NA	35	42	170	166	519	153	148	352	6	5	2	0.035	0.03	0.004
.	19.01.16-01.33.19-1-50334	123	7	7	2	0	1	647	6	6	0	0	NA	NA	NA	58	37	171	169	510	152	148	347	12	10	21	0.07	0.059	0.041
.	19.01.16-01.33.19-1-50335	32	1	1	1	0	1	0	0	0	0	0	NA	NA	NA	7	5	163	164	491	0	0	0	0	0	1	0	0	0.002
.	19.01.16-01.33.20-1-50336	88	5	5	2	0	1	638	3	3	0	0	NA	NA	NA	39	23	168	169	499	148	147	343	7	0	7	0.042	0	0.014
.	19.01.16-01.33.21-1-50337	64	2	2	0	0	0	636	1	1	0	0	NA	NA	NA	25	21	166	169	499	143	147	346	0	0	5	0	0	0.01
.	19.01.16-01.33.21-1-50338	60	2	2	2	0	1	640	0	0	0	0	NA	NA	NA	31	24	171	168	498	152	150	338	0	0	6	0	0	0.012
.	19.01.16-01.33.33-1-50354	30	1	1	0	0	0	0	0	0	0	0	NA	NA	NA	7	13	165	169	492	0	0	0	0	0	0	0	0	0
.	19.01.16-01.33.34-1-50355	115	11	11	5	0	5	647	9	9	0	0	NA	NA	NA	37	28	167	168	506	148	151	348	6	14	20	0.036	0.083	0.04
.	19.01.16-01.33.35-1-50356	58	3	3	1	0	1	639	2	2	0	0	NA	NA	NA	25	22	166	168	501	147	149	343	0	0	7	0	0	0.014
.	19.01.16-01.33.35-1-50357	119	17	17	4	0	4	653	15	15	0	0	NA	NA	NA	52	40	169	174	510	150	152	351	16	4	20	0.095	0.023	0.039
.	19.01.16-01.33.36-1-50358	62	3	3	1	0	1	645	1	1	0	0	NA	NA	NA	24	26	172	166	501	154	149	342	0	0	5	0	0	0.01
.	19.01.16-01.33.36-1-50359	189	20	20	4	0	3	673	19	19	0	0	NA	NA	NA	51	59	173	169	530	156	150	367	6	5	52	0.035	0.03	0.098
.	19.01.16-01.33.40-1-50360	91	4	4	1	0	1	639	3	3	0	0	NA	NA	NA	31	28	166	171	504	146	149	344	0	8	0	0	0.047	0
.	19.01.16-01.33.41-1-50361	58	3	3	0	0	0	641	2	2	0	0	NA	NA	NA	24	21	165	169	500	147	150	344	0	2	5	0	0.012	0.01
.	19.01.16-01.33.43-1-50362	120	12	12	3	0	3	644	10	10	0	0	NA	NA	NA	39	37	168	170	512	146	148	350	4	18	16	0.024	0.106	0.031
.	19.01.16-01.33.50-1-50376	93	8	8	3	0	3	648	5	5	0	0	NA	NA	NA	18	25	166	170	502	148	154	346	18	0	8	0.108	0	0.016
.	19.01.16-01.33.51-1-50378	60	2	2	0	0	0	201	1	1	0	0	NA	NA	NA	18	21	168	166	500	43	47	111	2	0	0	0.012	0	0
.	19.01.16-01.33.56-1-50384	34	1	1	0	0	0	0	0	0	0	0	NA	NA	NA	9	10	167	164	492	0	0	0	0	0	0	0	0	0
.	19.01.16-01.33.56-1-50385	35	1	1	0	0	0	0	0	0	0	0	NA	NA	NA	16	11	165	166	493	0	0	0	0	0	0	0	0	0
.	19.01.16-01.33.58-1-50390	62	2	2	0	0	0	644	1	1	0	0	NA	NA	NA	26	31	168	169	507	145	149	350	0	0	8	0	0	0.016
.	19.01.16-01.33.58-1-50391	87	4	4	0	0	0	636	3	3	0	0	NA	NA	NA	23	18	169	168	494	150	150	336	13	0	0	0.077	0	0
.	19.01.16-01.34.00-1-50392	34	1	1	0	0	0	0	0	0	0	0	NA	NA	NA	6	9	164	165	493	0	0	0	0	0	0	0	0	0
.	19.01.16-01.34.03-1-50395	180	8	8	6	0	5	664	6	6	0	0	NA	NA	NA	64	54	178	173	516	157	152	355	0	5	25	0	0.029	0.048
.	19.01.16-01.34.04-1-50397	171	15	15	7	0	4	667	13	13	0	0	NA	NA	NA	54	53	172	176	518	152	160	355	15	3	22	0.087	0.017	0.042
.	19.01.16-01.34.07-1-50399	65	4	4	1	0	1	639	3	3	0	0	NA	NA	NA	23	26	166	167	506	150	144	345	9	0	9	0.054	0	0.018
.	19.01.16-01.34.09-1-50401	155	24	24	4	0	1	661	19	19	0	0	NA	NA	NA	34	49	169	176	517	148	159	354	19	2	28	0.112	0.011	0.054
.	19.01.16-01.34.13-1-50402	94	5	5	2	0	1	651	4	4	0	0	NA	NA	NA	22	35	171	168	509	152	148	351	0	6	8	0	0.036	0.016
.	19.01.16-01.34.14-1-50403	88	3	3	2	0	2	642	2	2	0	0	NA	NA	NA	40	29	167	171	504	145	152	345	0	3	4	0	0.018	0.008
.	19.01.16-01.34.15-1-50404	256	40	40	14	0	13	682	38	38	0	0	NA	NA	NA	75	68	179	179	523	160	161	361	45	19	63	0.251	0.106	0.12
.	19.01.16-01.34.21-1-50405	356	32	32	9	0	7	741	30	30	0	0	NA	NA	NA	112	130	195	190	558	175	172	394	28	0	78	0.144	0	0.14
.	19.01.16-01.34.24-1-50406	120	5	5	1	0	1	650	4	4	0	0	NA	NA	NA	31	35	170	167	511	150	146	354	0	6	9	0	0.036	0.018
.	19.01.16-01.34.26-1-50407	150	30	30	11	0	11	652	27	27	0	0	NA	NA	NA	47	40	170	165	518	146	150	356	49	11	35	0.288	0.067	0.068
.	19.01.16-01.34.30-1-50423	60	2	2	0	0	0	635	1	1	0	0	NA	NA	NA	30	15	166	166	496	149	147	339	0	0	8	0	0	0.016
.	19.01.16-01.34.32-1-50424	91	6	6	2	0	2	646	5	5	0	0	NA	NA	NA	27	24	164	172	501	147	155	344	8	1	15	0.049	0.006	0.03
.	19.01.16-01.34.32-1-50425	122	10	10	6	0	4	672	9	9	0	0	NA	NA	NA	46	51	174	172	518	153	157	362	11	6	19	0.063	0.035	0.037
.	19.01.16-01.34.42-1-50426	93	3	3	0	0	0	652	1	1	0	0	NA	NA	NA	41	36	169	174	506	149	157	346	0	0	10	0	0	0.02
.	19.01.16-01.34.42-1-50427	59	2	2	2	0	2	300	1	1	0	0	NA	NA	NA	16	17	167	167	496	67	68	165	2	0	0	0.012	0	0
.	19.01.16-01.34.46-1-50432	155	9	9	3	0	3	654	7	7	0	0	NA	NA	NA	31	31	167	171	506	150	153	351	4	15	9	0.024	0.088	0.018
.	19.01.16-01.34.52-1-50438	149	24	24	8	0	7	653	22	22	0	0	NA	NA	NA	50	44	172	174	511	151	154	348	23	19	30	0.134	0.109	0.059
.	19.01.16-01.34.54-1-50442	95	5	5	1	0	1	652	3	3	0	0	NA	NA	NA	26	33	170	166	510	153	149	350	0	2	21	0	0.012	0.041
.	19.01.16-01.34.56-1-50445	61	2	2	0	0	0	647	1	1	0	0	NA	NA	NA	22	28	171	166	504	152	146	349	0	4	0	0	0.024	0
.	19.01.16-01.34.59-1-50447	35	1	1	0	0	0	0	0	0	0	0	NA	NA	NA	11	9	167	166	489	0	0	0	0	0	0	0	0	0
.	19.01.16-01.35.02-1-50449	123	5	5	2	0	0	652	4	4	0	0	NA	NA	NA	44	35	169	173	506	150	154	348	6	4	11	0.036	0.023	0.022
.	19.01.16-01.35.07-1-50454	34	1	1	0	0	0	0	0	0	0	0	NA	NA	NA	15	6	164	165	490	0	0	0	0	0	4	0	0	0.008
.	19.01.16-01.35.08-1-50455	93	5	5	3	0	3	652	4	4	0	0	NA	NA	NA	20	31	169	167	508	155	147	350	0	7	6	0	0.042	0.012
.	19.01.16-01.35.10-1-50456	115	12	12	5	0	4	645	10	10	0	0	NA	NA	NA	45	31	169	169	506	152	147	346	15	13	21	0.089	0.077	0.042
.	19.01.16-01.35.10-1-50457	61	2	2	0	0	0	99	0	0	0	0	NA	NA	NA	18	22	165	170	500	22	19	58	0	0	5	0	0	0.01
.	19.01.16-01.35.14-1-50458	37	1	1	0	0	0	0	0	0	0	0	NA	NA	NA	6	12	165	164	496	0	0	0	0	0	1	0	0	0.002
.	19.01.16-01.35.17-1-50459	63	2	2	1	0	1	149	1	1	0	0	NA	NA	NA	12	26	171	169	499	42	24	83	2	0	4	0.012	0	0.008
.	19.01.16-01.35.18-1-50460	33	1	1	0	0	0	0	0	0	0	0	NA	NA	NA	10	7	166	163	491	0	0	0	0	0	1	0	0	0.002
.	19.01.16-01.35.19-1-50461	63	2	2	0	0	0	642	1	1	0	0	NA	NA	NA	18	26	167	166	506	148	147	347	0	2	2	0	0.012	0.004
.	19.01.16-01.35.20-1-50462	89	4	4	0	0	0	642	2	2	0	0	NA	NA	NA	33	29	168	167	507	144	147	351	7	2	2	0.042	0.012	0.004
.	19.01.16-01.35.20-1-50463	66	7	7	0	0	0	632	5	5	0	0	NA	NA	NA	27	22	169	166	500	153	138	341	0	9	4	0	0.054	0.008
.	19.01.16-01.35.21-1-50464	91	5	5	3	0	2	659	4	4	0	0	NA	NA	NA	37	45	169	171	518	152	150	357	3	3	8	0.018	0.018	0.015
.	19.01.16-01.35.25-1-50466	92	9	9	4	0	3	649	8	8	0	0	NA	NA	NA	38	40	174	171	508	151	151	347	11	0	22	0.063	0	0.043
.	19.01.16-01.35.27-1-50467	118	16	16	5	0	4	658	10	10	0	0	NA	NA	NA	37	37	175	167	508	160	145	353	7	23	32	0.04	0.138	0.063
.	19.01.16-01.35.29-1-50483	61	3	3	0	0	0	648	2	2	0	0	NA	NA	NA	23	31	166	171	507	147	153	348	6	0	7	0.036	0	0.014
.	19.01.16-01.35.32-1-50484	126	8	8	4	0	3	658	7	7	0	0	NA	NA	NA	38	44	172	172	513	151	156	351	6	0	24	0.035	0	0.047
.	19.01.16-01.35.37-1-50485	119	17	17	5	0	3	650	16	16	0	0	NA	NA	NA	33	30	168	165	510	149	147	354	35	1	28	0.208	0.006	0.055
.	19.01.16-01.35.38-1-50486	67	3	3	1	0	1	636	2	2	0	0	NA	NA	NA	20	16	167	166	496	147	148	341	7	0	2	0.042	0	0.004
.	19.01.16-01.35.39-1-50487	125	11	11	5	0	3	649	8	8	0	0	NA	NA	NA	50	35	166	170	512	147	148	354	21	14	11	0.127	0.082	0.021
.	19.01.16-01.35.41-1-50488	84	4	4	1	0	0	647	3	3	0	0	NA	NA	NA	32	28	164	170	507	146	152	349	7	4	12	0.043	0.024	0.024
.	19.01.16-01.35.45-1-50493	91	6	6	0	0	0	651	5	5	0	0	NA	NA	NA	41	32	169	169	507	152	154	345	11	5	4	0.065	0.03	0.008
.	19.01.16-01.35.51-1-50503	121	17	17	8	0	7	656	13	13	0	0	NA	NA	NA	35	36	172	170	507	152	151	353	12	27	30	0.07	0.159	0.059
.	19.01.16-01.35.55-1-50507	88	5	5	2	0	2	656	3	3	0	0	NA	NA	NA	17	35	166	170	512	150	150	356	0	0	6	0	0	0.012
.	19.01.16-01.35.56-1-50510	94	5	5	0	0	0	648	4	4	0	0	NA	NA	NA	39	41	171	169	514	150	145	353	1	0	20	0.006	0	0.039
.	19.01.16-01.35.59-1-50515	35	1	1	0	0	0	0	0	0	0	0	NA	NA	NA	13	7	164	164	492	0	0	0	0	0	0	0	0	0
.	19.01.16-01.35.59-1-50516	61	2	2	0	0	0	648	1	1	0	0	NA	NA	NA	23	26	170	168	501	149	153	346	0	0	4	0	0	0.008
.	19.01.16-01.36.01-1-50517	36	1	1	0	0	0	0	0	0	0	0	NA	NA	NA	9	19	165	169	498	0	0	0	0	0	0	0	0	0
.	19.01.16-01.36.03-1-50521	88	9	9	3	0	2	644	8	8	0	0	NA	NA	NA	36	27	171	170	499	151	150	343	3	15	11	0.018	0.088	0.022
.	19.01.16-01.36.04-1-50522	87	5	5	0	0	0	641	4	4	0	0	NA	NA	NA	29	28	170	167	504	152	148	341	2	7	1	0.012	0.042	0.002
.	19.01.16-01.36.06-1-50524	124	9	9	1	0	1	661	7	7	0	0	NA	NA	NA	39	40	173	168	512	156	152	353	2	3	20	0.012	0.018	0.039
.	19.01.16-01.36.10-1-50525	92	4	4	4	0	2	647	3	3	0	0	NA	NA	NA	40	34	167	173	507	147	154	346	0	4	17	0	0.023	0.034
.	19.01.16-01.36.12-1-50526	118	12	12	2	0	0	661	10	10	0	0	NA	NA	NA	50	41	173	172	509	153	153	355	11	2	25	0.064	0.012	0.049
.	19.01.16-01.36.14-1-50527	62	3	3	2	0	1	645	2	2	0	0	NA	NA	NA	23	22	166	170	499	147	153	345	6	1	1	0.036	0.006	0.002
.	19.01.16-01.36.17-1-50529	151	7	7	4	0	3	664	6	6	0	0	NA	NA	NA	59	56	175	174	520	152	153	359	4	6	29	0.023	0.034	0.056
.	19.01.16-01.36.21-1-50532	58	2	2	0	0	0	298	1	1	0	0	NA	NA	NA	20	15	166	167	495	68	69	161	2	0	1	0.012	0	0.002
.	19.01.16-01.36.25-1-50537	59	2	2	0	0	0	645	1	1	0	0	NA	NA	NA	19	22	170	167	498	152	149	344	1	0	5	0.006	0	0.01
.	19.01.16-01.36.26-1-50538	97	3	3	0	0	0	650	1	1	0	0	NA	NA	NA	27	33	169	169	508	149	152	349	0	0	9	0	0	0.018
.	19.01.16-01.36.27-1-50545	99	5	5	1	0	1	652	4	4	0	0	NA	NA	NA	25	35	172	166	510	152	150	350	6	0	8	0.035	0	0.016
.	19.01.16-01.36.28-1-50555	119	15	15	5	0	4	654	14	14	0	0	NA	NA	NA	39	40	166	175	512	147	157	350	2	4	40	0.012	0.023	0.078
.	19.01.16-01.36.30-1-50556	63	2	2	0	0	0	640	1	1	0	0	NA	NA	NA	34	32	168	169	508	147	147	346	1	0	3	0.006	0	0.006
.	19.01.16-01.36.32-1-50557	117	7	7	5	0	3	643	6	6	0	0	NA	NA	NA	47	34	167	169	511	143	149	351	8	0	20	0.048	0	0.039
.	19.01.16-01.36.40-1-50559	34	1	1	1	0	1	0	0	0	0	0	NA	NA	NA	10	13	165	166	495	0	0	0	0	1	0	0	0.006	0
.	19.01.16-01.36.40-1-50560	123	7	7	3	0	3	658	6	6	0	0	NA	NA	NA	48	47	172	169	519	155	148	355	0	7	9	0	0.041	0.017
.	19.01.16-01.36.41-1-50561	35	1	1	0	0	0	0	0	0	0	0	NA	NA	NA	7	11	164	167	493	0	0	0	3	0	0	0.018	0	0
.	19.01.16-01.36.42-1-50562	120	6	6	0	0	0	658	5	5	0	0	NA	NA	NA	33	36	169	175	505	150	160	348	12	0	20	0.071	0	0.04
.	19.01.16-01.36.43-1-50563	90	4	4	1	0	1	651	3	3	0	0	NA	NA	NA	33	37	172	170	508	150	149	352	3	6	6	0.017	0.035	0.012
.	19.01.16-01.36.44-1-50564	113	11	11	1	0	1	653	10	10	0	0	NA	NA	NA	35	42	168	174	513	144	155	354	22	1	27	0.131	0.006	0.053
.	19.01.16-01.36.45-1-50568	35	1	1	0	0	0	0	0	0	0	0	NA	NA	NA	8	13	165	165	496	0	0	0	0	1	0	0	0.006	0
.	19.01.16-01.36.45-1-50569	173	10	10	3	0	3	659	9	9	0	0	NA	NA	NA	50	47	179	168	513	160	146	353	6	2	17	0.034	0.012	0.033
.	19.01.16-01.36.48-1-50573	59	2	2	0	0	0	646	1	1	0	0	NA	NA	NA	13	18	167	165	499	151	148	347	4	0	3	0.024	0	0.006
.	19.01.16-01.36.53-1-50579	62	3	3	2	0	2	630	2	2	0	0	NA	NA	NA	32	18	165	166	500	145	150	335	0	0	5	0	0	0.01
.	19.01.16-01.36.57-1-50584	32	1	1	0	0	0	0	0	0	0	0	NA	NA	NA	9	9	165	164	493	0	0	0	0	0	1	0	0	0.002
.	19.01.16-01.37.00-1-50585	92	15	15	5	0	3	647	13	13	0	0	NA	NA	NA	35	34	173	172	502	150	153	344	8	5	34	0.046	0.029	0.068
.	19.01.16-01.37.01-1-50586	98	6	6	0	0	0	669	5	5	0	0	NA	NA	NA	36	57	175	167	528	158	149	362	1	0	22	0.006	0	0.042
.	19.01.16-01.37.01-1-50587	92	3	3	0	0	0	635	2	2	0	0	NA	NA	NA	26	20	168	167	498	150	147	338	0	0	4	0	0	0.008
.	19.01.16-01.37.02-1-50590	202	19	19	9	0	7	682	17	17	0	0	NA	NA	NA	66	63	177	173	526	157	153	372	38	10	21	0.215	0.058	0.04
.	19.01.16-01.37.04-1-50592	115	12	12	7	0	7	648	11	11	0	0	NA	NA	NA	39	37	170	170	510	146	153	349	15	14	20	0.088	0.082	0.039
.	19.01.16-01.37.08-1-50594	97	16	16	7	0	6	647	13	13	0	0	NA	NA	NA	27	37	170	176	504	152	155	340	15	18	17	0.088	0.102	0.034
.	19.01.16-01.37.10-1-50595	67	4	4	0	0	0	641	2	2	0	0	NA	NA	NA	12	15	169	165	494	153	148	340	7	0	1	0.041	0	0.002
.	19.01.16-01.37.11-1-50596	36	1	1	0	0	0	0	0	0	0	0	NA	NA	NA	12	10	165	165	493	0	0	0	0	0	0	0	0	0
.	19.01.16-01.37.15-1-50597	34	1	1	0	0	0	0	0	0	0	0	NA	NA	NA	10	20	165	166	502	0	0	0	0	0	1	0	0	0.002
.	19.01.16-01.37.21-1-50598	37	1	1	0	0	0	0	0	0	0	0	NA	NA	NA	9	11	164	164	496	0	0	0	0	0	1	0	0	0.002
.	19.01.16-01.37.22-1-50599	127	8	8	2	0	2	642	6	6	0	0	NA	NA	NA	34	32	166	167	512	146	149	347	0	15	8	0	0.09	0.016
.	19.01.16-01.37.24-1-50600	62	3	3	0	0	0	644	2	2	0	0	NA	NA	NA	25	22	168	167	500	149	150	345	0	2	8	0	0.012	0.016
.	19.01.16-01.37.24-1-50601	55	2	2	1	0	0	636	1	1	0	0	NA	NA	NA	23	17	167	165	498	150	145	341	0	0	3	0	0	0.006
.	19.01.16-01.37.28-1-50617	59	3	3	0	0	0	644	2	2	0	0	NA	NA	NA	28	29	172	172	498	153	154	337	0	4	12	0	0.023	0.024
.	19.01.16-01.37.33-1-50619	31	1	1	1	0	1	0	0	0	0	0	NA	NA	NA	9	8	164	164	493	0	0	0	0	0	2	0	0	0.004
.	19.01.16-01.37.35-1-50620	87	6	6	1	0	1	641	4	4	0	0	NA	NA	NA	14	12	166	167	492	150	148	343	0	9	8	0	0.054	0.016
.	19.01.16-01.37.35-1-50621	99	5	5	1	0	1	649	3	3	0	0	NA	NA	NA	25	32	174	167	504	155	146	348	0	11	3	0	0.066	0.006
.	19.01.16-01.37.41-1-50622	121	9	9	1	0	1	659	8	8	0	0	NA	NA	NA	32	35	171	169	508	153	154	352	9	4	15	0.053	0.024	0.03
.	19.01.16-01.37.46-1-50627	30	1	1	0	0	0	0	0	0	0	0	NA	NA	NA	6	5	164	165	489	0	0	0	1	0	0	0.006	0	0
.	19.01.16-01.37.46-1-50628	61	3	3	1	0	1	299	2	2	0	0	NA	NA	NA	10	23	165	169	502	63	69	167	0	0	5	0	0	0.01
.	19.01.16-01.37.49-1-50632	37	1	1	1	0	1	0	0	0	0	0	NA	NA	NA	8	11	166	164	494	0	0	0	0	0	4	0	0	0.008
.	19.01.16-01.37.50-1-50634	93	3	3	0	0	0	662	2	2	0	0	NA	NA	NA	24	44	172	172	513	152	158	352	4	2	0	0.023	0.012	0
.	19.01.16-01.37.50-1-50635	120	4	4	1	0	0	659	2	2	0	0	NA	NA	NA	35	45	166	175	517	144	155	360	0	8	14	0	0.046	0.027
.	19.01.16-01.37.52-1-50642	119	11	11	1	0	0	668	10	10	0	0	NA	NA	NA	30	43	179	168	509	162	151	355	10	18	6	0.056	0.107	0.012
.	19.01.16-01.37.59-1-50649	118	4	4	1	0	1	648	3	3	0	0	NA	NA	NA	29	33	168	167	511	149	148	351	0	4	5	0	0.024	0.01
.	19.01.16-01.38.04-1-50655	35	1	1	0	0	0	0	0	0	0	0	NA	NA	NA	8	16	167	166	496	0	0	0	0	2	0	0	0.012	0
.	19.01.16-01.38.05-1-50658	120	18	18	5	0	5	655	17	17	0	0	NA	NA	NA	43	34	169	168	510	150	151	354	12	3	22	0.071	0.018	0.043
.	19.01.16-01.38.06-1-50659	91	3	3	1	0	1	635	2	2	0	0	NA	NA	NA	40	28	169	168	504	145	147	343	0	0	4	0	0	0.008
.	19.01.16-01.38.07-1-50660	61	2	2	0	0	0	350	1	1	0	0	NA	NA	NA	19	19	166	164	502	76	82	192	3	0	2	0.018	0	0.004
.	19.01.16-01.38.09-1-50661	88	3	3	1	0	1	644	2	2	0	0	NA	NA	NA	32	29	170	164	508	151	146	347	8	0	5	0.047	0	0.01
.	19.01.16-01.38.15-1-50662	87	3	3	0	0	0	646	2	2	0	0	NA	NA	NA	32	37	170	175	505	149	153	344	5	0	2	0.029	0	0.004
.	19.01.16-01.38.16-1-50663	64	2	2	1	0	1	502	1	1	0	0	NA	NA	NA	16	24	166	167	504	116	116	270	0	2	0	0	0.012	0
.	19.01.16-01.38.19-1-50664	95	11	11	4	0	4	656	10	10	0	0	NA	NA	NA	22	33	171	169	506	154	153	349	1	7	12	0.006	0.041	0.024
.	19.01.16-01.38.19-1-50665	36	1	1	0	0	0	0	0	0	0	0	NA	NA	NA	9	18	164	167	500	0	0	0	0	0	3	0	0	0.006
.	19.01.16-01.38.21-1-50670	60	3	3	0	0	0	636	2	2	0	0	NA	NA	NA	25	16	166	168	495	148	150	338	0	0	10	0	0	0.02
.	19.01.16-01.38.22-1-50671	86	3	3	0	0	0	642	2	2	0	0	NA	NA	NA	23	24	167	169	501	146	151	345	0	0	6	0	0	0.012
.	19.01.16-01.38.22-1-50672	156	12	12	4	0	4	664	11	11	0	0	NA	NA	NA	54	48	172	177	512	150	160	354	21	3	15	0.122	0.017	0.029
.	19.01.16-01.38.25-1-50673	33	1	1	0	0	0	0	0	0	0	0	NA	NA	NA	7	9	165	166	491	0	0	0	0	0	1	0	0	0.002
.	19.01.16-01.38.26-1-50674	87	6	6	0	0	0	646	5	5	0	0	NA	NA	NA	25	27	172	165	503	155	148	343	9	0	8	0.052	0	0.016
.	19.01.16-01.38.30-1-50690	34	1	1	0	0	0	0	0	0	0	0	NA	NA	NA	11	8	165	164	492	0	0	0	3	0	0	0.018	0	0
.	19.01.16-01.38.30-1-50691	59	2	2	0	0	0	0	1	1	0	0	NA	NA	NA	18	19	171	165	496	0	0	0	0	3	0	0	0.018	0
.	19.01.16-01.38.33-1-50692	36	1	1	0	0	0	0	0	0	0	0	NA	NA	NA	17	9	166	164	492	0	0	0	0	0	0	0	0	0
.	19.01.16-01.38.34-1-50693	65	2	2	0	0	0	644	1	1	0	0	NA	NA	NA	30	30	171	167	505	148	147	349	0	3	3	0	0.018	0.006
.	19.01.16-01.38.35-1-50694	60	2	2	0	0	0	204	1	1	0	0	NA	NA	NA	16	22	166	169	500	52	50	102	0	0	4	0	0	0.008
.	19.01.16-01.38.38-1-50695	35	1	1	1	0	1	0	0	0	0	0	NA	NA	NA	16	18	165	169	497	0	0	0	0	0	5	0	0	0.01
.	19.01.16-01.38.38-1-50696	175	8	8	4	0	4	661	6	6	0	0	NA	NA	NA	53	43	173	171	512	156	153	352	9	3	21	0.052	0.018	0.041
.	19.01.16-01.38.40-1-50697	209	26	26	6	0	5	680	24	24	0	0	NA	NA	NA	69	75	177	177	534	156	156	368	33	22	33	0.186	0.124	0.062
.	19.01.16-01.38.40-1-50698	59	2	2	1	0	1	636	1	1	0	0	NA	NA	NA	27	27	167	166	507	143	143	350	0	3	3	0	0.018	0.006
.	19.01.16-01.38.43-1-50699	178	17	17	6	0	5	667	15	15	0	0	NA	NA	NA	53	55	178	174	516	154	157	356	3	8	52	0.017	0.046	0.101
.	19.01.16-01.38.45-1-50703	56	2	2	1	0	1	644	1	1	0	0	NA	NA	NA	17	24	169	166	502	151	148	345	4	0	2	0.024	0	0.004
.	19.01.16-01.38.45-1-50704	117	5	5	1	0	1	652	3	3	0	0	NA	NA	NA	27	27	166	171	503	151	153	348	0	2	5	0	0.012	0.01
.	19.01.16-01.38.48-1-50709	64	4	4	0	0	0	504	1	1	0	0	NA	NA	NA	18	13	166	165	495	123	122	259	3	6	0	0.018	0.036	0
.	19.01.16-01.38.49-1-50711	111	13	13	5	0	5	653	12	12	0	0	NA	NA	NA	39	39	169	168	515	148	149	356	15	10	18	0.089	0.06	0.035
.	19.01.16-01.38.56-1-50719	89	5	5	1	0	1	650	4	4	0	0	NA	NA	NA	39	34	169	170	508	149	149	352	0	8	11	0	0.047	0.022
.	19.01.16-01.39.01-1-50721	62	3	3	0	0	0	641	2	2	0	0	NA	NA	NA	17	19	165	169	498	148	151	342	0	5	1	0	0.03	0.002
.	19.01.16-01.39.01-1-50722	33	1	1	0	0	0	0	0	0	0	0	NA	NA	NA	12	7	165	164	491	0	0	0	0	0	1	0	0	0.002
.	19.01.16-01.39.03-1-50726	31	1	1	0	0	0	0	0	0	0	0	NA	NA	NA	4	5	165	165	488	0	0	0	1	0	0	0.006	0	0
.	19.01.16-01.39.04-1-50727	56	2	2	0	0	0	643	1	1	0	0	NA	NA	NA	25	23	168	168	500	150	152	341	0	0	10	0	0	0.02
.	19.01.16-01.39.04-1-50728	59	2	2	0	0	0	636	1	1	0	0	NA	NA	NA	20	19	166	165	501	149	146	341	0	0	5	0	0	0.01
.	19.01.16-01.39.06-1-50730	159	13	13	5	0	4	657	9	9	0	0	NA	NA	NA	49	42	173	176	506	155	157	345	38	0	24	0.22	0	0.047
.	19.01.16-01.39.15-1-50732	38	1	1	0	0	0	0	0	0	0	0	NA	NA	NA	12	13	168	165	493	0	0	0	0	1	0	0	0.006	0
.	19.01.16-01.39.16-1-50733	58	3	3	1	0	1	636	2	2	0	0	NA	NA	NA	27	23	169	169	498	145	149	342	7	0	2	0.041	0	0.004
.	19.01.16-01.39.16-1-50734	119	7	7	2	0	2	662	4	4	0	0	NA	NA	NA	47	54	173	172	522	152	155	355	0	8	15	0	0.047	0.029
.	19.01.16-01.39.18-1-50735	88	4	4	2	0	2	646	3	3	0	0	NA	NA	NA	23	27	166	172	502	149	154	343	0	7	0	0	0.041	0
.	19.01.16-01.39.18-1-50736	113	5	5	0	0	0	653	4	4	0	0	NA	NA	NA	39	37	174	169	507	156	148	349	12	2	6	0.069	0.012	0.012
.	19.01.16-01.39.19-1-50737	93	12	12	3	0	1	641	9	9	0	0	NA	NA	NA	36	29	167	172	503	148	149	344	7	6	14	0.042	0.035	0.028
.	19.01.16-01.39.20-1-50738	35	1	1	1	0	1	0	0	0	0	0	NA	NA	NA	8	9	166	164	492	0	0	0	0	0	4	0	0	0.008
.	19.01.16-01.39.22-1-50739	81	5	5	1	0	1	646	4	4	0	0	NA	NA	NA	25	27	165	169	506	144	151	351	4	0	11	0.024	0	0.022
.	19.01.16-01.39.22-1-50740	33	1	1	0	0	0	0	0	0	0	0	NA	NA	NA	4	7	165	163	492	0	0	0	0	1	0	0	0.006	0
.	19.01.16-01.39.25-1-50741	59	3	3	1	0	1	643	2	2	0	0	NA	NA	NA	22	24	172	165	500	154	145	344	3	5	1	0.017	0.03	0.002
.	19.01.16-01.39.31-1-50757	228	18	18	2	0	1	692	16	16	0	0	NA	NA	NA	71	81	180	180	534	163	160	369	29	16	33	0.161	0.089	0.062
.	19.01.16-01.39.34-1-50758	35	1	1	0	0	0	0	0	0	0	0	NA	NA	NA	6	9	163	166	493	0	0	0	0	0	1	0	0	0.002
.	19.01.16-01.39.35-1-50759	34	1	1	1	0	1	0	0	0	0	0	NA	NA	NA	9	11	165	166	493	0	0	0	0	0	0	0	0	0
.	19.01.16-01.39.37-1-50760	31	1	1	1	0	1	0	0	0	0	0	NA	NA	NA	13	10	165	165	493	0	0	0	0	2	0	0	0.012	0
.	19.01.16-01.39.37-1-50761	92	5	5	6	0	4	646	4	4	0	0	NA	NA	NA	35	35	168	169	511	149	147	350	0	9	13	0	0.053	0.025
.	19.01.16-01.39.37-1-50762	124	11	11	4	0	4	663	9	9	0	0	NA	NA	NA	32	46	169	174	516	149	155	359	5	15	13	0.03	0.086	0.025
.	19.01.16-01.39.39-1-50763	66	2	2	2	0	2	645	1	1	0	0	NA	NA	NA	23	25	166	170	502	149	152	344	0	3	2	0	0.018	0.004
.	19.01.16-01.39.39-1-50764	102	9	9	1	0	1	651	8	8	0	0	NA	NA	NA	37	35	170	170	508	152	156	343	0	3	16	0	0.018	0.031
.	19.01.16-01.39.41-1-50765	63	3	3	0	0	0	199	2	2	0	0	NA	NA	NA	24	12	166	166	493	46	41	112	0	1	3	0	0.006	0.006
.	19.01.16-01.39.43-1-50766	61	3	3	0	0	0	401	2	2	0	0	NA	NA	NA	12	19	166	172	494	88	97	216	1	0	3	0.006	0	0.006
.	19.01.16-01.39.43-1-50767	116	9	9	2	0	1	654	8	8	0	0	NA	NA	NA	24	32	176	167	502	160	146	348	9	7	11	0.051	0.042	0.022
.	19.01.16-01.39.53-1-50783	66	2	2	1	0	1	599	1	1	0	0	NA	NA	NA	17	23	168	171	497	142	135	322	0	0	1	0	0	0.002
.	19.01.16-01.39.55-1-50786	94	7	7	5	0	3	650	6	6	0	0	NA	NA	NA	31	26	175	165	499	158	148	344	9	0	18	0.051	0	0.036
.	19.01.16-01.39.55-1-50787	195	15	15	4	0	2	668	14	14	0	0	NA	NA	NA	58	55	171	174	523	153	153	362	0	1	30	0	0.006	0.057
.	19.01.16-01.39.56-1-50790	81	5	5	0	0	0	656	4	4	0	0	NA	NA	NA	26	35	168	169	511	151	151	354	0	0	9	0	0	0.018
.	19.01.16-01.40.00-1-50791	143	12	12	4	0	4	654	11	11	0	0	NA	NA	NA	39	39	171	167	514	152	146	356	1	6	36	0.006	0.036	0.07
.	19.01.16-01.40.01-1-50797	92	5	5	1	0	1	633	4	4	0	0	NA	NA	NA	31	20	168	169	496	148	149	336	4	0	6	0.024	0	0.012
.	19.01.16-01.40.05-1-50805	93	11	11	4	0	2	649	10	10	0	0	NA	NA	NA	37	33	166	170	510	148	152	349	6	2	16	0.036	0.012	0.031
.	19.01.16-01.40.07-1-50806	126	11	11	3	0	2	664	10	10	0	0	NA	NA	NA	33	49	176	170	516	158	154	352	7	9	20	0.04	0.053	0.039
.	19.01.16-01.40.12-1-50807	145	12	12	3	0	3	666	9	9	0	0	NA	NA	NA	57	52	177	171	517	157	151	358	7	10	16	0.04	0.058	0.031
.	19.01.16-01.40.13-1-50808	67	3	3	1	0	1	653	2	2	0	0	NA	NA	NA	22	32	170	167	508	152	149	352	3	3	2	0.018	0.018	0.004
.	19.01.16-01.40.15-1-50809	171	19	19	6	0	6	662	16	16	0	0	NA	NA	NA	40	45	167	174	517	151	155	356	13	7	36	0.078	0.04	0.07
.	19.01.16-01.40.19-1-50810	117	10	10	2	0	2	660	9	9	0	0	NA	NA	NA	37	44	175	176	506	155	156	349	0	9	31	0	0.051	0.061
.	19.01.16-01.40.25-1-50812	62	3	3	1	0	1	552	2	2	0	0	NA	NA	NA	19	8	164	165	492	129	130	293	0	0	3	0	0	0.006
.	19.01.16-01.40.26-1-50813	119	9	9	5	0	4	661	7	7	0	0	NA	NA	NA	48	49	171	170	521	153	152	356	0	9	18	0	0.053	0.035
.	19.01.16-01.40.28-1-50829	34	1	1	0	0	0	0	0	0	0	0	NA	NA	NA	7	3	164	163	489	0	0	0	0	0	2	0	0	0.004
.	19.01.16-01.40.29-1-50830	35	1	1	0	0	0	0	0	0	0	0	NA	NA	NA	10	9	165	165	492	0	0	0	0	0	2	0	0	0.004
.	19.01.16-01.40.30-1-50831	153	13	13	3	0	3	649	12	12	0	0	NA	NA	NA	39	35	167	170	511	151	147	351	3	14	29	0.018	0.082	0.057
.	19.01.16-01.40.32-1-50832	154	9	9	0	0	0	677	7	7	0	0	NA	NA	NA	46	52	172	171	522	156	153	368	5	0	17	0.029	0	0.033
.	19.01.16-01.40.33-1-50833	112	6	6	2	0	2	645	5	5	0	0	NA	NA	NA	33	30	167	167	509	147	148	350	0	5	15	0	0.03	0.029
.	19.01.16-01.40.38-1-50834	118	12	12	4	0	3	661	10	10	0	0	NA	NA	NA	39	53	170	169	527	151	151	359	10	4	20	0.059	0.024	0.038
.	19.01.16-01.40.39-1-50835	33	1	1	0	0	0	0	0	0	0	0	NA	NA	NA	12	10	163	164	496	0	0	0	0	0	0	0	0	0
.	19.01.16-01.40.41-1-50836	68	2	2	0	0	0	645	1	1	0	0	NA	NA	NA	24	28	168	168	505	151	150	344	0	4	0	0	0.024	0
.	19.01.16-01.40.45-1-50840	91	4	4	1	0	1	653	3	3	0	0	NA	NA	NA	31	39	165	171	516	145	154	354	6	0	5	0.036	0	0.01
.	19.01.16-01.40.46-1-50842	33	1	1	1	0	1	0	0	0	0	0	NA	NA	NA	13	6	163	165	491	0	0	0	0	0	1	0	0	0.002
.	19.01.16-01.40.47-1-50844	97	6	6	1	0	1	646	5	5	0	0	NA	NA	NA	27	24	168	167	502	148	149	349	2	4	17	0.012	0.024	0.034
.	19.01.16-01.40.49-1-50847	92	10	10	2	0	1	649	9	9	0	0	NA	NA	NA	24	30	168	168	507	151	150	348	19	4	7	0.113	0.024	0.014
.	19.01.16-01.40.51-1-50850	140	7	7	1	0	1	669	6	6	0	0	NA	NA	NA	46	48	173	176	512	155	159	355	0	12	8	0	0.068	0.016
.	19.01.16-01.40.56-1-50856	63	2	2	1	0	0	631	1	1	0	0	NA	NA	NA	28	17	167	167	496	145	150	336	0	0	8	0	0	0.016
.	19.01.16-01.40.57-1-50858	85	4	4	1	0	1	640	3	3	0	0	NA	NA	NA	35	28	169	167	505	147	147	346	3	2	4	0.018	0.012	0.008
.	19.01.16-01.40.59-1-50859	119	9	9	2	0	1	660	8	8	0	0	NA	NA	NA	37	43	172	176	508	155	156	349	1	3	18	0.006	0.017	0.035
.	19.01.16-01.41.04-1-50863	66	5	5	1	0	1	644	3	3	0	0	NA	NA	NA	27	27	169	166	505	148	150	346	18	2	0	0.107	0.012	0
.	19.01.16-01.41.06-1-50865	178	10	10	2	0	2	665	9	9	0	0	NA	NA	NA	49	50	167	172	524	150	152	363	1	7	18	0.006	0.041	0.034
.	19.01.16-01.41.07-1-50866	63	3	3	0	0	0	353	1	1	0	0	NA	NA	NA	17	14	167	165	495	82	86	185	0	0	2	0	0	0.004
.	19.01.16-01.41.10-1-50867	125	6	6	1	0	1	659	5	5	0	0	NA	NA	NA	32	42	171	171	513	154	150	355	0	3	9	0	0.018	0.018
.	19.01.16-01.41.11-1-50868	30	1	1	0	0	0	0	0	0	0	0	NA	NA	NA	6	6	163	163	493	0	0	0	0	0	1	0	0	0.002
.	19.01.16-01.41.12-1-50869	142	14	14	4	0	3	667	12	12	0	0	NA	NA	NA	50	54	174	172	521	155	152	360	2	8	36	0.011	0.047	0.069
.	19.01.16-01.41.13-1-50870	121	21	21	2	0	1	670	20	20	0	0	NA	NA	NA	37	50	172	173	518	153	157	360	9	30	30	0.052	0.173	0.058
.	19.01.16-01.41.14-1-50871	117	8	8	2	0	1	673	7	7	0	0	NA	NA	NA	34	53	171	178	517	153	161	359	18	8	25	0.105	0.045	0.048
.	19.01.16-01.41.19-1-50873	90	3	3	1	0	1	641	2	2	0	0	NA	NA	NA	32	25	168	169	501	146	151	344	8	0	2	0.048	0	0.004
.	19.01.16-01.41.21-1-50874	31	1	1	0	0	0	0	0	0	0	0	NA	NA	NA	5	7	163	164	493	0	0	0	0	0	3	0	0	0.006
.	19.01.16-01.41.23-1-50875	91	3	3	0	0	0	651	2	2	0	0	NA	NA	NA	27	34	175	167	505	154	149	348	3	0	5	0.017	0	0.01
.	19.01.16-01.41.23-1-50876	120	13	13	5	0	4	641	11	11	0	0	NA	NA	NA	34	32	172	167	506	146	148	347	18	6	28	0.105	0.036	0.055
.	19.01.16-01.41.28-1-50892	57	3	3	1	0	1	649	2	2	0	0	NA	NA	NA	21	31	168	172	504	150	152	347	6	2	6	0.036	0.012	0.012
.	19.01.16-01.41.32-1-50893	60	2	2	1	0	1	353	1	1	0	0	NA	NA	NA	18	21	165	169	500	78	89	186	0	0	1	0	0	0.002
.	19.01.16-01.41.34-1-50894	119	19	19	6	0	6	656	18	18	0	0	NA	NA	NA	43	44	173	173	511	153	155	348	6	7	51	0.035	0.04	0.1
.	19.01.16-01.41.38-1-50896	35	1	1	1	0	1	0	0	0	0	0	NA	NA	NA	8	11	163	166	495	0	0	0	0	0	1	0	0	0.002
.	19.01.16-01.41.40-1-50897	114	8	8	3	0	3	649	7	7	0	0	NA	NA	NA	28	28	169	171	501	154	152	343	18	4	18	0.107	0.023	0.036
.	19.01.16-01.41.41-1-50898	125	7	7	1	0	0	656	6	6	0	0	NA	NA	NA	36	36	169	171	509	151	151	354	8	0	12	0.047	0	0.024
.	19.01.16-01.41.42-1-50899	63	3	3	0	0	0	641	2	2	0	0	NA	NA	NA	26	28	167	170	504	147	151	343	2	0	10	0.012	0	0.02
.	19.01.16-01.41.44-1-50900	146	21	21	4	0	4	658	20	20	0	0	NA	NA	NA	38	47	170	170	520	147	151	360	12	23	30	0.071	0.135	0.058
.	19.01.16-01.41.44-1-50901	128	12	12	2	0	1	656	11	11	0	0	NA	NA	NA	37	35	172	171	505	153	154	349	18	3	7	0.105	0.018	0.014
.	19.01.16-01.41.52-1-50912	59	2	2	1	0	1	645	1	1	0	0	NA	NA	NA	26	27	164	172	504	147	154	344	4	0	3	0.024	0	0.006
.	19.01.16-01.41.53-1-50914	114	9	9	2	0	1	665	8	8	0	0	NA	NA	NA	36	47	173	171	516	152	153	360	15	0	13	0.087	0	0.025
.	19.01.16-01.41.57-1-50923	92	8	8	0	0	0	648	6	6	0	0	NA	NA	NA	38	36	169	171	509	147	155	346	0	2	16	0	0.012	0.031
.	19.01.16-01.42.01-1-50924	126	7	7	0	0	0	649	6	6	0	0	NA	NA	NA	32	29	167	167	508	149	148	352	0	6	8	0	0.036	0.016
.	19.01.16-01.42.02-1-50926	65	3	3	0	0	0	642	2	2	0	0	NA	NA	NA	20	24	167	168	502	148	148	346	4	0	3	0.024	0	0.006
.	19.01.16-01.42.06-1-50933	34	1	1	0	0	0	0	0	0	0	0	NA	NA	NA	8	9	164	166	492	0	0	0	0	5	0	0	0.03	0
.	19.01.16-01.42.08-1-50934	58	3	3	1	0	1	648	1	1	0	0	NA	NA	NA	16	24	168	169	500	151	151	346	0	0	5	0	0	0.01
.	19.01.16-01.42.10-1-50935	87	5	5	2	0	1	641	3	3	0	0	NA	NA	NA	33	25	170	172	496	151	154	336	0	8	7	0	0.047	0.014
.	19.01.16-01.42.10-1-50936	122	6	6	2	0	2	670	5	5	0	0	NA	NA	NA	38	47	173	171	516	156	154	360	6	8	4	0.035	0.047	0.008
.	19.01.16-01.42.17-1-50937	86	4	4	0	0	0	639	3	3	0	0	NA	NA	NA	46	30	170	164	509	151	141	347	8	5	3	0.047	0.03	0.006
.	19.01.16-01.42.18-1-50938	89	3	3	2	0	2	639	2	2	0	0	NA	NA	NA	18	21	165	168	501	147	147	345	0	3	1	0	0.018	0.002
.	19.01.16-01.42.18-1-50939	61	4	4	1	0	1	642	3	3	0	0	NA	NA	NA	25	28	170	167	504	150	151	341	7	0	5	0.041	0	0.01
.	19.01.16-01.42.21-1-50940	98	5	5	0	0	0	651	2	2	0	0	NA	NA	NA	33	31	169	172	503	152	154	345	9	0	8	0.053	0	0.016
.	19.01.16-01.42.23-1-50945	91	8	8	0	0	0	645	7	7	0	0	NA	NA	NA	37	31	167	168	509	148	149	348	0	2	17	0	0.012	0.033
.	19.01.16-01.42.25-1-50946	60	2	2	1	0	1	201	1	1	0	0	NA	NA	NA	21	22	167	169	499	49	56	96	6	0	2	0.036	0	0.004
.	19.01.16-01.42.28-1-50962	68	3	3	0	0	0	645	2	2	0	0	NA	NA	NA	31	29	172	167	503	152	147	346	5	0	5	0.029	0	0.01
.	19.01.16-01.42.29-1-50963	66	3	3	1	0	0	646	2	2	0	0	NA	NA	NA	21	28	167	165	509	148	146	352	0	5	1	0	0.03	0.002
.	19.01.16-01.42.33-1-50965	88	4	4	0	0	0	638	3	3	0	0	NA	NA	NA	36	25	168	166	504	146	149	343	0	0	9	0	0	0.018
.	19.01.16-01.42.35-1-50966	60	2	2	0	0	0	101	1	1	0	0	NA	NA	NA	16	16	168	164	497	25	24	52	0	0	1	0	0	0.002
.	19.01.16-01.42.36-1-50967	68	7	7	1	0	1	646	6	6	0	0	NA	NA	NA	26	29	169	169	504	149	152	345	11	3	6	0.065	0.018	0.012
.	19.01.16-01.42.36-1-50968	90	5	5	0	0	0	648	3	3	0	0	NA	NA	NA	34	31	174	169	501	155	150	343	13	2	0	0.075	0.012	0
.	19.01.16-01.42.40-1-50969	57	2	2	0	0	0	0	1	1	0	0	NA	NA	NA	13	18	165	168	498	0	0	0	1	0	1	0.006	0	0.002
.	19.01.16-01.42.44-1-50970	33	1	1	1	0	1	0	0	0	0	0	NA	NA	NA	5	9	165	166	491	0	0	0	0	0	0	0	0	0
.	19.01.16-01.42.44-1-50971	119	13	13	8	0	4	657	11	11	0	0	NA	NA	NA	24	31	174	168	502	156	151	350	39	15	13	0.224	0.089	0.026
.	19.01.16-01.42.45-1-50975	177	13	13	4	0	1	675	10	10	0	0	NA	NA	NA	56	56	176	173	520	155	156	364	18	10	29	0.102	0.058	0.056
.	19.01.16-01.42.45-1-50976	58	4	4	1	0	1	641	3	3	0	0	NA	NA	NA	27	22	167	166	502	150	149	342	4	0	5	0.024	0	0.01
.	19.01.16-01.42.47-1-50978	63	5	5	1	0	1	638	4	4	0	0	NA	NA	NA	23	18	163	165	503	146	148	344	0	0	10	0	0	0.02
.	19.01.16-01.42.47-1-50979	119	8	8	2	0	1	657	7	7	0	0	NA	NA	NA	44	47	172	177	511	154	156	347	4	4	14	0.023	0.023	0.027
.	19.01.16-01.42.48-1-50983	115	6	6	1	0	1	647	4	4	0	0	NA	NA	NA	47	36	173	170	506	150	150	347	0	5	10	0	0.029	0.02
.	19.01.16-01.42.54-1-50991	122	8	8	4	0	2	646	7	7	0	0	NA	NA	NA	36	29	167	168	507	144	150	352	10	14	18	0.06	0.083	0.036
.	19.01.16-01.42.55-1-50992	64	2	2	0	0	0	643	1	1	0	0	NA	NA	NA	30	34	168	172	507	149	150	344	0	0	5	0	0	0.01
.	19.01.16-01.43.02-1-50996	123	8	8	3	0	1	660	7	7	0	0	NA	NA	NA	38	38	171	170	510	153	151	356	12	8	17	0.07	0.047	0.033
.	19.01.16-01.43.04-1-50999	145	10	10	3	0	2	662	8	8	0	0	NA	NA	NA	47	47	175	170	515	159	147	356	10	6	17	0.057	0.035	0.033
.	19.01.16-01.43.07-1-51001	229	16	16	2	0	1	682	13	13	0	0	NA	NA	NA	53	65	176	178	524	159	158	365	13	12	32	0.074	0.067	0.061
.	19.01.16-01.43.07-1-51002	59	2	2	0	0	0	0	1	1	0	0	NA	NA	NA	22	14	165	167	495	0	0	0	0	0	2	0	0	0.004
.	19.01.16-01.43.10-1-51003	155	5	5	0	0	0	678	4	4	0	0	NA	NA	NA	48	65	169	179	530	151	159	368	2	4	13	0.012	0.022	0.025
.	19.01.16-01.43.11-1-51004	116	9	9	5	0	4	670	7	7	0	0	NA	NA	NA	37	56	174	172	523	157	154	359	0	6	18	0	0.035	0.034
.	19.01.16-01.43.11-1-51005	125	12	12	2	0	1	660	10	10	0	0	NA	NA	NA	45	55	172	173	523	153	147	360	5	11	29	0.029	0.064	0.055
.	19.01.16-01.43.16-1-51006	94	8	8	2	0	2	641	7	7	0	0	NA	NA	NA	35	25	168	169	501	148	153	340	18	4	8	0.107	0.024	0.016
.	19.01.16-01.43.19-1-51007	150	17	17	2	0	2	685	15	15	0	0	NA	NA	NA	33	58	182	175	514	164	158	363	26	8	36	0.143	0.046	0.07
.	19.01.16-01.43.34-1-51023	61	3	3	0	0	0	199	2	2	0	0	NA	NA	NA	15	15	167	165	496	50	39	110	0	0	4	0	0	0.008
.	19.01.16-01.43.36-1-51024	30	1	1	0	0	0	0	0	0	0	0	NA	NA	NA	8	8	165	164	492	0	0	0	0	0	0	0	0	0
.	19.01.16-01.43.39-1-51025	67	10	10	3	0	3	648	8	8	0	0	NA	NA	NA	23	34	167	168	512	147	149	352	22	1	11	0.132	0.006	0.021
.	19.01.16-01.43.40-1-51026	97	8	8	3	0	3	649	7	7	0	0	NA	NA	NA	34	28	169	170	502	149	151	349	2	2	27	0.012	0.012	0.054
.	19.01.16-01.43.40-1-51027	35	1	1	0	0	0	0	0	0	0	0	NA	NA	NA	10	11	165	163	496	0	0	0	0	0	0	0	0	0
.	19.01.16-01.43.43-1-51028	34	1	1	0	0	0	0	0	0	0	0	NA	NA	NA	12	6	163	166	490	0	0	0	0	0	0	0	0	0
.	19.01.16-01.43.43-1-51029	202	45	45	17	0	11	675	41	41	0	0	NA	NA	NA	56	65	176	178	524	156	155	364	35	24	78	0.199	0.135	0.149
.	19.01.16-01.43.45-1-51033	117	9	9	1	0	1	654	6	6	0	0	NA	NA	NA	29	33	170	169	507	152	151	351	1	0	20	0.006	0	0.039
.	19.01.16-01.43.45-1-51034	61	2	2	0	0	0	198	1	1	0	0	NA	NA	NA	13	14	166	166	495	52	38	108	0	0	5	0	0	0.01
.	19.01.16-01.43.48-1-51039	58	2	2	0	0	0	250	1	1	0	0	NA	NA	NA	19	19	167	166	499	62	59	129	0	0	3	0	0	0.006
.	19.01.16-01.43.54-1-51051	90	7	7	1	0	1	654	6	6	0	0	NA	NA	NA	35	47	170	172	518	147	151	356	5	4	10	0.029	0.023	0.019
.	19.01.16-01.43.55-1-51052	125	9	9	2	0	2	658	8	8	0	0	NA	NA	NA	41	45	178	169	511	156	149	353	19	0	5	0.107	0	0.01
.	19.01.16-01.43.59-1-51055	146	10	10	1	0	1	669	8	8	0	0	NA	NA	NA	33	46	175	173	511	159	155	355	14	0	20	0.08	0	0.039
.	19.01.16-01.44.00-1-51056	35	1	1	0	0	0	0	0	0	0	0	NA	NA	NA	8	12	163	167	495	0	0	0	0	0	2	0	0	0.004
.	19.01.16-01.44.01-1-51057	34	1	1	0	0	0	0	0	0	0	0	NA	NA	NA	11	6	165	165	489	0	0	0	0	4	0	0	0.024	0
.	19.01.16-01.44.03-1-51063	86	3	3	0	0	0	646	1	1	0	0	NA	NA	NA	30	32	169	168	508	149	150	347	0	6	3	0	0.036	0.006
.	19.01.16-01.44.03-1-51064	60	3	3	2	0	2	400	2	2	0	0	NA	NA	NA	19	14	166	166	495	93	94	213	0	5	5	0	0.03	0.01
.	19.01.16-01.44.03-1-51065	38	1	1	1	0	1	0	0	0	0	0	NA	NA	NA	7	8	165	164	492	0	0	0	0	0	2	0	0	0.004
.	19.01.16-01.44.06-1-51068	36	1	1	1	0	1	0	0	0	0	0	NA	NA	NA	7	12	165	165	495	0	0	0	0	0	4	0	0	0.008
.	19.01.16-01.44.07-1-51069	122	14	14	4	0	3	665	11	11	0	0	NA	NA	NA	29	46	174	167	518	157	150	358	41	5	16	0.236	0.03	0.031
.	19.01.16-01.44.09-1-51071	143	8	8	2	0	1	668	7	7	0	0	NA	NA	NA	57	53	179	171	516	159	154	355	0	22	12	0	0.129	0.023
.	19.01.16-01.44.14-1-51072	113	12	12	3	0	3	641	8	8	0	0	NA	NA	NA	32	32	171	168	506	150	146	345	1	6	25	0.006	0.036	0.049
.	19.01.16-01.44.17-1-51073	117	7	7	6	0	4	647	6	6	0	0	NA	NA	NA	47	34	173	170	504	152	150	345	15	4	16	0.087	0.024	0.032
.	19.01.16-01.44.19-1-51074	36	1	1	0	0	0	0	0	0	0	0	NA	NA	NA	8	6	165	163	491	0	0	0	0	0	0	0	0	0
.	19.01.16-01.44.20-1-51075	144	14	14	5	0	3	653	12	12	0	0	NA	NA	NA	58	41	171	174	509	153	153	347	14	15	36	0.082	0.086	0.071
.	19.01.16-01.44.23-1-51076	120	12	12	3	0	2	648	10	10	0	0	NA	NA	NA	36	29	169	167	506	151	146	351	8	7	27	0.047	0.042	0.053
.	19.01.16-01.44.27-1-51077	64	3	3	1	0	1	646	2	2	0	0	NA	NA	NA	19	26	166	167	506	150	150	346	0	2	3	0	0.012	0.006
.	19.01.16-01.44.32-1-51093	60	2	2	1	0	1	638	1	1	0	0	NA	NA	NA	27	23	163	170	503	144	151	343	0	0	4	0	0	0.008
.	19.01.16-01.44.38-1-51094	65	2	2	0	0	0	402	1	1	0	0	NA	NA	NA	13	22	166	170	499	95	101	206	0	0	3	0	0	0.006
.	19.01.16-01.44.39-1-51095	29	1	1	0	0	0	0	0	0	0	0	NA	NA	NA	14	11	164	166	494	0	0	0	0	0	0	0	0	0
.	19.01.16-01.44.40-1-51096	88	4	4	1	0	1	637	3	3	0	0	NA	NA	NA	26	22	167	168	500	143	152	342	0	13	4	0	0.077	0.008
.	19.01.16-01.44.41-1-51097	210	12	12	2	0	1	695	10	10	0	0	NA	NA	NA	45	77	179	171	540	162	151	382	0	4	25	0	0.023	0.046
.	19.01.16-01.44.47-1-51103	151	10	10	3	0	3	659	9	9	0	0	NA	NA	NA	52	44	169	172	516	149	153	357	10	10	14	0.059	0.058	0.027
.	19.01.16-01.44.53-1-51110	34	1	1	0	0	0	0	0	0	0	0	NA	NA	NA	6	15	164	167	497	0	0	0	0	0	2	0	0	0.004
.	19.01.16-01.44.53-1-51111	95	4	4	1	0	1	652	3	3	0	0	NA	NA	NA	26	32	172	167	506	154	148	350	6	4	0	0.035	0.024	0
.	19.01.16-01.44.55-1-51114	120	10	10	3	0	2	654	8	8	0	0	NA	NA	NA	40	42	167	175	513	149	151	354	0	3	25	0	0.017	0.049
.	19.01.16-01.44.59-1-51117	63	5	5	2	0	2	644	4	4	0	0	NA	NA	NA	19	24	169	167	501	147	149	348	12	3	4	0.071	0.018	0.008
.	19.01.16-01.44.59-1-51118	33	1	1	1	0	1	0	0	0	0	0	NA	NA	NA	10	11	165	166	493	0	0	0	0	0	0	0	0	0
.	19.01.16-01.44.59-1-51119	87	5	5	0	0	0	651	4	4	0	0	NA	NA	NA	32	34	169	168	510	153	149	349	0	11	18	0	0.065	0.035
.	19.01.16-01.45.01-1-51120	82	3	3	1	0	1	640	2	2	0	0	NA	NA	NA	33	25	170	168	500	153	146	341	0	6	4	0	0.036	0.008
.	19.01.16-01.45.03-1-51124	146	11	11	3	0	3	668	10	10	0	0	NA	NA	NA	46	50	176	176	511	157	156	355	6	10	22	0.034	0.057	0.043
.	19.01.16-01.45.14-1-51127	86	3	3	0	0	0	645	2	2	0	0	NA	NA	NA	21	27	172	166	502	154	148	343	5	0	3	0.029	0	0.006
.	19.01.16-01.45.22-1-51128	62	2	2	1	0	1	644	1	1	0	0	NA	NA	NA	26	27	167	165	508	150	145	349	3	0	4	0.018	0	0.008
.	19.01.16-01.45.22-1-51129	150	12	12	5	0	4	670	11	11	0	0	NA	NA	NA	52	56	174	177	518	156	156	358	4	15	27	0.023	0.085	0.052
.	19.01.16-01.45.22-1-51130	93	9	9	4	0	4	650	8	8	0	0	NA	NA	NA	44	35	170	169	509	151	151	348	1	0	21	0.006	0	0.041
.	19.01.16-01.45.26-1-51132	61	2	2	0	0	0	99	1	1	0	0	NA	NA	NA	20	22	169	169	497	22	20	57	0	0	5	0	0	0.01
.	19.01.16-01.45.28-1-51148	62	3	3	1	0	1	638	2	2	0	0	NA	NA	NA	27	21	163	165	506	145	150	343	4	0	3	0.025	0	0.006
.	19.01.16-01.45.31-1-51149	112	5	5	1	0	1	648	4	4	0	0	NA	NA	NA	37	32	169	167	509	150	148	350	17	1	0	0.101	0.006	0
.	19.01.16-01.45.34-1-51150	59	2	2	0	0	0	450	1	1	0	0	NA	NA	NA	22	19	167	165	500	109	98	243	1	0	0	0.006	0	0
.	19.01.16-01.45.39-1-51151	238	29	29	10	0	5	703	28	28	0	0	NA	NA	NA	73	86	186	182	531	167	164	372	39	14	57	0.21	0.077	0.107
.	19.01.16-01.45.39-1-51152	61	3	3	2	0	1	636	1	1	0	0	NA	NA	NA	29	25	168	168	502	148	149	339	0	0	10	0	0	0.02
.	19.01.16-01.45.43-1-51153	38	1	1	0	0	0	0	0	0	0	0	NA	NA	NA	17	16	167	167	495	0	0	0	0	0	3	0	0	0.006
.	19.01.16-01.45.44-1-51154	89	4	4	0	0	0	650	3	3	0	0	NA	NA	NA	25	30	168	168	507	153	146	351	9	0	2	0.054	0	0.004
.	19.01.16-01.45.48-1-51161	139	12	12	7	0	4	651	10	10	0	0	NA	NA	NA	49	37	171	169	510	151	150	350	0	7	30	0	0.041	0.059
.	19.01.16-01.45.48-1-51162	89	4	4	0	0	0	643	3	3	0	0	NA	NA	NA	25	28	167	169	505	149	150	344	6	1	2	0.036	0.006	0.004
.	19.01.16-01.45.52-1-51167	115	7	7	4	0	4	653	6	6	0	0	NA	NA	NA	25	37	172	166	512	153	146	354	3	4	26	0.017	0.024	0.051
.	19.01.16-01.45.55-1-51172	95	5	5	3	0	3	643	4	4	0	0	NA	NA	NA	26	22	169	167	499	151	148	344	0	16	4	0	0.096	0.008
.	19.01.16-01.46.01-1-51178	32	1	1	0	0	0	0	0	0	0	0	NA	NA	NA	9	11	163	168	493	0	0	0	0	1	0	0	0.006	0
.	19.01.16-01.46.02-1-51179	35	1	1	0	0	0	0	0	0	0	0	NA	NA	NA	9	13	164	165	497	0	0	0	0	0	0	0	0	0
.	19.01.16-01.46.03-1-51182	92	9	9	0	0	0	636	7	7	0	0	NA	NA	NA	45	31	172	166	506	150	145	341	11	8	4	0.064	0.048	0.008
.	19.01.16-01.46.04-1-51184	116	9	9	0	0	0	640	8	8	0	0	NA	NA	NA	31	24	166	167	504	148	146	346	10	4	8	0.06	0.024	0.016
.	19.01.16-01.46.04-1-51185	146	7	7	4	0	3	655	6	6	0	0	NA	NA	NA	43	40	169	170	514	147	153	355	5	0	20	0.03	0	0.039
.	19.01.16-01.46.06-1-51190	96	12	12	4	0	3	632	11	11	0	0	NA	NA	NA	31	20	166	169	498	148	147	337	16	3	12	0.096	0.018	0.024
.	19.01.16-01.46.13-1-51191	118	5	5	1	0	0	648	3	3	0	0	NA	NA	NA	27	33	169	173	504	153	154	341	0	0	12	0	0	0.024
.	19.01.16-01.46.13-1-51192	123	4	4	0	0	0	665	3	3	0	0	NA	NA	NA	41	50	175	177	511	157	158	350	2	0	13	0.011	0	0.025
.	19.01.16-01.46.14-1-51193	116	13	13	4	0	3	647	11	11	0	0	NA	NA	NA	35	33	169	172	505	154	152	341	0	4	29	0	0.023	0.057
.	19.01.16-01.46.23-1-51197	93	3	3	1	0	1	657	2	2	0	0	NA	NA	NA	25	40	170	172	511	154	154	349	0	0	17	0	0	0.033
.	19.01.16-01.46.23-1-51198	122	13	13	2	0	1	662	12	12	0	0	NA	NA	NA	39	42	172	171	512	156	154	352	19	6	31	0.11	0.035	0.061
.	19.01.16-01.46.28-1-51218	91	9	9	2	0	2	640	7	7	0	0	NA	NA	NA	35	27	168	167	505	151	148	341	2	9	8	0.012	0.054	0.016
.	19.01.16-01.46.31-1-51219	92	4	4	1	0	1	650	3	3	0	0	NA	NA	NA	14	26	166	170	503	147	154	349	6	0	1	0.036	0	0.002
.	19.01.16-01.46.31-1-51220	97	9	9	2	0	1	645	8	8	0	0	NA	NA	NA	38	32	175	167	503	154	148	343	16	12	3	0.091	0.072	0.006
.	19.01.16-01.46.32-1-51221	122	15	15	10	0	7	659	14	14	0	0	NA	NA	NA	41	41	169	165	520	153	146	360	8	21	21	0.047	0.127	0.04
.	19.01.16-01.46.38-1-51222	35	1	1	1	0	1	0	0	0	0	0	NA	NA	NA	13	14	166	165	496	0	0	0	0	0	4	0	0	0.008
.	19.01.16-01.46.41-1-51224	88	5	5	1	0	1	640	3	3	0	0	NA	NA	NA	28	23	166	166	504	147	150	343	1	0	15	0.006	0	0.03
.	19.01.16-01.46.41-1-51225	66	2	2	1	0	1	643	0	0	0	0	NA	NA	NA	23	23	166	169	501	147	150	346	0	1	4	0	0.006	0.008
.	19.01.16-01.46.43-1-51226	33	1	1	0	0	0	0	0	0	0	0	NA	NA	NA	10	6	164	164	491	0	0	0	0	0	2	0	0	0.004
.	19.01.16-01.46.48-1-51234	118	20	20	6	0	5	667	18	18	0	0	NA	NA	NA	43	49	175	171	516	158	154	355	29	19	35	0.166	0.111	0.068
.	19.01.16-01.46.50-1-51236	110	4	4	2	0	2	655	3	3	0	0	NA	NA	NA	39	39	170	173	509	152	152	351	3	0	12	0.018	0	0.024
.	19.01.16-01.46.50-1-51237	63	5	5	0	0	0	644	4	4	0	0	NA	NA	NA	19	24	168	165	504	152	149	343	1	0	10	0.006	0	0.02
.	19.01.16-01.46.56-1-51244	60	3	3	1	0	1	632	2	2	0	0	NA	NA	NA	22	17	165	167	498	147	145	340	4	4	0	0.024	0.024	0
.	19.01.16-01.46.57-1-51246	97	4	4	0	0	0	650	3	3	0	0	NA	NA	NA	26	29	169	166	507	150	148	352	2	0	3	0.012	0	0.006
.	19.01.16-01.46.58-1-51247	66	4	4	0	0	0	641	3	3	0	0	NA	NA	NA	27	25	169	166	503	152	147	342	4	1	3	0.024	0.006	0.006
.	19.01.16-01.47.00-1-51248	128	5	5	2	0	1	661	4	4	0	0	NA	NA	NA	29	44	171	168	518	152	150	359	3	0	17	0.018	0	0.033
.	19.01.16-01.47.02-1-51250	90	7	7	2	0	2	637	5	5	0	0	NA	NA	NA	29	27	169	167	504	149	145	343	18	1	2	0.107	0.006	0.004
.	19.01.16-01.47.07-1-51254	143	10	10	1	0	0	661	9	9	0	0	NA	NA	NA	35	40	168	172	513	147	154	360	0	4	14	0	0.023	0.027
.	19.01.16-01.47.12-1-51255	56	2	2	0	0	0	248	1	1	0	0	NA	NA	NA	18	12	164	167	494	55	58	135	0	0	2	0	0	0.004
.	19.01.16-01.47.15-1-51256	85	3	3	0	0	0	642	2	2	0	0	NA	NA	NA	24	24	165	168	504	147	147	348	0	1	7	0	0.006	0.014
.	19.01.16-01.47.16-1-51257	118	9	9	3	0	2	660	7	7	0	0	NA	NA	NA	35	49	170	171	521	152	151	357	8	1	11	0.047	0.006	0.021
.	19.01.16-01.47.20-1-51258	87	3	3	1	0	1	644	1	1	0	0	NA	NA	NA	32	32	168	168	509	149	147	348	2	0	3	0.012	0	0.006
.	19.01.16-01.47.21-1-51259	65	4	4	1	0	1	641	3	3	0	0	NA	NA	NA	22	28	172	167	502	153	149	339	3	0	8	0.017	0	0.016
.	19.01.16-01.47.30-1-51275	66	4	4	1	0	1	645	3	3	0	0	NA	NA	NA	22	27	170	166	504	149	148	348	2	7	5	0.012	0.042	0.01
.	19.01.16-01.47.37-1-51277	109	7	7	2	0	2	668	6	6	0	0	NA	NA	NA	41	44	169	174	514	152	158	358	0	5	21	0	0.029	0.041
.	19.01.16-01.47.38-1-51278	97	6	6	1	0	1	643	5	5	0	0	NA	NA	NA	44	28	171	167	503	152	150	341	23	5	8	0.135	0.03	0.016
.	19.01.16-01.47.41-1-51279	118	19	19	3	0	3	644	18	18	0	0	NA	NA	NA	42	28	169	170	502	150	150	344	7	29	28	0.041	0.171	0.056
.	19.01.16-01.47.44-1-51280	156	8	8	2	0	2	654	5	5	0	0	NA	NA	NA	50	41	173	172	509	153	154	347	3	3	27	0.017	0.017	0.053
.	19.01.16-01.47.45-1-51284	94	5	5	1	0	1	642	4	4	0	0	NA	NA	NA	38	29	168	169	505	147	149	346	9	0	12	0.054	0	0.024
.	19.01.16-01.47.46-1-51285	97	11	11	4	0	4	638	9	9	0	0	NA	NA	NA	36	26	171	166	502	149	148	341	23	21	3	0.135	0.127	0.006
.	19.01.16-01.47.47-1-51288	114	5	5	0	0	0	659	4	4	0	0	NA	NA	NA	42	39	177	168	507	161	148	350	0	5	12	0	0.03	0.024
.	19.01.16-01.47.48-1-51290	146	18	18	5	0	1	671	16	16	0	0	NA	NA	NA	59	54	175	171	521	156	148	367	30	8	36	0.171	0.047	0.069
.	19.01.16-01.48.00-1-51305	86	3	3	2	0	2	637	2	2	0	0	NA	NA	NA	38	29	167	171	504	145	152	340	0	8	1	0	0.047	0.002
.	19.01.16-01.48.05-1-51310	89	5	5	1	0	1	649	3	3	0	0	NA	NA	NA	32	33	169	169	508	151	150	348	3	7	2	0.018	0.041	0.004
.	19.01.16-01.48.09-1-51314	91	3	3	2	0	2	644	2	2	0	0	NA	NA	NA	33	25	169	166	503	151	148	345	0	5	2	0	0.03	0.004
.	19.01.16-01.48.09-1-51315	61	3	3	0	0	0	642	1	1	0	0	NA	NA	NA	26	25	169	167	502	154	149	339	0	0	5	0	0	0.01
.	19.01.16-01.48.10-1-51316	35	1	1	0	0	0	0	0	0	0	0	NA	NA	NA	7	6	163	164	492	0	0	0	2	0	0	0.012	0	0
.	19.01.16-01.48.13-1-51317	33	1	1	0	0	0	0	0	0	0	0	NA	NA	NA	11	4	163	165	489	0	0	0	1	0	0	0.006	0	0
.	19.01.16-01.48.15-1-51318	63	2	2	0	0	0	645	1	1	0	0	NA	NA	NA	28	28	168	166	507	148	147	350	0	0	14	0	0	0.028
.	19.01.16-01.48.15-1-51319	33	1	1	1	0	1	0	0	0	0	0	NA	NA	NA	8	7	165	166	489	0	0	0	0	0	0	0	0	0
.	19.01.16-01.48.17-1-51320	31	1	1	0	0	0	0	0	0	0	0	NA	NA	NA	7	8	163	163	495	0	0	0	0	0	0	0	0	0
.	19.01.16-01.48.19-1-51321	122	17	17	2	0	2	649	16	16	0	0	NA	NA	NA	36	29	172	166	504	152	150	347	7	22	29	0.041	0.133	0.058
.	19.01.16-01.48.19-1-51322	89	4	4	0	0	0	642	3	3	0	0	NA	NA	NA	15	15	164	166	498	149	149	344	1	1	4	0.006	0.006	0.008
.	19.01.16-01.48.21-1-51327	98	4	4	0	0	0	647	3	3	0	0	NA	NA	NA	42	35	168	174	506	152	153	342	4	0	5	0.024	0	0.01
.	19.01.16-01.48.24-1-51328	88	9	9	0	0	0	641	7	7	0	0	NA	NA	NA	34	28	169	169	503	147	151	343	5	0	15	0.03	0	0.03
.	19.01.16-01.48.37-1-51344	90	12	12	3	0	2	655	11	11	0	0	NA	NA	NA	33	38	172	170	509	152	153	350	21	6	3	0.122	0.035	0.006
.	19.01.16-01.48.42-1-51345	60	2	2	1	0	1	199	1	1	0	0	NA	NA	NA	19	23	168	167	501	45	42	112	4	0	0	0.024	0	0
.	19.01.16-01.48.42-1-51346	39	1	1	1	0	1	0	0	0	0	0	NA	NA	NA	11	10	166	164	493	0	0	0	0	0	1	0	0	0.002
.	19.01.16-01.48.42-1-51347	64	6	6	4	0	3	645	5	5	0	0	NA	NA	NA	31	32	168	169	508	148	151	346	0	12	11	0	0.071	0.022
.	19.01.16-01.48.45-1-51352	260	15	15	5	0	4	680	13	13	0	0	NA	NA	NA	68	62	179	172	524	161	152	367	15	4	34	0.084	0.023	0.065
.	19.01.16-01.48.52-1-51359	121	10	10	2	0	2	631	8	8	0	0	NA	NA	NA	36	26	170	168	501	149	143	339	8	2	10	0.047	0.012	0.02
.	19.01.16-01.48.52-1-51361	30	1	1	0	0	0	0	0	0	0	0	NA	NA	NA	5	11	165	164	495	0	0	0	0	0	1	0	0	0.002
.	19.01.16-01.48.53-1-51364	34	1	1	0	0	0	0	0	0	0	0	NA	NA	NA	8	6	164	166	489	0	0	0	0	0	0	0	0	0
.	19.01.16-01.48.54-1-51365	60	2	2	1	0	1	640	1	1	0	0	NA	NA	NA	23	24	165	167	505	146	147	347	5	0	2	0.03	0	0.004
.	19.01.16-01.48.55-1-51367	39	1	1	0	0	0	0	0	0	0	0	NA	NA	NA	8	15	165	165	498	0	0	0	0	0	1	0	0	0.002
.	19.01.16-01.48.57-1-51370	63	2	2	0	0	0	642	1	1	0	0	NA	NA	NA	22	23	171	170	495	151	149	342	0	5	2	0	0.029	0.004
.	19.01.16-01.48.58-1-51371	86	3	3	0	0	0	641	2	2	0	0	NA	NA	NA	21	21	167	164	503	147	147	347	0	0	5	0	0	0.01
.	19.01.16-01.49.01-1-51372	67	5	5	4	0	4	641	4	4	0	0	NA	NA	NA	24	29	169	166	507	154	140	347	0	3	9	0	0.018	0.018
.	19.01.16-01.49.03-1-51375	116	6	6	3	0	1	662	4	4	0	0	NA	NA	NA	35	44	169	174	514	150	157	355	0	2	18	0	0.011	0.035
.	19.01.16-01.49.10-1-51379	170	21	21	3	0	2	654	19	19	0	0	NA	NA	NA	60	45	173	174	511	150	152	352	28	20	34	0.162	0.115	0.067
.	19.01.16-01.49.10-1-51380	126	5	5	1	0	1	651	4	4	0	0	NA	NA	NA	43	42	173	173	509	155	151	345	2	0	13	0.012	0	0.026
.	19.01.16-01.49.11-1-51381	91	3	3	0	0	0	644	2	2	0	0	NA	NA	NA	29	31	170	169	505	152	148	344	6	5	0	0.035	0.03	0
.	19.01.16-01.49.13-1-51382	37	1	1	1	0	1	0	0	0	0	0	NA	NA	NA	16	10	165	164	494	0	0	0	2	0	0	0.012	0	0
.	19.01.16-01.49.14-1-51383	56	3	3	0	0	0	633	2	2	0	0	NA	NA	NA	26	17	166	168	496	144	147	342	0	2	5	0	0.012	0.01
.	19.01.16-01.49.17-1-51384	96	6	6	2	0	2	650	5	5	0	0	NA	NA	NA	33	34	170	171	506	153	151	346	0	3	8	0	0.018	0.016
.	19.01.16-01.49.20-1-51385	122	9	9	2	0	0	647	8	8	0	0	NA	NA	NA	43	38	170	168	513	150	144	353	7	9	11	0.041	0.054	0.021
.	19.01.16-01.49.20-1-51386	91	3	3	1	0	1	646	2	2	0	0	NA	NA	NA	35	27	166	168	506	149	150	347	2	2	2	0.012	0.012	0.004
.	19.01.16-01.49.22-1-51387	117	9	9	0	0	0	649	7	7	0	0	NA	NA	NA	34	35	170	168	510	150	151	348	0	10	9	0	0.06	0.018
.	19.01.16-01.49.26-1-51388	58	2	2	1	0	1	641	1	1	0	0	NA	NA	NA	24	25	169	165	504	151	147	343	0	0	4	0	0	0.008
.	19.01.16-01.49.29-1-51404	64	2	2	0	0	0	650	1	1	0	0	NA	NA	NA	22	33	166	171	509	149	155	346	0	9	7	0	0.053	0.014
.	19.01.16-01.49.29-1-51405	117	7	7	4	0	3	663	6	6	0	0	NA	NA	NA	24	36	172	171	506	156	154	353	0	9	15	0	0.053	0.03
.	19.01.16-01.49.36-1-51406	85	8	8	1	0	1	649	6	6	0	0	NA	NA	NA	15	26	172	166	501	154	148	347	4	12	0	0.023	0.072	0
.	19.01.16-01.49.37-1-51407	88	5	5	2	0	2	642	3	3	0	0	NA	NA	NA	25	26	169	168	502	149	151	342	0	2	4	0	0.012	0.008
.	19.01.16-01.49.41-1-51408	64	3	3	1	0	1	628	2	2	0	0	NA	NA	NA	30	14	165	168	494	148	144	336	0	4	7	0	0.024	0.014
.	19.01.16-01.49.44-1-51409	92	8	8	3	0	0	649	7	7	0	0	NA	NA	NA	28	27	168	169	503	152	149	348	4	11	12	0.024	0.065	0.024
.	19.01.16-01.49.45-1-51413	36	1	1	0	0	0	0	0	0	0	0	NA	NA	NA	17	17	167	167	496	0	0	0	0	0	2	0	0	0.004
.	19.01.16-01.49.45-1-51414	55	2	2	2	0	2	637	1	1	0	0	NA	NA	NA	22	21	165	168	501	143	152	342	0	0	4	0	0	0.008
.	19.01.16-01.49.49-1-51419	180	21	21	3	0	3	679	18	18	0	0	NA	NA	NA	63	60	174	174	525	157	156	366	12	22	39	0.069	0.126	0.074
.	19.01.16-01.49.50-1-51422	142	21	21	8	0	6	664	19	19	0	0	NA	NA	NA	49	42	169	176	510	151	159	354	17	36	36	0.101	0.205	0.071
.	19.01.16-01.49.51-1-51423	84	3	3	0	0	0	644	1	1	0	0	NA	NA	NA	29	28	171	168	502	151	148	345	0	0	15	0	0	0.03
.	19.01.16-01.49.56-1-51430	172	7	7	3	0	3	664	4	4	0	0	NA	NA	NA	60	50	174	172	517	155	152	357	4	8	14	0.023	0.047	0.027
.	19.01.16-01.49.57-1-51432	198	10	10	1	0	0	675	7	7	0	0	NA	NA	NA	46	58	171	172	528	154	154	367	7	7	19	0.041	0.041	0.036
.	19.01.16-01.49.57-1-51433	34	1	1	0	0	0	0	0	0	0	0	NA	NA	NA	10	10	165	164	494	0	0	0	0	0	1	0	0	0.002
.	19.01.16-01.50.01-1-51491	85	4	4	2	0	2	641	3	3	0	0	NA	NA	NA	30	28	168	168	505	150	144	347	0	5	7	0	0.03	0.014
.	19.01.16-01.50.04-1-51494	31	1	1	0	0	0	0	0	0	0	0	NA	NA	NA	8	4	165	163	489	0	0	0	0	0	1	0	0	0.002
.	19.01.16-01.50.11-1-51500	59	2	2	0	0	0	0	1	1	0	0	NA	NA	NA	13	15	168	165	495	0	0	0	0	0	5	0	0	0.01
.	19.01.16-01.50.18-1-51501	63	2	2	0	0	0	643	1	1	0	0	NA	NA	NA	23	23	167	167	502	147	153	343	0	0	4	0	0	0.008
.	19.01.16-01.50.19-1-51502	90	5	5	0	0	0	639	3	3	0	0	NA	NA	NA	25	22	166	170	499	146	150	343	0	0	16	0	0	0.032
.	19.01.16-01.50.20-1-51504	90	8	8	2	0	2	649	7	7	0	0	NA	NA	NA	29	34	171	170	506	150	149	350	0	8	14	0	0.047	0.028
.	19.01.16-01.50.21-1-51553	141	8	8	4	0	4	659	7	7	0	0	NA	NA	NA	69	52	170	174	521	150	150	359	17	15	5	0.1	0.086	0.01
.	19.01.16-01.50.27-1-51575	32	1	1	0	0	0	0	0	0	0	0	NA	NA	NA	2	11	165	166	493	0	0	0	0	0	0	0	0	0
.	19.01.16-01.50.30-1-51591	60	2	2	0	0	0	651	1	1	0	0	NA	NA	NA	17	31	167	171	506	147	154	350	0	2	5	0	0.012	0.01
.	19.01.16-01.50.32-1-51592	88	5	5	0	0	0	638	4	4	0	0	NA	NA	NA	30	18	166	167	498	148	150	340	0	7	8	0	0.042	0.016
.	19.01.16-01.50.34-1-51593	65	3	3	2	0	2	599	2	2	0	0	NA	NA	NA	20	16	168	165	496	138	137	324	6	1	2	0.036	0.006	0.004
.	19.01.16-01.50.37-1-51594	67	3	3	0	0	0	642	2	2	0	0	NA	NA	NA	21	22	166	165	504	147	146	349	1	4	0	0.006	0.024	0
.	19.01.16-01.50.38-1-51595	147	18	18	4	0	2	661	17	17	0	0	NA	NA	NA	53	51	176	173	515	158	151	352	10	11	38	0.057	0.064	0.074
.	19.01.16-01.50.39-1-51625	57	2	2	0	0	0	647	1	1	0	0	NA	NA	NA	19	26	168	169	502	150	151	346	0	0	9	0	0	0.018
.	19.01.16-01.50.39-1-51697	95	6	6	0	0	0	642	5	5	0	0	NA	NA	NA	25	30	169	171	503	152	148	342	3	5	8	0.018	0.029	0.016
.	19.01.16-01.50.45-1-51718	123	30	30	8	0	6	659	25	25	0	0	NA	NA	NA	39	43	174	170	512	152	152	355	33	36	32	0.19	0.212	0.062
.	19.01.16-01.50.45-1-51719	126	16	16	5	0	3	652	15	15	0	0	NA	NA	NA	44	39	171	174	507	153	153	346	0	3	50	0	0.017	0.099
.	19.01.16-01.50.50-1-51734	89	4	4	2	0	2	637	2	2	0	0	NA	NA	NA	26	21	170	171	493	149	152	336	0	7	2	0	0.041	0.004
.	19.01.16-01.50.52-1-51742	63	4	4	1	0	0	648	3	3	0	0	NA	NA	NA	20	25	168	170	500	151	151	346	8	3	5	0.048	0.018	0.01
.	19.01.16-01.50.52-1-51744	63	6	6	1	0	1	640	5	5	0	0	NA	NA	NA	23	23	165	167	504	143	151	346	0	6	13	0	0.036	0.026
.	19.01.16-01.50.54-1-51754	62	2	2	0	0	0	641	1	1	0	0	NA	NA	NA	17	21	167	164	503	146	148	347	2	0	1	0.012	0	0.002
.	19.01.16-01.50.58-1-51763	90	5	5	1	0	1	648	4	4	0	0	NA	NA	NA	28	27	169	170	501	153	150	345	3	1	9	0.018	0.006	0.018
.	19.01.16-01.51.08-1-51773	64	9	9	2	0	2	635	8	8	0	0	NA	NA	NA	32	27	166	168	506	147	147	341	9	0	14	0.054	0	0.028
.	19.01.16-01.51.08-1-51774	119	5	5	4	0	3	657	4	4	0	0	NA	NA	NA	47	49	167	172	523	148	150	359	3	4	11	0.018	0.023	0.021
.	19.01.16-01.51.09-1-51775	34	1	1	0	0	0	0	0	0	0	0	NA	NA	NA	11	12	163	166	496	0	0	0	0	0	0	0	0	0
.	19.01.16-01.51.10-1-51776	58	2	2	1	0	1	201	1	1	0	0	NA	NA	NA	16	16	165	164	500	44	52	105	0	0	3	0	0	0.006
.	19.01.16-01.51.11-1-51777	145	22	22	5	0	4	658	19	19	0	0	NA	NA	NA	41	43	169	173	514	151	154	353	1	10	34	0.006	0.058	0.066
.	19.01.16-01.51.16-1-51778	93	5	5	2	0	2	647	3	3	0	0	NA	NA	NA	28	27	172	167	501	156	149	342	3	6	6	0.017	0.036	0.012
.	19.01.16-01.51.18-1-51780	118	7	7	2	0	2	662	5	5	0	0	NA	NA	NA	37	41	170	168	516	153	150	359	1	1	16	0.006	0.006	0.031
.	19.01.16-01.51.20-1-51781	95	7	7	2	0	1	641	6	6	0	0	NA	NA	NA	28	25	168	172	498	148	152	341	11	1	6	0.065	0.006	0.012
.	19.01.16-01.51.20-1-51782	95	5	5	2	0	2	640	4	4	0	0	NA	NA	NA	42	35	172	169	507	152	148	340	0	0	7	0	0	0.014
.	19.01.16-01.51.29-1-51798	92	4	4	3	0	3	656	3	3	0	0	NA	NA	NA	28	34	168	174	505	151	156	349	0	11	8	0	0.063	0.016
.	19.01.16-01.51.37-1-51799	124	4	4	2	0	2	653	3	3	0	0	NA	NA	NA	36	38	168	173	510	144	155	354	5	6	0	0.03	0.035	0
.	19.01.16-01.51.40-1-51801	90	9	9	5	0	4	639	8	8	0	0	NA	NA	NA	28	23	169	167	500	149	148	342	16	0	21	0.095	0	0.042
.	19.01.16-01.51.45-1-51802	65	2	2	1	0	1	644	1	1	0	0	NA	NA	NA	19	24	168	168	501	150	148	346	0	4	2	0	0.024	0.004
.	19.01.16-01.51.45-1-51806	93	5	5	1	0	1	644	4	4	0	0	NA	NA	NA	26	30	167	169	507	146	149	349	0	0	9	0	0	0.018
.	19.01.16-01.51.45-1-51807	86	8	8	2	0	2	649	6	6	0	0	NA	NA	NA	37	34	168	169	510	148	150	351	6	4	13	0.036	0.024	0.025
.	19.01.16-01.51.47-1-51810	215	24	24	11	0	9	693	23	23	0	0	NA	NA	NA	77	81	180	181	533	159	164	370	17	26	49	0.094	0.144	0.092
.	19.01.16-01.51.49-1-51813	63	3	3	0	0	0	638	2	2	0	0	NA	NA	NA	23	20	167	167	499	148	147	343	11	0	8	0.066	0	0.016
.	19.01.16-01.51.53-1-51818	33	1	1	0	0	0	0	0	0	0	0	NA	NA	NA	3	8	167	163	491	0	0	0	0	0	2	0	0	0.004
.	19.01.16-01.51.56-1-51822	97	7	7	0	0	0	644	6	6	0	0	NA	NA	NA	31	27	169	172	499	148	153	343	7	5	10	0.041	0.029	0.02
.	19.01.16-01.51.57-1-51824	121	12	12	3	0	2	654	9	9	0	0	NA	NA	NA	50	36	171	171	507	153	154	347	3	8	20	0.018	0.047	0.039
.	19.01.16-01.52.01-1-51829	60	2	2	0	0	0	641	1	1	0	0	NA	NA	NA	26	27	171	169	500	152	149	340	0	6	2	0	0.036	0.004
.	19.01.16-01.52.02-1-51832	143	19	19	9	0	5	656	17	17	0	0	NA	NA	NA	61	48	173	177	511	150	153	353	14	33	18	0.081	0.186	0.035
.	19.01.16-01.52.05-1-51835	64	2	2	1	0	1	637	1	1	0	0	NA	NA	NA	27	21	167	171	496	146	152	339	0	0	4	0	0	0.008
.	19.01.16-01.52.05-1-51836	91	9	9	1	0	1	648	8	8	0	0	NA	NA	NA	27	36	170	170	509	149	151	348	14	4	8	0.082	0.024	0.016
.	19.01.16-01.52.07-1-51837	93	4	4	0	0	0	654	3	3	0	0	NA	NA	NA	36	36	169	174	506	147	156	351	2	2	7	0.012	0.011	0.014
.	19.01.16-01.52.15-1-51841	32	1	1	1	0	1	0	0	0	0	0	NA	NA	NA	13	5	163	164	491	0	0	0	0	0	2	0	0	0.004
.	19.01.16-01.52.18-1-51842	92	8	8	4	0	1	646	7	7	0	0	NA	NA	NA	47	31	169	170	505	148	151	347	23	0	12	0.136	0	0.024
.	19.01.16-01.52.19-1-51843	149	16	16	5	0	3	672	15	15	0	0	NA	NA	NA	48	49	175	172	515	155	157	360	9	25	46	0.051	0.145	0.089
.	19.01.16-01.52.19-1-51844	94	9	9	3	0	3	657	7	7	0	0	NA	NA	NA	32	44	171	172	514	153	154	350	6	6	12	0.035	0.035	0.023
.	19.01.16-01.52.21-1-51845	32	1	1	0	0	0	0	0	0	0	0	NA	NA	NA	9	6	165	164	490	0	0	0	0	0	2	0	0	0.004
.	19.01.16-01.52.23-1-51850	32	1	1	0	0	0	0	0	0	0	0	NA	NA	NA	13	6	164	163	492	0	0	0	0	0	0	0	0	0
.	19.01.16-01.52.24-1-51851	139	16	16	3	0	2	656	13	13	0	0	NA	NA	NA	38	39	170	169	513	151	150	355	12	17	20	0.071	0.101	0.039
.	19.01.16-01.52.25-1-51852	200	24	24	9	0	8	664	20	20	0	0	NA	NA	NA	56	53	173	175	518	153	151	360	38	13	37	0.22	0.074	0.071
.	19.01.16-01.52.26-1-51853	113	8	8	0	0	0	654	7	7	0	0	NA	NA	NA	32	38	171	172	508	152	153	349	2	10	5	0.012	0.058	0.01
.	19.01.16-01.52.34-1-51870	31	1	1	0	0	0	0	0	0	0	0	NA	NA	NA	7	8	165	165	491	0	0	0	0	0	1	0	0	0.002
.	19.01.16-01.52.36-1-51871	60	3	3	1	0	0	641	2	2	0	0	NA	NA	NA	32	29	170	167	505	150	148	343	0	4	2	0	0.024	0.004
.	19.01.16-01.52.38-1-51872	154	28	28	8	0	7	654	23	23	0	0	NA	NA	NA	52	43	169	171	516	149	148	357	38	20	48	0.225	0.117	0.093
.	19.01.16-01.52.42-1-51873	32	1	1	0	0	0	0	0	0	0	0	NA	NA	NA	8	8	164	165	492	0	0	0	0	0	0	0	0	0
.	19.01.16-01.52.44-1-51874	153	6	6	3	0	3	677	5	5	0	0	NA	NA	NA	45	59	174	179	519	156	160	361	2	5	7	0.011	0.028	0.013
.	19.01.16-01.52.44-1-51875	64	4	4	0	0	0	634	3	3	0	0	NA	NA	NA	31	21	167	170	497	145	150	339	0	10	8	0	0.059	0.016
.	19.01.16-01.52.45-1-51879	121	10	10	3	0	2	644	8	8	0	0	NA	NA	NA	35	23	168	170	498	150	153	341	4	0	26	0.024	0	0.052
.	19.01.16-01.52.51-1-51886	91	5	5	2	0	2	658	3	3	0	0	NA	NA	NA	29	34	170	170	507	154	155	349	5	7	3	0.029	0.041	0.006
.	19.01.16-01.52.54-1-51891	32	1	1	1	0	1	0	0	0	0	0	NA	NA	NA	12	7	165	164	491	0	0	0	0	0	1	0	0	0.002
.	19.01.16-01.52.56-1-51893	115	9	9	3	0	2	659	8	8	0	0	NA	NA	NA	36	38	169	175	507	148	160	351	0	5	18	0	0.029	0.036
.	19.01.16-01.53.00-1-51896	33	1	1	0	0	0	0	0	0	0	0	NA	NA	NA	11	4	163	164	490	0	0	0	0	0	1	0	0	0.002
.	19.01.16-01.53.01-1-51897	92	3	3	1	0	1	638	2	2	0	0	NA	NA	NA	29	23	164	168	504	145	149	344	0	3	4	0	0.018	0.008
.	19.01.16-01.53.03-1-51900	89	3	3	1	0	1	649	2	2	0	0	NA	NA	NA	26	28	167	169	505	150	151	348	0	0	9	0	0	0.018
.	19.01.16-01.53.06-1-51903	60	3	3	1	0	0	637	2	2	0	0	NA	NA	NA	22	20	168	167	498	150	149	338	0	4	3	0	0.024	0.006
.	19.01.16-01.53.08-1-51904	31	1	1	1	0	1	0	0	0	0	0	NA	NA	NA	9	11	167	163	494	0	0	0	0	3	0	0	0.018	0
.	19.01.16-01.53.09-1-51905	121	8	8	3	0	2	673	7	7	0	0	NA	NA	NA	21	46	174	175	510	157	159	357	14	13	4	0.08	0.074	0.008
.	19.01.16-01.53.10-1-51906	137	10	10	5	0	4	667	9	9	0	0	NA	NA	NA	51	51	176	175	513	161	153	353	5	15	19	0.028	0.086	0.037
.	19.01.16-01.53.11-1-51907	149	6	6	4	0	3	652	4	4	0	0	NA	NA	NA	52	35	171	168	509	152	147	353	0	0	24	0	0	0.047
.	19.01.16-01.53.20-1-51908	124	24	24	5	0	4	672	23	23	0	0	NA	NA	NA	30	56	178	172	519	157	156	359	43	16	41	0.242	0.093	0.079
.	19.01.16-01.53.22-1-51909	65	5	5	2	0	2	632	3	3	0	0	NA	NA	NA	28	20	165	166	502	143	149	340	6	0	7	0.036	0	0.014
.	19.01.16-01.53.22-1-51910	33	1	1	0	0	0	0	0	0	0	0	NA	NA	NA	12	9	165	164	493	0	0	0	0	0	0	0	0	0
.	19.01.16-01.53.23-1-51911	59	2	2	1	0	1	300	1	1	0	0	NA	NA	NA	10	12	164	165	496	61	75	164	0	0	3	0	0	0.006
.	19.01.16-01.53.24-1-51912	168	7	7	3	0	2	664	6	6	0	0	NA	NA	NA	58	51	173	171	520	153	150	361	0	10	11	0	0.058	0.021
.	19.01.16-01.53.31-1-51928	65	3	3	0	0	0	637	2	2	0	0	NA	NA	NA	29	18	166	170	495	146	152	339	7	6	0	0.042	0.035	0
.	19.01.16-01.53.37-1-51929	36	1	1	0	0	0	0	0	0	0	0	NA	NA	NA	7	10	164	165	494	0	0	0	0	0	1	0	0	0.002
.	19.01.16-01.53.41-1-51930	60	4	4	2	0	1	640	3	3	0	0	NA	NA	NA	27	24	165	169	503	145	152	343	0	3	7	0	0.018	0.014
.	19.01.16-01.53.43-1-51931	176	15	15	7	0	6	660	13	13	0	0	NA	NA	NA	55	45	166	174	518	147	156	357	16	5	41	0.096	0.029	0.079
.	19.01.16-01.53.45-1-51936	115	5	5	1	0	1	662	4	4	0	0	NA	NA	NA	47	48	170	172	519	152	154	356	1	6	7	0.006	0.035	0.013
.	19.01.16-01.53.50-1-51942	63	2	2	1	0	1	251	1	1	0	0	NA	NA	NA	12	23	166	167	503	63	61	127	3	0	0	0.018	0	0
.	19.01.16-01.53.51-1-51944	90	3	3	2	0	1	647	2	2	0	0	NA	NA	NA	33	28	171	164	506	151	149	347	1	10	0	0.006	0.061	0
.	19.01.16-01.53.55-1-51949	68	2	2	0	0	0	639	1	1	0	0	NA	NA	NA	26	24	172	170	495	152	151	336	0	0	3	0	0	0.006
.	19.01.16-01.53.55-1-51951	121	19	19	5	0	5	641	18	18	0	0	NA	NA	NA	43	37	171	166	513	147	147	347	20	9	20	0.117	0.054	0.039
.	19.01.16-01.53.57-1-51953	66	3	3	1	0	1	643	2	2	0	0	NA	NA	NA	28	30	167	166	510	145	143	355	0	1	4	0	0.006	0.008
.	19.01.16-01.54.01-1-51958	62	3	3	0	0	0	645	0	0	0	0	NA	NA	NA	36	34	172	167	508	151	147	347	0	7	10	0	0.042	0.02
.	19.01.16-01.54.04-1-52783	89	12	12	3	0	2	637	11	11	0	0	NA	NA	NA	27	23	165	170	501	145	152	340	7	3	21	0.042	0.018	0.042
.	19.01.16-01.54.09-1-53794	34	1	1	0	0	0	0	0	0	0	0	NA	NA	NA	15	9	164	165	493	0	0	0	0	0	1	0	0	0.002
.	19.01.16-01.54.09-1-53796	36	1	1	0	0	0	0	0	0	0	0	NA	NA	NA	6	8	168	164	489	0	0	0	0	0	0	0	0	0
.	19.01.16-01.54.12-1-53799	57	2	2	0	0	0	200	1	1	0	0	NA	NA	NA	10	12	165	167	493	51	42	107	0	0	4	0	0	0.008
.	19.01.16-01.54.12-1-53800	67	3	3	1	0	0	629	2	2	0	0	NA	NA	NA	29	15	165	166	497	148	145	336	1	0	5	0.006	0	0.01
.	19.01.16-01.54.13-1-53801	36	1	1	0	0	0	0	0	0	0	0	NA	NA	NA	8	10	166	164	493	0	0	0	0	0	3	0	0	0.006
.	19.01.16-01.54.16-1-53802	37	1	1	1	0	1	0	0	0	0	0	NA	NA	NA	6	11	164	165	495	0	0	0	0	0	0	0	0	0
.	19.01.16-01.54.16-1-53803	62	4	4	1	0	1	633	3	3	0	0	NA	NA	NA	31	19	166	166	500	145	144	344	20	1	0	0.12	0.006	0
.	19.01.16-01.54.17-1-53804	117	9	9	0	0	0	662	8	8	0	0	NA	NA	NA	43	46	175	171	513	156	151	355	8	2	8	0.046	0.012	0.016
.	19.01.16-01.54.19-1-53805	92	9	9	5	0	5	634	8	8	0	0	NA	NA	NA	36	24	167	167	503	146	144	344	9	8	21	0.054	0.048	0.042
.	19.01.16-01.54.19-1-53806	57	2	2	0	0	0	51	0	0	0	0	NA	NA	NA	17	16	163	166	500	10	14	27	1	0	1	0.006	0	0.002
.	19.01.16-01.54.21-1-53807	62	4	4	0	0	0	646	3	3	0	0	NA	NA	NA	23	27	171	170	499	149	154	343	4	0	10	0.023	0	0.02
.	19.01.16-01.54.26-1-53907	96	10	10	2	0	2	648	8	8	0	0	NA	NA	NA	37	36	172	167	510	154	146	348	11	3	7	0.064	0.018	0.014
.	19.01.16-01.54.26-1-53917	65	3	3	0	0	0	642	2	2	0	0	NA	NA	NA	24	25	168	167	503	149	149	344	0	0	9	0	0	0.018
.	19.01.16-01.54.27-1-53918	92	3	3	0	0	0	650	2	2	0	0	NA	NA	NA	20	35	169	168	511	151	150	349	0	0	7	0	0	0.014
.	19.01.16-01.54.27-1-53934	113	7	7	1	0	1	649	5	5	0	0	NA	NA	NA	28	32	166	169	510	146	153	350	16	0	4	0.096	0	0.008
.	19.01.16-01.54.34-1-53935	150	14	14	4	0	2	665	10	10	0	0	NA	NA	NA	37	45	174	173	511	156	154	355	22	2	20	0.126	0.012	0.039
.	19.01.16-01.54.38-1-53936	37	1	1	0	0	0	0	0	0	0	0	NA	NA	NA	8	9	165	163	494	0	0	0	0	0	2	0	0	0.004
.	19.01.16-01.54.38-1-53937	83	3	3	1	0	1	649	2	2	0	0	NA	NA	NA	23	29	171	170	501	152	152	345	0	0	10	0	0	0.02
.	19.01.16-01.54.41-1-53938	166	25	25	12	0	8	658	21	21	0	0	NA	NA	NA	43	43	170	174	512	150	155	353	11	18	67	0.065	0.103	0.131
.	19.01.16-01.54.41-1-53939	63	3	3	1	0	1	200	2	2	0	0	NA	NA	NA	19	13	164	166	496	37	51	112	0	3	2	0	0.018	0.004
.	19.01.16-01.54.42-1-53940	89	5	5	1	0	0	644	3	3	0	0	NA	NA	NA	31	27	170	167	503	150	148	346	7	1	5	0.041	0.006	0.01
.	19.01.16-01.54.43-1-53941	34	1	1	0	0	0	0	0	0	0	0	NA	NA	NA	11	7	163	165	492	0	0	0	0	0	2	0	0	0.004
.	19.01.16-01.54.46-1-53946	61	2	2	0	0	0	203	1	1	0	0	NA	NA	NA	17	16	167	166	496	47	54	102	0	0	1	0	0	0.002
.	19.01.16-01.54.47-1-53947	121	9	9	1	0	1	645	8	8	0	0	NA	NA	NA	30	31	171	168	505	151	152	342	4	4	10	0.023	0.024	0.02
.	19.01.16-01.54.47-1-53948	94	4	4	0	0	0	653	2	2	0	0	NA	NA	NA	30	32	169	170	506	151	154	348	2	8	1	0.012	0.047	0.002
.	19.01.16-01.54.52-1-53955	155	8	8	2	0	2	662	7	7	0	0	NA	NA	NA	45	43	175	171	510	156	154	352	0	10	26	0	0.058	0.051
.	19.01.16-01.54.55-1-53959	30	1	1	0	0	0	0	0	0	0	0	NA	NA	NA	8	7	165	163	492	0	0	0	0	1	0	0	0.006	0
.	19.01.16-01.54.55-1-53960	33	1	1	1	0	1	0	0	0	0	0	NA	NA	NA	7	15	166	168	494	0	0	0	0	3	0	0	0.018	0
.	19.01.16-01.54.57-1-53963	35	1	1	0	0	0	0	0	0	0	0	NA	NA	NA	12	9	164	165	493	0	0	0	0	0	0	0	0	0
.	19.01.16-01.54.58-1-53964	65	4	4	1	0	0	649	3	3	0	0	NA	NA	NA	23	28	164	172	505	146	154	349	4	0	6	0.024	0	0.012
.	19.01.16-01.54.59-1-53965	94	6	6	4	0	3	644	4	4	0	0	NA	NA	NA	32	28	170	166	505	151	147	346	7	8	9	0.041	0.048	0.018
.	19.01.16-01.55.00-1-53966	60	3	3	1	0	1	198	2	2	0	0	NA	NA	NA	13	19	168	165	499	35	51	112	3	0	3	0.018	0	0.006
.	19.01.16-01.55.01-1-53967	178	8	8	1	0	1	672	6	6	0	0	NA	NA	NA	47	57	178	169	523	161	151	360	3	4	12	0.017	0.024	0.023
.	19.01.16-01.55.04-1-53972	55	2	2	0	0	0	639	1	1	0	0	NA	NA	NA	21	15	165	165	498	146	151	342	0	0	5	0	0	0.01
.	19.01.16-01.55.08-1-53974	95	4	4	0	0	0	631	3	3	0	0	NA	NA	NA	47	22	169	168	498	150	143	338	3	0	5	0.018	0	0.01
.	19.01.16-01.55.10-1-53975	58	3	3	1	0	1	642	2	2	0	0	NA	NA	NA	22	21	167	170	497	149	154	339	0	4	1	0	0.024	0.002
.	19.01.16-01.55.14-1-53976	156	8	8	1	0	1	660	6	6	0	0	NA	NA	NA	47	43	171	169	516	156	150	354	4	8	4	0.023	0.047	0.008
.	19.01.16-01.55.17-1-53977	148	15	15	2	0	2	662	13	13	0	0	NA	NA	NA	54	59	171	172	529	150	150	362	13	16	40	0.076	0.093	0.076
.	19.01.16-01.55.17-1-53978	63	2	2	1	0	1	398	1	1	0	0	NA	NA	NA	17	18	167	166	498	91	84	223	2	1	0	0.012	0.006	0
.	19.01.16-01.55.17-1-53979	92	8	8	2	0	2	652	7	7	0	0	NA	NA	NA	33	38	171	171	509	156	150	346	7	4	7	0.041	0.023	0.014
.	19.01.16-01.55.23-1-53980	94	3	3	1	0	1	650	1	1	0	0	NA	NA	NA	30	36	169	173	507	151	152	347	0	8	7	0	0.046	0.014
.	19.01.16-01.55.25-1-53982	68	5	5	0	0	0	640	3	3	0	0	NA	NA	NA	23	23	169	167	500	150	148	342	14	0	1	0.083	0	0.002
.	19.01.16-01.55.25-1-53983	63	4	4	2	0	2	641	3	3	0	0	NA	NA	NA	21	20	168	166	499	147	150	344	4	0	9	0.024	0	0.018
.	19.01.16-01.55.26-1-53984	151	23	23	3	0	3	662	20	20	0	0	NA	NA	NA	46	44	177	174	506	160	154	348	21	26	53	0.119	0.149	0.105
.	19.01.16-01.55.29-1-54000	65	2	2	1	0	1	638	1	1	0	0	NA	NA	NA	15	15	166	169	493	147	153	338	0	0	3	0	0	0.006
.	19.01.16-01.55.36-1-54001	92	5	5	1	0	1	645	3	3	0	0	NA	NA	NA	35	25	168	170	500	150	150	345	3	0	10	0.018	0	0.02
.	19.01.16-01.55.38-1-54002	56	2	2	0	0	0	643	1	1	0	0	NA	NA	NA	20	28	169	167	505	152	149	342	0	0	6	0	0	0.012
.	19.01.16-01.55.40-1-54003	153	14	14	5	0	3	664	10	10	0	0	NA	NA	NA	38	49	176	175	511	156	155	353	12	17	29	0.068	0.097	0.057
.	19.01.16-01.55.41-1-54004	147	10	10	6	0	5	667	9	9	0	0	NA	NA	NA	57	56	172	175	522	156	154	357	12	11	11	0.07	0.063	0.021
.	19.01.16-01.55.43-1-54005	64	3	3	2	0	2	642	2	2	0	0	NA	NA	NA	28	25	166	170	502	149	152	341	2	4	3	0.012	0.024	0.006
.	19.01.16-01.55.43-1-54006	34	1	1	1	0	1	0	0	0	0	0	NA	NA	NA	6	15	164	167	497	0	0	0	0	0	0	0	0	0
.	19.01.16-01.55.46-1-54010	118	10	10	2	0	2	659	9	9	0	0	NA	NA	NA	34	49	174	171	517	156	150	353	2	5	10	0.011	0.029	0.019
.	19.01.16-01.55.50-1-54016	37	1	1	0	0	0	0	0	0	0	0	NA	NA	NA	10	16	167	166	496	0	0	0	0	0	2	0	0	0.004
.	19.01.16-01.55.53-1-54020	35	1	1	0	0	0	0	0	0	0	0	NA	NA	NA	15	8	165	164	492	0	0	0	1	0	0	0.006	0	0
.	19.01.16-01.55.53-1-54021	124	11	11	2	0	1	657	9	9	0	0	NA	NA	NA	46	43	170	175	511	151	156	350	17	5	10	0.1	0.029	0.02
.	19.01.16-01.55.54-1-54024	31	1	1	0	0	0	0	0	0	0	0	NA	NA	NA	16	15	165	170	493	0	0	0	1	0	0	0.006	0	0
.	19.01.16-01.55.55-1-54026	126	18	18	0	0	0	666	16	16	0	0	NA	NA	NA	45	49	175	171	516	157	151	358	4	12	39	0.023	0.07	0.076
.	19.01.16-01.55.57-1-54028	63	2	2	0	0	0	640	1	1	0	0	NA	NA	NA	28	26	169	167	503	151	146	343	2	0	3	0.012	0	0.006
.	19.01.16-01.56.00-1-54029	61	2	2	0	0	0	637	1	1	0	0	NA	NA	NA	22	23	167	165	504	149	146	342	0	9	0	0	0.055	0
.	19.01.16-01.56.06-1-54038	91	7	7	1	0	1	647	6	6	0	0	NA	NA	NA	41	31	168	170	506	152	149	346	13	0	11	0.077	0	0.022
.	19.01.16-01.56.07-1-54039	37	1	1	1	0	1	0	0	0	0	0	NA	NA	NA	12	14	167	165	495	0	0	0	1	0	0	0.006	0	0
.	19.01.16-01.56.08-1-54040	130	24	24	6	0	5	655	22	22	0	0	NA	NA	NA	36	39	171	169	512	152	152	351	41	7	42	0.24	0.041	0.082
.	19.01.16-01.56.09-1-54041	125	10	10	3	0	1	648	7	7	0	0	NA	NA	NA	32	28	167	169	505	150	148	350	9	14	3	0.054	0.083	0.006
.	19.01.16-01.56.09-1-54042	31	1	1	0	0	0	0	0	0	0	0	NA	NA	NA	10	4	164	163	490	0	0	0	2	0	0	0.012	0	0
.	19.01.16-01.56.12-1-54046	62	2	2	0	0	0	641	1	1	0	0	NA	NA	NA	27	28	172	166	503	154	147	340	0	0	3	0	0	0.006
.	19.01.16-01.56.12-1-54047	112	7	7	2	0	2	653	6	6	0	0	NA	NA	NA	30	34	172	172	503	154	154	345	1	6	8	0.006	0.035	0.016
.	19.01.16-01.56.15-1-54048	206	13	13	7	0	3	668	12	12	0	0	NA	NA	NA	66	64	175	180	522	152	159	357	25	7	31	0.143	0.039	0.059
.	19.01.16-01.56.20-1-54050	88	4	4	0	0	0	635	2	2	0	0	NA	NA	NA	32	23	168	168	500	148	148	339	0	3	5	0	0.018	0.01
.	19.01.16-01.56.30-1-54072	176	20	20	5	0	2	678	16	16	0	0	NA	NA	NA	58	58	178	174	519	159	159	360	21	20	46	0.118	0.115	0.089
.	19.01.16-01.56.34-1-54073	85	6	6	1	0	1	654	5	5	0	0	NA	NA	NA	28	33	169	171	506	151	154	349	2	3	15	0.012	0.018	0.03
.	19.01.16-01.56.36-1-54074	117	17	17	2	0	2	641	16	16	0	0	NA	NA	NA	45	32	172	172	501	151	152	338	4	2	35	0.023	0.012	0.07
.	19.01.16-01.56.36-1-54075	148	7	7	2	0	2	672	6	6	0	0	NA	NA	NA	40	53	177	173	516	160	155	357	6	6	11	0.034	0.035	0.021
.	19.01.16-01.56.40-1-54077	65	4	4	1	0	1	633	3	3	0	0	NA	NA	NA	40	32	169	170	506	148	146	339	0	5	8	0	0.029	0.016
.	19.01.16-01.56.41-1-54078	91	3	3	1	0	1	643	2	2	0	0	NA	NA	NA	25	27	169	167	504	148	150	345	0	0	4	0	0	0.008
.	19.01.16-01.56.56-1-54093	123	4	4	2	0	1	656	3	3	0	0	NA	NA	NA	34	36	173	169	507	154	154	348	8	9	1	0.046	0.053	0.002
.	19.01.16-01.56.56-1-54094	31	1	1	1	0	1	0	0	0	0	0	NA	NA	NA	12	9	164	165	493	0	0	0	8	0	0	0.049	0	0
.	19.01.16-01.56.56-1-54095	34	1	1	0	0	0	0	0	0	0	0	NA	NA	NA	11	10	164	166	493	0	0	0	0	0	0	0	0	0
.	19.01.16-01.56.57-1-54097	87	5	5	1	0	1	655	4	4	0	0	NA	NA	NA	29	40	170	173	510	153	152	350	0	11	10	0	0.064	0.02
.	19.01.16-01.56.58-1-54098	158	13	13	3	0	1	661	11	11	0	0	NA	NA	NA	43	43	175	175	506	157	157	347	28	1	29	0.16	0.006	0.057
.	19.01.16-01.56.59-1-54099	60	2	2	0	0	0	630	1	1	0	0	NA	NA	NA	20	15	163	166	499	144	146	340	0	2	2	0	0.012	0.004
.	19.01.16-01.57.00-1-54100	116	10	10	0	0	0	643	7	7	0	0	NA	NA	NA	41	31	168	170	506	146	153	344	4	6	26	0.024	0.035	0.051
.	19.01.16-01.57.04-1-54104	32	1	1	0	0	0	0	0	0	0	0	NA	NA	NA	9	6	164	165	490	0	0	0	0	0	1	0	0	0.002
.	19.01.16-01.57.07-1-54106	31	1	1	0	0	0	0	0	0	0	0	NA	NA	NA	7	8	163	166	492	0	0	0	0	0	0	0	0	0
.	19.01.16-01.57.09-1-54107	175	17	17	3	0	3	680	14	14	0	0	NA	NA	NA	46	61	177	172	525	159	154	367	27	9	32	0.153	0.052	0.061
.	19.01.16-01.57.11-1-54108	94	5	5	0	0	0	650	4	4	0	0	NA	NA	NA	43	34	171	170	506	154	148	348	8	11	0	0.047	0.065	0
.	19.01.16-01.57.15-1-54109	172	17	17	9	0	8	682	15	15	0	0	NA	NA	NA	53	68	178	178	525	159	154	369	23	10	54	0.129	0.056	0.103
.	19.01.16-01.57.18-1-54110	145	21	21	5	0	4	664	18	18	0	0	NA	NA	NA	35	47	165	169	526	147	152	365	25	14	32	0.152	0.083	0.061
.	19.01.16-01.57.19-1-54111	93	4	4	2	0	2	645	3	3	0	0	NA	NA	NA	46	33	170	170	506	154	146	345	0	0	13	0	0	0.026
.	19.01.16-01.57.19-1-54112	116	5	5	0	0	0	662	4	4	0	0	NA	NA	NA	33	46	175	171	513	158	153	351	0	0	15	0	0	0.029
.	19.01.16-01.57.26-1-54113	140	9	9	3	0	3	671	7	7	0	0	NA	NA	NA	43	54	170	171	526	153	154	364	0	2	22	0	0.012	0.042
.	19.01.16-01.57.32-1-54130	124	13	13	5	0	5	650	11	11	0	0	NA	NA	NA	33	35	165	170	513	146	152	352	6	13	17	0.036	0.076	0.033
.	19.01.16-01.57.34-1-54131	91	8	8	2	0	2	659	7	7	0	0	NA	NA	NA	32	49	171	173	518	149	153	357	14	3	9	0.082	0.017	0.017
.	19.01.16-01.57.35-1-54132	127	5	5	2	0	2	659	4	4	0	0	NA	NA	NA	49	43	170	174	512	151	157	351	0	3	7	0	0.017	0.014
.	19.01.16-01.57.41-1-54133	36	1	1	0	0	0	0	0	0	0	0	NA	NA	NA	4	11	166	165	493	0	0	0	0	0	1	0	0	0.002
.	19.01.16-01.57.44-1-54134	60	3	3	1	0	1	641	1	1	0	0	NA	NA	NA	20	22	168	165	502	151	145	345	0	9	2	0	0.055	0.004
.	19.01.16-01.57.46-1-54138	117	5	5	1	0	0	654	4	4	0	0	NA	NA	NA	37	44	167	175	515	147	154	353	1	0	10	0.006	0	0.019
.	19.01.16-01.57.50-1-54144	37	1	1	1	0	1	0	0	0	0	0	NA	NA	NA	11	10	164	168	491	0	0	0	0	0	0	0	0	0
.	19.01.16-01.57.50-1-54146	91	4	4	1	0	1	645	3	3	0	0	NA	NA	NA	37	26	167	165	507	150	148	347	0	2	13	0	0.012	0.026
.	19.01.16-01.57.53-1-54150	57	3	3	1	0	1	636	2	2	0	0	NA	NA	NA	27	29	167	168	507	147	145	344	7	0	0	0.042	0	0
.	19.01.16-01.57.54-1-54153	98	8	8	2	0	1	641	6	6	0	0	NA	NA	NA	28	25	169	169	500	149	150	342	0	14	3	0	0.083	0.006
.	19.01.16-01.57.56-1-54155	119	8	8	4	0	1	663	6	6	0	0	NA	NA	NA	38	42	173	171	511	155	154	354	0	12	25	0	0.07	0.049
.	19.01.16-01.57.58-1-54157	34	1	1	0	0	0	0	0	0	0	0	NA	NA	NA	8	12	165	166	494	0	0	0	0	0	1	0	0	0.002
.	19.01.16-01.57.59-1-54158	120	7	7	2	0	1	657	6	6	0	0	NA	NA	NA	46	38	174	170	507	156	151	350	0	8	14	0	0.047	0.028
.	19.01.16-01.57.59-1-54159	63	4	4	1	0	1	643	3	3	0	0	NA	NA	NA	29	29	167	170	505	149	151	343	3	2	2	0.018	0.012	0.004
.	19.01.16-01.58.00-1-54160	149	8	8	2	0	2	665	7	7	0	0	NA	NA	NA	50	53	172	176	518	154	157	354	14	0	22	0.081	0	0.042
.	19.01.16-01.58.04-1-54168	91	3	3	1	0	1	639	2	2	0	0	NA	NA	NA	21	23	168	168	500	149	149	341	6	0	7	0.036	0	0.014
.	19.01.16-01.58.07-1-54170	32	1	1	1	0	1	0	0	0	0	0	NA	NA	NA	8	9	165	163	494	0	0	0	0	1	0	0	0.006	0
.	19.01.16-01.58.09-1-54171	256	13	13	4	0	3	673	12	12	0	0	NA	NA	NA	70	55	173	178	517	156	159	358	4	8	39	0.023	0.045	0.075
.	19.01.16-01.58.10-1-54172	60	4	4	1	0	1	646	3	3	0	0	NA	NA	NA	20	28	166	170	505	150	150	346	1	0	10	0.006	0	0.02
.	19.01.16-01.58.15-1-54176	121	16	16	2	0	1	649	13	13	0	0	NA	NA	NA	30	27	171	167	502	154	146	349	14	2	27	0.082	0.012	0.054
.	19.01.16-01.58.17-1-54177	58	2	2	0	0	0	151	1	1	0	0	NA	NA	NA	15	13	165	167	494	38	33	80	0	0	3	0	0	0.006
.	19.01.16-01.58.18-1-54178	62	5	5	2	0	2	645	4	4	0	0	NA	NA	NA	20	23	169	167	500	153	149	343	1	10	3	0.006	0.06	0.006
.	19.01.16-01.58.20-1-54179	147	7	7	1	0	1	649	6	6	0	0	NA	NA	NA	64	37	175	167	508	156	147	346	0	0	18	0	0	0.035
.	19.01.16-01.58.20-1-54184	34	1	1	1	0	1	0	0	0	0	0	NA	NA	NA	4	6	163	163	493	0	0	0	0	0	0	0	0	0
.	19.01.16-01.58.23-1-54185	90	6	6	2	0	2	657	4	4	0	0	NA	NA	NA	21	39	168	172	512	151	156	350	1	6	12	0.006	0.035	0.023
.	19.01.16-01.58.25-1-54186	34	1	1	0	0	0	0	0	0	0	0	NA	NA	NA	10	9	165	164	493	0	0	0	0	0	0	0	0	0
.	19.01.16-01.58.25-1-54187	34	1	1	0	0	0	0	0	0	0	0	NA	NA	NA	16	9	164	163	495	0	0	0	0	2	0	0	0.012	0
.	19.01.16-01.58.25-1-54188	56	2	2	0	0	0	648	1	1	0	0	NA	NA	NA	23	30	172	166	505	155	149	344	0	6	2	0	0.036	0.004
.	19.01.16-01.58.28-1-54204	152	15	15	6	0	3	652	12	12	0	0	NA	NA	NA	49	41	171	170	513	152	147	353	15	18	28	0.088	0.106	0.055
.	19.01.16-01.58.28-1-54205	92	3	3	1	0	1	649	2	2	0	0	NA	NA	NA	41	33	170	169	507	151	152	346	10	0	3	0.059	0	0.006
.	19.01.16-01.58.35-1-54206	144	7	7	3	0	2	665	5	5	0	0	NA	NA	NA	40	42	174	170	511	157	151	357	0	5	15	0	0.029	0.029
.	19.01.16-01.58.40-1-54207	153	15	15	5	0	4	654	14	14	0	0	NA	NA	NA	55	38	171	167	513	151	145	358	22	0	30	0.129	0	0.058
.	19.01.16-01.58.41-1-54208	148	10	10	6	0	5	663	9	9	0	0	NA	NA	NA	41	43	170	171	515	150	155	358	7	5	25	0.041	0.029	0.049
.	19.01.16-01.58.41-1-54209	56	2	2	0	0	0	150	1	1	0	0	NA	NA	NA	16	19	170	164	498	38	31	81	4	0	0	0.024	0	0
.	19.01.16-01.58.44-1-54210	121	9	9	3	0	2	647	7	7	0	0	NA	NA	NA	26	29	168	168	506	149	149	349	30	0	5	0.179	0	0.01
.	19.01.16-01.58.46-1-54214	63	2	2	0	0	0	641	1	1	0	0	NA	NA	NA	32	28	172	166	503	153	144	344	0	0	4	0	0	0.008
.	19.01.16-01.58.48-1-54219	32	1	1	0	0	0	0	0	0	0	0	NA	NA	NA	16	5	163	163	492	0	0	0	0	0	0	0	0	0
.	19.01.16-01.58.49-1-54222	94	6	6	2	0	1	644	5	5	0	0	NA	NA	NA	42	34	167	172	508	147	152	345	4	0	18	0.024	0	0.035
.	19.01.16-01.58.51-1-54224	111	10	10	6	0	3	645	9	9	0	0	NA	NA	NA	55	34	170	169	508	149	149	347	10	30	7	0.059	0.178	0.014
.	19.01.16-01.58.54-1-54228	93	10	10	4	0	4	651	7	7	0	0	NA	NA	NA	31	36	165	170	514	144	153	354	13	5	20	0.079	0.029	0.039
.	19.01.16-01.59.01-1-54232	59	2	2	1	0	1	403	1	1	0	0	NA	NA	NA	20	14	166	167	494	91	97	215	0	0	4	0	0	0.008
.	19.01.16-01.59.01-1-54233	35	1	1	0	0	0	0	0	0	0	0	NA	NA	NA	10	8	164	165	492	0	0	0	3	0	0	0.018	0	0
.	19.01.16-01.59.05-1-54238	86	6	6	2	0	1	633	5	5	0	0	NA	NA	NA	37	20	168	168	497	151	147	335	12	9	0	0.071	0.054	0
.	19.01.16-01.59.05-1-54239	90	5	5	1	0	1	641	4	4	0	0	NA	NA	NA	27	24	166	169	502	147	152	342	3	0	12	0.018	0	0.024
.	19.01.16-01.59.06-1-54241	66	4	4	1	0	1	644	3	3	0	0	NA	NA	NA	26	24	168	167	502	151	149	344	7	0	6	0.042	0	0.012
.	19.01.16-01.59.09-1-54245	120	8	8	1	0	0	653	7	7	0	0	NA	NA	NA	49	42	171	167	517	151	146	356	5	4	25	0.029	0.024	0.048
.	19.01.16-01.59.09-1-54246	37	1	1	0	0	0	0	0	0	0	0	NA	NA	NA	8	10	165	166	492	0	0	0	0	0	1	0	0	0.002
.	19.01.16-01.59.12-1-54247	121	13	13	5	0	3	646	11	11	0	0	NA	NA	NA	39	36	174	166	509	151	149	346	22	0	33	0.126	0	0.065
.	19.01.16-01.59.13-1-54248	86	10	10	3	0	3	652	6	6	0	0	NA	NA	NA	21	34	172	168	507	155	150	347	12	0	7	0.07	0	0.014
.	19.01.16-01.59.15-1-54249	62	3	3	1	0	1	634	1	1	0	0	NA	NA	NA	23	18	170	163	498	152	143	339	2	3	2	0.012	0.018	0.004
.	19.01.16-01.59.16-1-54250	89	3	3	0	0	0	647	2	2	0	0	NA	NA	NA	26	29	166	171	505	146	151	350	5	0	6	0.03	0	0.012
.	19.01.16-01.59.22-1-54251	174	6	6	1	0	0	668	5	5	0	0	NA	NA	NA	51	51	175	172	517	157	153	358	0	6	6	0	0.035	0.012
.	19.01.16-01.59.23-1-54252	29	1	1	0	0	0	0	0	0	0	0	NA	NA	NA	9	4	163	163	491	0	0	0	0	0	1	0	0	0.002
.	19.01.16-01.59.24-1-54253	117	7	7	4	0	3	652	6	6	0	0	NA	NA	NA	30	36	175	168	506	157	149	346	0	6	12	0	0.036	0.024
.	19.01.16-01.59.24-1-54254	147	11	11	2	0	2	668	9	9	0	0	NA	NA	NA	36	52	171	174	520	152	155	361	4	4	28	0.023	0.023	0.054
.	19.01.16-01.59.31-1-54270	91	4	4	0	0	0	660	3	3	0	0	NA	NA	NA	43	45	178	172	508	157	152	351	3	2	5	0.017	0.012	0.01
.	19.01.16-01.59.33-1-54271	31	1	1	0	0	0	0	0	0	0	0	NA	NA	NA	9	7	165	167	488	0	0	0	0	0	0	0	0	0
.	19.01.16-01.59.34-1-54272	150	18	18	6	0	6	653	15	15	0	0	NA	NA	NA	59	42	180	168	507	157	149	347	2	27	45	0.011	0.161	0.089
.	19.01.16-01.59.35-1-54273	34	1	1	0	0	0	0	0	0	0	0	NA	NA	NA	7	7	165	166	489	0	0	0	1	0	0	0.006	0	0
.	19.01.16-01.59.35-1-54274	113	6	6	3	0	2	659	5	5	0	0	NA	NA	NA	41	43	175	167	514	156	149	354	4	5	9	0.023	0.03	0.018
.	19.01.16-01.59.37-1-54275	94	9	9	3	0	2	644	7	7	0	0	NA	NA	NA	37	29	166	169	507	148	149	347	5	20	15	0.03	0.118	0.03
.	19.01.16-01.59.42-1-54292	88	6	6	3	0	3	638	5	5	0	0	NA	NA	NA	40	33	170	169	507	148	145	345	11	5	4	0.065	0.03	0.008
.	19.01.16-01.59.42-1-54293	64	2	2	1	0	1	648	1	1	0	0	NA	NA	NA	26	28	169	166	506	150	149	349	2	0	2	0.012	0	0.004
.	19.01.16-01.59.47-1-54299	117	6	6	1	0	1	667	5	5	0	0	NA	NA	NA	47	48	176	169	516	156	150	361	0	10	8	0	0.059	0.016
.	19.01.16-01.59.48-1-54301	59	2	2	0	0	0	350	1	1	0	0	NA	NA	NA	13	14	166	167	494	76	84	190	0	0	4	0	0	0.008
.	19.01.16-01.59.51-1-54306	89	4	4	2	0	2	651	2	2	0	0	NA	NA	NA	32	34	171	171	505	151	152	348	0	5	4	0	0.029	0.008
.	19.01.16-01.59.54-1-54309	123	13	13	7	0	6	651	10	10	0	0	NA	NA	NA	45	36	171	169	509	153	153	345	14	2	23	0.082	0.012	0.045
.	19.01.16-01.59.56-1-54312	122	10	10	5	0	5	647	8	8	0	0	NA	NA	NA	39	32	170	171	504	150	154	343	0	0	30	0	0	0.06
.	19.01.16-02.00.00-1-54314	174	9	9	4	0	4	673	6	6	0	0	NA	NA	NA	64	62	175	185	515	151	164	358	5	5	13	0.029	0.027	0.025
.	19.01.16-02.00.03-1-54326	66	3	3	1	0	1	655	1	1	0	0	NA	NA	NA	27	42	176	171	508	157	152	346	0	0	4	0	0	0.008
.	19.01.16-02.00.03-1-54327	54	2	2	2	0	1	633	1	1	0	0	NA	NA	NA	33	23	170	170	496	150	148	335	0	0	7	0	0	0.014
.	19.01.16-02.00.09-1-54330	58	6	6	2	0	2	643	5	5	0	0	NA	NA	NA	20	29	172	165	505	153	145	345	0	14	2	0	0.085	0.004
.	19.01.16-02.00.09-1-54331	92	11	11	0	0	0	654	7	7	0	0	NA	NA	NA	39	40	172	175	506	152	152	350	3	4	17	0.017	0.023	0.034
.	19.01.16-02.00.09-1-54332	32	1	1	0	0	0	0	0	0	0	0	NA	NA	NA	9	9	167	165	490	0	0	0	0	0	1	0	0	0.002
.	19.01.16-02.00.11-1-54333	65	4	4	0	0	0	657	3	3	0	0	NA	NA	NA	22	35	170	174	504	153	156	348	0	0	13	0	0	0.026
.	19.01.16-02.00.18-1-54337	32	1	1	0	0	0	0	0	0	0	0	NA	NA	NA	6	2	163	165	487	0	0	0	0	0	1	0	0	0.002
.	19.01.16-02.00.18-1-54338	84	4	4	1	0	1	642	3	3	0	0	NA	NA	NA	36	31	166	168	510	146	149	347	3	0	5	0.018	0	0.01
.	19.01.16-02.00.19-1-54339	59	3	3	0	0	0	649	2	2	0	0	NA	NA	NA	23	30	169	171	503	151	153	345	0	0	8	0	0	0.016
.	19.01.16-02.00.19-1-54340	62	3	3	0	0	0	99	2	2	0	0	NA	NA	NA	15	13	167	164	495	21	22	56	0	1	4	0	0.006	0.008
.	19.01.16-02.00.20-1-54341	36	1	1	0	0	0	0	0	0	0	0	NA	NA	NA	9	5	163	164	491	0	0	0	0	0	0	0	0	0
.	19.01.16-02.00.22-1-54342	32	1	1	1	0	1	0	0	0	0	0	NA	NA	NA	10	7	164	165	491	0	0	0	0	0	1	0	0	0.002
.	19.01.16-02.00.23-1-54343	180	19	19	6	0	3	660	16	16	0	0	NA	NA	NA	56	48	169	175	517	148	154	358	24	15	31	0.142	0.086	0.06
.	19.01.16-02.00.25-1-54345	64	3	3	0	0	0	450	2	2	0	0	NA	NA	NA	13	20	165	163	505	108	103	239	1	9	0	0.006	0.055	0
.	19.01.16-02.00.28-1-54346	120	11	11	1	0	0	663	9	9	0	0	NA	NA	NA	31	44	175	171	511	155	153	355	19	0	6	0.109	0	0.012
.	19.01.16-02.00.28-1-54347	114	4	4	1	0	1	645	3	3	0	0	NA	NA	NA	32	26	167	168	504	152	150	343	0	0	5	0	0	0.01
.	19.01.16-02.00.28-1-54366	97	7	7	1	0	1	655	6	6	0	0	NA	NA	NA	33	37	174	170	506	154	152	349	0	2	19	0	0.012	0.038
.	19.01.16-02.00.34-1-54367	89	10	10	2	0	1	647	8	8	0	0	NA	NA	NA	29	32	171	168	506	153	149	345	15	0	17	0.088	0	0.034
.	19.01.16-02.00.34-1-54368	32	1	1	1	0	1	0	0	0	0	0	NA	NA	NA	9	10	164	167	492	0	0	0	0	0	0	0	0	0
.	19.01.16-02.00.37-1-54371	114	5	5	3	0	3	649	2	2	0	0	NA	NA	NA	35	35	171	165	512	154	147	348	0	2	11	0	0.012	0.021
.	19.01.16-02.00.37-1-54373	115	5	5	1	0	1	655	3	3	0	0	NA	NA	NA	40	42	174	170	511	153	147	355	3	10	4	0.017	0.059	0.008
.	19.01.16-02.00.40-1-54375	90	3	3	1	0	1	647	2	2	0	0	NA	NA	NA	24	27	167	170	503	148	153	346	2	0	3	0.012	0	0.006
.	19.01.16-02.00.44-1-54376	60	2	2	0	0	0	0	0	0	0	0	NA	NA	NA	25	13	165	167	494	0	0	0	0	4	1	0	0.024	0.002
.	19.01.16-02.00.47-1-54389	115	6	6	1	0	1	653	5	5	0	0	NA	NA	NA	26	34	171	168	508	155	150	348	8	0	10	0.047	0	0.02
.	19.01.16-02.00.48-1-54393	60	2	2	0	0	0	636	1	1	0	0	NA	NA	NA	41	26	168	171	500	148	149	339	0	2	4	0	0.012	0.008
.	19.01.16-02.00.52-1-54414	93	5	5	1	0	1	642	4	4	0	0	NA	NA	NA	26	24	167	170	500	148	151	343	6	8	6	0.036	0.047	0.012
.	19.01.16-02.00.54-1-54418	97	10	10	4	0	4	647	9	9	0	0	NA	NA	NA	25	29	166	172	504	148	154	345	3	10	19	0.018	0.058	0.038
.	19.01.16-02.00.55-1-54419	62	3	3	2	0	2	252	2	2	0	0	NA	NA	NA	12	20	167	169	497	64	59	129	0	7	1	0	0.041	0.002
.	19.01.16-02.00.56-1-54421	65	2	2	0	0	0	643	1	1	0	0	NA	NA	NA	24	27	169	167	504	150	147	346	0	1	5	0	0.006	0.01
.	19.01.16-02.00.58-1-54423	60	2	2	1	0	1	400	1	1	0	0	NA	NA	NA	19	13	166	168	492	91	95	214	0	1	3	0	0.006	0.006
.	19.01.16-02.01.03-1-54492	145	11	11	6	0	6	654	10	10	0	0	NA	NA	NA	34	40	171	167	515	151	148	355	23	3	20	0.135	0.018	0.039
.	19.01.16-02.01.03-1-54493	65	4	4	2	0	1	639	3	3	0	0	NA	NA	NA	33	27	168	169	503	147	147	345	8	0	5	0.048	0	0.01
.	19.01.16-02.01.04-1-54495	62	4	4	0	0	0	651	3	3	0	0	NA	NA	NA	31	35	171	169	508	151	150	350	0	5	3	0	0.03	0.006
.	19.01.16-02.01.09-1-54537	90	6	6	1	0	1	647	5	5	0	0	NA	NA	NA	22	25	172	168	498	154	152	341	1	6	6	0.006	0.036	0.012
.	19.01.16-02.01.10-1-54538	121	18	18	3	0	1	656	15	15	0	0	NA	NA	NA	36	39	167	178	507	146	162	348	22	11	31	0.132	0.062	0.061
.	19.01.16-02.01.11-1-54539	154	8	8	1	0	1	665	6	6	0	0	NA	NA	NA	37	43	168	171	517	152	153	360	9	11	14	0.054	0.064	0.027
.	19.01.16-02.01.13-1-54540	116	7	7	1	0	1	664	5	5	0	0	NA	NA	NA	42	47	174	173	513	154	156	354	6	0	15	0.034	0	0.029
.	19.01.16-02.01.20-1-54542	32	1	1	0	0	0	0	0	0	0	0	NA	NA	NA	10	10	163	165	495	0	0	0	0	0	1	0	0	0.002
.	19.01.16-02.01.20-1-54543	143	17	17	3	0	1	645	14	14	0	0	NA	NA	NA	38	32	171	171	503	150	151	344	30	12	12	0.175	0.07	0.024
.	19.01.16-02.01.20-1-54544	29	1	1	0	0	0	0	0	0	0	0	NA	NA	NA	3	4	164	163	490	0	0	0	0	0	1	0	0	0.002
.	19.01.16-02.01.22-1-54545	175	20	20	7	0	6	667	17	17	0	0	NA	NA	NA	54	53	176	174	516	155	154	358	18	5	47	0.102	0.029	0.091
.	19.01.16-02.01.22-1-54546	118	7	7	2	0	2	653	6	6	0	0	NA	NA	NA	37	45	172	172	514	150	153	350	7	0	19	0.041	0	0.037
.	19.01.16-02.01.29-1-54562	88	5	5	1	0	1	642	3	3	0	0	NA	NA	NA	28	27	169	168	503	144	152	346	0	1	10	0	0.006	0.02
.	19.01.16-02.01.30-1-54563	122	8	8	2	0	2	662	7	7	0	0	NA	NA	NA	35	40	172	172	509	153	153	356	12	7	7	0.07	0.041	0.014
.	19.01.16-02.01.34-1-54564	94	4	4	0	0	0	644	3	3	0	0	NA	NA	NA	32	20	166	166	501	148	150	346	3	4	4	0.018	0.024	0.008
.	19.01.16-02.01.35-1-54565	175	9	9	3	0	3	663	8	8	0	0	NA	NA	NA	59	48	171	170	520	153	154	356	8	13	18	0.047	0.076	0.035
.	19.01.16-02.01.43-1-54567	58	2	2	0	0	0	641	1	1	0	0	NA	NA	NA	20	22	169	167	499	149	148	344	0	0	4	0	0	0.008
.	19.01.16-02.01.51-1-54577	88	4	4	0	0	0	638	3	3	0	0	NA	NA	NA	33	24	167	170	500	149	148	341	0	0	9	0	0	0.018
.	19.01.16-02.01.51-1-54578	124	6	6	2	0	2	661	4	4	0	0	NA	NA	NA	34	44	176	172	509	160	154	347	8	1	4	0.045	0.006	0.008
.	19.01.16-02.01.55-1-54583	121	6	6	2	0	2	650	5	5	0	0	NA	NA	NA	43	40	173	168	512	155	147	348	0	3	14	0	0.018	0.027
.	19.01.16-02.01.57-1-54586	65	2	2	0	0	0	402	1	1	0	0	NA	NA	NA	14	24	167	169	501	99	97	206	0	0	1	0	0	0.002
.	19.01.16-02.02.03-1-54589	124	19	19	3	0	2	651	18	18	0	0	NA	NA	NA	44	31	167	171	506	152	150	349	10	16	37	0.06	0.094	0.073
.	19.01.16-02.02.03-1-54590	58	2	2	0	0	0	351	1	1	0	0	NA	NA	NA	15	18	167	166	498	83	74	194	0	0	3	0	0	0.006
.	19.01.16-02.02.04-1-54592	123	5	5	2	0	2	664	4	4	0	0	NA	NA	NA	42	49	174	174	514	152	157	355	4	0	9	0.023	0	0.018
.	19.01.16-02.02.05-1-54598	144	6	6	4	0	4	672	5	5	0	0	NA	NA	NA	42	58	175	172	524	156	153	363	5	4	11	0.029	0.023	0.021
.	19.01.16-02.02.07-1-54599	60	3	3	1	0	1	639	1	1	0	0	NA	NA	NA	29	25	169	165	504	148	149	342	0	0	7	0	0	0.014
.	19.01.16-02.02.09-1-54600	63	3	3	1	0	1	641	1	1	0	0	NA	NA	NA	30	27	166	167	507	147	149	345	0	2	4	0	0.012	0.008
.	19.01.16-02.02.10-1-54601	62	3	3	1	0	0	642	2	2	0	0	NA	NA	NA	25	24	170	171	496	150	151	341	12	0	4	0.071	0	0.008
.	19.01.16-02.02.14-1-54605	65	3	3	2	0	1	644	2	2	0	0	NA	NA	NA	22	25	170	166	502	150	146	348	7	0	4	0.041	0	0.008
.	19.01.16-02.02.14-1-54606	125	6	6	0	0	0	666	4	4	0	0	NA	NA	NA	40	52	174	175	516	152	158	356	0	9	16	0	0.051	0.031
.	19.01.16-02.02.23-1-54611	60	2	2	0	0	0	301	1	1	0	0	NA	NA	NA	21	12	163	167	495	67	73	161	1	0	2	0.006	0	0.004
.	19.01.16-02.02.23-1-54612	88	5	5	1	0	1	647	3	3	0	0	NA	NA	NA	42	34	169	170	508	151	150	346	2	5	5	0.012	0.029	0.01
.	19.01.16-02.02.24-1-54613	94	4	4	3	0	3	648	2	2	0	0	NA	NA	NA	28	34	170	170	507	151	151	346	4	0	3	0.024	0	0.006
.	19.01.16-02.02.26-1-54614	60	2	2	0	0	0	640	1	1	0	0	NA	NA	NA	22	18	167	168	496	149	149	342	3	0	2	0.018	0	0.004
.	19.01.16-02.02.27-1-54615	125	7	7	1	0	1	652	5	5	0	0	NA	NA	NA	32	33	172	171	503	153	151	348	11	2	7	0.064	0.012	0.014
.	19.01.16-02.02.29-1-54631	92	14	14	10	0	6	644	13	13	0	0	NA	NA	NA	34	41	168	175	511	148	150	346	5	13	42	0.03	0.074	0.082
.	19.01.16-02.02.35-1-54633	65	3	3	0	0	0	637	2	2	0	0	NA	NA	NA	34	27	166	170	504	147	149	341	0	0	11	0	0	0.022
.	19.01.16-02.02.38-1-54634	64	2	2	0	0	0	198	1	1	0	0	NA	NA	NA	20	23	168	166	502	43	41	114	1	0	2	0.006	0	0.004
.	19.01.16-02.02.40-1-54635	32	1	1	0	0	0	0	0	0	0	0	NA	NA	NA	6	6	165	164	490	0	0	0	0	0	1	0	0	0.002
.	19.01.16-02.02.40-1-54636	60	5	5	1	0	1	640	4	4	0	0	NA	NA	NA	24	21	165	165	504	148	145	347	10	2	5	0.061	0.012	0.01
.	19.01.16-02.02.40-1-54637	32	1	1	0	0	0	0	0	0	0	0	NA	NA	NA	14	12	165	163	497	0	0	0	0	0	0	0	0	0
.	19.01.16-02.02.42-1-54638	63	5	5	0	0	0	642	4	4	0	0	NA	NA	NA	27	25	168	170	500	147	152	343	3	6	8	0.018	0.035	0.016
.	19.01.16-02.02.42-1-54639	34	1	1	0	0	0	0	0	0	0	0	NA	NA	NA	9	14	165	168	494	0	0	0	0	0	1	0	0	0.002
.	19.01.16-02.02.43-1-54640	61	2	2	0	0	0	0	1	1	0	0	NA	NA	NA	16	17	169	164	497	0	0	0	0	0	1	0	0	0.002
.	19.01.16-02.02.46-1-54645	174	24	24	5	0	5	672	22	22	0	0	NA	NA	NA	58	58	176	172	523	157	148	367	8	20	50	0.045	0.116	0.096
.	19.01.16-02.02.47-1-54647	63	2	2	1	0	1	198	1	1	0	0	NA	NA	NA	16	18	168	163	500	46	41	111	0	0	2	0	0	0.004
.	19.01.16-02.02.47-1-54648	117	9	9	0	0	0	652	8	8	0	0	NA	NA	NA	43	37	171	166	513	152	149	351	0	7	10	0	0.042	0.019
.	19.01.16-02.02.48-1-54650	210	27	27	12	0	9	680	26	26	0	0	NA	NA	NA	49	69	179	175	528	161	151	368	16	29	44	0.089	0.166	0.083
.	19.01.16-02.02.50-1-54653	112	6	6	3	0	3	639	3	3	0	0	NA	NA	NA	36	26	169	168	502	149	150	340	2	1	5	0.012	0.006	0.01
.	19.01.16-02.02.56-1-54661	122	15	15	3	0	2	635	14	14	0	0	NA	NA	NA	41	23	170	168	498	152	148	335	8	22	31	0.047	0.131	0.062
.	19.01.16-02.02.56-1-54663	123	9	9	0	0	0	664	8	8	0	0	NA	NA	NA	31	48	171	174	516	154	156	354	1	4	9	0.006	0.023	0.017
.	19.01.16-02.03.00-1-54664	95	7	7	6	0	3	661	6	6	0	0	NA	NA	NA	23	41	168	168	518	153	150	358	3	0	28	0.018	0	0.054
.	19.01.16-02.03.01-1-54665	155	12	12	1	0	1	669	10	10	0	0	NA	NA	NA	42	56	167	171	531	148	150	371	8	3	19	0.048	0.018	0.036
.	19.01.16-02.03.08-1-54670	150	9	9	4	0	3	675	7	7	0	0	NA	NA	NA	50	53	175	178	513	156	160	359	9	10	20	0.051	0.056	0.039
.	19.01.16-02.03.11-1-54671	86	7	7	1	0	1	653	6	6	0	0	NA	NA	NA	26	39	165	178	509	144	159	350	4	6	17	0.024	0.034	0.033
.	19.01.16-02.03.18-1-54672	117	13	13	3	0	2	659	12	12	0	0	NA	NA	NA	40	49	170	177	515	150	157	352	0	5	32	0	0.028	0.062
.	19.01.16-02.03.23-1-54673	118	4	4	2	0	1	647	3	3	0	0	NA	NA	NA	27	30	168	166	509	147	147	353	0	6	9	0	0.036	0.018
.	19.01.16-02.03.26-1-54674	67	5	5	1	0	1	647	3	3	0	0	NA	NA	NA	18	25	168	168	502	150	150	347	0	11	9	0	0.065	0.018
.	19.01.16-02.03.27-1-54675	66	4	4	0	0	0	641	3	3	0	0	NA	NA	NA	17	23	167	168	501	149	151	341	0	0	6	0	0	0.012
.	19.01.16-02.03.28-1-54691	88	3	3	0	0	0	646	2	2	0	0	NA	NA	NA	33	30	167	171	505	146	152	348	2	0	2	0.012	0	0.004
.	19.01.16-02.03.31-1-54692	144	6	6	1	0	1	664	4	4	0	0	NA	NA	NA	44	52	176	175	514	154	157	353	3	0	15	0.017	0	0.029
.	19.01.16-02.03.33-1-54693	29	1	1	0	0	0	0	0	0	0	0	NA	NA	NA	8	9	164	165	493	0	0	0	0	0	2	0	0	0.004
.	19.01.16-02.03.35-1-54694	114	8	8	2	0	1	648	7	7	0	0	NA	NA	NA	33	28	171	171	499	153	153	342	0	0	18	0	0	0.036
.	19.01.16-02.03.37-1-54695	64	2	2	0	0	0	49	1	1	0	0	NA	NA	NA	20	11	164	165	495	13	7	29	0	0	3	0	0	0.006
.	19.01.16-02.03.42-1-54696	57	4	4	1	0	1	640	3	3	0	0	NA	NA	NA	12	17	169	168	493	150	149	341	0	3	7	0	0.018	0.014
.	19.01.16-02.03.43-1-54697	120	7	7	2	0	2	657	6	6	0	0	NA	NA	NA	44	40	170	172	511	149	155	353	9	2	13	0.053	0.012	0.025
.	19.01.16-02.03.44-1-54698	173	25	25	6	0	5	663	23	23	0	0	NA	NA	NA	50	50	172	174	517	151	156	356	31	20	44	0.18	0.115	0.085
.	19.01.16-02.03.44-1-54699	87	10	10	3	0	3	651	9	9	0	0	NA	NA	NA	36	35	169	175	504	151	156	344	7	7	8	0.041	0.04	0.016
.	19.01.16-02.03.45-1-54704	122	14	14	6	0	3	659	12	12	0	0	NA	NA	NA	43	43	168	171	517	148	151	360	10	17	21	0.06	0.099	0.041
.	19.01.16-02.03.49-1-54709	59	4	4	1	0	1	642	3	3	0	0	NA	NA	NA	22	23	167	167	502	150	149	343	0	0	8	0	0	0.016
.	19.01.16-02.03.52-1-54713	30	1	1	0	0	0	0	0	0	0	0	NA	NA	NA	8	9	166	164	492	0	0	0	0	0	1	0	0	0.002
.	19.01.16-02.03.54-1-54716	63	2	2	1	0	1	639	1	1	0	0	NA	NA	NA	27	22	166	171	498	149	153	337	5	0	1	0.03	0	0.002
.	19.01.16-02.03.55-1-54719	58	2	2	0	0	0	49	1	1	0	0	NA	NA	NA	23	22	168	170	497	10	9	30	0	0	3	0	0	0.006
.	19.01.16-02.04.02-1-54721	62	7	7	3	0	2	648	6	6	0	0	NA	NA	NA	13	23	171	169	496	155	150	343	0	6	12	0	0.036	0.024
.	19.01.16-02.04.02-1-54722	61	3	3	0	0	0	648	2	2	0	0	NA	NA	NA	16	21	167	165	502	151	148	349	0	0	4	0	0	0.008
.	19.01.16-02.04.05-1-54731	178	10	10	0	0	0	665	8	8	0	0	NA	NA	NA	48	50	173	175	515	156	153	356	16	9	19	0.092	0.051	0.037
.	19.01.16-02.04.06-1-54732	122	10	10	3	0	2	655	8	8	0	0	NA	NA	NA	42	40	171	168	514	152	147	356	8	5	13	0.047	0.03	0.025
.	19.01.16-02.04.08-1-54733	59	5	5	0	0	0	637	4	4	0	0	NA	NA	NA	29	19	167	172	493	149	148	340	1	9	4	0.006	0.052	0.008
.	19.01.16-02.04.08-1-54735	62	3	3	1	0	1	641	1	1	0	0	NA	NA	NA	25	22	169	166	500	151	148	342	0	0	5	0	0	0.01
.	19.01.16-02.04.11-1-54736	115	12	12	3	0	2	654	9	9	0	0	NA	NA	NA	40	38	167	172	512	146	152	356	10	3	36	0.06	0.017	0.07
.	19.01.16-02.04.16-1-54740	92	5	5	0	0	0	648	3	3	0	0	NA	NA	NA	33	37	173	167	510	155	145	348	0	0	11	0	0	0.022
.	19.01.16-02.04.19-1-54741	117	8	8	1	0	1	652	7	7	0	0	NA	NA	NA	42	33	167	167	512	150	150	352	3	0	28	0.018	0	0.055
.	19.01.16-02.04.23-1-54742	123	7	7	0	0	0	644	5	5	0	0	NA	NA	NA	47	35	170	168	510	151	147	346	4	4	13	0.024	0.024	0.025
.	19.01.16-02.04.27-1-54743	64	4	4	1	0	0	645	3	3	0	0	NA	NA	NA	23	22	167	169	499	149	151	345	3	3	2	0.018	0.018	0.004
.	19.01.16-02.04.27-1-54744	30	1	1	0	0	0	0	0	0	0	0	NA	NA	NA	8	6	163	165	491	0	0	0	0	3	0	0	0.018	0
.	19.01.16-02.04.28-1-54745	34	1	1	0	0	0	0	0	0	0	0	NA	NA	NA	9	9	163	164	495	0	0	0	0	0	2	0	0	0.004
.	19.01.16-02.04.30-1-54761	92	14	14	3	0	3	645	11	11	0	0	NA	NA	NA	34	31	171	172	501	150	152	343	17	9	14	0.099	0.052	0.028
.	19.01.16-02.04.30-1-54762	59	2	2	0	0	0	0	1	1	0	0	NA	NA	NA	16	13	165	165	496	0	0	0	0	0	1	0	0	0.002
.	19.01.16-02.04.32-1-54763	34	1	1	1	0	1	0	0	0	0	0	NA	NA	NA	9	10	166	166	491	0	0	0	3	0	0	0.018	0	0
.	19.01.16-02.04.34-1-54764	99	11	11	3	0	3	647	9	9	0	0	NA	NA	NA	34	31	167	168	509	149	149	349	3	6	19	0.018	0.036	0.037
.	19.01.16-02.04.34-1-54765	92	7	7	1	0	0	641	6	6	0	0	NA	NA	NA	40	31	166	169	509	145	149	347	13	0	18	0.078	0	0.035
.	19.01.16-02.04.34-1-54766	86	3	3	2	0	2	636	2	2	0	0	NA	NA	NA	28	22	169	166	500	151	144	341	0	3	4	0	0.018	0.008
.	19.01.16-02.04.38-1-54767	118	8	8	4	0	1	650	6	6	0	0	NA	NA	NA	45	35	168	168	512	150	150	350	3	16	16	0.018	0.095	0.031
.	19.01.16-02.04.40-1-54768	66	3	3	2	0	1	643	2	2	0	0	NA	NA	NA	29	25	168	170	500	151	154	338	1	0	6	0.006	0	0.012
.	19.01.16-02.04.44-1-54769	123	13	13	4	0	2	647	12	12	0	0	NA	NA	NA	49	37	173	168	509	153	149	345	6	23	17	0.035	0.137	0.033
.	19.01.16-02.04.47-1-54775	89	6	6	1	0	1	650	5	5	0	0	NA	NA	NA	23	30	167	170	506	152	151	347	3	1	7	0.018	0.006	0.014
.	19.01.16-02.04.51-1-54780	30	1	1	1	0	1	0	0	0	0	0	NA	NA	NA	6	12	165	166	494	0	0	0	0	0	1	0	0	0.002
.	19.01.16-02.04.54-1-54783	171	12	12	1	0	1	652	10	10	0	0	NA	NA	NA	55	36	171	170	508	147	153	352	6	12	10	0.035	0.071	0.02
.	19.01.16-02.04.58-1-54788	57	3	3	1	0	1	639	2	2	0	0	NA	NA	NA	24	20	166	170	497	151	150	338	0	12	2	0	0.071	0.004
.	19.01.16-02.04.58-1-54789	121	11	11	3	0	3	643	10	10	0	0	NA	NA	NA	41	34	171	170	506	150	145	348	10	5	11	0.058	0.029	0.022
.	19.01.16-02.04.58-1-54790	95	6	6	1	0	0	648	4	4	0	0	NA	NA	NA	40	30	169	168	506	152	150	346	0	0	20	0	0	0.04
.	19.01.16-02.04.59-1-54791	36	1	1	0	0	0	0	0	0	0	0	NA	NA	NA	10	16	166	167	496	0	0	0	0	0	1	0	0	0.002
.	19.01.16-02.05.02-1-54793	145	8	8	3	0	2	669	7	7	0	0	NA	NA	NA	47	52	167	175	523	150	156	363	8	7	14	0.048	0.04	0.027
.	19.01.16-02.05.02-1-54794	173	12	12	3	0	2	668	11	11	0	0	NA	NA	NA	53	51	175	173	516	156	155	357	8	12	27	0.046	0.069	0.052
.	19.01.16-02.05.08-1-54799	32	1	1	1	0	1	0	0	0	0	0	NA	NA	NA	7	10	165	166	492	0	0	0	0	0	2	0	0	0.004
.	19.01.16-02.05.09-1-54800	97	4	4	2	0	2	646	3	3	0	0	NA	NA	NA	26	26	172	172	495	153	153	340	0	0	15	0	0	0.03
.	19.01.16-02.05.10-1-54801	64	2	2	1	0	1	499	0	0	0	0	NA	NA	NA	23	20	167	170	496	109	121	269	0	3	0	0	0.018	0
.	19.01.16-02.05.12-1-54802	117	5	5	0	0	0	643	4	4	0	0	NA	NA	NA	26	28	166	169	506	147	151	345	0	7	6	0	0.041	0.012
.	19.01.16-02.05.16-1-54803	37	1	1	1	0	1	0	0	0	0	0	NA	NA	NA	12	5	165	163	490	0	0	0	0	0	4	0	0	0.008
.	19.01.16-02.05.17-1-54804	119	9	9	4	0	3	644	7	7	0	0	NA	NA	NA	57	32	170	170	505	150	149	345	8	9	16	0.047	0.053	0.032
.	19.01.16-02.05.19-1-54805	119	14	14	6	0	3	661	13	13	0	0	NA	NA	NA	47	41	171	174	509	153	157	351	30	5	28	0.175	0.029	0.055
.	19.01.16-02.05.21-1-54806	93	5	5	1	0	1	656	4	4	0	0	NA	NA	NA	24	35	169	169	510	153	148	355	0	18	5	0	0.107	0.01
.	19.01.16-02.05.24-1-54808	36	1	1	0	0	0	0	0	0	0	0	NA	NA	NA	10	10	165	164	494	0	0	0	0	0	3	0	0	0.006
.	19.01.16-02.05.25-1-54809	90	5	5	0	0	0	651	4	4	0	0	NA	NA	NA	23	30	168	172	503	151	154	346	5	0	4	0.03	0	0.008
.	19.01.16-02.05.26-1-54810	119	5	5	0	0	0	647	4	4	0	0	NA	NA	NA	39	32	168	171	506	152	152	343	10	3	5	0.06	0.018	0.01
.	19.01.16-02.05.27-1-54811	82	3	3	0	0	0	645	2	2	0	0	NA	NA	NA	27	31	172	167	505	153	144	348	0	3	2	0	0.018	0.004
.	19.01.16-02.05.29-1-54827	86	4	4	2	0	2	644	3	3	0	0	NA	NA	NA	32	29	169	175	498	150	153	341	0	5	2	0	0.029	0.004
.	19.01.16-02.05.30-1-54828	89	5	5	2	0	2	644	4	4	0	0	NA	NA	NA	16	21	166	168	500	145	149	350	3	14	5	0.018	0.083	0.01
.	19.01.16-02.05.40-1-54829	97	4	4	1	0	1	646	3	3	0	0	NA	NA	NA	25	27	167	167	506	150	149	347	0	0	14	0	0	0.028
.	19.01.16-02.05.41-1-54830	87	4	4	0	0	0	646	2	2	0	0	NA	NA	NA	36	33	168	168	510	150	150	346	0	4	4	0	0.024	0.008
.	19.01.16-02.05.42-1-54831	35	1	1	0	0	0	0	0	0	0	0	NA	NA	NA	13	6	165	164	490	0	0	0	0	0	0	0	0	0
.	19.01.16-02.05.45-1-54835	61	2	2	0	0	0	638	1	1	0	0	NA	NA	NA	24	19	167	167	498	148	149	341	0	0	3	0	0	0.006
.	19.01.16-02.05.45-1-54836	67	3	3	1	0	1	652	2	2	0	0	NA	NA	NA	14	22	166	170	499	153	152	347	0	2	5	0	0.012	0.01
.	19.01.16-02.05.45-1-54837	148	16	16	10	0	8	647	15	15	0	0	NA	NA	NA	40	35	170	173	505	147	154	346	34	2	15	0.2	0.012	0.03
.	19.01.16-02.05.47-1-54840	151	13	13	1	0	1	651	11	11	0	0	NA	NA	NA	38	33	173	166	507	153	147	351	18	12	12	0.104	0.072	0.024
.	19.01.16-02.05.49-1-54843	168	19	19	5	0	3	659	15	15	0	0	NA	NA	NA	51	52	170	173	522	150	150	359	14	20	49	0.082	0.116	0.094
.	19.01.16-02.05.54-1-54849	121	7	7	2	0	1	657	5	5	0	0	NA	NA	NA	48	43	170	170	516	150	152	355	1	5	10	0.006	0.029	0.019
.	19.01.16-02.05.56-1-54852	97	6	6	1	0	1	653	5	5	0	0	NA	NA	NA	21	32	169	170	506	149	153	351	6	0	6	0.036	0	0.012
.	19.01.16-02.05.57-1-54854	90	6	6	0	0	0	647	2	2	0	0	NA	NA	NA	32	28	169	166	506	151	147	349	0	1	12	0	0.006	0.024
.	19.01.16-02.05.59-1-54855	114	7	7	1	0	1	662	6	6	0	0	NA	NA	NA	43	51	175	172	517	155	152	355	3	4	16	0.017	0.023	0.031
.	19.01.16-02.06.01-1-54856	67	8	8	2	0	1	649	7	7	0	0	NA	NA	NA	28	31	172	169	503	148	151	350	16	1	6	0.093	0.006	0.012
.	19.01.16-02.06.13-1-54865	56	2	2	1	0	1	643	1	1	0	0	NA	NA	NA	26	23	168	168	500	153	148	342	0	5	7	0	0.03	0.014
.	19.01.16-02.06.14-1-54866	39	1	1	1	0	1	0	0	0	0	0	NA	NA	NA	12	6	163	165	491	0	0	0	0	0	0	0	0	0
.	19.01.16-02.06.14-1-54867	86	4	4	1	0	1	639	3	3	0	0	NA	NA	NA	39	28	172	166	503	148	149	342	5	0	5	0.029	0	0.01
.	19.01.16-02.06.16-1-54871	85	6	6	0	0	0	644	5	5	0	0	NA	NA	NA	25	23	167	167	502	151	149	344	3	2	6	0.018	0.012	0.012
.	19.01.16-02.06.17-1-54873	92	3	3	0	0	0	653	1	1	0	0	NA	NA	NA	37	41	169	170	515	149	152	352	0	3	6	0	0.018	0.012
.	19.01.16-02.06.18-1-54874	60	2	2	0	0	0	49	1	1	0	0	NA	NA	NA	14	9	165	164	493	7	11	31	0	0	1	0	0	0.002
.	19.01.16-02.06.22-1-54877	38	1	1	0	0	0	0	0	0	0	0	NA	NA	NA	5	11	165	165	494	0	0	0	2	0	0	0.012	0	0
.	19.01.16-02.06.23-1-54878	139	13	13	3	0	3	660	12	12	0	0	NA	NA	NA	32	43	175	170	511	157	150	353	24	0	22	0.137	0	0.043
.	19.01.16-02.06.24-1-54879	146	16	16	4	0	2	652	14	14	0	0	NA	NA	NA	50	42	171	172	512	153	151	348	2	14	34	0.012	0.081	0.066
.	19.01.16-02.06.25-1-54884	59	2	2	0	0	0	151	1	1	0	0	NA	NA	NA	20	12	166	168	491	32	37	82	5	1	0	0.03	0.006	0
.	19.01.16-02.06.28-1-54900	65	2	2	1	0	1	646	1	1	0	0	NA	NA	NA	28	33	169	169	508	151	151	344	0	0	4	0	0	0.008
.	19.01.16-02.06.31-1-54901	86	4	4	1	0	1	658	2	2	0	0	NA	NA	NA	30	35	167	168	513	150	154	354	0	2	6	0	0.012	0.012
.	19.01.16-02.06.42-1-54903	126	11	11	3	0	2	659	9	9	0	0	NA	NA	NA	40	36	169	168	512	150	151	358	14	22	5	0.083	0.131	0.01
.	19.01.16-02.06.45-1-54907	120	5	5	1	0	1	652	4	4	0	0	NA	NA	NA	37	32	167	170	508	152	153	347	0	5	17	0	0.029	0.033
.	19.01.16-02.06.47-1-54910	68	3	3	1	0	1	644	2	2	0	0	NA	NA	NA	21	25	167	167	504	150	152	342	0	0	6	0	0	0.012
.	19.01.16-02.06.47-1-54911	95	3	3	2	0	2	641	2	2	0	0	NA	NA	NA	47	30	170	168	505	147	149	345	5	0	8	0.029	0	0.016
.	19.01.16-02.06.54-1-54919	91	7	7	3	0	2	640	6	6	0	0	NA	NA	NA	29	22	165	166	504	144	151	345	8	0	32	0.048	0	0.063
.	19.01.16-02.06.55-1-54921	87	9	9	6	0	3	652	8	8	0	0	NA	NA	NA	28	31	165	169	510	148	151	353	11	0	19	0.067	0	0.037
.	19.01.16-02.06.59-1-54924	29	1	1	1	0	1	0	0	0	0	0	NA	NA	NA	13	7	164	165	491	0	0	0	0	0	0	0	0	0
.	19.01.16-02.07.01-1-54926	61	4	4	0	0	0	638	3	3	0	0	NA	NA	NA	23	17	166	167	497	148	149	341	2	6	3	0.012	0.036	0.006
.	19.01.16-02.07.03-1-54928	119	7	7	2	0	2	657	6	6	0	0	NA	NA	NA	38	44	175	169	513	155	150	352	3	4	13	0.017	0.024	0.025
.	19.01.16-02.07.05-1-54931	85	8	8	1	0	1	653	7	7	0	0	NA	NA	NA	25	29	167	169	506	151	154	348	8	3	7	0.048	0.018	0.014
.	19.01.16-02.07.05-1-54932	36	1	1	1	0	1	0	0	0	0	0	NA	NA	NA	12	12	164	167	494	0	0	0	0	4	0	0	0.024	0
.	19.01.16-02.07.05-1-54933	63	3	3	0	0	0	402	2	2	0	0	NA	NA	NA	17	14	165	166	496	91	100	211	1	0	2	0.006	0	0.004
.	19.01.16-02.07.07-1-54934	59	2	2	2	0	2	250	1	1	0	0	NA	NA	NA	15	20	164	171	498	56	65	129	0	0	6	0	0	0.012
.	19.01.16-02.07.08-1-54935	66	3	3	1	0	0	641	2	2	0	0	NA	NA	NA	28	28	170	168	503	150	149	342	0	0	12	0	0	0.024
.	19.01.16-02.07.16-1-54936	62	2	2	1	0	1	400	0	0	0	0	NA	NA	NA	24	18	169	165	497	95	94	211	0	0	1	0	0	0.002
.	19.01.16-02.07.17-1-54937	139	20	20	8	0	7	677	17	17	0	0	NA	NA	NA	41	57	174	182	514	158	162	357	11	20	30	0.063	0.11	0.058
.	19.01.16-02.07.18-1-54938	64	4	4	3	0	2	642	2	2	0	0	NA	NA	NA	20	20	168	167	498	152	146	344	15	7	0	0.089	0.042	0
.	19.01.16-02.07.18-1-54939	188	18	18	5	0	3	659	15	15	0	0	NA	NA	NA	62	50	173	175	515	151	156	352	14	14	27	0.081	0.08	0.052
.	19.01.16-02.07.20-1-54940	59	2	2	1	0	1	633	1	1	0	0	NA	NA	NA	23	13	166	167	493	147	147	339	0	0	6	0	0	0.012
.	19.01.16-02.07.24-1-54941	90	3	3	0	0	0	649	2	2	0	0	NA	NA	NA	37	38	167	170	514	147	148	354	2	4	0	0.012	0.024	0
.	19.01.16-02.07.24-1-54942	147	10	10	4	0	3	659	8	8	0	0	NA	NA	NA	50	48	170	178	513	150	160	349	3	8	18	0.018	0.045	0.035
.	19.01.16-02.07.32-1-54959	65	3	3	0	0	0	640	0	0	0	0	NA	NA	NA	21	22	170	168	497	152	149	339	0	0	15	0	0	0.03
.	19.01.16-02.07.32-1-54960	121	10	10	6	0	3	640	9	9	0	0	NA	NA	NA	42	30	170	167	506	150	147	343	4	10	19	0.024	0.06	0.038
.	19.01.16-02.07.33-1-54961	35	1	1	0	0	0	0	0	0	0	0	NA	NA	NA	8	10	164	165	494	0	0	0	0	1	0	0	0.006	0
.	19.01.16-02.07.34-1-54962	33	1	1	0	0	0	0	0	0	0	0	NA	NA	NA	9	4	163	165	489	0	0	0	0	0	0	0	0	0
.	19.01.16-02.07.37-1-54963	33	1	1	0	0	0	0	0	0	0	0	NA	NA	NA	8	6	164	164	491	0	0	0	0	0	0	0	0	0
.	19.01.16-02.07.37-1-54964	114	11	11	4	0	3	645	10	10	0	0	NA	NA	NA	42	35	171	169	508	151	147	347	0	16	23	0	0.095	0.045
.	19.01.16-02.07.39-1-54965	67	3	3	1	0	1	634	2	2	0	0	NA	NA	NA	42	22	167	168	500	148	148	338	10	0	5	0.06	0	0.01
.	19.01.16-02.07.43-1-54966	151	11	11	3	0	3	651	10	10	0	0	NA	NA	NA	50	38	171	169	511	150	151	350	9	4	12	0.053	0.024	0.023
.	19.01.16-02.07.47-1-54972	66	4	4	1	0	1	640	1	1	0	0	NA	NA	NA	26	20	169	167	497	153	150	337	0	0	9	0	0	0.018
.	19.01.16-02.07.56-1-54983	119	13	13	1	0	1	652	12	12	0	0	NA	NA	NA	47	41	175	172	507	153	152	347	22	4	11	0.126	0.023	0.022
.	19.01.16-02.08.04-1-54988	36	1	1	0	0	0	0	0	0	0	0	NA	NA	NA	8	16	166	167	496	0	0	0	0	0	0	0	0	0
.	19.01.16-02.08.05-1-54990	63	6	6	1	0	1	649	5	5	0	0	NA	NA	NA	20	27	170	166	504	149	149	351	2	5	6	0.012	0.03	0.012
.	19.01.16-02.08.07-1-54991	33	1	1	0	0	0	0	0	0	0	0	NA	NA	NA	9	13	164	165	497	0	0	0	0	0	2	0	0	0.004
.	19.01.16-02.08.07-1-54992	63	2	2	0	0	0	98	1	1	0	0	NA	NA	NA	29	24	168	169	500	24	17	57	0	0	6	0	0	0.012
.	19.01.16-02.08.08-1-54993	61	2	2	0	0	0	650	1	1	0	0	NA	NA	NA	18	25	171	167	500	152	152	346	0	1	5	0	0.006	0.01
.	19.01.16-02.08.09-1-54998	116	8	8	0	0	0	647	6	6	0	0	NA	NA	NA	51	39	169	172	511	148	154	345	6	11	8	0.036	0.064	0.016
.	19.01.16-02.08.12-1-54999	64	4	4	1	0	1	640	3	3	0	0	NA	NA	NA	22	16	166	165	498	148	148	344	6	1	0	0.036	0.006	0
.	19.01.16-02.08.14-1-55000	114	8	8	2	0	2	643	7	7	0	0	NA	NA	NA	31	28	170	167	504	148	146	349	0	9	16	0	0.054	0.032
.	19.01.16-02.08.15-1-55001	87	5	5	1	0	1	651	4	4	0	0	NA	NA	NA	33	32	170	170	505	149	153	349	4	1	5	0.024	0.006	0.01
.	19.01.16-02.08.19-1-55005	31	1	1	1	0	1	0	0	0	0	0	NA	NA	NA	3	13	165	166	495	0	0	0	0	0	1	0	0	0.002
.	19.01.16-02.08.21-1-55010	92	6	6	0	0	0	649	4	4	0	0	NA	NA	NA	24	30	166	175	502	149	154	346	0	0	9	0	0	0.018
.	19.01.16-02.08.21-1-55011	91	9	9	1	0	1	636	7	7	0	0	NA	NA	NA	25	21	169	164	501	147	144	345	14	12	3	0.083	0.073	0.006
.	19.01.16-02.08.22-1-55012	150	17	17	5	0	5	664	15	15	0	0	NA	NA	NA	47	52	174	171	520	154	153	357	4	22	29	0.023	0.129	0.056
.	19.01.16-02.08.23-1-55013	140	8	8	1	0	1	657	7	7	0	0	NA	NA	NA	44	44	168	175	514	147	153	357	7	0	15	0.042	0	0.029
.	19.01.16-02.08.29-1-55029	62	3	3	2	0	2	643	2	2	0	0	NA	NA	NA	19	22	165	171	499	149	153	341	3	0	6	0.018	0	0.012
.	19.01.16-02.08.31-1-55030	117	12	12	5	0	5	638	10	10	0	0	NA	NA	NA	43	28	169	170	502	147	150	341	10	4	29	0.059	0.024	0.058
.	19.01.16-02.08.34-1-55031	65	5	5	3	0	3	635	1	1	0	0	NA	NA	NA	25	21	168	163	503	148	144	343	0	2	9	0	0.012	0.018
.	19.01.16-02.08.38-1-55032	89	9	9	1	0	0	643	8	8	0	0	NA	NA	NA	34	28	167	166	508	145	148	350	0	2	23	0	0.012	0.045
.	19.01.16-02.08.39-1-55033	98	4	4	0	0	0	641	2	2	0	0	NA	NA	NA	26	25	165	171	502	147	151	343	0	0	12	0	0	0.024
.	19.01.16-02.08.45-1-55037	60	2	2	0	0	0	352	1	1	0	0	NA	NA	NA	18	15	168	164	496	84	86	182	0	2	2	0	0.012	0.004
.	19.01.16-02.08.45-1-55038	92	4	4	2	0	2	644	3	3	0	0	NA	NA	NA	36	24	168	166	503	152	148	344	5	0	6	0.03	0	0.012
.	19.01.16-02.08.47-1-55042	116	15	15	5	0	2	666	13	13	0	0	NA	NA	NA	32	43	175	170	511	159	152	355	3	4	37	0.017	0.024	0.072
.	19.01.16-02.08.52-1-55048	149	6	6	3	0	3	656	5	5	0	0	NA	NA	NA	55	37	172	172	506	156	153	347	10	0	12	0.058	0	0.024
.	19.01.16-02.08.52-1-55049	88	5	5	2	0	2	640	4	4	0	0	NA	NA	NA	20	24	174	166	497	152	149	339	4	0	8	0.023	0	0.016
.	19.01.16-02.08.55-1-55052	125	7	7	3	0	2	650	6	6	0	0	NA	NA	NA	27	32	169	169	507	150	150	350	6	0	19	0.036	0	0.037
.	19.01.16-02.08.55-1-55054	145	7	7	1	0	1	662	5	5	0	0	NA	NA	NA	53	48	179	172	510	162	147	353	0	1	19	0	0.006	0.037
.	19.01.16-02.08.56-1-55057	117	10	10	6	0	5	659	9	9	0	0	NA	NA	NA	52	49	173	169	520	154	149	356	12	4	14	0.069	0.024	0.027
.	19.01.16-02.09.02-1-55059	118	4	4	0	0	0	661	3	3	0	0	NA	NA	NA	49	53	173	171	522	155	150	356	0	11	6	0	0.064	0.011
.	19.01.16-02.09.03-1-55061	99	4	4	1	0	1	647	3	3	0	0	NA	NA	NA	32	30	171	165	507	151	148	348	0	0	15	0	0	0.03
.	19.01.16-02.09.11-1-55065	92	9	9	2	0	2	651	8	8	0	0	NA	NA	NA	23	29	172	166	504	155	150	346	14	7	7	0.081	0.042	0.014
.	19.01.16-02.09.12-1-55066	175	17	17	7	0	6	668	16	16	0	0	NA	NA	NA	74	58	175	171	525	155	148	365	33	11	22	0.189	0.064	0.042
.	19.01.16-02.09.15-1-55067	36	1	1	0	0	0	0	0	0	0	0	NA	NA	NA	16	14	167	167	493	0	0	0	0	0	2	0	0	0.004
.	19.01.16-02.09.17-1-55068	142	11	11	3	0	1	653	10	10	0	0	NA	NA	NA	44	38	169	172	510	150	155	348	0	10	32	0	0.058	0.063
.	19.01.16-02.09.18-1-55069	147	12	12	4	0	3	669	11	11	0	0	NA	NA	NA	41	48	171	170	520	155	153	361	6	20	34	0.035	0.118	0.065
.	19.01.16-02.09.19-1-55070	62	2	2	0	0	0	632	1	1	0	0	NA	NA	NA	31	21	166	166	502	141	147	344	1	2	0	0.006	0.012	0
.	19.01.16-02.09.19-1-55071	269	56	56	17	0	15	684	52	52	0	0	NA	NA	NA	61	67	181	174	525	161	157	366	13	24	109	0.072	0.138	0.208
.	19.01.16-02.09.21-1-55072	90	8	8	2	0	2	644	7	7	0	0	NA	NA	NA	26	28	170	169	502	151	151	342	1	0	13	0.006	0	0.026
.	19.01.16-02.09.22-1-55073	94	12	12	1	0	1	644	11	11	0	0	NA	NA	NA	24	28	167	170	504	147	152	345	10	8	15	0.06	0.047	0.03
.	19.01.16-02.09.33-1-55089	182	21	21	6	0	2	666	17	17	0	0	NA	NA	NA	58	49	176	176	510	156	157	353	4	16	58	0.023	0.091	0.114
.	19.01.16-02.09.36-1-55090	33	1	1	1	0	1	0	0	0	0	0	NA	NA	NA	9	6	166	163	490	0	0	0	0	1	0	0	0.006	0
.	19.01.16-02.09.41-1-55091	87	9	9	3	0	2	637	7	7	0	0	NA	NA	NA	37	29	172	166	504	150	144	343	6	6	7	0.035	0.036	0.014
.	19.01.16-02.09.45-1-55095	85	7	7	1	0	1	640	6	6	0	0	NA	NA	NA	38	26	171	168	500	153	151	336	3	0	18	0.018	0	0.036
.	19.01.16-02.09.46-1-55097	66	4	4	0	0	0	637	3	3	0	0	NA	NA	NA	18	19	167	168	497	149	148	340	0	1	12	0	0.006	0.024
.	19.01.16-02.09.46-1-55099	58	2	2	1	0	1	636	1	1	0	0	NA	NA	NA	24	18	167	163	501	148	146	342	0	0	6	0	0	0.012
.	19.01.16-02.09.51-1-55104	93	9	9	2	0	2	650	7	7	0	0	NA	NA	NA	30	32	169	168	508	149	151	350	9	13	9	0.053	0.077	0.018
.	19.01.16-02.09.51-1-55105	120	15	15	4	0	2	651	14	14	0	0	NA	NA	NA	31	32	173	169	503	155	152	344	22	9	30	0.127	0.053	0.06
.	19.01.16-02.10.00-1-55112	31	1	1	0	0	0	0	0	0	0	0	NA	NA	NA	9	8	163	165	493	0	0	0	0	0	4	0	0	0.008
.	19.01.16-02.10.02-1-55119	92	7	7	1	0	1	662	5	5	0	0	NA	NA	NA	21	42	175	170	510	156	152	354	0	2	16	0	0.012	0.031
.	19.01.16-02.10.03-1-55121	35	1	1	1	0	1	0	0	0	0	0	NA	NA	NA	7	11	165	167	492	0	0	0	0	0	1	0	0	0.002
.	19.01.16-02.10.03-1-55122	122	9	9	1	0	1	655	7	7	0	0	NA	NA	NA	46	39	170	170	512	155	151	349	0	3	25	0	0.018	0.049
.	19.01.16-02.10.05-1-55125	141	7	7	2	0	1	654	6	6	0	0	NA	NA	NA	40	37	172	169	509	153	152	349	6	0	19	0.035	0	0.037
.	19.01.16-02.10.05-1-55126	119	12	12	4	0	2	636	11	11	0	0	NA	NA	NA	50	26	169	168	502	147	149	340	0	8	30	0	0.048	0.06
.	19.01.16-02.10.14-1-55131	120	11	11	4	0	4	652	10	10	0	0	NA	NA	NA	42	36	170	171	508	148	153	351	2	7	29	0.012	0.041	0.057
.	19.01.16-02.10.20-1-55135	61	3	3	2	0	1	635	2	2	0	0	NA	NA	NA	28	21	165	168	501	145	151	339	0	0	9	0	0	0.018
.	19.01.16-02.10.21-1-55136	86	4	4	1	0	1	657	3	3	0	0	NA	NA	NA	25	38	170	168	513	151	151	355	9	0	9	0.053	0	0.018
.	19.01.16-02.10.25-1-55138	149	15	15	4	0	4	654	13	13	0	0	NA	NA	NA	43	40	171	174	508	152	150	352	14	5	30	0.082	0.029	0.059
.	19.01.16-02.10.27-1-55139	60	3	3	1	0	1	644	2	2	0	0	NA	NA	NA	20	29	170	164	508	149	148	347	0	1	2	0	0.006	0.004
.	19.01.16-02.10.27-1-55155	63	4	4	1	0	1	646	3	3	0	0	NA	NA	NA	29	31	169	170	505	151	148	347	11	0	5	0.065	0	0.01
.	19.01.16-02.10.29-1-55156	115	4	4	1	0	1	654	3	3	0	0	NA	NA	NA	33	32	171	172	502	151	155	348	1	0	12	0.006	0	0.024
.	19.01.16-02.10.35-1-55157	150	19	19	6	0	5	669	16	16	0	0	NA	NA	NA	33	48	176	174	511	161	156	352	18	2	49	0.102	0.011	0.096
.	19.01.16-02.10.37-1-55158	96	4	4	1	0	1	646	3	3	0	0	NA	NA	NA	29	26	163	168	508	147	147	352	5	2	2	0.031	0.012	0.004
.	19.01.16-02.10.38-1-55159	89	5	5	4	0	2	656	4	4	0	0	NA	NA	NA	33	40	169	167	517	150	146	360	0	3	17	0	0.018	0.033
.	19.01.16-02.10.38-1-55160	89	6	6	0	0	0	641	5	5	0	0	NA	NA	NA	31	29	173	167	502	152	148	341	5	2	10	0.029	0.012	0.02
.	19.01.16-02.10.43-1-55161	91	12	12	5	0	4	647	10	10	0	0	NA	NA	NA	30	28	168	173	500	147	154	346	9	12	11	0.054	0.069	0.022
.	19.01.16-02.10.45-1-55165	36	1	1	0	0	0	0	0	0	0	0	NA	NA	NA	12	7	164	166	490	0	0	0	0	3	0	0	0.018	0
.	19.01.16-02.10.46-1-55167	92	4	4	0	0	0	658	3	3	0	0	NA	NA	NA	28	38	172	170	509	155	151	352	5	7	3	0.029	0.041	0.006
.	19.01.16-02.10.48-1-55170	93	3	3	1	0	1	648	2	2	0	0	NA	NA	NA	27	30	170	169	504	153	151	344	0	0	7	0	0	0.014
.	19.01.16-02.10.54-1-55177	95	18	18	7	0	6	642	16	16	0	0	NA	NA	NA	40	31	168	175	501	142	156	344	21	20	20	0.125	0.114	0.04
.	19.01.16-02.10.55-1-55179	92	13	13	7	0	3	648	11	11	0	0	NA	NA	NA	24	31	166	174	504	147	152	349	18	23	14	0.108	0.132	0.028
.	19.01.16-02.10.56-1-55181	67	3	3	1	0	1	635	2	2	0	0	NA	NA	NA	34	25	166	168	504	146	148	341	3	0	5	0.018	0	0.01
.	19.01.16-02.10.56-1-55182	34	1	1	0	0	0	0	0	0	0	0	NA	NA	NA	3	15	169	167	492	0	0	0	0	0	1	0	0	0.002
.	19.01.16-02.11.00-1-55184	68	3	3	1	0	1	637	2	2	0	0	NA	NA	NA	28	25	171	165	502	151	144	342	0	4	5	0	0.024	0.01
.	19.01.16-02.11.03-1-55187	63	3	3	0	0	0	646	2	2	0	0	NA	NA	NA	27	25	168	168	502	152	149	345	0	0	6	0	0	0.012
.	19.01.16-02.11.04-1-55189	122	7	7	2	0	2	651	6	6	0	0	NA	NA	NA	28	32	173	167	505	155	148	348	7	6	10	0.04	0.036	0.02
.	19.01.16-02.11.10-1-55191	83	6	6	1	0	1	640	4	4	0	0	NA	NA	NA	28	28	166	170	505	148	150	342	2	3	6	0.012	0.018	0.012
.	19.01.16-02.11.11-1-55192	33	1	1	0	0	0	0	0	0	0	0	NA	NA	NA	7	11	163	166	495	0	0	0	0	0	1	0	0	0.002
.	19.01.16-02.11.13-1-55193	58	2	2	1	0	1	636	1	1	0	0	NA	NA	NA	25	22	169	168	498	149	150	337	3	0	2	0.018	0	0.004
.	19.01.16-02.11.15-1-55194	91	5	5	4	0	3	651	4	4	0	0	NA	NA	NA	29	34	171	169	507	153	150	348	0	2	15	0	0.012	0.03
.	19.01.16-02.11.15-1-55195	34	1	1	1	0	1	0	0	0	0	0	NA	NA	NA	12	8	165	163	493	0	0	0	0	0	0	0	0	0
.	19.01.16-02.11.16-1-55197	126	12	12	3	0	2	655	10	10	0	0	NA	NA	NA	39	38	170	170	511	151	152	352	8	5	14	0.047	0.029	0.027
.	19.01.16-02.11.17-1-55198	65	7	7	1	0	1	635	5	5	0	0	NA	NA	NA	28	22	171	167	497	150	149	336	0	4	17	0	0.024	0.034
.	19.01.16-02.11.23-1-55199	93	3	3	0	0	0	652	2	2	0	0	NA	NA	NA	28	32	171	169	505	153	152	347	5	1	1	0.029	0.006	0.002
.	19.01.16-02.11.25-1-55200	119	7	7	1	0	1	646	4	4	0	0	NA	NA	NA	38	33	168	166	512	146	148	352	19	5	4	0.113	0.03	0.008
.	19.01.16-02.11.25-1-55201	31	1	1	0	0	0	0	0	0	0	0	NA	NA	NA	13	12	164	167	494	0	0	0	0	0	1	0	0	0.002
.	19.01.16-02.11.27-1-55202	94	4	4	0	0	0	642	3	3	0	0	NA	NA	NA	23	24	167	169	501	148	151	343	0	0	10	0	0	0.02
.	19.01.16-02.11.27-1-55218	59	2	2	0	0	0	448	1	1	0	0	NA	NA	NA	19	14	165	167	495	105	101	242	0	0	4	0	0	0.008
.	19.01.16-02.11.28-1-55219	117	4	4	2	0	2	646	2	2	0	0	NA	NA	NA	33	24	171	168	498	153	150	343	0	0	14	0	0	0.028
.	19.01.16-02.11.34-1-55220	33	1	1	1	0	1	0	0	0	0	0	NA	NA	NA	10	7	164	164	492	0	0	0	0	0	0	0	0	0
.	19.01.16-02.11.36-1-55221	91	7	7	0	0	0	653	6	6	0	0	NA	NA	NA	28	38	174	170	507	153	151	349	5	10	4	0.029	0.059	0.008
.	19.01.16-02.11.38-1-55223	34	1	1	0	0	0	0	0	0	0	0	NA	NA	NA	6	8	164	164	493	0	0	0	0	0	2	0	0	0.004
.	19.01.16-02.11.39-1-55224	155	6	6	3	0	2	661	4	4	0	0	NA	NA	NA	39	38	174	171	506	157	152	352	0	0	20	0	0	0.04
.	19.01.16-02.11.39-1-55225	119	10	10	1	0	1	637	9	9	0	0	NA	NA	NA	31	20	170	165	498	153	145	339	3	15	7	0.018	0.091	0.014
.	19.01.16-02.11.39-1-55226	33	1	1	0	0	0	0	0	0	0	0	NA	NA	NA	12	12	164	166	495	0	0	0	0	0	2	0	0	0.004
.	19.01.16-02.11.41-1-55227	119	6	6	2	0	2	656	5	5	0	0	NA	NA	NA	43	43	169	173	514	146	155	355	14	3	5	0.083	0.017	0.01
.	19.01.16-02.11.42-1-55228	205	18	18	7	0	6	682	16	16	0	0	NA	NA	NA	52	67	179	173	528	160	152	370	19	23	27	0.106	0.133	0.051
.	19.01.16-02.11.43-1-55229	64	2	2	0	0	0	644	1	1	0	0	NA	NA	NA	19	29	169	167	506	151	145	348	0	0	4	0	0	0.008
.	19.01.16-02.11.43-1-55230	91	7	7	1	0	1	658	5	5	0	0	NA	NA	NA	23	40	172	171	510	155	153	350	0	0	13	0	0	0.025
.	19.01.16-02.11.45-1-55234	118	11	11	1	0	1	649	10	10	0	0	NA	NA	NA	30	38	168	172	511	148	152	349	9	7	13	0.054	0.041	0.025
.	19.01.16-02.11.57-1-55247	61	2	2	2	0	2	303	1	1	0	0	NA	NA	NA	16	11	166	163	495	79	67	157	0	0	3	0	0	0.006
.	19.01.16-02.11.59-1-55248	94	11	11	1	0	1	658	9	9	0	0	NA	NA	NA	32	41	170	176	508	150	158	350	24	5	17	0.141	0.028	0.033
.	19.01.16-02.12.00-1-55249	92	3	3	1	0	1	640	2	2	0	0	NA	NA	NA	30	27	169	175	496	150	157	333	0	0	6	0	0	0.012
.	19.01.16-02.12.01-1-55250	144	15	15	4	0	4	654	12	12	0	0	NA	NA	NA	58	54	176	168	523	154	142	358	17	18	13	0.097	0.107	0.025
.	19.01.16-02.12.02-1-55252	62	3	3	0	0	0	644	2	2	0	0	NA	NA	NA	30	29	169	170	503	147	153	344	0	1	5	0	0.006	0.01
.	19.01.16-02.12.03-1-55254	230	15	15	5	0	5	679	14	14	0	0	NA	NA	NA	76	68	171	175	535	151	157	371	22	14	32	0.129	0.08	0.06
.	19.01.16-02.12.09-1-55257	64	3	3	0	0	0	445	2	2	0	0	NA	NA	NA	22	16	167	164	498	98	94	253	0	0	7	0	0	0.014
.	19.01.16-02.12.09-1-55258	121	17	17	4	0	2	651	15	15	0	0	NA	NA	NA	38	34	171	172	504	153	154	344	16	22	25	0.094	0.128	0.05
.	19.01.16-02.12.16-1-55263	154	8	8	2	0	1	664	6	6	0	0	NA	NA	NA	61	58	175	173	523	155	152	357	10	0	11	0.057	0	0.021
.	19.01.16-02.12.18-1-55264	61	2	2	2	0	2	249	1	1	0	0	NA	NA	NA	14	21	167	168	499	55	55	139	0	0	8	0	0	0.016
.	19.01.16-02.12.20-1-55268	94	3	3	1	0	1	650	1	1	0	0	NA	NA	NA	24	34	171	168	508	149	148	353	0	5	4	0	0.03	0.008
.	19.01.16-02.12.23-1-55273	64	3	3	2	0	2	636	2	2	0	0	NA	NA	NA	29	29	166	172	504	143	152	341	0	0	6	0	0	0.012
.	19.01.16-02.12.28-1-55289	32	1	1	1	0	1	0	0	0	0	0	NA	NA	NA	13	10	165	164	494	0	0	0	0	0	0	0	0	0
.	19.01.16-02.12.29-1-55290	123	4	4	2	0	1	662	3	3	0	0	NA	NA	NA	37	47	171	177	512	150	158	354	9	0	8	0.053	0	0.016
.	19.01.16-02.12.30-1-55291	38	1	1	1	0	1	0	0	0	0	0	NA	NA	NA	10	8	165	163	493	0	0	0	0	0	2	0	0	0.004
.	19.01.16-02.12.34-1-55293	32	1	1	0	0	0	0	0	0	0	0	NA	NA	NA	8	7	164	165	491	0	0	0	0	0	0	0	0	0
.	19.01.16-02.12.34-1-55294	62	2	2	1	0	0	645	1	1	0	0	NA	NA	NA	26	30	168	170	505	149	149	347	3	2	0	0.018	0.012	0
.	19.01.16-02.12.35-1-55295	84	4	4	0	0	0	644	3	3	0	0	NA	NA	NA	28	29	174	164	504	155	148	341	0	4	13	0	0.024	0.026
.	19.01.16-02.12.36-1-55296	89	3	3	0	0	0	655	2	2	0	0	NA	NA	NA	28	34	169	167	511	151	151	353	0	2	12	0	0.012	0.023
.	19.01.16-02.12.37-1-55297	94	7	7	2	0	2	648	6	6	0	0	NA	NA	NA	39	39	175	168	509	153	146	349	5	3	10	0.029	0.018	0.02
.	19.01.16-02.12.39-1-55298	59	2	2	1	0	1	202	1	1	0	0	NA	NA	NA	13	20	166	168	499	54	46	102	0	4	0	0	0.024	0
.	19.01.16-02.12.41-1-55299	118	11	11	1	0	1	646	10	10	0	0	NA	NA	NA	30	27	166	169	505	151	151	344	3	24	12	0.018	0.142	0.024
.	19.01.16-02.12.45-1-55303	149	12	12	2	0	2	665	11	11	0	0	NA	NA	NA	46	50	175	172	516	158	154	353	8	1	16	0.046	0.006	0.031
.	19.01.16-02.12.46-1-55306	113	7	7	3	0	2	651	6	6	0	0	NA	NA	NA	42	35	175	170	503	152	151	348	7	0	9	0.04	0	0.018
.	19.01.16-02.12.48-1-55308	86	3	3	1	0	1	643	2	2	0	0	NA	NA	NA	27	27	168	170	502	150	152	341	0	6	6	0	0.035	0.012
.	19.01.16-02.12.50-1-55310	110	18	18	4	0	3	643	17	17	0	0	NA	NA	NA	33	30	174	166	503	156	148	339	0	19	9	0	0.114	0.018
.	19.01.16-02.12.53-1-55314	143	23	23	12	0	9	653	20	20	0	0	NA	NA	NA	61	44	168	169	520	148	150	355	34	15	42	0.202	0.089	0.081
.	19.01.16-02.12.53-1-55317	30	1	1	0	0	0	0	0	0	0	0	NA	NA	NA	6	8	165	166	490	0	0	0	0	0	1	0	0	0.002
.	19.01.16-02.12.56-1-55321	59	2	2	0	0	0	452	1	1	0	0	NA	NA	NA	15	13	164	166	496	105	104	243	0	3	0	0	0.018	0
.	19.01.16-02.13.00-1-55323	66	2	2	1	0	1	550	1	1	0	0	NA	NA	NA	13	22	169	166	500	131	127	292	3	0	0	0.018	0	0
.	19.01.16-02.13.07-1-55328	139	12	12	5	0	2	658	9	9	0	0	NA	NA	NA	43	47	171	179	510	148	159	351	7	20	10	0.041	0.112	0.02
.	19.01.16-02.13.07-1-55329	153	13	13	2	0	2	657	12	12	0	0	NA	NA	NA	48	49	172	170	520	150	150	357	5	0	12	0.029	0	0.023
.	19.01.16-02.13.12-1-55330	122	20	20	7	0	6	659	19	19	0	0	NA	NA	NA	38	43	171	177	508	150	160	349	10	26	32	0.058	0.147	0.063
.	19.01.16-02.13.13-1-55331	35	1	1	1	0	1	0	0	0	0	0	NA	NA	NA	9	8	165	165	491	0	0	0	0	0	1	0	0	0.002
.	19.01.16-02.13.16-1-55332	152	15	15	1	0	1	658	13	13	0	0	NA	NA	NA	46	45	176	172	510	152	153	353	13	16	27	0.074	0.093	0.053
.	19.01.16-02.13.16-1-55333	125	5	5	0	0	0	656	4	4	0	0	NA	NA	NA	44	45	170	172	516	146	152	358	5	0	8	0.029	0	0.016
.	19.01.16-02.13.20-1-55334	62	4	4	0	0	0	644	3	3	0	0	NA	NA	NA	28	34	171	166	510	150	147	347	0	5	7	0	0.03	0.014
.	19.01.16-02.13.35-1-55350	152	9	9	3	0	3	660	8	8	0	0	NA	NA	NA	42	41	168	172	514	147	157	356	0	9	29	0	0.052	0.056
.	19.01.16-02.13.38-1-55351	144	15	15	4	0	3	650	13	13	0	0	NA	NA	NA	50	37	172	169	509	146	151	353	5	13	33	0.029	0.077	0.065
.	19.01.16-02.13.43-1-55352	35	1	1	0	0	0	0	0	0	0	0	NA	NA	NA	16	11	164	168	492	0	0	0	0	0	0	0	0	0
.	19.01.16-02.13.43-1-55353	118	4	4	1	0	1	655	3	3	0	0	NA	NA	NA	33	36	166	170	513	149	152	354	0	8	5	0	0.047	0.01
.	19.01.16-02.13.45-1-55357	93	3	3	2	0	1	646	2	2	0	0	NA	NA	NA	26	27	169	167	504	148	151	347	8	0	0	0.047	0	0
.	19.01.16-02.13.50-1-55364	37	1	1	0	0	0	0	0	0	0	0	NA	NA	NA	12	14	166	167	494	0	0	0	0	0	2	0	0	0.004
.	19.01.16-02.13.50-1-55365	93	3	3	2	0	2	656	2	2	0	0	NA	NA	NA	36	38	174	166	511	158	146	352	4	0	8	0.023	0	0.016
.	19.01.16-02.13.53-1-55369	122	6	6	3	0	1	652	4	4	0	0	NA	NA	NA	43	41	172	171	511	154	153	345	0	3	16	0	0.018	0.031
.	19.01.16-02.14.03-1-55380	86	3	3	0	0	0	653	2	2	0	0	NA	NA	NA	34	35	167	173	508	147	155	351	0	0	11	0	0	0.022
.	19.01.16-02.14.14-1-55388	142	13	13	1	0	1	666	12	12	0	0	NA	NA	NA	52	50	176	177	510	157	156	353	23	13	10	0.131	0.073	0.02
.	19.01.16-02.14.24-1-55392	33	1	1	0	0	0	0	0	0	0	0	NA	NA	NA	8	4	164	164	489	0	0	0	0	0	1	0	0	0.002
.	19.01.16-02.14.24-1-55393	34	1	1	0	0	0	0	0	0	0	0	NA	NA	NA	9	13	168	163	495	0	0	0	2	0	0	0.012	0	0
.	19.01.16-02.14.24-1-55394	65	9	9	3	0	2	650	8	8	0	0	NA	NA	NA	22	27	165	168	507	148	151	351	12	13	6	0.073	0.077	0.012
.	19.01.16-02.14.26-1-55395	32	1	1	0	0	0	0	0	0	0	0	NA	NA	NA	15	7	163	165	492	0	0	0	0	0	1	0	0	0.002
.	19.01.16-02.14.26-1-55396	34	1	1	1	0	1	0	0	0	0	0	NA	NA	NA	15	7	164	164	492	0	0	0	0	0	3	0	0	0.006
.	19.01.16-02.14.27-1-55397	63	2	2	0	0	0	406	1	1	0	0	NA	NA	NA	25	19	168	167	497	105	100	201	0	2	2	0	0.012	0.004
.	19.01.16-02.14.28-1-55413	92	5	5	1	0	1	658	4	4	0	0	NA	NA	NA	30	37	175	170	505	158	152	348	3	0	4	0.017	0	0.008
.	19.01.16-02.14.29-1-55414	93	4	4	3	0	2	650	3	3	0	0	NA	NA	NA	34	32	171	168	506	151	150	349	5	0	11	0.029	0	0.022
.	19.01.16-02.14.33-1-55415	161	18	18	6	0	5	672	17	17	0	0	NA	NA	NA	37	52	173	171	521	158	155	359	21	16	13	0.121	0.094	0.025
.	19.01.16-02.14.36-1-55416	127	4	4	0	0	0	656	3	3	0	0	NA	NA	NA	38	40	173	173	507	156	150	350	0	0	10	0	0	0.02
.	19.01.16-02.14.38-1-55417	33	1	1	0	0	0	0	0	0	0	0	NA	NA	NA	11	10	164	165	494	0	0	0	0	0	1	0	0	0.002
.	19.01.16-02.14.39-1-55418	33	1	1	0	0	0	0	0	0	0	0	NA	NA	NA	11	9	166	166	490	0	0	0	0	0	1	0	0	0.002
.	19.01.16-02.14.40-1-55419	144	12	12	3	0	2	674	11	11	0	0	NA	NA	NA	44	55	174	175	519	155	159	360	6	15	27	0.034	0.086	0.052
.	19.01.16-02.14.42-1-55420	31	1	1	0	0	0	0	0	0	0	0	NA	NA	NA	9	11	167	166	491	0	0	0	0	0	0	0	0	0
.	19.01.16-02.14.45-1-55424	91	7	7	2	0	2	655	4	4	0	0	NA	NA	NA	37	42	174	172	509	155	154	346	3	7	9	0.017	0.041	0.018
.	19.01.16-02.14.47-1-55427	57	3	3	0	0	0	641	2	2	0	0	NA	NA	NA	24	25	167	169	502	149	148	344	0	0	6	0	0	0.012
.	19.01.16-02.14.49-1-55430	30	1	1	0	0	0	0	0	0	0	0	NA	NA	NA	5	13	164	166	496	0	0	0	0	0	0	0	0	0
.	19.01.16-02.14.50-1-55432	94	8	8	3	0	3	656	7	7	0	0	NA	NA	NA	25	33	169	169	508	149	153	354	0	1	31	0	0.006	0.061
.	19.01.16-02.14.51-1-55435	32	1	1	1	0	1	0	0	0	0	0	NA	NA	NA	9	5	165	164	489	0	0	0	0	0	0	0	0	0
.	19.01.16-02.14.53-1-55437	64	3	3	1	0	1	599	2	2	0	0	NA	NA	NA	24	13	165	166	495	143	133	323	0	2	7	0	0.012	0.014
.	19.01.16-02.14.54-1-55440	123	6	6	2	0	2	658	5	5	0	0	NA	NA	NA	30	35	167	174	507	151	155	352	3	8	10	0.018	0.046	0.02
.	19.01.16-02.14.57-1-55443	91	5	5	0	0	0	640	4	4	0	0	NA	NA	NA	18	18	168	167	496	150	150	340	7	0	3	0.042	0	0.006
.	19.01.16-02.15.03-1-55447	56	2	2	1	0	1	640	0	0	0	0	NA	NA	NA	23	21	166	168	500	147	147	346	9	0	0	0.054	0	0
.	19.01.16-02.15.04-1-55448	115	7	7	2	0	2	653	5	5	0	0	NA	NA	NA	42	37	168	169	513	148	154	351	9	4	11	0.054	0.024	0.021
.	19.01.16-02.15.04-1-55451	89	10	10	1	0	0	645	9	9	0	0	NA	NA	NA	27	26	170	167	502	149	151	345	7	2	11	0.041	0.012	0.022
.	19.01.16-02.15.09-1-55452	149	5	5	0	0	0	669	4	4	0	0	NA	NA	NA	42	48	177	169	515	161	152	356	4	3	7	0.023	0.018	0.014
.	19.01.16-02.15.10-1-55453	89	8	8	3	0	3	651	5	5	0	0	NA	NA	NA	31	37	169	172	509	149	153	349	2	2	18	0.012	0.012	0.035
.	19.01.16-02.15.14-1-55454	118	5	5	1	0	1	654	4	4	0	0	NA	NA	NA	41	38	169	169	513	150	151	353	7	5	3	0.041	0.03	0.006
.	19.01.16-02.15.15-1-55455	159	10	10	2	0	2	664	6	6	0	0	NA	NA	NA	31	48	174	178	509	156	155	353	8	7	24	0.046	0.039	0.047
.	19.01.16-02.15.19-1-55456	148	7	7	1	0	1	657	6	6	0	0	NA	NA	NA	51	40	169	167	517	150	151	356	0	1	16	0	0.006	0.031
.	19.01.16-02.15.20-1-55457	94	5	5	1	0	1	654	4	4	0	0	NA	NA	NA	32	36	164	176	509	145	157	352	9	1	6	0.055	0.006	0.012
.	19.01.16-02.15.26-1-55459	90	4	4	1	0	1	649	3	3	0	0	NA	NA	NA	26	34	172	170	505	152	148	349	0	6	4	0	0.035	0.008
.	19.01.16-02.15.28-1-55475	90	6	6	3	0	3	641	5	5	0	0	NA	NA	NA	43	28	168	172	501	148	151	342	13	9	0	0.077	0.052	0
.	19.01.16-02.15.31-1-55476	94	7	7	5	0	5	641	6	6	0	0	NA	NA	NA	42	34	169	167	511	150	144	347	11	7	2	0.065	0.042	0.004
.	19.01.16-02.15.32-1-55477	67	7	7	3	0	2	637	5	5	0	0	NA	NA	NA	28	27	171	165	504	151	143	343	8	12	3	0.047	0.073	0.006
.	19.01.16-02.15.32-1-55478	177	13	13	4	0	2	670	10	10	0	0	NA	NA	NA	43	50	175	174	514	158	154	358	7	6	41	0.04	0.034	0.08
.	19.01.16-02.15.39-1-55479	38	1	1	0	0	0	0	0	0	0	0	NA	NA	NA	9	6	163	164	492	0	0	0	0	2	0	0	0.012	0
.	19.01.16-02.15.40-1-55480	86	3	3	1	0	1	651	2	2	0	0	NA	NA	NA	37	38	172	172	507	153	152	346	1	0	8	0.006	0	0.016
.	19.01.16-02.15.41-1-55481	91	9	9	1	0	1	660	6	6	0	0	NA	NA	NA	28	40	172	172	509	154	156	350	1	0	13	0.006	0	0.026
.	19.01.16-02.15.42-1-55482	38	1	1	0	0	0	0	0	0	0	0	NA	NA	NA	18	11	167	163	494	0	0	0	0	0	2	0	0	0.004
.	19.01.16-02.15.43-1-55483	64	3	3	0	0	0	636	2	2	0	0	NA	NA	NA	21	17	166	169	495	145	151	340	3	0	2	0.018	0	0.004
.	19.01.16-02.15.45-1-55487	210	15	15	5	0	2	674	12	12	0	0	NA	NA	NA	64	56	175	177	517	157	156	361	12	11	16	0.069	0.062	0.031
.	19.01.16-02.15.46-1-55489	90	8	8	2	0	2	662	6	6	0	0	NA	NA	NA	25	35	173	173	502	156	157	349	3	7	20	0.017	0.04	0.04
.	19.01.16-02.15.52-1-55495	126	6	6	2	0	0	672	4	4	0	0	NA	NA	NA	31	48	174	172	515	159	156	357	0	0	17	0	0	0.033
.	19.01.16-02.15.52-1-55497	33	1	1	0	0	0	0	0	0	0	0	NA	NA	NA	8	6	164	166	489	0	0	0	0	0	1	0	0	0.002
.	19.01.16-02.15.54-1-55500	65	3	3	0	0	0	551	2	2	0	0	NA	NA	NA	13	23	168	169	499	131	128	292	0	0	3	0	0	0.006
.	19.01.16-02.15.55-1-55502	62	4	4	2	0	2	635	3	3	0	0	NA	NA	NA	23	18	166	167	498	149	148	338	2	0	9	0.012	0	0.018
.	19.01.16-02.15.58-1-55505	59	2	2	0	0	0	653	1	1	0	0	NA	NA	NA	27	34	170	171	506	152	154	347	0	0	2	0	0	0.004
.	19.01.16-02.16.00-1-55506	61	2	2	1	0	1	250	1	1	0	0	NA	NA	NA	17	14	165	170	492	57	57	136	0	0	4	0	0	0.008
.	19.01.16-02.16.01-1-55507	30	1	1	0	0	0	0	0	0	0	0	NA	NA	NA	10	12	163	167	495	0	0	0	0	0	1	0	0	0.002
.	19.01.16-02.16.03-1-55510	62	4	4	0	0	0	638	3	3	0	0	NA	NA	NA	24	26	170	168	501	147	151	340	4	0	7	0.024	0	0.014
.	19.01.16-02.16.08-1-55513	94	12	12	3	0	2	650	10	10	0	0	NA	NA	NA	34	36	171	168	510	149	146	355	10	29	13	0.058	0.173	0.025
.	19.01.16-02.16.09-1-55514	33	1	1	0	0	0	0	0	0	0	0	NA	NA	NA	10	5	164	164	490	0	0	0	0	0	2	0	0	0.004
.	19.01.16-02.16.10-1-55515	124	16	16	3	0	3	658	14	14	0	0	NA	NA	NA	35	43	167	172	517	149	151	358	0	25	36	0	0.145	0.07
.	19.01.16-02.16.10-1-55516	33	1	1	1	0	1	0	0	0	0	0	NA	NA	NA	10	10	164	164	495	0	0	0	0	0	2	0	0	0.004
.	19.01.16-02.16.11-1-55517	90	5	5	2	0	2	654	3	3	0	0	NA	NA	NA	27	37	169	173	508	152	152	350	2	0	16	0.012	0	0.031
.	19.01.16-02.16.11-1-55518	128	11	11	4	0	4	647	10	10	0	0	NA	NA	NA	56	39	169	171	512	144	149	354	0	24	12	0	0.14	0.023
.	19.01.16-02.16.12-1-55523	95	6	6	2	0	2	649	4	4	0	0	NA	NA	NA	36	32	166	169	510	147	150	352	12	0	13	0.072	0	0.025
.	19.01.16-02.16.12-1-55524	37	1	1	0	0	0	0	0	0	0	0	NA	NA	NA	6	10	165	166	492	0	0	0	0	0	1	0	0	0.002
.	19.01.16-02.16.13-1-55525	98	22	22	8	0	6	653	20	20	0	0	NA	NA	NA	41	39	170	169	513	149	150	354	18	28	26	0.106	0.166	0.051
.	19.01.16-02.16.15-1-55526	92	3	3	1	0	1	651	2	2	0	0	NA	NA	NA	33	40	170	169	514	149	149	353	0	3	8	0	0.018	0.016
.	19.01.16-02.16.20-1-55528	81	4	4	0	0	0	641	3	3	0	0	NA	NA	NA	31	27	169	166	505	150	150	341	4	0	12	0.024	0	0.024
.	19.01.16-02.16.28-1-55553	67	4	4	1	0	1	649	2	2	0	0	NA	NA	NA	23	32	171	168	506	153	148	348	0	1	7	0	0.006	0.014
.	19.01.16-02.16.31-1-55554	33	1	1	0	0	0	0	0	0	0	0	NA	NA	NA	9	6	164	165	490	0	0	0	0	0	0	0	0	0
.	19.01.16-02.16.33-1-55555	122	10	10	6	0	5	659	8	8	0	0	NA	NA	NA	31	41	175	170	509	156	152	351	16	1	3	0.091	0.006	0.006
.	19.01.16-02.16.34-1-55556	177	14	14	2	0	2	680	13	13	0	0	NA	NA	NA	54	61	177	175	522	159	156	365	4	6	27	0.023	0.034	0.052
.	19.01.16-02.16.35-1-55557	120	6	6	2	0	2	659	5	5	0	0	NA	NA	NA	34	38	167	170	514	150	154	355	3	14	9	0.018	0.082	0.018
.	19.01.16-02.16.35-1-55558	33	1	1	0	0	0	0	0	0	0	0	NA	NA	NA	6	5	164	163	491	0	0	0	0	0	1	0	0	0.002
.	19.01.16-02.16.38-1-55559	67	2	2	0	0	0	450	1	1	0	0	NA	NA	NA	28	15	167	167	494	107	106	237	0	0	6	0	0	0.012
.	19.01.16-02.16.38-1-55560	61	2	2	1	0	1	300	1	1	0	0	NA	NA	NA	21	12	165	166	494	66	71	163	0	0	5	0	0	0.01
.	19.01.16-02.16.41-1-55562	64	2	2	0	0	0	645	1	1	0	0	NA	NA	NA	24	25	167	168	503	149	150	346	0	0	3	0	0	0.006
.	19.01.16-02.16.43-1-55563	96	13	13	4	0	3	649	10	10	0	0	NA	NA	NA	31	33	168	171	507	148	152	349	20	0	15	0.119	0	0.03
.	19.01.16-02.16.50-1-55573	33	1	1	0	0	0	0	0	0	0	0	NA	NA	NA	6	12	165	165	495	0	0	0	0	0	1	0	0	0.002
.	19.01.16-02.16.52-1-55575	155	11	11	2	0	2	651	9	9	0	0	NA	NA	NA	45	38	167	170	514	148	147	356	7	2	24	0.042	0.012	0.047
.	19.01.16-02.16.53-1-55577	123	4	4	0	0	0	660	3	3	0	0	NA	NA	NA	38	45	169	174	515	151	155	354	0	0	20	0	0	0.039
.	19.01.16-02.16.54-1-55579	59	2	2	0	0	0	0	1	1	0	0	NA	NA	NA	21	13	167	163	496	0	0	0	0	0	3	0	0	0.006
.	19.01.16-02.16.56-1-55582	240	18	18	3	0	2	676	17	17	0	0	NA	NA	NA	73	67	180	173	527	157	151	368	11	5	45	0.061	0.029	0.085
.	19.01.16-02.16.57-1-55584	58	2	2	0	0	0	199	0	0	0	0	NA	NA	NA	18	12	164	168	493	49	42	108	0	0	2	0	0	0.004
.	19.01.16-02.16.58-1-55585	32	1	1	0	0	0	0	0	0	0	0	NA	NA	NA	14	8	166	163	492	0	0	0	0	0	1	0	0	0.002
.	19.01.16-02.17.00-1-55586	98	11	11	1	0	1	649	10	10	0	0	NA	NA	NA	23	28	176	164	501	159	146	344	0	12	17	0	0.073	0.034
.	19.01.16-02.17.00-1-55587	61	3	3	1	0	1	299	2	2	0	0	NA	NA	NA	14	18	167	167	497	72	67	160	1	0	6	0.006	0	0.012
.	19.01.16-02.17.01-1-55589	149	22	22	8	0	5	652	20	20	0	0	NA	NA	NA	47	36	170	173	506	149	154	349	9	23	32	0.053	0.133	0.063
.	19.01.16-02.17.06-1-55593	64	2	2	0	0	0	634	1	1	0	0	NA	NA	NA	20	19	164	167	501	147	148	339	1	0	8	0.006	0	0.016
.	19.01.16-02.17.12-1-55594	122	10	10	4	0	4	654	8	8	0	0	NA	NA	NA	48	50	176	173	514	153	148	353	0	8	17	0	0.046	0.033
.	19.01.16-02.17.13-1-55595	146	7	7	4	0	4	674	6	6	0	0	NA	NA	NA	41	58	176	172	523	159	156	359	0	4	22	0	0.023	0.042
.	19.01.16-02.17.14-1-55596	117	13	13	3	0	3	648	12	12	0	0	NA	NA	NA	41	35	171	170	507	152	147	349	7	12	24	0.041	0.071	0.047
.	19.01.16-02.17.17-1-55597	95	3	3	0	0	0	633	2	2	0	0	NA	NA	NA	33	21	166	167	501	145	148	340	0	3	8	0	0.018	0.016
.	19.01.16-02.17.21-1-55598	94	6	6	1	0	1	655	5	5	0	0	NA	NA	NA	22	38	169	173	509	150	155	350	6	1	8	0.036	0.006	0.016
.	19.01.16-02.17.23-1-55599	60	2	2	2	0	2	636	1	1	0	0	NA	NA	NA	21	23	165	172	499	146	151	339	2	0	1	0.012	0	0.002
.	19.01.16-02.17.33-1-55616	65	4	4	0	0	0	646	3	3	0	0	NA	NA	NA	22	29	166	169	507	149	149	348	2	0	6	0.012	0	0.012
.	19.01.16-02.17.35-1-55617	31	1	1	0	0	0	0	0	0	0	0	NA	NA	NA	8	8	163	166	492	0	0	0	0	0	0	0	0	0
.	19.01.16-02.17.35-1-55618	60	2	2	0	0	0	101	1	1	0	0	NA	NA	NA	16	12	165	166	494	24	25	52	0	0	4	0	0	0.008
.	19.01.16-02.17.37-1-55619	172	14	14	5	0	4	672	12	12	0	0	NA	NA	NA	49	60	175	176	522	159	155	358	23	0	34	0.131	0	0.065
.	19.01.16-02.17.37-1-55620	111	4	4	0	0	0	658	3	3	0	0	NA	NA	NA	32	42	171	173	511	156	154	348	6	3	4	0.035	0.017	0.008
.	19.01.16-02.17.37-1-55621	174	18	18	7	0	6	674	15	15	0	0	NA	NA	NA	53	63	174	178	524	152	159	363	42	4	17	0.241	0.022	0.032
.	19.01.16-02.17.38-1-55622	168	20	20	8	0	2	673	19	19	0	0	NA	NA	NA	45	57	176	168	526	154	152	367	20	5	56	0.114	0.03	0.106
.	19.01.16-02.17.42-1-55623	108	4	4	1	0	1	644	3	3	0	0	NA	NA	NA	35	27	170	169	501	151	153	340	3	0	5	0.018	0	0.01
.	19.01.16-02.17.42-1-55624	130	6	6	2	0	2	660	5	5	0	0	NA	NA	NA	39	44	172	170	515	151	155	354	0	1	9	0	0.006	0.017
.	19.01.16-02.17.42-1-55625	118	16	16	3	0	3	643	15	15	0	0	NA	NA	NA	45	37	173	168	509	153	146	344	22	14	31	0.127	0.083	0.061
.	19.01.16-02.17.51-1-55635	35	1	1	1	0	1	0	0	0	0	0	NA	NA	NA	14	11	167	165	492	0	0	0	0	0	0	0	0	0
.	19.01.16-02.17.53-1-55640	126	10	10	0	0	0	648	9	9	0	0	NA	NA	NA	47	36	170	169	510	149	150	349	5	7	12	0.029	0.041	0.024
.	19.01.16-02.17.56-1-55643	32	1	1	1	0	1	0	0	0	0	0	NA	NA	NA	7	14	166	165	496	0	0	0	0	0	3	0	0	0.006
.	19.01.16-02.17.59-1-55645	64	2	2	1	0	0	651	0	0	0	0	NA	NA	NA	20	30	169	170	504	152	149	350	0	0	8	0	0	0.016
.	19.01.16-02.17.59-1-55646	37	1	1	0	0	0	0	0	0	0	0	NA	NA	NA	12	10	165	164	494	0	0	0	0	0	3	0	0	0.006
.	19.01.16-02.18.02-1-55648	121	5	5	1	0	1	653	4	4	0	0	NA	NA	NA	36	36	177	167	505	157	148	348	3	2	2	0.017	0.012	0.004
.	19.01.16-02.18.02-1-55649	35	1	1	0	0	0	0	0	0	0	0	NA	NA	NA	18	9	165	164	493	0	0	0	0	0	0	0	0	0
.	19.01.16-02.18.05-1-55653	36	1	1	0	0	0	0	0	0	0	0	NA	NA	NA	7	7	166	164	490	0	0	0	0	0	0	0	0	0
.	19.01.16-02.18.08-1-55654	64	2	2	0	0	0	549	1	1	0	0	NA	NA	NA	14	20	163	165	505	130	130	289	0	0	2	0	0	0.004
.	19.01.16-02.18.09-1-55655	33	1	1	1	0	1	0	0	0	0	0	NA	NA	NA	10	8	166	163	492	0	0	0	0	0	1	0	0	0.002
.	19.01.16-02.18.12-1-55656	116	9	9	3	0	2	651	8	8	0	0	NA	NA	NA	33	30	168	167	508	152	147	352	5	11	8	0.03	0.066	0.016
.	19.01.16-02.18.12-1-55657	91	8	8	1	0	1	655	7	7	0	0	NA	NA	NA	28	31	169	171	504	152	155	348	2	3	19	0.012	0.018	0.038
.	19.01.16-02.18.13-1-55662	151	20	20	3	0	1	660	18	18	0	0	NA	NA	NA	49	46	175	173	511	158	152	350	12	18	38	0.069	0.104	0.074
.	19.01.16-02.18.19-1-55663	36	1	1	0	0	0	0	0	0	0	0	NA	NA	NA	2	9	167	164	491	0	0	0	0	0	0	0	0	0
.	19.01.16-02.18.20-1-55664	38	1	1	0	0	0	0	0	0	0	0	NA	NA	NA	9	15	167	163	498	0	0	0	0	1	0	0	0.006	0
.	19.01.16-02.18.21-1-55669	36	1	1	0	0	0	0	0	0	0	0	NA	NA	NA	9	11	165	166	493	0	0	0	0	0	5	0	0	0.01
.	19.01.16-02.18.22-1-55671	93	3	3	3	0	3	648	2	2	0	0	NA	NA	NA	18	28	171	166	504	150	147	351	0	0	9	0	0	0.018
.	19.01.16-02.18.22-1-55674	30	1	1	0	0	0	0	0	0	0	0	NA	NA	NA	4	1	163	164	487	0	0	0	0	0	1	0	0	0.002
.	19.01.16-02.18.22-1-55675	61	2	2	0	0	0	353	1	1	0	0	NA	NA	NA	11	12	164	165	496	86	82	185	1	0	1	0.006	0	0.002
.	19.01.16-02.18.24-1-55676	154	25	25	7	0	4	666	23	23	0	0	NA	NA	NA	47	50	171	177	515	153	156	357	20	19	55	0.117	0.107	0.107
.	19.01.16-02.18.24-1-55677	129	6	6	0	0	0	667	5	5	0	0	NA	NA	NA	31	51	171	169	524	154	148	365	9	0	7	0.053	0	0.013
.	19.01.16-02.18.25-1-55678	188	15	15	7	0	4	676	12	12	0	0	NA	NA	NA	50	62	173	178	524	154	157	365	27	12	23	0.156	0.067	0.044
.	19.01.16-02.18.31-1-55694	33	1	1	1	0	1	0	0	0	0	0	NA	NA	NA	7	15	165	166	497	0	0	0	0	3	0	0	0.018	0
.	19.01.16-02.18.33-1-55695	93	3	3	1	0	1	652	2	2	0	0	NA	NA	NA	31	35	172	169	507	152	153	347	0	8	3	0	0.047	0.006
.	19.01.16-02.18.33-1-55696	32	1	1	1	0	1	0	0	0	0	0	NA	NA	NA	4	9	163	166	493	0	0	0	0	0	4	0	0	0.008
.	19.01.16-02.18.34-1-55697	178	13	13	4	0	4	668	11	11	0	0	NA	NA	NA	49	52	179	169	517	162	150	356	4	9	15	0.022	0.053	0.029
.	19.01.16-02.18.36-1-55698	57	3	3	1	0	1	633	2	2	0	0	NA	NA	NA	26	19	165	167	500	145	147	341	3	0	7	0.018	0	0.014
.	19.01.16-02.18.38-1-55699	61	2	2	1	0	1	645	1	1	0	0	NA	NA	NA	33	34	169	171	507	147	154	344	5	0	1	0.03	0	0.002
.	19.01.16-02.18.44-1-55700	93	9	9	3	0	3	651	8	8	0	0	NA	NA	NA	27	34	170	168	509	151	149	351	11	22	4	0.065	0.131	0.008
.	19.01.16-02.18.50-1-55709	60	3	3	0	0	0	403	2	2	0	0	NA	NA	NA	10	21	170	165	499	98	91	214	0	8	2	0	0.048	0.004
.	19.01.16-02.18.51-1-55712	62	2	2	1	0	1	407	1	1	0	0	NA	NA	NA	22	25	173	167	498	98	100	209	0	3	4	0	0.018	0.008
.	19.01.16-02.18.53-1-55715	96	15	15	2	0	2	653	14	14	0	0	NA	NA	NA	30	34	170	165	512	152	147	354	14	4	28	0.082	0.024	0.055
.	19.01.16-02.18.53-1-55716	32	1	1	1	0	1	0	0	0	0	0	NA	NA	NA	9	11	163	164	497	0	0	0	8	0	0	0.049	0	0
.	19.01.16-02.18.56-1-55720	91	3	3	1	0	1	638	2	2	0	0	NA	NA	NA	30	22	166	168	501	147	147	344	3	0	3	0.018	0	0.006
.	19.01.16-02.18.56-1-55721	186	8	8	1	0	1	676	7	7	0	0	NA	NA	NA	54	67	174	175	531	152	154	370	4	5	12	0.023	0.029	0.023
.	19.01.16-02.19.02-1-55723	60	2	2	0	0	0	647	1	1	0	0	NA	NA	NA	28	33	171	167	508	149	147	351	0	1	4	0	0.006	0.008
.	19.01.16-02.19.04-1-55727	94	14	14	5	0	4	641	13	13	0	0	NA	NA	NA	39	31	170	166	508	150	146	345	14	3	14	0.082	0.018	0.028
.	19.01.16-02.19.07-1-55729	182	11	11	0	0	0	670	9	9	0	0	NA	NA	NA	58	54	175	175	517	159	154	357	6	3	13	0.034	0.017	0.025
.	19.01.16-02.19.10-1-55731	60	2	2	1	0	1	637	1	1	0	0	NA	NA	NA	21	19	167	166	499	150	147	340	3	2	0	0.018	0.012	0
.	19.01.16-02.19.12-1-55732	203	22	22	6	0	5	661	17	17	0	0	NA	NA	NA	63	59	177	175	520	154	153	354	17	14	50	0.096	0.08	0.096
.	19.01.16-02.19.13-1-55733	235	24	24	4	0	3	685	21	21	0	0	NA	NA	NA	80	71	178	176	530	161	155	369	5	27	54	0.028	0.153	0.102
.	19.01.16-02.19.18-1-55734	90	5	5	1	0	1	648	4	4	0	0	NA	NA	NA	40	34	170	169	508	153	147	348	0	1	11	0	0.006	0.022
.	19.01.16-02.19.19-1-55735	68	3	3	0	0	0	639	2	2	0	0	NA	NA	NA	38	28	169	167	505	150	144	345	4	0	2	0.024	0	0.004
.	19.01.16-02.19.24-1-55736	33	1	1	1	0	1	0	0	0	0	0	NA	NA	NA	17	4	163	164	490	0	0	0	0	1	0	0	0.006	0
.	19.01.16-02.19.26-1-55737	32	1	1	0	0	0	0	0	0	0	0	NA	NA	NA	14	6	164	164	491	0	0	0	0	0	0	0	0	0
.	19.01.16-02.19.26-1-55738	121	13	13	3	0	3	654	11	11	0	0	NA	NA	NA	47	41	171	173	510	153	152	349	1	5	22	0.006	0.029	0.043
.	19.01.16-02.19.27-1-55739	151	25	25	5	0	4	655	24	24	0	0	NA	NA	NA	41	34	169	170	508	155	151	349	22	24	33	0.13	0.141	0.065
.	19.01.16-02.19.29-1-55755	117	6	6	3	0	1	660	5	5	0	0	NA	NA	NA	27	37	169	173	508	150	155	355	2	9	6	0.012	0.052	0.012
.	19.01.16-02.19.30-1-55756	114	7	7	0	0	0	648	6	6	0	0	NA	NA	NA	30	32	167	167	511	149	150	349	7	2	6	0.042	0.012	0.012
.	19.01.16-02.19.35-1-55757	95	5	5	1	0	1	647	3	3	0	0	NA	NA	NA	38	34	175	167	505	156	145	346	0	2	14	0	0.012	0.028
.	19.01.16-02.19.35-1-55758	64	2	2	0	0	0	636	1	1	0	0	NA	NA	NA	40	25	170	166	502	150	147	339	0	0	3	0	0	0.006
.	19.01.16-02.19.47-1-55764	148	15	15	5	0	5	666	14	14	0	0	NA	NA	NA	35	50	174	174	515	155	153	358	8	22	18	0.046	0.126	0.035
.	19.01.16-02.19.49-1-55767	90	3	3	2	0	1	650	2	2	0	0	NA	NA	NA	30	32	166	170	509	150	152	348	1	0	7	0.006	0	0.014
.	19.01.16-02.19.50-1-55769	90	10	10	3	0	1	664	9	9	0	0	NA	NA	NA	28	40	173	172	508	154	157	353	0	0	26	0	0	0.051
.	19.01.16-02.19.52-1-55773	147	29	29	8	0	7	650	26	26	0	0	NA	NA	NA	51	39	169	173	510	150	153	347	31	8	67	0.183	0.046	0.131
.	19.01.16-02.19.53-1-55774	61	4	4	1	0	1	635	3	3	0	0	NA	NA	NA	26	17	167	168	495	146	149	340	11	0	8	0.066	0	0.016
.	19.01.16-02.19.53-1-55776	155	6	6	2	0	2	664	4	4	0	0	NA	NA	NA	53	55	173	174	521	151	154	359	4	8	6	0.023	0.046	0.012
.	19.01.16-02.20.02-1-55780	64	2	2	0	0	0	555	1	1	0	0	NA	NA	NA	20	16	168	167	494	128	134	293	0	0	1	0	0	0.002
.	19.01.16-02.20.08-1-55790	58	2	2	0	0	0	641	1	1	0	0	NA	NA	NA	16	16	169	164	496	150	147	344	2	0	3	0.012	0	0.006
.	19.01.16-02.20.08-1-55791	153	13	13	6	0	5	657	11	11	0	0	NA	NA	NA	50	45	172	171	515	152	151	354	28	17	5	0.163	0.099	0.01
.	19.01.16-02.20.12-1-55796	202	25	25	2	0	1	670	22	22	0	0	NA	NA	NA	51	56	173	170	526	156	149	365	34	14	46	0.197	0.082	0.087
.	19.01.16-02.20.13-1-55797	68	3	3	3	0	2	632	2	2	0	0	NA	NA	NA	33	22	169	168	498	143	149	340	18	0	0	0.107	0	0
.	19.01.16-02.20.13-1-55798	180	21	21	6	0	5	666	20	20	0	0	NA	NA	NA	57	56	172	170	527	150	153	363	11	38	33	0.064	0.224	0.063
.	19.01.16-02.20.15-1-55799	99	10	10	3	0	3	646	7	7	0	0	NA	NA	NA	31	31	170	169	505	152	149	345	0	10	20	0	0.059	0.04
.	19.01.16-02.20.21-1-55800	153	12	12	4	0	3	672	11	11	0	0	NA	NA	NA	48	61	177	175	522	155	152	365	37	3	13	0.209	0.017	0.025
.	19.01.16-02.20.22-1-55801	35	1	1	0	0	0	0	0	0	0	0	NA	NA	NA	6	6	164	163	492	0	0	0	0	0	1	0	0	0.002
.	19.01.16-02.20.25-1-55806	113	11	11	4	0	3	658	10	10	0	0	NA	NA	NA	31	41	173	170	511	155	149	354	2	12	14	0.012	0.071	0.027
.	19.01.16-02.20.28-1-55822	36	1	1	0	0	0	0	0	0	0	0	NA	NA	NA	14	10	167	166	490	0	0	0	0	0	0	0	0	0
.	19.01.16-02.20.32-1-55823	118	8	8	0	0	0	653	6	6	0	0	NA	NA	NA	31	32	170	167	508	151	150	352	0	6	21	0	0.036	0.041
.	19.01.16-02.20.39-1-55824	66	2	2	0	0	0	646	1	1	0	0	NA	NA	NA	24	30	168	170	505	151	149	346	0	0	2	0	0	0.004
.	19.01.16-02.20.40-1-55825	60	2	2	0	0	0	454	1	1	0	0	NA	NA	NA	17	24	169	168	500	109	104	241	0	0	4	0	0	0.008
.	19.01.16-02.20.45-1-55829	35	1	1	0	0	0	0	0	0	0	0	NA	NA	NA	10	9	164	166	492	0	0	0	0	0	4	0	0	0.008
.	19.01.16-02.20.47-1-55832	94	4	4	2	0	2	641	3	3	0	0	NA	NA	NA	20	20	169	166	498	150	149	342	4	3	4	0.024	0.018	0.008
.	19.01.16-02.20.48-1-55834	117	7	7	3	0	2	647	4	4	0	0	NA	NA	NA	41	36	172	166	511	148	147	352	0	1	14	0	0.006	0.027
.	19.01.16-02.20.51-1-55838	99	5	5	1	0	1	658	3	3	0	0	NA	NA	NA	26	38	166	172	513	148	156	354	3	12	13	0.018	0.07	0.025
.	19.01.16-02.20.52-1-55840	119	13	13	6	0	5	658	11	11	0	0	NA	NA	NA	43	42	177	173	505	160	151	347	7	12	16	0.04	0.069	0.032
.	19.01.16-02.20.52-1-55841	91	7	7	1	0	1	642	6	6	0	0	NA	NA	NA	28	25	166	167	505	148	151	343	0	18	11	0	0.108	0.022
.	19.01.16-02.20.53-1-55843	87	3	3	2	0	2	636	1	1	0	0	NA	NA	NA	36	20	165	165	503	148	145	343	0	2	10	0	0.012	0.02
.	19.01.16-02.20.54-1-55844	65	2	2	1	0	1	643	1	1	0	0	NA	NA	NA	27	29	172	167	503	152	149	342	0	4	2	0	0.024	0.004
.	19.01.16-02.20.58-1-55849	33	1	1	0	0	0	0	0	0	0	0	NA	NA	NA	4	9	164	164	494	0	0	0	0	3	0	0	0.018	0
.	19.01.16-02.21.01-1-55850	92	4	4	1	0	0	646	3	3	0	0	NA	NA	NA	29	24	171	168	498	154	149	343	0	0	12	0	0	0.024
.	19.01.16-02.21.05-1-55855	118	18	18	6	0	6	657	17	17	0	0	NA	NA	NA	37	37	169	167	514	153	150	354	11	25	27	0.065	0.15	0.053
.	19.01.16-02.21.07-1-55856	61	2	2	0	0	0	298	1	1	0	0	NA	NA	NA	20	15	166	165	497	67	64	167	0	2	1	0	0.012	0.002
.	19.01.16-02.21.08-1-55857	86	5	5	0	0	0	641	4	4	0	0	NA	NA	NA	31	28	167	168	506	149	146	346	0	0	13	0	0	0.026
.	19.01.16-02.21.08-1-55858	88	4	4	2	0	1	650	3	3	0	0	NA	NA	NA	38	37	168	175	507	150	155	345	12	0	7	0.071	0	0.014
.	19.01.16-02.21.12-1-55859	65	3	3	1	0	0	642	2	2	0	0	NA	NA	NA	22	28	169	167	505	146	152	344	0	0	12	0	0	0.024
.	19.01.16-02.21.15-1-55860	122	9	9	3	0	3	650	8	8	0	0	NA	NA	NA	35	36	173	169	507	153	147	350	10	12	15	0.058	0.071	0.03
.	19.01.16-02.21.18-1-55875	145	18	18	5	0	3	656	15	15	0	0	NA	NA	NA	31	36	173	168	508	157	150	349	14	8	31	0.081	0.048	0.061
.	19.01.16-02.21.19-1-55876	119	6	6	1	0	1	648	5	5	0	0	NA	NA	NA	43	42	172	169	514	149	148	351	3	0	14	0.017	0	0.027
.	19.01.16-02.21.20-1-55885	93	4	4	4	0	3	655	3	3	0	0	NA	NA	NA	30	33	170	170	506	150	154	351	3	0	7	0.018	0	0.014
.	19.01.16-02.21.26-1-55886	138	13	13	3	0	3	656	10	10	0	0	NA	NA	NA	38	35	169	175	504	149	159	348	10	7	18	0.059	0.04	0.036
.	19.01.16-02.21.28-1-55993	154	14	14	1	0	1	660	13	13	0	0	NA	NA	NA	45	41	170	168	516	149	149	362	4	0	24	0.024	0	0.047
.	19.01.16-02.21.29-1-55994	151	8	8	2	0	2	663	6	6	0	0	NA	NA	NA	62	49	174	169	519	151	150	362	0	2	20	0	0.012	0.039
.	19.01.16-02.21.37-1-55995	60	2	2	0	0	0	402	1	1	0	0	NA	NA	NA	20	24	172	168	497	98	90	214	1	0	1	0.006	0	0.002
.	19.01.16-02.21.37-1-55996	63	5	5	2	0	2	634	3	3	0	0	NA	NA	NA	29	21	166	164	504	147	147	340	0	0	9	0	0	0.018
.	19.01.16-02.21.39-1-55998	188	40	40	7	0	4	665	37	37	0	0	NA	NA	NA	60	51	171	172	521	152	155	358	45	31	50	0.263	0.18	0.096
.	19.01.16-02.21.41-1-55999	99	5	5	1	0	0	646	4	4	0	0	NA	NA	NA	39	38	167	173	511	148	151	347	4	0	14	0.024	0	0.027
.	19.01.16-02.21.49-1-56007	63	3	3	1	0	1	646	2	2	0	0	NA	NA	NA	15	21	166	168	500	146	151	349	3	0	3	0.018	0	0.006
.	19.01.16-02.21.51-1-56010	66	4	4	1	0	0	639	3	3	0	0	NA	NA	NA	27	18	167	166	498	147	148	344	0	5	8	0	0.03	0.016
.	19.01.16-02.21.51-1-56012	59	2	2	0	0	0	97	1	1	0	0	NA	NA	NA	16	19	167	167	498	18	18	61	0	1	0	0	0.006	0
.	19.01.16-02.21.53-1-56014	95	12	12	5	0	3	659	9	9	0	0	NA	NA	NA	33	34	169	167	511	153	152	354	7	16	20	0.041	0.096	0.039
.	19.01.16-02.21.54-1-56015	56	2	2	1	0	1	0	1	1	0	0	NA	NA	NA	12	18	167	168	496	0	0	0	5	0	0	0.03	0	0
.	19.01.16-02.21.54-1-56016	93	5	5	0	0	0	658	4	4	0	0	NA	NA	NA	31	41	174	170	510	157	148	353	0	6	6	0	0.035	0.012
.	19.01.16-02.22.00-1-56021	120	11	11	4	0	3	653	8	8	0	0	NA	NA	NA	35	38	169	173	509	150	153	350	19	11	24	0.112	0.064	0.047
.	19.01.16-02.22.00-1-56022	64	3	3	0	0	0	300	1	1	0	0	NA	NA	NA	15	12	164	170	491	73	63	164	4	0	1	0.024	0	0.002
.	19.01.16-02.22.02-1-56024	33	1	1	0	0	0	0	0	0	0	0	NA	NA	NA	9	10	167	164	492	0	0	0	0	0	1	0	0	0.002
.	19.01.16-02.22.05-1-56028	61	2	2	1	0	1	645	1	1	0	0	NA	NA	NA	34	30	171	169	503	153	148	344	0	4	8	0	0.024	0.016
.	19.01.16-02.22.08-1-56029	111	5	5	1	0	1	650	3	3	0	0	NA	NA	NA	30	31	169	176	499	152	158	340	0	6	15	0	0.034	0.03
.	19.01.16-02.22.09-1-56030	68	3	3	1	0	1	639	2	2	0	0	NA	NA	NA	27	26	170	169	500	147	150	342	0	3	1	0	0.018	0.002
.	19.01.16-02.22.13-1-56031	59	3	3	0	0	0	641	2	2	0	0	NA	NA	NA	20	21	167	165	502	150	145	346	5	2	1	0.03	0.012	0.002
.	19.01.16-02.22.14-1-56036	120	7	7	3	0	3	657	6	6	0	0	NA	NA	NA	46	44	176	169	512	155	151	351	25	0	7	0.142	0	0.014
.	19.01.16-02.22.20-1-56037	63	3	3	0	0	0	640	2	2	0	0	NA	NA	NA	23	28	169	167	505	148	144	348	0	3	10	0	0.018	0.02
.	19.01.16-02.22.23-1-56042	155	12	12	2	0	2	674	11	11	0	0	NA	NA	NA	47	54	178	174	515	160	157	357	7	9	20	0.039	0.052	0.039
.	19.01.16-02.22.26-1-56046	37	1	1	1	0	1	0	0	0	0	0	NA	NA	NA	6	10	163	165	495	0	0	0	0	0	0	0	0	0
.	19.01.16-02.22.26-1-56047	64	2	2	0	0	0	645	1	1	0	0	NA	NA	NA	19	25	167	168	503	151	150	344	0	0	5	0	0	0.01
.	19.01.16-02.22.27-1-56048	30	1	1	0	0	0	0	0	0	0	0	NA	NA	NA	10	7	165	164	491	0	0	0	0	0	1	0	0	0.002
.	19.01.16-02.22.27-1-56064	124	9	9	3	0	3	650	8	8	0	0	NA	NA	NA	50	41	167	170	517	147	148	355	0	26	11	0	0.153	0.021
.	19.01.16-02.22.29-1-56065	184	21	21	7	0	6	689	20	20	0	0	NA	NA	NA	44	69	178	186	518	161	167	361	8	13	43	0.045	0.07	0.083
.	19.01.16-02.22.29-1-56066	179	18	18	3	0	3	672	15	15	0	0	NA	NA	NA	59	56	171	174	524	149	157	366	7	13	33	0.041	0.075	0.063
.	19.01.16-02.22.36-1-56068	57	3	3	1	0	0	646	2	2	0	0	NA	NA	NA	21	27	171	165	504	153	150	343	0	2	3	0	0.012	0.006
.	19.01.16-02.22.37-1-56069	151	5	5	0	0	0	650	4	4	0	0	NA	NA	NA	50	38	173	169	509	155	148	347	0	0	13	0	0	0.026
.	19.01.16-02.22.41-1-56070	58	2	2	0	0	0	645	1	1	0	0	NA	NA	NA	19	24	167	169	501	150	150	345	8	0	0	0.048	0	0
.	19.01.16-02.22.50-1-56080	59	2	2	0	0	0	635	1	1	0	0	NA	NA	NA	22	18	166	169	496	146	149	340	0	0	4	0	0	0.008
.	19.01.16-02.22.51-1-56082	89	3	3	0	0	0	639	1	1	0	0	NA	NA	NA	25	29	170	166	506	149	146	344	0	1	4	0	0.006	0.008
.	19.01.16-02.22.54-1-56086	36	1	1	0	0	0	0	0	0	0	0	NA	NA	NA	4	8	165	165	491	0	0	0	0	0	2	0	0	0.004
.	19.01.16-02.22.57-1-56090	180	13	13	4	0	3	671	10	10	0	0	NA	NA	NA	58	52	170	173	522	153	157	361	7	2	22	0.041	0.012	0.042
.	19.01.16-02.22.57-1-56091	34	1	1	0	0	0	0	0	0	0	0	NA	NA	NA	8	4	163	165	489	0	0	0	0	0	0	0	0	0
.	19.01.16-02.22.58-1-56092	139	10	10	3	0	3	659	9	9	0	0	NA	NA	NA	45	39	173	172	507	155	152	352	1	3	19	0.006	0.017	0.037
.	19.01.16-02.22.58-1-56093	66	4	4	4	0	3	635	2	2	0	0	NA	NA	NA	33	22	166	168	501	146	149	340	10	0	1	0.06	0	0.002
.	19.01.16-02.22.59-1-56094	91	6	6	0	0	0	645	4	4	0	0	NA	NA	NA	28	30	168	167	508	149	150	346	0	10	8	0	0.06	0.016
.	19.01.16-02.23.02-1-56096	60	3	3	1	0	1	629	2	2	0	0	NA	NA	NA	26	14	166	164	497	145	145	339	3	0	3	0.018	0	0.006
.	19.01.16-02.23.05-1-56100	89	6	6	1	0	1	651	5	5	0	0	NA	NA	NA	29	33	168	168	510	150	150	351	2	6	15	0.012	0.036	0.029
.	19.01.16-02.23.06-1-56101	34	1	1	1	0	1	0	0	0	0	0	NA	NA	NA	9	11	165	165	494	0	0	0	0	0	0	0	0	0
.	19.01.16-02.23.09-1-56102	62	3	3	1	0	1	635	2	2	0	0	NA	NA	NA	30	22	169	166	500	150	148	337	5	8	0	0.03	0.048	0
.	19.01.16-02.23.09-1-56103	91	11	11	2	0	1	642	10	10	0	0	NA	NA	NA	37	28	167	169	505	148	151	343	19	13	17	0.114	0.077	0.034
.	19.01.16-02.23.14-1-56104	55	2	2	0	0	0	102	1	1	0	0	NA	NA	NA	16	20	166	172	495	29	26	47	0	0	1	0	0	0.002
.	19.01.16-02.23.16-1-56105	92	3	3	2	0	2	648	2	2	0	0	NA	NA	NA	32	31	174	169	501	155	149	344	2	3	7	0.011	0.018	0.014
.	19.01.16-02.23.20-1-56106	147	21	21	6	0	4	658	20	20	0	0	NA	NA	NA	50	50	179	169	515	158	148	352	13	30	45	0.073	0.178	0.087
.	19.01.16-02.23.20-1-56107	59	2	2	0	0	0	350	1	1	0	0	NA	NA	NA	14	16	168	168	493	83	79	188	4	0	2	0.024	0	0.004
.	19.01.16-02.23.22-1-56108	93	6	6	2	0	1	635	4	4	0	0	NA	NA	NA	32	22	167	169	499	148	147	340	10	0	6	0.06	0	0.012
.	19.01.16-02.23.23-1-56109	89	6	6	3	0	2	641	5	5	0	0	NA	NA	NA	34	29	168	174	500	145	157	339	0	5	15	0	0.029	0.03
.	19.01.16-02.23.24-1-56110	98	9	9	2	0	2	650	7	7	0	0	NA	NA	NA	39	35	169	169	510	149	152	349	15	0	12	0.089	0	0.024
.	19.01.16-02.23.25-1-56111	116	5	5	1	0	1	658	4	4	0	0	NA	NA	NA	44	50	174	171	518	153	154	351	10	0	5	0.057	0	0.01
.	19.01.16-02.23.33-1-56127	60	4	4	1	0	1	644	3	3	0	0	NA	NA	NA	19	26	166	168	505	148	150	346	1	5	0	0.006	0.03	0
.	19.01.16-02.23.35-1-56128	86	4	4	2	0	2	642	3	3	0	0	NA	NA	NA	23	22	172	165	498	155	145	342	2	0	4	0.012	0	0.008
.	19.01.16-02.23.36-1-56129	115	5	5	0	0	0	645	4	4	0	0	NA	NA	NA	36	32	169	166	510	154	143	348	8	0	4	0.047	0	0.008
.	19.01.16-02.23.41-1-56130	164	9	9	2	0	1	656	8	8	0	0	NA	NA	NA	33	35	172	170	506	153	150	353	6	3	8	0.035	0.018	0.016
.	19.01.16-02.23.43-1-56131	89	7	7	1	0	1	655	6	6	0	0	NA	NA	NA	24	38	167	168	516	151	151	353	10	1	10	0.06	0.006	0.019
.	19.01.16-02.23.43-1-56132	181	14	14	3	0	3	661	12	12	0	0	NA	NA	NA	67	59	175	175	522	151	153	357	15	7	31	0.086	0.04	0.059
.	19.01.16-02.23.46-1-56136	83	5	5	2	0	2	654	4	4	0	0	NA	NA	NA	31	34	167	167	513	150	150	354	15	0	4	0.09	0	0.008
.	19.01.16-02.23.51-1-56144	31	1	1	0	0	0	0	0	0	0	0	NA	NA	NA	8	8	163	163	495	0	0	0	0	1	0	0	0.006	0
.	19.01.16-02.23.51-1-56146	88	4	4	2	0	1	649	3	3	0	0	NA	NA	NA	30	33	172	169	505	153	150	346	5	7	3	0.029	0.041	0.006
.	19.01.16-02.23.53-1-56148	120	17	17	3	0	3	656	16	16	0	0	NA	NA	NA	35	43	175	175	506	154	155	347	9	22	39	0.051	0.126	0.077
.	19.01.16-02.23.55-1-56151	151	13	13	3	0	3	690	12	12	0	0	NA	NA	NA	41	69	181	176	525	164	158	368	27	14	28	0.149	0.08	0.053
.	19.01.16-02.24.03-1-56156	64	3	3	1	0	0	642	2	2	0	0	NA	NA	NA	25	24	167	169	501	149	151	342	1	3	2	0.006	0.018	0.004
.	19.01.16-02.24.04-1-56157	61	3	3	0	0	0	550	2	2	0	0	NA	NA	NA	19	10	166	163	494	128	122	300	0	2	4	0	0.012	0.008
.	19.01.16-02.24.04-1-56159	65	7	7	1	0	1	655	6	6	0	0	NA	NA	NA	17	34	169	170	508	150	155	350	0	12	9	0	0.071	0.018
.	19.01.16-02.24.05-1-56161	60	2	2	0	0	0	633	0	0	0	0	NA	NA	NA	28	19	172	164	496	153	145	335	1	0	2	0.006	0	0.004
.	19.01.16-02.24.09-1-56163	139	10	10	3	0	3	651	9	9	0	0	NA	NA	NA	50	40	170	175	508	148	153	350	8	3	34	0.047	0.017	0.067
.	19.01.16-02.24.16-1-56168	57	3	3	2	0	2	0	2	2	0	0	NA	NA	NA	21	11	165	163	496	0	0	0	0	0	3	0	0	0.006
.	19.01.16-02.24.17-1-56169	58	3	3	0	0	0	639	2	2	0	0	NA	NA	NA	23	19	166	170	496	149	155	335	3	2	4	0.018	0.012	0.008
.	19.01.16-02.24.19-1-56170	90	5	5	0	0	0	649	4	4	0	0	NA	NA	NA	25	27	170	166	504	151	150	348	0	5	9	0	0.03	0.018
.	19.01.16-02.24.20-1-56171	94	10	10	3	0	2	646	9	9	0	0	NA	NA	NA	35	24	169	166	502	151	150	345	2	19	6	0.012	0.114	0.012
.	19.01.16-02.24.20-1-56172	114	10	10	8	0	6	655	7	7	0	0	NA	NA	NA	35	32	167	169	509	149	151	355	14	14	13	0.084	0.083	0.026
.	19.01.16-02.24.23-1-56173	59	2	2	0	0	0	647	1	1	0	0	NA	NA	NA	26	31	171	167	506	151	147	349	0	9	0	0	0.054	0
.	19.01.16-02.24.27-1-56177	90	5	5	1	0	1	648	4	4	0	0	NA	NA	NA	31	31	168	167	509	151	149	348	5	0	10	0.03	0	0.02
.	19.01.16-02.24.28-1-56193	35	1	1	0	0	0	0	0	0	0	0	NA	NA	NA	16	10	166	166	491	0	0	0	0	0	0	0	0	0
.	19.01.16-02.24.31-1-56194	116	4	4	1	0	1	658	3	3	0	0	NA	NA	NA	44	44	170	170	517	151	152	355	0	5	7	0	0.029	0.014
.	19.01.16-02.24.32-1-56195	150	20	20	2	0	2	648	17	17	0	0	NA	NA	NA	41	34	170	170	507	147	149	352	0	14	36	0	0.082	0.071
.	19.01.16-02.24.35-1-56196	201	25	25	5	0	5	677	21	21	0	0	NA	NA	NA	63	59	176	176	520	159	156	362	47	21	25	0.267	0.119	0.048
.	19.01.16-02.24.37-1-56197	127	7	7	1	0	1	655	5	5	0	0	NA	NA	NA	45	45	171	177	510	152	156	347	0	7	10	0	0.04	0.02
.	19.01.16-02.24.38-1-56198	90	4	4	1	0	1	644	3	3	0	0	NA	NA	NA	34	32	168	167	510	150	150	344	5	3	1	0.03	0.018	0.002
.	19.01.16-02.24.43-1-56199	121	15	15	5	0	5	661	13	13	0	0	NA	NA	NA	36	48	167	177	517	149	157	355	2	1	42	0.012	0.006	0.081
.	19.01.16-02.24.45-1-56203	86	4	4	3	0	2	641	3	3	0	0	NA	NA	NA	29	24	169	165	503	148	147	346	10	0	3	0.059	0	0.006
.	19.01.16-02.24.46-1-56205	32	1	1	0	0	0	0	0	0	0	0	NA	NA	NA	9	7	164	163	493	0	0	0	0	0	1	0	0	0.002
.	19.01.16-02.24.48-1-56208	67	3	3	0	0	0	647	1	1	0	0	NA	NA	NA	32	31	171	168	505	154	148	345	0	0	9	0	0	0.018
.	19.01.16-02.24.52-1-56213	65	2	2	1	0	1	634	1	1	0	0	NA	NA	NA	41	25	167	169	502	147	146	341	0	0	8	0	0	0.016
.	19.01.16-02.24.55-1-56216	65	3	3	0	0	0	647	2	2	0	0	NA	NA	NA	29	34	169	171	507	151	152	344	0	5	4	0	0.029	0.008
.	19.01.16-02.25.00-1-56220	37	1	1	1	0	1	0	0	0	0	0	NA	NA	NA	14	8	164	165	492	0	0	0	0	0	4	0	0	0.008
.	19.01.16-02.25.01-1-56221	56	2	2	1	0	1	150	1	1	0	0	NA	NA	NA	15	20	166	170	497	34	36	80	0	2	1	0	0.012	0.002
.	19.01.16-02.25.01-1-56223	94	4	4	2	0	2	647	2	2	0	0	NA	NA	NA	41	29	171	166	505	152	148	347	0	2	8	0	0.012	0.016
.	19.01.16-02.25.02-1-56225	63	5	5	0	0	0	641	3	3	0	0	NA	NA	NA	24	22	167	173	495	147	155	339	3	0	11	0.018	0	0.022
.	19.01.16-02.25.04-1-56228	95	6	6	3	0	2	662	5	5	0	0	NA	NA	NA	31	49	173	173	516	154	151	357	0	10	9	0	0.058	0.017
.	19.01.16-02.25.06-1-56230	117	16	16	3	0	2	653	15	15	0	0	NA	NA	NA	45	45	172	173	513	153	151	349	9	8	23	0.052	0.046	0.045
.	19.01.16-02.25.09-1-56231	90	11	11	1	0	1	645	8	8	0	0	NA	NA	NA	27	27	169	166	505	152	146	347	2	0	17	0.012	0	0.034
.	19.01.16-02.25.10-1-56232	122	10	10	2	0	2	649	9	9	0	0	NA	NA	NA	37	28	169	168	504	148	150	351	2	5	14	0.012	0.03	0.028
.	19.01.16-02.25.11-1-56233	147	7	7	0	0	0	646	6	6	0	0	NA	NA	NA	53	35	166	177	505	149	154	343	7	5	9	0.042	0.028	0.018
.	19.01.16-02.25.18-1-56234	63	3	3	0	0	0	501	1	1	0	0	NA	NA	NA	10	15	165	167	496	117	115	269	4	1	3	0.024	0.006	0.006
.	19.01.16-02.25.20-1-56235	119	12	12	2	0	1	655	10	10	0	0	NA	NA	NA	39	42	173	176	506	153	155	347	17	8	6	0.098	0.045	0.012
.	19.01.16-02.25.21-1-56236	59	2	2	1	0	1	148	1	1	0	0	NA	NA	NA	23	14	164	165	498	33	30	85	0	0	3	0	0	0.006
.	19.01.16-02.25.22-1-56237	93	9	9	4	0	2	660	8	8	0	0	NA	NA	NA	33	37	168	177	505	149	159	352	5	6	19	0.03	0.034	0.038
.	19.01.16-02.25.29-1-56254	64	3	3	0	0	0	639	2	2	0	0	NA	NA	NA	26	25	167	170	501	147	149	343	7	3	3	0.042	0.018	0.006
.	19.01.16-02.25.30-1-56255	63	3	3	0	0	0	653	2	2	0	0	NA	NA	NA	18	30	168	168	507	154	150	349	2	1	5	0.012	0.006	0.01
.	19.01.16-02.25.31-1-56256	117	7	7	3	0	3	653	6	6	0	0	NA	NA	NA	33	34	169	169	509	151	152	350	0	4	21	0	0.024	0.041
.	19.01.16-02.25.32-1-56257	93	7	7	2	0	2	642	6	6	0	0	NA	NA	NA	30	23	169	167	500	151	149	342	3	2	14	0.018	0.012	0.028
.	19.01.16-02.25.33-1-56258	86	4	4	1	0	1	645	3	3	0	0	NA	NA	NA	25	34	173	172	502	154	149	342	1	8	6	0.006	0.047	0.012
.	19.01.16-02.25.34-1-56259	114	15	15	5	0	4	636	13	13	0	0	NA	NA	NA	41	19	170	166	496	148	147	341	10	15	8	0.059	0.09	0.016
.	19.01.16-02.25.45-1-56263	63	4	4	0	0	0	640	3	3	0	0	NA	NA	NA	23	20	165	168	500	148	146	346	0	8	6	0	0.048	0.012
.	19.01.16-02.25.46-1-56265	157	19	19	4	0	4	672	17	17	0	0	NA	NA	NA	46	49	175	171	516	160	155	357	24	17	31	0.137	0.099	0.06
.	19.01.16-02.25.46-1-56266	60	3	3	0	0	0	644	2	2	0	0	NA	NA	NA	16	26	169	171	499	148	152	344	0	2	3	0	0.012	0.006
.	19.01.16-02.25.50-1-56271	91	6	6	1	0	1	646	5	5	0	0	NA	NA	NA	23	24	169	167	501	150	148	348	5	5	11	0.03	0.03	0.022
.	19.01.16-02.25.50-1-56272	63	3	3	0	0	0	647	2	2	0	0	NA	NA	NA	30	30	169	170	504	151	151	345	3	0	4	0.018	0	0.008
.	19.01.16-02.25.53-1-56277	143	7	7	3	0	2	660	5	5	0	0	NA	NA	NA	23	38	167	169	515	152	152	356	5	10	9	0.03	0.059	0.017
.	19.01.16-02.25.55-1-56279	141	9	9	2	0	2	665	8	8	0	0	NA	NA	NA	61	50	179	169	515	159	150	356	3	0	23	0.017	0	0.045
.	19.01.16-02.26.01-1-56282	56	2	2	1	0	1	642	1	1	0	0	NA	NA	NA	19	24	164	170	503	149	151	342	0	2	1	0	0.012	0.002
.	19.01.16-02.26.02-1-56284	86	5	5	0	0	0	657	4	4	0	0	NA	NA	NA	26	40	178	168	507	159	148	350	5	5	8	0.028	0.03	0.016
.	19.01.16-02.26.02-1-56286	142	12	12	1	0	1	674	11	11	0	0	NA	NA	NA	35	55	172	177	519	154	161	359	13	10	25	0.076	0.056	0.048
.	19.01.16-02.26.06-1-56289	56	2	2	0	0	0	0	1	1	0	0	NA	NA	NA	16	18	167	164	500	0	0	0	0	0	1	0	0	0.002
.	19.01.16-02.26.09-1-56290	175	30	30	5	0	2	667	28	28	0	0	NA	NA	NA	51	51	172	175	517	150	159	358	26	1	71	0.151	0.006	0.137
.	19.01.16-02.26.10-1-56291	94	10	10	3	0	3	657	8	8	0	0	NA	NA	NA	24	34	169	171	507	151	155	351	0	3	16	0	0.018	0.032
.	19.01.16-02.26.15-1-56292	131	14	14	1	0	1	660	10	10	0	0	NA	NA	NA	38	40	171	170	512	152	152	356	4	12	42	0.023	0.071	0.082
.	19.01.16-02.26.15-1-56297	62	2	2	0	0	0	202	1	1	0	0	NA	NA	NA	19	18	167	169	495	42	53	107	0	0	2	0	0	0.004
.	19.01.16-02.26.21-1-56301	114	9	9	3	0	2	654	8	8	0	0	NA	NA	NA	32	39	173	168	511	152	151	351	0	4	22	0	0.024	0.043
.	19.01.16-02.26.22-1-56302	34	1	1	0	0	0	0	0	0	0	0	NA	NA	NA	7	5	166	164	488	0	0	0	0	0	0	0	0	0
.	19.01.16-02.26.25-1-56307	91	4	4	3	0	2	657	2	2	0	0	NA	NA	NA	37	41	176	170	508	157	147	353	7	5	1	0.04	0.029	0.002
.	19.01.16-02.26.25-1-56308	173	17	17	3	0	1	661	15	15	0	0	NA	NA	NA	59	54	174	173	520	152	152	357	37	17	26	0.213	0.098	0.05
.	19.01.16-02.26.25-1-56310	120	8	8	4	0	3	657	7	7	0	0	NA	NA	NA	44	45	168	171	519	148	152	357	3	3	14	0.018	0.018	0.027
.	19.01.16-02.26.32-1-56328	151	12	12	4	0	2	666	11	11	0	0	NA	NA	NA	53	51	176	171	517	155	155	356	25	4	24	0.142	0.023	0.046
.	19.01.16-02.26.32-1-56329	145	21	21	7	0	6	664	17	17	0	0	NA	NA	NA	60	49	173	172	517	153	154	357	25	13	40	0.145	0.076	0.077
.	19.01.16-02.26.41-1-56331	32	1	1	0	0	0	0	0	0	0	0	NA	NA	NA	10	10	164	166	493	0	0	0	0	0	0	0	0	0
.	19.01.16-02.26.44-1-56335	143	10	10	3	0	3	649	9	9	0	0	NA	NA	NA	35	32	166	171	508	149	151	349	0	5	31	0	0.029	0.061
.	19.01.16-02.26.46-1-56337	64	3	3	1	0	0	636	2	2	0	0	NA	NA	NA	22	21	166	166	502	146	149	341	0	2	2	0	0.012	0.004
.	19.01.16-02.26.46-1-56338	87	8	8	2	0	2	659	6	6	0	0	NA	NA	NA	22	36	168	171	510	151	152	356	2	9	7	0.012	0.053	0.014
.	19.01.16-02.26.48-1-56341	64	2	2	0	0	0	602	1	1	0	0	NA	NA	NA	21	27	169	168	503	135	142	325	1	1	0	0.006	0.006	0
.	19.01.16-02.27.00-1-56351	118	17	17	5	0	4	662	16	16	0	0	NA	NA	NA	34	43	166	172	518	148	155	359	35	14	35	0.211	0.081	0.068
.	19.01.16-02.27.01-1-56352	86	5	5	1	0	1	638	4	4	0	0	NA	NA	NA	28	23	166	165	505	146	146	346	7	0	9	0.042	0	0.018
.	19.01.16-02.27.01-1-56353	63	2	2	0	0	0	551	1	1	0	0	NA	NA	NA	23	17	165	168	497	124	132	295	0	1	3	0	0.006	0.006
.	19.01.16-02.27.02-1-56355	70	3	3	0	0	0	641	1	1	0	0	NA	NA	NA	33	30	171	167	505	149	145	347	3	7	2	0.018	0.042	0.004
.	19.01.16-02.27.03-1-56357	63	3	3	2	0	2	637	2	2	0	0	NA	NA	NA	24	19	168	169	495	149	149	339	0	0	6	0	0	0.012
.	19.01.16-02.27.07-1-56360	127	18	18	8	0	6	670	17	17	0	0	NA	NA	NA	39	52	177	174	514	160	156	354	11	7	31	0.062	0.04	0.06
.	19.01.16-02.27.10-1-56361	93	10	10	6	0	6	648	7	7	0	0	NA	NA	NA	34	27	174	169	497	157	147	344	17	14	13	0.098	0.083	0.026
.	19.01.16-02.27.11-1-56362	30	1	1	0	0	0	0	0	0	0	0	NA	NA	NA	9	1	163	164	487	0	0	0	0	0	1	0	0	0.002
.	19.01.16-02.27.14-1-56363	146	8	8	3	0	2	674	6	6	0	0	NA	NA	NA	47	58	174	178	519	155	157	362	29	7	6	0.167	0.039	0.012
.	19.01.16-02.27.14-1-56364	150	8	8	2	0	1	670	7	7	0	0	NA	NA	NA	45	49	179	175	508	160	157	353	9	0	12	0.05	0	0.024
.	19.01.16-02.27.17-1-56365	237	9	9	3	0	2	709	8	8	0	0	NA	NA	NA	77	89	179	183	540	163	164	382	0	8	23	0	0.044	0.043
.	19.01.16-02.27.18-1-56366	63	2	2	0	0	0	348	1	1	0	0	NA	NA	NA	20	15	165	167	496	73	78	197	2	0	1	0.012	0	0.002
.	19.01.16-02.27.18-1-56367	149	18	18	6	0	5	667	16	16	0	0	NA	NA	NA	51	54	178	178	511	154	159	354	9	11	30	0.051	0.062	0.059
.	19.01.16-02.27.30-1-56383	89	3	3	0	0	0	640	2	2	0	0	NA	NA	NA	26	22	167	166	502	148	146	346	5	4	0	0.03	0.024	0
.	19.01.16-02.27.34-1-56385	153	14	14	6	0	3	673	13	13	0	0	NA	NA	NA	54	66	179	176	524	158	156	359	22	0	31	0.123	0	0.059
.	19.01.16-02.27.36-1-56386	62	2	2	0	0	0	352	1	1	0	0	NA	NA	NA	16	14	163	167	497	82	82	188	0	0	2	0	0	0.004
.	19.01.16-02.27.36-1-56387	38	1	1	1	0	1	0	0	0	0	0	NA	NA	NA	9	9	164	167	491	0	0	0	0	3	0	0	0.018	0
.	19.01.16-02.27.37-1-56388	92	10	10	0	0	0	642	8	8	0	0	NA	NA	NA	24	23	169	171	496	150	150	342	11	4	3	0.065	0.023	0.006
.	19.01.16-02.27.38-1-56389	154	12	12	2	0	1	678	10	10	0	0	NA	NA	NA	55	60	171	176	526	155	159	364	0	20	19	0	0.114	0.036
.	19.01.16-02.27.40-1-56390	116	4	4	1	0	1	659	3	3	0	0	NA	NA	NA	32	35	172	168	508	154	150	355	8	0	3	0.047	0	0.006
.	19.01.16-02.27.45-1-56394	69	6	6	1	0	0	651	5	5	0	0	NA	NA	NA	25	33	168	167	511	151	150	350	0	3	13	0	0.018	0.025
.	19.01.16-02.27.45-1-56395	85	9	9	1	0	1	646	7	7	0	0	NA	NA	NA	25	23	170	166	500	152	147	347	10	10	6	0.059	0.06	0.012
.	19.01.16-02.27.48-1-56399	121	9	9	4	0	4	654	8	8	0	0	NA	NA	NA	31	32	173	169	503	156	150	348	0	10	14	0	0.059	0.028
.	19.01.16-02.27.49-1-56401	57	2	2	0	0	0	0	1	1	0	0	NA	NA	NA	17	21	166	168	500	0	0	0	4	0	2	0.024	0	0.004
.	19.01.16-02.27.53-1-56407	91	4	4	0	0	0	654	3	3	0	0	NA	NA	NA	25	35	171	167	510	153	149	352	0	2	14	0	0.012	0.027
.	19.01.16-02.27.56-1-56412	67	5	5	1	0	1	645	4	4	0	0	NA	NA	NA	18	28	170	171	500	153	151	341	0	0	8	0	0	0.016
.	19.01.16-02.27.58-1-56413	229	22	22	6	0	6	671	20	20	0	0	NA	NA	NA	65	62	181	176	518	160	155	356	27	16	30	0.149	0.091	0.058
.	19.01.16-02.28.05-1-56418	84	3	3	1	0	1	649	2	2	0	0	NA	NA	NA	32	33	169	173	504	151	153	345	0	0	8	0	0	0.016
.	19.01.16-02.28.10-1-56419	126	7	7	1	0	1	659	5	5	0	0	NA	NA	NA	48	40	168	169	516	148	153	358	5	0	16	0.03	0	0.031
.	19.01.16-02.28.10-1-56420	125	13	13	4	0	2	647	10	10	0	0	NA	NA	NA	35	33	168	169	509	149	151	347	27	4	28	0.161	0.024	0.055
.	19.01.16-02.28.11-1-56421	91	4	4	1	0	1	636	3	3	0	0	NA	NA	NA	32	16	164	170	495	142	153	341	7	0	7	0.043	0	0.014
.	19.01.16-02.28.12-1-56422	58	2	2	1	0	1	650	1	1	0	0	NA	NA	NA	24	36	167	175	507	148	156	346	4	0	0	0.024	0	0
.	19.01.16-02.28.14-1-56423	121	8	8	1	0	1	667	6	6	0	0	NA	NA	NA	35	46	175	170	514	157	152	358	9	6	10	0.051	0.035	0.019
.	19.01.16-02.28.18-1-56428	207	22	22	8	0	3	699	19	19	0	0	NA	NA	NA	54	82	175	180	540	158	162	379	5	37	46	0.029	0.206	0.085
.	19.01.16-02.28.23-1-56433	206	16	16	7	0	7	683	15	15	0	0	NA	NA	NA	58	66	177	175	527	157	157	369	13	10	27	0.073	0.057	0.051
.	19.01.16-02.28.27-1-56452	35	1	1	0	0	0	0	0	0	0	0	NA	NA	NA	8	8	166	163	492	0	0	0	0	0	0	0	0	0
.	19.01.16-02.28.28-1-56453	36	1	1	1	0	1	0	0	0	0	0	NA	NA	NA	5	6	164	165	490	0	0	0	0	1	0	0	0.006	0
.	19.01.16-02.28.30-1-56454	33	1	1	0	0	0	0	0	0	0	0	NA	NA	NA	13	5	164	164	490	0	0	0	0	0	0	0	0	0
.	19.01.16-02.28.31-1-56455	57	3	3	1	0	1	0	2	2	0	0	NA	NA	NA	20	12	163	167	495	0	0	0	6	0	1	0.037	0	0.002
.	19.01.16-02.28.31-1-56456	66	4	4	0	0	0	639	3	3	0	0	NA	NA	NA	16	21	167	168	499	147	151	341	0	2	3	0	0.012	0.006
.	19.01.16-02.28.33-1-56457	90	5	5	2	0	2	645	4	4	0	0	NA	NA	NA	24	23	171	170	495	151	152	342	4	4	10	0.023	0.024	0.02
.	19.01.16-02.28.36-1-56458	144	8	8	2	0	2	656	6	6	0	0	NA	NA	NA	32	41	169	173	512	148	154	354	2	6	17	0.012	0.035	0.033
.	19.01.16-02.28.38-1-56459	92	7	7	2	0	1	649	6	6	0	0	NA	NA	NA	37	33	177	167	502	157	148	344	3	2	22	0.017	0.012	0.044
.	19.01.16-02.28.39-1-56460	114	11	11	3	0	2	651	10	10	0	0	NA	NA	NA	32	33	168	175	503	150	155	346	6	1	18	0.036	0.006	0.036
.	19.01.16-02.28.40-1-56461	67	2	2	1	0	1	401	1	1	0	0	NA	NA	NA	19	14	163	170	494	94	92	215	3	2	0	0.018	0.012	0
.	19.01.16-02.28.47-1-56468	179	22	22	6	0	3	676	21	21	0	0	NA	NA	NA	57	56	177	177	515	158	162	356	37	0	40	0.209	0	0.078
.	19.01.16-02.28.51-1-56472	93	6	6	3	0	3	647	5	5	0	0	NA	NA	NA	31	34	171	169	507	152	146	349	3	11	4	0.018	0.065	0.008
.	19.01.16-02.28.53-1-56476	64	3	3	0	0	0	350	2	2	0	0	NA	NA	NA	12	16	166	164	499	88	73	189	3	0	1	0.018	0	0.002
.	19.01.16-02.28.54-1-56478	94	4	4	0	0	0	651	3	3	0	0	NA	NA	NA	23	35	170	167	511	147	151	353	10	0	5	0.059	0	0.01
.	19.01.16-02.28.57-1-56482	62	2	2	1	0	1	447	1	1	0	0	NA	NA	NA	23	18	165	168	498	102	100	245	1	2	0	0.006	0.012	0
.	19.01.16-02.28.58-1-56483	114	8	8	3	0	3	670	7	7	0	0	NA	NA	NA	40	60	178	169	526	161	148	361	5	18	12	0.028	0.107	0.023
.	19.01.16-02.28.59-1-56484	87	7	7	3	0	3	647	6	6	0	0	NA	NA	NA	31	30	167	168	508	145	151	351	1	1	16	0.006	0.006	0.031
.	19.01.16-02.29.01-1-56485	92	4	4	2	0	2	648	2	2	0	0	NA	NA	NA	17	28	165	166	510	147	151	350	3	0	10	0.018	0	0.02
.	19.01.16-02.29.06-1-56490	91	7	7	4	0	3	653	6	6	0	0	NA	NA	NA	38	39	171	173	508	149	152	352	0	16	12	0	0.092	0.024
.	19.01.16-02.29.09-1-56492	88	5	5	1	0	1	642	4	4	0	0	NA	NA	NA	24	24	170	169	498	153	151	338	0	14	5	0	0.083	0.01
.	19.01.16-02.29.09-1-56493	34	1	1	0	0	0	0	0	0	0	0	NA	NA	NA	7	7	167	163	490	0	0	0	0	0	1	0	0	0.002
.	19.01.16-02.29.11-1-56494	127	9	9	3	0	2	662	7	7	0	0	NA	NA	NA	41	44	169	174	514	151	155	356	4	4	21	0.024	0.023	0.041
.	19.01.16-02.29.12-1-56495	118	10	10	3	0	2	666	9	9	0	0	NA	NA	NA	37	49	172	179	511	152	159	355	21	1	6	0.122	0.006	0.012
.	19.01.16-02.29.19-1-56496	63	2	2	0	0	0	637	1	1	0	0	NA	NA	NA	32	25	167	166	505	143	145	349	1	2	0	0.006	0.012	0
.	19.01.16-02.29.19-1-56497	34	1	1	0	0	0	0	0	0	0	0	NA	NA	NA	8	10	164	165	494	0	0	0	0	0	2	0	0	0.004
.	19.01.16-02.29.22-1-56498	68	3	3	1	0	1	644	2	2	0	0	NA	NA	NA	17	24	169	166	502	152	148	344	0	0	3	0	0	0.006
.	19.01.16-02.29.28-1-56514	153	9	9	1	0	1	668	8	8	0	0	NA	NA	NA	51	56	176	174	519	156	155	357	3	8	17	0.017	0.046	0.033
.	19.01.16-02.29.29-1-56515	66	6	6	2	0	2	643	4	4	0	0	NA	NA	NA	17	20	165	169	499	149	150	344	0	3	15	0	0.018	0.03
.	19.01.16-02.29.34-1-56516	63	2	2	0	0	0	640	1	1	0	0	NA	NA	NA	38	26	171	168	500	152	150	338	0	2	2	0	0.012	0.004
.	19.01.16-02.29.35-1-56517	121	18	18	5	0	4	640	15	15	0	0	NA	NA	NA	45	35	172	168	508	150	145	345	17	5	30	0.099	0.03	0.059
.	19.01.16-02.29.37-1-56518	117	22	22	3	0	2	649	19	19	0	0	NA	NA	NA	41	34	168	173	506	149	153	347	24	18	36	0.143	0.104	0.071
.	19.01.16-02.29.37-1-56519	32	1	1	0	0	0	0	0	0	0	0	NA	NA	NA	14	12	164	166	495	0	0	0	0	0	0	0	0	0
.	19.01.16-02.29.37-1-56520	89	4	4	0	0	0	658	3	3	0	0	NA	NA	NA	25	35	171	169	508	157	152	349	1	1	3	0.006	0.006	0.006
.	19.01.16-02.29.38-1-56521	31	1	1	0	0	0	0	0	0	0	0	NA	NA	NA	13	10	167	164	492	0	0	0	0	3	0	0	0.018	0
.	19.01.16-02.29.39-1-56522	121	8	8	2	0	1	658	6	6	0	0	NA	NA	NA	39	37	172	178	500	155	159	344	18	4	14	0.105	0.022	0.028
.	19.01.16-02.29.40-1-56523	88	4	4	2	0	2	654	3	3	0	0	NA	NA	NA	26	38	174	172	505	151	153	350	2	2	2	0.011	0.012	0.004
.	19.01.16-02.29.48-1-56530	214	24	24	6	0	4	678	21	21	0	0	NA	NA	NA	65	69	176	180	526	152	161	365	22	16	52	0.125	0.089	0.099
.	19.01.16-02.29.49-1-56531	58	2	2	0	0	0	152	1	1	0	0	NA	NA	NA	20	19	166	169	497	40	33	79	0	0	4	0	0	0.008
.	19.01.16-02.29.52-1-56536	90	3	3	1	0	1	659	2	2	0	0	NA	NA	NA	42	45	175	171	512	150	152	357	9	3	3	0.051	0.018	0.006
.	19.01.16-02.29.55-1-56540	88	6	6	3	0	1	648	5	5	0	0	NA	NA	NA	29	30	170	168	505	150	151	347	8	13	4	0.047	0.077	0.008
.	19.01.16-02.29.57-1-56543	93	8	8	2	0	2	654	7	7	0	0	NA	NA	NA	34	37	169	171	510	151	151	352	0	10	18	0	0.058	0.035
.	19.01.16-02.29.57-1-56544	87	5	5	1	0	1	638	3	3	0	0	NA	NA	NA	26	20	167	167	499	150	143	345	3	5	4	0.018	0.03	0.008
.	19.01.16-02.30.03-1-56553	36	1	1	0	0	0	0	0	0	0	0	NA	NA	NA	11	13	169	165	492	0	0	0	0	0	5	0	0	0.01
.	19.01.16-02.30.06-1-56555	58	2	2	0	0	0	634	1	1	0	0	NA	NA	NA	30	24	167	167	503	149	147	338	1	1	0	0.006	0.006	0
.	19.01.16-02.30.06-1-56556	96	7	7	2	0	2	639	5	5	0	0	NA	NA	NA	37	26	170	166	503	149	145	345	2	10	1	0.012	0.06	0.002
.	19.01.16-02.30.08-1-56557	148	24	24	4	0	3	641	19	19	0	0	NA	NA	NA	55	34	173	169	505	151	151	339	11	27	45	0.064	0.16	0.089
.	19.01.16-02.30.17-1-56562	85	4	4	1	0	1	641	3	3	0	0	NA	NA	NA	31	23	168	169	499	150	151	340	12	0	6	0.071	0	0.012
.	19.01.16-02.30.19-1-56563	88	3	3	2	0	2	649	2	2	0	0	NA	NA	NA	34	33	170	170	506	150	154	345	10	0	1	0.059	0	0.002
.	19.01.16-02.30.21-1-56564	32	1	1	0	0	0	0	0	0	0	0	NA	NA	NA	12	14	165	164	498	0	0	0	2	0	0	0.012	0	0
.	19.01.16-02.30.21-1-56565	93	4	4	3	0	3	640	3	3	0	0	NA	NA	NA	40	25	171	170	497	153	148	339	0	4	6	0	0.024	0.012
.	19.01.16-02.30.23-1-56566	62	2	2	0	0	0	634	1	1	0	0	NA	NA	NA	30	22	166	167	502	146	148	340	0	0	3	0	0	0.006
.	19.01.16-02.30.23-1-56568	38	1	1	0	0	0	0	0	0	0	0	NA	NA	NA	10	15	167	166	495	0	0	0	0	0	2	0	0	0.004
.	19.01.16-02.30.26-1-56569	89	5	5	3	0	3	644	4	4	0	0	NA	NA	NA	33	33	164	170	512	143	149	352	7	7	3	0.043	0.041	0.006
.	19.01.16-02.30.27-1-56570	87	3	3	2	0	2	650	2	2	0	0	NA	NA	NA	23	29	172	169	501	154	149	347	0	10	8	0	0.059	0.016
.	19.01.16-02.30.34-1-56589	31	1	1	1	0	1	0	0	0	0	0	NA	NA	NA	6	14	164	169	494	0	0	0	0	0	2	0	0	0.004
.	19.01.16-02.30.35-1-56590	33	1	1	0	0	0	0	0	0	0	0	NA	NA	NA	9	10	164	163	496	0	0	0	0	0	1	0	0	0.002
.	19.01.16-02.30.36-1-56591	157	16	16	1	0	1	659	13	13	0	0	NA	NA	NA	47	49	175	170	517	157	147	355	1	2	46	0.006	0.012	0.089
.	19.01.16-02.30.37-1-56592	149	11	11	3	0	3	661	9	9	0	0	NA	NA	NA	49	47	169	177	514	152	159	350	2	0	18	0.012	0	0.035
.	19.01.16-02.30.37-1-56593	95	5	5	1	0	0	635	3	3	0	0	NA	NA	NA	30	27	172	167	501	152	143	340	0	0	9	0	0	0.018
.	19.01.16-02.30.37-1-56594	142	15	15	4	0	4	664	12	12	0	0	NA	NA	NA	50	49	173	172	517	153	152	359	21	20	28	0.121	0.116	0.054
.	19.01.16-02.30.38-1-56595	61	2	2	0	0	0	148	1	1	0	0	NA	NA	NA	14	10	166	163	494	32	31	85	2	0	0	0.012	0	0
.	19.01.16-02.30.42-1-56596	34	1	1	1	0	1	0	0	0	0	0	NA	NA	NA	11	9	166	165	491	0	0	0	0	0	0	0	0	0
.	19.01.16-02.30.45-1-56600	123	16	16	3	0	2	647	13	13	0	0	NA	NA	NA	36	33	175	170	501	154	150	343	18	1	17	0.103	0.006	0.034
.	19.01.16-02.30.45-1-56601	148	8	8	3	0	3	663	7	7	0	0	NA	NA	NA	46	51	175	168	521	156	149	358	2	0	24	0.011	0	0.046
.	19.01.16-02.30.46-1-56603	63	2	2	1	0	1	647	1	1	0	0	NA	NA	NA	23	23	168	163	505	152	147	348	6	0	0	0.036	0	0
.	19.01.16-02.30.54-1-56612	171	9	9	2	0	1	667	8	8	0	0	NA	NA	NA	45	50	177	173	513	158	153	356	0	4	17	0	0.023	0.033
.	19.01.16-02.30.55-1-56614	30	1	1	1	0	1	0	0	0	0	0	NA	NA	NA	3	7	165	165	490	0	0	0	2	0	0	0.012	0	0
.	19.01.16-02.30.57-1-56617	87	6	6	1	0	1	635	3	3	0	0	NA	NA	NA	29	25	167	167	504	148	147	340	1	6	11	0.006	0.036	0.022
.	19.01.16-02.31.00-1-56618	92	8	8	1	0	1	635	7	7	0	0	NA	NA	NA	25	18	170	164	497	148	145	342	2	11	11	0.012	0.067	0.022
.	19.01.16-02.31.00-1-56619	116	8	8	3	0	3	643	6	6	0	0	NA	NA	NA	34	28	167	169	505	149	146	348	1	18	12	0.006	0.107	0.024
.	19.01.16-02.31.06-1-56644	94	5	5	1	0	1	648	4	4	0	0	NA	NA	NA	34	34	171	168	508	153	148	347	3	4	6	0.018	0.024	0.012
.	19.01.16-02.31.09-1-56665	120	6	6	2	0	2	660	5	5	0	0	NA	NA	NA	42	38	173	172	506	156	153	351	0	0	22	0	0	0.043
.	19.01.16-02.31.12-1-56666	95	4	4	1	0	1	645	3	3	0	0	NA	NA	NA	23	28	168	166	507	151	150	344	2	0	8	0.012	0	0.016
.	19.01.16-02.31.16-1-56667	63	3	3	0	0	0	637	2	2	0	0	NA	NA	NA	29	20	167	165	501	149	147	341	0	0	9	0	0	0.018
.	19.01.16-02.31.16-1-56669	38	1	1	0	0	0	0	0	0	0	0	NA	NA	NA	14	10	165	168	490	0	0	0	0	0	0	0	0	0
.	19.01.16-02.31.16-1-56670	124	6	6	3	0	2	657	5	5	0	0	NA	NA	NA	41	36	171	172	506	156	153	348	0	6	24	0	0.035	0.047
.	19.01.16-02.31.19-1-56671	121	8	8	2	0	2	655	7	7	0	0	NA	NA	NA	44	38	170	173	508	146	156	353	10	5	9	0.059	0.029	0.018
.	19.01.16-02.31.20-1-56672	61	2	2	0	0	0	351	1	1	0	0	NA	NA	NA	17	16	168	164	497	81	82	188	0	4	3	0	0.024	0.006
.	19.01.16-02.31.20-1-56673	154	30	30	10	0	8	671	28	28	0	0	NA	NA	NA	44	53	172	177	517	150	160	361	43	14	59	0.25	0.079	0.114
.	19.01.16-02.31.23-1-56674	36	1	1	0	0	0	0	0	0	0	0	NA	NA	NA	13	12	164	164	497	0	0	0	0	0	4	0	0	0.008
.	19.01.16-02.31.26-1-56675	67	4	4	1	0	0	637	2	2	0	0	NA	NA	NA	23	22	167	167	501	149	147	341	0	2	8	0	0.012	0.016
.	19.01.16-02.31.28-1-56691	94	8	8	2	0	2	646	7	7	0	0	NA	NA	NA	28	31	170	167	507	151	148	347	0	0	26	0	0	0.051
.	19.01.16-02.31.29-1-56692	145	9	9	2	0	2	654	7	7	0	0	NA	NA	NA	50	40	168	169	516	149	149	356	6	3	12	0.036	0.018	0.023
.	19.01.16-02.31.31-1-56693	29	1	1	0	0	0	0	0	0	0	0	NA	NA	NA	13	5	163	163	492	0	0	0	0	0	1	0	0	0.002
.	19.01.16-02.31.32-1-56694	152	17	17	7	0	5	648	14	14	0	0	NA	NA	NA	45	31	169	173	502	149	153	346	8	11	34	0.047	0.064	0.068
.	19.01.16-02.31.33-1-56695	61	3	3	0	0	0	640	2	2	0	0	NA	NA	NA	20	17	166	168	496	146	151	343	0	11	0	0	0.065	0
.	19.01.16-02.31.36-1-56696	124	22	22	4	0	3	644	18	18	0	0	NA	NA	NA	47	36	175	169	505	155	148	341	23	33	36	0.131	0.195	0.071
.	19.01.16-02.31.41-1-56698	112	11	11	2	0	2	646	9	9	0	0	NA	NA	NA	38	34	171	168	508	148	146	352	15	7	3	0.088	0.042	0.006
.	19.01.16-02.31.42-1-56699	152	11	11	7	0	4	659	9	9	0	0	NA	NA	NA	49	51	172	171	521	150	152	357	15	8	28	0.087	0.047	0.054
.	19.01.16-02.31.48-1-56706	98	8	8	1	0	0	650	7	7	0	0	NA	NA	NA	26	28	168	169	504	152	152	346	12	13	12	0.071	0.077	0.024
.	19.01.16-02.31.51-1-56710	91	8	8	2	0	1	634	5	5	0	0	NA	NA	NA	32	18	164	166	501	145	145	344	0	8	13	0	0.048	0.026
.	19.01.16-02.31.52-1-56712	90	6	6	4	0	3	639	5	5	0	0	NA	NA	NA	28	21	168	165	501	150	145	344	11	6	14	0.065	0.036	0.028
.	19.01.16-02.32.08-1-56722	203	36	36	12	0	8	661	34	34	0	0	NA	NA	NA	46	49	175	171	516	155	153	353	23	28	63	0.131	0.164	0.122
.	19.01.16-02.32.10-1-56723	30	1	1	0	0	0	0	0	0	0	0	NA	NA	NA	5	10	164	167	492	0	0	0	0	0	1	0	0	0.002
.	19.01.16-02.32.10-1-56724	60	3	3	1	0	1	645	2	2	0	0	NA	NA	NA	26	24	168	167	502	152	151	342	0	13	0	0	0.078	0
.	19.01.16-02.32.12-1-56725	29	1	1	0	0	0	0	0	0	0	0	NA	NA	NA	10	11	164	169	491	0	0	0	0	0	0	0	0	0
.	19.01.16-02.32.13-1-56726	112	10	10	3	0	2	652	9	9	0	0	NA	NA	NA	33	37	168	172	510	148	153	351	7	6	19	0.042	0.035	0.037
.	19.01.16-02.32.13-1-56727	148	16	16	2	0	2	658	15	15	0	0	NA	NA	NA	41	46	168	174	517	146	154	358	11	12	17	0.065	0.069	0.033
.	19.01.16-02.32.13-1-56728	62	2	2	0	0	0	637	1	1	0	0	NA	NA	NA	21	19	166	166	500	149	148	340	5	0	1	0.03	0	0.002
.	19.01.16-02.32.14-1-56729	57	2	2	1	0	1	0	0	0	0	0	NA	NA	NA	16	19	168	172	492	0	0	0	0	0	11	0	0	0.022
.	19.01.16-02.32.14-1-56730	57	2	2	0	0	0	651	1	1	0	0	NA	NA	NA	18	29	169	171	502	153	154	344	0	0	3	0	0	0.006
.	19.01.16-02.32.18-1-56731	64	2	2	1	0	1	648	1	1	0	0	NA	NA	NA	31	32	169	170	506	149	151	348	0	0	9	0	0	0.018
.	19.01.16-02.32.20-1-56736	37	1	1	0	0	0	0	0	0	0	0	NA	NA	NA	7	8	163	166	492	0	0	0	0	0	2	0	0	0.004
.	19.01.16-02.32.24-1-56741	33	1	1	0	0	0	0	0	0	0	0	NA	NA	NA	9	9	166	164	492	0	0	0	0	0	0	0	0	0
.	19.01.16-02.32.26-1-56742	144	9	9	4	0	2	659	6	6	0	0	NA	NA	NA	43	45	174	177	507	154	157	348	0	5	20	0	0.028	0.039
.	19.01.16-02.32.26-1-56743	62	3	3	0	0	0	641	1	1	0	0	NA	NA	NA	29	27	166	171	503	147	149	345	0	3	5	0	0.018	0.01
.	19.01.16-02.32.28-1-56744	91	6	6	2	0	2	641	3	3	0	0	NA	NA	NA	25	22	164	165	506	147	147	347	6	2	6	0.037	0.012	0.012
.	19.01.16-02.32.30-1-56763	121	10	10	2	0	2	666	8	8	0	0	NA	NA	NA	40	45	173	172	513	157	152	357	0	19	21	0	0.11	0.041
.	19.01.16-02.32.33-1-56765	33	1	1	0	0	0	0	0	0	0	0	NA	NA	NA	5	10	163	166	494	0	0	0	0	0	0	0	0	0
.	19.01.16-02.32.35-1-56766	119	13	13	3	0	2	655	11	11	0	0	NA	NA	NA	55	43	172	170	514	154	151	350	11	7	28	0.064	0.041	0.054
.	19.01.16-02.32.37-1-56767	186	16	16	4	0	1	684	13	13	0	0	NA	NA	NA	48	67	174	180	526	154	165	365	10	13	25	0.057	0.072	0.048
.	19.01.16-02.32.40-1-56768	62	3	3	0	0	0	639	2	2	0	0	NA	NA	NA	27	27	169	168	503	151	148	340	0	4	5	0	0.024	0.01
.	19.01.16-02.32.44-1-56769	99	3	3	0	0	0	643	2	2	0	0	NA	NA	NA	33	22	165	169	501	147	152	344	0	0	8	0	0	0.016
.	19.01.16-02.32.46-1-56774	269	16	16	7	0	6	695	14	14	0	0	NA	NA	NA	70	83	178	178	540	158	158	379	18	6	41	0.101	0.034	0.076
.	19.01.16-02.32.51-1-56780	90	4	4	2	0	2	646	3	3	0	0	NA	NA	NA	27	24	167	170	500	151	153	342	0	5	11	0	0.029	0.022
.	19.01.16-02.32.52-1-56782	38	1	1	0	0	0	0	0	0	0	0	NA	NA	NA	7	14	165	167	495	0	0	0	0	0	0	0	0	0
.	19.01.16-02.32.55-1-56787	92	7	7	5	0	2	647	5	5	0	0	NA	NA	NA	30	33	167	172	507	147	154	346	4	23	4	0.024	0.134	0.008
.	19.01.16-02.32.56-1-56788	116	9	9	3	0	2	649	7	7	0	0	NA	NA	NA	40	36	168	170	511	147	150	352	6	19	14	0.036	0.112	0.027
.	19.01.16-02.33.02-1-56792	59	2	2	0	0	0	645	1	1	0	0	NA	NA	NA	17	22	169	166	500	153	149	343	0	0	3	0	0	0.006
.	19.01.16-02.33.03-1-56794	92	7	7	2	0	2	652	5	5	0	0	NA	NA	NA	35	40	170	172	511	148	150	354	14	2	17	0.082	0.012	0.033
.	19.01.16-02.33.04-1-56796	126	10	10	3	0	2	650	9	9	0	0	NA	NA	NA	46	36	170	169	510	149	149	352	8	16	29	0.047	0.095	0.057
.	19.01.16-02.33.07-1-56798	108	14	14	4	0	3	653	11	11	0	0	NA	NA	NA	43	41	173	167	514	151	148	354	0	26	5	0	0.156	0.01
.	19.01.16-02.33.08-1-56799	90	5	5	0	0	0	643	4	4	0	0	NA	NA	NA	31	34	169	168	510	146	149	348	0	6	12	0	0.036	0.024
.	19.01.16-02.33.15-1-56800	88	3	3	0	0	0	648	1	1	0	0	NA	NA	NA	32	31	169	168	507	151	149	348	0	0	9	0	0	0.018
.	19.01.16-02.33.17-1-56801	89	9	9	1	0	1	654	8	8	0	0	NA	NA	NA	28	33	172	170	504	155	150	349	8	10	12	0.047	0.059	0.024
.	19.01.16-02.33.19-1-56802	97	8	8	2	0	2	637	7	7	0	0	NA	NA	NA	38	30	169	166	508	147	146	344	4	9	7	0.024	0.054	0.014
.	19.01.16-02.33.19-1-56803	89	10	10	3	0	3	642	9	9	0	0	NA	NA	NA	35	22	168	167	500	147	151	344	16	3	16	0.095	0.018	0.032
.	19.01.16-02.33.22-1-56804	34	1	1	0	0	0	0	0	0	0	0	NA	NA	NA	7	12	165	167	493	0	0	0	0	0	1	0	0	0.002
.	19.01.16-02.33.25-1-56805	63	5	5	2	0	0	640	4	4	0	0	NA	NA	NA	28	24	165	164	508	146	144	350	0	8	6	0	0.049	0.012
.	19.01.16-02.33.26-1-56806	62	3	3	0	0	0	641	2	2	0	0	NA	NA	NA	24	22	166	168	501	149	148	344	4	5	0	0.024	0.03	0
.	19.01.16-02.33.30-1-56822	35	1	1	1	0	1	0	0	0	0	0	NA	NA	NA	7	12	164	166	495	0	0	0	0	0	2	0	0	0.004
.	19.01.16-02.33.31-1-56823	202	14	14	7	0	7	672	11	11	0	0	NA	NA	NA	55	54	179	174	514	159	156	357	8	23	37	0.045	0.132	0.072
.	19.01.16-02.33.32-1-56824	87	3	3	2	0	2	642	2	2	0	0	NA	NA	NA	24	19	166	166	500	150	146	346	0	0	11	0	0	0.022
.	19.01.16-02.33.33-1-56825	61	4	4	0	0	0	641	3	3	0	0	NA	NA	NA	14	20	166	166	501	145	147	349	6	0	1	0.036	0	0.002
.	19.01.16-02.33.37-1-56826	32	1	1	1	0	1	0	0	0	0	0	NA	NA	NA	17	12	165	164	496	0	0	0	0	0	0	0	0	0
.	19.01.16-02.33.40-1-56827	120	6	6	2	0	1	663	5	5	0	0	NA	NA	NA	27	47	167	174	519	150	154	359	8	13	6	0.048	0.075	0.012
.	19.01.16-02.33.41-1-56828	119	15	15	4	0	4	648	13	13	0	0	NA	NA	NA	35	33	170	171	505	151	151	346	30	14	8	0.176	0.082	0.016
.	19.01.16-02.33.41-1-56829	33	1	1	1	0	1	0	0	0	0	0	NA	NA	NA	11	14	165	165	497	0	0	0	0	0	0	0	0	0
.	19.01.16-02.33.42-1-56830	34	1	1	0	0	0	0	0	0	0	0	NA	NA	NA	9	16	170	164	495	0	0	0	3	0	0	0.018	0	0
.	19.01.16-02.33.43-1-56831	31	1	1	0	0	0	0	0	0	0	0	NA	NA	NA	11	4	164	163	490	0	0	0	0	0	1	0	0	0.002
.	19.01.16-02.33.43-1-56832	212	18	18	9	0	6	684	17	17	0	0	NA	NA	NA	75	74	178	181	528	159	159	366	16	22	23	0.09	0.122	0.044
.	19.01.16-02.33.44-1-56833	90	4	4	1	0	1	651	3	3	0	0	NA	NA	NA	22	29	168	173	501	151	153	347	3	7	4	0.018	0.04	0.008
.	19.01.16-02.33.45-1-56837	33	1	1	0	0	0	0	0	0	0	0	NA	NA	NA	7	9	165	165	492	0	0	0	0	0	2	0	0	0.004
.	19.01.16-02.33.48-1-56842	34	1	1	1	0	1	0	0	0	0	0	NA	NA	NA	10	13	163	164	499	0	0	0	0	0	0	0	0	0
.	19.01.16-02.33.48-1-56843	63	2	2	0	0	0	150	1	1	0	0	NA	NA	NA	20	15	165	166	497	40	32	78	0	0	1	0	0	0.002
.	19.01.16-02.33.49-1-56845	97	10	10	4	0	3	638	9	9	0	0	NA	NA	NA	31	18	167	165	499	149	145	344	16	19	0	0.096	0.115	0
.	19.01.16-02.33.50-1-56847	97	10	10	1	0	0	648	9	9	0	0	NA	NA	NA	29	31	169	171	504	150	154	344	19	0	6	0.112	0	0.012
.	19.01.16-02.33.56-1-56854	231	19	19	4	0	2	683	15	15	0	0	NA	NA	NA	73	72	171	176	538	151	152	380	12	11	42	0.07	0.062	0.078
.	19.01.16-02.34.01-1-56856	159	20	20	6	0	6	658	16	16	0	0	NA	NA	NA	46	53	168	175	523	146	154	358	7	11	31	0.042	0.063	0.059
.	19.01.16-02.34.03-1-56859	169	11	11	1	0	0	664	9	9	0	0	NA	NA	NA	49	51	174	170	520	150	152	362	11	5	27	0.063	0.029	0.052
.	19.01.16-02.34.04-1-56861	115	9	9	0	0	0	660	7	7	0	0	NA	NA	NA	27	39	170	174	508	153	156	351	11	6	9	0.065	0.034	0.018
.	19.01.16-02.34.10-1-56864	114	9	9	5	0	5	657	8	8	0	0	NA	NA	NA	36	35	170	171	507	154	153	350	4	14	6	0.024	0.082	0.012
.	19.01.16-02.34.12-1-56865	122	9	9	3	0	2	662	8	8	0	0	NA	NA	NA	30	38	173	170	508	157	152	353	1	9	13	0.006	0.053	0.026
.	19.01.16-02.34.13-1-56866	35	1	1	0	0	0	0	0	0	0	0	NA	NA	NA	11	8	163	164	494	0	0	0	0	0	1	0	0	0.002
.	19.01.16-02.34.14-1-56867	90	10	10	2	0	0	658	9	9	0	0	NA	NA	NA	22	40	173	171	509	156	151	351	10	9	14	0.058	0.053	0.028
.	19.01.16-02.34.16-1-56868	88	4	4	1	0	1	651	3	3	0	0	NA	NA	NA	35	36	168	170	511	149	151	351	0	4	9	0	0.024	0.018
.	19.01.16-02.34.24-1-56873	113	5	5	1	0	1	658	4	4	0	0	NA	NA	NA	38	44	178	175	504	156	155	347	9	0	7	0.051	0	0.014
.	19.01.16-02.34.33-1-56892	34	1	1	1	0	1	0	0	0	0	0	NA	NA	NA	18	8	164	163	494	0	0	0	0	3	0	0	0.018	0
.	19.01.16-02.34.38-1-56893	91	3	3	1	0	1	640	2	2	0	0	NA	NA	NA	35	30	173	169	501	154	145	341	1	0	6	0.006	0	0.012
.	19.01.16-02.34.39-1-56894	122	4	4	2	0	2	660	3	3	0	0	NA	NA	NA	38	45	172	171	515	157	149	354	6	0	2	0.035	0	0.004
.	19.01.16-02.34.42-1-56895	199	11	11	4	0	3	676	9	9	0	0	NA	NA	NA	53	59	176	180	516	158	160	358	8	1	11	0.045	0.006	0.021
.	19.01.16-02.34.42-1-56896	57	2	2	0	0	0	644	1	1	0	0	NA	NA	NA	20	24	170	167	500	151	150	343	0	4	4	0	0.024	0.008
.	19.01.16-02.34.43-1-56897	88	5	5	0	0	0	655	3	3	0	0	NA	NA	NA	36	42	171	169	515	152	151	352	3	0	14	0.018	0	0.027
.	19.01.16-02.34.45-1-56901	59	3	3	1	0	1	643	2	2	0	0	NA	NA	NA	22	24	168	166	503	146	150	347	0	0	5	0	0	0.01
.	19.01.16-02.34.46-1-56902	57	2	2	0	0	0	638	1	1	0	0	NA	NA	NA	28	22	164	168	503	146	148	344	0	2	1	0	0.012	0.002
.	19.01.16-02.34.47-1-56905	156	32	32	8	0	5	662	28	28	0	0	NA	NA	NA	44	52	172	173	520	154	149	359	30	35	32	0.174	0.202	0.062
.	19.01.16-02.34.53-1-56911	96	7	7	1	0	1	655	4	4	0	0	NA	NA	NA	28	42	171	170	514	156	147	352	3	6	8	0.018	0.035	0.016
.	19.01.16-02.34.57-1-56917	35	1	1	0	0	0	0	0	0	0	0	NA	NA	NA	6	17	166	166	498	0	0	0	0	0	0	0	0	0
.	19.01.16-02.34.57-1-56918	127	20	20	3	0	3	655	19	19	0	0	NA	NA	NA	45	38	176	168	507	158	150	347	15	30	38	0.085	0.179	0.075
.	19.01.16-02.35.00-1-56919	113	10	10	2	0	2	656	9	9	0	0	NA	NA	NA	25	39	175	169	508	157	149	350	0	1	23	0	0.006	0.045
.	19.01.16-02.35.02-1-56921	92	4	4	1	0	1	660	2	2	0	0	NA	NA	NA	40	42	175	171	509	156	154	350	0	5	10	0	0.029	0.02
.	19.01.16-02.35.02-1-56924	95	16	16	4	0	1	645	14	14	0	0	NA	NA	NA	33	30	166	169	508	148	149	348	12	14	12	0.072	0.083	0.024
.	19.01.16-02.35.03-1-56925	177	24	24	6	0	6	670	21	21	0	0	NA	NA	NA	45	57	174	173	523	155	155	360	11	17	44	0.063	0.098	0.084
.	19.01.16-02.35.05-1-56928	65	3	3	0	0	0	640	1	1	0	0	NA	NA	NA	24	18	169	165	497	153	146	341	0	5	4	0	0.03	0.008
.	19.01.16-02.35.13-1-56929	88	5	5	1	0	1	662	4	4	0	0	NA	NA	NA	40	52	173	169	523	152	151	359	1	7	4	0.006	0.041	0.008
.	19.01.16-02.35.19-1-56930	32	1	1	0	0	0	0	0	0	0	0	NA	NA	NA	4	11	164	166	494	0	0	0	0	0	1	0	0	0.002
.	19.01.16-02.35.19-1-56931	70	3	3	0	0	0	643	2	2	0	0	NA	NA	NA	20	24	170	168	499	150	150	343	2	3	1	0.012	0.018	0.002
.	19.01.16-02.35.22-1-56932	65	3	3	0	0	0	646	2	2	0	0	NA	NA	NA	20	24	165	173	499	148	155	343	0	3	6	0	0.017	0.012
[truncated: 1 more rows]
