# Supplementary material for: Modelling targeted rabies vaccination strategies for a domestic dog population with heterogeneous roaming patterns
Source: PLoS Negl Trop Dis. 2019 Jul 8;13(7):e0007582. doi: 10.1371/journal.pntd.0007582 (PMC6638970; doi:10.1371/journal.pntd.0007582)
Supplement: S1 Zip file folder — The files contain a summary for each simulation for its respective scenario. The files are named first with the population structure (FP, ED, RD, SD) and then the specific vaccination strategy used for that scenario. (ZIP) [file pntd.0007582.s002.zip › Supp_Files/SD_E0.9_R0.9_S0.9_all_measuresReport.txt]

scenario	iteration	duration	tot_deaths	rabid_dogs	moved	mov_DK	movInfect	n_vacc	n_cull	detDogs_cull	contDogs_cull	reactCull	preemptVaccCov_dogLevel	reactVaccCov_dogLevel	mean_Rt	non_rabid_dead	born	nb_in_exp_cat	nb_in_roam_cat	nb_stayhome	nb_exp_vacc	nb_roam_vacc	nb_stayhome_vacc	nb_contacting_explorer	nb_contacting_roamer	nb_contacting_stayhome	contact_per_explorer	contact_per_roamer	contact_per_stayhome
.	19.01.16-01.15.06-1-355241	65	3	3	1	0	1	741	2	2	0	0	NA	NA	NA	29	27	170	167	503	153	146	442	3	0	4	0.018	0	0.008
.	19.01.16-01.15.06-1-355242	59	2	2	0	0	0	736	1	1	0	0	NA	NA	NA	23	24	171	167	499	149	148	439	0	3	1	0	0.018	0.002
.	19.01.16-01.15.06-1-355243	61	2	2	1	0	0	733	1	1	0	0	NA	NA	NA	27	19	166	166	500	145	144	444	0	0	5	0	0	0.01
.	19.01.16-01.15.06-1-355244	98	12	12	6	0	6	748	11	11	0	0	NA	NA	NA	25	30	168	169	506	151	152	445	1	0	31	0.006	0	0.061
.	19.01.16-01.15.06-1-355245	63	2	2	0	0	0	456	1	1	0	0	NA	NA	NA	17	15	164	168	496	87	94	275	4	0	0	0.024	0	0
.	19.01.16-01.15.06-1-355246	147	10	10	1	0	1	762	9	9	0	0	NA	NA	NA	56	50	171	175	517	149	155	458	17	21	9	0.099	0.12	0.017
.	19.01.16-01.15.06-1-355247	98	9	9	3	0	3	760	6	6	0	0	NA	NA	NA	28	37	167	169	514	151	152	457	9	14	16	0.054	0.083	0.031
.	19.01.16-01.15.06-1-355248	33	1	1	0	0	0	0	0	0	0	0	NA	NA	NA	8	9	167	165	490	0	0	0	0	0	0	0	0	0
.	19.01.16-01.15.08-1-355249	93	3	3	0	0	0	755	2	2	0	0	NA	NA	NA	26	35	171	171	506	149	153	453	12	0	0	0.07	0	0
.	19.01.16-01.15.19-1-355250	180	28	28	3	0	2	770	24	24	0	0	NA	NA	NA	41	62	176	173	526	157	151	462	39	24	36	0.222	0.139	0.068
.	19.01.16-01.15.20-1-355251	93	5	5	1	0	1	740	4	4	0	0	NA	NA	NA	32	23	166	170	500	147	153	440	13	1	3	0.078	0.006	0.006
.	19.01.16-01.15.22-1-355252	88	5	5	1	0	1	737	4	4	0	0	NA	NA	NA	39	24	170	167	500	153	148	436	0	0	15	0	0	0.03
.	19.01.16-01.15.22-1-355253	87	3	3	0	0	0	750	2	2	0	0	NA	NA	NA	19	25	167	167	504	151	151	448	0	0	3	0	0	0.006
.	19.01.16-01.15.28-1-355254	96	11	11	3	0	3	749	10	10	0	0	NA	NA	NA	36	38	172	172	507	150	152	447	0	16	16	0	0.093	0.032
.	19.01.16-01.15.30-1-355255	63	4	4	0	0	0	745	2	2	0	0	NA	NA	NA	30	32	169	169	507	149	148	448	6	7	1	0.036	0.041	0.002
.	19.01.16-01.15.31-1-355256	63	3	3	1	0	0	737	2	2	0	0	NA	NA	NA	25	21	171	164	499	153	143	441	0	2	6	0	0.012	0.012
.	19.01.16-01.15.34-1-355260	120	25	25	4	0	4	740	22	22	0	0	NA	NA	NA	47	36	169	174	506	147	153	440	21	15	29	0.124	0.086	0.057
.	19.01.16-01.15.38-1-355285	60	2	2	0	0	0	745	1	1	0	0	NA	NA	NA	20	23	167	167	502	150	148	447	0	0	6	0	0	0.012
.	19.01.16-01.15.39-1-355286	56	2	2	0	0	0	748	1	1	0	0	NA	NA	NA	20	26	166	169	504	146	149	453	3	0	0	0.018	0	0
.	19.01.16-01.15.43-1-355291	61	4	4	0	0	0	749	3	3	0	0	NA	NA	NA	19	27	172	167	501	154	151	444	0	2	6	0	0.012	0.012
.	19.01.16-01.15.48-1-355292	62	2	2	0	0	0	303	0	0	0	0	NA	NA	NA	23	13	167	163	496	65	56	182	2	0	0	0.012	0	0
.	19.01.16-01.15.50-1-355297	33	1	1	1	0	1	0	0	0	0	0	NA	NA	NA	13	8	164	163	494	0	0	0	0	0	1	0	0	0.002
.	19.01.16-01.15.52-1-355299	125	11	11	3	0	2	747	9	9	0	0	NA	NA	NA	43	31	170	167	507	151	147	449	26	6	20	0.153	0.036	0.039
.	19.01.16-01.15.55-1-355300	115	10	10	4	0	1	769	9	9	0	0	NA	NA	NA	29	49	178	168	516	160	150	459	12	17	10	0.067	0.101	0.019
.	19.01.16-01.15.58-1-355301	31	1	1	0	0	0	0	0	0	0	0	NA	NA	NA	7	9	165	168	489	0	0	0	0	0	0	0	0	0
.	19.01.16-01.15.58-1-355302	62	2	2	1	0	1	304	1	1	0	0	NA	NA	NA	16	20	165	165	503	50	65	189	0	1	2	0	0.006	0.004
.	19.01.16-01.16.00-1-355303	92	5	5	1	0	1	753	3	3	0	0	NA	NA	NA	30	36	170	171	508	150	150	453	0	11	2	0	0.064	0.004
.	19.01.16-01.16.00-1-355304	37	1	1	0	0	0	0	0	0	0	0	NA	NA	NA	8	14	168	164	495	0	0	0	0	0	1	0	0	0.002
.	19.01.16-01.16.03-1-355305	89	5	5	0	0	0	740	4	4	0	0	NA	NA	NA	33	29	172	168	502	151	147	442	5	0	9	0.029	0	0.018
.	19.01.16-01.16.05-1-355306	65	2	2	0	0	0	745	1	1	0	0	NA	NA	NA	22	27	170	168	502	154	146	445	0	2	4	0	0.012	0.008
.	19.01.16-01.16.09-1-355307	62	2	2	0	0	0	403	1	1	0	0	NA	NA	NA	14	9	165	163	494	82	87	234	1	0	0	0.006	0	0
.	19.01.16-01.16.10-1-355308	87	6	6	3	0	2	736	4	4	0	0	NA	NA	NA	32	21	166	169	499	148	149	439	0	0	23	0	0	0.046
.	19.01.16-01.16.13-1-355312	33	1	1	0	0	0	0	0	0	0	0	NA	NA	NA	11	11	167	164	493	0	0	0	0	0	0	0	0	0
.	19.01.16-01.16.15-1-355313	97	3	3	1	0	1	754	2	2	0	0	NA	NA	NA	34	37	170	171	509	149	152	453	0	14	0	0	0.082	0
.	19.01.16-01.16.19-1-355314	91	5	5	0	0	0	753	4	4	0	0	NA	NA	NA	33	36	168	170	511	152	151	450	7	7	3	0.042	0.041	0.006
.	19.01.16-01.16.20-1-355315	68	3	3	1	0	1	750	2	2	0	0	NA	NA	NA	25	35	168	172	508	152	154	444	0	7	1	0	0.041	0.002
.	19.01.16-01.16.22-1-355316	61	2	2	0	0	0	730	1	1	0	0	NA	NA	NA	31	19	165	166	501	146	147	437	2	0	2	0.012	0	0.004
.	19.01.16-01.16.23-1-355317	32	1	1	1	0	1	0	0	0	0	0	NA	NA	NA	8	6	164	164	491	0	0	0	0	2	0	0	0.012	0
.	19.01.16-01.16.24-1-355318	34	1	1	0	0	0	0	0	0	0	0	NA	NA	NA	10	9	164	166	492	0	0	0	1	0	0	0.006	0	0
.	19.01.16-01.16.24-1-355319	86	8	8	2	0	0	740	7	7	0	0	NA	NA	NA	40	33	169	168	509	145	149	446	4	7	10	0.024	0.042	0.02
.	19.01.16-01.16.25-1-355320	172	12	12	2	0	1	769	11	11	0	0	NA	NA	NA	44	50	170	169	524	152	150	467	5	16	21	0.029	0.095	0.04
.	19.01.16-01.16.26-1-355323	30	1	1	1	0	1	0	0	0	0	0	NA	NA	NA	8	6	163	163	493	0	0	0	0	0	1	0	0	0.002
.	19.01.16-01.16.29-1-355332	119	9	9	6	0	3	754	8	8	0	0	NA	NA	NA	32	36	167	172	510	147	154	453	7	17	15	0.042	0.099	0.029
.	19.01.16-01.16.30-1-355333	62	2	2	0	0	0	737	0	0	0	0	NA	NA	NA	18	21	166	166	502	148	148	441	0	0	4	0	0	0.008
.	19.01.16-01.16.32-1-355336	33	1	1	0	0	0	0	0	0	0	0	NA	NA	NA	9	8	164	166	491	0	0	0	0	0	1	0	0	0.002
.	19.01.16-01.16.35-1-355339	57	2	2	1	0	1	101	1	1	0	0	NA	NA	NA	14	16	168	168	493	20	16	65	0	2	1	0	0.012	0.002
.	19.01.16-01.16.37-1-355342	90	10	10	4	0	4	737	7	7	0	0	NA	NA	NA	31	23	171	165	500	151	148	438	5	3	13	0.029	0.018	0.026
.	19.01.16-01.16.37-1-355347	36	1	1	1	0	1	0	0	0	0	0	NA	NA	NA	9	13	165	165	496	0	0	0	0	0	2	0	0	0.004
.	19.01.16-01.16.38-1-355348	91	4	4	2	0	2	746	3	3	0	0	NA	NA	NA	33	36	171	172	506	151	149	446	0	0	15	0	0	0.03
.	19.01.16-01.16.41-1-355367	84	3	3	1	0	1	736	2	2	0	0	NA	NA	NA	21	19	166	167	499	150	149	437	0	0	9	0	0	0.018
.	19.01.16-01.16.43-1-355370	62	2	2	0	0	0	102	1	1	0	0	NA	NA	NA	17	17	164	169	497	20	25	57	0	0	1	0	0	0.002
.	19.01.16-01.16.45-1-355371	66	5	5	2	0	2	746	4	4	0	0	NA	NA	NA	21	24	168	168	501	152	151	443	6	0	12	0.036	0	0.024
.	19.01.16-01.16.46-1-355372	61	6	6	1	0	0	751	5	5	0	0	NA	NA	NA	23	34	170	170	507	150	153	448	0	0	13	0	0	0.026
.	19.01.16-01.16.50-1-355376	115	10	10	3	0	1	750	8	8	0	0	NA	NA	NA	26	32	169	168	508	150	152	448	11	7	17	0.065	0.042	0.033
.	19.01.16-01.16.52-1-355378	84	4	4	1	0	1	758	2	2	0	0	NA	NA	NA	30	42	172	170	513	152	152	454	2	9	6	0.012	0.053	0.012
.	19.01.16-01.16.55-1-355380	86	10	10	5	0	3	747	9	9	0	0	NA	NA	NA	24	30	168	168	507	149	146	452	5	13	20	0.03	0.077	0.039
.	19.01.16-01.16.57-1-355381	88	5	5	1	0	1	753	4	4	0	0	NA	NA	NA	26	34	171	173	503	149	157	447	7	0	9	0.041	0	0.018
.	19.01.16-01.17.00-1-355382	62	5	5	1	0	1	739	3	3	0	0	NA	NA	NA	21	18	166	168	497	150	150	439	4	0	8	0.024	0	0.016
.	19.01.16-01.17.00-1-355383	95	6	6	1	0	1	739	5	5	0	0	NA	NA	NA	27	25	167	167	504	146	146	447	10	7	11	0.06	0.042	0.022
.	19.01.16-01.17.05-1-355385	97	4	4	1	0	1	742	3	3	0	0	NA	NA	NA	33	29	172	169	501	152	149	441	0	14	3	0	0.083	0.006
.	19.01.16-01.17.06-1-355386	63	3	3	0	0	0	739	2	2	0	0	NA	NA	NA	28	28	169	169	503	149	151	439	0	0	4	0	0	0.008
.	19.01.16-01.17.09-1-355387	122	7	7	2	0	2	750	5	5	0	0	NA	NA	NA	44	36	168	171	510	149	153	448	0	21	14	0	0.123	0.027
.	19.01.16-01.17.18-1-355388	117	10	10	5	0	3	762	9	9	0	0	NA	NA	NA	36	47	172	168	520	149	149	464	36	7	0	0.209	0.042	0
.	19.01.16-01.17.19-1-355389	89	5	5	2	0	2	750	4	4	0	0	NA	NA	NA	33	33	169	173	504	149	151	450	8	2	6	0.047	0.012	0.012
.	19.01.16-01.17.21-1-355390	69	2	2	0	0	0	606	1	1	0	0	NA	NA	NA	14	23	167	164	505	122	122	362	0	0	2	0	0	0.004
.	19.01.16-01.17.22-1-355391	62	2	2	0	0	0	0	1	1	0	0	NA	NA	NA	16	13	166	167	493	0	0	0	0	0	4	0	0	0.008
.	19.01.16-01.17.22-1-355392	62	2	2	0	0	0	203	1	1	0	0	NA	NA	NA	15	20	166	167	500	40	36	127	0	0	5	0	0	0.01
.	19.01.16-01.17.26-1-355393	93	4	4	2	0	2	747	3	3	0	0	NA	NA	NA	42	33	171	168	507	153	147	447	0	8	7	0	0.048	0.014
.	19.01.16-01.17.27-1-355394	96	13	13	3	0	3	737	11	11	0	0	NA	NA	NA	40	28	167	169	505	147	149	441	15	3	24	0.09	0.018	0.048
.	19.01.16-01.17.28-1-355395	60	2	2	0	0	0	736	1	1	0	0	NA	NA	NA	24	19	165	169	498	147	148	441	1	0	3	0.006	0	0.006
.	19.01.16-01.17.31-1-355396	37	1	1	0	0	0	0	0	0	0	0	NA	NA	NA	10	10	165	165	493	0	0	0	0	0	0	0	0	0
.	19.01.16-01.17.33-1-355400	96	6	6	3	0	2	751	4	4	0	0	NA	NA	NA	27	33	169	169	508	150	151	450	9	0	11	0.053	0	0.022
.	19.01.16-01.17.36-1-355402	65	4	4	2	0	1	744	3	3	0	0	NA	NA	NA	29	33	171	165	510	151	144	449	4	4	2	0.023	0.024	0.004
.	19.01.16-01.17.38-1-355409	63	2	2	0	0	0	0	1	1	0	0	NA	NA	NA	18	15	164	163	501	0	0	0	0	0	2	0	0	0.004
.	19.01.16-01.17.38-1-355410	137	10	10	2	0	1	759	7	7	0	0	NA	NA	NA	46	38	169	174	508	153	155	451	12	0	39	0.071	0	0.077
.	19.01.16-01.17.43-1-355430	32	1	1	0	0	0	0	0	0	0	0	NA	NA	NA	4	6	164	164	491	0	0	0	0	0	0	0	0	0
.	19.01.16-01.17.44-1-355432	65	3	3	1	0	1	742	2	2	0	0	NA	NA	NA	28	26	167	169	503	149	150	443	3	0	6	0.018	0	0.012
.	19.01.16-01.17.45-1-355433	30	1	1	0	0	0	0	0	0	0	0	NA	NA	NA	5	12	165	166	494	0	0	0	0	0	0	0	0	0
.	19.01.16-01.17.45-1-355434	119	9	9	2	0	0	775	8	8	0	0	NA	NA	NA	36	55	174	181	513	157	162	456	18	10	23	0.103	0.055	0.045
.	19.01.16-01.17.47-1-355435	57	2	2	0	0	0	0	1	1	0	0	NA	NA	NA	12	23	167	167	502	0	0	0	3	0	2	0.018	0	0.004
.	19.01.16-01.17.51-1-355440	112	7	7	2	0	2	750	6	6	0	0	NA	NA	NA	25	34	171	168	508	153	149	448	4	0	15	0.023	0	0.03
.	19.01.16-01.17.52-1-355441	30	1	1	0	0	0	0	0	0	0	0	NA	NA	NA	8	7	167	163	490	0	0	0	0	0	1	0	0	0.002
.	19.01.16-01.17.53-1-355442	60	2	2	1	0	1	201	1	1	0	0	NA	NA	NA	24	12	164	166	495	36	44	121	0	2	0	0	0.012	0
.	19.01.16-01.17.56-1-355443	86	5	5	1	0	1	748	4	4	0	0	NA	NA	NA	31	29	175	169	498	155	150	443	3	0	10	0.017	0	0.02
.	19.01.16-01.17.57-1-355444	32	1	1	0	0	0	0	0	0	0	0	NA	NA	NA	12	7	163	165	492	0	0	0	0	0	0	0	0	0
.	19.01.16-01.17.59-1-355445	67	5	5	3	0	3	744	4	4	0	0	NA	NA	NA	25	27	171	165	504	152	146	446	0	4	10	0	0.024	0.02
.	19.01.16-01.17.59-1-355446	98	5	5	1	0	1	750	3	3	0	0	NA	NA	NA	34	44	177	171	509	156	148	446	5	4	2	0.028	0.023	0.004
.	19.01.16-01.18.02-1-355447	95	3	3	1	0	1	746	1	1	0	0	NA	NA	NA	24	29	167	165	510	148	143	455	3	1	0	0.018	0.006	0
.	19.01.16-01.18.03-1-355448	64	2	2	1	0	1	740	1	1	0	0	NA	NA	NA	24	22	167	168	500	152	145	443	0	0	10	0	0	0.02
.	19.01.16-01.18.09-1-355450	94	7	7	4	0	3	745	5	5	0	0	NA	NA	NA	39	30	170	169	504	149	151	445	1	3	18	0.006	0.018	0.036
.	19.01.16-01.18.12-1-355451	129	11	11	4	0	4	761	10	10	0	0	NA	NA	NA	32	37	169	172	509	151	155	455	11	8	10	0.065	0.047	0.02
.	19.01.16-01.18.12-1-355453	61	3	3	1	0	1	738	1	1	0	0	NA	NA	NA	27	24	170	167	500	148	150	440	3	3	4	0.018	0.018	0.008
.	19.01.16-01.18.14-1-355456	115	12	12	2	0	1	744	11	11	0	0	NA	NA	NA	35	35	172	169	507	154	150	440	10	15	19	0.058	0.089	0.037
.	19.01.16-01.18.16-1-355457	123	18	18	5	0	3	749	15	15	0	0	NA	NA	NA	45	31	170	170	504	151	150	448	25	37	20	0.147	0.218	0.04
.	19.01.16-01.18.18-1-355458	66	3	3	2	0	1	740	2	2	0	0	NA	NA	NA	19	20	165	169	499	146	151	443	3	0	5	0.018	0	0.01
.	19.01.16-01.18.19-1-355459	61	3	3	0	0	0	743	2	2	0	0	NA	NA	NA	35	29	167	167	508	146	148	449	2	3	0	0.012	0.018	0
.	19.01.16-01.18.20-1-355461	91	5	5	1	0	1	739	4	4	0	0	NA	NA	NA	26	23	168	171	497	148	153	438	5	12	7	0.03	0.07	0.014
.	19.01.16-01.18.29-1-355470	67	2	2	1	0	1	555	1	1	0	0	NA	NA	NA	19	23	168	167	501	112	111	332	0	0	1	0	0	0.002
.	19.01.16-01.18.31-1-355471	85	6	6	1	0	1	747	4	4	0	0	NA	NA	NA	28	36	171	166	512	150	148	449	7	0	8	0.041	0	0.016
.	19.01.16-01.18.35-1-355476	91	9	9	3	0	2	756	8	8	0	0	NA	NA	NA	33	34	165	168	514	148	151	457	18	2	5	0.109	0.012	0.01
.	19.01.16-01.18.36-1-355477	86	4	4	0	0	0	738	3	3	0	0	NA	NA	NA	41	32	166	173	506	143	149	446	9	0	4	0.054	0	0.008
.	19.01.16-01.18.38-1-355484	61	2	2	1	0	1	102	1	1	0	0	NA	NA	NA	14	11	164	163	497	19	23	60	0	1	3	0	0.006	0.006
.	19.01.16-01.18.38-1-355485	62	3	3	0	0	0	743	2	2	0	0	NA	NA	NA	21	25	168	167	503	150	147	446	0	4	4	0	0.024	0.008
.	19.01.16-01.18.39-1-355502	35	1	1	1	0	1	0	0	0	0	0	NA	NA	NA	14	8	164	166	491	0	0	0	0	0	2	0	0	0.004
.	19.01.16-01.18.41-1-355505	34	1	1	0	0	0	0	0	0	0	0	NA	NA	NA	7	10	169	164	490	0	0	0	0	2	0	0	0.012	0
.	19.01.16-01.18.44-1-355508	54	2	2	0	0	0	0	1	1	0	0	NA	NA	NA	7	20	167	165	501	0	0	0	0	3	0	0	0.018	0
.	19.01.16-01.18.44-1-355509	59	2	2	1	0	1	203	1	1	0	0	NA	NA	NA	15	19	165	168	499	40	41	122	0	2	1	0	0.012	0.002
.	19.01.16-01.18.44-1-355512	65	3	3	0	0	0	505	2	2	0	0	NA	NA	NA	18	10	164	164	495	108	95	302	0	0	3	0	0	0.006
.	19.01.16-01.18.48-1-355515	34	1	1	0	0	0	0	0	0	0	0	NA	NA	NA	7	8	165	165	491	0	0	0	0	0	1	0	0	0.002
.	19.01.16-01.18.51-1-355520	86	9	9	2	0	1	738	8	8	0	0	NA	NA	NA	28	27	169	165	506	149	145	444	7	15	3	0.041	0.091	0.006
.	19.01.16-01.18.52-1-355521	64	3	3	1	0	1	737	2	2	0	0	NA	NA	NA	28	27	166	171	503	148	150	439	2	2	1	0.012	0.012	0.002
.	19.01.16-01.18.53-1-355522	35	1	1	0	0	0	0	0	0	0	0	NA	NA	NA	10	9	164	167	491	0	0	0	0	0	0	0	0	0
.	19.01.16-01.18.54-1-355523	58	3	3	0	0	0	743	2	2	0	0	NA	NA	NA	15	25	167	169	502	146	150	447	5	2	3	0.03	0.012	0.006
.	19.01.16-01.18.56-1-355524	98	8	8	1	0	1	756	6	6	0	0	NA	NA	NA	33	42	173	173	509	156	153	447	8	8	8	0.046	0.046	0.016
.	19.01.16-01.18.56-1-355525	101	12	12	4	0	3	749	10	10	0	0	NA	NA	NA	38	29	171	169	502	153	152	444	0	19	15	0	0.112	0.03
.	19.01.16-01.18.57-1-355526	33	1	1	0	0	0	0	0	0	0	0	NA	NA	NA	10	8	165	166	490	0	0	0	2	0	0	0.012	0	0
.	19.01.16-01.18.57-1-355527	63	5	5	3	0	2	742	4	4	0	0	NA	NA	NA	21	28	167	168	506	148	147	447	0	5	9	0	0.03	0.018
.	19.01.16-01.18.58-1-355528	55	2	2	0	0	0	737	1	1	0	0	NA	NA	NA	30	26	168	166	505	149	147	441	1	10	0	0.006	0.06	0
.	19.01.16-01.19.00-1-355529	64	3	3	1	0	1	753	2	2	0	0	NA	NA	NA	16	35	170	177	501	150	157	446	3	4	6	0.018	0.023	0.012
.	19.01.16-01.19.08-1-355530	59	3	3	2	0	1	736	2	2	0	0	NA	NA	NA	21	21	170	165	499	152	147	437	0	7	3	0	0.042	0.006
.	19.01.16-01.19.12-1-355531	92	12	12	3	0	3	743	9	9	0	0	NA	NA	NA	39	33	166	170	510	147	148	448	7	24	11	0.042	0.141	0.022
.	19.01.16-01.19.12-1-355532	37	1	1	0	0	0	0	0	0	0	0	NA	NA	NA	4	10	167	165	491	0	0	0	0	0	3	0	0	0.006
.	19.01.16-01.19.14-1-355533	117	9	9	5	0	3	765	8	8	0	0	NA	NA	NA	29	43	170	170	516	152	154	459	12	8	25	0.071	0.047	0.048
.	19.01.16-01.19.15-1-355534	63	3	3	0	0	0	736	2	2	0	0	NA	NA	NA	27	24	171	166	500	149	148	439	5	0	7	0.029	0	0.014
.	19.01.16-01.19.18-1-355535	63	2	2	0	0	0	741	1	1	0	0	NA	NA	NA	24	26	167	169	503	146	150	445	0	0	8	0	0	0.016
.	19.01.16-01.19.18-1-355536	144	11	11	2	0	2	742	10	10	0	0	NA	NA	NA	42	33	171	172	503	151	152	439	1	22	6	0.006	0.128	0.012
.	19.01.16-01.19.20-1-355537	119	8	8	1	0	1	766	6	6	0	0	NA	NA	NA	41	52	172	176	517	149	158	459	10	11	7	0.058	0.062	0.014
.	19.01.16-01.19.27-1-355539	116	9	9	3	0	3	743	8	8	0	0	NA	NA	NA	42	28	169	165	507	149	144	450	3	13	14	0.018	0.079	0.028
.	19.01.16-01.19.27-1-355540	125	6	6	0	0	0	770	5	5	0	0	NA	NA	NA	41	58	174	178	519	153	156	461	0	6	13	0	0.034	0.025
.	19.01.16-01.19.31-1-355541	90	9	9	3	0	2	743	7	7	0	0	NA	NA	NA	29	28	167	173	501	149	149	445	0	0	24	0	0	0.048
.	19.01.16-01.19.33-1-355544	66	6	6	0	0	0	727	5	5	0	0	NA	NA	NA	35	26	168	170	501	144	153	430	10	0	4	0.06	0	0.008
.	19.01.16-01.19.39-1-355570	154	36	36	9	0	7	749	29	29	0	0	NA	NA	NA	38	39	170	168	514	149	147	453	51	25	45	0.3	0.149	0.088
.	19.01.16-01.19.42-1-355574	65	2	2	0	0	0	735	1	1	0	0	NA	NA	NA	33	26	166	171	502	147	150	438	9	0	2	0.054	0	0.004
.	19.01.16-01.19.42-1-355575	59	3	3	1	0	1	739	2	2	0	0	NA	NA	NA	22	24	166	168	503	147	150	442	0	0	6	0	0	0.012
.	19.01.16-01.19.43-1-355577	95	12	12	7	0	5	742	11	11	0	0	NA	NA	NA	29	27	170	165	505	148	147	447	42	1	5	0.247	0.006	0.01
.	19.01.16-01.19.50-1-355581	82	5	5	3	0	3	742	3	3	0	0	NA	NA	NA	23	25	167	170	501	149	151	442	4	6	1	0.024	0.035	0.002
.	19.01.16-01.19.51-1-355583	125	10	10	3	0	2	746	9	9	0	0	NA	NA	NA	39	34	170	174	503	151	155	440	3	9	31	0.018	0.052	0.062
.	19.01.16-01.19.52-1-355584	36	1	1	0	0	0	0	0	0	0	0	NA	NA	NA	6	13	164	165	497	0	0	0	0	0	0	0	0	0
.	19.01.16-01.19.53-1-355585	65	3	3	1	0	1	748	2	2	0	0	NA	NA	NA	28	31	174	168	502	157	149	442	0	0	12	0	0	0.024
.	19.01.16-01.19.55-1-355586	63	2	2	1	0	1	735	1	1	0	0	NA	NA	NA	28	21	169	167	498	149	147	439	0	3	2	0	0.018	0.004
.	19.01.16-01.19.59-1-355587	157	11	11	4	0	3	766	10	10	0	0	NA	NA	NA	49	50	176	171	516	152	152	462	30	7	24	0.17	0.041	0.047
.	19.01.16-01.19.59-1-355588	118	7	7	4	0	3	752	4	4	0	0	NA	NA	NA	43	37	171	167	512	152	149	451	2	6	14	0.012	0.036	0.027
.	19.01.16-01.20.10-1-355593	58	3	3	1	0	1	739	2	2	0	0	NA	NA	NA	23	26	169	168	502	146	150	443	2	0	5	0.012	0	0.01
.	19.01.16-01.20.13-1-355594	37	1	1	1	0	1	0	0	0	0	0	NA	NA	NA	7	7	164	164	492	0	0	0	0	0	1	0	0	0.002
.	19.01.16-01.20.13-1-355595	57	4	4	1	0	1	731	3	3	0	0	NA	NA	NA	26	20	167	164	502	145	142	444	0	5	4	0	0.03	0.008
.	19.01.16-01.20.13-1-355596	37	1	1	0	0	0	0	0	0	0	0	NA	NA	NA	12	6	164	163	492	0	0	0	0	0	0	0	0	0
.	19.01.16-01.20.15-1-355600	123	7	7	2	0	1	751	6	6	0	0	NA	NA	NA	31	33	169	170	507	148	150	453	12	5	7	0.071	0.029	0.014
.	19.01.16-01.20.15-1-355601	61	2	2	0	0	0	731	1	1	0	0	NA	NA	NA	25	16	163	166	500	148	144	439	3	0	8	0.018	0	0.016
.	19.01.16-01.20.25-1-355602	66	2	2	0	0	0	743	1	1	0	0	NA	NA	NA	28	25	167	169	502	150	148	445	0	8	0	0	0.047	0
.	19.01.16-01.20.26-1-355603	66	2	2	1	0	1	742	1	1	0	0	NA	NA	NA	20	22	168	168	499	149	151	442	0	2	3	0	0.012	0.006
.	19.01.16-01.20.33-1-355610	63	2	2	0	0	0	742	1	1	0	0	NA	NA	NA	29	26	169	171	499	154	148	440	0	3	4	0	0.018	0.008
.	19.01.16-01.20.35-1-355613	64	3	3	1	0	1	753	2	2	0	0	NA	NA	NA	19	34	167	170	510	147	153	453	0	0	5	0	0	0.01
.	19.01.16-01.20.35-1-355614	123	8	8	1	0	0	757	6	6	0	0	NA	NA	NA	40	37	171	170	509	154	153	450	8	0	15	0.047	0	0.029
.	19.01.16-01.20.36-1-355616	32	1	1	1	0	1	0	0	0	0	0	NA	NA	NA	7	6	166	163	490	0	0	0	0	1	0	0	0.006	0
.	19.01.16-01.20.38-1-355625	113	5	5	1	0	1	748	4	4	0	0	NA	NA	NA	35	35	168	170	510	150	147	451	3	7	2	0.018	0.041	0.004
.	19.01.16-01.20.39-1-355641	33	1	1	0	0	0	0	0	0	0	0	NA	NA	NA	13	8	164	163	494	0	0	0	4	0	0	0.024	0	0
.	19.01.16-01.20.41-1-355644	64	3	3	2	0	1	748	0	0	0	0	NA	NA	NA	22	26	168	168	503	151	153	444	0	7	14	0	0.042	0.028
.	19.01.16-01.20.41-1-355645	127	11	11	3	0	2	748	7	7	0	0	NA	NA	NA	31	27	170	167	503	155	147	446	9	13	28	0.053	0.078	0.056
.	19.01.16-01.20.41-1-355646	121	6	6	1	0	1	754	5	5	0	0	NA	NA	NA	47	39	175	168	509	156	150	448	9	4	10	0.051	0.024	0.02
.	19.01.16-01.20.51-1-355654	91	4	4	1	0	0	744	3	3	0	0	NA	NA	NA	35	24	166	172	499	149	155	440	10	0	3	0.06	0	0.006
.	19.01.16-01.20.54-1-355655	57	2	2	0	0	0	254	1	1	0	0	NA	NA	NA	15	17	167	164	499	60	54	140	0	0	3	0	0	0.006
.	19.01.16-01.20.54-1-355656	93	8	8	3	0	3	749	6	6	0	0	NA	NA	NA	23	34	168	173	506	153	149	447	15	7	5	0.089	0.04	0.01
.	19.01.16-01.20.58-1-355657	94	3	3	0	0	0	749	1	1	0	0	NA	NA	NA	23	34	174	169	504	155	150	444	5	0	4	0.029	0	0.008
.	19.01.16-01.20.58-1-355658	63	5	5	1	0	1	734	4	4	0	0	NA	NA	NA	19	18	164	167	500	145	151	438	2	0	9	0.012	0	0.018
.	19.01.16-01.21.01-1-355659	36	1	1	0	0	0	0	0	0	0	0	NA	NA	NA	5	8	164	163	494	0	0	0	0	0	0	0	0	0
.	19.01.16-01.21.04-1-355660	61	2	2	0	0	0	741	1	1	0	0	NA	NA	NA	15	16	166	168	495	147	152	442	0	4	2	0	0.024	0.004
.	19.01.16-01.21.05-1-355661	62	2	2	0	0	0	253	1	1	0	0	NA	NA	NA	18	18	170	168	493	48	44	161	1	0	0	0.006	0	0
.	19.01.16-01.21.05-1-355662	117	20	20	5	0	3	757	18	18	0	0	NA	NA	NA	41	40	173	171	509	156	152	449	21	17	31	0.121	0.099	0.061
.	19.01.16-01.21.09-1-355663	120	17	17	3	0	3	761	15	15	0	0	NA	NA	NA	37	49	171	173	518	151	153	457	24	10	14	0.14	0.058	0.027
.	19.01.16-01.21.15-1-355664	88	4	4	1	0	1	755	3	3	0	0	NA	NA	NA	31	38	168	175	508	149	155	451	4	3	5	0.024	0.017	0.01
.	19.01.16-01.21.15-1-355665	62	4	4	3	0	3	730	3	3	0	0	NA	NA	NA	22	15	168	165	495	145	147	438	0	0	9	0	0	0.018
.	19.01.16-01.21.16-1-355666	86	6	6	1	0	1	736	5	5	0	0	NA	NA	NA	38	24	169	166	502	146	146	444	5	6	13	0.03	0.036	0.026
.	19.01.16-01.21.19-1-355667	33	1	1	0	0	0	0	0	0	0	0	NA	NA	NA	8	14	165	165	497	0	0	0	0	0	1	0	0	0.002
.	19.01.16-01.21.19-1-355668	123	13	13	3	0	2	738	11	11	0	0	NA	NA	NA	36	26	168	172	499	147	153	438	14	7	38	0.083	0.041	0.076
.	19.01.16-01.21.20-1-355669	89	4	4	1	0	1	754	3	3	0	0	NA	NA	NA	27	34	170	174	503	149	159	446	6	0	8	0.035	0	0.016
.	19.01.16-01.21.21-1-355670	85	4	4	1	0	1	750	2	2	0	0	NA	NA	NA	37	32	171	171	503	153	151	446	13	0	2	0.076	0	0.004
.	19.01.16-01.21.32-1-355672	93	6	6	1	0	1	740	4	4	0	0	NA	NA	NA	32	27	167	169	504	148	153	439	3	1	8	0.018	0.006	0.016
.	19.01.16-01.21.37-1-355681	58	2	2	0	0	0	741	1	1	0	0	NA	NA	NA	23	27	170	169	501	150	150	441	2	0	1	0.012	0	0.002
.	19.01.16-01.21.51-1-355707	123	6	6	1	0	1	765	5	5	0	0	NA	NA	NA	45	45	172	171	515	154	155	456	14	4	10	0.081	0.023	0.019
.	19.01.16-01.21.52-1-355708	66	4	4	1	0	1	746	3	3	0	0	NA	NA	NA	22	29	164	168	510	146	149	451	0	0	12	0	0	0.024
.	19.01.16-01.21.53-1-355710	146	13	13	3	0	1	761	12	12	0	0	NA	NA	NA	52	47	176	176	508	158	156	447	13	35	13	0.074	0.199	0.026
.	19.01.16-01.22.06-1-355712	33	1	1	0	0	0	0	0	0	0	0	NA	NA	NA	6	9	163	166	493	0	0	0	0	0	0	0	0	0
.	19.01.16-01.22.09-1-355713	87	11	11	1	0	1	743	9	9	0	0	NA	NA	NA	16	23	165	168	503	148	149	446	6	16	12	0.036	0.095	0.024
.	19.01.16-01.22.13-1-355714	117	8	8	1	0	1	739	7	7	0	0	NA	NA	NA	29	22	168	169	498	149	149	441	14	3	6	0.083	0.018	0.012
.	19.01.16-01.22.15-1-355718	62	2	2	0	0	0	736	1	1	0	0	NA	NA	NA	27	16	165	165	499	150	146	440	3	0	2	0.018	0	0.004
.	19.01.16-01.22.16-1-355719	89	3	3	1	0	1	745	2	2	0	0	NA	NA	NA	38	28	169	168	504	149	152	444	6	2	2	0.036	0.012	0.004
.	19.01.16-01.22.20-1-355720	85	4	4	1	0	1	738	3	3	0	0	NA	NA	NA	37	24	168	167	502	145	148	445	0	6	6	0	0.036	0.012
.	19.01.16-01.22.26-1-355721	61	2	2	0	0	0	203	1	1	0	0	NA	NA	NA	14	11	164	165	495	37	48	118	0	0	3	0	0	0.006
.	19.01.16-01.22.29-1-355726	86	6	6	1	0	0	748	5	5	0	0	NA	NA	NA	31	29	170	171	501	152	152	444	0	6	17	0	0.035	0.034
.	19.01.16-01.22.30-1-355731	118	16	16	2	0	2	757	15	15	0	0	NA	NA	NA	42	40	174	170	509	156	153	448	10	26	20	0.057	0.153	0.039
.	19.01.16-01.22.32-1-355733	32	1	1	1	0	1	0	0	0	0	0	NA	NA	NA	10	5	164	164	490	0	0	0	2	0	0	0.012	0	0
.	19.01.16-01.22.34-1-355736	96	13	13	4	0	4	756	12	12	0	0	NA	NA	NA	26	39	168	173	511	149	154	453	9	14	17	0.054	0.081	0.033
.	19.01.16-01.22.35-1-355738	89	9	9	0	0	0	747	8	8	0	0	NA	NA	NA	33	30	168	171	504	152	150	445	22	2	24	0.131	0.012	0.048
.	19.01.16-01.22.36-1-355739	124	6	6	3	0	3	755	5	5	0	0	NA	NA	NA	42	37	171	174	505	154	155	446	8	4	15	0.047	0.023	0.03
.	19.01.16-01.22.37-1-355741	94	6	6	2	0	2	740	5	5	0	0	NA	NA	NA	31	20	167	166	500	151	144	445	6	4	15	0.036	0.024	0.03
.	19.01.16-01.22.37-1-355743	119	16	16	3	0	3	751	14	14	0	0	NA	NA	NA	33	37	168	168	514	152	146	453	10	5	37	0.06	0.03	0.072
.	19.01.16-01.22.38-1-355764	63	4	4	0	0	0	730	3	3	0	0	NA	NA	NA	27	16	165	165	499	145	144	441	8	3	0	0.048	0.018	0
.	19.01.16-01.22.51-1-355773	119	13	13	2	0	2	762	12	12	0	0	NA	NA	NA	49	47	173	167	520	155	147	460	15	24	12	0.087	0.144	0.023
.	19.01.16-01.22.55-1-355774	149	16	16	2	0	1	754	14	14	0	0	NA	NA	NA	46	36	168	170	511	150	150	454	52	3	35	0.31	0.018	0.068
.	19.01.16-01.22.56-1-355775	89	6	6	1	0	0	745	5	5	0	0	NA	NA	NA	35	32	169	173	503	151	152	442	16	5	4	0.095	0.029	0.008
.	19.01.16-01.22.58-1-355776	64	2	2	0	0	0	254	1	1	0	0	NA	NA	NA	20	24	171	167	499	62	39	153	0	2	0	0	0.012	0
.	19.01.16-01.22.59-1-355777	65	2	2	1	0	1	749	1	1	0	0	NA	NA	NA	26	33	168	172	506	149	150	450	1	0	4	0.006	0	0.008
.	19.01.16-01.23.01-1-355778	153	15	15	2	0	2	756	14	14	0	0	NA	NA	NA	41	42	173	172	510	155	150	451	10	28	14	0.058	0.163	0.027
.	19.01.16-01.23.02-1-355779	30	1	1	0	0	0	0	0	0	0	0	NA	NA	NA	10	10	163	164	496	0	0	0	0	0	0	0	0	0
.	19.01.16-01.23.03-1-355780	93	7	7	3	0	2	759	6	6	0	0	NA	NA	NA	27	44	166	169	522	146	150	463	10	11	9	0.06	0.065	0.017
.	19.01.16-01.23.09-1-355782	85	4	4	2	0	2	749	3	3	0	0	NA	NA	NA	24	29	168	167	507	149	145	455	10	0	1	0.06	0	0.002
.	19.01.16-01.23.12-1-355783	60	4	4	2	0	1	749	3	3	0	0	NA	NA	NA	22	29	167	171	504	148	153	448	2	6	5	0.012	0.035	0.01
.	19.01.16-01.23.14-1-355784	148	8	8	4	0	3	764	5	5	0	0	NA	NA	NA	61	53	170	170	526	151	150	463	7	10	17	0.041	0.059	0.032
.	19.01.16-01.23.17-1-355785	93	5	5	1	0	1	739	3	3	0	0	NA	NA	NA	32	21	166	168	500	147	151	441	7	8	3	0.042	0.048	0.006
.	19.01.16-01.23.25-1-355787	86	4	4	1	0	1	745	3	3	0	0	NA	NA	NA	31	27	167	168	505	148	152	445	1	0	12	0.006	0	0.024
.	19.01.16-01.23.26-1-355788	121	8	8	1	0	0	751	7	7	0	0	NA	NA	NA	34	39	170	171	511	149	149	453	3	14	5	0.018	0.082	0.01
.	19.01.16-01.23.29-1-355789	140	8	8	3	0	3	768	7	7	0	0	NA	NA	NA	50	50	176	174	513	159	159	450	0	11	28	0	0.063	0.055
.	19.01.16-01.23.31-1-355790	62	2	2	1	0	1	254	1	1	0	0	NA	NA	NA	22	13	165	166	495	43	57	154	0	0	2	0	0	0.004
.	19.01.16-01.23.33-1-355793	96	11	11	3	0	3	745	8	8	0	0	NA	NA	NA	34	35	171	169	508	150	147	448	8	0	17	0.047	0	0.033
.	19.01.16-01.23.35-1-355796	33	1	1	1	0	1	0	0	0	0	0	NA	NA	NA	7	10	165	166	492	0	0	0	0	0	1	0	0	0.002
.	19.01.16-01.23.36-1-355797	97	14	14	2	0	1	751	12	12	0	0	NA	NA	NA	39	39	175	167	510	154	148	449	29	3	31	0.166	0.018	0.061
.	19.01.16-01.23.37-1-355800	118	10	10	2	0	2	746	7	7	0	0	NA	NA	NA	48	38	170	173	508	144	153	449	4	17	18	0.024	0.098	0.035
.	19.01.16-01.23.38-1-355805	91	5	5	1	0	1	747	4	4	0	0	NA	NA	NA	31	28	173	168	500	151	152	444	9	3	7	0.052	0.018	0.014
.	19.01.16-01.23.41-1-355824	85	5	5	2	0	1	733	4	4	0	0	NA	NA	NA	34	17	167	168	495	147	149	437	3	0	12	0.018	0	0.024
.	19.01.16-01.23.43-1-355827	37	1	1	0	0	0	0	0	0	0	0	NA	NA	NA	14	10	163	166	494	0	0	0	0	0	1	0	0	0.002
.	19.01.16-01.23.47-1-355829	89	8	8	4	0	4	755	7	7	0	0	NA	NA	NA	23	34	175	168	504	155	150	450	4	16	10	0.023	0.095	0.02
.	19.01.16-01.23.48-1-355830	67	4	4	1	0	1	741	3	3	0	0	NA	NA	NA	26	28	172	167	502	153	146	442	3	8	1	0.017	0.048	0.002
.	19.01.16-01.23.54-1-355834	86	4	4	1	0	1	740	2	2	0	0	NA	NA	NA	41	32	169	174	502	149	156	435	2	0	6	0.012	0	0.012
.	19.01.16-01.23.57-1-355835	83	4	4	0	0	0	746	3	3	0	0	NA	NA	NA	24	30	171	167	505	151	146	449	0	4	4	0	0.024	0.008
.	19.01.16-01.23.59-1-355836	94	5	5	1	0	1	731	3	3	0	0	NA	NA	NA	38	21	164	167	503	145	146	440	0	19	0	0	0.114	0
.	19.01.16-01.24.03-1-355837	117	13	13	5	0	3	747	12	12	0	0	NA	NA	NA	23	29	170	168	504	152	150	445	16	41	7	0.094	0.244	0.014
.	19.01.16-01.24.04-1-355838	179	16	16	9	0	5	773	15	15	0	0	NA	NA	NA	60	58	176	174	521	157	153	463	14	1	49	0.08	0.006	0.094
.	19.01.16-01.24.05-1-355839	63	3	3	0	0	0	744	2	2	0	0	NA	NA	NA	27	26	170	166	503	152	150	442	2	0	8	0.012	0	0.016
.	19.01.16-01.24.10-1-355840	89	5	5	2	0	2	748	4	4	0	0	NA	NA	NA	15	29	169	168	505	152	148	448	6	2	8	0.036	0.012	0.016
.	19.01.16-01.24.13-1-355841	62	4	4	0	0	0	739	3	3	0	0	NA	NA	NA	26	29	172	167	503	150	152	437	0	0	16	0	0	0.032
.	19.01.16-01.24.13-1-355842	38	1	1	0	0	0	0	0	0	0	0	NA	NA	NA	5	6	164	163	492	0	0	0	0	0	1	0	0	0.002
.	19.01.16-01.24.15-1-355846	35	1	1	0	0	0	0	0	0	0	0	NA	NA	NA	8	12	166	165	494	0	0	0	0	0	0	0	0	0
.	19.01.16-01.24.16-1-355847	38	1	1	0	0	0	0	0	0	0	0	NA	NA	NA	12	7	163	167	490	0	0	0	1	0	0	0.006	0	0
.	19.01.16-01.24.16-1-355848	66	2	2	0	0	0	737	1	1	0	0	NA	NA	NA	27	20	165	167	501	147	150	440	0	7	2	0	0.042	0.004
.	19.01.16-01.24.18-1-355849	94	4	4	3	0	2	759	3	3	0	0	NA	NA	NA	37	42	173	174	508	156	155	448	12	2	6	0.069	0.011	0.012
.	19.01.16-01.24.19-1-355850	110	9	9	2	0	1	744	6	6	0	0	NA	NA	NA	29	29	167	173	502	147	152	445	12	5	3	0.072	0.029	0.006
.	19.01.16-01.24.24-1-355852	88	4	4	2	0	1	744	3	3	0	0	NA	NA	NA	17	22	168	167	500	148	149	447	0	0	15	0	0	0.03
.	19.01.16-01.24.31-1-355857	62	3	3	0	0	0	747	2	2	0	0	NA	NA	NA	26	32	170	169	506	151	153	443	0	0	11	0	0	0.022
.	19.01.16-01.24.31-1-355858	34	1	1	0	0	0	0	0	0	0	0	NA	NA	NA	13	12	166	165	494	0	0	0	0	0	1	0	0	0.002
.	19.01.16-01.24.32-1-355859	62	4	4	1	0	1	746	3	3	0	0	NA	NA	NA	28	33	168	167	511	147	149	450	0	8	6	0	0.048	0.012
.	19.01.16-01.24.35-1-355865	34	1	1	0	0	0	0	0	0	0	0	NA	NA	NA	11	12	167	164	494	0	0	0	0	0	3	0	0	0.006
.	19.01.16-01.24.38-1-355872	32	1	1	1	0	1	0	0	0	0	0	NA	NA	NA	6	5	164	164	490	0	0	0	1	0	0	0.006	0	0
.	19.01.16-01.24.38-1-355873	87	7	7	2	0	2	749	6	6	0	0	NA	NA	NA	27	30	172	167	504	154	147	448	20	7	11	0.116	0.042	0.022
.	19.01.16-01.24.38-1-355874	122	13	13	2	0	1	757	11	11	0	0	NA	NA	NA	41	40	171	173	509	152	156	449	17	22	13	0.099	0.127	0.026
.	19.01.16-01.24.40-1-355893	61	2	2	1	0	0	737	1	1	0	0	NA	NA	NA	25	26	171	168	500	150	148	439	3	0	2	0.018	0	0.004
.	19.01.16-01.24.41-1-355894	87	5	5	3	0	2	744	4	4	0	0	NA	NA	NA	35	27	168	166	506	149	151	444	2	4	7	0.012	0.024	0.014
.	19.01.16-01.24.42-1-355896	184	19	19	1	0	0	789	17	17	0	0	NA	NA	NA	62	72	177	180	528	158	162	469	33	17	30	0.186	0.094	0.057
.	19.01.16-01.24.42-1-355897	59	2	2	1	0	1	747	1	1	0	0	NA	NA	NA	15	22	165	172	498	148	154	445	0	7	4	0	0.041	0.008
.	19.01.16-01.24.47-1-355899	56	2	2	1	0	1	304	1	1	0	0	NA	NA	NA	12	23	169	172	495	58	66	180	0	0	3	0	0	0.006
.	19.01.16-01.24.51-1-355904	121	7	7	3	0	3	755	6	6	0	0	NA	NA	NA	40	37	173	172	505	153	153	449	10	4	4	0.058	0.023	0.008
.	19.01.16-01.24.56-1-355905	64	2	2	1	0	1	745	1	1	0	0	NA	NA	NA	23	26	167	170	502	149	153	443	2	0	1	0.012	0	0.002
.	19.01.16-01.24.57-1-355906	88	4	4	1	0	1	745	3	3	0	0	NA	NA	NA	34	28	168	170	503	147	152	446	3	1	5	0.018	0.006	0.01
.	19.01.16-01.24.58-1-355907	122	18	18	5	0	4	752	14	14	0	0	NA	NA	NA	42	41	172	173	509	152	154	446	17	14	40	0.099	0.081	0.079
.	19.01.16-01.24.59-1-355908	63	3	3	1	0	1	752	2	2	0	0	NA	NA	NA	20	36	170	169	510	148	149	455	2	0	9	0.012	0	0.018
.	19.01.16-01.25.02-1-355909	58	2	2	0	0	0	751	1	1	0	0	NA	NA	NA	20	31	170	166	508	149	148	454	0	4	2	0	0.024	0.004
.	19.01.16-01.25.09-1-355910	35	1	1	1	0	1	0	0	0	0	0	NA	NA	NA	7	8	166	164	491	0	0	0	0	0	2	0	0	0.004
.	19.01.16-01.25.11-1-355911	33	1	1	1	0	1	0	0	0	0	0	NA	NA	NA	4	16	168	169	492	0	0	0	0	0	0	0	0	0
.	19.01.16-01.25.11-1-355912	97	7	7	1	0	1	759	5	5	0	0	NA	NA	NA	35	42	173	172	510	152	157	450	2	3	12	0.012	0.017	0.024
.	19.01.16-01.25.12-1-355913	33	1	1	0	0	0	0	0	0	0	0	NA	NA	NA	10	13	166	166	494	0	0	0	0	3	0	0	0.018	0
.	19.01.16-01.25.14-1-355914	89	6	6	3	0	3	741	5	5	0	0	NA	NA	NA	34	21	169	164	501	152	146	443	0	0	13	0	0	0.026
.	19.01.16-01.25.14-1-355915	65	4	4	0	0	0	747	3	3	0	0	NA	NA	NA	20	24	169	168	500	153	149	445	0	0	8	0	0	0.016
.	19.01.16-01.25.15-1-355916	89	5	5	2	0	2	734	4	4	0	0	NA	NA	NA	16	14	167	166	494	146	149	439	6	4	10	0.036	0.024	0.02
.	19.01.16-01.25.17-1-355917	64	3	3	1	0	1	742	2	2	0	0	NA	NA	NA	25	30	169	170	504	150	153	439	9	0	1	0.053	0	0.002
.	19.01.16-01.25.18-1-355918	65	2	2	0	0	0	255	1	1	0	0	NA	NA	NA	19	27	166	166	508	51	56	148	0	0	4	0	0	0.008
.	19.01.16-01.25.20-1-355919	56	2	2	0	0	0	0	1	1	0	0	NA	NA	NA	22	10	164	165	494	0	0	0	0	0	3	0	0	0.006
.	19.01.16-01.25.25-1-355920	59	2	2	0	0	0	51	1	1	0	0	NA	NA	NA	24	10	165	166	492	11	12	28	1	0	0	0.006	0	0
.	19.01.16-01.25.29-1-355921	118	4	4	3	0	2	736	3	3	0	0	NA	NA	NA	32	20	167	166	500	145	151	440	3	0	6	0.018	0	0.012
.	19.01.16-01.25.31-1-355922	60	2	2	0	0	0	355	1	1	0	0	NA	NA	NA	20	20	168	168	497	79	70	206	0	0	1	0	0	0.002
.	19.01.16-01.25.31-1-355923	60	3	3	0	0	0	752	2	2	0	0	NA	NA	NA	14	26	169	167	503	152	150	450	1	0	6	0.006	0	0.012
.	19.01.16-01.25.33-1-355926	31	1	1	0	0	0	0	0	0	0	0	NA	NA	NA	5	14	166	167	494	0	0	0	0	0	2	0	0	0.004
.	19.01.16-01.25.33-1-355927	32	1	1	0	0	0	0	0	0	0	0	NA	NA	NA	12	6	164	164	491	0	0	0	0	0	0	0	0	0
.	19.01.16-01.25.34-1-355929	121	5	5	1	0	1	764	4	4	0	0	NA	NA	NA	45	47	171	172	517	148	153	463	0	18	4	0	0.105	0.008
.	19.01.16-01.25.34-1-355930	31	1	1	0	0	0	0	0	0	0	0	NA	NA	NA	10	5	164	164	490	0	0	0	0	0	0	0	0	0
.	19.01.16-01.25.35-1-355932	85	11	11	2	0	2	750	9	9	0	0	NA	NA	NA	41	29	166	170	506	149	153	448	19	0	16	0.114	0	0.032
.	19.01.16-01.25.35-1-355933	59	4	4	3	0	3	737	3	3	0	0	NA	NA	NA	22	21	164	169	501	145	148	444	4	3	2	0.024	0.018	0.004
.	19.01.16-01.25.35-1-355934	144	10	10	2	0	2	768	9	9	0	0	NA	NA	NA	44	56	171	176	522	151	155	462	7	15	26	0.041	0.085	0.05
.	19.01.16-01.25.36-1-355936	64	3	3	0	0	0	744	2	2	0	0	NA	NA	NA	30	29	170	167	505	151	151	442	0	0	13	0	0	0.026
.	19.01.16-01.25.42-1-355963	56	2	2	0	0	0	733	1	1	0	0	NA	NA	NA	24	16	169	166	494	151	147	435	8	0	4	0.047	0	0.008
.	19.01.16-01.25.46-1-355964	127	11	11	5	0	3	750	10	10	0	0	NA	NA	NA	51	36	172	171	506	153	149	448	6	6	18	0.035	0.035	0.036
.	19.01.16-01.25.47-1-355965	56	2	2	0	0	0	51	1	1	0	0	NA	NA	NA	15	14	167	166	494	13	8	30	0	0	3	0	0	0.006
.	19.01.16-01.25.51-1-355971	86	6	6	3	0	2	741	4	4	0	0	NA	NA	NA	39	33	169	170	507	147	147	447	5	7	11	0.03	0.041	0.022
.	19.01.16-01.25.52-1-355972	96	8	8	3	0	1	755	7	7	0	0	NA	NA	NA	30	40	172	171	510	155	152	448	15	4	9	0.087	0.023	0.018
.	19.01.16-01.25.53-1-355973	100	5	5	0	0	0	753	4	4	0	0	NA	NA	NA	43	44	174	175	508	154	153	446	1	0	9	0.006	0	0.018
.	19.01.16-01.25.54-1-355974	35	1	1	0	0	0	0	0	0	0	0	NA	NA	NA	7	7	164	165	491	0	0	0	1	0	0	0.006	0	0
.	19.01.16-01.25.56-1-355975	32	1	1	0	0	0	0	0	0	0	0	NA	NA	NA	8	12	167	163	495	0	0	0	0	0	0	0	0	0
.	19.01.16-01.25.58-1-355976	91	3	3	1	0	1	745	2	2	0	0	NA	NA	NA	25	32	170	169	506	151	149	445	1	0	3	0.006	0	0.006
.	19.01.16-01.25.58-1-355977	90	4	4	1	0	1	736	3	3	0	0	NA	NA	NA	24	26	170	167	502	151	147	438	0	9	3	0	0.054	0.006
.	19.01.16-01.26.01-1-355978	87	5	5	1	0	1	731	4	4	0	0	NA	NA	NA	33	23	168	168	500	148	147	436	0	3	16	0	0.018	0.032
.	19.01.16-01.26.04-1-355979	87	8	8	2	0	2	726	7	7	0	0	NA	NA	NA	28	21	166	168	500	146	142	438	3	10	11	0.018	0.06	0.022
.	19.01.16-01.26.10-1-355980	65	2	2	0	0	0	354	1	1	0	0	NA	NA	NA	14	18	170	165	496	77	69	208	0	0	5	0	0	0.01
.	19.01.16-01.26.11-1-355981	94	5	5	0	0	0	750	4	4	0	0	NA	NA	NA	37	37	169	172	509	150	149	451	0	21	8	0	0.122	0.016
.	19.01.16-01.26.12-1-355982	150	9	9	1	0	1	758	8	8	0	0	NA	NA	NA	49	43	168	174	514	149	156	453	14	8	16	0.083	0.046	0.031
.	19.01.16-01.26.14-1-355983	68	6	6	0	0	0	735	3	3	0	0	NA	NA	NA	20	19	167	166	499	147	149	439	0	7	8	0	0.042	0.016
.	19.01.16-01.26.14-1-355984	97	5	5	2	0	2	755	3	3	0	0	NA	NA	NA	20	35	174	168	506	156	150	449	2	1	15	0.011	0.006	0.03
.	19.01.16-01.26.16-1-355985	120	9	9	1	0	1	748	7	7	0	0	NA	NA	NA	39	36	169	172	508	148	150	450	14	2	14	0.083	0.012	0.028
.	19.01.16-01.26.19-1-355989	35	1	1	1	0	1	0	0	0	0	0	NA	NA	NA	4	11	166	163	495	0	0	0	0	0	1	0	0	0.002
.	19.01.16-01.26.22-1-355990	66	2	2	0	0	0	254	1	1	0	0	NA	NA	NA	14	14	167	165	495	56	46	152	2	0	2	0.012	0	0.004
.	19.01.16-01.26.22-1-355991	91	4	4	1	0	1	749	3	3	0	0	NA	NA	NA	36	32	168	174	503	149	156	444	2	5	3	0.012	0.029	0.006
.	19.01.16-01.26.27-1-355994	66	3	3	1	0	1	658	2	2	0	0	NA	NA	NA	17	21	165	169	500	123	138	397	0	0	5	0	0	0.01
.	19.01.16-01.26.32-1-356004	69	3	3	1	0	1	744	2	2	0	0	NA	NA	NA	32	31	168	168	508	149	150	445	0	0	12	0	0	0.024
.	19.01.16-01.26.33-1-356006	64	6	6	1	0	1	738	5	5	0	0	NA	NA	NA	27	23	168	165	503	149	146	443	0	3	10	0	0.018	0.02
.	19.01.16-01.26.33-1-356007	90	5	5	3	0	3	741	4	4	0	0	NA	NA	NA	18	17	166	168	496	149	152	440	0	0	12	0	0	0.024
.	19.01.16-01.26.39-1-356032	94	6	6	1	0	1	768	5	5	0	0	NA	NA	NA	30	46	169	172	518	152	154	462	11	3	13	0.065	0.017	0.025
.	19.01.16-01.26.43-1-356037	37	1	1	0	0	0	0	0	0	0	0	NA	NA	NA	10	7	164	163	493	0	0	0	3	0	0	0.018	0	0
.	19.01.16-01.26.45-1-356038	68	6	6	2	0	2	745	5	5	0	0	NA	NA	NA	25	30	171	168	504	151	149	445	10	9	2	0.058	0.054	0.004
.	19.01.16-01.26.45-1-356039	120	8	8	2	0	2	751	7	7	0	0	NA	NA	NA	50	37	174	170	506	155	151	445	7	3	16	0.04	0.018	0.032
.	19.01.16-01.26.51-1-356044	86	3	3	0	0	0	735	2	2	0	0	NA	NA	NA	32	26	169	168	502	149	149	437	0	0	10	0	0	0.02
.	19.01.16-01.26.59-1-356046	86	3	3	1	0	1	731	2	2	0	0	NA	NA	NA	27	17	169	164	497	149	141	441	10	5	0	0.059	0.03	0
.	19.01.16-01.27.00-1-356047	123	5	5	3	0	3	753	4	4	0	0	NA	NA	NA	46	40	169	171	513	150	151	452	5	8	4	0.03	0.047	0.008
.	19.01.16-01.27.02-1-356048	91	5	5	1	0	1	761	4	4	0	0	NA	NA	NA	28	39	172	170	510	157	153	451	0	6	8	0	0.035	0.016
.	19.01.16-01.27.06-1-356050	31	1	1	0	0	0	0	0	0	0	0	NA	NA	NA	11	6	164	164	491	0	0	0	0	0	3	0	0	0.006
.	19.01.16-01.27.09-1-356051	61	2	2	1	0	1	743	1	1	0	0	NA	NA	NA	24	25	169	173	496	148	155	440	1	0	3	0.006	0	0.006
.	19.01.16-01.27.10-1-356052	94	4	4	2	0	1	747	3	3	0	0	NA	NA	NA	43	32	173	168	504	153	148	446	4	10	3	0.023	0.06	0.006
.	19.01.16-01.27.10-1-356053	122	11	11	7	0	5	757	10	10	0	0	NA	NA	NA	32	40	168	171	514	151	153	453	19	17	20	0.113	0.099	0.039
.	19.01.16-01.27.11-1-356054	60	3	3	0	0	0	733	2	2	0	0	NA	NA	NA	27	19	170	167	495	152	149	432	0	3	4	0	0.018	0.008
.	19.01.16-01.27.16-1-356055	91	4	4	0	0	0	749	3	3	0	0	NA	NA	NA	23	31	170	170	504	150	151	448	2	1	7	0.012	0.006	0.014
.	19.01.16-01.27.16-1-356056	92	4	4	0	0	0	747	3	3	0	0	NA	NA	NA	18	24	169	168	500	149	152	446	4	2	7	0.024	0.012	0.014
.	19.01.16-01.27.21-1-356057	31	1	1	0	0	0	0	0	0	0	0	NA	NA	NA	8	1	164	163	487	0	0	0	0	0	0	0	0	0
.	19.01.16-01.27.27-1-356058	34	1	1	0	0	0	0	0	0	0	0	NA	NA	NA	8	15	166	165	497	0	0	0	0	0	2	0	0	0.004
.	19.01.16-01.27.27-1-356059	113	8	8	3	0	2	752	7	7	0	0	NA	NA	NA	37	41	175	174	505	149	155	448	8	16	9	0.046	0.092	0.018
.	19.01.16-01.27.27-1-356060	35	1	1	0	0	0	0	0	0	0	0	NA	NA	NA	6	12	166	168	491	0	0	0	0	0	1	0	0	0.002
.	19.01.16-01.27.29-1-356061	93	4	4	3	0	1	756	3	3	0	0	NA	NA	NA	30	32	169	168	508	152	151	453	11	0	18	0.065	0	0.035
.	19.01.16-01.27.31-1-356063	89	3	3	0	0	0	750	2	2	0	0	NA	NA	NA	24	22	165	167	503	151	150	449	0	1	6	0	0.006	0.012
.	19.01.16-01.27.32-1-356064	65	2	2	1	0	1	303	0	0	0	0	NA	NA	NA	19	25	166	169	503	58	69	176	0	0	6	0	0	0.012
.	19.01.16-01.27.33-1-356066	30	1	1	0	0	0	0	0	0	0	0	NA	NA	NA	6	8	165	164	492	0	0	0	0	0	0	0	0	0
.	19.01.16-01.27.33-1-356067	88	7	7	0	0	0	734	6	6	0	0	NA	NA	NA	27	18	165	167	499	146	146	442	4	9	7	0.024	0.054	0.014
.	19.01.16-01.27.35-1-356070	142	20	20	8	0	8	744	16	16	0	0	NA	NA	NA	53	39	168	172	512	146	154	444	37	9	39	0.22	0.052	0.076
.	19.01.16-01.27.36-1-356072	65	3	3	3	0	2	736	1	1	0	0	NA	NA	NA	31	22	166	163	506	149	146	441	0	1	10	0	0.006	0.02
.	19.01.16-01.27.39-1-356094	59	2	2	1	0	1	735	1	1	0	0	NA	NA	NA	18	13	166	168	492	151	149	435	0	0	6	0	0	0.012
.	19.01.16-01.27.42-1-356098	66	5	5	1	0	0	747	4	4	0	0	NA	NA	NA	18	24	170	169	498	152	151	444	2	5	0	0.012	0.03	0
.	19.01.16-01.27.49-1-356102	151	7	7	3	0	2	761	6	6	0	0	NA	NA	NA	42	46	169	178	512	151	157	453	0	1	30	0	0.006	0.059
.	19.01.16-01.27.51-1-356105	31	1	1	0	0	0	0	0	0	0	0	NA	NA	NA	10	10	167	165	491	0	0	0	0	0	0	0	0	0
.	19.01.16-01.27.51-1-356106	121	13	13	7	0	4	752	10	10	0	0	NA	NA	NA	45	39	171	169	512	149	150	453	27	11	21	0.158	0.065	0.041
.	19.01.16-01.27.52-1-356107	93	3	3	1	0	1	762	2	2	0	0	NA	NA	NA	32	39	173	168	511	155	151	456	0	3	8	0	0.018	0.016
.	19.01.16-01.27.54-1-356108	116	11	11	5	0	5	740	10	10	0	0	NA	NA	NA	36	29	172	170	500	150	149	441	15	23	8	0.087	0.135	0.016
.	19.01.16-01.27.54-1-356109	90	6	6	0	0	0	763	5	5	0	0	NA	NA	NA	29	48	168	168	525	148	149	466	17	12	10	0.101	0.071	0.019
.	19.01.16-01.27.55-1-356110	148	16	16	5	0	4	764	14	14	0	0	NA	NA	NA	51	50	174	167	522	152	148	464	13	21	32	0.075	0.126	0.061
.	19.01.16-01.28.01-1-356111	32	1	1	0	0	0	0	0	0	0	0	NA	NA	NA	9	16	168	166	495	0	0	0	0	0	0	0	0	0
.	19.01.16-01.28.04-1-356112	65	2	2	1	0	1	742	0	0	0	0	NA	NA	NA	15	17	167	166	497	148	150	444	0	1	6	0	0.006	0.012
.	19.01.16-01.28.18-1-356117	88	4	4	3	0	1	752	3	3	0	0	NA	NA	NA	32	35	168	171	509	147	154	451	3	7	14	0.018	0.041	0.028
.	19.01.16-01.28.19-1-356118	34	1	1	0	0	0	0	0	0	0	0	NA	NA	NA	10	8	163	164	494	0	0	0	0	0	2	0	0	0.004
.	19.01.16-01.28.22-1-356120	59	2	2	0	0	0	50	1	1	0	0	NA	NA	NA	20	17	167	165	498	8	10	32	0	0	2	0	0	0.004
.	19.01.16-01.28.22-1-356121	93	13	13	4	0	3	739	12	12	0	0	NA	NA	NA	28	31	168	168	508	145	148	446	6	13	18	0.036	0.077	0.035
.	19.01.16-01.28.23-1-356122	98	4	4	1	0	1	764	3	3	0	0	NA	NA	NA	45	51	177	174	513	156	152	456	0	10	4	0	0.057	0.008
.	19.01.16-01.28.23-1-356123	120	12	12	2	0	2	754	10	10	0	0	NA	NA	NA	37	39	172	173	507	152	153	449	9	12	8	0.052	0.069	0.016
.	19.01.16-01.28.26-1-356124	64	2	2	2	0	1	739	1	1	0	0	NA	NA	NA	31	26	168	171	500	148	146	445	0	0	2	0	0	0.004
.	19.01.16-01.28.33-1-356135	94	7	7	0	0	0	745	6	6	0	0	NA	NA	NA	33	29	165	168	509	148	150	447	3	3	10	0.018	0.018	0.02
.	19.01.16-01.28.42-1-356163	142	7	7	1	0	1	770	6	6	0	0	NA	NA	NA	40	49	173	176	513	154	156	460	5	3	11	0.029	0.017	0.021
.	19.01.16-01.28.47-1-356165	62	2	2	0	0	0	743	1	1	0	0	NA	NA	NA	28	26	166	169	504	144	152	447	6	0	1	0.036	0	0.002
.	19.01.16-01.28.47-1-356167	92	9	9	2	0	2	751	8	8	0	0	NA	NA	NA	35	35	167	168	513	145	148	458	14	7	15	0.084	0.042	0.029
.	19.01.16-01.28.48-1-356169	144	17	17	3	0	3	751	15	15	0	0	NA	NA	NA	43	41	169	169	516	147	148	456	19	21	16	0.112	0.124	0.031
.	19.01.16-01.28.50-1-356173	90	8	8	2	0	2	735	6	6	0	0	NA	NA	NA	33	31	170	163	511	146	144	445	0	7	10	0	0.043	0.02
.	19.01.16-01.28.53-1-356174	189	22	22	5	0	4	778	20	20	0	0	NA	NA	NA	64	67	176	176	528	157	154	467	16	9	65	0.091	0.051	0.123
.	19.01.16-01.28.57-1-356175	84	3	3	0	0	0	754	2	2	0	0	NA	NA	NA	24	31	171	168	505	153	154	447	0	6	2	0	0.036	0.004
.	19.01.16-01.29.04-1-356176	63	3	3	3	0	3	738	2	2	0	0	NA	NA	NA	31	24	173	166	498	156	146	436	4	3	1	0.023	0.018	0.002
.	19.01.16-01.29.15-1-356177	32	1	1	0	0	0	0	0	0	0	0	NA	NA	NA	6	10	166	164	493	0	0	0	0	2	0	0	0.012	0
.	19.01.16-01.29.15-1-356178	91	6	6	2	0	2	739	5	5	0	0	NA	NA	NA	31	24	167	168	502	150	146	443	2	4	10	0.012	0.024	0.02
.	19.01.16-01.29.18-1-356179	98	7	7	2	0	2	759	6	6	0	0	NA	NA	NA	20	33	170	173	503	153	156	450	0	1	17	0	0.006	0.034
.	19.01.16-01.29.18-1-356180	98	3	3	0	0	0	752	2	2	0	0	NA	NA	NA	42	36	173	172	504	152	153	447	0	8	4	0	0.047	0.008
.	19.01.16-01.29.19-1-356181	35	1	1	0	0	0	0	0	0	0	0	NA	NA	NA	5	10	163	164	496	0	0	0	1	0	0	0.006	0	0
.	19.01.16-01.29.19-1-356182	37	1	1	0	0	0	0	0	0	0	0	NA	NA	NA	6	18	168	169	494	0	0	0	0	0	4	0	0	0.008
.	19.01.16-01.29.21-1-356183	63	3	3	1	0	1	735	2	2	0	0	NA	NA	NA	30	21	171	165	498	153	147	435	13	0	1	0.076	0	0.002
.	19.01.16-01.29.22-1-356184	113	7	7	1	0	1	760	6	6	0	0	NA	NA	NA	33	44	173	173	511	152	156	452	5	5	8	0.029	0.029	0.016
.	19.01.16-01.29.23-1-356186	117	6	6	2	0	0	755	5	5	0	0	NA	NA	NA	31	40	170	169	514	152	151	452	0	0	22	0	0	0.043
.	19.01.16-01.29.23-1-356187	89	6	6	2	0	2	748	5	5	0	0	NA	NA	NA	27	33	172	167	507	152	150	446	4	3	1	0.023	0.018	0.002
.	19.01.16-01.29.33-1-356190	89	3	3	0	0	0	755	2	2	0	0	NA	NA	NA	19	33	172	171	503	153	152	450	0	1	8	0	0.006	0.016
.	19.01.16-01.29.36-1-356195	62	2	2	0	0	0	750	1	1	0	0	NA	NA	NA	16	28	171	168	502	152	151	447	0	0	6	0	0	0.012
.	19.01.16-01.29.37-1-356197	35	1	1	1	0	1	0	0	0	0	0	NA	NA	NA	11	11	165	165	494	0	0	0	0	0	1	0	0	0.002
.	19.01.16-01.29.39-1-356218	113	10	10	2	0	2	750	8	8	0	0	NA	NA	NA	42	32	173	166	506	157	149	444	7	10	18	0.04	0.06	0.036
.	19.01.16-01.29.40-1-356219	56	2	2	1	0	1	739	1	1	0	0	NA	NA	NA	20	23	171	165	500	150	148	441	10	0	1	0.058	0	0.002
.	19.01.16-01.29.42-1-356223	121	15	15	3	0	3	754	13	13	0	0	NA	NA	NA	39	42	170	174	511	147	156	451	5	35	15	0.029	0.201	0.029
.	19.01.16-01.29.43-1-356225	61	3	3	0	0	0	740	2	2	0	0	NA	NA	NA	26	29	169	167	506	148	142	450	9	0	3	0.053	0	0.006
.	19.01.16-01.29.44-1-356226	32	1	1	0	0	0	0	0	0	0	0	NA	NA	NA	10	9	165	168	489	0	0	0	0	0	0	0	0	0
.	19.01.16-01.29.45-1-356227	88	8	8	2	0	1	749	6	6	0	0	NA	NA	NA	36	31	167	168	509	150	148	451	2	1	19	0.012	0.006	0.037
.	19.01.16-01.29.46-1-356228	31	1	1	1	0	1	0	0	0	0	0	NA	NA	NA	7	6	165	164	490	0	0	0	0	0	1	0	0	0.002
.	19.01.16-01.29.48-1-356230	67	3	3	0	0	0	608	2	2	0	0	NA	NA	NA	22	20	167	169	497	123	116	369	0	0	2	0	0	0.004
.	19.01.16-01.29.49-1-356232	31	1	1	1	0	1	0	0	0	0	0	NA	NA	NA	7	9	164	166	492	0	0	0	0	0	1	0	0	0.002
.	19.01.16-01.29.51-1-356235	92	5	5	0	0	0	752	4	4	0	0	NA	NA	NA	31	35	172	171	505	154	152	446	0	3	12	0	0.018	0.024
.	19.01.16-01.29.52-1-356236	62	4	4	1	0	1	734	3	3	0	0	NA	NA	NA	30	18	166	165	500	147	145	442	0	7	8	0	0.042	0.016
.	19.01.16-01.29.55-1-356237	92	3	3	0	0	0	744	2	2	0	0	NA	NA	NA	26	23	164	167	505	146	149	449	0	9	3	0	0.054	0.006
.	19.01.16-01.29.58-1-356238	32	1	1	0	0	0	0	0	0	0	0	NA	NA	NA	12	12	163	165	497	0	0	0	0	0	0	0	0	0
.	19.01.16-01.30.01-1-356239	90	7	7	1	0	0	749	6	6	0	0	NA	NA	NA	19	24	167	169	501	150	149	450	19	1	6	0.114	0.006	0.012
.	19.01.16-01.30.02-1-356244	61	2	2	1	0	1	404	0	0	0	0	NA	NA	NA	24	13	163	166	497	78	85	241	1	0	0	0.006	0	0
.	19.01.16-01.30.03-1-356245	90	10	10	4	0	2	750	9	9	0	0	NA	NA	NA	33	35	167	173	508	151	153	446	8	13	16	0.048	0.075	0.031
.	19.01.16-01.30.06-1-356246	33	1	1	0	0	0	0	0	0	0	0	NA	NA	NA	7	9	167	163	492	0	0	0	3	0	0	0.018	0	0
.	19.01.16-01.30.08-1-356247	92	7	7	3	0	2	747	6	6	0	0	NA	NA	NA	35	30	168	171	504	148	153	446	10	13	10	0.06	0.076	0.02
.	19.01.16-01.30.08-1-356248	65	7	7	2	0	2	733	6	6	0	0	NA	NA	NA	31	33	171	167	508	146	148	439	0	0	18	0	0	0.035
.	19.01.16-01.30.10-1-356249	62	2	2	0	0	0	101	1	1	0	0	NA	NA	NA	25	17	166	166	498	18	19	64	0	0	3	0	0	0.006
.	19.01.16-01.30.12-1-356250	91	4	4	3	0	3	755	2	2	0	0	NA	NA	NA	25	30	165	174	504	148	157	450	0	2	11	0	0.011	0.022
.	19.01.16-01.30.13-1-356251	36	1	1	1	0	1	0	0	0	0	0	NA	NA	NA	14	14	165	166	496	0	0	0	0	0	0	0	0	0
.	19.01.16-01.30.15-1-356252	63	4	4	2	0	2	753	3	3	0	0	NA	NA	NA	18	35	171	167	510	152	147	454	4	5	7	0.023	0.03	0.014
.	19.01.16-01.30.16-1-356253	37	1	1	0	0	0	0	0	0	0	0	NA	NA	NA	13	11	166	167	491	0	0	0	0	0	3	0	0	0.006
.	19.01.16-01.30.17-1-356254	35	1	1	1	0	1	0	0	0	0	0	NA	NA	NA	12	10	165	165	493	0	0	0	0	2	0	0	0.012	0
.	19.01.16-01.30.19-1-356258	63	4	4	1	0	0	741	3	3	0	0	NA	NA	NA	18	23	168	166	502	151	148	442	1	0	9	0.006	0	0.018
.	19.01.16-01.30.20-1-356259	61	2	2	1	0	1	742	1	1	0	0	NA	NA	NA	25	28	171	168	502	151	144	447	0	3	9	0	0.018	0.018
.	19.01.16-01.30.21-1-356260	88	6	6	0	0	0	754	5	5	0	0	NA	NA	NA	33	39	171	171	510	152	152	450	7	5	20	0.041	0.029	0.039
.	19.01.16-01.30.26-1-356261	176	10	10	3	0	1	766	8	8	0	0	NA	NA	NA	58	51	175	171	518	156	155	455	5	7	30	0.029	0.041	0.058
.	19.01.16-01.30.31-1-356262	95	6	6	2	0	2	753	4	4	0	0	NA	NA	NA	37	36	168	174	507	150	157	446	0	5	6	0	0.029	0.012
.	19.01.16-01.30.32-1-356264	125	11	11	2	0	2	751	7	7	0	0	NA	NA	NA	46	35	178	168	502	155	152	444	8	4	28	0.045	0.024	0.056
.	19.01.16-01.30.33-1-356266	62	3	3	2	0	2	743	2	2	0	0	NA	NA	NA	20	28	170	167	504	153	145	445	0	2	9	0	0.012	0.018
.	19.01.16-01.30.33-1-356271	62	3	3	2	0	2	742	2	2	0	0	NA	NA	NA	22	19	165	165	502	147	145	450	0	0	8	0	0	0.016
.	19.01.16-01.30.36-1-356275	37	1	1	0	0	0	0	0	0	0	0	NA	NA	NA	17	14	165	165	497	0	0	0	0	0	2	0	0	0.004
.	19.01.16-01.30.36-1-356277	65	2	2	0	0	0	742	1	1	0	0	NA	NA	NA	34	31	168	171	505	146	149	447	0	3	4	0	0.018	0.008
.	19.01.16-01.30.39-1-356299	64	4	4	1	0	1	730	3	3	0	0	NA	NA	NA	34	26	169	169	501	143	150	437	2	2	3	0.012	0.012	0.006
.	19.01.16-01.30.44-1-356304	35	1	1	1	0	1	0	0	0	0	0	NA	NA	NA	7	13	167	165	494	0	0	0	0	0	0	0	0	0
.	19.01.16-01.30.46-1-356305	92	5	5	2	0	1	742	3	3	0	0	NA	NA	NA	24	23	171	169	496	153	151	438	7	3	6	0.041	0.018	0.012
.	19.01.16-01.30.49-1-356309	87	3	3	0	0	0	734	2	2	0	0	NA	NA	NA	22	16	165	168	496	148	149	437	0	3	3	0	0.018	0.006
.	19.01.16-01.30.49-1-356310	97	3	3	0	0	0	731	2	2	0	0	NA	NA	NA	34	23	168	166	502	147	144	440	1	3	1	0.006	0.018	0.002
.	19.01.16-01.30.50-1-356312	64	5	5	1	0	1	731	4	4	0	0	NA	NA	NA	21	15	170	164	494	151	145	435	0	0	14	0	0	0.028
.	19.01.16-01.30.52-1-356314	62	3	3	0	0	0	742	2	2	0	0	NA	NA	NA	21	22	166	168	501	145	151	446	6	0	4	0.036	0	0.008
.	19.01.16-01.30.55-1-356315	92	3	3	1	0	1	745	2	2	0	0	NA	NA	NA	31	32	168	166	511	149	148	448	0	6	2	0	0.036	0.004
.	19.01.16-01.30.55-1-356316	114	7	7	2	0	2	744	5	5	0	0	NA	NA	NA	50	36	169	169	511	151	148	445	7	2	13	0.041	0.012	0.025
.	19.01.16-01.30.56-1-356317	65	4	4	0	0	0	737	3	3	0	0	NA	NA	NA	18	18	165	166	500	144	151	442	16	0	15	0.097	0	0.03
.	19.01.16-01.31.04-1-356318	90	3	3	3	0	2	737	2	2	0	0	NA	NA	NA	41	24	166	167	504	146	148	443	2	0	6	0.012	0	0.012
.	19.01.16-01.31.06-1-356339	35	1	1	0	0	0	0	0	0	0	0	NA	NA	NA	8	12	165	167	493	0	0	0	0	1	0	0	0.006	0
.	19.01.16-01.31.06-1-356340	120	15	15	2	0	2	761	13	13	0	0	NA	NA	NA	42	45	169	171	518	149	152	460	23	17	21	0.136	0.099	0.041
.	19.01.16-01.31.07-1-356341	85	6	6	0	0	0	739	5	5	0	0	NA	NA	NA	26	26	167	165	507	148	146	445	2	13	4	0.012	0.079	0.008
.	19.01.16-01.31.08-1-356342	94	6	6	1	0	1	747	4	4	0	0	NA	NA	NA	32	31	171	171	502	152	151	444	6	6	5	0.035	0.035	0.01
.	19.01.16-01.31.08-1-356343	147	13	13	2	0	2	768	10	10	0	0	NA	NA	NA	43	47	173	177	510	154	160	454	19	9	22	0.11	0.051	0.043
.	19.01.16-01.31.13-1-356364	62	3	3	1	0	1	740	2	2	0	0	NA	NA	NA	24	26	170	167	502	154	144	442	0	6	6	0	0.036	0.012
.	19.01.16-01.31.15-1-356365	33	1	1	0	0	0	0	0	0	0	0	NA	NA	NA	7	6	166	163	490	0	0	0	0	0	1	0	0	0.002
.	19.01.16-01.31.16-1-356366	61	2	2	2	0	1	752	1	1	0	0	NA	NA	NA	24	31	169	170	505	151	151	450	2	7	0	0.012	0.041	0
.	19.01.16-01.31.17-1-356367	92	3	3	2	0	1	732	1	1	0	0	NA	NA	NA	28	24	165	168	504	138	149	445	11	0	0	0.067	0	0
.	19.01.16-01.31.24-1-356368	81	3	3	1	0	1	748	2	2	0	0	NA	NA	NA	32	31	169	172	503	146	157	445	0	2	8	0	0.012	0.016
.	19.01.16-01.31.28-1-356369	121	5	5	2	0	2	745	4	4	0	0	NA	NA	NA	40	33	169	174	503	152	155	438	0	0	20	0	0	0.04
.	19.01.16-01.31.31-1-356370	95	7	7	1	0	1	752	6	6	0	0	NA	NA	NA	31	33	168	168	510	151	151	450	13	19	5	0.077	0.113	0.01
.	19.01.16-01.31.34-1-356375	127	4	4	0	0	0	758	2	2	0	0	NA	NA	NA	35	39	173	170	509	154	153	451	0	0	11	0	0	0.022
.	19.01.16-01.31.43-1-356402	59	2	2	0	0	0	732	1	1	0	0	NA	NA	NA	32	25	167	169	502	145	149	438	7	0	4	0.042	0	0.008
.	19.01.16-01.31.43-1-356403	59	3	3	1	0	0	739	2	2	0	0	NA	NA	NA	19	27	169	167	504	151	144	444	0	0	5	0	0	0.01
.	19.01.16-01.31.55-1-356409	91	5	5	1	0	0	740	4	4	0	0	NA	NA	NA	34	24	167	170	500	146	153	441	5	2	7	0.03	0.012	0.014
.	19.01.16-01.31.59-1-356410	94	6	6	1	0	1	755	5	5	0	0	NA	NA	NA	36	32	170	172	503	152	153	450	13	6	13	0.076	0.035	0.026
.	19.01.16-01.32.00-1-356411	90	6	6	3	0	3	751	5	5	0	0	NA	NA	NA	31	31	172	168	504	153	151	447	6	0	12	0.035	0	0.024
.	19.01.16-01.32.00-1-356412	62	2	2	0	0	0	252	1	1	0	0	NA	NA	NA	16	16	168	164	497	54	53	145	2	0	1	0.012	0	0.002
.	19.01.16-01.32.01-1-356413	91	6	6	2	0	2	744	5	5	0	0	NA	NA	NA	28	33	171	170	505	146	150	448	25	0	1	0.146	0	0.002
.	19.01.16-01.32.08-1-356415	91	6	6	2	0	1	754	4	4	0	0	NA	NA	NA	35	36	169	167	513	148	151	455	9	0	10	0.053	0	0.019
.	19.01.16-01.32.09-1-356416	57	2	2	0	0	0	734	1	1	0	0	NA	NA	NA	29	22	165	169	501	145	149	440	0	2	3	0	0.012	0.006
.	19.01.16-01.32.10-1-356417	36	1	1	0	0	0	0	0	0	0	0	NA	NA	NA	9	8	164	167	490	0	0	0	0	0	5	0	0	0.01
.	19.01.16-01.32.10-1-356418	35	1	1	0	0	0	0	0	0	0	0	NA	NA	NA	11	12	166	166	493	0	0	0	0	0	3	0	0	0.006
.	19.01.16-01.32.13-1-356419	34	1	1	0	0	0	0	0	0	0	0	NA	NA	NA	9	6	163	167	489	0	0	0	0	0	1	0	0	0.002
.	19.01.16-01.32.14-1-356420	89	8	8	3	0	3	758	7	7	0	0	NA	NA	NA	25	41	171	170	513	151	152	455	0	12	17	0	0.071	0.033
.	19.01.16-01.32.14-1-356421	118	12	12	2	0	2	755	9	9	0	0	NA	NA	NA	38	41	176	169	509	159	147	449	0	20	11	0	0.118	0.022
.	19.01.16-01.32.16-1-356422	125	10	10	2	0	1	758	8	8	0	0	NA	NA	NA	45	46	172	172	515	154	151	453	8	13	32	0.047	0.076	0.062
.	19.01.16-01.32.20-1-356424	96	7	7	2	0	2	751	6	6	0	0	NA	NA	NA	27	37	167	175	508	149	157	445	3	0	22	0.018	0	0.043
.	19.01.16-01.32.21-1-356427	64	4	4	1	0	1	741	3	3	0	0	NA	NA	NA	30	26	171	170	498	150	152	439	0	7	9	0	0.041	0.018
.	19.01.16-01.32.24-1-356428	122	5	5	0	0	0	751	4	4	0	0	NA	NA	NA	35	41	170	171	513	148	150	453	8	7	5	0.047	0.041	0.01
.	19.01.16-01.32.25-1-356429	91	9	9	3	0	2	753	7	7	0	0	NA	NA	NA	37	35	169	173	506	151	155	447	13	14	7	0.077	0.081	0.014
.	19.01.16-01.32.30-1-356434	179	11	11	4	0	2	765	10	10	0	0	NA	NA	NA	74	57	172	170	528	148	151	466	17	6	9	0.099	0.035	0.017
.	19.01.16-01.32.38-1-356449	89	6	6	2	0	2	746	5	5	0	0	NA	NA	NA	19	29	168	167	507	151	146	449	0	9	6	0	0.054	0.012
.	19.01.16-01.32.40-1-356467	116	5	5	1	0	1	758	4	4	0	0	NA	NA	NA	29	40	173	168	512	155	150	453	4	5	6	0.023	0.03	0.012
.	19.01.16-01.32.40-1-356469	60	2	2	0	0	0	722	1	1	0	0	NA	NA	NA	27	11	165	168	491	143	150	429	8	0	2	0.048	0	0.004
.	19.01.16-01.32.45-1-356472	60	2	2	0	0	0	745	1	1	0	0	NA	NA	NA	28	30	169	172	502	149	155	441	4	0	1	0.024	0	0.002
.	19.01.16-01.32.45-1-356473	35	1	1	0	0	0	0	0	0	0	0	NA	NA	NA	12	11	164	166	494	0	0	0	0	0	3	0	0	0.006
.	19.01.16-01.32.45-1-356474	63	2	2	0	0	0	736	1	1	0	0	NA	NA	NA	33	21	170	164	500	151	140	445	0	0	6	0	0	0.012
.	19.01.16-01.32.47-1-356475	86	3	3	1	0	1	750	2	2	0	0	NA	NA	NA	23	28	169	165	507	153	146	451	0	4	2	0	0.024	0.004
.	19.01.16-01.32.48-1-356477	63	7	7	1	0	1	738	6	6	0	0	NA	NA	NA	24	25	167	165	506	142	146	450	13	17	3	0.078	0.103	0.006
.	19.01.16-01.32.55-1-356481	113	11	11	3	0	2	747	10	10	0	0	NA	NA	NA	35	29	168	170	504	151	155	441	2	18	17	0.012	0.106	0.034
.	19.01.16-01.32.56-1-356482	90	4	4	0	0	0	753	3	3	0	0	NA	NA	NA	37	37	168	171	511	147	150	456	5	2	2	0.03	0.012	0.004
.	19.01.16-01.32.59-1-356483	88	6	6	3	0	2	733	5	5	0	0	NA	NA	NA	37	23	168	170	498	149	147	437	11	1	4	0.065	0.006	0.008
.	19.01.16-01.33.00-1-356484	63	3	3	2	0	2	749	2	2	0	0	NA	NA	NA	19	28	167	169	505	149	151	449	0	4	8	0	0.024	0.016
.	19.01.16-01.33.14-1-356486	60	2	2	1	0	1	254	1	1	0	0	NA	NA	NA	20	12	165	164	496	63	50	141	0	0	2	0	0	0.004
.	19.01.16-01.33.14-1-356487	88	6	6	3	0	2	756	5	5	0	0	NA	NA	NA	30	37	171	171	508	153	152	451	5	0	19	0.029	0	0.037
.	19.01.16-01.33.21-1-356489	33	1	1	0	0	0	0	0	0	0	0	NA	NA	NA	11	11	167	166	491	0	0	0	0	0	0	0	0	0
.	19.01.16-01.33.23-1-356490	122	5	5	3	0	1	759	4	4	0	0	NA	NA	NA	35	40	171	169	513	155	153	451	0	21	6	0	0.124	0.012
.	19.01.16-01.33.23-1-356491	34	1	1	0	0	0	0	0	0	0	0	NA	NA	NA	9	12	163	164	498	0	0	0	0	0	0	0	0	0
.	19.01.16-01.33.24-1-356492	90	8	8	2	0	1	755	7	7	0	0	NA	NA	NA	23	39	173	174	505	154	154	447	9	5	9	0.052	0.029	0.018
.	19.01.16-01.33.24-1-356493	31	1	1	0	0	0	0	0	0	0	0	NA	NA	NA	7	15	165	167	496	0	0	0	0	0	0	0	0	0
.	19.01.16-01.33.26-1-356494	168	32	32	6	0	6	754	29	29	0	0	NA	NA	NA	42	45	170	171	517	147	149	458	43	28	34	0.253	0.164	0.066
.	19.01.16-01.33.26-1-356495	58	2	2	1	0	1	255	1	1	0	0	NA	NA	NA	25	18	166	170	495	56	56	143	1	0	2	0.006	0	0.004
.	19.01.16-01.33.30-1-356496	34	1	1	0	0	0	0	0	0	0	0	NA	NA	NA	7	11	163	168	493	0	0	0	0	0	2	0	0	0.004
.	19.01.16-01.33.32-1-356499	96	10	10	1	0	1	749	9	9	0	0	NA	NA	NA	32	32	169	168	508	151	148	450	6	1	13	0.036	0.006	0.026
.	19.01.16-01.33.33-1-356500	92	6	6	1	0	1	755	5	5	0	0	NA	NA	NA	32	36	170	177	502	151	157	447	7	6	9	0.041	0.034	0.018
.	19.01.16-01.33.36-1-356505	179	6	6	4	0	3	756	4	4	0	0	NA	NA	NA	56	43	176	170	510	158	150	448	16	16	7	0.091	0.094	0.014
.	19.01.16-01.33.37-1-356506	59	2	2	0	0	0	402	1	1	0	0	NA	NA	NA	14	15	166	166	496	82	70	250	0	3	0	0	0.018	0
.	19.01.16-01.33.39-1-356526	34	1	1	0	0	0	0	0	0	0	0	NA	NA	NA	9	10	166	163	494	0	0	0	0	0	0	0	0	0
.	19.01.16-01.33.40-1-356529	126	10	10	5	0	4	750	9	9	0	0	NA	NA	NA	51	35	172	170	506	154	149	447	8	11	32	0.047	0.065	0.063
.	19.01.16-01.33.46-1-356533	31	1	1	0	0	0	0	0	0	0	0	NA	NA	NA	13	15	164	168	496	0	0	0	0	4	0	0	0.024	0
.	19.01.16-01.33.46-1-356534	62	6	6	1	0	1	734	5	5	0	0	NA	NA	NA	26	20	163	166	504	143	147	444	7	10	5	0.043	0.06	0.01
.	19.01.16-01.33.48-1-356536	62	2	2	0	0	0	743	1	1	0	0	NA	NA	NA	24	28	170	168	503	150	148	445	2	0	2	0.012	0	0.004
.	19.01.16-01.33.50-1-356539	66	11	11	6	0	3	734	10	10	0	0	NA	NA	NA	26	20	169	167	497	148	146	440	32	3	10	0.189	0.018	0.02
.	19.01.16-01.33.53-1-356541	37	1	1	0	0	0	0	0	0	0	0	NA	NA	NA	13	18	167	166	498	0	0	0	0	0	3	0	0	0.006
.	19.01.16-01.33.58-1-356542	86	3	3	0	0	0	741	2	2	0	0	NA	NA	NA	25	25	167	167	504	148	147	446	0	0	5	0	0	0.01
.	19.01.16-01.34.01-1-356543	63	3	3	1	0	1	735	2	2	0	0	NA	NA	NA	28	19	166	166	500	150	146	439	0	0	15	0	0	0.03
.	19.01.16-01.34.02-1-356544	119	10	10	4	0	3	756	9	9	0	0	NA	NA	NA	42	44	170	173	514	151	152	453	17	11	19	0.1	0.064	0.037
.	19.01.16-01.34.08-1-356545	87	3	3	1	0	0	768	2	2	0	0	NA	NA	NA	29	48	172	174	515	152	155	461	7	5	2	0.041	0.029	0.004
.	19.01.16-01.34.08-1-356546	120	10	10	1	0	1	748	9	9	0	0	NA	NA	NA	39	39	170	171	511	147	151	450	6	7	16	0.035	0.041	0.031
.	19.01.16-01.34.11-1-356547	122	12	12	4	0	3	757	9	9	0	0	NA	NA	NA	51	39	168	170	514	149	151	457	18	4	23	0.107	0.024	0.045
.	19.01.16-01.34.14-1-356548	91	7	7	1	0	0	749	5	5	0	0	NA	NA	NA	41	32	167	174	504	148	154	447	0	28	9	0	0.161	0.018
.	19.01.16-01.34.17-1-356549	66	2	2	1	0	1	740	1	1	0	0	NA	NA	NA	28	27	172	167	501	151	145	444	0	2	6	0	0.012	0.012
.	19.01.16-01.34.18-1-356554	182	7	7	2	0	1	773	6	6	0	0	NA	NA	NA	57	56	174	172	523	154	155	464	0	5	24	0	0.029	0.046
.	19.01.16-01.34.18-1-356555	119	4	4	1	0	0	752	3	3	0	0	NA	NA	NA	39	39	169	172	511	153	150	449	3	0	4	0.018	0	0.008
.	19.01.16-01.34.27-1-356581	60	2	2	0	0	0	735	1	1	0	0	NA	NA	NA	31	20	169	169	495	149	148	438	7	0	2	0.041	0	0.004
.	19.01.16-01.34.29-1-356582	90	4	4	0	0	0	744	3	3	0	0	NA	NA	NA	30	24	170	165	502	152	149	443	0	0	20	0	0	0.04
.	19.01.16-01.34.30-1-356583	90	3	3	0	0	0	754	2	2	0	0	NA	NA	NA	23	33	177	167	502	158	149	447	0	0	12	0	0	0.024
.	19.01.16-01.34.31-1-356584	33	1	1	1	0	1	0	0	0	0	0	NA	NA	NA	3	7	164	165	491	0	0	0	0	0	0	0	0	0
.	19.01.16-01.34.34-1-356601	93	7	7	5	0	3	753	6	6	0	0	NA	NA	NA	20	30	168	167	508	150	148	455	5	7	18	0.03	0.042	0.035
.	19.01.16-01.34.36-1-356614	174	11	11	2	0	2	776	10	10	0	0	NA	NA	NA	46	59	178	173	521	160	154	462	27	9	23	0.152	0.052	0.044
.	19.01.16-01.34.36-1-356625	59	3	3	0	0	0	733	2	2	0	0	NA	NA	NA	25	18	165	168	498	146	151	436	0	0	6	0	0	0.012
.	19.01.16-01.34.37-1-356638	63	3	3	1	0	1	737	1	1	0	0	NA	NA	NA	27	26	168	169	502	148	149	440	2	0	4	0.012	0	0.008
.	19.01.16-01.34.40-1-356871	60	2	2	0	0	0	254	1	1	0	0	NA	NA	NA	15	25	167	166	505	43	62	149	0	0	1	0	0	0.002
.	19.01.16-01.34.41-1-356940	95	9	9	1	0	0	737	8	8	0	0	NA	NA	NA	28	22	168	168	499	150	148	439	7	6	8	0.042	0.036	0.016
.	19.01.16-01.34.47-1-357380	57	2	2	0	0	0	755	1	1	0	0	NA	NA	NA	16	33	173	172	501	155	156	444	1	0	6	0.006	0	0.012
.	19.01.16-01.34.48-1-357381	35	1	1	0	0	0	0	0	0	0	0	NA	NA	NA	13	11	163	170	491	0	0	0	0	0	1	0	0	0.002
.	19.01.16-01.34.51-1-357386	117	14	14	1	0	1	738	11	11	0	0	NA	NA	NA	42	34	172	168	507	150	144	444	18	8	5	0.105	0.048	0.01
.	19.01.16-01.34.51-1-357387	93	6	6	3	0	2	760	4	4	0	0	NA	NA	NA	34	53	177	169	520	154	149	457	3	4	7	0.017	0.024	0.013
.	19.01.16-01.34.53-1-357388	55	2	2	1	0	0	746	1	1	0	0	NA	NA	NA	20	28	167	169	505	150	151	445	4	0	1	0.024	0	0.002
.	19.01.16-01.34.54-1-357389	65	7	7	1	0	0	749	6	6	0	0	NA	NA	NA	22	28	169	170	502	152	151	446	2	0	20	0.012	0	0.04
.	19.01.16-01.34.56-1-357390	94	4	4	0	0	0	756	3	3	0	0	NA	NA	NA	33	39	167	172	513	151	151	454	0	5	6	0	0.029	0.012
.	19.01.16-01.35.03-1-357391	60	4	4	0	0	0	738	3	3	0	0	NA	NA	NA	27	25	169	169	500	151	152	435	1	0	11	0.006	0	0.022
.	19.01.16-01.35.03-1-357392	56	2	2	0	0	0	732	1	1	0	0	NA	NA	NA	31	18	165	168	498	149	145	438	0	3	0	0	0.018	0
.	19.01.16-01.35.04-1-357393	89	5	5	0	0	0	740	4	4	0	0	NA	NA	NA	37	25	167	168	503	149	147	444	0	6	6	0	0.036	0.012
.	19.01.16-01.35.08-1-357394	97	14	14	6	0	5	747	13	13	0	0	NA	NA	NA	29	31	171	165	508	151	145	451	11	10	22	0.064	0.061	0.043
.	19.01.16-01.35.13-1-357395	147	15	15	7	0	4	758	14	14	0	0	NA	NA	NA	41	41	171	174	509	151	154	453	38	9	17	0.222	0.052	0.033
.	19.01.16-01.35.15-1-357396	62	3	3	1	0	1	735	2	2	0	0	NA	NA	NA	26	21	169	166	499	149	147	439	0	2	3	0	0.012	0.006
.	19.01.16-01.35.17-1-357397	91	11	11	0	0	0	749	10	10	0	0	NA	NA	NA	30	30	168	166	509	152	147	450	6	4	22	0.036	0.024	0.043
.	19.01.16-01.35.17-1-357398	92	4	4	0	0	0	741	2	2	0	0	NA	NA	NA	35	31	169	169	506	147	146	448	2	6	2	0.012	0.036	0.004
.	19.01.16-01.35.18-1-357399	33	1	1	0	0	0	0	0	0	0	0	NA	NA	NA	8	5	164	163	491	0	0	0	0	0	3	0	0	0.006
.	19.01.16-01.35.21-1-357400	65	7	7	4	0	3	747	5	5	0	0	NA	NA	NA	22	22	165	170	500	148	153	446	0	14	9	0	0.082	0.018
.	19.01.16-01.35.21-1-357401	63	3	3	1	0	0	743	2	2	0	0	NA	NA	NA	18	21	167	168	499	149	151	443	0	4	5	0	0.024	0.01
.	19.01.16-01.35.25-1-357402	62	4	4	1	0	0	747	2	2	0	0	NA	NA	NA	28	29	170	168	504	150	149	448	0	5	14	0	0.03	0.028
.	19.01.16-01.35.31-1-357403	86	5	5	0	0	0	738	4	4	0	0	NA	NA	NA	34	31	171	168	505	150	147	441	4	1	6	0.023	0.006	0.012
.	19.01.16-01.35.34-1-357407	154	7	7	2	0	0	761	6	6	0	0	NA	NA	NA	48	42	172	172	511	154	154	453	8	11	13	0.047	0.064	0.025
.	19.01.16-01.35.37-1-357411	116	12	12	2	0	1	743	8	8	0	0	NA	NA	NA	26	30	168	170	505	149	151	443	2	6	18	0.012	0.035	0.036
.	19.01.16-01.35.39-1-357417	97	5	5	3	0	3	736	2	2	0	0	NA	NA	NA	36	23	169	167	500	149	145	442	0	0	15	0	0	0.03
.	19.01.16-01.35.41-1-357436	92	7	7	0	0	0	739	5	5	0	0	NA	NA	NA	24	20	167	167	499	150	147	442	1	0	15	0.006	0	0.03
.	19.01.16-01.35.43-1-357439	58	3	3	1	0	1	739	2	2	0	0	NA	NA	NA	20	21	170	166	498	152	148	439	0	2	4	0	0.012	0.008
.	19.01.16-01.35.44-1-357440	87	8	8	5	0	3	747	7	7	0	0	NA	NA	NA	27	33	173	171	502	155	145	447	16	4	13	0.092	0.023	0.026
.	19.01.16-01.35.47-1-357441	64	4	4	2	0	2	736	3	3	0	0	NA	NA	NA	17	19	166	167	499	147	145	444	3	2	4	0.018	0.012	0.008
.	19.01.16-01.35.52-1-357447	90	4	4	0	0	0	739	3	3	0	0	NA	NA	NA	30	21	169	163	502	150	145	444	1	0	19	0.006	0	0.038
.	19.01.16-01.35.55-1-357448	40	1	1	1	0	1	0	0	0	0	0	NA	NA	NA	13	8	165	165	491	0	0	0	0	0	1	0	0	0.002
.	19.01.16-01.35.58-1-357449	33	1	1	0	0	0	0	0	0	0	0	NA	NA	NA	8	9	165	166	491	0	0	0	0	0	0	0	0	0
.	19.01.16-01.35.59-1-357450	121	14	14	7	0	6	756	10	10	0	0	NA	NA	NA	38	40	173	172	508	154	152	450	14	10	30	0.081	0.058	0.059
.	19.01.16-01.35.59-1-357451	91	5	5	1	0	0	735	4	4	0	0	NA	NA	NA	22	20	168	167	498	147	149	439	6	3	7	0.036	0.018	0.014
.	19.01.16-01.36.01-1-357452	85	6	6	3	0	2	750	5	5	0	0	NA	NA	NA	28	34	174	172	501	156	153	441	7	5	13	0.04	0.029	0.026
.	19.01.16-01.36.01-1-357453	96	5	5	1	0	1	745	4	4	0	0	NA	NA	NA	20	31	167	170	507	144	150	451	4	0	6	0.024	0	0.012
.	19.01.16-01.36.01-1-357454	157	9	9	2	0	2	778	8	8	0	0	NA	NA	NA	43	60	168	175	530	151	157	470	1	12	14	0.006	0.069	0.026
.	19.01.16-01.36.04-1-357455	122	4	4	0	0	0	759	2	2	0	0	NA	NA	NA	49	50	175	175	513	154	155	450	2	4	3	0.011	0.023	0.006
.	19.01.16-01.36.05-1-357456	94	17	17	6	0	5	738	16	16	0	0	NA	NA	NA	27	25	169	168	501	150	145	443	23	18	8	0.136	0.107	0.016
.	19.01.16-01.36.10-1-357457	116	7	7	2	0	2	741	6	6	0	0	NA	NA	NA	36	30	169	168	506	149	149	443	10	0	16	0.059	0	0.032
.	19.01.16-01.36.16-1-357458	38	1	1	0	0	0	0	0	0	0	0	NA	NA	NA	6	10	166	165	492	0	0	0	0	1	0	0	0.006	0
.	19.01.16-01.36.20-1-357459	87	5	5	2	0	2	761	4	4	0	0	NA	NA	NA	23	38	172	175	504	153	159	449	8	4	5	0.047	0.023	0.01
.	19.01.16-01.36.21-1-357460	129	9	9	3	0	2	743	7	7	0	0	NA	NA	NA	38	33	171	167	508	152	143	448	5	6	17	0.029	0.036	0.033
.	19.01.16-01.36.22-1-357461	115	14	14	0	0	0	755	13	13	0	0	NA	NA	NA	53	47	172	177	511	149	158	448	10	23	21	0.058	0.13	0.041
.	19.01.16-01.36.23-1-357462	99	5	5	0	0	0	741	3	3	0	0	NA	NA	NA	31	23	167	169	500	147	150	444	6	1	0	0.036	0.006	0
.	19.01.16-01.36.25-1-357466	92	7	7	5	0	4	746	6	6	0	0	NA	NA	NA	33	29	171	168	503	156	150	440	9	10	18	0.053	0.06	0.036
.	19.01.16-01.36.26-1-357469	148	8	8	0	0	0	757	6	6	0	0	NA	NA	NA	56	45	168	175	515	148	155	454	8	14	12	0.048	0.08	0.023
.	19.01.16-01.36.28-1-357474	116	7	7	5	0	4	758	6	6	0	0	NA	NA	NA	45	45	175	172	511	154	156	448	2	27	8	0.011	0.157	0.016
.	19.01.16-01.36.37-1-357485	97	10	10	2	0	2	748	9	9	0	0	NA	NA	NA	41	41	173	169	512	151	147	450	0	18	15	0	0.107	0.029
.	19.01.16-01.36.39-1-357506	34	1	1	0	0	0	0	0	0	0	0	NA	NA	NA	9	6	164	166	489	0	0	0	0	2	0	0	0.012	0
.	19.01.16-01.36.40-1-357508	117	15	15	5	0	3	746	13	13	0	0	NA	NA	NA	30	27	165	170	505	146	151	449	21	9	34	0.127	0.053	0.067
.	19.01.16-01.36.42-1-357511	60	2	2	0	0	0	51	0	0	0	0	NA	NA	NA	17	18	166	167	498	12	12	27	0	0	1	0	0	0.002
.	19.01.16-01.36.45-1-357513	92	8	8	1	0	1	744	7	7	0	0	NA	NA	NA	27	28	171	169	501	153	152	439	8	2	8	0.047	0.012	0.016
.	19.01.16-01.36.46-1-357514	67	4	4	1	0	1	748	2	2	0	0	NA	NA	NA	29	36	169	173	507	149	154	445	0	0	8	0	0	0.016
.	19.01.16-01.36.47-1-357515	33	1	1	0	0	0	0	0	0	0	0	NA	NA	NA	12	6	164	164	491	0	0	0	0	0	1	0	0	0.002
.	19.01.16-01.36.50-1-357518	31	1	1	0	0	0	0	0	0	0	0	NA	NA	NA	5	7	164	165	491	0	0	0	1	0	0	0.006	0	0
.	19.01.16-01.36.51-1-357521	93	6	6	1	0	1	733	5	5	0	0	NA	NA	NA	45	23	168	165	503	149	145	439	1	8	4	0.006	0.048	0.008
.	19.01.16-01.36.52-1-357522	62	3	3	0	0	0	744	2	2	0	0	NA	NA	NA	24	23	167	168	501	148	150	446	0	4	8	0	0.024	0.016
.	19.01.16-01.36.52-1-357523	95	8	8	3	0	1	736	3	3	0	0	NA	NA	NA	38	25	170	163	505	151	143	442	9	9	18	0.053	0.055	0.036
.	19.01.16-01.36.56-1-357525	38	1	1	0	0	0	0	0	0	0	0	NA	NA	NA	16	10	165	165	493	0	0	0	0	0	2	0	0	0.004
.	19.01.16-01.37.00-1-357526	62	2	2	0	0	0	742	1	1	0	0	NA	NA	NA	18	24	164	168	505	147	150	445	0	4	1	0	0.024	0.002
.	19.01.16-01.37.03-1-357527	32	1	1	0	0	0	0	0	0	0	0	NA	NA	NA	10	8	167	164	490	0	0	0	1	0	0	0.006	0	0
.	19.01.16-01.37.04-1-357529	90	6	6	2	0	2	734	4	4	0	0	NA	NA	NA	32	22	167	169	499	148	150	436	5	2	12	0.03	0.012	0.024
.	19.01.16-01.37.05-1-357530	63	3	3	1	0	1	737	1	1	0	0	NA	NA	NA	28	24	165	166	506	146	148	443	0	0	5	0	0	0.01
.	19.01.16-01.37.06-1-357531	173	17	17	5	0	4	765	16	16	0	0	NA	NA	NA	44	48	170	173	518	150	154	461	19	16	28	0.112	0.092	0.054
.	19.01.16-01.37.07-1-357532	64	4	4	1	0	1	741	3	3	0	0	NA	NA	NA	28	28	173	166	502	150	149	442	7	3	0	0.04	0.018	0
.	19.01.16-01.37.09-1-357533	59	2	2	0	0	0	740	1	1	0	0	NA	NA	NA	26	25	166	168	504	147	146	447	0	2	2	0	0.012	0.004
.	19.01.16-01.37.14-1-357534	154	8	8	3	0	2	768	7	7	0	0	NA	NA	NA	42	49	172	173	517	154	155	459	4	16	14	0.023	0.092	0.027
.	19.01.16-01.37.15-1-357535	90	4	4	1	0	1	734	3	3	0	0	NA	NA	NA	29	21	165	169	500	146	149	439	8	1	2	0.048	0.006	0.004
.	19.01.16-01.37.16-1-357536	88	5	5	1	0	1	732	4	4	0	0	NA	NA	NA	31	24	167	167	503	147	146	439	1	6	9	0.006	0.036	0.018
.	19.01.16-01.37.21-1-357537	64	3	3	1	0	1	741	2	2	0	0	NA	NA	NA	23	19	166	165	501	147	149	445	0	7	10	0	0.042	0.02
.	19.01.16-01.37.23-1-357538	114	15	15	3	0	3	742	13	13	0	0	NA	NA	NA	31	34	168	171	508	144	150	448	17	15	11	0.101	0.088	0.022
.	19.01.16-01.37.25-1-357539	64	3	3	1	0	1	746	2	2	0	0	NA	NA	NA	21	26	166	171	502	149	153	444	0	3	9	0	0.018	0.018
.	19.01.16-01.37.28-1-357540	90	10	10	5	0	4	749	9	9	0	0	NA	NA	NA	34	38	168	175	508	146	155	448	15	9	19	0.089	0.051	0.037
.	19.01.16-01.37.39-1-357567	91	7	7	3	0	2	755	6	6	0	0	NA	NA	NA	28	33	179	168	499	161	151	443	0	7	16	0	0.042	0.032
.	19.01.16-01.37.40-1-357569	146	7	7	1	0	1	756	6	6	0	0	NA	NA	NA	31	33	169	168	509	150	152	454	27	0	17	0.16	0	0.033
.	19.01.16-01.37.46-1-357573	60	3	3	1	0	0	741	2	2	0	0	NA	NA	NA	24	23	167	168	501	152	147	442	0	11	5	0	0.065	0.01
.	19.01.16-01.37.46-1-357575	63	6	6	1	0	1	731	5	5	0	0	NA	NA	NA	35	25	164	165	509	140	141	450	1	10	14	0.006	0.061	0.028
.	19.01.16-01.37.48-1-357577	121	5	5	2	0	1	760	4	4	0	0	NA	NA	NA	39	41	172	174	508	153	155	452	0	14	2	0	0.08	0.004
.	19.01.16-01.38.03-1-357581	34	1	1	0	0	0	0	0	0	0	0	NA	NA	NA	8	13	165	164	497	0	0	0	0	0	0	0	0	0
.	19.01.16-01.38.04-1-357582	56	3	3	1	0	1	741	1	1	0	0	NA	NA	NA	12	16	168	167	494	153	151	437	0	0	8	0	0	0.016
.	19.01.16-01.38.05-1-357583	112	7	7	1	0	1	759	6	6	0	0	NA	NA	NA	32	41	171	168	515	152	148	459	8	14	9	0.047	0.083	0.017
.	19.01.16-01.38.05-1-357584	115	9	9	1	0	1	754	7	7	0	0	NA	NA	NA	28	34	172	171	504	154	152	448	9	2	7	0.052	0.012	0.014
.	19.01.16-01.38.07-1-357585	59	3	3	0	0	0	748	2	2	0	0	NA	NA	NA	19	26	169	170	500	152	151	445	3	1	2	0.018	0.006	0.004
.	19.01.16-01.38.08-1-357586	115	6	6	1	0	1	761	5	5	0	0	NA	NA	NA	33	38	169	173	509	152	155	454	1	9	6	0.006	0.052	0.012
.	19.01.16-01.38.10-1-357589	68	3	3	1	0	1	743	2	2	0	0	NA	NA	NA	20	25	166	166	506	148	146	449	5	3	3	0.03	0.018	0.006
.	19.01.16-01.38.13-1-357590	62	4	4	0	0	0	737	3	3	0	0	NA	NA	NA	23	19	166	164	502	145	145	447	0	17	4	0	0.104	0.008
.	19.01.16-01.38.14-1-357591	95	11	11	2	0	1	748	10	10	0	0	NA	NA	NA	35	34	168	169	510	148	148	452	0	8	19	0	0.047	0.037
.	19.01.16-01.38.20-1-357593	119	18	18	5	0	4	760	15	15	0	0	NA	NA	NA	31	47	174	173	513	152	153	455	26	7	34	0.149	0.04	0.066
.	19.01.16-01.38.24-1-357597	61	3	3	1	0	1	745	2	2	0	0	NA	NA	NA	21	31	167	169	508	147	152	446	2	0	9	0.012	0	0.018
.	19.01.16-01.38.27-1-357602	60	2	2	0	0	0	152	1	1	0	0	NA	NA	NA	18	21	168	165	501	33	28	91	0	0	2	0	0	0.004
.	19.01.16-01.38.27-1-357603	36	1	1	0	0	0	0	0	0	0	0	NA	NA	NA	10	11	163	166	495	0	0	0	0	0	0	0	0	0
.	19.01.16-01.38.30-1-357604	62	5	5	1	0	1	742	4	4	0	0	NA	NA	NA	21	24	167	169	501	151	146	445	4	12	4	0.024	0.071	0.008
.	19.01.16-01.38.30-1-357605	36	1	1	1	0	1	0	0	0	0	0	NA	NA	NA	12	5	164	165	489	0	0	0	0	0	3	0	0	0.006
.	19.01.16-01.38.30-1-357606	92	5	5	1	0	1	750	4	4	0	0	NA	NA	NA	37	43	170	177	509	148	153	449	3	12	1	0.018	0.068	0.002
.	19.01.16-01.38.32-1-357608	92	13	13	3	0	2	749	11	11	0	0	NA	NA	NA	35	32	171	171	503	152	151	446	26	5	14	0.152	0.029	0.028
.	19.01.16-01.38.33-1-357610	89	5	5	1	0	0	739	3	3	0	0	NA	NA	NA	25	24	165	167	505	146	149	444	10	4	2	0.061	0.024	0.004
.	19.01.16-01.38.36-1-357615	61	2	2	0	0	0	203	1	1	0	0	NA	NA	NA	13	17	167	164	499	43	40	120	5	0	0	0.03	0	0
.	19.01.16-01.38.39-1-357639	89	3	3	0	0	0	749	2	2	0	0	NA	NA	NA	20	30	171	169	503	150	150	449	2	0	3	0.012	0	0.006
.	19.01.16-01.38.43-1-357645	86	5	5	1	0	1	772	4	4	0	0	NA	NA	NA	25	52	175	172	518	157	154	461	0	0	18	0	0	0.035
.	19.01.16-01.38.46-1-357646	91	11	11	3	0	2	741	10	10	0	0	NA	NA	NA	31	30	171	169	503	150	149	442	6	17	21	0.035	0.101	0.042
.	19.01.16-01.38.48-1-357648	61	2	2	0	0	0	202	0	0	0	0	NA	NA	NA	16	17	166	168	496	42	48	112	0	2	3	0	0.012	0.006
.	19.01.16-01.38.52-1-357652	123	8	8	1	0	1	756	7	7	0	0	NA	NA	NA	40	44	172	169	516	152	151	453	18	9	19	0.105	0.053	0.037
.	19.01.16-01.38.53-1-357653	32	1	1	0	0	0	0	0	0	0	0	NA	NA	NA	6	9	165	166	491	0	0	0	0	0	0	0	0	0
.	19.01.16-01.38.55-1-357654	35	1	1	0	0	0	0	0	0	0	0	NA	NA	NA	12	17	166	164	500	0	0	0	0	0	0	0	0	0
.	19.01.16-01.38.56-1-357655	145	12	12	4	0	2	763	11	11	0	0	NA	NA	NA	50	45	172	175	511	152	156	455	10	25	17	0.058	0.143	0.033
.	19.01.16-01.38.58-1-357656	58	3	3	0	0	0	356	1	1	0	0	NA	NA	NA	15	12	165	167	493	79	64	213	0	4	1	0	0.024	0.002
.	19.01.16-01.38.58-1-357657	34	1	1	0	0	0	0	0	0	0	0	NA	NA	NA	8	14	168	167	492	0	0	0	0	0	0	0	0	0
.	19.01.16-01.38.58-1-357658	67	4	4	0	0	0	737	3	3	0	0	NA	NA	NA	29	25	171	166	501	152	147	438	7	3	5	0.041	0.018	0.01
.	19.01.16-01.39.01-1-357659	65	2	2	0	0	0	737	1	1	0	0	NA	NA	NA	28	25	166	169	503	149	151	437	0	0	5	0	0	0.01
.	19.01.16-01.39.01-1-357660	31	1	1	0	0	0	0	0	0	0	0	NA	NA	NA	10	8	165	163	493	0	0	0	1	0	0	0.006	0	0
.	19.01.16-01.39.03-1-357661	86	7	7	2	0	2	748	6	6	0	0	NA	NA	NA	22	33	170	169	507	151	149	448	11	0	15	0.065	0	0.03
.	19.01.16-01.39.04-1-357662	61	2	2	1	0	0	745	1	1	0	0	NA	NA	NA	22	26	166	167	506	147	148	450	0	0	5	0	0	0.01
.	19.01.16-01.39.10-1-357663	63	4	4	0	0	0	731	3	3	0	0	NA	NA	NA	36	25	170	168	500	149	148	434	0	0	10	0	0	0.02
.	19.01.16-01.39.16-1-357664	93	7	7	1	0	1	748	6	6	0	0	NA	NA	NA	39	37	175	172	503	155	154	439	0	0	14	0	0	0.028
.	19.01.16-01.39.17-1-357665	117	11	11	0	0	0	749	9	9	0	0	NA	NA	NA	45	34	166	172	509	144	154	451	5	14	39	0.03	0.081	0.077
.	19.01.16-01.39.18-1-357666	113	10	10	4	0	3	752	9	9	0	0	NA	NA	NA	33	39	171	170	511	152	153	447	8	3	26	0.047	0.018	0.051
.	19.01.16-01.39.19-1-357667	34	1	1	0	0	0	0	0	0	0	0	NA	NA	NA	8	5	165	163	490	0	0	0	0	0	0	0	0	0
.	19.01.16-01.39.19-1-357668	64	4	4	1	0	1	743	2	2	0	0	NA	NA	NA	28	29	170	169	503	149	152	442	4	0	8	0.024	0	0.016
.	19.01.16-01.39.22-1-357669	89	3	3	1	0	1	732	2	2	0	0	NA	NA	NA	26	22	168	168	499	143	146	443	3	0	3	0.018	0	0.006
.	19.01.16-01.39.26-1-357671	88	8	8	3	0	1	745	6	6	0	0	NA	NA	NA	29	29	166	170	506	144	152	449	29	3	11	0.175	0.018	0.022
.	19.01.16-01.39.27-1-357672	61	4	4	2	0	2	737	3	3	0	0	NA	NA	NA	16	18	167	167	497	146	150	441	0	9	0	0	0.054	0
.	19.01.16-01.39.27-1-357673	120	9	9	2	0	2	764	8	8	0	0	NA	NA	NA	39	44	171	174	512	151	155	458	24	0	7	0.14	0	0.014
.	19.01.16-01.39.34-1-357679	94	3	3	0	0	0	743	2	2	0	0	NA	NA	NA	20	25	166	166	506	147	148	448	0	0	3	0	0	0.006
.	19.01.16-01.39.36-1-357681	90	12	12	5	0	4	742	10	10	0	0	NA	NA	NA	37	38	170	172	509	143	150	449	30	6	11	0.176	0.035	0.022
.	19.01.16-01.39.38-1-357683	93	6	6	1	0	1	755	5	5	0	0	NA	NA	NA	32	39	170	170	512	150	152	453	5	2	8	0.029	0.012	0.016
.	19.01.16-01.39.44-1-357708	34	1	1	1	0	1	0	0	0	0	0	NA	NA	NA	8	9	163	167	492	0	0	0	0	0	0	0	0	0
.	19.01.16-01.39.45-1-357709	118	21	21	4	0	3	744	20	20	0	0	NA	NA	NA	30	29	166	168	508	145	148	451	8	16	42	0.048	0.095	0.083
.	19.01.16-01.39.46-1-357710	91	4	4	1	0	1	743	3	3	0	0	NA	NA	NA	40	34	168	169	510	145	147	451	5	0	7	0.03	0	0.014
.	19.01.16-01.39.47-1-357711	61	2	2	0	0	0	741	1	1	0	0	NA	NA	NA	15	20	165	165	503	148	147	446	0	0	8	0	0	0.016
.	19.01.16-01.39.50-1-357715	61	3	3	3	0	2	737	2	2	0	0	NA	NA	NA	22	16	168	165	496	150	146	441	0	4	3	0	0.024	0.006
.	19.01.16-01.39.50-1-357716	88	11	11	4	0	1	746	10	10	0	0	NA	NA	NA	21	29	171	168	503	151	147	448	6	6	21	0.035	0.036	0.042
.	19.01.16-01.39.51-1-357718	175	18	18	4	0	2	772	16	16	0	0	NA	NA	NA	50	62	173	179	523	151	161	460	9	16	37	0.052	0.089	0.071
.	19.01.16-01.39.58-1-357719	58	2	2	1	0	1	737	1	1	0	0	NA	NA	NA	21	19	164	168	500	147	152	438	5	0	1	0.03	0	0.002
.	19.01.16-01.40.04-1-357724	31	1	1	0	0	0	0	0	0	0	0	NA	NA	NA	6	8	163	165	493	0	0	0	0	0	0	0	0	0
.	19.01.16-01.40.04-1-357725	61	2	2	2	0	1	736	1	1	0	0	NA	NA	NA	25	21	167	166	501	149	144	443	0	0	9	0	0	0.018
.	19.01.16-01.40.06-1-357726	121	8	8	1	0	1	754	7	7	0	0	NA	NA	NA	51	43	175	170	511	154	146	454	0	16	8	0	0.094	0.016
.	19.01.16-01.40.06-1-357727	86	4	4	2	0	2	739	3	3	0	0	NA	NA	NA	24	24	166	169	502	145	148	446	0	1	4	0	0.006	0.008
.	19.01.16-01.40.07-1-357728	34	1	1	0	0	0	0	0	0	0	0	NA	NA	NA	10	15	166	165	497	0	0	0	3	0	0	0.018	0	0
.	19.01.16-01.40.09-1-357729	95	4	4	1	0	0	740	3	3	0	0	NA	NA	NA	39	26	167	165	507	146	148	446	0	6	9	0	0.036	0.018
.	19.01.16-01.40.14-1-357730	37	1	1	1	0	1	0	0	0	0	0	NA	NA	NA	14	11	163	165	496	0	0	0	0	0	1	0	0	0.002
.	19.01.16-01.40.17-1-357731	116	6	6	0	0	0	748	5	5	0	0	NA	NA	NA	35	30	171	169	503	154	152	442	7	3	14	0.041	0.018	0.028
.	19.01.16-01.40.20-1-357732	62	3	3	0	0	0	738	1	1	0	0	NA	NA	NA	17	18	165	165	501	148	148	442	1	0	10	0.006	0	0.02
.	19.01.16-01.40.20-1-357733	84	3	3	1	0	1	742	2	2	0	0	NA	NA	NA	26	28	168	166	507	151	147	444	1	0	11	0.006	0	0.022
.	19.01.16-01.40.23-1-357734	63	3	3	0	0	0	452	2	2	0	0	NA	NA	NA	18	11	166	166	492	95	94	263	2	0	0	0.012	0	0
.	19.01.16-01.40.26-1-357738	35	1	1	1	0	1	0	0	0	0	0	NA	NA	NA	13	8	165	164	492	0	0	0	0	0	4	0	0	0.008
.	19.01.16-01.40.28-1-357739	91	6	6	3	0	1	740	4	4	0	0	NA	NA	NA	27	28	169	170	502	148	151	441	3	5	10	0.018	0.029	0.02
.	19.01.16-01.40.29-1-357740	65	5	5	0	0	0	745	4	4	0	0	NA	NA	NA	23	21	168	166	500	150	148	447	0	7	9	0	0.042	0.018
.	19.01.16-01.40.29-1-357741	122	23	23	8	0	7	757	21	21	0	0	NA	NA	NA	36	42	178	170	507	158	150	449	43	21	23	0.242	0.124	0.045
.	19.01.16-01.40.30-1-357742	29	1	1	1	0	1	0	0	0	0	0	NA	NA	NA	10	7	163	164	493	0	0	0	0	0	1	0	0	0.002
.	19.01.16-01.40.31-1-357744	60	2	2	0	0	0	254	1	1	0	0	NA	NA	NA	22	14	164	165	498	51	60	143	3	0	3	0.018	0	0.006
.	19.01.16-01.40.35-1-357748	125	8	8	2	0	1	769	6	6	0	0	NA	NA	NA	32	55	174	174	520	152	157	460	14	10	26	0.08	0.057	0.05
.	19.01.16-01.40.37-1-357750	31	1	1	1	0	1	0	0	0	0	0	NA	NA	NA	7	12	166	165	494	0	0	0	0	0	1	0	0	0.002
.	19.01.16-01.40.38-1-357756	62	2	2	1	0	1	743	1	1	0	0	NA	NA	NA	22	26	169	167	503	151	148	444	0	3	2	0	0.018	0.004
.	19.01.16-01.40.39-1-357778	66	5	5	0	0	0	739	3	3	0	0	NA	NA	NA	35	26	166	167	506	144	148	447	7	7	5	0.042	0.042	0.01
.	19.01.16-01.40.39-1-357779	58	2	2	0	0	0	252	1	1	0	0	NA	NA	NA	19	19	169	165	498	58	41	153	0	2	0	0	0.012	0
.	19.01.16-01.40.43-1-357784	87	5	5	1	0	1	741	4	4	0	0	NA	NA	NA	24	31	168	168	508	150	147	444	7	5	1	0.042	0.03	0.002
.	19.01.16-01.40.47-1-357785	116	8	8	2	0	1	757	6	6	0	0	NA	NA	NA	47	41	172	170	512	151	153	453	6	8	11	0.035	0.047	0.021
.	19.01.16-01.40.48-1-357787	35	1	1	0	0	0	0	0	0	0	0	NA	NA	NA	12	10	165	164	494	0	0	0	0	0	0	0	0	0
.	19.01.16-01.40.49-1-357789	146	25	25	5	0	4	762	22	22	0	0	NA	NA	NA	36	42	169	168	518	151	149	462	16	43	28	0.095	0.256	0.054
.	19.01.16-01.40.51-1-357793	119	19	19	6	0	4	748	17	17	0	0	NA	NA	NA	35	38	171	170	510	151	150	447	41	11	23	0.24	0.065	0.045
.	19.01.16-01.40.53-1-357794	35	1	1	0	0	0	0	0	0	0	0	NA	NA	NA	14	12	168	165	492	0	0	0	0	1	0	0	0.006	0
.	19.01.16-01.40.56-1-357795	33	1	1	0	0	0	0	0	0	0	0	NA	NA	NA	11	7	165	164	491	0	0	0	0	0	1	0	0	0.002
.	19.01.16-01.40.58-1-357796	94	4	4	1	0	1	753	3	3	0	0	NA	NA	NA	34	38	173	167	511	153	147	453	17	0	2	0.098	0	0.004
.	19.01.16-01.41.00-1-357797	119	10	10	1	0	0	755	8	8	0	0	NA	NA	NA	39	38	167	172	512	148	153	454	2	0	31	0.012	0	0.061
.	19.01.16-01.41.01-1-357798	64	2	2	1	0	0	740	1	1	0	0	NA	NA	NA	25	22	170	166	499	151	147	442	0	4	5	0	0.024	0.01
.	19.01.16-01.41.02-1-357799	94	5	5	1	0	1	754	4	4	0	0	NA	NA	NA	33	40	171	175	507	151	154	449	0	15	12	0	0.086	0.024
.	19.01.16-01.41.09-1-357800	86	3	3	0	0	0	742	2	2	0	0	NA	NA	NA	23	25	168	170	500	150	151	441	0	0	3	0	0	0.006
.	19.01.16-01.41.12-1-357801	59	2	2	1	0	0	746	1	1	0	0	NA	NA	NA	23	24	170	168	499	152	148	446	0	0	7	0	0	0.014
.	19.01.16-01.41.17-1-357802	57	2	2	0	0	0	736	1	1	0	0	NA	NA	NA	24	21	168	165	501	151	146	439	0	0	5	0	0	0.01
.	19.01.16-01.41.18-1-357803	63	5	5	4	0	3	737	4	4	0	0	NA	NA	NA	19	17	167	167	496	149	149	439	4	0	18	0.024	0	0.036
.	19.01.16-01.41.23-1-357804	88	7	7	3	0	2	734	6	6	0	0	NA	NA	NA	20	20	168	167	498	147	145	442	0	0	18	0	0	0.036
.	19.01.16-01.41.26-1-357805	61	4	4	2	0	2	738	3	3	0	0	NA	NA	NA	25	25	169	167	502	148	148	442	3	3	1	0.018	0.018	0.002
.	19.01.16-01.41.27-1-357806	63	3	3	0	0	0	742	2	2	0	0	NA	NA	NA	20	23	165	167	504	147	149	446	0	4	3	0	0.024	0.006
.	19.01.16-01.41.27-1-357807	87	6	6	0	0	0	730	5	5	0	0	NA	NA	NA	33	19	167	168	497	149	148	433	9	9	3	0.054	0.054	0.006
.	19.01.16-01.41.28-1-357808	95	11	11	4	0	2	757	9	9	0	0	NA	NA	NA	33	39	174	172	506	154	154	449	22	21	24	0.126	0.122	0.047
.	19.01.16-01.41.33-1-357811	65	4	4	1	0	1	742	3	3	0	0	NA	NA	NA	31	26	168	172	499	151	152	439	6	3	10	0.036	0.017	0.02
.	19.01.16-01.41.34-1-357813	32	1	1	1	0	1	0	0	0	0	0	NA	NA	NA	9	5	163	166	489	0	0	0	0	0	1	0	0	0.002
.	19.01.16-01.41.36-1-357817	86	3	3	1	0	1	742	2	2	0	0	NA	NA	NA	28	29	169	170	503	155	149	438	0	0	8	0	0	0.016
.	19.01.16-01.41.36-1-357818	96	6	6	1	0	1	744	5	5	0	0	NA	NA	NA	31	32	168	170	507	151	152	441	6	0	12	0.036	0	0.024
.	19.01.16-01.41.43-1-357843	56	2	2	1	0	1	735	0	0	0	0	NA	NA	NA	21	20	168	169	496	151	148	436	0	1	2	0	0.006	0.004
.	19.01.16-01.41.43-1-357844	93	7	7	3	0	2	744	5	5	0	0	NA	NA	NA	28	28	166	170	505	148	151	445	0	22	6	0	0.129	0.012
.	19.01.16-01.41.43-1-357845	32	1	1	0	0	0	0	0	0	0	0	NA	NA	NA	5	6	164	166	489	0	0	0	0	0	3	0	0	0.006
.	19.01.16-01.41.46-1-357846	67	4	4	0	0	0	747	3	3	0	0	NA	NA	NA	17	19	165	167	500	149	149	449	0	8	4	0	0.048	0.008
.	19.01.16-01.41.47-1-357847	91	7	7	4	0	3	739	6	6	0	0	NA	NA	NA	40	26	166	171	502	148	152	439	13	0	10	0.078	0	0.02
.	19.01.16-01.41.52-1-357852	64	3	3	2	0	0	731	2	2	0	0	NA	NA	NA	27	22	167	169	499	147	148	436	0	15	1	0	0.089	0.002
.	19.01.16-01.41.53-1-357854	95	8	8	5	0	4	743	6	6	0	0	NA	NA	NA	31	29	171	169	502	152	152	439	20	2	7	0.117	0.012	0.014
.	19.01.16-01.41.56-1-357855	65	4	4	1	0	1	750	2	2	0	0	NA	NA	NA	23	33	172	169	505	153	152	445	0	6	6	0	0.036	0.012
.	19.01.16-01.41.57-1-357856	88	3	3	0	0	0	748	2	2	0	0	NA	NA	NA	22	29	171	169	502	152	150	446	2	4	2	0.012	0.024	0.004
.	19.01.16-01.41.59-1-357857	34	1	1	0	0	0	0	0	0	0	0	NA	NA	NA	9	13	164	166	496	0	0	0	0	0	0	0	0	0
.	19.01.16-01.42.01-1-357858	120	7	7	2	0	0	756	4	4	0	0	NA	NA	NA	34	41	168	171	515	149	153	454	0	4	14	0	0.023	0.027
.	19.01.16-01.42.03-1-357859	127	9	9	4	0	3	761	6	6	0	0	NA	NA	NA	38	43	176	166	514	158	147	456	7	22	6	0.04	0.133	0.012
.	19.01.16-01.42.04-1-357861	62	3	3	1	0	1	743	1	1	0	0	NA	NA	NA	22	24	167	166	504	143	149	451	8	0	0	0.048	0	0
.	19.01.16-01.42.08-1-357862	63	4	4	2	0	2	743	3	3	0	0	NA	NA	NA	22	26	170	173	496	146	155	442	5	0	2	0.029	0	0.004
.	19.01.16-01.42.10-1-357863	69	4	4	2	0	2	747	2	2	0	0	NA	NA	NA	26	33	175	165	506	157	142	448	3	20	5	0.017	0.121	0.01
.	19.01.16-01.42.13-1-357864	121	32	32	11	0	7	759	28	28	0	0	NA	NA	NA	34	41	168	170	516	148	154	457	26	54	27	0.155	0.318	0.052
.	19.01.16-01.42.14-1-357865	61	5	5	3	0	1	734	4	4	0	0	NA	NA	NA	24	15	168	168	492	151	151	432	1	6	14	0.006	0.036	0.028
.	19.01.16-01.42.15-1-357866	123	18	18	2	0	2	740	16	16	0	0	NA	NA	NA	33	24	168	166	503	147	149	444	18	18	27	0.107	0.108	0.054
.	19.01.16-01.42.19-1-357867	113	7	7	0	0	0	746	6	6	0	0	NA	NA	NA	31	28	169	167	505	154	146	446	0	6	12	0	0.036	0.024
.	19.01.16-01.42.24-1-357868	64	3	3	0	0	0	739	2	2	0	0	NA	NA	NA	18	23	169	165	502	148	145	446	5	0	2	0.03	0	0.004
.	19.01.16-01.42.26-1-357870	60	2	2	2	0	2	732	1	1	0	0	NA	NA	NA	26	14	166	168	493	150	151	431	0	0	6	0	0	0.012
.	19.01.16-01.42.28-1-357877	61	3	3	1	0	1	742	2	2	0	0	NA	NA	NA	30	22	164	168	503	145	147	450	0	3	4	0	0.018	0.008
.	19.01.16-01.42.29-1-357878	60	3	3	0	0	0	742	2	2	0	0	NA	NA	NA	25	28	172	166	503	155	147	440	0	8	0	0	0.048	0
.	19.01.16-01.42.33-1-357881	63	3	3	0	0	0	734	1	1	0	0	NA	NA	NA	25	22	167	169	499	147	149	438	4	3	1	0.024	0.018	0.002
.	19.01.16-01.42.40-1-357911	61	4	4	2	0	2	729	3	3	0	0	NA	NA	NA	31	21	168	169	497	143	148	438	1	11	3	0.006	0.065	0.006
.	19.01.16-01.42.40-1-357912	115	7	7	4	0	4	750	5	5	0	0	NA	NA	NA	24	32	170	171	504	150	153	447	0	8	5	0	0.047	0.01
.	19.01.16-01.42.43-1-357915	62	2	2	2	0	2	508	1	1	0	0	NA	NA	NA	12	20	167	167	499	101	112	295	3	0	1	0.018	0	0.002
.	19.01.16-01.42.44-1-357917	60	4	4	0	0	0	738	2	2	0	0	NA	NA	NA	24	20	167	165	501	150	143	445	1	0	9	0.006	0	0.018
.	19.01.16-01.42.45-1-357918	62	2	2	2	0	1	745	1	1	0	0	NA	NA	NA	19	21	169	167	498	153	148	444	0	0	7	0	0	0.014
.	19.01.16-01.42.48-1-357920	34	1	1	0	0	0	0	0	0	0	0	NA	NA	NA	9	9	165	165	492	0	0	0	0	0	3	0	0	0.006
.	19.01.16-01.42.50-1-357923	92	13	13	1	0	1	759	10	10	0	0	NA	NA	NA	35	38	168	168	515	149	149	461	10	15	10	0.06	0.089	0.019
.	19.01.16-01.42.52-1-357925	68	5	5	0	0	0	737	4	4	0	0	NA	NA	NA	24	23	169	168	499	149	152	436	0	3	16	0	0.018	0.032
.	19.01.16-01.42.56-1-357926	95	6	6	5	0	4	769	5	5	0	0	NA	NA	NA	37	50	176	176	511	156	158	455	5	7	9	0.028	0.04	0.018
.	19.01.16-01.42.57-1-357927	35	1	1	0	0	0	0	0	0	0	0	NA	NA	NA	10	10	167	166	490	0	0	0	4	0	0	0.024	0	0
.	19.01.16-01.42.59-1-357928	179	14	14	4	0	3	781	11	11	0	0	NA	NA	NA	63	63	178	171	527	159	154	468	11	10	29	0.062	0.058	0.055
.	19.01.16-01.43.00-1-357929	92	6	6	3	0	3	745	5	5	0	0	NA	NA	NA	26	24	167	167	503	149	149	447	6	0	11	0.036	0	0.022
.	19.01.16-01.43.00-1-357930	65	4	4	0	0	0	506	3	3	0	0	NA	NA	NA	19	24	168	169	500	96	102	308	0	2	9	0	0.012	0.018
.	19.01.16-01.43.01-1-357931	92	7	7	3	0	2	753	6	6	0	0	NA	NA	NA	35	43	177	172	507	157	150	446	0	5	14	0	0.029	0.028
.	19.01.16-01.43.03-1-357932	58	2	2	0	0	0	0	1	1	0	0	NA	NA	NA	21	21	168	167	499	0	0	0	0	0	3	0	0	0.006
.	19.01.16-01.43.08-1-357934	32	1	1	1	0	1	0	0	0	0	0	NA	NA	NA	8	10	163	166	494	0	0	0	0	0	2	0	0	0.004
.	19.01.16-01.43.10-1-357935	65	3	3	0	0	0	745	2	2	0	0	NA	NA	NA	26	32	168	175	502	149	155	441	0	3	6	0	0.017	0.012
.	19.01.16-01.43.11-1-357936	33	1	1	0	0	0	0	0	0	0	0	NA	NA	NA	13	12	165	168	492	0	0	0	3	0	0	0.018	0	0
.	19.01.16-01.43.14-1-357937	96	3	3	1	0	1	745	2	2	0	0	NA	NA	NA	34	32	172	169	504	152	149	444	0	2	6	0	0.012	0.012
.	19.01.16-01.43.17-1-357938	63	3	3	1	0	1	736	2	2	0	0	NA	NA	NA	28	26	167	171	501	146	152	438	1	4	2	0.006	0.023	0.004
.	19.01.16-01.43.17-1-357939	57	2	2	0	0	0	744	1	1	0	0	NA	NA	NA	26	29	168	169	505	149	147	448	1	0	3	0.006	0	0.006
.	19.01.16-01.43.17-1-357940	117	5	5	3	0	3	774	4	4	0	0	NA	NA	NA	33	56	173	176	520	152	159	463	4	7	8	0.023	0.04	0.015
.	19.01.16-01.43.20-1-357942	93	4	4	1	0	1	757	3	3	0	0	NA	NA	NA	33	44	173	173	511	155	153	449	0	6	11	0	0.035	0.022
.	19.01.16-01.43.27-1-357943	127	11	11	3	0	2	764	10	10	0	0	NA	NA	NA	43	40	171	170	512	151	152	461	15	9	21	0.088	0.053	0.041
.	19.01.16-01.43.31-1-357944	60	3	3	2	0	1	750	2	2	0	0	NA	NA	NA	24	34	166	172	509	148	150	452	0	0	9	0	0	0.018
.	19.01.16-01.43.31-1-357945	35	1	1	0	0	0	0	0	0	0	0	NA	NA	NA	10	9	166	165	491	0	0	0	0	0	1	0	0	0.002
.	19.01.16-01.43.33-1-357948	121	9	9	1	0	1	741	7	7	0	0	NA	NA	NA	52	34	173	171	503	154	150	437	5	13	17	0.029	0.076	0.034
.	19.01.16-01.43.36-1-357952	88	3	3	0	0	0	742	2	2	0	0	NA	NA	NA	24	30	168	170	505	148	151	443	1	0	3	0.006	0	0.006
.	19.01.16-01.43.37-1-357954	32	1	1	0	0	0	0	0	0	0	0	NA	NA	NA	7	9	163	165	494	0	0	0	0	0	0	0	0	0
.	19.01.16-01.43.39-1-357975	61	3	3	2	0	2	746	2	2	0	0	NA	NA	NA	18	30	168	168	507	149	151	446	0	5	5	0	0.03	0.01
.	19.01.16-01.43.41-1-357978	115	8	8	2	0	2	768	6	6	0	0	NA	NA	NA	26	46	172	173	514	153	157	458	2	0	20	0.012	0	0.039
.	19.01.16-01.43.42-1-357980	123	7	7	2	0	2	737	6	6	0	0	NA	NA	NA	35	28	165	172	504	141	151	445	1	5	6	0.006	0.029	0.012
.	19.01.16-01.43.47-1-357982	36	1	1	0	0	0	0	0	0	0	0	NA	NA	NA	9	10	165	164	494	0	0	0	0	0	2	0	0	0.004
.	19.01.16-01.43.49-1-357985	68	3	3	1	0	1	741	2	2	0	0	NA	NA	NA	24	22	164	173	498	148	153	440	7	0	0	0.043	0	0
.	19.01.16-01.43.50-1-357986	99	14	14	5	0	5	733	12	12	0	0	NA	NA	NA	33	25	168	171	499	145	151	437	17	13	11	0.101	0.076	0.022
.	19.01.16-01.43.52-1-357989	118	18	18	4	0	4	751	16	16	0	0	NA	NA	NA	32	39	170	173	509	151	151	449	15	5	33	0.088	0.029	0.065
.	19.01.16-01.43.58-1-357990	123	6	6	2	0	1	751	4	4	0	0	NA	NA	NA	50	37	170	170	510	150	152	449	4	7	7	0.024	0.041	0.014
.	19.01.16-01.44.01-1-357991	93	10	10	1	0	0	749	9	9	0	0	NA	NA	NA	24	31	170	169	505	151	152	446	2	6	34	0.012	0.036	0.067
.	19.01.16-01.44.02-1-357992	83	3	3	2	0	2	727	1	1	0	0	NA	NA	NA	34	22	166	167	502	142	150	435	3	0	0	0.018	0	0
.	19.01.16-01.44.02-1-357993	62	3	3	3	0	3	739	2	2	0	0	NA	NA	NA	28	24	167	165	505	147	145	447	2	0	8	0.012	0	0.016
.	19.01.16-01.44.03-1-357994	36	1	1	1	0	1	0	0	0	0	0	NA	NA	NA	9	12	165	164	496	0	0	0	0	0	1	0	0	0.002
.	19.01.16-01.44.06-1-357995	64	2	2	1	0	1	557	1	1	0	0	NA	NA	NA	19	17	170	164	496	117	100	340	0	0	5	0	0	0.01
.	19.01.16-01.44.07-1-357996	91	12	12	3	0	2	743	10	10	0	0	NA	NA	NA	28	27	169	167	504	152	149	442	11	11	18	0.065	0.066	0.036
.	19.01.16-01.44.16-1-357997	89	7	7	2	0	1	749	5	5	0	0	NA	NA	NA	27	34	167	173	507	147	153	449	6	1	14	0.036	0.006	0.028
.	19.01.16-01.44.17-1-357998	64	3	3	0	0	0	733	2	2	0	0	NA	NA	NA	26	18	165	167	499	147	146	440	3	3	0	0.018	0.018	0
.	19.01.16-01.44.18-1-357999	88	3	3	1	0	1	750	2	2	0	0	NA	NA	NA	22	35	169	172	507	147	155	448	1	0	2	0.006	0	0.004
.	19.01.16-01.44.18-1-358000	85	8	8	3	0	3	745	7	7	0	0	NA	NA	NA	31	32	172	172	501	153	153	439	6	8	12	0.035	0.047	0.024
.	19.01.16-01.44.22-1-358001	90	4	4	0	0	0	754	2	2	0	0	NA	NA	NA	28	33	173	170	503	154	153	447	24	0	8	0.139	0	0.016
.	19.01.16-01.44.26-1-358004	175	12	12	5	0	5	763	11	11	0	0	NA	NA	NA	46	47	174	172	514	155	153	455	24	16	19	0.138	0.093	0.037
.	19.01.16-01.44.29-1-358007	94	11	11	6	0	5	745	10	10	0	0	NA	NA	NA	34	32	168	168	509	148	147	450	4	4	26	0.024	0.024	0.051
.	19.01.16-01.44.32-1-358009	33	1	1	1	0	1	0	0	0	0	0	NA	NA	NA	10	11	168	164	492	0	0	0	1	0	0	0.006	0	0
.	19.01.16-01.44.33-1-358012	86	9	9	2	0	2	747	7	7	0	0	NA	NA	NA	36	33	173	171	502	154	152	441	9	11	11	0.052	0.064	0.022
.	19.01.16-01.44.34-1-358014	62	8	8	3	0	2	743	7	7	0	0	NA	NA	NA	25	26	167	171	501	148	152	443	21	0	11	0.126	0	0.022
.	19.01.16-01.44.35-1-358016	65	6	6	2	0	1	744	5	5	0	0	NA	NA	NA	28	31	169	170	505	150	150	444	0	4	24	0	0.024	0.048
.	19.01.16-01.44.39-1-358040	122	10	10	5	0	3	742	9	9	0	0	NA	NA	NA	38	29	167	168	507	146	150	446	11	13	19	0.066	0.077	0.037
.	19.01.16-01.44.42-1-358047	59	2	2	1	0	1	739	1	1	0	0	NA	NA	NA	18	22	168	166	501	149	147	443	0	0	6	0	0	0.012
.	19.01.16-01.44.43-1-358049	86	5	5	0	0	0	749	4	4	0	0	NA	NA	NA	26	32	167	171	507	147	152	450	5	0	8	0.03	0	0.016
.	19.01.16-01.44.55-1-358054	57	2	2	0	0	0	737	1	1	0	0	NA	NA	NA	24	24	169	170	498	148	153	436	0	4	1	0	0.024	0.002
.	19.01.16-01.44.57-1-358055	63	3	3	1	0	1	742	1	1	0	0	NA	NA	NA	29	25	167	167	504	148	149	445	0	2	2	0	0.012	0.004
.	19.01.16-01.44.57-1-358056	33	1	1	0	0	0	0	0	0	0	0	NA	NA	NA	15	5	163	163	492	0	0	0	0	0	0	0	0	0
.	19.01.16-01.45.00-1-358057	33	1	1	0	0	0	0	0	0	0	0	NA	NA	NA	9	12	164	164	497	0	0	0	0	0	2	0	0	0.004
.	19.01.16-01.45.02-1-358058	57	2	2	0	0	0	304	1	1	0	0	NA	NA	NA	16	13	167	164	495	63	57	184	0	0	1	0	0	0.002
.	19.01.16-01.45.02-1-358059	114	9	9	2	0	1	752	8	8	0	0	NA	NA	NA	29	34	171	172	504	151	156	445	9	3	24	0.053	0.017	0.048
.	19.01.16-01.45.02-1-358060	125	20	20	7	0	6	757	19	19	0	0	NA	NA	NA	39	41	172	166	516	152	147	458	19	25	36	0.11	0.151	0.07
.	19.01.16-01.45.04-1-358061	84	6	6	3	0	2	748	5	5	0	0	NA	NA	NA	27	36	168	169	512	148	149	451	0	5	11	0	0.03	0.021
.	19.01.16-01.45.04-1-358062	59	3	3	1	0	1	745	1	1	0	0	NA	NA	NA	28	30	168	170	505	150	150	445	0	7	5	0	0.041	0.01
.	19.01.16-01.45.12-1-358063	88	5	5	1	0	1	752	4	4	0	0	NA	NA	NA	35	38	173	169	509	153	147	452	9	5	11	0.052	0.03	0.022
.	19.01.16-01.45.12-1-358064	94	5	5	1	0	1	761	3	3	0	0	NA	NA	NA	30	40	168	173	512	150	156	455	9	1	6	0.054	0.006	0.012
.	19.01.16-01.45.12-1-358065	142	9	9	1	0	1	760	8	8	0	0	NA	NA	NA	50	41	172	169	513	154	152	454	8	0	23	0.047	0	0.045
.	19.01.16-01.45.17-1-358066	59	3	3	1	0	1	727	2	2	0	0	NA	NA	NA	33	20	164	168	501	144	147	436	3	0	7	0.018	0	0.014
.	19.01.16-01.45.22-1-358067	66	2	2	1	0	1	739	0	0	0	0	NA	NA	NA	21	22	164	169	502	147	147	445	2	0	4	0.012	0	0.008
.	19.01.16-01.45.25-1-358068	60	2	2	1	0	1	737	1	1	0	0	NA	NA	NA	33	25	166	167	505	148	148	441	0	0	9	0	0	0.018
.	19.01.16-01.45.34-1-358071	88	5	5	2	0	1	746	4	4	0	0	NA	NA	NA	31	32	170	169	506	148	148	450	12	0	4	0.071	0	0.008
.	19.01.16-01.45.34-1-358073	98	8	8	3	0	3	765	6	6	0	0	NA	NA	NA	29	44	171	172	514	154	151	460	3	6	17	0.018	0.035	0.033
.	19.01.16-01.45.35-1-358075	65	8	8	0	0	0	735	6	6	0	0	NA	NA	NA	26	24	168	168	501	148	146	441	8	1	3	0.048	0.006	0.006
.	19.01.16-01.45.47-1-358103	36	1	1	0	0	0	0	0	0	0	0	NA	NA	NA	12	10	164	163	496	0	0	0	0	0	2	0	0	0.004
.	19.01.16-01.45.48-1-358105	62	2	2	0	0	0	749	0	0	0	0	NA	NA	NA	22	32	173	165	507	151	147	451	0	0	6	0	0	0.012
.	19.01.16-01.45.49-1-358108	60	3	3	0	0	0	737	2	2	0	0	NA	NA	NA	20	21	164	168	502	145	147	445	0	1	5	0	0.006	0.01
.	19.01.16-01.45.50-1-358111	68	8	8	0	0	0	738	5	5	0	0	NA	NA	NA	33	25	166	169	503	147	149	442	1	19	3	0.006	0.112	0.006
.	19.01.16-01.45.51-1-358112	158	13	13	4	0	2	764	11	11	0	0	NA	NA	NA	47	50	169	169	525	148	151	465	25	12	14	0.148	0.071	0.027
.	19.01.16-01.45.55-1-358113	126	12	12	2	0	1	751	11	11	0	0	NA	NA	NA	35	36	168	169	512	149	150	452	9	12	19	0.054	0.071	0.037
.	19.01.16-01.45.55-1-358114	86	6	6	0	0	0	767	5	5	0	0	NA	NA	NA	24	43	174	169	513	157	150	460	8	5	7	0.046	0.03	0.014
.	19.01.16-01.45.56-1-358115	61	2	2	1	0	1	153	1	1	0	0	NA	NA	NA	15	23	167	170	499	25	32	96	0	1	2	0	0.006	0.004
.	19.01.16-01.46.04-1-358116	63	2	2	1	0	1	558	1	1	0	0	NA	NA	NA	14	26	170	166	503	122	112	324	0	0	5	0	0	0.01
.	19.01.16-01.46.04-1-358117	89	7	7	4	0	4	747	6	6	0	0	NA	NA	NA	26	26	168	170	501	151	153	443	14	2	16	0.083	0.012	0.032
.	19.01.16-01.46.04-1-358118	86	5	5	1	0	1	753	4	4	0	0	NA	NA	NA	35	37	168	169	513	147	151	455	8	3	2	0.048	0.018	0.004
.	19.01.16-01.46.05-1-358119	114	6	6	2	0	2	753	5	5	0	0	NA	NA	NA	48	34	171	167	509	153	147	453	4	7	7	0.023	0.042	0.014
.	19.01.16-01.46.16-1-358120	63	6	6	3	0	3	736	5	5	0	0	NA	NA	NA	28	26	167	167	505	147	149	440	0	2	10	0	0.012	0.02
.	19.01.16-01.46.17-1-358121	64	2	2	2	0	2	740	1	1	0	0	NA	NA	NA	25	25	167	170	501	147	152	441	0	2	3	0	0.012	0.006
.	19.01.16-01.46.18-1-358122	113	10	10	3	0	3	738	9	9	0	0	NA	NA	NA	33	26	169	168	502	152	145	441	0	17	24	0	0.101	0.048
.	19.01.16-01.46.19-1-358123	61	4	4	2	0	2	738	3	3	0	0	NA	NA	NA	33	27	166	169	505	145	152	441	9	0	5	0.054	0	0.01
.	19.01.16-01.46.23-1-358124	91	4	4	2	0	2	762	3	3	0	0	NA	NA	NA	33	38	177	170	504	160	155	447	0	9	9	0	0.053	0.018
.	19.01.16-01.46.23-1-358125	122	5	5	3	0	2	751	3	3	0	0	NA	NA	NA	51	38	170	169	512	149	150	452	0	27	4	0	0.16	0.008
.	19.01.16-01.46.25-1-358126	92	4	4	0	0	0	740	3	3	0	0	NA	NA	NA	24	28	174	170	497	153	148	439	2	3	3	0.011	0.018	0.006
.	19.01.16-01.46.26-1-358127	117	9	9	2	0	2	761	8	8	0	0	NA	NA	NA	51	49	175	170	517	157	150	454	8	10	13	0.046	0.059	0.025
.	19.01.16-01.46.33-1-358139	63	3	3	0	0	0	738	1	1	0	0	NA	NA	NA	31	22	169	166	500	150	146	442	0	0	6	0	0	0.012
.	19.01.16-01.46.35-1-358142	37	1	1	0	0	0	0	0	0	0	0	NA	NA	NA	13	15	166	165	497	0	0	0	1	0	0	0.006	0	0
.	19.01.16-01.46.36-1-358143	92	9	9	2	0	2	749	8	8	0	0	NA	NA	NA	38	33	174	168	504	151	151	447	8	2	15	0.046	0.012	0.03
.	19.01.16-01.46.38-1-358150	95	10	10	2	0	1	745	8	8	0	0	NA	NA	NA	32	30	167	170	506	151	149	445	2	9	11	0.012	0.053	0.022
.	19.01.16-01.46.42-1-358174	59	2	2	1	0	1	253	1	1	0	0	NA	NA	NA	17	13	167	166	493	57	47	149	1	0	3	0.006	0	0.006
.	19.01.16-01.46.42-1-358175	87	3	3	0	0	0	741	2	2	0	0	NA	NA	NA	37	29	166	166	510	147	148	446	3	0	6	0.018	0	0.012
.	19.01.16-01.46.47-1-358177	90	15	15	4	0	4	749	14	14	0	0	NA	NA	NA	31	30	168	170	505	151	153	445	13	7	25	0.077	0.041	0.05
.	19.01.16-01.46.47-1-358178	117	5	5	4	0	3	760	3	3	0	0	NA	NA	NA	34	42	171	170	514	153	149	458	2	21	6	0.012	0.124	0.012
.	19.01.16-01.46.50-1-358182	90	9	9	2	0	2	749	7	7	0	0	NA	NA	NA	35	37	168	169	513	150	146	453	4	2	18	0.024	0.012	0.035
.	19.01.16-01.46.52-1-358184	61	3	3	1	0	1	738	2	2	0	0	NA	NA	NA	17	18	167	165	499	146	150	442	0	8	9	0	0.048	0.018
.	19.01.16-01.46.52-1-358185	35	1	1	0	0	0	0	0	0	0	0	NA	NA	NA	12	9	164	164	494	0	0	0	0	0	0	0	0	0
.	19.01.16-01.46.55-1-358187	93	20	20	5	0	5	748	17	17	0	0	NA	NA	NA	28	30	167	170	506	150	147	451	15	18	30	0.09	0.106	0.059
.	19.01.16-01.47.01-1-358188	125	12	12	5	0	4	752	10	10	0	0	NA	NA	NA	33	38	173	171	507	155	151	446	11	9	21	0.064	0.053	0.041
.	19.01.16-01.47.01-1-358189	61	2	2	2	0	0	746	1	1	0	0	NA	NA	NA	19	27	172	167	501	152	146	448	0	5	1	0	0.03	0.002
.	19.01.16-01.47.01-1-358190	34	1	1	0	0	0	0	0	0	0	0	NA	NA	NA	11	10	165	165	493	0	0	0	0	0	2	0	0	0.004
.	19.01.16-01.47.04-1-358192	114	8	8	4	0	3	746	5	5	0	0	NA	NA	NA	32	35	172	165	511	150	145	451	2	6	12	0.012	0.036	0.023
.	19.01.16-01.47.08-1-358193	82	5	5	2	0	1	739	3	3	0	0	NA	NA	NA	21	20	166	167	500	144	149	446	4	7	7	0.024	0.042	0.014
.	19.01.16-01.47.09-1-358194	123	9	9	2	0	2	763	8	8	0	0	NA	NA	NA	39	48	171	171	519	153	154	456	12	28	13	0.07	0.164	0.025
.	19.01.16-01.47.22-1-358195	65	3	3	1	0	1	741	1	1	0	0	NA	NA	NA	26	25	167	172	499	147	154	440	4	6	0	0.024	0.035	0
.	19.01.16-01.47.28-1-358196	64	3	3	1	0	1	729	2	2	0	0	NA	NA	NA	24	18	168	169	494	144	151	434	5	0	1	0.03	0	0.002
.	19.01.16-01.47.28-1-358197	35	1	1	0	0	0	0	0	0	0	0	NA	NA	NA	7	13	165	166	495	0	0	0	0	0	3	0	0	0.006
.	19.01.16-01.47.32-1-358199	83	4	4	1	0	0	743	2	2	0	0	NA	NA	NA	19	27	171	170	499	151	149	443	5	1	4	0.029	0.006	0.008
.	19.01.16-01.47.34-1-358203	171	18	18	6	0	5	780	16	16	0	0	NA	NA	NA	42	63	177	177	522	159	157	464	31	28	18	0.175	0.158	0.034
.	19.01.16-01.47.39-1-358226	119	15	15	4	0	2	755	13	13	0	0	NA	NA	NA	31	40	173	167	513	155	148	452	7	22	29	0.04	0.132	0.057
.	19.01.16-01.47.40-1-358227	36	1	1	1	0	1	0	0	0	0	0	NA	NA	NA	7	16	163	165	501	0	0	0	0	0	0	0	0	0
.	19.01.16-01.47.43-1-358232	35	1	1	0	0	0	0	0	0	0	0	NA	NA	NA	9	8	166	166	489	0	0	0	0	0	1	0	0	0.002
.	19.01.16-01.47.46-1-358233	62	4	4	1	0	1	738	3	3	0	0	NA	NA	NA	29	23	168	167	501	149	148	441	4	5	2	0.024	0.03	0.004
.	19.01.16-01.47.46-1-358234	33	1	1	0	0	0	0	0	0	0	0	NA	NA	NA	16	14	168	164	495	0	0	0	0	0	0	0	0	0
.	19.01.16-01.47.46-1-358235	83	3	3	0	0	0	755	1	1	0	0	NA	NA	NA	23	38	171	169	511	154	152	449	0	0	4	0	0	0.008
.	19.01.16-01.47.47-1-358236	62	2	2	1	0	1	151	1	1	0	0	NA	NA	NA	7	26	172	167	500	36	38	77	0	0	6	0	0	0.012
.	19.01.16-01.47.48-1-358238	123	8	8	2	0	2	756	6	6	0	0	NA	NA	NA	34	44	172	173	512	154	153	449	8	1	5	0.047	0.006	0.01
.	19.01.16-01.47.49-1-358239	91	7	7	1	0	0	754	6	6	0	0	NA	NA	NA	23	34	170	171	506	152	150	452	12	14	7	0.071	0.082	0.014
.	19.01.16-01.47.55-1-358243	87	5	5	1	0	1	736	3	3	0	0	NA	NA	NA	26	22	167	168	500	148	148	440	4	3	2	0.024	0.018	0.004
.	19.01.16-01.47.55-1-358244	120	18	18	8	0	6	743	14	14	0	0	NA	NA	NA	55	37	170	171	509	151	149	443	39	15	16	0.229	0.088	0.031
.	19.01.16-01.48.04-1-358245	90	5	5	1	0	0	745	4	4	0	0	NA	NA	NA	30	27	171	169	500	151	151	443	7	0	4	0.041	0	0.008
.	19.01.16-01.48.06-1-358246	121	10	10	3	0	1	758	8	8	0	0	NA	NA	NA	45	47	169	174	517	143	155	460	55	17	5	0.325	0.098	0.01
.	19.01.16-01.48.12-1-358248	35	1	1	0	0	0	0	0	0	0	0	NA	NA	NA	10	12	165	163	497	0	0	0	0	0	1	0	0	0.002
.	19.01.16-01.48.12-1-358249	65	2	2	0	0	0	305	1	1	0	0	NA	NA	NA	20	11	166	168	490	62	63	180	0	0	1	0	0	0.002
.	19.01.16-01.48.14-1-358250	64	7	7	2	0	2	739	6	6	0	0	NA	NA	NA	26	29	170	167	505	150	147	442	0	0	25	0	0	0.05
.	19.01.16-01.48.14-1-358251	117	7	7	3	0	3	770	5	5	0	0	NA	NA	NA	34	51	176	173	515	157	155	458	16	3	7	0.091	0.017	0.014
.	19.01.16-01.48.15-1-358252	66	2	2	0	0	0	458	1	1	0	0	NA	NA	NA	15	21	170	165	499	90	91	277	0	0	2	0	0	0.004
.	19.01.16-01.48.16-1-358253	63	3	3	2	0	2	738	2	2	0	0	NA	NA	NA	22	20	167	167	499	150	150	438	3	0	6	0.018	0	0.012
.	19.01.16-01.48.23-1-358255	86	7	7	1	0	0	759	5	5	0	0	NA	NA	NA	27	40	168	174	511	147	156	456	7	4	15	0.042	0.023	0.029
.	19.01.16-01.48.33-1-358265	62	3	3	0	0	0	456	2	2	0	0	NA	NA	NA	23	11	166	165	493	89	95	272	0	0	8	0	0	0.016
.	19.01.16-01.48.36-1-358269	96	13	13	2	0	1	747	11	11	0	0	NA	NA	NA	36	29	168	169	505	152	149	446	5	21	23	0.03	0.124	0.046
.	19.01.16-01.48.40-1-358292	114	5	5	0	0	0	751	4	4	0	0	NA	NA	NA	33	35	167	171	510	151	147	453	0	3	11	0	0.018	0.022
.	19.01.16-01.48.41-1-358294	120	7	7	4	0	3	762	6	6	0	0	NA	NA	NA	38	43	166	176	514	150	158	454	5	13	6	0.03	0.074	0.012
.	19.01.16-01.48.43-1-358301	62	2	2	0	0	0	741	1	1	0	0	NA	NA	NA	25	28	167	168	506	148	144	449	0	3	4	0	0.018	0.008
.	19.01.16-01.48.49-1-358304	124	19	19	1	0	0	755	17	17	0	0	NA	NA	NA	39	37	172	166	512	150	148	457	27	11	20	0.157	0.066	0.039
.	19.01.16-01.48.50-1-358306	66	4	4	0	0	0	752	3	3	0	0	NA	NA	NA	30	35	171	172	505	150	154	448	0	6	3	0	0.035	0.006
.	19.01.16-01.48.53-1-358308	90	3	3	1	0	1	742	2	2	0	0	NA	NA	NA	34	30	175	169	499	156	146	440	2	0	5	0.011	0	0.01
.	19.01.16-01.48.57-1-358309	89	10	10	1	0	1	759	8	8	0	0	NA	NA	NA	33	41	171	176	507	154	159	446	22	16	16	0.129	0.091	0.032
.	19.01.16-01.48.59-1-358310	66	4	4	1	0	1	739	3	3	0	0	NA	NA	NA	25	28	169	166	506	149	144	446	0	0	18	0	0	0.036
.	19.01.16-01.49.00-1-358311	36	1	1	0	0	0	0	0	0	0	0	NA	NA	NA	11	6	164	164	491	0	0	0	1	0	0	0.006	0	0
.	19.01.16-01.49.03-1-358312	67	5	5	0	0	0	736	3	3	0	0	NA	NA	NA	24	22	168	166	501	148	148	440	0	5	8	0	0.03	0.016
.	19.01.16-01.49.03-1-358313	68	2	2	0	0	0	742	1	1	0	0	NA	NA	NA	27	33	172	171	503	151	150	441	0	1	5	0	0.006	0.01
.	19.01.16-01.49.08-1-358314	117	10	10	5	0	4	743	8	8	0	0	NA	NA	NA	41	26	171	165	503	153	146	444	6	16	19	0.035	0.097	0.038
.	19.01.16-01.49.08-1-358315	35	1	1	0	0	0	0	0	0	0	0	NA	NA	NA	10	13	164	165	497	0	0	0	0	0	0	0	0	0
.	19.01.16-01.49.10-1-358316	64	2	2	0	0	0	750	1	1	0	0	NA	NA	NA	29	31	168	171	505	149	150	451	11	0	0	0.065	0	0
.	19.01.16-01.49.11-1-358317	97	5	5	1	0	1	748	4	4	0	0	NA	NA	NA	30	37	168	172	510	149	151	448	0	9	11	0	0.052	0.022
.	19.01.16-01.49.16-1-358318	63	4	4	2	0	2	755	3	3	0	0	NA	NA	NA	20	40	168	172	513	150	153	452	0	4	4	0	0.023	0.008
.	19.01.16-01.49.18-1-358319	34	1	1	0	0	0	0	0	0	0	0	NA	NA	NA	11	1	163	163	488	0	0	0	0	0	0	0	0	0
.	19.01.16-01.49.20-1-358320	119	14	14	6	0	5	734	11	11	0	0	NA	NA	NA	43	34	169	176	502	148	152	434	1	23	19	0.006	0.131	0.038
.	19.01.16-01.49.21-1-358321	68	4	4	1	0	1	734	3	3	0	0	NA	NA	NA	25	19	167	172	493	149	150	435	0	0	9	0	0	0.018
.	19.01.16-01.49.22-1-358322	64	3	3	0	0	0	740	1	1	0	0	NA	NA	NA	29	21	169	168	497	151	148	441	0	0	6	0	0	0.012
.	19.01.16-01.49.25-1-358324	149	16	16	4	0	3	759	13	13	0	0	NA	NA	NA	37	43	171	170	515	151	152	456	20	4	32	0.117	0.024	0.062
.	19.01.16-01.49.28-1-358325	35	1	1	1	0	1	0	0	0	0	0	NA	NA	NA	10	7	163	165	492	0	0	0	0	0	0	0	0	0
.	19.01.16-01.49.30-1-358326	89	3	3	0	0	0	744	2	2	0	0	NA	NA	NA	38	31	170	172	502	151	154	439	0	0	12	0	0	0.024
.	19.01.16-01.49.31-1-358327	92	6	6	2	0	1	743	5	5	0	0	NA	NA	NA	22	22	165	165	505	147	150	446	0	1	16	0	0.006	0.032
.	19.01.16-01.49.32-1-358329	89	12	12	1	0	1	744	10	10	0	0	NA	NA	NA	32	31	167	167	510	149	148	447	17	1	18	0.102	0.006	0.035
.	19.01.16-01.49.34-1-358333	97	8	8	2	0	1	753	5	5	0	0	NA	NA	NA	39	35	169	172	507	149	155	449	6	10	8	0.036	0.058	0.016
.	19.01.16-01.49.38-1-358338	86	10	10	0	0	0	732	9	9	0	0	NA	NA	NA	34	27	172	168	500	152	146	434	0	3	24	0	0.018	0.048
.	19.01.16-01.49.38-1-358358	60	4	4	1	0	1	740	3	3	0	0	NA	NA	NA	25	24	166	165	506	148	149	443	0	0	8	0	0	0.016
.	19.01.16-01.49.47-1-358363	61	2	2	0	0	0	741	1	1	0	0	NA	NA	NA	20	26	165	170	504	147	149	445	0	0	4	0	0	0.008
.	19.01.16-01.49.49-1-358366	65	6	6	1	0	0	745	4	4	0	0	NA	NA	NA	25	32	168	167	510	149	148	448	0	0	11	0	0	0.022
.	19.01.16-01.49.52-1-358369	60	2	2	1	0	1	743	1	1	0	0	NA	NA	NA	26	23	167	168	501	148	152	443	0	6	5	0	0.036	0.01
.	19.01.16-01.49.56-1-358370	90	4	4	2	0	2	733	3	3	0	0	NA	NA	NA	25	18	168	164	499	151	144	438	1	7	0	0.006	0.043	0
.	19.01.16-01.49.56-1-358371	37	1	1	0	0	0	0	0	0	0	0	NA	NA	NA	10	10	166	164	493	0	0	0	0	1	0	0	0.006	0
.	19.01.16-01.50.01-1-358376	93	8	8	2	0	1	749	7	7	0	0	NA	NA	NA	26	31	170	168	506	152	150	447	20	1	17	0.118	0.006	0.034
.	19.01.16-01.50.05-1-358377	118	6	6	2	0	2	763	5	5	0	0	NA	NA	NA	38	38	175	165	511	155	147	461	6	8	8	0.034	0.048	0.016
.	19.01.16-01.50.09-1-358378	90	7	7	4	0	3	747	5	5	0	0	NA	NA	NA	23	34	171	169	507	151	149	447	5	7	7	0.029	0.041	0.014
.	19.01.16-01.50.09-1-358379	65	5	5	1	0	0	740	4	4	0	0	NA	NA	NA	27	25	166	168	504	150	149	441	0	0	10	0	0	0.02
.	19.01.16-01.50.18-1-358380	92	11	11	1	0	1	751	8	8	0	0	NA	NA	NA	37	31	166	169	509	148	151	452	14	11	19	0.084	0.065	0.037
.	19.01.16-01.50.18-1-358381	112	6	6	2	0	2	746	5	5	0	0	NA	NA	NA	42	43	173	172	511	151	150	445	5	13	10	0.029	0.076	0.02
.	19.01.16-01.50.22-1-358382	62	4	4	1	0	1	743	3	3	0	0	NA	NA	NA	27	32	172	169	504	152	151	440	3	3	6	0.017	0.018	0.012
.	19.01.16-01.50.24-1-358383	31	1	1	0	0	0	0	0	0	0	0	NA	NA	NA	12	8	164	164	493	0	0	0	0	2	0	0	0.012	0
.	19.01.16-01.50.27-1-358384	58	2	2	0	0	0	50	1	1	0	0	NA	NA	NA	15	15	165	167	496	7	9	34	0	0	2	0	0	0.004
.	19.01.16-01.50.33-1-358390	60	3	3	0	0	0	357	2	2	0	0	NA	NA	NA	12	18	167	165	499	77	68	212	5	1	4	0.03	0.006	0.008
.	19.01.16-01.50.33-1-358392	62	2	2	0	0	0	739	1	1	0	0	NA	NA	NA	25	29	167	171	504	144	150	445	3	5	0	0.018	0.029	0
.	19.01.16-01.50.33-1-358393	94	12	12	3	0	0	748	10	10	0	0	NA	NA	NA	23	29	171	170	501	153	152	443	7	10	17	0.041	0.059	0.034
.	19.01.16-01.50.37-1-358401	33	1	1	0	0	0	0	0	0	0	0	NA	NA	NA	10	13	164	168	494	0	0	0	0	2	0	0	0.012	0
.	19.01.16-01.50.37-1-358402	57	2	2	1	0	1	102	1	1	0	0	NA	NA	NA	12	17	167	168	495	19	22	61	0	0	1	0	0	0.002
.	19.01.16-01.50.40-1-358420	117	9	9	0	0	0	761	8	8	0	0	NA	NA	NA	35	47	170	177	513	150	156	455	5	17	10	0.029	0.096	0.019
.	19.01.16-01.50.40-1-358421	92	7	7	3	0	2	741	6	6	0	0	NA	NA	NA	39	28	170	171	500	152	150	439	4	13	2	0.024	0.076	0.004
.	19.01.16-01.50.40-1-358422	70	5	5	1	0	1	741	4	4	0	0	NA	NA	NA	21	17	167	168	495	150	149	442	8	4	5	0.048	0.024	0.01
.	19.01.16-01.50.45-1-358431	32	1	1	0	0	0	0	0	0	0	0	NA	NA	NA	13	6	165	163	491	0	0	0	0	0	0	0	0	0
.	19.01.16-01.50.45-1-358432	90	9	9	4	0	4	741	8	8	0	0	NA	NA	NA	16	21	166	167	501	150	148	443	4	8	13	0.024	0.048	0.026
.	19.01.16-01.50.48-1-358434	60	3	3	1	0	1	745	2	2	0	0	NA	NA	NA	18	24	169	166	502	153	143	449	0	10	8	0	0.06	0.016
.	19.01.16-01.50.50-1-358437	95	7	7	2	0	2	745	6	6	0	0	NA	NA	NA	30	28	168	170	503	149	151	445	6	2	11	0.036	0.012	0.022
.	19.01.16-01.50.50-1-358438	128	10	10	2	0	2	763	8	8	0	0	NA	NA	NA	37	49	171	171	520	153	152	458	4	6	16	0.023	0.035	0.031
.	19.01.16-01.50.59-1-358441	88	14	14	5	0	3	745	13	13	0	0	NA	NA	NA	32	32	166	174	505	147	150	448	8	12	31	0.048	0.069	0.061
.	19.01.16-01.50.59-1-358442	150	20	20	8	0	6	762	17	17	0	0	NA	NA	NA	43	43	171	172	513	152	154	456	29	23	37	0.17	0.134	0.072
.	19.01.16-01.50.59-1-358443	97	9	9	2	0	2	742	6	6	0	0	NA	NA	NA	34	21	169	169	496	152	154	436	4	3	23	0.024	0.018	0.046
.	19.01.16-01.51.07-1-358444	99	14	14	8	0	7	739	12	12	0	0	NA	NA	NA	35	29	168	171	503	146	151	442	8	8	45	0.048	0.047	0.089
.	19.01.16-01.51.09-1-358445	33	1	1	0	0	0	0	0	0	0	0	NA	NA	NA	4	12	164	165	496	0	0	0	0	0	3	0	0	0.006
.	19.01.16-01.51.10-1-358446	115	5	5	3	0	3	756	4	4	0	0	NA	NA	NA	49	52	172	169	524	153	148	455	0	4	9	0	0.024	0.017
.	19.01.16-01.51.12-1-358447	88	3	3	1	0	1	736	2	2	0	0	NA	NA	NA	31	24	168	167	502	147	146	443	1	5	2	0.006	0.03	0.004
.	19.01.16-01.51.12-1-358448	61	5	5	2	0	2	734	3	3	0	0	NA	NA	NA	29	20	171	166	496	150	147	437	5	9	4	0.029	0.054	0.008
.	19.01.16-01.51.13-1-358449	97	4	4	0	0	0	756	3	3	0	0	NA	NA	NA	30	34	166	172	509	148	157	451	7	0	6	0.042	0	0.012
.	19.01.16-01.51.22-1-358450	68	4	4	0	0	0	737	2	2	0	0	NA	NA	NA	26	22	168	166	501	149	146	442	0	0	13	0	0	0.026
.	19.01.16-01.51.30-1-358451	66	4	4	1	0	1	736	3	3	0	0	NA	NA	NA	31	27	168	169	503	148	149	439	0	0	14	0	0	0.028
.	19.01.16-01.51.33-1-358454	122	13	13	6	0	2	761	12	12	0	0	NA	NA	NA	47	50	177	174	512	154	155	452	10	9	29	0.056	0.052	0.057
.	19.01.16-01.51.37-1-358459	57	2	2	0	0	0	748	1	1	0	0	NA	NA	NA	17	26	166	169	504	148	151	449	1	0	1	0.006	0	0.002
.	19.01.16-01.51.38-1-358460	89	10	10	0	0	0	750	9	9	0	0	NA	NA	NA	27	29	169	170	503	149	151	450	16	0	11	0.095	0	0.022
.	19.01.16-01.51.43-1-358485	36	1	1	0	0	0	0	0	0	0	0	NA	NA	NA	17	11	163	165	496	0	0	0	0	0	0	0	0	0
.	19.01.16-01.51.45-1-358486	61	5	5	0	0	0	731	4	4	0	0	NA	NA	NA	31	20	168	169	496	150	147	434	0	0	11	0	0	0.022
.	19.01.16-01.51.46-1-358487	263	13	13	2	0	1	796	12	12	0	0	NA	NA	NA	80	75	178	178	532	163	159	474	12	8	48	0.067	0.045	0.09
.	19.01.16-01.51.47-1-358488	120	11	11	2	0	2	741	10	10	0	0	NA	NA	NA	35	30	169	171	503	147	150	444	7	3	23	0.041	0.018	0.046
.	19.01.16-01.51.47-1-358489	87	9	9	3	0	2	733	8	8	0	0	NA	NA	NA	31	16	166	167	496	144	148	441	3	8	16	0.018	0.048	0.032
.	19.01.16-01.51.52-1-358494	33	1	1	1	0	1	0	0	0	0	0	NA	NA	NA	9	9	165	164	493	0	0	0	0	0	0	0	0	0
.	19.01.16-01.51.54-1-358496	125	13	13	7	0	6	753	12	12	0	0	NA	NA	NA	30	39	172	172	508	152	154	447	21	21	14	0.122	0.122	0.028
.	19.01.16-01.51.56-1-358497	149	16	16	4	0	2	768	12	12	0	0	NA	NA	NA	49	52	171	174	520	152	151	465	27	10	19	0.158	0.057	0.037
.	19.01.16-01.52.04-1-358499	67	3	3	0	0	0	731	2	2	0	0	NA	NA	NA	22	19	168	165	499	146	145	440	15	0	0	0.089	0	0
.	19.01.16-01.52.06-1-358500	60	2	2	0	0	0	252	1	1	0	0	NA	NA	NA	16	19	165	168	499	54	50	148	1	0	1	0.006	0	0.002
.	19.01.16-01.52.08-1-358501	90	5	5	0	0	0	747	4	4	0	0	NA	NA	NA	32	31	170	171	503	149	155	443	18	0	3	0.106	0	0.006
.	19.01.16-01.52.09-1-358502	35	1	1	0	0	0	0	0	0	0	0	NA	NA	NA	8	10	166	165	492	0	0	0	0	0	0	0	0	0
.	19.01.16-01.52.12-1-358503	89	7	7	1	0	0	739	5	5	0	0	NA	NA	NA	30	29	168	170	504	148	150	441	2	0	17	0.012	0	0.034
.	19.01.16-01.52.13-1-358504	117	10	10	2	0	1	740	8	8	0	0	NA	NA	NA	45	32	170	166	509	146	146	448	4	9	11	0.024	0.054	0.022
.	19.01.16-01.52.15-1-358505	141	7	7	2	0	2	772	5	5	0	0	NA	NA	NA	43	52	178	170	517	158	149	465	12	9	4	0.067	0.053	0.008
.	19.01.16-01.52.20-1-358506	32	1	1	1	0	1	0	0	0	0	0	NA	NA	NA	7	5	166	163	489	0	0	0	0	0	1	0	0	0.002
.	19.01.16-01.52.22-1-358507	69	3	3	0	0	0	735	2	2	0	0	NA	NA	NA	30	21	167	165	502	148	145	442	0	1	4	0	0.006	0.008
.	19.01.16-01.52.23-1-358508	124	13	13	5	0	4	756	12	12	0	0	NA	NA	NA	38	44	172	174	511	153	155	448	0	1	35	0	0.006	0.068
.	19.01.16-01.52.27-1-358509	124	8	8	2	0	2	744	7	7	0	0	NA	NA	NA	31	36	170	168	511	148	147	449	15	2	1	0.088	0.012	0.002
.	19.01.16-01.52.28-1-358514	142	11	11	4	0	4	770	8	8	0	0	NA	NA	NA	54	62	177	169	529	161	149	460	4	17	9	0.023	0.101	0.017
.	19.01.16-01.52.32-1-358519	59	2	2	0	0	0	50	1	1	0	0	NA	NA	NA	13	14	163	166	498	9	9	32	0	2	0	0	0.012	0
.	19.01.16-01.52.32-1-358520	94	9	9	0	0	0	737	8	8	0	0	NA	NA	NA	31	23	167	167	502	151	143	443	0	11	16	0	0.066	0.032
.	19.01.16-01.52.37-1-358529	128	15	15	5	0	4	749	14	14	0	0	NA	NA	NA	40	34	172	167	508	150	149	450	5	15	23	0.029	0.09	0.045
.	19.01.16-01.52.38-1-358530	86	6	6	2	0	2	749	4	4	0	0	NA	NA	NA	31	30	167	175	501	149	154	446	4	19	4	0.024	0.109	0.008
.	19.01.16-01.52.38-1-358532	36	1	1	1	0	1	0	0	0	0	0	NA	NA	NA	10	8	166	164	491	0	0	0	0	0	5	0	0	0.01
.	19.01.16-01.52.38-1-358533	182	20	20	3	0	3	772	18	18	0	0	NA	NA	NA	60	52	169	174	522	151	155	466	24	31	29	0.142	0.178	0.056
.	19.01.16-01.52.41-1-358552	90	7	7	1	0	1	755	6	6	0	0	NA	NA	NA	27	35	174	168	506	156	148	451	6	2	14	0.034	0.012	0.028
.	19.01.16-01.52.49-1-358561	64	5	5	3	0	2	735	4	4	0	0	NA	NA	NA	28	24	168	167	502	146	148	441	0	4	22	0	0.024	0.044
.	19.01.16-01.52.50-1-358563	58	2	2	0	0	0	746	1	1	0	0	NA	NA	NA	29	36	166	177	506	146	156	444	2	0	5	0.012	0	0.01
.	19.01.16-01.52.54-1-358565	89	11	11	6	0	4	724	10	10	0	0	NA	NA	NA	40	20	165	169	499	142	150	432	7	27	10	0.042	0.16	0.02
.	19.01.16-01.52.58-1-358566	64	4	4	1	0	0	756	3	3	0	0	NA	NA	NA	19	36	169	171	509	154	154	448	2	4	3	0.012	0.023	0.006
.	19.01.16-01.52.58-1-358567	59	4	4	2	0	1	740	3	3	0	0	NA	NA	NA	28	26	169	167	503	147	149	444	0	3	10	0	0.018	0.02
.	19.01.16-01.53.01-1-358568	63	2	2	1	0	1	747	1	1	0	0	NA	NA	NA	23	26	169	169	501	151	152	444	0	0	5	0	0	0.01
.	19.01.16-01.53.05-1-358569	98	9	9	4	0	4	736	8	8	0	0	NA	NA	NA	33	25	166	168	504	147	149	440	0	4	15	0	0.024	0.03
.	19.01.16-01.53.08-1-358571	64	2	2	0	0	0	745	1	1	0	0	NA	NA	NA	27	30	169	165	509	148	150	447	3	0	2	0.018	0	0.004
.	19.01.16-01.53.09-1-358572	33	1	1	0	0	0	0	0	0	0	0	NA	NA	NA	11	10	166	165	492	0	0	0	0	0	2	0	0	0.004
.	19.01.16-01.53.12-1-358573	70	4	4	1	0	1	741	3	3	0	0	NA	NA	NA	33	29	169	169	504	149	149	443	6	1	8	0.036	0.006	0.016
.	19.01.16-01.53.15-1-358574	94	12	12	2	0	1	733	10	10	0	0	NA	NA	NA	37	26	166	168	505	145	149	439	12	5	13	0.072	0.03	0.026
.	19.01.16-01.53.16-1-358575	65	3	3	0	0	0	203	2	2	0	0	NA	NA	NA	15	18	164	168	499	40	45	118	0	0	4	0	0	0.008
.	19.01.16-01.53.21-1-358577	144	6	6	2	0	2	756	5	5	0	0	NA	NA	NA	58	41	172	172	510	153	154	449	14	4	6	0.081	0.023	0.012
.	19.01.16-01.53.21-1-358578	91	4	4	2	0	2	744	3	3	0	0	NA	NA	NA	27	29	172	168	502	152	147	445	5	3	2	0.029	0.018	0.004
.	19.01.16-01.53.23-1-358579	60	2	2	1	0	1	152	1	1	0	0	NA	NA	NA	15	15	166	168	494	34	31	87	0	0	6	0	0	0.012
.	19.01.16-01.53.24-1-358580	82	3	3	0	0	0	750	2	2	0	0	NA	NA	NA	29	35	167	170	511	147	152	451	0	7	1	0	0.041	0.002
.	19.01.16-01.53.26-1-358581	66	5	5	0	0	0	744	3	3	0	0	NA	NA	NA	23	24	168	169	500	149	153	442	9	2	11	0.054	0.012	0.022
.	19.01.16-01.53.32-1-358582	32	1	1	0	0	0	0	0	0	0	0	NA	NA	NA	9	11	164	165	495	0	0	0	2	0	0	0.012	0	0
.	19.01.16-01.53.40-1-358611	92	3	3	1	0	1	735	2	2	0	0	NA	NA	NA	28	20	167	165	501	146	146	443	0	2	2	0	0.012	0.004
.	19.01.16-01.53.40-1-358612	36	1	1	1	0	1	0	0	0	0	0	NA	NA	NA	12	10	163	166	494	0	0	0	0	0	3	0	0	0.006
.	19.01.16-01.53.41-1-358613	30	1	1	0	0	0	0	0	0	0	0	NA	NA	NA	13	5	164	165	489	0	0	0	0	0	0	0	0	0
.	19.01.16-01.53.43-1-358616	93	6	6	1	0	1	747	4	4	0	0	NA	NA	NA	34	35	169	169	510	149	147	451	1	2	7	0.006	0.012	0.014
.	19.01.16-01.53.43-1-358617	64	4	4	2	0	2	304	3	3	0	0	NA	NA	NA	15	23	168	169	499	56	68	180	0	0	6	0	0	0.012
.	19.01.16-01.53.47-1-358618	88	12	12	3	0	3	752	11	11	0	0	NA	NA	NA	38	32	169	170	506	152	153	447	1	10	21	0.006	0.059	0.042
.	19.01.16-01.53.47-1-358619	66	3	3	1	0	1	747	2	2	0	0	NA	NA	NA	30	34	169	168	510	151	148	448	0	6	8	0	0.036	0.016
.	19.01.16-01.53.49-1-358622	94	6	6	1	0	1	749	5	5	0	0	NA	NA	NA	28	34	169	170	508	151	150	448	6	5	8	0.036	0.029	0.016
.	19.01.16-01.53.52-1-358625	87	5	5	0	0	0	740	4	4	0	0	NA	NA	NA	21	28	169	172	500	147	151	442	12	0	1	0.071	0	0.002
.	19.01.16-01.53.55-1-358626	56	2	2	0	0	0	0	1	1	0	0	NA	NA	NA	16	20	165	167	501	0	0	0	0	2	0	0	0.012	0
.	19.01.16-01.53.57-1-358627	121	10	10	4	0	2	761	7	7	0	0	NA	NA	NA	43	44	170	173	514	148	155	458	11	9	15	0.065	0.052	0.029
.	19.01.16-01.53.59-1-358628	60	2	2	0	0	0	200	1	1	0	0	NA	NA	NA	15	15	168	164	496	38	35	127	0	0	6	0	0	0.012
.	19.01.16-01.53.59-1-358629	65	2	2	0	0	0	744	0	0	0	0	NA	NA	NA	34	29	170	169	503	150	145	449	3	0	1	0.018	0	0.002
.	19.01.16-01.54.03-1-358630	92	6	6	2	0	1	739	4	4	0	0	NA	NA	NA	39	27	170	168	502	151	147	441	2	0	11	0.012	0	0.022
.	19.01.16-01.54.04-1-358631	95	8	8	0	0	0	738	4	4	0	0	NA	NA	NA	29	18	167	169	495	148	154	436	6	2	5	0.036	0.012	0.01
.	19.01.16-01.54.08-1-358632	98	6	6	0	0	0	740	5	5	0	0	NA	NA	NA	36	28	168	170	503	148	150	442	3	1	12	0.018	0.006	0.024
.	19.01.16-01.54.09-1-358633	62	2	2	1	0	1	730	1	1	0	0	NA	NA	NA	31	18	168	167	496	147	149	434	2	1	0	0.012	0.006	0
.	19.01.16-01.54.11-1-358634	94	5	5	0	0	0	753	4	4	0	0	NA	NA	NA	27	34	172	169	506	151	152	450	2	8	2	0.012	0.047	0.004
.	19.01.16-01.54.13-1-358635	63	2	2	1	0	1	739	1	1	0	0	NA	NA	NA	26	26	167	166	506	150	145	444	7	0	3	0.042	0	0.006
.	19.01.16-01.54.15-1-358636	119	5	5	0	0	0	756	2	2	0	0	NA	NA	NA	42	43	169	174	513	148	155	453	3	7	2	0.018	0.04	0.004
.	19.01.16-01.54.22-1-358637	61	2	2	0	0	0	743	1	1	0	0	NA	NA	NA	22	24	168	167	502	151	150	442	4	0	3	0.024	0	0.006
.	19.01.16-01.54.23-1-358639	67	3	3	4	0	2	742	2	2	0	0	NA	NA	NA	29	28	165	168	508	146	149	447	12	0	0	0.073	0	0
.	19.01.16-01.54.24-1-358640	34	1	1	0	0	0	0	0	0	0	0	NA	NA	NA	9	9	165	165	492	0	0	0	0	0	3	0	0	0.006
.	19.01.16-01.54.25-1-358641	31	1	1	0	0	0	0	0	0	0	0	NA	NA	NA	10	9	164	166	492	0	0	0	0	0	0	0	0	0
.	19.01.16-01.54.27-1-358642	95	5	5	3	0	2	745	4	4	0	0	NA	NA	NA	29	32	173	169	503	153	145	447	3	0	15	0.017	0	0.03
.	19.01.16-01.54.27-1-358643	61	2	2	0	0	0	731	1	1	0	0	NA	NA	NA	22	17	166	167	497	146	151	434	5	0	0	0.03	0	0
.	19.01.16-01.54.28-1-358644	37	1	1	0	0	0	0	0	0	0	0	NA	NA	NA	10	14	165	169	493	0	0	0	0	0	2	0	0	0.004
.	19.01.16-01.54.28-1-358645	89	3	3	1	0	1	737	2	2	0	0	NA	NA	NA	28	20	167	166	500	151	146	440	0	0	3	0	0	0.006
.	19.01.16-01.54.30-1-358646	119	5	5	2	0	1	750	4	4	0	0	NA	NA	NA	25	25	171	169	498	155	153	442	3	1	10	0.018	0.006	0.02
.	19.01.16-01.54.31-1-358648	65	3	3	1	0	1	734	2	2	0	0	NA	NA	NA	26	18	164	169	498	144	150	440	0	3	3	0	0.018	0.006
.	19.01.16-01.54.34-1-358655	96	5	5	0	0	0	732	4	4	0	0	NA	NA	NA	44	19	170	166	496	150	148	434	18	0	5	0.106	0	0.01
.	19.01.16-01.54.37-1-358659	33	1	1	0	0	0	0	0	0	0	0	NA	NA	NA	5	12	166	163	496	0	0	0	0	0	0	0	0	0
.	19.01.16-01.54.40-1-358681	66	2	2	0	0	0	738	1	1	0	0	NA	NA	NA	21	19	166	167	499	149	147	442	2	0	4	0.012	0	0.008
.	19.01.16-01.54.40-1-358682	112	7	7	1	0	1	758	6	6	0	0	NA	NA	NA	41	44	172	170	515	152	153	453	2	6	19	0.012	0.035	0.037
.	19.01.16-01.54.43-1-358686	141	8	8	4	0	3	765	7	7	0	0	NA	NA	NA	41	46	172	172	515	157	154	454	2	10	14	0.012	0.058	0.027
.	19.01.16-01.54.45-1-358687	61	3	3	0	0	0	743	1	1	0	0	NA	NA	NA	22	25	166	168	504	145	149	449	7	0	4	0.042	0	0.008
.	19.01.16-01.54.47-1-358692	34	1	1	0	0	0	0	0	0	0	0	NA	NA	NA	9	10	166	164	493	0	0	0	0	0	0	0	0	0
.	19.01.16-01.54.47-1-358694	90	5	5	2	0	2	746	4	4	0	0	NA	NA	NA	28	27	168	167	505	148	151	447	3	11	1	0.018	0.066	0.002
.	19.01.16-01.54.50-1-358696	34	1	1	0	0	0	0	0	0	0	0	NA	NA	NA	9	8	165	163	493	0	0	0	0	0	2	0	0	0.004
.	19.01.16-01.54.50-1-358698	63	3	3	0	0	0	732	2	2	0	0	NA	NA	NA	27	15	165	164	499	144	146	442	0	2	7	0	0.012	0.014
.	19.01.16-01.54.52-1-358700	61	4	4	1	0	1	735	3	3	0	0	NA	NA	NA	28	19	167	168	497	146	147	442	4	0	19	0.024	0	0.038
.	19.01.16-01.54.54-1-358701	83	4	4	4	0	2	747	3	3	0	0	NA	NA	NA	31	27	171	166	503	153	147	447	0	16	7	0	0.096	0.014
.	19.01.16-01.54.55-1-358702	62	5	5	0	0	0	734	4	4	0	0	NA	NA	NA	24	22	168	168	499	150	148	436	3	8	4	0.018	0.048	0.008
.	19.01.16-01.55.02-1-358703	90	3	3	0	0	0	753	2	2	0	0	NA	NA	NA	27	35	172	169	507	156	148	449	5	2	2	0.029	0.012	0.004
.	19.01.16-01.55.03-1-358704	68	7	7	2	0	2	738	5	5	0	0	NA	NA	NA	31	29	167	169	506	146	145	447	9	7	5	0.054	0.041	0.01
.	19.01.16-01.55.05-1-358705	120	5	5	4	0	2	770	4	4	0	0	NA	NA	NA	39	54	172	175	520	154	157	459	3	2	11	0.017	0.011	0.021
.	19.01.16-01.55.06-1-358706	69	5	5	2	0	2	737	4	4	0	0	NA	NA	NA	38	30	169	172	502	148	148	441	14	0	5	0.083	0	0.01
.	19.01.16-01.55.07-1-358707	64	4	4	2	0	1	730	3	3	0	0	NA	NA	NA	33	15	163	168	497	146	149	435	2	9	5	0.012	0.054	0.01
.	19.01.16-01.55.09-1-358708	90	3	3	0	0	0	743	2	2	0	0	NA	NA	NA	22	25	167	169	502	151	149	443	0	3	3	0	0.018	0.006
.	19.01.16-01.55.12-1-358709	92	5	5	3	0	2	743	4	4	0	0	NA	NA	NA	34	32	169	171	505	146	152	445	0	5	8	0	0.029	0.016
.	19.01.16-01.55.13-1-358710	93	4	4	1	0	1	756	3	3	0	0	NA	NA	NA	30	39	175	168	509	153	149	454	0	20	9	0	0.119	0.018
.	19.01.16-01.55.21-1-358711	88	4	4	1	0	1	757	2	2	0	0	NA	NA	NA	29	44	171	172	514	149	152	456	0	0	15	0	0	0.029
.	19.01.16-01.55.23-1-358712	124	9	9	3	0	3	769	7	7	0	0	NA	NA	NA	45	49	168	176	518	148	160	461	12	6	11	0.071	0.034	0.021
.	19.01.16-01.55.25-1-358713	92	6	6	1	0	0	743	5	5	0	0	NA	NA	NA	39	33	170	171	505	148	149	446	7	5	16	0.041	0.029	0.032
.	19.01.16-01.55.26-1-358714	60	2	2	0	0	0	737	1	1	0	0	NA	NA	NA	32	18	166	165	500	147	148	442	2	0	3	0.012	0	0.006
.	19.01.16-01.55.26-1-358715	64	3	3	0	0	0	729	2	2	0	0	NA	NA	NA	32	19	167	168	497	144	143	442	0	7	2	0	0.042	0.004
.	19.01.16-01.55.27-1-358716	87	3	3	1	0	1	749	2	2	0	0	NA	NA	NA	34	37	168	169	513	149	148	452	2	1	2	0.012	0.006	0.004
.	19.01.16-01.55.30-1-358717	33	1	1	0	0	0	0	0	0	0	0	NA	NA	NA	6	6	164	164	491	0	0	0	1	0	0	0.006	0	0
.	19.01.16-01.55.32-1-358719	98	9	9	1	0	1	755	8	8	0	0	NA	NA	NA	34	38	167	169	515	144	151	460	12	0	17	0.072	0	0.033
.	19.01.16-01.55.32-1-358720	123	17	17	11	0	8	761	16	16	0	0	NA	NA	NA	36	43	172	172	512	153	155	453	22	15	43	0.128	0.087	0.084
.	19.01.16-01.55.40-1-358748	92	12	12	5	0	5	742	10	10	0	0	NA	NA	NA	22	25	167	171	500	148	152	442	6	6	20	0.036	0.035	0.04
.	19.01.16-01.55.42-1-358751	36	1	1	0	0	0	0	0	0	0	0	NA	NA	NA	10	10	165	168	490	0	0	0	0	0	2	0	0	0.004
.	19.01.16-01.55.43-1-358753	86	4	4	3	0	2	759	3	3	0	0	NA	NA	NA	27	41	172	171	511	153	150	456	7	3	12	0.041	0.018	0.023
.	19.01.16-01.55.45-1-358754	88	8	8	5	0	4	751	7	7	0	0	NA	NA	NA	27	37	170	170	510	148	152	451	3	17	4	0.018	0.1	0.008
.	19.01.16-01.55.45-1-358755	96	7	7	3	0	1	753	6	6	0	0	NA	NA	NA	27	32	169	170	506	151	152	450	10	0	13	0.059	0	0.026
.	19.01.16-01.55.47-1-358756	86	4	4	2	0	0	747	3	3	0	0	NA	NA	NA	22	31	171	166	507	154	147	446	5	17	8	0.029	0.102	0.016
.	19.01.16-01.55.47-1-358757	89	6	6	2	0	2	740	4	4	0	0	NA	NA	NA	26	23	168	169	499	149	153	438	0	15	11	0	0.089	0.022
.	19.01.16-01.55.57-1-358763	31	1	1	0	0	0	0	0	0	0	0	NA	NA	NA	10	3	163	164	489	0	0	0	0	0	0	0	0	0
.	19.01.16-01.55.59-1-358764	91	5	5	1	0	1	754	4	4	0	0	NA	NA	NA	34	45	173	171	514	153	149	452	5	3	9	0.029	0.018	0.018
.	19.01.16-01.56.00-1-358765	122	9	9	2	0	2	748	8	8	0	0	NA	NA	NA	33	37	168	170	512	152	149	447	15	9	12	0.089	0.053	0.023
.	19.01.16-01.56.04-1-358766	117	12	12	6	0	5	731	11	11	0	0	NA	NA	NA	26	19	167	165	500	146	146	439	10	5	19	0.06	0.03	0.038
.	19.01.16-01.56.07-1-358767	97	11	11	2	0	2	740	10	10	0	0	NA	NA	NA	38	25	175	167	496	156	148	436	0	10	15	0	0.06	0.03
.	19.01.16-01.56.07-1-358768	94	4	4	1	0	1	749	3	3	0	0	NA	NA	NA	39	34	171	168	508	154	148	447	6	6	4	0.035	0.036	0.008
.	19.01.16-01.56.07-1-358769	34	1	1	1	0	1	0	0	0	0	0	NA	NA	NA	9	5	163	165	490	0	0	0	4	0	0	0.025	0	0
.	19.01.16-01.56.07-1-358770	31	1	1	0	0	0	0	0	0	0	0	NA	NA	NA	3	10	165	164	494	0	0	0	0	0	3	0	0	0.006
.	19.01.16-01.56.09-1-358771	124	6	6	4	0	2	763	4	4	0	0	NA	NA	NA	42	53	174	176	516	150	155	458	0	0	13	0	0	0.025
.	19.01.16-01.56.09-1-358772	71	8	8	0	0	0	742	5	5	0	0	NA	NA	NA	30	26	166	171	502	149	150	443	0	0	22	0	0	0.044
.	19.01.16-01.56.10-1-358773	40	1	1	0	0	0	0	0	0	0	0	NA	NA	NA	8	9	165	164	493	0	0	0	0	1	0	0	0.006	0
.	19.01.16-01.56.14-1-358774	88	4	4	2	0	2	744	3	3	0	0	NA	NA	NA	31	26	165	172	502	144	157	443	8	6	8	0.048	0.035	0.016
.	19.01.16-01.56.19-1-358775	112	4	4	1	0	1	752	3	3	0	0	NA	NA	NA	29	39	173	172	507	153	151	448	0	9	2	0	0.052	0.004
.	19.01.16-01.56.24-1-358776	66	3	3	3	0	3	352	2	2	0	0	NA	NA	NA	13	25	165	168	505	66	65	221	0	6	0	0	0.036	0
.	19.01.16-01.56.27-1-358779	62	3	3	1	0	1	736	2	2	0	0	NA	NA	NA	26	24	166	170	501	147	151	438	0	6	4	0	0.035	0.008
.	19.01.16-01.56.28-1-358784	93	9	9	4	0	2	764	8	8	0	0	NA	NA	NA	36	45	175	167	516	158	149	457	12	18	16	0.069	0.108	0.031
.	19.01.16-01.56.34-1-358791	116	6	6	2	0	2	747	4	4	0	0	NA	NA	NA	38	31	169	167	508	152	145	450	7	1	10	0.041	0.006	0.02
.	19.01.16-01.56.37-1-358796	30	1	1	0	0	0	0	0	0	0	0	NA	NA	NA	6	11	165	164	495	0	0	0	2	0	0	0.012	0	0
.	19.01.16-01.56.39-1-358801	58	2	2	0	0	0	203	1	1	0	0	NA	NA	NA	16	19	165	168	499	33	49	121	0	6	0	0	0.036	0
.	19.01.16-01.56.39-1-358818	67	3	3	3	0	3	754	2	2	0	0	NA	NA	NA	16	34	170	169	508	151	151	452	4	0	8	0.024	0	0.016
.	19.01.16-01.56.40-1-358819	90	13	13	6	0	5	743	12	12	0	0	NA	NA	NA	32	30	168	168	507	150	145	448	15	4	19	0.089	0.024	0.037
.	19.01.16-01.56.42-1-358822	32	1	1	1	0	1	0	0	0	0	0	NA	NA	NA	12	6	164	163	492	0	0	0	0	0	0	0	0	0
.	19.01.16-01.56.43-1-358838	93	8	8	0	0	0	744	7	7	0	0	NA	NA	NA	32	30	170	171	502	151	154	439	0	6	14	0	0.035	0.028
.	19.01.16-01.56.43-1-358841	63	3	3	0	0	0	734	2	2	0	0	NA	NA	NA	24	18	169	165	497	151	144	439	0	0	12	0	0	0.024
.	19.01.16-01.56.50-1-358904	65	2	2	1	0	1	736	1	1	0	0	NA	NA	NA	28	17	166	168	496	149	150	437	0	3	2	0	0.018	0.004
.	19.01.16-01.56.52-1-358906	88	5	5	1	0	1	730	4	4	0	0	NA	NA	NA	32	18	165	166	500	146	146	438	0	4	10	0	0.024	0.02
.	19.01.16-01.56.56-1-358908	63	7	7	2	0	2	753	6	6	0	0	NA	NA	NA	21	37	173	170	507	153	150	450	2	10	10	0.012	0.059	0.02
.	19.01.16-01.56.56-1-358909	82	4	4	2	0	1	748	3	3	0	0	NA	NA	NA	40	35	171	168	509	152	148	448	0	21	0	0	0.125	0
.	19.01.16-01.56.58-1-358910	37	1	1	0	0	0	0	0	0	0	0	NA	NA	NA	21	11	165	163	496	0	0	0	0	0	0	0	0	0
.	19.01.16-01.57.01-1-358911	56	2	2	0	0	0	152	1	1	0	0	NA	NA	NA	19	19	165	166	501	27	27	98	0	2	0	0	0.012	0
.	19.01.16-01.57.05-1-358913	60	4	4	1	0	1	744	2	2	0	0	NA	NA	NA	24	26	170	168	501	152	148	444	4	0	9	0.024	0	0.018
.	19.01.16-01.57.07-1-358914	171	15	15	5	0	4	765	13	13	0	0	NA	NA	NA	50	54	174	173	520	155	154	456	6	9	30	0.034	0.052	0.058
.	19.01.16-01.57.09-1-358915	59	2	2	0	0	0	202	1	1	0	0	NA	NA	NA	23	9	164	165	493	41	41	120	0	0	2	0	0	0.004
.	19.01.16-01.57.10-1-358916	88	9	9	2	0	2	748	8	8	0	0	NA	NA	NA	35	31	168	168	508	148	147	453	8	26	5	0.048	0.155	0.01
.	19.01.16-01.57.11-1-358917	59	3	3	2	0	2	356	2	2	0	0	NA	NA	NA	16	18	164	165	502	75	69	212	1	0	10	0.006	0	0.02
.	19.01.16-01.57.12-1-358918	64	4	4	0	0	0	746	3	3	0	0	NA	NA	NA	25	30	168	170	505	145	152	449	4	0	6	0.024	0	0.012
.	19.01.16-01.57.16-1-358919	89	3	3	3	0	1	734	2	2	0	0	NA	NA	NA	46	29	168	170	504	148	144	442	0	9	4	0	0.053	0.008
.	19.01.16-01.57.19-1-358920	92	6	6	5	0	2	752	5	5	0	0	NA	NA	NA	37	43	172	172	512	154	154	444	25	7	5	0.145	0.041	0.01
.	19.01.16-01.57.19-1-358921	63	4	4	0	0	0	744	3	3	0	0	NA	NA	NA	29	28	171	169	501	153	147	444	0	6	1	0	0.036	0.002
.	19.01.16-01.57.22-1-358922	65	3	3	0	0	0	506	1	1	0	0	NA	NA	NA	12	19	165	166	501	104	102	300	0	1	4	0	0.006	0.008
.	19.01.16-01.57.27-1-358923	86	3	3	3	0	3	752	1	1	0	0	NA	NA	NA	27	29	169	171	502	152	154	446	0	5	5	0	0.029	0.01
.	19.01.16-01.57.34-1-358927	90	5	5	2	0	2	748	3	3	0	0	NA	NA	NA	15	25	168	166	504	151	147	450	2	4	3	0.012	0.024	0.006
.	19.01.16-01.57.34-1-358928	34	1	1	0	0	0	0	0	0	0	0	NA	NA	NA	13	14	164	168	495	0	0	0	0	0	4	0	0	0.008
.	19.01.16-01.57.36-1-358931	57	2	2	0	0	0	736	1	1	0	0	NA	NA	NA	16	12	164	168	493	148	149	439	0	0	7	0	0	0.014
.	19.01.16-01.57.37-1-358932	64	7	7	4	0	3	734	6	6	0	0	NA	NA	NA	33	23	165	169	502	148	151	435	8	8	13	0.048	0.047	0.026
.	19.01.16-01.57.37-1-358934	127	11	11	2	0	2	761	9	9	0	0	NA	NA	NA	41	44	173	169	515	156	149	456	6	12	18	0.035	0.071	0.035
.	19.01.16-01.57.38-1-358935	63	2	2	1	0	1	356	0	0	0	0	NA	NA	NA	14	21	167	170	497	81	72	203	0	0	7	0	0	0.014
.	19.01.16-01.57.41-1-358958	65	4	4	0	0	0	731	3	3	0	0	NA	NA	NA	33	20	164	169	500	149	146	436	5	8	8	0.03	0.047	0.016
.	19.01.16-01.57.42-1-358960	33	1	1	1	0	1	0	0	0	0	0	NA	NA	NA	9	5	163	164	491	0	0	0	0	0	1	0	0	0.002
.	19.01.16-01.57.43-1-358962	61	3	3	0	0	0	737	2	2	0	0	NA	NA	NA	22	27	169	170	501	144	150	443	0	0	8	0	0	0.016
.	19.01.16-01.57.44-1-358963	116	6	6	2	0	2	761	3	3	0	0	NA	NA	NA	37	49	170	179	513	149	160	452	4	4	6	0.024	0.022	0.012
.	19.01.16-01.57.49-1-358966	60	4	4	1	0	1	355	3	3	0	0	NA	NA	NA	13	16	165	166	498	73	70	212	1	0	7	0.006	0	0.014
.	19.01.16-01.57.52-1-358969	63	3	3	0	0	0	756	1	1	0	0	NA	NA	NA	25	35	169	170	509	151	154	451	0	8	3	0	0.047	0.006
.	19.01.16-01.57.52-1-358970	93	10	10	7	0	4	747	9	9	0	0	NA	NA	NA	27	29	169	169	504	152	150	445	2	15	24	0.012	0.089	0.048
.	19.01.16-01.57.56-1-358971	113	9	9	1	0	0	749	8	8	0	0	NA	NA	NA	40	42	170	171	514	148	151	450	17	0	9	0.1	0	0.018
.	19.01.16-01.57.58-1-358972	65	3	3	2	0	1	755	2	2	0	0	NA	NA	NA	23	39	170	169	513	150	151	454	2	0	9	0.012	0	0.018
.	19.01.16-01.57.59-1-358973	119	21	21	7	0	4	759	20	20	0	0	NA	NA	NA	34	43	173	171	512	152	155	452	32	9	29	0.185	0.053	0.057
.	19.01.16-01.58.02-1-358974	93	5	5	1	0	1	743	4	4	0	0	NA	NA	NA	21	21	169	165	500	150	149	444	0	4	3	0	0.024	0.006
.	19.01.16-01.58.05-1-358975	92	10	10	7	0	7	746	9	9	0	0	NA	NA	NA	31	32	172	167	506	150	149	447	19	3	17	0.11	0.018	0.034
.	19.01.16-01.58.07-1-358976	118	11	11	3	0	1	754	10	10	0	0	NA	NA	NA	29	35	170	166	512	149	147	458	12	21	9	0.071	0.127	0.018
.	19.01.16-01.58.10-1-358978	63	3	3	1	0	1	738	2	2	0	0	NA	NA	NA	21	17	164	166	500	142	149	447	3	1	3	0.018	0.006	0.006
.	19.01.16-01.58.15-1-358979	92	7	7	1	0	0	744	6	6	0	0	NA	NA	NA	31	24	170	165	502	151	147	446	1	7	22	0.006	0.042	0.044
.	19.01.16-01.58.18-1-358980	31	1	1	0	0	0	0	0	0	0	0	NA	NA	NA	6	12	166	165	494	0	0	0	1	0	0	0.006	0	0
.	19.01.16-01.58.18-1-358981	60	5	5	0	0	0	723	4	4	0	0	NA	NA	NA	29	16	165	168	496	146	149	428	0	1	11	0	0.006	0.022
.	19.01.16-01.58.21-1-358983	34	1	1	0	0	0	0	0	0	0	0	NA	NA	NA	14	5	164	163	491	0	0	0	0	0	0	0	0	0
.	19.01.16-01.58.22-1-358984	65	5	5	0	0	0	749	4	4	0	0	NA	NA	NA	18	27	171	168	501	152	149	448	2	17	4	0.012	0.101	0.008
.	19.01.16-01.58.23-1-358985	30	1	1	0	0	0	0	0	0	0	0	NA	NA	NA	11	10	163	167	493	0	0	0	0	0	3	0	0	0.006
.	19.01.16-01.58.26-1-358986	65	2	2	0	0	0	302	1	1	0	0	NA	NA	NA	14	16	166	164	499	65	57	180	0	0	1	0	0	0.002
.	19.01.16-01.58.26-1-358987	93	5	5	1	0	1	742	4	4	0	0	NA	NA	NA	26	22	168	168	499	147	150	445	12	0	8	0.071	0	0.016
.	19.01.16-01.58.29-1-358992	59	2	2	0	0	0	742	1	1	0	0	NA	NA	NA	17	26	168	169	502	149	148	445	0	5	0	0	0.03	0
.	19.01.16-01.58.36-1-359001	114	7	7	3	0	3	754	5	5	0	0	NA	NA	NA	38	43	175	167	514	155	148	451	5	0	10	0.029	0	0.019
.	19.01.16-01.58.37-1-359002	90	7	7	1	0	1	737	6	6	0	0	NA	NA	NA	39	26	167	172	500	149	149	439	2	0	13	0.012	0	0.026
.	19.01.16-01.58.39-1-359024	92	3	3	4	0	3	740	2	2	0	0	NA	NA	NA	24	21	168	166	500	149	150	441	4	0	4	0.024	0	0.008
.	19.01.16-01.58.40-1-359026	124	11	11	2	0	1	761	10	10	0	0	NA	NA	NA	43	42	173	170	512	154	153	454	19	5	23	0.11	0.029	0.045
.	19.01.16-01.58.40-1-359027	60	4	4	2	0	2	737	3	3	0	0	NA	NA	NA	23	16	167	167	495	152	148	437	5	0	4	0.03	0	0.008
.	19.01.16-01.58.44-1-359031	34	1	1	1	0	1	0	0	0	0	0	NA	NA	NA	12	9	166	165	491	0	0	0	0	0	3	0	0	0.006
.	19.01.16-01.58.44-1-359032	89	7	7	3	0	2	747	5	5	0	0	NA	NA	NA	28	32	168	171	506	148	151	448	4	2	14	0.024	0.012	0.028
.	19.01.16-01.58.46-1-359033	32	1	1	1	0	1	0	0	0	0	0	NA	NA	NA	7	12	165	165	495	0	0	0	0	0	0	0	0	0
.	19.01.16-01.58.46-1-359034	89	8	8	0	0	0	750	5	5	0	0	NA	NA	NA	26	31	168	169	507	152	151	447	4	7	13	0.024	0.041	0.026
.	19.01.16-01.58.48-1-359036	116	9	9	1	0	1	754	7	7	0	0	NA	NA	NA	45	42	173	168	514	149	147	458	16	10	10	0.092	0.06	0.019
.	19.01.16-01.58.55-1-359044	84	4	4	2	0	2	758	3	3	0	0	NA	NA	NA	35	41	171	174	509	152	153	453	0	10	5	0	0.057	0.01
.	19.01.16-01.58.56-1-359045	126	17	17	2	0	0	740	15	15	0	0	NA	NA	NA	42	30	168	169	506	147	146	447	26	21	12	0.155	0.124	0.024
.	19.01.16-01.58.56-1-359046	88	4	4	1	0	1	740	3	3	0	0	NA	NA	NA	34	27	164	169	507	144	147	449	0	15	1	0	0.089	0.002
.	19.01.16-01.58.57-1-359047	83	3	3	2	0	1	734	2	2	0	0	NA	NA	NA	39	23	168	166	502	147	146	441	0	9	1	0	0.054	0.002
.	19.01.16-01.59.05-1-359048	63	2	2	0	0	0	733	1	1	0	0	NA	NA	NA	27	19	167	166	499	146	148	439	0	8	1	0	0.048	0.002
.	19.01.16-01.59.07-1-359049	57	2	2	0	0	0	254	1	1	0	0	NA	NA	NA	11	12	166	168	491	53	56	145	0	4	1	0	0.024	0.002
.	19.01.16-01.59.09-1-359050	113	8	8	0	0	0	765	7	7	0	0	NA	NA	NA	35	40	170	170	513	151	153	461	5	19	23	0.029	0.112	0.045
.	19.01.16-01.59.13-1-359051	127	11	11	3	0	2	762	9	9	0	0	NA	NA	NA	30	41	176	169	509	158	151	453	12	14	20	0.068	0.083	0.039
.	19.01.16-01.59.13-1-359052	124	9	9	4	0	3	755	6	6	0	0	NA	NA	NA	49	45	168	174	516	146	156	453	0	6	29	0	0.034	0.056
.	19.01.16-01.59.14-1-359053	96	5	5	1	0	1	752	4	4	0	0	NA	NA	NA	43	36	169	172	508	152	152	448	2	11	1	0.012	0.064	0.002
.	19.01.16-01.59.14-1-359054	34	1	1	0	0	0	0	0	0	0	0	NA	NA	NA	8	12	167	165	493	0	0	0	0	0	2	0	0	0.004
.	19.01.16-01.59.17-1-359055	148	9	9	6	0	3	770	7	7	0	0	NA	NA	NA	53	59	180	173	519	159	154	457	21	7	10	0.117	0.04	0.019
.	19.01.16-01.59.17-1-359056	94	11	11	2	0	2	755	8	8	0	0	NA	NA	NA	24	40	170	174	509	148	159	448	3	8	10	0.018	0.046	0.02
.	19.01.16-01.59.20-1-359057	88	6	6	2	0	2	756	5	5	0	0	NA	NA	NA	29	37	175	169	506	153	152	451	10	0	8	0.057	0	0.016
.	19.01.16-01.59.32-1-359060	66	7	7	2	0	2	739	6	6	0	0	NA	NA	NA	28	20	167	167	499	146	153	440	0	4	13	0	0.024	0.026
.	19.01.16-01.59.33-1-359061	63	4	4	0	0	0	739	1	1	0	0	NA	NA	NA	20	19	165	166	501	149	150	440	3	0	12	0.018	0	0.024
.	19.01.16-01.59.35-1-359066	117	9	9	4	0	4	743	7	7	0	0	NA	NA	NA	39	30	168	167	508	151	145	447	1	13	13	0.006	0.078	0.026
.	19.01.16-01.59.37-1-359069	180	11	11	2	0	1	759	9	9	0	0	NA	NA	NA	53	43	172	176	508	154	159	446	5	0	29	0.029	0	0.057
.	19.01.16-01.59.40-1-359091	93	6	6	0	0	0	742	5	5	0	0	NA	NA	NA	28	28	169	171	501	151	149	442	3	2	9	0.018	0.012	0.018
.	19.01.16-01.59.40-1-359092	64	2	2	0	0	0	738	1	1	0	0	NA	NA	NA	34	29	172	167	503	154	147	437	0	3	2	0	0.018	0.004
.	19.01.16-01.59.41-1-359094	63	6	6	0	0	0	741	5	5	0	0	NA	NA	NA	24	25	167	167	504	149	149	443	9	9	4	0.054	0.054	0.008
.	19.01.16-01.59.42-1-359095	61	2	2	0	0	0	739	1	1	0	0	NA	NA	NA	23	25	172	166	500	150	146	443	3	0	2	0.017	0	0.004
.	19.01.16-01.59.50-1-359102	61	2	2	0	0	0	745	1	1	0	0	NA	NA	NA	25	28	169	165	507	150	146	449	0	0	7	0	0	0.014
.	19.01.16-01.59.51-1-359103	31	1	1	0	0	0	0	0	0	0	0	NA	NA	NA	9	8	164	163	494	0	0	0	0	0	2	0	0	0.004
.	19.01.16-01.59.53-1-359104	65	4	4	2	0	2	745	3	3	0	0	NA	NA	NA	26	29	170	169	503	150	151	444	6	0	5	0.035	0	0.01
.	19.01.16-01.59.56-1-359105	62	3	3	3	0	3	734	2	2	0	0	NA	NA	NA	23	19	169	164	499	150	145	439	0	3	11	0	0.018	0.022
.	19.01.16-01.59.56-1-359106	89	3	3	3	0	2	735	2	2	0	0	NA	NA	NA	33	23	171	165	500	154	148	433	0	0	8	0	0	0.016
.	19.01.16-01.59.57-1-359107	97	6	6	0	0	0	748	5	5	0	0	NA	NA	NA	35	33	169	167	510	148	146	454	0	15	6	0	0.09	0.012
.	19.01.16-01.59.58-1-359108	64	3	3	0	0	0	750	2	2	0	0	NA	NA	NA	15	24	167	172	498	151	155	444	0	1	4	0	0.006	0.008
.	19.01.16-02.00.01-1-359113	87	4	4	1	0	0	743	3	3	0	0	NA	NA	NA	29	31	170	168	506	146	150	447	6	0	11	0.035	0	0.022
.	19.01.16-02.00.02-1-359114	65	3	3	1	0	1	745	2	2	0	0	NA	NA	NA	25	26	167	166	506	151	147	447	0	5	5	0	0.03	0.01
.	19.01.16-02.00.08-1-359115	33	1	1	0	0	0	0	0	0	0	0	NA	NA	NA	9	7	165	166	489	0	0	0	0	0	2	0	0	0.004
.	19.01.16-02.00.10-1-359116	122	6	6	2	0	1	761	5	5	0	0	NA	NA	NA	40	46	172	171	516	155	149	457	1	25	8	0.006	0.146	0.016
.	19.01.16-02.00.10-1-359117	32	1	1	1	0	1	0	0	0	0	0	NA	NA	NA	8	11	166	164	494	0	0	0	0	0	1	0	0	0.002
.	19.01.16-02.00.12-1-359118	88	5	5	1	0	0	738	3	3	0	0	NA	NA	NA	29	23	169	169	498	148	148	442	0	7	13	0	0.041	0.026
.	19.01.16-02.00.13-1-359119	58	2	2	1	0	1	753	1	1	0	0	NA	NA	NA	17	33	169	171	506	151	154	448	0	14	2	0	0.082	0.004
.	19.01.16-02.00.13-1-359120	32	1	1	0	0	0	0	0	0	0	0	NA	NA	NA	15	12	166	165	494	0	0	0	0	0	0	0	0	0
.	19.01.16-02.00.16-1-359121	92	7	7	1	0	1	754	6	6	0	0	NA	NA	NA	24	31	171	174	499	152	157	445	11	1	5	0.064	0.006	0.01
.	19.01.16-02.00.16-1-359122	34	1	1	1	0	1	0	0	0	0	0	NA	NA	NA	6	6	164	163	492	0	0	0	0	0	0	0	0	0
.	19.01.16-02.00.19-1-359123	60	2	2	1	0	1	742	1	1	0	0	NA	NA	NA	21	22	166	170	499	150	151	441	5	1	0	0.03	0.006	0
.	19.01.16-02.00.19-1-359124	88	5	5	0	0	0	751	4	4	0	0	NA	NA	NA	27	34	172	172	503	151	154	446	3	9	2	0.017	0.052	0.004
.	19.01.16-02.00.20-1-359125	94	16	16	5	0	4	754	13	13	0	0	NA	NA	NA	25	35	172	171	505	151	155	448	25	6	16	0.145	0.035	0.032
.	19.01.16-02.00.21-1-359126	87	4	4	1	0	1	747	3	3	0	0	NA	NA	NA	25	31	168	168	508	150	150	447	4	1	5	0.024	0.006	0.01
.	19.01.16-02.00.30-1-359127	67	6	6	2	0	2	734	5	5	0	0	NA	NA	NA	31	19	169	166	497	150	146	438	0	11	1	0	0.066	0.002
.	19.01.16-02.00.31-1-359129	31	1	1	0	0	0	0	0	0	0	0	NA	NA	NA	7	8	164	164	493	0	0	0	0	0	1	0	0	0.002
.	19.01.16-02.00.33-1-359131	120	6	6	1	0	1	747	5	5	0	0	NA	NA	NA	49	37	176	169	505	157	150	440	7	0	10	0.04	0	0.02
.	19.01.16-02.00.33-1-359132	91	8	8	2	0	2	746	7	7	0	0	NA	NA	NA	27	28	172	171	498	154	150	442	8	8	12	0.047	0.047	0.024
.	19.01.16-02.00.36-1-359136	67	4	4	3	0	2	736	2	2	0	0	NA	NA	NA	30	19	167	166	499	150	145	441	0	1	11	0	0.006	0.022
.	19.01.16-02.00.37-1-359141	86	5	5	1	0	1	743	4	4	0	0	NA	NA	NA	35	32	172	170	503	149	151	443	7	0	6	0.041	0	0.012
.	19.01.16-02.00.40-1-359164	92	6	6	4	0	2	744	5	5	0	0	NA	NA	NA	35	30	166	171	506	143	156	445	0	16	17	0	0.094	0.034
.	19.01.16-02.00.41-1-359166	65	5	5	0	0	0	745	4	4	0	0	NA	NA	NA	25	26	168	170	501	151	150	444	7	7	6	0.042	0.041	0.012
.	19.01.16-02.00.48-1-359170	61	2	2	0	0	0	731	1	1	0	0	NA	NA	NA	29	15	164	167	497	144	144	443	1	3	0	0.006	0.018	0
.	19.01.16-02.00.49-1-359173	123	7	7	5	0	3	749	6	6	0	0	NA	NA	NA	17	28	167	168	506	150	147	452	16	8	13	0.096	0.048	0.026
.	19.01.16-02.00.53-1-359180	90	3	3	0	0	0	740	2	2	0	0	NA	NA	NA	41	28	169	170	502	151	152	437	0	0	13	0	0	0.026
.	19.01.16-02.00.53-1-359181	150	23	23	11	0	8	746	18	18	0	0	NA	NA	NA	36	38	172	168	511	155	143	448	0	26	59	0	0.155	0.115
.	19.01.16-02.00.55-1-359182	93	4	4	1	0	0	730	3	3	0	0	NA	NA	NA	33	20	167	166	500	145	147	438	2	5	5	0.012	0.03	0.01
.	19.01.16-02.00.55-1-359183	93	14	14	4	0	2	754	12	12	0	0	NA	NA	NA	32	42	174	169	512	155	149	450	0	25	22	0	0.148	0.043
.	19.01.16-02.01.01-1-359218	36	1	1	1	0	1	0	0	0	0	0	NA	NA	NA	14	8	164	164	493	0	0	0	0	0	4	0	0	0.008
.	19.01.16-02.01.01-1-359219	62	3	3	1	0	1	745	2	2	0	0	NA	NA	NA	25	23	168	165	503	150	148	447	0	7	4	0	0.042	0.008
.	19.01.16-02.01.03-1-359220	116	12	12	3	0	2	754	10	10	0	0	NA	NA	NA	42	40	172	170	511	151	152	451	3	9	27	0.017	0.053	0.053
.	19.01.16-02.01.04-1-359221	92	10	10	1	0	1	741	9	9	0	0	NA	NA	NA	25	29	169	168	505	146	149	446	0	13	15	0	0.077	0.03
.	19.01.16-02.01.11-1-359262	65	5	5	1	0	1	732	4	4	0	0	NA	NA	NA	30	17	165	167	498	146	151	435	9	4	4	0.055	0.024	0.008
.	19.01.16-02.01.12-1-359263	34	1	1	0	0	0	0	0	0	0	0	NA	NA	NA	16	11	165	164	495	0	0	0	0	0	0	0	0	0
.	19.01.16-02.01.14-1-359264	95	5	5	1	0	1	744	4	4	0	0	NA	NA	NA	44	31	169	169	506	150	149	445	0	0	16	0	0	0.032
.	19.01.16-02.01.16-1-359265	82	3	3	0	0	0	737	2	2	0	0	NA	NA	NA	39	25	168	166	504	145	149	443	0	0	6	0	0	0.012
.	19.01.16-02.01.18-1-359266	88	6	6	2	0	2	741	4	4	0	0	NA	NA	NA	32	25	166	167	505	147	149	445	19	1	3	0.114	0.006	0.006
.	19.01.16-02.01.27-1-359267	93	11	11	6	0	6	747	9	9	0	0	NA	NA	NA	31	32	170	167	508	150	149	448	24	13	0	0.141	0.078	0
.	19.01.16-02.01.30-1-359268	155	22	22	5	0	4	760	18	18	0	0	NA	NA	NA	45	46	169	174	516	150	152	458	25	15	39	0.148	0.086	0.076
.	19.01.16-02.01.31-1-359269	95	7	7	1	0	1	743	6	6	0	0	NA	NA	NA	29	29	169	168	505	150	149	444	1	9	8	0.006	0.054	0.016
.	19.01.16-02.01.31-1-359271	34	1	1	0	0	0	0	0	0	0	0	NA	NA	NA	13	6	165	164	490	0	0	0	0	0	0	0	0	0
.	19.01.16-02.01.33-1-359272	86	9	9	1	0	1	748	8	8	0	0	NA	NA	NA	33	36	165	168	516	146	147	455	8	0	11	0.048	0	0.021
.	19.01.16-02.01.33-1-359273	35	1	1	0	0	0	0	0	0	0	0	NA	NA	NA	12	4	164	163	490	0	0	0	0	0	0	0	0	0
.	19.01.16-02.01.35-1-359277	64	3	3	1	0	1	747	2	2	0	0	NA	NA	NA	23	30	169	168	506	151	150	446	3	0	5	0.018	0	0.01
.	19.01.16-02.01.35-1-359278	95	4	4	1	0	0	755	2	2	0	0	NA	NA	NA	35	38	174	175	502	158	155	442	0	0	9	0	0	0.018
.	19.01.16-02.01.35-1-359279	91	6	6	1	0	1	748	5	5	0	0	NA	NA	NA	49	37	174	169	507	153	150	445	13	3	5	0.075	0.018	0.01
.	19.01.16-02.01.39-1-359302	63	3	3	0	0	0	740	2	2	0	0	NA	NA	NA	24	23	165	167	504	148	146	446	0	0	7	0	0	0.014
.	19.01.16-02.01.51-1-359311	118	7	7	2	0	2	756	4	4	0	0	NA	NA	NA	37	41	172	169	513	150	151	455	4	0	18	0.023	0	0.035
.	19.01.16-02.01.51-1-359312	90	3	3	2	0	2	736	2	2	0	0	NA	NA	NA	29	23	167	167	502	147	148	441	0	6	4	0	0.036	0.008
.	19.01.16-02.01.54-1-359314	57	2	2	0	0	0	731	1	1	0	0	NA	NA	NA	31	23	167	167	502	144	149	438	6	0	0	0.036	0	0
.	19.01.16-02.01.57-1-359315	100	11	11	7	0	4	749	10	10	0	0	NA	NA	NA	34	36	170	170	509	148	152	449	27	0	24	0.159	0	0.047
.	19.01.16-02.01.58-1-359316	116	12	12	5	0	3	757	11	11	0	0	NA	NA	NA	33	41	169	173	512	149	151	457	18	22	16	0.107	0.127	0.031
.	19.01.16-02.02.01-1-359317	91	3	3	1	0	1	737	2	2	0	0	NA	NA	NA	40	24	166	165	506	145	144	448	8	0	0	0.048	0	0
.	19.01.16-02.02.01-1-359318	92	14	14	3	0	2	741	11	11	0	0	NA	NA	NA	34	31	167	169	508	144	148	449	3	15	20	0.018	0.089	0.039
.	19.01.16-02.02.07-1-359320	94	5	5	1	0	0	743	4	4	0	0	NA	NA	NA	29	27	168	167	505	149	146	448	21	0	2	0.125	0	0.004
.	19.01.16-02.02.09-1-359321	122	7	7	3	0	2	749	6	6	0	0	NA	NA	NA	44	32	170	169	506	151	149	449	9	7	20	0.053	0.041	0.04
.	19.01.16-02.02.10-1-359322	65	3	3	1	0	1	732	2	2	0	0	NA	NA	NA	26	22	167	166	502	147	145	440	0	0	9	0	0	0.018
.	19.01.16-02.02.11-1-359323	61	4	4	0	0	0	740	3	3	0	0	NA	NA	NA	23	23	170	168	498	153	148	439	0	3	12	0	0.018	0.024
.	19.01.16-02.02.17-1-359324	32	1	1	0	0	0	0	0	0	0	0	NA	NA	NA	9	6	164	164	491	0	0	0	0	0	0	0	0	0
.	19.01.16-02.02.19-1-359325	86	3	3	0	0	0	750	2	2	0	0	NA	NA	NA	37	33	167	173	506	148	154	448	0	1	5	0	0.006	0.01
.	19.01.16-02.02.25-1-359326	146	13	13	3	0	2	760	12	12	0	0	NA	NA	NA	39	40	170	170	513	151	150	459	15	9	25	0.088	0.053	0.049
.	19.01.16-02.02.26-1-359327	35	1	1	0	0	0	0	0	0	0	0	NA	NA	NA	6	10	165	164	494	0	0	0	0	0	4	0	0	0.008
.	19.01.16-02.02.28-1-359332	83	3	3	1	0	1	739	2	2	0	0	NA	NA	NA	19	24	169	166	502	151	146	442	0	0	3	0	0	0.006
.	19.01.16-02.02.28-1-359333	91	6	6	2	0	1	752	5	5	0	0	NA	NA	NA	24	37	173	168	509	152	146	454	3	10	11	0.017	0.06	0.022
.	19.01.16-02.02.28-1-359334	34	1	1	1	0	1	0	0	0	0	0	NA	NA	NA	12	10	164	164	495	0	0	0	0	0	0	0	0	0
.	19.01.16-02.02.29-1-359335	58	2	2	0	0	0	755	1	1	0	0	NA	NA	NA	16	31	171	169	504	156	151	448	0	0	6	0	0	0.012
.	19.01.16-02.02.30-1-359336	148	5	5	2	0	1	776	3	3	0	0	NA	NA	NA	36	59	172	177	523	154	157	465	6	10	6	0.035	0.056	0.011
.	19.01.16-02.02.30-1-359337	36	1	1	0	0	0	0	0	0	0	0	NA	NA	NA	11	10	164	165	494	0	0	0	0	0	2	0	0	0.004
.	19.01.16-02.02.34-1-359341	35	1	1	0	0	0	0	0	0	0	0	NA	NA	NA	9	5	163	165	490	0	0	0	0	0	0	0	0	0
.	19.01.16-02.02.34-1-359342	94	6	6	4	0	3	750	5	5	0	0	NA	NA	NA	31	35	168	168	512	151	148	451	6	1	15	0.036	0.006	0.029
.	19.01.16-02.02.36-1-359346	90	3	3	1	0	1	739	2	2	0	0	NA	NA	NA	25	23	164	170	502	145	147	447	0	0	8	0	0	0.016
.	19.01.16-02.02.38-1-359354	63	2	2	0	0	0	747	1	1	0	0	NA	NA	NA	25	31	171	170	503	150	149	448	0	5	7	0	0.029	0.014
.	19.01.16-02.02.43-1-359375	181	10	10	2	0	1	774	9	9	0	0	NA	NA	NA	53	59	175	180	517	157	162	455	2	3	31	0.011	0.017	0.06
.	19.01.16-02.02.44-1-359376	35	1	1	0	0	0	0	0	0	0	0	NA	NA	NA	10	10	164	164	495	0	0	0	0	0	0	0	0	0
.	19.01.16-02.02.46-1-359377	62	2	2	0	0	0	203	1	1	0	0	NA	NA	NA	17	26	167	169	503	46	47	110	7	0	0	0.042	0	0
.	19.01.16-02.02.48-1-359378	31	1	1	0	0	0	0	0	0	0	0	NA	NA	NA	10	2	163	163	489	0	0	0	0	2	0	0	0.012	0
.	19.01.16-02.02.50-1-359382	66	4	4	3	0	1	740	2	2	0	0	NA	NA	NA	36	28	168	171	502	150	150	440	4	0	7	0.024	0	0.014
.	19.01.16-02.02.51-1-359388	109	5	5	1	0	1	752	4	4	0	0	NA	NA	NA	45	42	169	176	510	152	158	442	6	0	7	0.036	0	0.014
.	19.01.16-02.02.52-1-359389	125	10	10	2	0	1	759	9	9	0	0	NA	NA	NA	38	37	176	168	506	160	149	450	23	9	29	0.131	0.054	0.057
.	19.01.16-02.02.54-1-359390	32	1	1	1	0	1	0	0	0	0	0	NA	NA	NA	6	13	165	165	496	0	0	0	0	0	2	0	0	0.004
.	19.01.16-02.02.54-1-359391	118	6	6	2	0	1	752	5	5	0	0	NA	NA	NA	40	36	168	176	505	152	157	443	14	3	9	0.083	0.017	0.018
.	19.01.16-02.02.56-1-359392	33	1	1	0	0	0	0	0	0	0	0	NA	NA	NA	12	8	167	163	491	0	0	0	0	3	0	0	0.018	0
.	19.01.16-02.02.57-1-359393	59	2	2	0	0	0	50	1	1	0	0	NA	NA	NA	19	24	169	172	496	5	10	35	0	4	0	0	0.023	0
.	19.01.16-02.02.57-1-359394	35	1	1	0	0	0	0	0	0	0	0	NA	NA	NA	15	10	163	166	494	0	0	0	0	0	1	0	0	0.002
.	19.01.16-02.02.59-1-359395	124	14	14	3	0	3	756	12	12	0	0	NA	NA	NA	39	39	176	167	509	154	150	452	23	14	16	0.131	0.084	0.031
.	19.01.16-02.03.00-1-359396	62	3	3	1	0	1	744	2	2	0	0	NA	NA	NA	28	26	169	168	502	151	149	444	3	7	0	0.018	0.042	0
.	19.01.16-02.03.03-1-359397	82	8	8	1	0	1	743	6	6	0	0	NA	NA	NA	40	28	166	168	507	148	144	451	18	5	5	0.108	0.03	0.01
.	19.01.16-02.03.07-1-359398	90	7	7	3	0	3	737	5	5	0	0	NA	NA	NA	40	26	169	166	504	149	147	441	15	6	3	0.089	0.036	0.006
.	19.01.16-02.03.11-1-359400	117	9	9	0	0	0	757	8	8	0	0	NA	NA	NA	40	37	167	171	512	150	153	454	0	15	11	0	0.088	0.021
.	19.01.16-02.03.12-1-359401	61	2	2	1	0	1	352	1	1	0	0	NA	NA	NA	18	25	169	172	497	73	77	202	0	0	4	0	0	0.008
.	19.01.16-02.03.15-1-359402	93	5	5	1	0	0	744	4	4	0	0	NA	NA	NA	31	28	169	166	506	151	150	443	8	0	4	0.047	0	0.008
.	19.01.16-02.03.17-1-359403	95	9	9	2	0	2	740	7	7	0	0	NA	NA	NA	27	23	166	167	503	146	148	446	9	1	14	0.054	0.006	0.028
.	19.01.16-02.03.20-1-359405	94	3	3	2	0	2	741	2	2	0	0	NA	NA	NA	24	21	169	166	499	152	147	442	4	1	2	0.024	0.006	0.004
.	19.01.16-02.03.25-1-359406	63	2	2	0	0	0	735	1	1	0	0	NA	NA	NA	25	18	168	167	496	150	150	435	0	0	3	0	0	0.006
.	19.01.16-02.03.26-1-359407	93	3	3	1	0	1	731	1	1	0	0	NA	NA	NA	40	24	168	169	500	147	150	434	2	2	2	0.012	0.012	0.004
.	19.01.16-02.03.27-1-359408	58	3	3	0	0	0	738	2	2	0	0	NA	NA	NA	23	19	169	169	494	151	150	437	0	0	10	0	0	0.02
.	19.01.16-02.03.28-1-359409	96	6	6	3	0	3	747	5	5	0	0	NA	NA	NA	35	28	170	167	504	150	152	445	3	10	10	0.018	0.06	0.02
.	19.01.16-02.03.34-1-359413	61	2	2	0	0	0	356	1	1	0	0	NA	NA	NA	13	22	165	169	501	74	68	214	0	0	3	0	0	0.006
.	19.01.16-02.03.34-1-359414	91	6	6	2	0	1	746	5	5	0	0	NA	NA	NA	27	27	169	168	503	151	148	447	7	3	12	0.041	0.018	0.024
.	19.01.16-02.03.38-1-359422	205	11	11	2	0	2	770	9	9	0	0	NA	NA	NA	57	59	173	174	525	154	153	463	9	0	18	0.052	0	0.034
.	19.01.16-02.03.41-1-359441	65	4	4	2	0	2	744	3	3	0	0	NA	NA	NA	22	25	167	170	501	145	152	447	1	5	6	0.006	0.029	0.012
.	19.01.16-02.03.41-1-359442	65	4	4	0	0	0	741	3	3	0	0	NA	NA	NA	20	24	167	166	504	150	147	444	10	0	0	0.06	0	0
.	19.01.16-02.03.42-1-359445	97	18	18	7	0	4	754	14	14	0	0	NA	NA	NA	41	40	166	171	516	147	153	454	4	35	31	0.024	0.205	0.06
.	19.01.16-02.03.43-1-359446	31	1	1	1	0	1	0	0	0	0	0	NA	NA	NA	9	11	166	165	493	0	0	0	0	0	0	0	0	0
.	19.01.16-02.03.45-1-359447	67	4	4	3	0	3	734	3	3	0	0	NA	NA	NA	29	21	169	165	500	147	145	442	4	8	3	0.024	0.048	0.006
.	19.01.16-02.03.46-1-359448	60	3	3	1	0	1	732	2	2	0	0	NA	NA	NA	29	19	168	167	497	149	150	433	1	0	3	0.006	0	0.006
.	19.01.16-02.03.49-1-359451	100	5	5	2	0	1	755	4	4	0	0	NA	NA	NA	32	41	172	169	513	150	153	452	6	8	3	0.035	0.047	0.006
.	19.01.16-02.03.53-1-359454	33	1	1	0	0	0	0	0	0	0	0	NA	NA	NA	9	5	164	163	491	0	0	0	0	0	0	0	0	0
.	19.01.16-02.03.55-1-359455	121	13	13	2	0	1	759	12	12	0	0	NA	NA	NA	38	47	170	171	519	152	152	455	5	12	19	0.029	0.07	0.037
.	19.01.16-02.04.02-1-359456	67	4	4	1	0	1	747	2	2	0	0	NA	NA	NA	31	33	169	170	507	147	153	447	0	1	6	0	0.006	0.012
.	19.01.16-02.04.02-1-359457	120	5	5	3	0	2	749	4	4	0	0	NA	NA	NA	30	34	169	168	510	152	148	449	5	0	15	0.03	0	0.029
.	19.01.16-02.04.03-1-359458	31	1	1	0	0	0	0	0	0	0	0	NA	NA	NA	6	9	164	165	493	0	0	0	0	0	0	0	0	0
.	19.01.16-02.04.03-1-359459	89	3	3	1	0	0	759	2	2	0	0	NA	NA	NA	34	45	173	170	515	149	152	458	0	0	7	0	0	0.014
.	19.01.16-02.04.03-1-359460	91	7	7	1	0	1	737	6	6	0	0	NA	NA	NA	40	32	168	167	510	149	146	442	5	16	6	0.03	0.096	0.012
.	19.01.16-02.04.05-1-359461	88	8	8	4	0	3	756	6	6	0	0	NA	NA	NA	25	38	175	171	505	155	151	450	3	13	17	0.017	0.076	0.034
.	19.01.16-02.04.09-1-359462	64	2	2	2	0	2	732	1	1	0	0	NA	NA	NA	34	21	165	169	500	146	148	438	0	0	11	0	0	0.022
.	19.01.16-02.04.19-1-359463	87	3	3	1	0	1	738	2	2	0	0	NA	NA	NA	18	23	169	167	500	147	148	443	0	0	6	0	0	0.012
.	19.01.16-02.04.20-1-359464	90	10	10	3	0	2	743	8	8	0	0	NA	NA	NA	34	22	169	166	500	148	148	447	11	30	16	0.065	0.181	0.032
.	19.01.16-02.04.21-1-359465	31	1	1	0	0	0	0	0	0	0	0	NA	NA	NA	10	12	163	171	491	0	0	0	0	0	2	0	0	0.004
.	19.01.16-02.04.23-1-359466	124	7	7	1	0	1	766	6	6	0	0	NA	NA	NA	36	53	171	172	523	149	152	465	25	4	8	0.146	0.023	0.015
.	19.01.16-02.04.23-1-359468	63	2	2	1	0	1	454	1	1	0	0	NA	NA	NA	21	24	167	168	502	96	84	274	0	0	4	0	0	0.008
.	19.01.16-02.04.23-1-359469	60	3	3	0	0	0	741	2	2	0	0	NA	NA	NA	18	25	168	171	499	149	153	439	3	0	8	0.018	0	0.016
.	19.01.16-02.04.24-1-359470	145	12	12	4	0	3	760	9	9	0	0	NA	NA	NA	39	48	169	171	521	149	149	462	11	15	32	0.065	0.088	0.061
.	19.01.16-02.04.26-1-359471	94	5	5	2	0	2	744	4	4	0	0	NA	NA	NA	27	22	165	166	504	150	149	445	4	1	11	0.024	0.006	0.022
.	19.01.16-02.04.29-1-359472	120	4	4	3	0	3	765	3	3	0	0	NA	NA	NA	38	46	173	172	514	153	154	458	11	0	4	0.064	0	0.008
.	19.01.16-02.04.35-1-359479	120	9	9	4	0	3	754	7	7	0	0	NA	NA	NA	41	45	172	173	513	153	153	448	19	5	20	0.11	0.029	0.039
.	19.01.16-02.04.36-1-359480	110	7	7	0	0	0	750	3	3	0	0	NA	NA	NA	39	36	169	170	510	150	152	448	0	3	14	0	0.018	0.027
.	19.01.16-02.04.40-1-359506	125	12	12	5	0	5	748	11	11	0	0	NA	NA	NA	42	37	175	169	506	155	149	444	6	22	25	0.034	0.13	0.049
.	19.01.16-02.04.46-1-359510	122	7	7	3	0	1	753	4	4	0	0	NA	NA	NA	42	36	166	173	510	144	154	455	18	10	14	0.108	0.058	0.027
.	19.01.16-02.04.47-1-359511	116	6	6	1	0	0	748	5	5	0	0	NA	NA	NA	34	27	165	172	503	152	154	442	2	5	8	0.012	0.029	0.016
.	19.01.16-02.04.48-1-359513	58	2	2	0	0	0	253	0	0	0	0	NA	NA	NA	13	14	168	166	493	53	53	147	0	0	3	0	0	0.006
.	19.01.16-02.04.48-1-359514	56	2	2	0	0	0	737	1	1	0	0	NA	NA	NA	23	17	167	167	496	150	148	439	0	2	1	0	0.012	0.002
.	19.01.16-02.04.55-1-359522	65	8	8	0	0	0	734	7	7	0	0	NA	NA	NA	33	20	169	169	495	148	151	435	4	3	17	0.024	0.018	0.034
.	19.01.16-02.04.58-1-359523	37	1	1	0	0	0	0	0	0	0	0	NA	NA	NA	7	8	165	165	491	0	0	0	0	0	0	0	0	0
.	19.01.16-02.04.58-1-359524	89	4	4	1	0	0	748	3	3	0	0	NA	NA	NA	31	33	169	171	506	151	147	450	2	6	5	0.012	0.035	0.01
.	19.01.16-02.05.01-1-359525	61	2	2	1	0	0	730	1	1	0	0	NA	NA	NA	32	20	168	164	501	149	143	438	0	0	8	0	0	0.016
.	19.01.16-02.05.01-1-359526	142	19	19	9	0	6	749	17	17	0	0	NA	NA	NA	39	34	168	173	506	150	156	443	35	8	12	0.208	0.046	0.024
.	19.01.16-02.05.04-1-359527	66	3	3	2	0	1	737	1	1	0	0	NA	NA	NA	21	16	168	167	494	148	151	438	3	0	7	0.018	0	0.014
.	19.01.16-02.05.07-1-359528	33	1	1	1	0	1	0	0	0	0	0	NA	NA	NA	5	8	166	166	489	0	0	0	3	0	0	0.018	0	0
.	19.01.16-02.05.10-1-359529	91	7	7	0	0	0	757	6	6	0	0	NA	NA	NA	25	41	174	170	510	154	151	452	6	20	6	0.034	0.118	0.012
.	19.01.16-02.05.10-1-359530	64	2	2	0	0	0	726	1	1	0	0	NA	NA	NA	32	14	164	167	496	147	148	431	0	0	6	0	0	0.012
.	19.01.16-02.05.10-1-359531	81	4	4	3	0	3	752	2	2	0	0	NA	NA	NA	20	32	170	169	506	149	150	453	9	0	2	0.053	0	0.004
.	19.01.16-02.05.15-1-359532	85	4	4	2	0	1	741	3	3	0	0	NA	NA	NA	25	20	168	168	497	150	151	440	9	5	0	0.054	0.03	0
.	19.01.16-02.05.17-1-359533	35	1	1	0	0	0	0	0	0	0	0	NA	NA	NA	11	15	166	165	497	0	0	0	0	0	3	0	0	0.006
.	19.01.16-02.05.17-1-359534	58	2	2	0	0	0	739	1	1	0	0	NA	NA	NA	20	21	170	166	498	154	148	437	0	6	1	0	0.036	0.002
.	19.01.16-02.05.19-1-359535	61	2	2	1	0	1	254	1	1	0	0	NA	NA	NA	15	17	165	166	499	60	49	145	0	0	3	0	0	0.006
.	19.01.16-02.05.19-1-359536	88	4	4	2	0	2	743	3	3	0	0	NA	NA	NA	37	30	169	167	507	150	149	444	0	3	6	0	0.018	0.012
.	19.01.16-02.05.24-1-359537	90	7	7	0	0	0	757	5	5	0	0	NA	NA	NA	29	38	170	170	511	152	151	454	3	3	11	0.018	0.018	0.022
.	19.01.16-02.05.28-1-359538	65	8	8	1	0	1	741	6	6	0	0	NA	NA	NA	26	24	169	166	502	151	148	442	21	0	4	0.124	0	0.008
.	19.01.16-02.05.30-1-359539	89	4	4	2	0	1	751	3	3	0	0	NA	NA	NA	30	34	168	170	509	146	152	453	14	2	0	0.083	0.012	0
.	19.01.16-02.05.33-1-359542	58	2	2	0	0	0	730	1	1	0	0	NA	NA	NA	26	21	169	167	498	147	146	437	0	2	3	0	0.012	0.006
.	19.01.16-02.05.33-1-359543	94	11	11	6	0	5	753	10	10	0	0	NA	NA	NA	33	34	169	175	503	151	155	447	3	14	22	0.018	0.08	0.044
.	19.01.16-02.05.34-1-359545	31	1	1	0	0	0	0	0	0	0	0	NA	NA	NA	14	7	165	164	491	0	0	0	0	0	2	0	0	0.004
.	19.01.16-02.05.37-1-359548	89	6	6	3	0	2	744	5	5	0	0	NA	NA	NA	31	35	173	168	507	150	147	447	5	9	8	0.029	0.054	0.016
.	19.01.16-02.05.37-1-359549	113	11	11	4	0	3	754	10	10	0	0	NA	NA	NA	34	36	170	176	503	151	155	448	2	10	30	0.012	0.057	0.06
.	19.01.16-02.05.39-1-359572	90	7	7	0	0	0	746	6	6	0	0	NA	NA	NA	43	27	169	166	505	152	148	446	7	20	4	0.041	0.12	0.008
.	19.01.16-02.05.45-1-359577	148	11	11	5	0	5	757	10	10	0	0	NA	NA	NA	56	46	170	174	515	149	157	451	17	12	23	0.1	0.069	0.045
.	19.01.16-02.05.47-1-359578	35	1	1	0	0	0	0	0	0	0	0	NA	NA	NA	8	2	163	165	487	0	0	0	0	0	1	0	0	0.002
.	19.01.16-02.05.48-1-359579	91	5	5	0	0	0	743	4	4	0	0	NA	NA	NA	34	23	169	167	500	152	151	440	0	6	9	0	0.036	0.018
.	19.01.16-02.05.49-1-359583	141	18	18	5	0	3	744	17	17	0	0	NA	NA	NA	62	45	173	175	510	146	150	448	18	21	20	0.104	0.12	0.039
.	19.01.16-02.05.51-1-359586	91	9	9	3	0	3	743	8	8	0	0	NA	NA	NA	39	36	172	168	509	148	150	445	15	8	12	0.087	0.048	0.024
.	19.01.16-02.05.58-1-359587	60	4	4	1	0	1	748	3	3	0	0	NA	NA	NA	23	32	172	168	505	156	148	444	0	0	12	0	0	0.024
.	19.01.16-02.05.59-1-359588	34	1	1	0	0	0	0	0	0	0	0	NA	NA	NA	6	7	164	163	493	0	0	0	0	0	5	0	0	0.01
.	19.01.16-02.06.01-1-359589	115	6	6	1	0	1	749	5	5	0	0	NA	NA	NA	36	32	169	172	504	152	153	444	2	7	9	0.012	0.041	0.018
.	19.01.16-02.06.02-1-359590	90	9	9	3	0	2	746	7	7	0	0	NA	NA	NA	24	31	170	172	502	151	156	439	3	0	14	0.018	0	0.028
.	19.01.16-02.06.04-1-359591	33	1	1	0	0	0	0	0	0	0	0	NA	NA	NA	4	12	164	169	492	0	0	0	0	0	2	0	0	0.004
.	19.01.16-02.06.06-1-359592	120	9	9	3	0	3	761	8	8	0	0	NA	NA	NA	50	48	171	173	517	151	153	457	0	6	34	0	0.035	0.066
.	19.01.16-02.06.06-1-359593	62	2	2	1	0	0	738	1	1	0	0	NA	NA	NA	17	17	164	166	500	144	148	446	0	3	2	0	0.018	0.004
.	19.01.16-02.06.14-1-359594	34	1	1	0	0	0	0	0	0	0	0	NA	NA	NA	4	14	164	170	493	0	0	0	2	0	0	0.012	0	0
.	19.01.16-02.06.14-1-359595	119	15	15	5	0	5	751	12	12	0	0	NA	NA	NA	40	43	169	172	515	149	152	450	30	6	29	0.178	0.035	0.056
.	19.01.16-02.06.15-1-359596	96	6	6	1	0	1	743	5	5	0	0	NA	NA	NA	31	28	169	171	501	147	152	444	0	4	13	0	0.023	0.026
.	19.01.16-02.06.18-1-359597	92	6	6	1	0	1	755	5	5	0	0	NA	NA	NA	25	36	175	167	507	156	147	452	0	2	22	0	0.012	0.043
.	19.01.16-02.06.22-1-359598	95	14	14	4	0	3	729	12	12	0	0	NA	NA	NA	46	22	170	168	497	151	148	430	13	28	16	0.076	0.167	0.032
.	19.01.16-02.06.22-1-359599	63	6	6	2	0	1	747	5	5	0	0	NA	NA	NA	22	24	166	168	503	148	151	448	0	1	28	0	0.006	0.056
.	19.01.16-02.06.25-1-359600	120	11	11	1	0	1	756	10	10	0	0	NA	NA	NA	46	40	170	169	514	152	153	451	20	10	14	0.118	0.059	0.027
.	19.01.16-02.06.27-1-359603	59	3	3	1	0	1	744	2	2	0	0	NA	NA	NA	17	22	168	165	502	150	145	449	0	12	1	0	0.073	0.002
.	19.01.16-02.06.36-1-359613	61	2	2	1	0	1	740	1	1	0	0	NA	NA	NA	27	26	169	169	501	152	152	436	0	5	4	0	0.03	0.008
.	19.01.16-02.06.46-1-359642	118	8	8	1	0	1	757	7	7	0	0	NA	NA	NA	55	42	171	170	514	149	150	458	10	3	13	0.058	0.018	0.025
.	19.01.16-02.06.48-1-359643	113	8	8	3	0	2	756	6	6	0	0	NA	NA	NA	39	44	167	170	520	147	152	457	5	8	14	0.03	0.047	0.027
.	19.01.16-02.06.52-1-359648	112	18	18	4	0	3	750	17	17	0	0	NA	NA	NA	26	32	174	166	505	153	146	451	41	15	20	0.236	0.09	0.04
.	19.01.16-02.06.54-1-359654	32	1	1	0	0	0	0	0	0	0	0	NA	NA	NA	9	6	164	164	491	0	0	0	0	0	3	0	0	0.006
.	19.01.16-02.06.56-1-359655	120	7	7	2	0	2	745	6	6	0	0	NA	NA	NA	44	38	170	170	511	150	145	450	4	4	13	0.024	0.024	0.025
.	19.01.16-02.06.56-1-359656	65	4	4	0	0	0	304	3	3	0	0	NA	NA	NA	12	18	168	166	497	58	57	189	0	3	5	0	0.018	0.01
.	19.01.16-02.06.56-1-359657	32	1	1	0	0	0	0	0	0	0	0	NA	NA	NA	9	9	166	164	492	0	0	0	0	0	1	0	0	0.002
.	19.01.16-02.06.59-1-359658	100	3	3	2	0	2	753	1	1	0	0	NA	NA	NA	30	32	166	170	509	148	151	454	2	0	6	0.012	0	0.012
.	19.01.16-02.07.02-1-359659	63	2	2	0	0	0	455	1	1	0	0	NA	NA	NA	12	22	169	170	496	85	96	274	1	0	2	0.006	0	0.004
.	19.01.16-02.07.03-1-359660	122	7	7	3	0	2	757	6	6	0	0	NA	NA	NA	37	37	174	167	509	154	149	454	19	14	4	0.109	0.084	0.008
.	19.01.16-02.07.09-1-359662	64	2	2	0	0	0	743	1	1	0	0	NA	NA	NA	32	30	173	165	505	154	146	443	3	5	0	0.017	0.03	0
.	19.01.16-02.07.10-1-359663	88	12	12	2	0	2	745	11	11	0	0	NA	NA	NA	29	31	168	170	506	147	150	448	23	11	11	0.137	0.065	0.022
.	19.01.16-02.07.11-1-359664	33	1	1	1	0	1	0	0	0	0	0	NA	NA	NA	16	4	165	163	489	0	0	0	0	3	0	0	0.018	0
.	19.01.16-02.07.13-1-359665	36	1	1	1	0	1	0	0	0	0	0	NA	NA	NA	7	11	166	165	493	0	0	0	0	0	1	0	0	0.002
.	19.01.16-02.07.14-1-359666	87	3	3	0	0	0	749	2	2	0	0	NA	NA	NA	25	31	171	166	507	151	150	448	4	10	0	0.023	0.06	0
.	19.01.16-02.07.16-1-359667	34	1	1	0	0	0	0	0	0	0	0	NA	NA	NA	8	9	163	164	495	0	0	0	0	0	0	0	0	0
.	19.01.16-02.07.16-1-359668	124	5	5	2	0	2	755	3	3	0	0	NA	NA	NA	48	40	168	170	515	148	150	457	2	2	16	0.012	0.012	0.031
.	19.01.16-02.07.18-1-359669	128	18	18	2	0	2	750	16	16	0	0	NA	NA	NA	51	34	173	172	502	156	152	442	22	20	15	0.127	0.116	0.03
.	19.01.16-02.07.18-1-359670	67	4	4	2	0	2	742	3	3	0	0	NA	NA	NA	23	23	168	171	497	149	152	441	0	2	15	0	0.012	0.03
.	19.01.16-02.07.25-1-359671	93	6	6	2	0	2	748	5	5	0	0	NA	NA	NA	32	30	168	170	505	151	151	446	8	0	10	0.048	0	0.02
.	19.01.16-02.07.27-1-359672	129	6	6	1	0	0	744	5	5	0	0	NA	NA	NA	39	26	168	166	505	150	148	446	4	2	7	0.024	0.012	0.014
.	19.01.16-02.07.31-1-359673	90	4	4	0	0	0	747	3	3	0	0	NA	NA	NA	47	34	172	170	505	154	147	446	0	2	5	0	0.012	0.01
.	19.01.16-02.07.36-1-359678	61	3	3	1	0	0	739	2	2	0	0	NA	NA	NA	26	20	166	167	500	148	150	441	0	0	12	0	0	0.024
.	19.01.16-02.07.39-1-359701	65	5	5	1	0	1	738	4	4	0	0	NA	NA	NA	28	24	169	170	498	151	151	436	14	3	3	0.083	0.018	0.006
.	19.01.16-02.07.39-1-359702	57	2	2	2	0	2	0	1	1	0	0	NA	NA	NA	21	15	166	164	498	0	0	0	2	0	4	0.012	0	0.008
.	19.01.16-02.07.40-1-359704	112	9	9	2	0	2	745	7	7	0	0	NA	NA	NA	37	32	171	164	510	149	144	452	27	10	3	0.158	0.061	0.006
.	19.01.16-02.07.43-1-359708	90	3	3	0	0	0	744	2	2	0	0	NA	NA	NA	32	33	167	169	510	149	151	444	0	0	9	0	0	0.018
.	19.01.16-02.07.48-1-359710	94	8	8	4	0	1	747	7	7	0	0	NA	NA	NA	32	28	170	170	501	150	149	448	19	5	12	0.112	0.029	0.024
.	19.01.16-02.07.51-1-359714	90	5	5	1	0	0	751	4	4	0	0	NA	NA	NA	33	34	173	168	506	153	146	452	0	6	12	0	0.036	0.024
.	19.01.16-02.07.54-1-359715	34	1	1	0	0	0	0	0	0	0	0	NA	NA	NA	10	4	163	163	491	0	0	0	0	0	0	0	0	0
.	19.01.16-02.08.03-1-359716	63	4	4	1	0	0	757	3	3	0	0	NA	NA	NA	19	35	169	167	512	154	146	457	0	3	8	0	0.018	0.016
.	19.01.16-02.08.03-1-359717	91	5	5	2	0	2	745	4	4	0	0	NA	NA	NA	34	31	169	168	507	147	150	448	5	5	12	0.03	0.03	0.024
.	19.01.16-02.08.04-1-359718	88	3	3	1	0	1	736	2	2	0	0	NA	NA	NA	29	25	167	168	503	142	150	444	4	3	3	0.024	0.018	0.006
.	19.01.16-02.08.04-1-359719	92	3	3	0	0	0	743	1	1	0	0	NA	NA	NA	34	32	167	167	511	148	144	451	0	1	7	0	0.006	0.014
.	19.01.16-02.08.06-1-359720	92	6	6	3	0	3	762	5	5	0	0	NA	NA	NA	38	44	170	174	513	154	157	451	11	7	7	0.065	0.04	0.014
.	19.01.16-02.08.06-1-359721	59	2	2	0	0	0	737	1	1	0	0	NA	NA	NA	23	21	170	167	497	149	148	440	3	2	0	0.018	0.012	0
.	19.01.16-02.08.20-1-359724	123	6	6	1	0	1	761	5	5	0	0	NA	NA	NA	45	41	168	171	515	152	154	455	0	7	12	0	0.041	0.023
.	19.01.16-02.08.20-1-359725	58	2	2	0	0	0	0	1	1	0	0	NA	NA	NA	16	18	166	166	499	0	0	0	7	0	0	0.042	0	0
.	19.01.16-02.08.21-1-359726	62	2	2	0	0	0	558	1	1	0	0	NA	NA	NA	21	13	164	168	494	111	110	337	0	0	6	0	0	0.012
.	19.01.16-02.08.21-1-359727	63	2	2	0	0	0	734	1	1	0	0	NA	NA	NA	31	22	166	166	503	148	144	442	0	0	5	0	0	0.01
.	19.01.16-02.08.21-1-359728	58	2	2	2	0	2	725	1	1	0	0	NA	NA	NA	28	14	170	163	494	147	147	431	0	0	4	0	0	0.008
.	19.01.16-02.08.24-1-359729	90	4	4	1	0	1	740	3	3	0	0	NA	NA	NA	29	28	166	168	507	147	147	446	3	2	0	0.018	0.012	0
.	19.01.16-02.08.25-1-359730	59	2	2	0	0	0	738	1	1	0	0	NA	NA	NA	24	23	165	166	505	142	147	449	2	0	2	0.012	0	0.004
.	19.01.16-02.08.25-1-359731	31	1	1	1	0	1	0	0	0	0	0	NA	NA	NA	12	12	167	166	492	0	0	0	2	0	0	0.012	0	0
.	19.01.16-02.08.27-1-359736	91	5	5	2	0	2	739	4	4	0	0	NA	NA	NA	38	28	173	166	502	152	146	441	0	20	3	0	0.12	0.006
.	19.01.16-02.08.27-1-359737	64	4	4	2	0	2	740	2	2	0	0	NA	NA	NA	24	22	171	165	499	151	149	440	4	7	1	0.023	0.042	0.002
.	19.01.16-02.08.34-1-359742	60	2	2	0	0	0	0	1	1	0	0	NA	NA	NA	14	17	167	164	499	0	0	0	0	0	3	0	0	0.006
.	19.01.16-02.08.36-1-359744	37	1	1	0	0	0	0	0	0	0	0	NA	NA	NA	11	8	164	164	493	0	0	0	0	0	2	0	0	0.004
.	19.01.16-02.08.36-1-359745	94	5	5	0	0	0	755	4	4	0	0	NA	NA	NA	33	33	169	172	505	152	152	451	4	5	8	0.024	0.029	0.016
.	19.01.16-02.08.38-1-359751	33	1	1	0	0	0	0	0	0	0	0	NA	NA	NA	11	3	163	164	489	0	0	0	0	1	0	0	0.006	0
.	19.01.16-02.08.39-1-359768	62	4	4	0	0	0	737	3	3	0	0	NA	NA	NA	28	24	170	167	500	148	151	438	6	0	15	0.035	0	0.03
.	19.01.16-02.08.40-1-359770	91	10	10	5	0	4	757	9	9	0	0	NA	NA	NA	28	42	179	170	506	161	152	444	7	3	26	0.039	0.018	0.051
.	19.01.16-02.08.40-1-359771	123	7	7	1	0	1	760	6	6	0	0	NA	NA	NA	44	45	173	173	512	152	154	454	4	3	12	0.023	0.017	0.023
.	19.01.16-02.08.40-1-359772	85	6	6	2	0	2	738	4	4	0	0	NA	NA	NA	34	24	167	168	502	146	147	445	3	0	18	0.018	0	0.036
.	19.01.16-02.08.41-1-359774	88	3	3	1	0	0	761	2	2	0	0	NA	NA	NA	23	40	171	172	510	155	154	452	5	4	0	0.029	0.023	0
.	19.01.16-02.08.44-1-359780	61	2	2	1	0	1	557	1	1	0	0	NA	NA	NA	18	13	166	164	496	108	105	344	2	0	0	0.012	0	0
.	19.01.16-02.08.46-1-359781	59	2	2	1	0	1	745	1	1	0	0	NA	NA	NA	23	23	168	167	501	151	150	444	0	0	5	0	0	0.01
.	19.01.16-02.08.55-1-359790	118	9	9	5	0	5	749	7	7	0	0	NA	NA	NA	43	39	172	167	513	154	146	449	3	0	35	0.017	0	0.068
.	19.01.16-02.08.58-1-359791	33	1	1	1	0	1	0	0	0	0	0	NA	NA	NA	12	7	163	163	494	0	0	0	0	0	0	0	0	0
.	19.01.16-02.08.58-1-359792	123	7	7	2	0	1	754	6	6	0	0	NA	NA	NA	39	39	171	170	511	154	148	452	4	6	11	0.023	0.035	0.022
.	19.01.16-02.08.59-1-359793	65	3	3	1	0	1	733	2	2	0	0	NA	NA	NA	29	21	167	169	498	153	148	432	0	9	4	0	0.053	0.008
.	19.01.16-02.09.00-1-359794	93	16	16	3	0	1	750	15	15	0	0	NA	NA	NA	24	36	166	170	513	147	148	455	5	26	19	0.03	0.153	0.037
.	19.01.16-02.09.01-1-359795	90	8	8	3	0	2	768	6	6	0	0	NA	NA	NA	25	47	169	172	519	150	156	462	3	0	20	0.018	0	0.039
.	19.01.16-02.09.01-1-359796	121	7	7	1	0	0	733	5	5	0	0	NA	NA	NA	56	24	169	167	501	148	150	435	17	0	10	0.101	0	0.02
.	19.01.16-02.09.03-1-359797	59	2	2	0	0	0	0	1	1	0	0	NA	NA	NA	20	16	165	166	498	0	0	0	1	0	0	0.006	0	0
.	19.01.16-02.09.03-1-359798	114	7	7	0	0	0	733	5	5	0	0	NA	NA	NA	47	27	170	170	500	147	143	443	1	7	6	0.006	0.041	0.012
.	19.01.16-02.09.06-1-359799	89	6	6	2	0	2	744	4	4	0	0	NA	NA	NA	34	28	170	168	503	148	150	446	7	1	11	0.041	0.006	0.022
.	19.01.16-02.09.15-1-359800	87	5	5	1	0	1	754	4	4	0	0	NA	NA	NA	38	43	178	174	504	160	150	444	2	11	5	0.011	0.063	0.01
.	19.01.16-02.09.18-1-359801	97	5	5	0	0	0	740	4	4	0	0	NA	NA	NA	40	25	168	166	504	147	144	449	0	9	7	0	0.054	0.014
.	19.01.16-02.09.21-1-359802	90	6	6	2	0	2	736	5	5	0	0	NA	NA	NA	25	20	166	166	501	149	146	441	4	10	5	0.024	0.06	0.01
.	19.01.16-02.09.22-1-359803	64	2	2	1	0	1	303	0	0	0	0	NA	NA	NA	22	15	166	165	497	55	65	183	0	0	6	0	0	0.012
.	19.01.16-02.09.23-1-359805	89	5	5	1	0	1	738	4	4	0	0	NA	NA	NA	22	19	165	170	497	146	153	439	0	0	11	0	0	0.022
.	19.01.16-02.09.24-1-359806	37	1	1	0	0	0	0	0	0	0	0	NA	NA	NA	8	9	164	166	492	0	0	0	0	0	0	0	0	0
.	19.01.16-02.09.26-1-359807	85	4	4	0	0	0	745	3	3	0	0	NA	NA	NA	24	27	171	168	501	151	152	442	0	6	4	0	0.036	0.008
.	19.01.16-02.09.26-1-359808	83	6	6	1	0	1	738	5	5	0	0	NA	NA	NA	24	26	168	168	503	148	147	443	0	1	19	0	0.006	0.038
.	19.01.16-02.09.33-1-359811	89	3	3	1	0	1	748	2	2	0	0	NA	NA	NA	19	28	167	169	505	146	152	450	8	0	1	0.048	0	0.002
.	19.01.16-02.09.33-1-359812	67	4	4	0	0	0	734	3	3	0	0	NA	NA	NA	33	25	168	165	505	143	147	444	7	3	8	0.042	0.018	0.016
.	19.01.16-02.09.35-1-359817	146	12	12	3	0	0	766	11	11	0	0	NA	NA	NA	51	46	171	167	521	152	149	465	12	8	25	0.07	0.048	0.048
.	19.01.16-02.09.39-1-359840	124	9	9	3	0	3	761	8	8	0	0	NA	NA	NA	41	43	170	174	512	154	154	453	4	16	6	0.024	0.092	0.012
.	19.01.16-02.09.40-1-359841	90	6	6	0	0	0	732	5	5	0	0	NA	NA	NA	27	23	168	170	498	148	149	435	2	1	8	0.012	0.006	0.016
.	19.01.16-02.09.45-1-359845	59	2	2	0	0	0	735	1	1	0	0	NA	NA	NA	27	26	167	166	506	144	149	442	0	0	4	0	0	0.008
.	19.01.16-02.09.46-1-359846	90	8	8	1	0	1	746	6	6	0	0	NA	NA	NA	31	30	169	166	508	147	147	452	8	8	2	0.047	0.048	0.004
.	19.01.16-02.09.47-1-359847	63	4	4	3	0	2	742	3	3	0	0	NA	NA	NA	18	19	165	167	500	148	150	444	0	4	6	0	0.024	0.012
.	19.01.16-02.09.54-1-359852	66	2	2	0	0	0	742	1	1	0	0	NA	NA	NA	27	29	170	170	502	148	153	441	7	0	5	0.041	0	0.01
.	19.01.16-02.09.58-1-359853	115	11	11	1	0	0	750	9	9	0	0	NA	NA	NA	51	38	170	170	511	151	152	447	3	7	21	0.018	0.041	0.041
.	19.01.16-02.09.59-1-359854	94	9	9	1	0	1	729	7	7	0	0	NA	NA	NA	36	25	169	167	502	146	143	440	13	7	6	0.077	0.042	0.012
.	19.01.16-02.10.04-1-359859	58	2	2	0	0	0	736	1	1	0	0	NA	NA	NA	17	20	170	165	498	149	148	439	0	0	6	0	0	0.012
.	19.01.16-02.10.04-1-359860	33	1	1	0	0	0	0	0	0	0	0	NA	NA	NA	7	8	165	163	493	0	0	0	0	0	1	0	0	0.002
.	19.01.16-02.10.06-1-359861	67	2	2	0	0	0	732	1	1	0	0	NA	NA	NA	27	19	168	165	499	146	147	439	0	5	1	0	0.03	0.002
.	19.01.16-02.10.07-1-359862	85	4	4	2	0	2	757	3	3	0	0	NA	NA	NA	32	40	173	168	512	152	150	455	0	15	2	0	0.089	0.004
.	19.01.16-02.10.09-1-359863	121	11	11	2	0	1	749	7	7	0	0	NA	NA	NA	36	34	168	171	508	148	152	449	3	28	19	0.018	0.164	0.037
.	19.01.16-02.10.09-1-359864	95	7	7	1	0	1	752	6	6	0	0	NA	NA	NA	35	32	174	166	505	155	149	448	0	6	11	0	0.036	0.022
.	19.01.16-02.10.10-1-359865	115	6	6	2	0	1	759	5	5	0	0	NA	NA	NA	36	42	173	167	515	150	152	457	7	0	23	0.04	0	0.045
.	19.01.16-02.10.19-1-359866	60	2	2	1	0	0	744	1	1	0	0	NA	NA	NA	23	26	171	167	501	152	148	444	0	4	1	0	0.024	0.002
.	19.01.16-02.10.22-1-359867	88	4	4	1	0	1	739	2	2	0	0	NA	NA	NA	38	30	169	171	503	151	152	436	0	6	12	0	0.035	0.024
.	19.01.16-02.10.22-1-359868	61	2	2	0	0	0	733	1	1	0	0	NA	NA	NA	24	18	165	168	498	143	146	444	0	0	10	0	0	0.02
.	19.01.16-02.10.23-1-359869	65	6	6	1	0	1	744	5	5	0	0	NA	NA	NA	29	31	175	169	500	155	151	438	6	0	12	0.034	0	0.024
.	19.01.16-02.10.25-1-359870	67	2	2	1	0	0	734	1	1	0	0	NA	NA	NA	26	22	165	172	498	146	150	438	0	10	2	0	0.058	0.004
.	19.01.16-02.10.31-1-359871	166	9	9	1	0	1	779	7	7	0	0	NA	NA	NA	44	61	178	176	520	161	154	464	6	7	17	0.034	0.04	0.033
.	19.01.16-02.10.33-1-359874	87	10	10	3	0	1	740	9	9	0	0	NA	NA	NA	39	29	169	167	506	144	150	446	24	14	13	0.142	0.084	0.026
.	19.01.16-02.10.35-1-359877	94	13	13	7	0	7	747	9	9	0	0	NA	NA	NA	35	34	172	170	505	151	150	446	9	7	26	0.052	0.041	0.051
.	19.01.16-02.10.37-1-359880	127	15	15	3	0	3	754	13	13	0	0	NA	NA	NA	43	39	172	169	511	151	151	452	11	11	32	0.064	0.065	0.063
.	19.01.16-02.10.38-1-359882	60	2	2	0	0	0	102	1	1	0	0	NA	NA	NA	16	20	168	166	499	22	25	55	0	2	0	0	0.012	0
.	19.01.16-02.10.40-1-359904	95	5	5	2	0	2	742	4	4	0	0	NA	NA	NA	33	26	167	169	503	146	151	445	0	8	7	0	0.047	0.014
.	19.01.16-02.10.42-1-359906	89	8	8	3	0	2	738	6	6	0	0	NA	NA	NA	32	22	167	173	495	147	156	435	8	2	8	0.048	0.012	0.016
.	19.01.16-02.10.42-1-359907	119	11	11	3	0	2	754	10	10	0	0	NA	NA	NA	39	37	172	174	504	154	154	446	26	9	17	0.151	0.052	0.034
.	19.01.16-02.10.45-1-359913	59	2	2	1	0	1	304	1	1	0	0	NA	NA	NA	18	20	168	166	499	67	65	172	2	0	2	0.012	0	0.004
.	19.01.16-02.10.55-1-359923	118	6	6	2	0	1	737	4	4	0	0	NA	NA	NA	35	26	168	166	505	149	146	442	0	11	7	0	0.066	0.014
.	19.01.16-02.10.58-1-359924	95	7	7	1	0	0	751	4	4	0	0	NA	NA	NA	17	30	170	170	503	152	152	447	12	0	14	0.071	0	0.028
.	19.01.16-02.10.59-1-359925	63	2	2	1	0	1	731	1	1	0	0	NA	NA	NA	23	18	169	165	497	148	145	438	0	2	1	0	0.012	0.002
.	19.01.16-02.11.00-1-359926	94	8	8	2	0	2	735	6	6	0	0	NA	NA	NA	27	24	166	167	504	144	144	447	6	12	5	0.036	0.072	0.01
.	19.01.16-02.11.00-1-359927	91	8	8	3	0	2	759	6	6	0	0	NA	NA	NA	45	44	176	171	510	157	156	446	22	0	25	0.125	0	0.049
.	19.01.16-02.11.02-1-359928	84	4	4	0	0	0	755	3	3	0	0	NA	NA	NA	28	35	170	170	508	151	154	450	4	0	14	0.024	0	0.028
.	19.01.16-02.11.08-1-359929	92	4	4	4	0	2	732	3	3	0	0	NA	NA	NA	48	27	173	168	499	153	147	432	4	10	10	0.023	0.06	0.02
.	19.01.16-02.11.13-1-359930	65	2	2	1	0	1	744	1	1	0	0	NA	NA	NA	20	26	171	167	501	149	150	445	0	0	4	0	0	0.008
.	19.01.16-02.11.16-1-359931	90	7	7	4	0	3	739	6	6	0	0	NA	NA	NA	36	29	169	168	505	148	148	443	19	4	0	0.112	0.024	0
.	19.01.16-02.11.16-1-359932	159	15	15	1	0	1	749	12	12	0	0	NA	NA	NA	54	41	173	176	505	155	156	438	19	7	27	0.11	0.04	0.053
.	19.01.16-02.11.21-1-359933	149	22	22	7	0	5	761	20	20	0	0	NA	NA	NA	46	44	173	174	510	155	156	450	20	18	45	0.116	0.103	0.088
.	19.01.16-02.11.22-1-359934	63	2	2	0	0	0	506	1	1	0	0	NA	NA	NA	21	18	169	168	494	111	93	302	0	0	3	0	0	0.006
.	19.01.16-02.11.22-1-359935	93	6	6	2	0	1	761	5	5	0	0	NA	NA	NA	28	41	173	175	506	157	156	448	3	3	6	0.017	0.017	0.012
.	19.01.16-02.11.23-1-359936	61	2	2	1	0	1	744	1	1	0	0	NA	NA	NA	22	23	166	169	501	148	152	444	0	0	6	0	0	0.012
.	19.01.16-02.11.27-1-359937	93	5	5	0	0	0	749	2	2	0	0	NA	NA	NA	32	32	172	171	502	155	150	444	0	6	14	0	0.035	0.028
.	19.01.16-02.11.27-1-359938	68	3	3	2	0	2	737	2	2	0	0	NA	NA	NA	29	20	167	167	499	146	149	442	8	1	0	0.048	0.006	0
.	19.01.16-02.11.37-1-359945	95	3	3	1	0	1	736	1	1	0	0	NA	NA	NA	31	30	168	169	506	147	147	442	0	0	7	0	0	0.014
.	19.01.16-02.11.37-1-359950	33	1	1	1	0	1	0	0	0	0	0	NA	NA	NA	8	9	166	165	491	0	0	0	0	0	1	0	0	0.002
.	19.01.16-02.11.38-1-359951	117	5	5	1	0	0	763	4	4	0	0	NA	NA	NA	43	52	176	176	513	156	154	453	1	8	7	0.006	0.045	0.014
.	19.01.16-02.11.40-1-359969	32	1	1	0	0	0	0	0	0	0	0	NA	NA	NA	7	15	164	166	498	0	0	0	0	0	0	0	0	0
.	19.01.16-02.11.42-1-359972	61	3	3	2	0	1	733	2	2	0	0	NA	NA	NA	25	16	167	167	495	145	148	440	0	3	10	0	0.018	0.02
.	19.01.16-02.11.43-1-359974	120	8	8	2	0	2	741	6	6	0	0	NA	NA	NA	44	28	168	169	504	150	153	438	1	5	18	0.006	0.03	0.036
.	19.01.16-02.11.45-1-359975	91	5	5	1	0	1	745	4	4	0	0	NA	NA	NA	34	29	170	172	500	151	156	438	0	7	12	0	0.041	0.024
.	19.01.16-02.11.47-1-359976	124	20	20	6	0	3	759	17	17	0	0	NA	NA	NA	42	39	168	173	511	148	155	456	35	20	25	0.208	0.116	0.049
.	19.01.16-02.11.50-1-359980	33	1	1	0	0	0	0	0	0	0	0	NA	NA	NA	15	7	166	164	490	0	0	0	0	0	0	0	0	0
.	19.01.16-02.11.52-1-359982	63	5	5	2	0	1	740	4	4	0	0	NA	NA	NA	31	27	165	168	507	147	147	446	1	5	11	0.006	0.03	0.022
.	19.01.16-02.11.54-1-359984	63	2	2	0	0	0	557	0	0	0	0	NA	NA	NA	20	20	165	167	501	113	113	331	0	0	1	0	0	0.002
.	19.01.16-02.11.57-1-359985	122	15	15	6	0	5	761	13	13	0	0	NA	NA	NA	47	47	172	175	513	152	156	453	39	17	30	0.227	0.097	0.058
.	19.01.16-02.11.59-1-359986	90	15	15	6	0	4	746	14	14	0	0	NA	NA	NA	38	32	172	167	506	148	150	448	40	22	11	0.233	0.132	0.022
.	19.01.16-02.12.03-1-359987	64	2	2	1	0	1	355	1	1	0	0	NA	NA	NA	10	18	166	168	497	73	66	216	1	0	2	0.006	0	0.004
.	19.01.16-02.12.04-1-359989	120	13	13	2	0	2	737	11	11	0	0	NA	NA	NA	40	31	168	168	508	144	146	447	20	11	21	0.119	0.065	0.041
.	19.01.16-02.12.04-1-359990	148	23	23	7	0	2	755	22	22	0	0	NA	NA	NA	50	44	171	175	511	152	159	444	19	25	30	0.111	0.143	0.059
.	19.01.16-02.12.07-1-359991	84	3	3	2	0	1	739	2	2	0	0	NA	NA	NA	35	30	166	167	510	148	145	446	0	1	4	0	0.006	0.008
.	19.01.16-02.12.10-1-359992	145	10	10	2	0	2	759	8	8	0	0	NA	NA	NA	31	45	175	170	513	155	151	453	0	3	29	0	0.018	0.057
.	19.01.16-02.12.19-1-359993	66	5	5	2	0	2	731	4	4	0	0	NA	NA	NA	36	22	170	163	502	150	144	437	5	12	0	0.029	0.074	0
.	19.01.16-02.12.25-1-359994	93	10	10	1	0	1	746	9	9	0	0	NA	NA	NA	30	31	170	169	505	154	146	446	12	7	18	0.071	0.041	0.036
.	19.01.16-02.12.27-1-359999	65	3	3	1	0	0	748	2	2	0	0	NA	NA	NA	26	31	166	170	508	144	151	453	10	0	0	0.06	0	0
.	19.01.16-02.12.31-1-360000	88	4	4	1	0	1	746	2	2	0	0	NA	NA	NA	25	26	168	167	504	150	149	447	0	0	7	0	0	0.014
.	19.01.16-02.12.32-1-360002	58	3	3	0	0	0	745	1	1	0	0	NA	NA	NA	17	25	165	166	507	147	149	449	0	2	6	0	0.012	0.012
.	19.01.16-02.12.36-1-360007	117	7	7	4	0	4	747	6	6	0	0	NA	NA	NA	32	34	168	170	509	152	149	446	3	8	13	0.018	0.047	0.026
.	19.01.16-02.12.37-1-360009	62	3	3	0	0	0	741	2	2	0	0	NA	NA	NA	22	23	167	168	501	149	148	444	5	3	8	0.03	0.018	0.016
.	19.01.16-02.12.38-1-360013	64	3	3	2	0	2	743	2	2	0	0	NA	NA	NA	24	23	164	167	505	146	150	447	13	0	3	0.079	0	0.006
.	19.01.16-02.12.43-1-360035	88	4	4	1	0	1	750	3	3	0	0	NA	NA	NA	25	25	164	174	500	147	157	446	6	0	8	0.037	0	0.016
.	19.01.16-02.12.46-1-360039	61	2	2	0	0	0	203	1	1	0	0	NA	NA	NA	14	18	165	165	501	44	37	122	0	0	3	0	0	0.006
.	19.01.16-02.12.48-1-360041	62	4	4	1	0	1	738	3	3	0	0	NA	NA	NA	26	22	167	167	501	149	149	440	0	3	11	0	0.018	0.022
.	19.01.16-02.12.49-1-360043	33	1	1	0	0	0	0	0	0	0	0	NA	NA	NA	5	9	166	163	493	0	0	0	0	0	6	0	0	0.012
.	19.01.16-02.12.52-1-360046	64	3	3	0	0	0	745	2	2	0	0	NA	NA	NA	26	27	169	166	505	151	148	446	0	4	2	0	0.024	0.004
.	19.01.16-02.12.53-1-360047	91	7	7	2	0	2	751	6	6	0	0	NA	NA	NA	22	30	171	167	505	152	150	449	0	4	13	0	0.024	0.026
.	19.01.16-02.12.55-1-360048	70	5	5	1	0	1	745	3	3	0	0	NA	NA	NA	28	29	169	168	505	150	150	445	2	14	9	0.012	0.083	0.018
.	19.01.16-02.12.55-1-360049	113	13	13	5	0	5	763	10	10	0	0	NA	NA	NA	43	44	173	170	514	156	153	454	9	14	25	0.052	0.082	0.049
.	19.01.16-02.12.55-1-360050	99	9	9	4	0	3	740	7	7	0	0	NA	NA	NA	27	24	168	169	500	150	151	439	2	15	13	0.012	0.089	0.026
.	19.01.16-02.12.59-1-360055	58	2	2	0	0	0	738	1	1	0	0	NA	NA	NA	24	25	166	169	503	143	151	444	1	0	2	0.006	0	0.004
.	19.01.16-02.13.01-1-360056	63	2	2	0	0	0	735	1	1	0	0	NA	NA	NA	37	26	168	169	502	146	150	439	0	3	2	0	0.018	0.004
.	19.01.16-02.13.10-1-360058	65	3	3	1	0	1	739	2	2	0	0	NA	NA	NA	28	24	171	168	498	152	148	439	0	0	8	0	0	0.016
.	19.01.16-02.13.13-1-360059	33	1	1	0	0	0	0	0	0	0	0	NA	NA	NA	12	7	165	165	490	0	0	0	0	0	2	0	0	0.004
.	19.01.16-02.13.16-1-360060	58	2	2	0	0	0	747	1	1	0	0	NA	NA	NA	22	26	169	168	502	152	151	444	0	3	5	0	0.018	0.01
.	19.01.16-02.13.16-1-360061	60	3	3	2	0	1	751	2	2	0	0	NA	NA	NA	22	30	165	165	513	145	149	457	5	0	3	0.03	0	0.006
.	19.01.16-02.13.19-1-360063	31	1	1	0	0	0	0	0	0	0	0	NA	NA	NA	7	9	166	164	492	0	0	0	0	0	0	0	0	0
.	19.01.16-02.13.20-1-360064	87	3	3	1	0	0	742	2	2	0	0	NA	NA	NA	34	29	170	168	504	152	147	443	0	12	5	0	0.071	0.01
.	19.01.16-02.13.20-1-360065	88	7	7	2	0	1	736	5	5	0	0	NA	NA	NA	39	27	170	166	504	149	144	443	0	12	12	0	0.072	0.024
.	19.01.16-02.13.30-1-360066	59	2	2	0	0	0	0	1	1	0	0	NA	NA	NA	20	15	166	165	497	0	0	0	4	0	4	0.024	0	0.008
.	19.01.16-02.13.30-1-360067	34	1	1	0	0	0	0	0	0	0	0	NA	NA	NA	9	5	165	163	490	0	0	0	0	0	1	0	0	0.002
.	19.01.16-02.13.31-1-360068	86	4	4	0	0	0	741	2	2	0	0	NA	NA	NA	35	32	170	168	507	149	143	449	1	0	11	0.006	0	0.022
.	19.01.16-02.13.33-1-360071	33	1	1	0	0	0	0	0	0	0	0	NA	NA	NA	9	7	163	164	493	0	0	0	2	0	0	0.012	0	0
.	19.01.16-02.13.33-1-360072	68	3	3	0	0	0	741	2	2	0	0	NA	NA	NA	34	27	164	172	504	146	150	445	0	2	4	0	0.012	0.008
.	19.01.16-02.13.34-1-360074	31	1	1	0	0	0	0	0	0	0	0	NA	NA	NA	7	5	165	164	489	0	0	0	0	1	0	0	0.006	0
.	19.01.16-02.13.35-1-360076	35	1	1	1	0	1	0	0	0	0	0	NA	NA	NA	8	6	163	165	491	0	0	0	0	0	7	0	0	0.014
.	19.01.16-02.13.36-1-360079	115	5	5	3	0	3	763	4	4	0	0	NA	NA	NA	33	48	175	167	519	157	145	461	0	0	12	0	0	0.023
.	19.01.16-02.13.38-1-360084	61	2	2	0	0	0	740	1	1	0	0	NA	NA	NA	14	19	165	168	499	148	148	444	0	1	6	0	0.006	0.012
.	19.01.16-02.13.38-1-360085	93	6	6	1	0	1	749	5	5	0	0	NA	NA	NA	26	30	167	170	506	149	152	448	0	5	11	0	0.029	0.022
.	19.01.16-02.13.38-1-360086	59	2	2	0	0	0	0	1	1	0	0	NA	NA	NA	19	11	166	165	493	0	0	0	0	0	3	0	0	0.006
.	19.01.16-02.13.41-1-360105	65	2	2	0	0	0	727	1	1	0	0	NA	NA	NA	30	16	167	168	494	146	147	434	0	1	3	0	0.006	0.006
.	19.01.16-02.13.42-1-360108	128	14	14	4	0	3	758	12	12	0	0	NA	NA	NA	43	39	174	172	506	156	150	452	5	32	14	0.029	0.186	0.028
.	19.01.16-02.13.46-1-360109	66	3	3	1	0	1	748	2	2	0	0	NA	NA	NA	16	26	172	165	502	155	148	445	2	4	2	0.012	0.024	0.004
.	19.01.16-02.13.51-1-360114	99	7	7	1	0	0	750	6	6	0	0	NA	NA	NA	29	21	170	165	499	152	150	448	12	13	11	0.071	0.079	0.022
.	19.01.16-02.13.52-1-360115	34	1	1	1	0	1	0	0	0	0	0	NA	NA	NA	13	9	165	164	493	0	0	0	0	0	1	0	0	0.002
.	19.01.16-02.13.58-1-360116	68	6	6	1	0	1	732	4	4	0	0	NA	NA	NA	37	25	165	172	501	142	152	438	2	14	0	0.012	0.081	0
.	19.01.16-02.14.02-1-360117	34	1	1	1	0	1	0	0	0	0	0	NA	NA	NA	13	8	166	163	492	0	0	0	0	1	0	0	0.006	0
.	19.01.16-02.14.02-1-360118	102	13	13	5	0	5	760	11	11	0	0	NA	NA	NA	24	40	174	174	505	155	155	450	8	16	18	0.046	0.092	0.036
.	19.01.16-02.14.03-1-360119	59	2	2	0	0	0	750	1	1	0	0	NA	NA	NA	21	24	165	171	501	149	154	447	7	0	1	0.042	0	0.002
.	19.01.16-02.14.04-1-360120	150	17	17	7	0	5	755	15	15	0	0	NA	NA	NA	47	38	170	171	510	149	153	453	6	8	62	0.035	0.047	0.122
.	19.01.16-02.14.24-1-360122	64	2	2	1	0	1	405	1	1	0	0	NA	NA	NA	12	25	166	166	506	83	79	243	3	0	1	0.018	0	0.002
.	19.01.16-02.14.24-1-360123	91	6	6	1	0	1	743	5	5	0	0	NA	NA	NA	38	29	169	167	506	153	145	445	0	7	31	0	0.042	0.061
.	19.01.16-02.14.26-1-360124	34	1	1	1	0	1	0	0	0	0	0	NA	NA	NA	12	6	163	166	490	0	0	0	0	0	2	0	0	0.004
.	19.01.16-02.14.31-1-360125	92	11	11	3	0	2	742	10	10	0	0	NA	NA	NA	22	27	173	166	501	151	146	445	21	8	9	0.121	0.048	0.018
.	19.01.16-02.14.33-1-360128	115	13	13	6	0	5	731	11	11	0	0	NA	NA	NA	34	16	166	165	498	148	147	436	8	4	30	0.048	0.024	0.06
.	19.01.16-02.14.36-1-360133	92	4	4	1	0	1	738	1	1	0	0	NA	NA	NA	30	28	167	167	507	148	147	443	0	0	3	0	0	0.006
.	19.01.16-02.14.36-1-360135	34	1	1	0	0	0	0	0	0	0	0	NA	NA	NA	5	10	165	165	493	0	0	0	0	0	1	0	0	0.002
.	19.01.16-02.14.36-1-360136	152	13	13	2	0	1	772	11	11	0	0	NA	NA	NA	48	61	172	172	530	152	147	473	20	11	15	0.116	0.064	0.028
.	19.01.16-02.14.37-1-360138	155	10	10	3	0	3	766	7	7	0	0	NA	NA	NA	42	42	168	174	513	152	153	461	5	1	22	0.03	0.006	0.043
.	19.01.16-02.14.39-1-360158	61	2	2	1	0	1	736	1	1	0	0	NA	NA	NA	27	21	165	170	499	145	153	438	0	0	3	0	0	0.006
.	19.01.16-02.14.44-1-360166	236	23	23	8	0	4	790	21	21	0	0	NA	NA	NA	82	75	172	180	536	152	160	478	40	14	48	0.233	0.078	0.09
.	19.01.16-02.14.53-1-360171	32	1	1	0	0	0	0	0	0	0	0	NA	NA	NA	5	9	165	164	493	0	0	0	0	0	1	0	0	0.002
.	19.01.16-02.14.54-1-360172	64	2	2	1	0	1	738	1	1	0	0	NA	NA	NA	25	22	165	168	502	146	149	443	0	0	2	0	0	0.004
.	19.01.16-02.14.55-1-360173	92	4	4	2	0	1	751	3	3	0	0	NA	NA	NA	34	32	170	168	507	149	149	453	0	8	7	0	0.048	0.014
.	19.01.16-02.14.57-1-360174	84	5	5	1	0	0	752	3	3	0	0	NA	NA	NA	35	37	174	174	502	155	154	443	6	0	7	0.034	0	0.014
.	19.01.16-02.14.59-1-360179	63	3	3	0	0	0	736	2	2	0	0	NA	NA	NA	24	17	166	171	493	151	155	430	2	0	2	0.012	0	0.004
.	19.01.16-02.15.00-1-360180	35	1	1	1	0	1	0	0	0	0	0	NA	NA	NA	7	8	165	163	493	0	0	0	0	0	0	0	0	0
.	19.01.16-02.15.00-1-360181	115	8	8	0	0	0	733	7	7	0	0	NA	NA	NA	43	22	165	165	505	143	143	447	11	6	3	0.067	0.036	0.006
.	19.01.16-02.15.03-1-360182	145	18	18	5	0	3	760	17	17	0	0	NA	NA	NA	44	46	176	175	508	156	155	449	30	20	22	0.17	0.114	0.043
.	19.01.16-02.15.04-1-360183	91	3	3	2	0	2	746	2	2	0	0	NA	NA	NA	36	26	173	168	498	152	150	444	5	3	0	0.029	0.018	0
.	19.01.16-02.15.11-1-360184	57	2	2	1	0	1	739	1	1	0	0	NA	NA	NA	17	20	168	166	499	150	150	439	2	4	0	0.012	0.024	0
.	19.01.16-02.15.14-1-360185	31	1	1	0	0	0	0	0	0	0	0	NA	NA	NA	12	10	165	163	495	0	0	0	0	0	0	0	0	0
.	19.01.16-02.15.15-1-360186	118	12	12	2	0	1	765	11	11	0	0	NA	NA	NA	34	47	170	174	516	149	156	460	16	0	12	0.094	0	0.023
.	19.01.16-02.15.15-1-360187	92	5	5	1	0	1	748	4	4	0	0	NA	NA	NA	28	33	175	166	505	156	143	449	4	7	3	0.023	0.042	0.006
.	19.01.16-02.15.17-1-360188	32	1	1	0	0	0	0	0	0	0	0	NA	NA	NA	9	8	164	165	492	0	0	0	0	0	0	0	0	0
.	19.01.16-02.15.19-1-360189	67	4	4	0	0	0	739	3	3	0	0	NA	NA	NA	24	17	166	166	498	148	149	442	1	13	0	0.006	0.078	0
.	19.01.16-02.15.25-1-360190	122	5	5	0	0	0	755	4	4	0	0	NA	NA	NA	42	45	168	172	518	148	151	456	13	12	0	0.077	0.07	0
.	19.01.16-02.15.27-1-360191	60	2	2	1	0	1	203	1	1	0	0	NA	NA	NA	17	20	167	166	500	48	36	119	0	1	3	0	0.006	0.006
.	19.01.16-02.15.29-1-360192	58	2	2	0	0	0	736	1	1	0	0	NA	NA	NA	26	22	171	164	500	152	145	439	0	3	2	0	0.018	0.004
.	19.01.16-02.15.34-1-360196	89	6	6	1	0	1	742	5	5	0	0	NA	NA	NA	26	22	168	167	500	147	148	447	3	5	13	0.018	0.03	0.026
.	19.01.16-02.15.34-1-360198	115	9	9	3	0	0	756	8	8	0	0	NA	NA	NA	38	35	167	172	509	150	156	450	21	22	10	0.126	0.128	0.02
.	19.01.16-02.15.36-1-360201	119	7	7	1	0	1	779	6	6	0	0	NA	NA	NA	31	56	174	171	524	157	154	468	6	0	11	0.034	0	0.021
.	19.01.16-02.15.38-1-360207	115	5	5	3	0	2	756	4	4	0	0	NA	NA	NA	51	46	173	173	513	152	153	451	3	3	12	0.017	0.017	0.023
.	19.01.16-02.15.41-1-360226	32	1	1	0	0	0	0	0	0	0	0	NA	NA	NA	10	8	166	164	491	0	0	0	0	0	0	0	0	0
.	19.01.16-02.15.42-1-360228	143	15	15	2	0	2	743	14	14	0	0	NA	NA	NA	41	31	169	168	507	151	147	445	14	10	28	0.083	0.06	0.055
.	19.01.16-02.15.43-1-360230	91	4	4	2	0	0	740	3	3	0	0	NA	NA	NA	32	27	168	168	504	150	146	444	4	4	1	0.024	0.024	0.002
.	19.01.16-02.15.44-1-360231	113	8	8	3	0	2	750	7	7	0	0	NA	NA	NA	31	34	171	168	508	150	148	452	1	7	12	0.006	0.042	0.024
.	19.01.16-02.15.47-1-360232	86	5	5	0	0	0	743	4	4	0	0	NA	NA	NA	18	23	167	169	500	149	147	447	0	4	12	0	0.024	0.024
.	19.01.16-02.15.53-1-360238	95	4	4	4	0	2	751	3	3	0	0	NA	NA	NA	37	37	176	164	510	157	145	449	0	10	6	0	0.061	0.012
.	19.01.16-02.15.57-1-360239	117	12	12	3	0	3	753	11	11	0	0	NA	NA	NA	34	41	170	174	510	151	153	449	24	11	13	0.141	0.063	0.025
.	19.01.16-02.15.57-1-360240	62	3	3	0	0	0	739	2	2	0	0	NA	NA	NA	29	18	167	163	501	145	146	448	4	0	3	0.024	0	0.006
.	19.01.16-02.16.00-1-360241	115	8	8	0	0	0	756	7	7	0	0	NA	NA	NA	28	40	168	173	512	149	153	454	0	9	28	0	0.052	0.055
.	19.01.16-02.16.02-1-360242	94	8	8	3	0	3	740	6	6	0	0	NA	NA	NA	37	31	170	169	505	150	148	442	0	7	15	0	0.041	0.03
.	19.01.16-02.16.06-1-360243	90	13	13	2	0	2	751	12	12	0	0	NA	NA	NA	36	40	173	167	513	154	148	449	9	17	10	0.052	0.102	0.019
.	19.01.16-02.16.07-1-360244	63	2	2	2	0	2	101	1	1	0	0	NA	NA	NA	13	15	165	164	499	20	16	65	1	0	0	0.006	0	0
.	19.01.16-02.16.11-1-360245	62	3	3	1	0	1	742	2	2	0	0	NA	NA	NA	25	29	170	168	504	152	147	443	0	1	4	0	0.006	0.008
.	19.01.16-02.16.11-1-360246	59	2	2	1	0	1	0	1	1	0	0	NA	NA	NA	13	7	163	165	492	0	0	0	0	0	2	0	0	0.004
.	19.01.16-02.16.13-1-360247	87	3	3	0	0	0	745	2	2	0	0	NA	NA	NA	30	29	166	169	507	144	151	450	1	9	0	0.006	0.053	0
.	19.01.16-02.16.14-1-360248	95	9	9	2	0	1	742	7	7	0	0	NA	NA	NA	35	29	168	169	505	149	148	445	13	4	10	0.077	0.024	0.02
.	19.01.16-02.16.15-1-360249	64	3	3	2	0	1	749	2	2	0	0	NA	NA	NA	22	30	169	171	503	152	152	445	3	0	5	0.018	0	0.01
.	19.01.16-02.16.25-1-360250	41	1	1	0	0	0	0	0	0	0	0	NA	NA	NA	8	11	165	166	493	0	0	0	0	0	0	0	0	0
.	19.01.16-02.16.25-1-360251	62	3	3	1	0	1	455	2	2	0	0	NA	NA	NA	26	18	165	166	500	98	91	266	8	0	0	0.048	0	0
.	19.01.16-02.16.26-1-360252	92	10	10	2	0	1	751	7	7	0	0	NA	NA	NA	37	38	173	167	511	153	149	449	2	1	14	0.012	0.006	0.027
.	19.01.16-02.16.26-1-360255	95	5	5	0	0	0	739	3	3	0	0	NA	NA	NA	34	29	168	168	506	148	147	444	11	1	3	0.065	0.006	0.006
.	19.01.16-02.16.28-1-360260	125	6	6	3	0	2	740	5	5	0	0	NA	NA	NA	44	28	168	165	508	150	143	447	6	3	9	0.036	0.018	0.018
.	19.01.16-02.16.30-1-360261	95	12	12	5	0	5	749	10	10	0	0	NA	NA	NA	33	32	172	171	502	155	148	446	7	26	20	0.041	0.152	0.04
.	19.01.16-02.16.33-1-360264	65	2	2	0	0	0	454	1	1	0	0	NA	NA	NA	30	17	165	170	495	85	99	270	3	0	0	0.018	0	0
.	19.01.16-02.16.39-1-360289	116	12	12	3	0	2	747	10	10	0	0	NA	NA	NA	42	38	170	170	511	150	152	445	11	10	21	0.065	0.059	0.041
.	19.01.16-02.16.39-1-360290	66	6	6	0	0	0	737	5	5	0	0	NA	NA	NA	32	26	167	170	502	146	152	439	1	0	12	0.006	0	0.024
.	19.01.16-02.16.41-1-360293	65	2	2	2	0	2	456	1	1	0	0	NA	NA	NA	21	24	165	168	504	98	88	270	3	0	1	0.018	0	0.002
.	19.01.16-02.16.43-1-360296	66	3	3	1	0	1	743	2	2	0	0	NA	NA	NA	24	27	168	167	505	147	148	448	3	1	3	0.018	0.006	0.006
.	19.01.16-02.16.46-1-360300	91	9	9	2	0	2	746	7	7	0	0	NA	NA	NA	39	42	172	171	512	155	149	442	0	5	22	0	0.029	0.043
.	19.01.16-02.16.48-1-360302	68	4	4	1	0	1	504	3	3	0	0	NA	NA	NA	20	15	164	166	498	98	104	302	3	0	5	0.018	0	0.01
.	19.01.16-02.16.49-1-360303	59	2	2	0	0	0	740	1	1	0	0	NA	NA	NA	25	28	172	165	504	150	143	447	4	0	2	0.023	0	0.004
.	19.01.16-02.16.54-1-360308	86	5	5	1	0	1	749	4	4	0	0	NA	NA	NA	29	29	167	173	502	150	156	443	3	0	13	0.018	0	0.026
.	19.01.16-02.16.58-1-360309	91	5	5	1	0	1	749	4	4	0	0	NA	NA	NA	22	31	169	174	501	149	157	443	0	11	7	0	0.063	0.014
.	19.01.16-02.16.59-1-360314	68	4	4	2	0	2	740	3	3	0	0	NA	NA	NA	26	26	172	170	497	156	149	435	0	6	3	0	0.035	0.006
.	19.01.16-02.17.00-1-360315	33	1	1	0	0	0	0	0	0	0	0	NA	NA	NA	6	7	165	163	492	0	0	0	0	0	0	0	0	0
.	19.01.16-02.17.03-1-360316	85	4	4	0	0	0	759	2	2	0	0	NA	NA	NA	38	47	173	170	517	157	150	452	0	7	2	0	0.041	0.004
.	19.01.16-02.17.04-1-360318	91	7	7	4	0	2	748	6	6	0	0	NA	NA	NA	28	30	168	170	505	146	150	452	5	4	11	0.03	0.024	0.022
.	19.01.16-02.17.05-1-360319	83	4	4	0	0	0	748	3	3	0	0	NA	NA	NA	18	25	166	167	505	150	152	446	0	2	5	0	0.012	0.01
.	19.01.16-02.17.08-1-360320	68	2	2	0	0	0	746	1	1	0	0	NA	NA	NA	27	29	169	169	504	151	149	446	0	0	5	0	0	0.01
.	19.01.16-02.17.10-1-360321	66	4	4	0	0	0	743	3	3	0	0	NA	NA	NA	23	26	166	168	505	148	147	448	0	0	5	0	0	0.01
.	19.01.16-02.17.15-1-360322	95	12	12	3	0	1	752	10	10	0	0	NA	NA	NA	34	33	171	170	505	154	153	445	5	10	18	0.029	0.059	0.036
.	19.01.16-02.17.16-1-360323	119	12	12	1	0	1	753	11	11	0	0	NA	NA	NA	43	38	170	174	507	151	154	448	14	2	28	0.082	0.011	0.055
.	19.01.16-02.17.17-1-360324	65	3	3	1	0	1	739	2	2	0	0	NA	NA	NA	31	30	173	167	503	151	147	441	0	2	9	0	0.012	0.018
.	19.01.16-02.17.20-1-360325	60	2	2	0	0	0	0	1	1	0	0	NA	NA	NA	15	14	165	165	497	0	0	0	0	4	1	0	0.024	0.002
.	19.01.16-02.17.22-1-360326	90	3	3	1	0	1	736	2	2	0	0	NA	NA	NA	27	20	165	165	503	145	148	443	3	0	6	0.018	0	0.012
.	19.01.16-02.17.24-1-360327	32	1	1	0	0	0	0	0	0	0	0	NA	NA	NA	9	9	166	165	491	0	0	0	1	0	0	0.006	0	0
.	19.01.16-02.17.25-1-360328	31	1	1	0	0	0	0	0	0	0	0	NA	NA	NA	6	6	164	164	491	0	0	0	0	0	0	0	0	0
.	19.01.16-02.17.25-1-360329	63	6	6	1	0	1	742	4	4	0	0	NA	NA	NA	34	28	171	165	505	151	145	446	7	5	5	0.041	0.03	0.01
.	19.01.16-02.17.27-1-360330	87	4	4	2	0	2	735	3	3	0	0	NA	NA	NA	43	27	169	170	501	148	150	437	6	4	1	0.036	0.024	0.002
.	19.01.16-02.17.27-1-360331	123	14	14	3	0	1	750	12	12	0	0	NA	NA	NA	25	35	172	172	504	150	153	447	9	4	22	0.052	0.023	0.044
.	19.01.16-02.17.29-1-360332	90	4	4	2	0	2	753	2	2	0	0	NA	NA	NA	25	30	168	167	508	146	150	457	10	3	0	0.06	0.018	0
.	19.01.16-02.17.34-1-360336	185	13	13	4	0	4	763	9	9	0	0	NA	NA	NA	50	44	169	177	511	148	159	456	14	17	11	0.083	0.096	0.022
.	19.01.16-02.17.38-1-360344	32	1	1	0	0	0	0	0	0	0	0	NA	NA	NA	14	9	165	165	492	0	0	0	0	0	1	0	0	0.002
.	19.01.16-02.17.41-1-360363	56	2	2	0	0	0	738	1	1	0	0	NA	NA	NA	18	16	167	168	494	149	152	437	0	7	1	0	0.042	0.002
.	19.01.16-02.17.42-1-360365	62	2	2	0	0	0	745	1	1	0	0	NA	NA	NA	24	29	169	170	503	152	148	445	3	0	3	0.018	0	0.006
.	19.01.16-02.17.45-1-360367	97	9	9	7	0	5	751	8	8	0	0	NA	NA	NA	26	33	171	169	506	152	151	448	7	9	14	0.041	0.053	0.028
.	19.01.16-02.17.45-1-360368	89	4	4	1	0	0	754	3	3	0	0	NA	NA	NA	28	38	171	174	506	153	153	448	0	0	11	0	0	0.022
.	19.01.16-02.17.46-1-360369	65	3	3	1	0	1	741	2	2	0	0	NA	NA	NA	27	25	171	167	500	150	150	441	0	4	3	0	0.024	0.006
.	19.01.16-02.17.46-1-360370	95	8	8	1	0	1	744	6	6	0	0	NA	NA	NA	25	27	166	168	506	146	150	448	15	4	6	0.09	0.024	0.012
.	19.01.16-02.17.56-1-360375	118	27	27	3	0	2	747	23	23	0	0	NA	NA	NA	42	32	173	172	500	152	154	441	56	21	26	0.324	0.122	0.052
.	19.01.16-02.17.59-1-360376	59	2	2	1	0	1	739	1	1	0	0	NA	NA	NA	27	27	167	168	505	149	146	444	0	5	2	0	0.03	0.004
.	19.01.16-02.18.01-1-360377	95	18	18	4	0	4	735	14	14	0	0	NA	NA	NA	25	20	170	164	499	151	143	441	6	16	35	0.035	0.098	0.07
.	19.01.16-02.18.01-1-360378	90	3	3	1	0	1	739	2	2	0	0	NA	NA	NA	21	26	166	172	501	147	148	444	0	4	3	0	0.023	0.006
.	19.01.16-02.18.02-1-360379	66	4	4	1	0	1	735	3	3	0	0	NA	NA	NA	26	22	167	166	502	144	145	446	7	1	2	0.042	0.006	0.004
.	19.01.16-02.18.02-1-360380	145	5	5	2	0	2	759	4	4	0	0	NA	NA	NA	50	54	177	172	518	159	151	449	0	8	2	0	0.047	0.004
.	19.01.16-02.18.06-1-360381	61	2	2	0	0	0	152	1	1	0	0	NA	NA	NA	18	7	164	164	492	27	34	91	0	1	1	0	0.006	0.002
.	19.01.16-02.18.08-1-360383	85	5	5	2	0	1	750	3	3	0	0	NA	NA	NA	31	33	167	172	507	149	151	450	11	14	2	0.066	0.081	0.004
.	19.01.16-02.18.13-1-360384	61	4	4	1	0	1	742	3	3	0	0	NA	NA	NA	25	26	174	168	497	155	148	439	3	4	8	0.017	0.024	0.016
.	19.01.16-02.18.15-1-360385	60	3	3	0	0	0	736	2	2	0	0	NA	NA	NA	19	15	166	166	496	147	148	441	8	0	7	0.048	0	0.014
.	19.01.16-02.18.18-1-360386	61	2	2	0	0	0	102	1	1	0	0	NA	NA	NA	18	25	166	172	500	22	21	59	0	2	2	0	0.012	0.004
.	19.01.16-02.18.18-1-360387	64	2	2	0	0	0	305	1	1	0	0	NA	NA	NA	21	15	164	168	496	58	66	181	0	0	3	0	0	0.006
.	19.01.16-02.18.22-1-360389	36	1	1	1	0	1	0	0	0	0	0	NA	NA	NA	10	9	163	165	494	0	0	0	0	0	2	0	0	0.004
.	19.01.16-02.18.26-1-360390	153	10	10	3	0	2	781	8	8	0	0	NA	NA	NA	55	64	174	176	527	156	156	469	18	17	15	0.103	0.097	0.028
.	19.01.16-02.18.26-1-360395	119	12	12	4	0	3	753	10	10	0	0	NA	NA	NA	38	42	171	172	512	151	149	453	4	16	3	0.023	0.093	0.006
.	19.01.16-02.18.28-1-360396	70	10	10	4	0	2	744	9	9	0	0	NA	NA	NA	19	22	168	168	499	151	153	440	10	5	15	0.06	0.03	0.03
.	19.01.16-02.18.30-1-360397	35	1	1	0	0	0	0	0	0	0	0	NA	NA	NA	7	6	163	164	492	0	0	0	0	0	2	0	0	0.004
.	19.01.16-02.18.30-1-360398	91	9	9	3	0	2	760	8	8	0	0	NA	NA	NA	26	44	171	172	514	154	148	458	7	11	13	0.041	0.064	0.025
.	19.01.16-02.18.33-1-360400	60	2	2	0	0	0	743	1	1	0	0	NA	NA	NA	21	26	168	164	507	145	146	452	1	0	3	0.006	0	0.006
.	19.01.16-02.18.33-1-360402	121	8	8	3	0	3	762	7	7	0	0	NA	NA	NA	34	44	172	171	514	158	150	454	4	22	17	0.023	0.129	0.033
.	19.01.16-02.18.38-1-360411	62	4	4	1	0	1	742	3	3	0	0	NA	NA	NA	20	18	168	167	496	148	149	445	1	8	4	0.006	0.048	0.008
.	19.01.16-02.18.43-1-360432	179	7	7	1	0	0	767	4	4	0	0	NA	NA	NA	58	54	173	173	521	153	153	461	31	4	4	0.179	0.023	0.008
.	19.01.16-02.18.50-1-360443	60	3	3	0	0	0	201	1	1	0	0	NA	NA	NA	22	26	167	169	503	48	29	124	0	3	1	0	0.018	0.002
.	19.01.16-02.18.50-1-360444	60	3	3	1	0	1	253	2	2	0	0	NA	NA	NA	20	16	168	166	495	59	45	149	1	0	4	0.006	0	0.008
.	19.01.16-02.18.53-1-360446	90	9	9	3	0	2	749	8	8	0	0	NA	NA	NA	30	31	169	169	506	147	150	452	13	14	11	0.077	0.083	0.022
.	19.01.16-02.18.54-1-360447	88	5	5	0	0	0	731	4	4	0	0	NA	NA	NA	32	17	166	165	499	144	146	441	4	4	4	0.024	0.024	0.008
.	19.01.16-02.18.55-1-360448	88	4	4	0	0	0	734	3	3	0	0	NA	NA	NA	45	25	167	170	501	144	150	440	5	5	3	0.03	0.029	0.006
.	19.01.16-02.18.55-1-360449	117	7	7	3	0	1	750	4	4	0	0	NA	NA	NA	47	36	173	171	505	152	152	446	7	11	12	0.04	0.064	0.024
.	19.01.16-02.18.56-1-360450	121	8	8	3	0	2	759	7	7	0	0	NA	NA	NA	49	46	173	168	518	156	148	455	6	4	12	0.035	0.024	0.023
.	19.01.16-02.19.05-1-360455	122	13	13	4	0	3	762	10	10	0	0	NA	NA	NA	40	45	171	169	518	154	151	457	8	16	13	0.047	0.095	0.025
.	19.01.16-02.19.05-1-360456	116	6	6	0	0	0	747	5	5	0	0	NA	NA	NA	40	33	172	170	504	147	154	446	8	11	3	0.047	0.065	0.006
.	19.01.16-02.19.08-1-360457	36	1	1	0	0	0	0	0	0	0	0	NA	NA	NA	11	12	164	166	495	0	0	0	0	0	0	0	0	0
.	19.01.16-02.19.12-1-360458	90	3	3	1	0	1	747	2	2	0	0	NA	NA	NA	21	25	169	166	503	151	149	447	7	4	0	0.041	0.024	0
.	19.01.16-02.19.13-1-360459	32	1	1	1	0	1	0	0	0	0	0	NA	NA	NA	9	11	166	169	489	0	0	0	0	0	1	0	0	0.002
.	19.01.16-02.19.14-1-360460	60	3	3	1	0	1	203	1	1	0	0	NA	NA	NA	15	12	168	164	493	46	38	119	0	7	1	0	0.043	0.002
.	19.01.16-02.19.15-1-360461	32	1	1	0	0	0	0	0	0	0	0	NA	NA	NA	8	9	164	164	494	0	0	0	0	2	0	0	0.012	0
.	19.01.16-02.19.17-1-360462	90	5	5	1	0	1	753	3	3	0	0	NA	NA	NA	32	39	171	169	512	150	152	451	10	1	8	0.058	0.006	0.016
.	19.01.16-02.19.18-1-360463	63	2	2	1	0	1	729	0	0	0	0	NA	NA	NA	26	16	165	165	499	147	146	436	0	0	2	0	0	0.004
.	19.01.16-02.19.20-1-360464	115	9	9	2	0	1	750	8	8	0	0	NA	NA	NA	46	38	169	173	509	149	155	446	13	6	16	0.077	0.035	0.031
.	19.01.16-02.19.20-1-360465	62	4	4	0	0	0	734	3	3	0	0	NA	NA	NA	27	20	163	167	503	145	150	439	3	0	10	0.018	0	0.02
.	19.01.16-02.19.23-1-360467	59	3	3	0	0	0	756	2	2	0	0	NA	NA	NA	13	29	169	166	507	152	151	453	2	0	9	0.012	0	0.018
.	19.01.16-02.19.24-1-360468	57	3	3	1	0	1	742	2	2	0	0	NA	NA	NA	25	26	168	170	501	146	151	445	0	6	9	0	0.035	0.018
.	19.01.16-02.19.27-1-360469	119	11	11	0	0	0	755	10	10	0	0	NA	NA	NA	32	37	169	178	503	150	156	449	10	16	14	0.059	0.09	0.028
.	19.01.16-02.19.30-1-360470	90	5	5	2	0	1	741	4	4	0	0	NA	NA	NA	30	32	172	170	503	151	150	440	0	10	10	0	0.059	0.02
.	19.01.16-02.19.32-1-360472	30	1	1	0	0	0	0	0	0	0	0	NA	NA	NA	10	10	165	164	494	0	0	0	0	0	0	0	0	0
.	19.01.16-02.19.34-1-360476	90	4	4	2	0	2	733	3	3	0	0	NA	NA	NA	27	25	167	166	505	148	146	439	0	0	7	0	0	0.014
.	19.01.16-02.19.36-1-360479	63	3	3	0	0	0	734	2	2	0	0	NA	NA	NA	25	21	169	169	496	149	151	434	0	4	4	0	0.024	0.008
.	19.01.16-02.19.38-1-360481	92	9	9	5	0	4	752	7	7	0	0	NA	NA	NA	30	33	169	170	507	151	153	448	8	11	20	0.047	0.065	0.039
.	19.01.16-02.19.40-1-360503	58	3	3	2	0	2	738	2	2	0	0	NA	NA	NA	30	27	166	167	507	148	146	444	4	0	8	0.024	0	0.016
.	19.01.16-02.19.41-1-360505	90	6	6	0	0	0	749	4	4	0	0	NA	NA	NA	34	31	168	170	506	146	153	450	13	0	8	0.077	0	0.016
.	19.01.16-02.19.46-1-360508	88	6	6	3	0	3	737	5	5	0	0	NA	NA	NA	36	28	166	167	508	146	144	447	10	12	4	0.06	0.072	0.008
.	19.01.16-02.19.51-1-360513	92	9	9	0	0	0	747	8	8	0	0	NA	NA	NA	37	33	170	166	510	153	148	446	9	1	23	0.053	0.006	0.045
.	19.01.16-02.19.52-1-360514	88	5	5	0	0	0	756	4	4	0	0	NA	NA	NA	35	37	170	172	508	150	154	452	3	6	11	0.018	0.035	0.022
.	19.01.16-02.19.52-1-360515	116	6	6	1	0	0	759	5	5	0	0	NA	NA	NA	39	40	173	173	507	154	155	450	6	6	8	0.035	0.035	0.016
.	19.01.16-02.19.56-1-360516	30	1	1	0	0	0	0	0	0	0	0	NA	NA	NA	4	5	164	163	491	0	0	0	0	0	1	0	0	0.002
.	19.01.16-02.19.57-1-360517	93	7	7	2	0	1	745	5	5	0	0	NA	NA	NA	42	36	171	172	506	152	150	443	3	3	12	0.018	0.017	0.024
.	19.01.16-02.19.58-1-360518	62	3	3	2	0	1	744	2	2	0	0	NA	NA	NA	19	20	167	166	500	146	151	447	0	3	7	0	0.018	0.014
.	19.01.16-02.20.05-1-360523	37	1	1	0	0	0	0	0	0	0	0	NA	NA	NA	15	9	166	165	491	0	0	0	0	0	1	0	0	0.002
.	19.01.16-02.20.06-1-360524	32	1	1	0	0	0	0	0	0	0	0	NA	NA	NA	9	8	166	166	489	0	0	0	0	0	1	0	0	0.002
.	19.01.16-02.20.08-1-360525	64	3	3	1	0	1	744	2	2	0	0	NA	NA	NA	23	28	169	172	500	150	154	440	10	0	3	0.059	0	0.006
.	19.01.16-02.20.08-1-360526	116	5	5	1	0	0	754	4	4	0	0	NA	NA	NA	42	38	174	167	510	154	144	456	4	2	12	0.023	0.012	0.024
.	19.01.16-02.20.09-1-360527	92	5	5	1	0	1	755	4	4	0	0	NA	NA	NA	31	40	168	177	508	149	157	449	0	0	19	0	0	0.037
.	19.01.16-02.20.11-1-360528	56	3	3	1	0	0	739	2	2	0	0	NA	NA	NA	23	18	166	167	498	149	150	440	2	0	2	0.012	0	0.004
.	19.01.16-02.20.13-1-360529	61	3	3	0	0	0	741	2	2	0	0	NA	NA	NA	29	24	167	168	502	147	152	442	3	5	4	0.018	0.03	0.008
.	19.01.16-02.20.17-1-360530	118	5	5	5	0	2	773	4	4	0	0	NA	NA	NA	36	51	172	174	518	154	157	462	2	7	24	0.012	0.04	0.046
.	19.01.16-02.20.17-1-360531	123	6	6	0	0	0	738	5	5	0	0	NA	NA	NA	47	23	164	170	502	144	147	447	7	5	1	0.043	0.029	0.002
.	19.01.16-02.20.18-1-360532	96	4	4	1	0	1	740	2	2	0	0	NA	NA	NA	28	26	170	166	503	150	147	443	4	0	4	0.024	0	0.008
.	19.01.16-02.20.26-1-360533	34	1	1	0	0	0	0	0	0	0	0	NA	NA	NA	6	7	165	163	492	0	0	0	0	0	1	0	0	0.002
.	19.01.16-02.20.28-1-360534	60	2	2	0	0	0	0	0	0	0	0	NA	NA	NA	13	15	167	165	496	0	0	0	0	0	4	0	0	0.008
.	19.01.16-02.20.28-1-360535	59	3	3	1	0	1	736	1	1	0	0	NA	NA	NA	25	24	168	168	501	148	149	439	0	3	1	0	0.018	0.002
.	19.01.16-02.20.28-1-360536	121	13	13	6	0	4	760	11	11	0	0	NA	NA	NA	35	40	169	176	508	147	159	454	12	9	31	0.071	0.051	0.061
.	19.01.16-02.20.30-1-360537	121	12	12	2	0	2	756	10	10	0	0	NA	NA	NA	53	48	171	169	521	152	150	454	21	0	27	0.123	0	0.052
.	19.01.16-02.20.31-1-360538	95	7	7	1	0	1	746	5	5	0	0	NA	NA	NA	23	31	171	171	502	152	148	446	1	0	9	0.006	0	0.018
.	19.01.16-02.20.31-1-360539	34	1	1	1	0	1	0	0	0	0	0	NA	NA	NA	9	10	166	163	494	0	0	0	0	0	0	0	0	0
.	19.01.16-02.20.33-1-360542	88	6	6	2	0	2	739	4	4	0	0	NA	NA	NA	41	30	169	171	503	143	151	445	0	12	3	0	0.07	0.006
.	19.01.16-02.20.33-1-360543	85	8	8	2	0	1	745	6	6	0	0	NA	NA	NA	29	32	169	166	510	146	146	453	0	4	21	0	0.024	0.041
.	19.01.16-02.20.37-1-360548	31	1	1	0	0	0	0	0	0	0	0	NA	NA	NA	9	9	166	164	492	0	0	0	0	0	0	0	0	0
.	19.01.16-02.20.38-1-360570	33	1	1	0	0	0	0	0	0	0	0	NA	NA	NA	5	5	165	163	490	0	0	0	0	0	0	0	0	0
.	19.01.16-02.20.39-1-360571	98	11	11	2	0	1	749	9	9	0	0	NA	NA	NA	33	34	170	170	507	147	152	450	21	13	5	0.124	0.076	0.01
.	19.01.16-02.20.40-1-360573	32	1	1	0	0	0	0	0	0	0	0	NA	NA	NA	11	7	167	165	488	0	0	0	0	0	0	0	0	0
.	19.01.16-02.20.42-1-360577	93	7	7	0	0	0	735	6	6	0	0	NA	NA	NA	26	19	166	168	498	147	151	437	0	12	6	0	0.071	0.012
.	19.01.16-02.20.45-1-360578	117	10	10	3	0	1	765	9	9	0	0	NA	NA	NA	30	43	168	178	510	152	160	453	4	21	22	0.024	0.118	0.043
.	19.01.16-02.20.54-1-360587	60	2	2	1	0	1	744	1	1	0	0	NA	NA	NA	29	28	167	168	506	151	147	446	0	0	8	0	0	0.016
.	19.01.16-02.20.54-1-360588	91	14	14	3	0	1	745	10	10	0	0	NA	NA	NA	27	24	165	170	502	146	153	446	18	9	33	0.109	0.053	0.066
.	19.01.16-02.20.56-1-360589	119	4	4	0	0	0	749	3	3	0	0	NA	NA	NA	51	38	171	172	508	151	154	444	0	0	7	0	0	0.014
.	19.01.16-02.20.56-1-360590	90	7	7	5	0	3	754	5	5	0	0	NA	NA	NA	37	37	169	175	506	148	158	448	13	4	15	0.077	0.023	0.03
.	19.01.16-02.20.58-1-360591	88	7	7	0	0	0	741	4	4	0	0	NA	NA	NA	35	35	172	170	506	150	150	441	12	5	5	0.07	0.029	0.01
.	19.01.16-02.21.05-1-360596	68	2	2	0	0	0	656	1	1	0	0	NA	NA	NA	16	26	166	164	509	126	130	400	3	0	0	0.018	0	0
.	19.01.16-02.21.07-1-360597	119	7	7	3	0	2	760	6	6	0	0	NA	NA	NA	55	49	173	175	514	156	156	448	0	7	24	0	0.04	0.047
.	19.01.16-02.21.09-1-360598	91	8	8	3	0	2	740	7	7	0	0	NA	NA	NA	28	26	167	166	506	149	146	445	5	12	12	0.03	0.072	0.024
.	19.01.16-02.21.13-1-360599	34	1	1	0	0	0	0	0	0	0	0	NA	NA	NA	10	7	165	166	489	0	0	0	0	0	2	0	0	0.004
.	19.01.16-02.21.15-1-360600	88	5	5	0	0	0	743	3	3	0	0	NA	NA	NA	31	32	169	174	502	148	151	444	6	14	5	0.036	0.08	0.01
.	19.01.16-02.21.16-1-360601	147	12	12	4	0	2	762	9	9	0	0	NA	NA	NA	66	48	168	178	515	151	160	451	1	7	23	0.006	0.039	0.045
.	19.01.16-02.21.17-1-360602	88	3	3	1	0	1	731	2	2	0	0	NA	NA	NA	38	24	168	168	501	148	144	439	9	4	2	0.054	0.024	0.004
.	19.01.16-02.21.20-1-360603	66	3	3	1	0	1	750	1	1	0	0	NA	NA	NA	23	30	167	166	510	149	148	453	0	0	7	0	0	0.014
.	19.01.16-02.21.21-1-360604	63	3	3	4	0	3	741	2	2	0	0	NA	NA	NA	21	22	164	168	503	149	149	443	1	0	6	0.006	0	0.012
.	19.01.16-02.21.23-1-360605	85	8	8	1	0	1	748	7	7	0	0	NA	NA	NA	19	24	169	167	501	151	149	448	1	2	13	0.006	0.012	0.026
.	19.01.16-02.21.30-1-360606	63	3	3	0	0	0	737	2	2	0	0	NA	NA	NA	22	19	167	170	495	148	154	435	4	2	3	0.024	0.012	0.006
.	19.01.16-02.21.30-1-360607	82	6	6	1	0	1	738	5	5	0	0	NA	NA	NA	23	23	168	169	499	146	152	440	6	0	10	0.036	0	0.02
.	19.01.16-02.21.35-1-360612	88	3	3	2	0	2	742	2	2	0	0	NA	NA	NA	33	32	170	168	507	149	147	446	3	6	0	0.018	0.036	0
.	19.01.16-02.21.35-1-360613	87	6	6	4	0	2	756	5	5	0	0	NA	NA	NA	25	31	170	169	505	154	153	449	0	1	17	0	0.006	0.034
.	19.01.16-02.21.38-1-360620	58	2	2	1	0	1	353	1	1	0	0	NA	NA	NA	15	14	166	165	496	66	70	217	1	0	0	0.006	0	0
.	19.01.16-02.21.39-1-360637	64	3	3	0	0	0	744	2	2	0	0	NA	NA	NA	11	23	165	167	504	147	149	448	0	0	9	0	0	0.018
.	19.01.16-02.21.44-1-360642	66	4	4	0	0	0	746	3	3	0	0	NA	NA	NA	23	25	165	169	504	150	151	445	3	0	12	0.018	0	0.024
.	19.01.16-02.21.44-1-360643	122	11	11	4	0	3	746	9	9	0	0	NA	NA	NA	44	36	166	168	515	148	146	452	11	14	18	0.066	0.083	0.035
.	19.01.16-02.21.46-1-360644	121	6	6	2	0	2	762	5	5	0	0	NA	NA	NA	36	40	174	169	510	156	151	455	7	0	19	0.04	0	0.037
.	19.01.16-02.21.50-1-360647	35	1	1	0	0	0	0	0	0	0	0	NA	NA	NA	6	9	166	163	493	0	0	0	0	0	3	0	0	0.006
.	19.01.16-02.21.50-1-360649	38	1	1	0	0	0	0	0	0	0	0	NA	NA	NA	12	12	167	164	494	0	0	0	0	0	1	0	0	0.002
.	19.01.16-02.21.52-1-360651	58	2	2	2	0	2	736	1	1	0	0	NA	NA	NA	21	20	167	165	501	151	143	442	0	1	5	0	0.006	0.01
.	19.01.16-02.21.52-1-360652	115	8	8	5	0	5	751	5	5	0	0	NA	NA	NA	26	35	172	169	507	152	148	451	0	12	20	0	0.071	0.039
.	19.01.16-02.21.53-1-360654	64	2	2	0	0	0	506	1	1	0	0	NA	NA	NA	19	14	168	165	494	105	96	305	0	0	2	0	0	0.004
.	19.01.16-02.21.54-1-360655	86	5	5	0	0	0	745	3	3	0	0	NA	NA	NA	42	34	166	171	510	145	148	452	4	16	3	0.024	0.094	0.006
.	19.01.16-02.21.54-1-360656	64	2	2	1	0	1	753	1	1	0	0	NA	NA	NA	24	31	169	167	508	150	150	453	0	0	6	0	0	0.012
.	19.01.16-02.22.04-1-360658	85	5	5	1	0	0	756	4	4	0	0	NA	NA	NA	27	39	170	168	514	148	151	457	5	4	4	0.029	0.024	0.008
.	19.01.16-02.22.07-1-360659	29	1	1	0	0	0	0	0	0	0	0	NA	NA	NA	6	10	166	165	492	0	0	0	0	0	0	0	0	0
.	19.01.16-02.22.09-1-360660	95	9	9	2	0	2	734	8	8	0	0	NA	NA	NA	33	22	166	170	499	146	151	437	11	7	23	0.066	0.041	0.046
.	19.01.16-02.22.09-1-360661	65	4	4	2	0	1	738	3	3	0	0	NA	NA	NA	20	26	169	171	499	149	150	439	0	13	6	0	0.076	0.012
.	19.01.16-02.22.11-1-360662	65	2	2	1	0	1	457	1	1	0	0	NA	NA	NA	22	20	165	168	500	99	86	272	1	1	0	0.006	0.006	0
.	19.01.16-02.22.12-1-360663	33	1	1	0	0	0	0	0	0	0	0	NA	NA	NA	6	12	165	163	497	0	0	0	0	2	0	0	0.012	0
.	19.01.16-02.22.15-1-360664	33	1	1	0	0	0	0	0	0	0	0	NA	NA	NA	11	14	166	169	492	0	0	0	0	2	0	0	0.012	0
.	19.01.16-02.22.15-1-360665	37	1	1	1	0	1	0	0	0	0	0	NA	NA	NA	14	4	164	165	488	0	0	0	0	4	0	0	0.024	0
.	19.01.16-02.22.16-1-360666	63	3	3	0	0	0	741	2	2	0	0	NA	NA	NA	28	27	168	170	502	147	150	444	0	3	7	0	0.018	0.014
.	19.01.16-02.22.16-1-360667	86	4	4	1	0	1	737	3	3	0	0	NA	NA	NA	30	22	165	169	501	146	148	443	0	8	5	0	0.047	0.01
.	19.01.16-02.22.19-1-360668	87	4	4	1	0	1	742	2	2	0	0	NA	NA	NA	37	33	168	169	509	146	149	447	1	5	7	0.006	0.03	0.014
.	19.01.16-02.22.19-1-360669	33	1	1	0	0	0	0	0	0	0	0	NA	NA	NA	12	6	165	165	489	0	0	0	0	2	0	0	0.012	0
.	19.01.16-02.22.22-1-360670	127	7	7	1	0	1	754	5	5	0	0	NA	NA	NA	33	38	169	175	507	147	157	450	0	7	21	0	0.04	0.041
.	19.01.16-02.22.23-1-360671	66	5	5	0	0	0	737	4	4	0	0	NA	NA	NA	20	20	168	167	498	148	147	442	10	3	14	0.06	0.018	0.028
.	19.01.16-02.22.23-1-360672	36	1	1	1	0	1	0	0	0	0	0	NA	NA	NA	13	6	163	163	493	0	0	0	0	0	1	0	0	0.002
.	19.01.16-02.22.26-1-360673	233	10	10	4	0	2	786	9	9	0	0	NA	NA	NA	69	71	185	180	519	164	162	460	12	8	18	0.065	0.044	0.035
.	19.01.16-02.22.29-1-360678	122	8	8	1	0	1	758	6	6	0	0	NA	NA	NA	46	49	174	173	515	151	153	454	13	7	3	0.075	0.04	0.006
.	19.01.16-02.22.33-1-360681	89	8	8	1	0	0	763	7	7	0	0	NA	NA	NA	29	40	174	170	509	158	152	453	10	3	12	0.057	0.018	0.024
.	19.01.16-02.22.33-1-360682	59	2	2	1	0	1	738	1	1	0	0	NA	NA	NA	30	25	167	172	499	147	154	437	0	2	4	0	0.012	0.008
.	19.01.16-02.22.33-1-360683	90	6	6	2	0	2	746	5	5	0	0	NA	NA	NA	26	32	170	166	509	150	150	446	2	3	8	0.012	0.018	0.016
.	19.01.16-02.22.38-1-360692	63	6	6	4	0	3	742	4	4	0	0	NA	NA	NA	22	28	169	174	498	150	154	438	10	6	8	0.059	0.034	0.016
.	19.01.16-02.22.44-1-360713	121	11	11	2	0	2	751	9	9	0	0	NA	NA	NA	46	39	172	169	511	153	148	450	15	16	9	0.087	0.095	0.018
.	19.01.16-02.22.44-1-360714	89	3	3	2	0	2	756	2	2	0	0	NA	NA	NA	25	37	172	174	504	155	154	447	4	0	5	0.023	0	0.01
.	19.01.16-02.22.49-1-360717	91	10	10	2	0	2	737	8	8	0	0	NA	NA	NA	35	31	171	170	503	152	147	438	12	22	7	0.07	0.129	0.014
.	19.01.16-02.22.53-1-360723	94	3	3	0	0	0	754	2	2	0	0	NA	NA	NA	34	36	168	169	512	149	152	453	9	0	5	0.054	0	0.01
.	19.01.16-02.22.55-1-360724	89	8	8	1	0	1	730	7	7	0	0	NA	NA	NA	26	20	167	167	499	142	148	440	0	1	13	0	0.006	0.026
.	19.01.16-02.22.56-1-360725	59	2	2	0	0	0	735	1	1	0	0	NA	NA	NA	26	20	165	165	503	148	147	440	0	6	2	0	0.036	0.004
.	19.01.16-02.22.56-1-360726	63	3	3	1	0	1	740	2	2	0	0	NA	NA	NA	18	17	167	164	499	144	148	448	0	0	5	0	0	0.01
.	19.01.16-02.22.57-1-360727	161	13	13	3	0	2	775	12	12	0	0	NA	NA	NA	51	56	176	171	522	156	152	467	14	19	15	0.08	0.111	0.029
.	19.01.16-02.23.03-1-360732	65	4	4	1	0	0	747	3	3	0	0	NA	NA	NA	19	29	167	164	511	148	147	452	0	10	14	0	0.061	0.027
.	19.01.16-02.23.12-1-360734	88	3	3	0	0	0	738	2	2	0	0	NA	NA	NA	24	21	166	166	502	151	147	440	0	0	9	0	0	0.018
.	19.01.16-02.23.12-1-360735	63	2	2	0	0	0	745	1	1	0	0	NA	NA	NA	20	25	167	170	501	147	153	445	3	0	5	0.018	0	0.01
.	19.01.16-02.23.13-1-360736	33	1	1	0	0	0	0	0	0	0	0	NA	NA	NA	13	6	166	163	490	0	0	0	0	0	1	0	0	0.002
.	19.01.16-02.23.14-1-360737	34	1	1	0	0	0	0	0	0	0	0	NA	NA	NA	12	8	166	165	490	0	0	0	0	0	0	0	0	0
.	19.01.16-02.23.14-1-360738	173	19	19	5	0	4	766	16	16	0	0	NA	NA	NA	33	50	167	173	523	149	152	465	20	10	34	0.12	0.058	0.065
.	19.01.16-02.23.15-1-360739	90	6	6	2	0	2	751	5	5	0	0	NA	NA	NA	33	35	171	169	508	151	153	447	13	7	14	0.076	0.041	0.028
.	19.01.16-02.23.15-1-360740	66	10	10	1	0	1	743	9	9	0	0	NA	NA	NA	19	25	166	167	505	146	151	446	17	3	12	0.102	0.018	0.024
.	19.01.16-02.23.17-1-360741	59	4	4	0	0	0	734	2	2	0	0	NA	NA	NA	27	17	166	168	496	148	148	438	4	7	5	0.024	0.042	0.01
.	19.01.16-02.23.23-1-360743	62	2	2	1	0	1	745	1	1	0	0	NA	NA	NA	19	22	166	166	503	151	146	448	0	4	1	0	0.024	0.002
.	19.01.16-02.23.27-1-360744	88	5	5	1	0	1	747	3	3	0	0	NA	NA	NA	30	36	171	171	507	154	149	444	0	0	22	0	0	0.043
.	19.01.16-02.23.28-1-360745	90	6	6	4	0	3	751	5	5	0	0	NA	NA	NA	28	32	169	169	507	153	150	448	5	7	8	0.03	0.041	0.016
.	19.01.16-02.23.29-1-360746	61	3	3	2	0	2	749	2	2	0	0	NA	NA	NA	18	22	168	165	502	152	149	448	5	0	4	0.03	0	0.008
.	19.01.16-02.23.36-1-360752	95	6	6	3	0	3	758	4	4	0	0	NA	NA	NA	24	33	170	169	507	154	153	451	10	5	18	0.059	0.03	0.036
.	19.01.16-02.23.37-1-360754	63	6	6	1	0	1	737	4	4	0	0	NA	NA	NA	23	24	167	169	501	148	148	441	4	6	2	0.024	0.036	0.004
.	19.01.16-02.23.38-1-360775	90	4	4	0	0	0	751	3	3	0	0	NA	NA	NA	29	34	167	168	512	149	149	453	0	5	18	0	0.03	0.035
.	19.01.16-02.23.38-1-360776	117	11	11	4	0	3	755	8	8	0	0	NA	NA	NA	50	42	169	175	511	148	155	452	9	15	22	0.053	0.086	0.043
.	19.01.16-02.23.46-1-360781	64	2	2	1	0	1	752	0	0	0	0	NA	NA	NA	18	34	169	167	511	149	149	454	0	0	6	0	0	0.012
.	19.01.16-02.23.47-1-360782	56	2	2	0	0	0	254	1	1	0	0	NA	NA	NA	18	21	167	168	499	58	45	151	5	2	0	0.03	0.012	0
.	19.01.16-02.23.49-1-360784	29	1	1	0	0	0	0	0	0	0	0	NA	NA	NA	8	5	166	163	489	0	0	0	0	0	0	0	0	0
.	19.01.16-02.23.50-1-360788	32	1	1	0	0	0	0	0	0	0	0	NA	NA	NA	6	16	165	168	496	0	0	0	0	0	1	0	0	0.002
.	19.01.16-02.23.51-1-360789	91	5	5	2	0	1	751	4	4	0	0	NA	NA	NA	24	32	169	171	505	152	153	446	14	8	0	0.083	0.047	0
.	19.01.16-02.23.54-1-360790	61	2	2	0	0	0	151	1	1	0	0	NA	NA	NA	20	10	163	165	495	33	26	92	0	0	3	0	0	0.006
.	19.01.16-02.23.56-1-360791	33	1	1	1	0	1	0	0	0	0	0	NA	NA	NA	7	3	163	164	489	0	0	0	0	0	2	0	0	0.004
.	19.01.16-02.23.57-1-360792	67	3	3	0	0	0	745	2	2	0	0	NA	NA	NA	33	28	171	172	498	154	154	437	0	2	5	0	0.012	0.01
.	19.01.16-02.23.57-1-360793	31	1	1	0	0	0	0	0	0	0	0	NA	NA	NA	10	7	165	164	491	0	0	0	0	0	0	0	0	0
.	19.01.16-02.23.58-1-360794	94	16	16	5	0	4	733	15	15	0	0	NA	NA	NA	37	31	169	168	507	147	146	440	22	21	28	0.13	0.125	0.055
.	19.01.16-02.23.59-1-360795	93	4	4	1	0	1	744	3	3	0	0	NA	NA	NA	33	31	169	174	501	150	156	438	0	5	2	0	0.029	0.004
.	19.01.16-02.24.00-1-360796	87	4	4	0	0	0	739	3	3	0	0	NA	NA	NA	30	25	166	167	505	145	149	445	0	0	13	0	0	0.026
.	19.01.16-02.24.01-1-360797	88	6	6	1	0	1	752	4	4	0	0	NA	NA	NA	26	39	175	168	509	155	145	452	6	7	9	0.034	0.042	0.018
.	19.01.16-02.24.02-1-360798	117	5	5	1	0	1	776	3	3	0	0	NA	NA	NA	29	51	170	175	519	151	158	467	0	5	8	0	0.029	0.015
.	19.01.16-02.24.07-1-360799	62	2	2	1	0	1	252	0	0	0	0	NA	NA	NA	16	15	167	166	495	50	46	156	3	0	0	0.018	0	0
.	19.01.16-02.24.09-1-360800	63	3	3	1	0	1	735	2	2	0	0	NA	NA	NA	21	23	170	166	500	148	149	438	4	0	3	0.024	0	0.006
.	19.01.16-02.24.15-1-360801	61	3	3	1	0	1	735	2	2	0	0	NA	NA	NA	25	20	167	167	499	147	149	439	0	0	8	0	0	0.016
.	19.01.16-02.24.16-1-360802	61	2	2	1	0	1	747	1	1	0	0	NA	NA	NA	25	30	172	167	504	152	150	445	0	0	8	0	0	0.016
.	19.01.16-02.24.16-1-360803	84	4	4	2	0	2	752	3	3	0	0	NA	NA	NA	29	34	170	168	509	151	150	451	2	4	5	0.012	0.024	0.01
.	19.01.16-02.24.17-1-360804	66	3	3	1	0	1	743	2	2	0	0	NA	NA	NA	27	32	165	172	508	145	154	444	0	4	11	0	0.023	0.022
.	19.01.16-02.24.21-1-360805	90	8	8	5	0	3	748	7	7	0	0	NA	NA	NA	33	35	169	171	508	149	152	447	13	6	5	0.077	0.035	0.01
.	19.01.16-02.24.22-1-360806	63	2	2	1	0	0	734	1	1	0	0	NA	NA	NA	25	16	166	165	498	149	146	439	11	0	0	0.066	0	0
.	19.01.16-02.24.26-1-360808	63	2	2	0	0	0	356	1	1	0	0	NA	NA	NA	15	18	166	168	497	61	82	213	1	0	2	0.006	0	0.004
.	19.01.16-02.24.31-1-360809	125	14	14	4	0	4	749	13	13	0	0	NA	NA	NA	35	30	169	168	506	155	147	447	5	17	16	0.03	0.101	0.032
.	19.01.16-02.24.31-1-360810	123	7	7	3	0	2	756	4	4	0	0	NA	NA	NA	40	40	171	170	512	151	151	454	8	8	15	0.047	0.047	0.029
.	19.01.16-02.24.33-1-360813	95	7	7	3	0	3	753	5	5	0	0	NA	NA	NA	34	37	176	169	505	157	152	444	5	4	13	0.028	0.024	0.026
.	19.01.16-02.24.33-1-360814	64	2	2	1	0	1	739	1	1	0	0	NA	NA	NA	25	18	166	166	499	149	147	443	0	0	5	0	0	0.01
.	19.01.16-02.24.37-1-360820	90	4	4	1	0	1	737	3	3	0	0	NA	NA	NA	26	20	167	169	497	151	152	434	1	5	3	0.006	0.03	0.006
.	19.01.16-02.24.38-1-360825	29	1	1	1	0	1	0	0	0	0	0	NA	NA	NA	4	9	163	165	494	0	0	0	0	0	0	0	0	0
.	19.01.16-02.24.40-1-360842	176	9	9	2	0	2	779	8	8	0	0	NA	NA	NA	46	59	170	171	531	149	154	476	12	5	12	0.071	0.029	0.023
.	19.01.16-02.24.41-1-360845	60	2	2	0	0	0	740	1	1	0	0	NA	NA	NA	25	29	167	173	502	146	152	442	0	0	5	0	0	0.01
.	19.01.16-02.24.42-1-360847	115	13	13	6	0	4	753	8	8	0	0	NA	NA	NA	44	43	172	169	515	154	151	448	1	25	17	0.006	0.148	0.033
.	19.01.16-02.24.49-1-360851	31	1	1	1	0	1	0	0	0	0	0	NA	NA	NA	8	10	164	166	493	0	0	0	0	0	2	0	0	0.004
.	19.01.16-02.24.51-1-360857	66	3	3	0	0	0	736	2	2	0	0	NA	NA	NA	22	19	166	172	494	147	151	438	2	0	7	0.012	0	0.014
.	19.01.16-02.24.54-1-360858	89	7	7	4	0	2	749	6	6	0	0	NA	NA	NA	36	38	170	171	510	151	146	452	6	8	13	0.035	0.047	0.025
.	19.01.16-02.24.55-1-360859	63	2	2	1	0	1	732	1	1	0	0	NA	NA	NA	35	19	166	168	498	147	146	439	3	0	2	0.018	0	0.004
.	19.01.16-02.24.56-1-360860	68	11	11	3	0	2	740	9	9	0	0	NA	NA	NA	24	26	167	170	502	147	149	444	8	3	16	0.048	0.018	0.032
.	19.01.16-02.24.56-1-360861	62	3	3	0	0	0	749	2	2	0	0	NA	NA	NA	20	30	168	173	502	149	154	446	0	0	5	0	0	0.01
.	19.01.16-02.24.57-1-360862	90	4	4	3	0	2	759	3	3	0	0	NA	NA	NA	29	37	173	170	507	157	152	450	0	0	19	0	0	0.037
.	19.01.16-02.25.03-1-360867	113	17	17	3	0	3	754	15	15	0	0	NA	NA	NA	22	40	170	168	515	153	145	456	2	14	34	0.012	0.083	0.066
.	19.01.16-02.25.08-1-360868	67	5	5	3	0	2	734	3	3	0	0	NA	NA	NA	31	20	165	170	498	147	151	436	0	1	14	0	0.006	0.028
.	19.01.16-02.25.09-1-360869	91	9	9	2	0	1	749	8	8	0	0	NA	NA	NA	16	29	166	167	509	148	149	452	15	0	11	0.09	0	0.022
.	19.01.16-02.25.09-1-360870	92	7	7	3	0	3	742	6	6	0	0	NA	NA	NA	26	28	164	172	505	146	151	445	9	4	17	0.055	0.023	0.034
.	19.01.16-02.25.13-1-360871	90	3	3	1	0	0	754	2	2	0	0	NA	NA	NA	35	39	167	171	514	149	151	454	0	9	2	0	0.053	0.004
.	19.01.16-02.25.16-1-360872	32	1	1	0	0	0	0	0	0	0	0	NA	NA	NA	11	4	164	164	489	0	0	0	2	0	0	0.012	0	0
.	19.01.16-02.25.18-1-360873	59	2	2	1	0	1	101	1	1	0	0	NA	NA	NA	14	10	164	165	494	19	19	63	0	0	4	0	0	0.008
.	19.01.16-02.25.18-1-360874	63	5	5	2	0	2	736	3	3	0	0	NA	NA	NA	24	19	169	167	496	147	150	439	5	12	0	0.03	0.072	0
.	19.01.16-02.25.19-1-360875	34	1	1	0	0	0	0	0	0	0	0	NA	NA	NA	7	8	166	165	490	0	0	0	0	0	0	0	0	0
.	19.01.16-02.25.21-1-360876	38	1	1	0	0	0	0	0	0	0	0	NA	NA	NA	12	10	165	167	491	0	0	0	0	0	3	0	0	0.006
.	19.01.16-02.25.25-1-360877	60	2	2	1	0	0	744	1	1	0	0	NA	NA	NA	23	27	167	167	506	148	149	447	0	0	6	0	0	0.012
.	19.01.16-02.25.25-1-360878	62	2	2	1	0	1	456	1	1	0	0	NA	NA	NA	22	14	164	166	497	104	88	264	1	0	0	0.006	0	0
.	19.01.16-02.25.25-1-360879	59	2	2	1	0	1	203	1	1	0	0	NA	NA	NA	33	22	169	165	501	41	41	121	0	0	4	0	0	0.008
.	19.01.16-02.25.32-1-360880	33	1	1	0	0	0	0	0	0	0	0	NA	NA	NA	3	8	165	165	491	0	0	0	0	0	2	0	0	0.004
.	19.01.16-02.25.32-1-360883	94	4	4	1	0	0	753	2	2	0	0	NA	NA	NA	37	42	170	175	510	151	157	445	7	0	6	0.041	0	0.012
.	19.01.16-02.25.35-1-360885	93	9	9	0	0	0	760	7	7	0	0	NA	NA	NA	34	43	169	168	519	151	152	457	1	3	13	0.006	0.018	0.025
.	19.01.16-02.25.35-1-360887	91	5	5	2	0	2	744	4	4	0	0	NA	NA	NA	35	29	172	166	504	148	148	448	0	2	14	0	0.012	0.028
.	19.01.16-02.25.37-1-360890	65	4	4	2	0	1	736	3	3	0	0	NA	NA	NA	24	21	168	167	499	152	146	438	0	2	10	0	0.012	0.02
.	19.01.16-02.25.37-1-360891	64	3	3	1	0	1	750	2	2	0	0	NA	NA	NA	20	30	173	167	503	154	148	448	3	0	11	0.017	0	0.022
.	19.01.16-02.25.38-1-360896	66	3	3	2	0	2	304	2	2	0	0	NA	NA	NA	16	20	167	166	500	57	67	180	0	2	7	0	0.012	0.014
.	19.01.16-02.25.39-1-360914	90	5	5	0	0	0	750	3	3	0	0	NA	NA	NA	33	32	171	170	504	153	148	449	3	4	3	0.018	0.024	0.006
.	19.01.16-02.25.41-1-360918	90	6	6	2	0	1	749	4	4	0	0	NA	NA	NA	29	31	166	166	512	149	147	453	1	0	21	0.006	0	0.041
.	19.01.16-02.25.51-1-360925	85	7	7	1	0	1	730	5	5	0	0	NA	NA	NA	34	16	165	167	497	146	149	435	0	0	8	0	0	0.016
.	19.01.16-02.25.53-1-360926	94	9	9	3	0	3	748	8	8	0	0	NA	NA	NA	36	39	168	174	510	144	153	451	14	7	17	0.083	0.04	0.033
.	19.01.16-02.25.53-1-360927	144	7	7	2	0	1	771	5	5	0	0	NA	NA	NA	38	49	173	176	513	158	156	457	3	2	26	0.017	0.011	0.051
.	19.01.16-02.25.54-1-360928	92	5	5	2	0	2	738	4	4	0	0	NA	NA	NA	25	21	169	168	497	149	148	441	0	1	14	0	0.006	0.028
.	19.01.16-02.25.55-1-360929	91	7	7	2	0	2	757	6	6	0	0	NA	NA	NA	35	40	170	172	511	152	152	453	18	0	9	0.106	0	0.018
.	19.01.16-02.25.59-1-360930	119	9	9	2	0	2	751	7	7	0	0	NA	NA	NA	53	43	174	174	508	154	150	447	15	15	4	0.086	0.086	0.008
.	19.01.16-02.25.59-1-360931	67	3	3	0	0	0	606	2	2	0	0	NA	NA	NA	18	17	171	164	495	121	122	363	3	0	3	0.018	0	0.006
.	19.01.16-02.26.01-1-360932	89	8	8	1	0	1	741	7	7	0	0	NA	NA	NA	26	24	168	168	501	148	152	441	0	3	14	0	0.018	0.028
.	19.01.16-02.26.10-1-360933	120	8	8	1	0	0	737	5	5	0	0	NA	NA	NA	40	28	171	168	502	150	146	441	8	6	7	0.047	0.036	0.014
.	19.01.16-02.26.13-1-360934	142	21	21	9	0	6	764	18	18	0	0	NA	NA	NA	38	53	175	172	519	157	151	456	27	30	15	0.154	0.174	0.029
.	19.01.16-02.26.16-1-360935	63	4	4	1	0	1	746	3	3	0	0	NA	NA	NA	17	24	168	171	498	150	152	444	1	3	6	0.006	0.018	0.012
.	19.01.16-02.26.17-1-360936	56	2	2	1	0	1	0	1	1	0	0	NA	NA	NA	10	18	168	168	495	0	0	0	0	3	1	0	0.018	0.002
.	19.01.16-02.26.18-1-360937	36	1	1	1	0	1	0	0	0	0	0	NA	NA	NA	12	12	167	164	494	0	0	0	0	1	0	0	0.006	0
.	19.01.16-02.26.18-1-360938	62	2	2	0	0	0	507	1	1	0	0	NA	NA	NA	12	15	167	166	495	104	103	300	0	0	1	0	0	0.002
.	19.01.16-02.26.20-1-360939	173	9	9	4	0	3	783	7	7	0	0	NA	NA	NA	44	64	171	177	529	151	159	473	22	9	30	0.129	0.051	0.057
.	19.01.16-02.26.20-1-360940	97	6	6	1	0	1	761	5	5	0	0	NA	NA	NA	28	44	171	172	514	155	153	453	0	7	5	0	0.041	0.01
.	19.01.16-02.26.22-1-360941	132	9	9	3	0	2	766	7	7	0	0	NA	NA	NA	24	44	173	170	514	157	153	456	23	3	22	0.133	0.018	0.043
.	19.01.16-02.26.26-1-360942	98	19	19	3	0	3	756	14	14	0	0	NA	NA	NA	29	41	175	169	510	155	150	451	3	25	32	0.017	0.148	0.063
.	19.01.16-02.26.31-1-360949	33	1	1	0	0	0	0	0	0	0	0	NA	NA	NA	14	8	164	165	492	0	0	0	0	0	3	0	0	0.006
.	19.01.16-02.26.32-1-360951	35	1	1	1	0	1	0	0	0	0	0	NA	NA	NA	13	5	164	164	490	0	0	0	2	0	0	0.012	0	0
.	19.01.16-02.26.33-1-360953	112	9	9	4	0	3	731	7	7	0	0	NA	NA	NA	57	28	169	169	503	145	148	438	8	6	20	0.047	0.036	0.04
.	19.01.16-02.26.34-1-360955	115	13	13	6	0	3	754	10	10	0	0	NA	NA	NA	39	37	171	167	512	156	147	451	6	31	23	0.035	0.186	0.045
.	19.01.16-02.26.35-1-360957	96	4	4	0	0	0	757	2	2	0	0	NA	NA	NA	34	42	171	171	513	150	154	453	1	3	10	0.006	0.018	0.019
.	19.01.16-02.26.43-1-360984	31	1	1	0	0	0	0	0	0	0	0	NA	NA	NA	9	12	165	163	497	0	0	0	0	0	0	0	0	0
.	19.01.16-02.26.45-1-360985	32	1	1	0	0	0	0	0	0	0	0	NA	NA	NA	8	7	164	163	493	0	0	0	0	0	1	0	0	0.002
.	19.01.16-02.26.48-1-360986	120	13	13	2	0	2	755	11	11	0	0	NA	NA	NA	46	40	171	170	512	152	148	455	7	10	18	0.041	0.059	0.035
.	19.01.16-02.26.49-1-360989	62	2	2	1	0	1	743	1	1	0	0	NA	NA	NA	22	21	169	168	497	153	150	440	0	0	4	0	0	0.008
.	19.01.16-02.26.51-1-360992	94	5	5	2	0	2	747	3	3	0	0	NA	NA	NA	24	34	169	170	508	151	147	449	2	5	9	0.012	0.029	0.018
.	19.01.16-02.26.53-1-360996	63	5	5	1	0	1	733	4	4	0	0	NA	NA	NA	27	24	169	169	499	149	148	436	0	3	8	0	0.018	0.016
.	19.01.16-02.26.54-1-360998	31	1	1	1	0	1	0	0	0	0	0	NA	NA	NA	11	7	166	163	491	0	0	0	0	0	0	0	0	0
.	19.01.16-02.26.56-1-360999	64	7	7	0	0	0	740	6	6	0	0	NA	NA	NA	33	25	167	169	502	149	151	440	1	0	10	0.006	0	0.02
.	19.01.16-02.26.57-1-361000	97	13	13	2	0	1	738	10	10	0	0	NA	NA	NA	42	31	167	168	509	147	149	442	13	1	32	0.078	0.006	0.063
.	19.01.16-02.27.03-1-361005	90	3	3	1	0	1	747	1	1	0	0	NA	NA	NA	32	26	170	166	503	155	146	446	0	7	7	0	0.042	0.014
.	19.01.16-02.27.04-1-361007	67	3	3	0	0	0	606	2	2	0	0	NA	NA	NA	22	24	169	169	499	123	120	363	1	0	2	0.006	0	0.004
.	19.01.16-02.27.04-1-361008	150	7	7	5	0	4	765	6	6	0	0	NA	NA	NA	46	50	174	172	517	153	152	460	3	8	14	0.017	0.047	0.027
.	19.01.16-02.27.10-1-361009	70	4	4	1	0	1	746	2	2	0	0	NA	NA	NA	23	29	168	170	504	151	148	447	0	2	9	0	0.012	0.018
.	19.01.16-02.27.13-1-361010	93	4	4	0	0	0	746	3	3	0	0	NA	NA	NA	26	31	170	166	508	149	149	448	7	0	3	0.041	0	0.006
.	19.01.16-02.27.14-1-361011	93	6	6	5	0	5	743	5	5	0	0	NA	NA	NA	35	36	169	169	511	149	148	446	7	0	18	0.041	0	0.035
.	19.01.16-02.27.14-1-361012	32	1	1	0	0	0	0	0	0	0	0	NA	NA	NA	11	7	164	165	491	0	0	0	0	0	0	0	0	0
.	19.01.16-02.27.17-1-361013	58	2	2	0	0	0	304	1	1	0	0	NA	NA	NA	15	8	165	164	492	57	60	187	0	0	1	0	0	0.002
.	19.01.16-02.27.20-1-361014	62	4	4	1	0	0	747	3	3	0	0	NA	NA	NA	26	32	170	168	507	152	148	447	5	4	6	0.029	0.024	0.012
.	19.01.16-02.27.21-1-361015	63	2	2	0	0	0	749	1	1	0	0	NA	NA	NA	24	25	169	168	501	151	151	447	0	0	5	0	0	0.01
.	19.01.16-02.27.26-1-361016	147	18	18	4	0	1	755	16	16	0	0	NA	NA	NA	54	45	170	170	518	149	149	457	17	13	54	0.1	0.076	0.104
.	19.01.16-02.27.26-1-361017	81	4	4	4	0	3	744	3	3	0	0	NA	NA	NA	21	26	171	171	497	153	150	441	0	13	5	0	0.076	0.01
.	19.01.16-02.27.27-1-361018	35	1	1	0	0	0	0	0	0	0	0	NA	NA	NA	11	7	163	164	493	0	0	0	0	0	0	0	0	0
.	19.01.16-02.27.27-1-361019	59	2	2	0	0	0	740	1	1	0	0	NA	NA	NA	28	24	167	171	499	145	152	443	6	0	1	0.036	0	0.002
.	19.01.16-02.27.28-1-361020	36	1	1	0	0	0	0	0	0	0	0	NA	NA	NA	8	5	163	165	490	0	0	0	0	0	0	0	0	0
.	19.01.16-02.27.31-1-361021	97	9	9	2	0	2	739	8	8	0	0	NA	NA	NA	34	34	170	169	508	148	147	444	6	6	19	0.035	0.036	0.037
.	19.01.16-02.27.31-1-361022	95	7	7	1	0	0	750	6	6	0	0	NA	NA	NA	29	33	170	173	503	153	152	445	0	19	15	0	0.11	0.03
.	19.01.16-02.27.35-1-361027	158	6	6	4	0	3	764	5	5	0	0	NA	NA	NA	52	50	172	172	519	154	154	456	7	0	14	0.041	0	0.027
.	19.01.16-02.27.37-1-361030	68	3	3	0	0	0	406	1	1	0	0	NA	NA	NA	15	13	164	165	497	82	77	247	0	0	4	0	0	0.008
.	19.01.16-02.27.39-1-361051	58	2	2	0	0	0	735	1	1	0	0	NA	NA	NA	22	16	167	165	497	149	147	439	0	3	1	0	0.018	0.002
.	19.01.16-02.27.43-1-361056	94	6	6	1	0	0	745	5	5	0	0	NA	NA	NA	23	30	170	171	502	151	151	443	0	18	2	0	0.105	0.004
.	19.01.16-02.27.43-1-361057	34	1	1	0	0	0	0	0	0	0	0	NA	NA	NA	18	7	163	164	493	0	0	0	0	0	1	0	0	0.002
.	19.01.16-02.27.46-1-361058	65	7	7	1	0	0	742	6	6	0	0	NA	NA	NA	18	19	165	172	495	150	154	438	0	0	26	0	0	0.053
.	19.01.16-02.27.50-1-361063	66	2	2	0	0	0	304	1	1	0	0	NA	NA	NA	20	24	167	171	499	54	72	178	1	0	0	0.006	0	0
.	19.01.16-02.27.54-1-361064	61	2	2	2	0	1	739	1	1	0	0	NA	NA	NA	23	26	168	169	502	146	149	444	0	0	4	0	0	0.008
.	19.01.16-02.27.54-1-361065	62	2	2	1	0	1	728	1	1	0	0	NA	NA	NA	25	19	167	167	498	148	146	434	0	2	1	0	0.012	0.002
.	19.01.16-02.27.57-1-361066	32	1	1	0	0	0	0	0	0	0	0	NA	NA	NA	4	11	163	168	493	0	0	0	1	0	0	0.006	0	0
.	19.01.16-02.27.58-1-361067	65	5	5	1	0	1	736	4	4	0	0	NA	NA	NA	26	21	165	172	497	148	149	439	4	7	3	0.024	0.041	0.006
.	19.01.16-02.27.59-1-361068	59	3	3	0	0	0	741	2	2	0	0	NA	NA	NA	22	24	167	166	504	146	147	448	7	4	0	0.042	0.024	0
.	19.01.16-02.28.04-1-361069	178	12	12	5	0	3	773	10	10	0	0	NA	NA	NA	57	53	173	178	515	156	161	456	15	8	27	0.087	0.045	0.052
.	19.01.16-02.28.05-1-361070	115	7	7	2	0	2	757	6	6	0	0	NA	NA	NA	42	46	177	175	507	159	151	447	1	19	6	0.006	0.109	0.012
.	19.01.16-02.28.08-1-361071	58	3	3	0	0	0	732	2	2	0	0	NA	NA	NA	26	21	167	167	500	146	148	438	0	0	6	0	0	0.012
.	19.01.16-02.28.11-1-361073	86	6	6	4	0	4	740	4	4	0	0	NA	NA	NA	26	25	171	167	500	150	147	443	14	0	13	0.082	0	0.026
.	19.01.16-02.28.11-1-361074	31	1	1	0	0	0	0	0	0	0	0	NA	NA	NA	12	9	165	164	493	0	0	0	0	0	0	0	0	0
.	19.01.16-02.28.12-1-361075	66	7	7	1	0	0	736	6	6	0	0	NA	NA	NA	21	16	166	169	494	148	152	436	18	1	7	0.108	0.006	0.014
.	19.01.16-02.28.13-1-361076	60	2	2	0	0	0	734	0	0	0	0	NA	NA	NA	32	29	166	171	505	144	151	439	5	0	3	0.03	0	0.006
.	19.01.16-02.28.18-1-361077	34	1	1	0	0	0	0	0	0	0	0	NA	NA	NA	4	11	164	166	494	0	0	0	0	2	0	0	0.012	0
.	19.01.16-02.28.21-1-361079	56	2	2	0	0	0	102	1	1	0	0	NA	NA	NA	20	18	168	170	493	24	17	61	0	2	2	0	0.012	0.004
.	19.01.16-02.28.23-1-361080	56	2	2	0	0	0	101	1	1	0	0	NA	NA	NA	11	13	167	167	492	16	23	62	0	3	0	0	0.018	0
.	19.01.16-02.28.23-1-361081	61	2	2	0	0	0	748	0	0	0	0	NA	NA	NA	25	29	173	166	503	158	146	444	0	0	5	0	0	0.01
.	19.01.16-02.28.27-1-361086	115	7	7	3	0	3	758	6	6	0	0	NA	NA	NA	46	40	169	174	510	151	155	452	4	9	18	0.024	0.052	0.035
.	19.01.16-02.28.28-1-361087	35	1	1	0	0	0	0	0	0	0	0	NA	NA	NA	9	12	164	165	496	0	0	0	0	1	0	0	0.006	0
.	19.01.16-02.28.31-1-361088	31	1	1	0	0	0	0	0	0	0	0	NA	NA	NA	9	9	163	167	492	0	0	0	0	0	3	0	0	0.006
.	19.01.16-02.28.31-1-361089	117	8	8	3	0	3	749	6	6	0	0	NA	NA	NA	30	38	173	174	504	153	154	442	5	6	12	0.029	0.034	0.024
.	19.01.16-02.28.32-1-361091	65	5	5	3	0	2	742	4	4	0	0	NA	NA	NA	23	21	165	169	500	147	153	442	0	0	17	0	0	0.034
.	19.01.16-02.28.33-1-361093	63	2	2	0	0	0	555	1	1	0	0	NA	NA	NA	20	20	166	169	498	110	109	336	0	0	1	0	0	0.002
.	19.01.16-02.28.36-1-361097	97	3	3	2	0	1	752	2	2	0	0	NA	NA	NA	36	43	169	171	516	149	152	451	9	7	0	0.053	0.041	0
.	19.01.16-02.28.37-1-361099	95	6	6	4	0	2	737	5	5	0	0	NA	NA	NA	26	18	166	167	498	149	148	440	4	3	11	0.024	0.018	0.022
.	19.01.16-02.28.38-1-361104	63	2	2	0	0	0	742	1	1	0	0	NA	NA	NA	21	27	169	167	504	151	145	446	0	1	2	0	0.006	0.004
.	19.01.16-02.28.39-1-361121	62	2	2	0	0	0	356	1	1	0	0	NA	NA	NA	11	20	171	167	495	76	75	205	2	0	3	0.012	0	0.006
.	19.01.16-02.28.47-1-361126	121	14	14	4	0	3	758	11	11	0	0	NA	NA	NA	44	43	171	172	513	154	152	452	7	23	10	0.041	0.134	0.019
.	19.01.16-02.28.49-1-361129	62	2	2	1	0	1	101	1	1	0	0	NA	NA	NA	18	12	166	165	494	19	17	65	0	0	4	0	0	0.008
.	19.01.16-02.28.50-1-361131	34	1	1	0	0	0	0	0	0	0	0	NA	NA	NA	9	7	164	164	492	0	0	0	0	0	0	0	0	0
.	19.01.16-02.28.51-1-361132	56	2	2	1	0	1	744	1	1	0	0	NA	NA	NA	18	24	169	171	497	153	151	440	4	0	4	0.024	0	0.008
.	19.01.16-02.28.52-1-361134	36	1	1	0	0	0	0	0	0	0	0	NA	NA	NA	9	13	165	168	493	0	0	0	0	0	0	0	0	0
.	19.01.16-02.28.54-1-361135	31	1	1	1	0	1	0	0	0	0	0	NA	NA	NA	9	9	165	163	494	0	0	0	0	0	0	0	0	0
.	19.01.16-02.28.54-1-361139	59	2	2	0	0	0	304	1	1	0	0	NA	NA	NA	14	21	168	165	501	60	54	190	0	0	6	0	0	0.012
.	19.01.16-02.28.54-1-361140	87	5	5	1	0	0	743	4	4	0	0	NA	NA	NA	26	30	165	166	512	144	147	452	6	0	9	0.036	0	0.018
.	19.01.16-02.28.56-1-361141	88	3	3	1	0	0	750	2	2	0	0	NA	NA	NA	26	30	171	165	507	151	148	451	9	1	0	0.053	0.006	0
.	19.01.16-02.28.56-1-361142	93	11	11	3	0	2	747	9	9	0	0	NA	NA	NA	43	39	172	169	511	153	144	450	13	5	19	0.076	0.03	0.037
.	19.01.16-02.28.56-1-361143	64	6	6	3	0	3	757	5	5	0	0	NA	NA	NA	17	35	171	169	508	154	152	451	0	12	15	0	0.071	0.03
.	19.01.16-02.28.57-1-361144	65	2	2	1	0	1	748	1	1	0	0	NA	NA	NA	27	29	168	169	505	149	149	450	0	3	6	0	0.018	0.012
.	19.01.16-02.29.06-1-361149	57	2	2	0	0	0	744	1	1	0	0	NA	NA	NA	21	22	169	166	500	150	149	445	0	0	4	0	0	0.008
.	19.01.16-02.29.06-1-361150	64	5	5	1	0	1	746	4	4	0	0	NA	NA	NA	26	30	171	169	503	151	151	444	0	6	9	0	0.036	0.018
.	19.01.16-02.29.12-1-361151	65	9	9	2	0	2	751	7	7	0	0	NA	NA	NA	17	24	165	169	503	147	155	449	1	6	17	0.006	0.036	0.034
.	19.01.16-02.29.12-1-361152	33	1	1	0	0	0	0	0	0	0	0	NA	NA	NA	13	4	163	163	491	0	0	0	0	0	0	0	0	0
.	19.01.16-02.29.12-1-361153	38	1	1	0	0	0	0	0	0	0	0	NA	NA	NA	8	17	165	164	501	0	0	0	0	0	1	0	0	0.002
.	19.01.16-02.29.13-1-361154	70	9	9	3	0	2	732	8	8	0	0	NA	NA	NA	29	20	166	166	501	149	146	437	5	1	17	0.03	0.006	0.034
.	19.01.16-02.29.15-1-361155	121	8	8	1	0	1	756	7	7	0	0	NA	NA	NA	42	35	167	174	507	150	156	450	6	10	8	0.036	0.057	0.016
.	19.01.16-02.29.16-1-361156	66	2	2	1	0	1	735	0	0	0	0	NA	NA	NA	21	19	172	168	492	152	150	433	0	3	0	0	0.018	0
.	19.01.16-02.29.17-1-361157	146	16	16	6	0	3	762	15	15	0	0	NA	NA	NA	38	50	173	175	515	153	154	455	32	9	24	0.185	0.051	0.047
.	19.01.16-02.29.19-1-361158	98	7	7	4	0	2	752	6	6	0	0	NA	NA	NA	30	34	172	170	505	155	152	445	18	9	11	0.105	0.053	0.022
.	19.01.16-02.29.21-1-361159	91	3	3	0	0	0	744	2	2	0	0	NA	NA	NA	28	28	169	168	504	154	145	445	6	0	2	0.036	0	0.004
.	19.01.16-02.29.25-1-361161	66	3	3	1	0	1	743	2	2	0	0	NA	NA	NA	24	29	169	167	506	149	145	449	2	0	2	0.012	0	0.004
.	19.01.16-02.29.29-1-361162	93	4	4	1	0	1	759	3	3	0	0	NA	NA	NA	29	41	169	175	510	154	157	448	0	5	7	0	0.029	0.014
.	19.01.16-02.29.37-1-361170	29	1	1	0	0	0	0	0	0	0	0	NA	NA	NA	4	5	164	164	490	0	0	0	0	2	0	0	0.012	0
.	19.01.16-02.29.39-1-361192	129	10	10	1	0	0	749	9	9	0	0	NA	NA	NA	41	37	168	172	510	149	152	448	18	13	8	0.107	0.076	0.016
.	19.01.16-02.29.40-1-361193	150	19	19	6	0	3	770	18	18	0	0	NA	NA	NA	59	57	176	170	524	156	147	467	25	25	19	0.142	0.147	0.036
.	19.01.16-02.29.40-1-361195	119	5	5	1	0	1	757	4	4	0	0	NA	NA	NA	36	37	169	172	509	149	155	453	8	3	2	0.047	0.017	0.004
.	19.01.16-02.29.41-1-361197	58	2	2	0	0	0	733	1	1	0	0	NA	NA	NA	24	20	168	168	497	148	148	437	0	0	4	0	0	0.008
.	19.01.16-02.29.43-1-361200	63	2	2	0	0	0	746	1	1	0	0	NA	NA	NA	24	27	167	168	505	149	150	447	0	4	0	0	0.024	0
.	19.01.16-02.29.44-1-361201	35	1	1	0	0	0	0	0	0	0	0	NA	NA	NA	9	5	164	163	491	0	0	0	0	4	0	0	0.025	0
.	19.01.16-02.29.46-1-361202	62	4	4	1	0	0	736	3	3	0	0	NA	NA	NA	25	19	165	168	499	148	148	440	0	0	14	0	0	0.028
.	19.01.16-02.29.48-1-361204	118	19	19	8	0	7	751	17	17	0	0	NA	NA	NA	27	35	169	173	506	148	157	446	42	3	22	0.249	0.017	0.043
.	19.01.16-02.29.54-1-361208	119	14	14	2	0	2	749	13	13	0	0	NA	NA	NA	38	36	169	169	511	151	147	451	17	26	8	0.101	0.154	0.016
.	19.01.16-02.29.58-1-361209	32	1	1	0	0	0	0	0	0	0	0	NA	NA	NA	7	10	166	163	494	0	0	0	0	0	0	0	0	0
.	19.01.16-02.29.59-1-361210	93	12	12	3	0	0	749	10	10	0	0	NA	NA	NA	20	32	169	168	508	149	153	447	20	18	13	0.118	0.107	0.026
.	19.01.16-02.29.59-1-361211	120	7	7	4	0	3	747	6	6	0	0	NA	NA	NA	36	35	171	170	507	149	149	449	2	9	14	0.012	0.053	0.028
.	19.01.16-02.30.00-1-361212	93	6	6	2	0	2	747	4	4	0	0	NA	NA	NA	31	28	170	170	501	152	154	441	14	15	0	0.082	0.088	0
.	19.01.16-02.30.03-1-361217	34	1	1	0	0	0	0	0	0	0	0	NA	NA	NA	13	5	166	163	489	0	0	0	0	0	2	0	0	0.004
.	19.01.16-02.30.06-1-361218	35	1	1	0	0	0	0	0	0	0	0	NA	NA	NA	7	5	163	166	489	0	0	0	2	0	0	0.012	0	0
.	19.01.16-02.30.08-1-361219	96	4	4	3	0	3	740	3	3	0	0	NA	NA	NA	23	20	166	169	498	150	148	442	7	2	1	0.042	0.012	0.002
.	19.01.16-02.30.08-1-361220	57	4	4	1	0	0	723	3	3	0	0	NA	NA	NA	36	19	165	169	498	143	145	435	10	4	0	0.061	0.024	0
.	19.01.16-02.30.19-1-361221	122	15	15	5	0	3	749	14	14	0	0	NA	NA	NA	41	37	172	170	508	153	151	445	6	5	49	0.035	0.029	0.096
.	19.01.16-02.30.21-1-361222	90	3	3	0	0	0	741	2	2	0	0	NA	NA	NA	19	21	166	167	501	150	147	444	1	0	1	0.006	0	0.002
.	19.01.16-02.30.24-1-361223	65	5	5	0	0	0	752	4	4	0	0	NA	NA	NA	20	32	171	171	503	152	152	448	2	2	6	0.012	0.012	0.012
.	19.01.16-02.30.26-1-361224	65	4	4	1	0	1	732	3	3	0	0	NA	NA	NA	31	19	169	165	498	149	147	436	4	0	8	0.024	0	0.016
.	19.01.16-02.30.27-1-361225	35	1	1	0	0	0	0	0	0	0	0	NA	NA	NA	6	8	164	165	492	0	0	0	3	0	0	0.018	0	0
.	19.01.16-02.30.27-1-361226	89	4	4	1	0	1	751	2	2	0	0	NA	NA	NA	33	36	170	171	508	155	148	448	0	6	6	0	0.035	0.012
.	19.01.16-02.30.29-1-361227	60	2	2	1	0	1	737	1	1	0	0	NA	NA	NA	25	21	166	169	499	148	151	438	0	0	4	0	0	0.008
.	19.01.16-02.30.30-1-361228	33	1	1	0	0	0	0	0	0	0	0	NA	NA	NA	10	8	165	163	493	0	0	0	0	0	2	0	0	0.004
.	19.01.16-02.30.33-1-361231	91	9	9	2	0	2	748	7	7	0	0	NA	NA	NA	33	35	173	167	508	152	149	447	22	3	6	0.127	0.018	0.012
.	19.01.16-02.30.34-1-361234	86	8	8	0	0	0	743	7	7	0	0	NA	NA	NA	26	28	166	171	504	149	153	441	1	5	26	0.006	0.029	0.052
.	19.01.16-02.30.39-1-361258	123	8	8	1	0	1	765	7	7	0	0	NA	NA	NA	51	50	171	171	521	154	153	458	5	6	8	0.029	0.035	0.015
.	19.01.16-02.30.42-1-361262	115	6	6	1	0	1	749	5	5	0	0	NA	NA	NA	34	31	168	166	510	150	150	449	10	0	5	0.06	0	0.01
.	19.01.16-02.30.42-1-361263	203	24	24	8	0	7	784	23	23	0	0	NA	NA	NA	72	70	173	185	525	152	164	468	35	31	29	0.202	0.168	0.055
.	19.01.16-02.30.44-1-361265	84	4	4	1	0	0	738	3	3	0	0	NA	NA	NA	27	26	168	166	505	144	146	448	5	0	7	0.03	0	0.014
.	19.01.16-02.30.45-1-361266	92	9	9	3	0	3	754	7	7	0	0	NA	NA	NA	35	35	169	170	509	150	152	452	8	11	7	0.047	0.065	0.014
.	19.01.16-02.30.51-1-361272	64	3	3	2	0	1	747	2	2	0	0	NA	NA	NA	22	33	169	167	510	149	146	452	0	0	6	0	0	0.012
.	19.01.16-02.30.56-1-361276	62	3	3	0	0	0	740	2	2	0	0	NA	NA	NA	28	24	169	169	499	150	148	442	2	0	5	0.012	0	0.01
.	19.01.16-02.30.58-1-361277	86	5	5	2	0	2	742	4	4	0	0	NA	NA	NA	15	19	166	171	495	150	151	441	6	13	2	0.036	0.076	0.004
.	19.01.16-02.31.01-1-361278	87	5	5	0	0	0	746	3	3	0	0	NA	NA	NA	25	30	169	169	505	149	150	447	0	0	13	0	0	0.026
.	19.01.16-02.31.02-1-361279	114	4	4	1	0	1	737	3	3	0	0	NA	NA	NA	44	29	168	166	508	146	145	446	5	0	2	0.03	0	0.004
.	19.01.16-02.31.03-1-361280	163	6	6	3	0	3	754	2	2	0	0	NA	NA	NA	69	40	171	168	514	147	150	457	4	3	10	0.023	0.018	0.019
.	19.01.16-02.31.07-1-361305	65	7	7	1	0	1	755	4	4	0	0	NA	NA	NA	20	30	170	171	502	150	155	450	13	0	11	0.076	0	0.022
.	19.01.16-02.31.08-1-361306	96	9	9	1	0	1	752	8	8	0	0	NA	NA	NA	32	39	171	172	509	151	153	448	13	0	22	0.076	0	0.043
.	19.01.16-02.31.12-1-361327	34	1	1	0	0	0	0	0	0	0	0	NA	NA	NA	18	5	164	164	490	0	0	0	0	0	2	0	0	0.004
.	19.01.16-02.31.15-1-361328	96	7	7	2	0	1	747	5	5	0	0	NA	NA	NA	34	31	171	167	506	155	146	446	10	5	8	0.058	0.03	0.016
.	19.01.16-02.31.17-1-361329	64	3	3	1	0	1	201	2	2	0	0	NA	NA	NA	16	21	168	170	496	33	42	126	0	3	2	0	0.018	0.004
.	19.01.16-02.31.19-1-361330	150	6	6	2	0	2	761	5	5	0	0	NA	NA	NA	49	50	174	173	516	152	155	454	9	0	11	0.052	0	0.021
.	19.01.16-02.31.21-1-361331	61	2	2	0	0	0	355	1	1	0	0	NA	NA	NA	20	10	163	167	493	72	80	203	0	0	2	0	0	0.004
.	19.01.16-02.31.23-1-361332	35	1	1	0	0	0	0	0	0	0	0	NA	NA	NA	13	5	164	164	490	0	0	0	0	1	0	0	0.006	0
.	19.01.16-02.31.25-1-361333	32	1	1	0	0	0	0	0	0	0	0	NA	NA	NA	9	9	167	163	492	0	0	0	0	0	0	0	0	0
.	19.01.16-02.31.26-1-361334	130	8	8	2	0	2	758	7	7	0	0	NA	NA	NA	49	43	171	171	514	154	150	454	4	2	24	0.023	0.012	0.047
.	19.01.16-02.31.27-1-361335	97	6	6	3	0	1	750	4	4	0	0	NA	NA	NA	38	34	174	169	504	154	151	445	13	0	10	0.075	0	0.02
.	19.01.16-02.31.28-1-361336	60	2	2	1	0	1	152	1	1	0	0	NA	NA	NA	15	13	167	164	495	34	38	80	0	0	1	0	0	0.002
.	19.01.16-02.31.29-1-361337	63	2	2	1	0	1	353	1	1	0	0	NA	NA	NA	14	23	167	169	500	67	75	211	0	0	1	0	0	0.002
.	19.01.16-02.31.32-1-361340	62	3	3	0	0	0	750	1	1	0	0	NA	NA	NA	21	29	171	170	501	153	153	444	2	0	2	0.012	0	0.004
.	19.01.16-02.31.35-1-361343	92	5	5	0	0	0	749	3	3	0	0	NA	NA	NA	34	37	172	168	510	154	148	447	14	0	0	0.081	0	0
.	19.01.16-02.31.35-1-361344	93	4	4	0	0	0	758	3	3	0	0	NA	NA	NA	31	41	171	174	509	153	158	447	3	6	13	0.018	0.034	0.026
.	19.01.16-02.31.36-1-361345	92	7	7	0	0	0	746	5	5	0	0	NA	NA	NA	32	32	166	171	508	150	151	445	2	3	16	0.012	0.018	0.031
.	19.01.16-02.31.41-1-361370	31	1	1	0	0	0	0	0	0	0	0	NA	NA	NA	8	2	163	164	488	0	0	0	0	2	0	0	0.012	0
.	19.01.16-02.31.41-1-361371	63	3	3	2	0	2	743	2	2	0	0	NA	NA	NA	25	25	166	171	501	147	152	444	4	0	5	0.024	0	0.01
.	19.01.16-02.31.43-1-361373	87	5	5	0	0	0	739	4	4	0	0	NA	NA	NA	31	21	168	167	499	151	145	443	0	12	6	0	0.072	0.012
.	19.01.16-02.31.49-1-361376	61	2	2	1	0	1	455	1	1	0	0	NA	NA	NA	16	16	167	165	497	83	94	278	0	2	1	0	0.012	0.002
.	19.01.16-02.31.50-1-361379	121	4	4	1	0	1	755	3	3	0	0	NA	NA	NA	42	43	167	173	516	149	154	452	2	6	10	0.012	0.035	0.019
.	19.01.16-02.31.50-1-361380	201	14	14	4	0	3	779	13	13	0	0	NA	NA	NA	68	62	176	179	520	155	159	465	34	25	11	0.193	0.14	0.021
.	19.01.16-02.31.52-1-361382	63	3	3	0	0	0	735	2	2	0	0	NA	NA	NA	26	24	173	166	498	153	145	437	2	0	6	0.012	0	0.012
.	19.01.16-02.31.53-1-361384	34	1	1	1	0	1	0	0	0	0	0	NA	NA	NA	14	14	163	166	498	0	0	0	0	0	2	0	0	0.004
.	19.01.16-02.31.58-1-361385	33	1	1	0	0	0	0	0	0	0	0	NA	NA	NA	9	6	163	165	491	0	0	0	0	0	2	0	0	0.004
.	19.01.16-02.32.00-1-361386	96	4	4	1	0	1	746	2	2	0	0	NA	NA	NA	34	34	172	171	504	147	148	451	1	0	10	0.006	0	0.02
.	19.01.16-02.32.00-1-361387	119	8	8	2	0	2	761	7	7	0	0	NA	NA	NA	39	45	167	168	523	148	150	463	6	14	12	0.036	0.083	0.023
.	19.01.16-02.32.01-1-361388	70	4	4	0	0	0	746	3	3	0	0	NA	NA	NA	29	36	175	167	507	154	146	446	2	3	11	0.011	0.018	0.022
.	19.01.16-02.32.02-1-361389	152	11	11	0	0	0	755	9	9	0	0	NA	NA	NA	47	36	172	173	504	155	155	445	4	10	10	0.023	0.058	0.02
.	19.01.16-02.32.02-1-361390	92	10	10	1	0	1	745	7	7	0	0	NA	NA	NA	17	26	171	169	499	153	147	445	1	5	19	0.006	0.03	0.038
.	19.01.16-02.32.11-1-361392	63	5	5	0	0	0	755	4	4	0	0	NA	NA	NA	18	33	172	168	506	154	151	450	5	8	7	0.029	0.048	0.014
.	19.01.16-02.32.12-1-361393	86	5	5	0	0	0	753	4	4	0	0	NA	NA	NA	26	36	168	175	506	146	156	451	0	0	15	0	0	0.03
.	19.01.16-02.32.18-1-361394	63	2	2	0	0	0	733	1	1	0	0	NA	NA	NA	26	19	166	167	499	146	145	442	0	0	6	0	0	0.012
.	19.01.16-02.32.18-1-361395	65	3	3	0	0	0	733	1	1	0	0	NA	NA	NA	36	29	169	168	505	148	145	440	0	4	3	0	0.024	0.006
.	19.01.16-02.32.24-1-361396	61	3	3	0	0	0	742	2	2	0	0	NA	NA	NA	18	24	168	166	503	151	148	443	3	3	4	0.018	0.018	0.008
.	19.01.16-02.32.25-1-361397	58	3	3	1	0	1	745	2	2	0	0	NA	NA	NA	21	29	168	171	503	149	153	443	7	0	2	0.042	0	0.004
.	19.01.16-02.32.26-1-361398	60	2	2	1	0	1	748	1	1	0	0	NA	NA	NA	27	30	167	170	506	148	151	449	0	6	2	0	0.035	0.004
.	19.01.16-02.32.26-1-361399	66	7	7	2	0	2	731	5	5	0	0	NA	NA	NA	27	18	168	164	499	149	143	439	17	9	4	0.101	0.055	0.008
.	19.01.16-02.32.31-1-361404	59	2	2	1	0	1	736	1	1	0	0	NA	NA	NA	23	21	166	170	498	148	150	438	0	0	5	0	0	0.01
.	19.01.16-02.32.32-1-361406	94	7	7	2	0	2	747	5	5	0	0	NA	NA	NA	35	31	167	173	504	149	152	446	1	17	10	0.006	0.098	0.02
.	19.01.16-02.32.34-1-361409	110	12	12	4	0	3	747	9	9	0	0	NA	NA	NA	37	35	171	168	509	153	149	445	3	19	32	0.018	0.113	0.063
.	19.01.16-02.32.36-1-361411	66	2	2	0	0	0	745	1	1	0	0	NA	NA	NA	32	25	166	170	502	146	156	443	5	0	1	0.03	0	0.002
.	19.01.16-02.32.42-1-361436	68	6	6	0	0	0	743	5	5	0	0	NA	NA	NA	24	24	166	166	505	147	151	445	2	6	6	0.012	0.036	0.012
[truncated: 1 more rows]
